# Supplementary material for: Computational Structural Analysis Predicts Host-Range Promiscuity and Antiviral Resistance in North American H5N1 Lineages
Source: Comput Struct Biotechnol J. 2026 May 8;35(1):0066. doi: 10.34133/csbj.0066 (PMC13153456; doi:10.34133/csbj.0066)
Supplement: Supplementary 1 — Files S1 to S23 Figs. S24 to S30 [file csbj.0066.f1.zip]

Archive with 32 entries (32 files):
- README.docx
- README.xlsx
- supplemental_data_file_1.csv
- supplemental_data_file_10.log
- supplemental_data_file_11.log
- supplemental_data_file_12.log
- supplemental_data_file_13.txt
- supplemental_data_file_14.txt
- supplemental_data_file_15.txt
- supplemental_data_file_16.pdf
- supplemental_data_file_17.pdf
- supplemental_data_file_18.nexus
- supplemental_data_file_19.nexus
- supplemental_data_file_2.csv
- supplemental_data_file_20.nexus
- supplemental_data_file_21.nexus
- supplemental_data_file_22.phy
- supplemental_data_file_23.phy
- supplemental_data_file_3.csv
- supplemental_data_file_4.nexus
- supplemental_data_file_5.nexus
- supplemental_data_file_6.phy
- supplemental_data_file_7.phy
- supplemental_data_file_8.phy
- supplemental_data_file_9.log
- supplemental_fig_24.png
- supplemental_fig_25.png
- supplemental_fig_26.png
- supplemental_fig_27.png
- supplemental_fig_28.png
- supplemental_fig_29.png
- supplemental_fig_30.png
