# Supplementary material for: Computational Structural Analysis Predicts Host-Range Promiscuity and Antiviral Resistance in North American H5N1 Lineages
Source: Comput Struct Biotechnol J. 2026 May 8;35(1):0066. doi: 10.34133/csbj.0066 (PMC13153456; doi:10.34133/csbj.0066)
Supplement: Supplementary 1 — Files S1 to S23 Figs. S24 to S30 [file csbj.0066.f1.zip › README.xlsx]

## Sheet: Sheet1
Number	File Name	File Type	Description
1	supplemental_table_1.csv	CSV	CDC and WOAH mammal and bird infections
2	supplemental_table_2.csv	CSV	Canada, Mexico, and WOAH (USA) mammal and bird infections
3	supplemental_table_3.csv	CSV	HA metadata
4	supplemental_data_file_4.nexus	Nexus	9358 HA alignment
5	supplemental_data_file_5.nexus	Nexus	3415 PB2 alignment
6	supplemental_data_file_6.phy	Phylip	331 HA alignment (avian-human subclade)
7	supplemental_data_file_7.phy	Phylip	767 HA alignment (bovine-avian-human subclade)
8	supplemental_data_file_8.phy	Phylip	1528 PB2 alignment (subclade)
9	supplemental_data_file_9.log	Log	TNT log of 9359 HA sequences
10	supplemental_data_file_10.log	Log	TNT log of 9359 HA sequences (isolate marked)
11	supplemental_data_file_11.log	Log	TNT log of 3415 PB2 sequences
12	supplemental_data_file_12.log	Log	TNT log of 3415 PB2 sequences (isolate marked)
13	supplemental_data_file_13.txt	Text	HyPhy output of Sup-6
14	supplemental_data_file_14.txt	Text	HyPhy output of Sup-7
15	supplemental_data_file_15.txt	Text	HyPhy output of Sup-8
16	supplemental_data_file_16.pdf	PDF	Acknowledgement for HA sequences
17	supplemental_data_file_17.pdf	PDF	Acknowledgement for PB2 sequences
18	supplemental_data_file_18.nexus	Nexus	22858 M2 alignment
19	supplemental_data_file_19.nexus	Nexus	257 NA alignment
20	supplemental_data_file_20.nexus	Nexus	429 PA alignment
21	supplemental_data_file_21.nexus	Nexus	9841 PB1 alignment
22	supplemental_data_file_22.phy	Phylip	22858 M2 alignment
23	supplemental_data_file_23.phy	Phylip	9841 PB1 alignment
24	supplemental_fig_24.png	PNG	Docking of ANP32A and PB2
25	supplemental_fig_25.png	PNG	Docking of KPN4 and PB2
26	supplemental_fig_26.png	PNG	Docking of NA and oseltamivir
27	supplemental_fig_27.png	PNG	Docking of PA and Baloxavir
28	supplemental_fig_28.png	PNG	Boxplot of HA and SA binding metrics
29	supplemental_fig_29.png	PNG	Docking of HA and SA
30	supplemental_fig_30.png	PNG	Bar graph of number of states with H5N1 cases
