# Supplementary material for: Computational Structural Analysis Predicts Host-Range Promiscuity and Antiviral Resistance in North American H5N1 Lineages
Source: Comput Struct Biotechnol J. 2026 May 8;35(1):0066. doi: 10.34133/csbj.0066 (PMC13153456; doi:10.34133/csbj.0066)
Supplement: Supplementary 1 — Files S1 to S23 Figs. S24 to S30 [file csbj.0066.f1.zip › supplemental_data_file_1.csv]

HPAI Strains	Country	State: County	Specy_common_name	epi_event_id	Earliest outbreak report date	Latest outbreak report date	Collection Date	Number of outbreaks reported	WOAH Classification	Sampling Method	Submitting Agency	More information
H5N1	United States of America	?	Lion	4451	17/01/2025	17/01/2025		1	?	?	?	https://wahis.woah.org/#/in-event/4451/dashboard
H5N1	United States of America	?	Mephitidae (unidentified)	4451	26/04/2024	26/04/2024		1	?	?	?	https://wahis.woah.org/#/in-event/4451/dashboard
H5N1	United States of America	?	North American river otter	4451	3/3/23	23/03/2023		1	?	?	?	https://wahis.woah.org/#/in-event/4451/dashboard
H5N1	United States of America	?	Polar Bear	4451	19/12/2023	21/12/2024		2	?	?	?	https://wahis.woah.org/#/in-event/4451/dashboard
H5N1	United States of America	?	Prairie Vole	4451	2/8/24	2/8/24		1	?	?	?	https://wahis.woah.org/#/in-event/4451/dashboard
H5N1	United States of America	?	Puma	4451	13/01/2023	17/01/2025		25	?	?	?	https://wahis.woah.org/#/in-event/4451/dashboard
H5N1	United States of America	?	Racoon (Northern raccoon)	4451	17/06/2022	10/1/25		17	?	?	?	https://wahis.woah.org/#/in-event/4451/dashboard
H5N1	United States of America	?	Red Fox	4451	10/5/22	7/2/25		78	?	?	?	https://wahis.woah.org/#/in-event/4451/dashboard
H5N1	United States of America	?	Serval	4451	3/1/25	24/01/2025		3	?	?	?	https://wahis.woah.org/#/in-event/4451/dashboard
H5N1	United States of America	?	Striped Skunk	4451	5/7/22	30/08/2024		31	?	?	?	https://wahis.woah.org/#/in-event/4451/dashboard
H5N1	United States of America	?	Swine	4451	1/11/24	1/11/24		1	?	?	?	https://wahis.woah.org/#/in-event/4451/dashboard
H5N1	United States of America	?	Tiger	4451	13/01/2023	3/1/25		5	?	?	?	https://wahis.woah.org/#/in-event/4451/dashboard
H5N1	United States of America	?	Virginia Opossum	4451	17/06/2022	10/5/24		4	?	?	?	https://wahis.woah.org/#/in-event/4451/dashboard
H5N1	United States of America	?	Western deer mouse	4451	2/8/24	2/8/24		1	?	?	?	https://wahis.woah.org/#/in-event/4451/dashboard
H5N1	United States of America	?	Black dolphin	?	3/5/23	3/5/23		1	?	?	?	https://www.woah.org/en/?post_type=document&p=107690&preview=true&aiEnableCheckShortcode=true
H5N1	United States of America	?	Burmeister's porpoise	?	3/5/23	3/5/23		1	?	?	?	https://www.woah.org/en/?post_type=document&p=107690&preview=true&aiEnableCheckShortcode=true
H5N1	United States of America	?	Harbour seal (Common seal)	?	25/09/2023	25/09/2023		1	?	?	?	https://www.woah.org/en/document/report-of-hpai-h5n1-in-harbor-seals-in-denmark/
H5N1	United States of America	?	Cat	?	7/6/24	7/6/24		1	?	?	?	https://www.woah.org/en/document/hpai-in-a-cat-in-hungary/
H5N1	United States of America	?	Dolphin	?	7/2/23	7/2/23		1	?	?	?	https://www.woah.org/en/document/mortality-in-mammals-peru/?aiEnableCheckShortcode=true
H5N1	United States of America	?	Lion	?	7/2/23	7/2/23		1	?	?	?	https://www.woah.org/en/document/mortality-in-mammals-peru/?aiEnableCheckShortcode=true
H5N1	United States of America	?	Sea lion	?	7/2/23	7/2/23		1	?	?	?	https://www.woah.org/en/document/mortality-in-mammals-peru/?aiEnableCheckShortcode=true
H5N1	United States of America	?	Cat	?	12/7/23	12/7/23		1	?	?	?	https://www.woah.org/en/document/a-h5n1-infections-in-cats-in-poland/
H5N1	United States of America	?	Antarctic fur seal	?	13/01/2024	13/01/2024		1	?	?	?	https://www.woah.org/en/document/notification-of-further-positive-hpai-results-in-wild-mammalian-species-uk-december-2023/
H5N1	United States of America	?	Southern elephant seal	?	13/01/2024	13/01/2024		1	?	?	?	https://www.woah.org/en/document/notification-of-further-positive-hpai-results-in-wild-mammalian-species-uk-december-2023/
H5N1	United States of America	?	Mink	?	21/10/2022	21/10/2022		1	?	?	?	https://www.woah.org/en/document/hpai-h5n1-detection-in-mink-farm-in-spain/
H5N1	United States of America	?	Fox	?	9/8/23	15/01/2024		2	?	?	?	https://www.woah.org/en/document/h5n1-in-a-wild-red-fox-in-sweden-august-2023/
H5N1	United States of America	?	Otter	?	23/05/2024	23/05/2024		1	?	?	?	https://www.woah.org/en/document/notification-of-hpai-in-a-wild-animal-sweden-may-2024/
H5N1	United States of America	?	Common dolphin	?	23/03/2023	23/03/2023		1	?	?	?	https://www.woah.org/en/?post_type=document&p=104104&preview=true&aiEnableCheckShortcode=true
H5N1	United States of America	?	Fox	?	20/12/2022	7/8/23		4	?	?	?	https://www.woah.org/en/?post_type=document&p=104104&preview=true&aiEnableCheckShortcode=true
H5N1	United States of America	?	Grey seal	?	9/2/23	23/03/2023		2	?	?	?	https://www.woah.org/en/?post_type=document&p=104104&preview=true&aiEnableCheckShortcode=true
H5N1	United States of America	?	Harbour seal (Common seal)	?	9/2/23	9/2/23		1	?	?	?	?
H5N1	United States of America	?	Other	?	20/12/2022	20/12/2022		1	?	?	?	https://www.woah.org/en/document/notification-of-positive-hpai-results-in-wild-mammalian-species-in-the-uk/
H5N1	United States of America	?	Otter	?	3/10/23	26/10/2023		3	?	?	?	https://www.woah.org/en/document/notification-of-further-positive-hpai-results-in-wild-mammalian-species-uk-10-october-2023/
H5N1	United States of America	?	South American bush dog	?	16/03/2023	16/03/2023		1	?	?	?	https://www.woah.org/en/document/notification-of-positive-hpai-results-in-captive-wild-mammals-uk/
H5N5	United States of America	?	Grey seal	?	15/02/2025	15/02/2025		1	?	?	?	?
H5NX	United States of America	?	Grey seal	?	23/03/2023	23/03/2023		1	?	?	?	https://www.woah.org/en/?post_type=document&p=104104&preview=true&aiEnableCheckShortcode=true
H5NX	United States of America	?	Harbour porpoise	?	23/03/2023	23/03/2023		1	?	?	?	https://www.woah.org/en/?post_type=document&p=104104&preview=true&aiEnableCheckShortcode=true
EA H5N1	United States of America	South Carolina: Colleton	American wigeon	?	1/13/22	?	12/30/21	?	Wild bird	Hunter harvest	NWDP	?
EA H5N1	United States of America	South Carolina: Colleton	Blue-winged teal	?	1/13/22	?	12/30/21	?	Wild bird	Hunter harvest	NWDP	?
EA H5N1	United States of America	North Carolina: Hyde	Northern shoveler	?	1/12/22	?	12/30/21	?	Wild bird	Hunter harvest	NWDP	?
EA H5N1	United States of America	North Carolina: Hyde	American wigeon	?	1/20/22	?	1/8/22	?	Wild bird	Hunter harvest	NWDP	?
EA H5	United States of America	North Carolina: Hyde	Gadwall	?	1/20/22	?	1/8/22	?	Wild bird	Hunter harvest	NWDP	?
EA H5	United States of America	North Carolina: Hyde	Gadwall	?	1/20/22	?	1/8/22	?	Wild bird	Hunter harvest	NWDP	?
EA H5N1	United States of America	North Carolina: Pamlico	American wigeon	?	1/20/22	?	1/8/22	?	Wild bird	Hunter harvest	NWDP	?
EA H5	United States of America	North Carolina: Pamlico	American wigeon	?	1/20/22	?	1/8/22	?	Wild bird	Hunter harvest	NWDP	?
EA H5	United States of America	North Carolina: Pamlico	Mallard	?	1/20/22	?	1/8/22	?	Wild bird	Hunter harvest	NWDP	?
EA H5N1	United States of America	North Carolina: Pamlico	Gadwall	?	1/20/22	?	1/8/22	?	Wild bird	Hunter harvest	NWDP	?
EA H5N1	United States of America	North Carolina: Pamlico	Northern pintail	?	1/20/22	?	1/8/22	?	Wild bird	Hunter harvest	NWDP	?
EA H5	United States of America	North Carolina: Pamlico	Northern pintail	?	1/20/22	?	1/8/22	?	Wild bird	Hunter harvest	NWDP	?
EA H5	United States of America	North Carolina: Pamlico	American wigeon	?	1/20/22	?	1/8/22	?	Wild bird	Hunter harvest	NWDP	?
EA H5	United States of America	North Carolina: Pamlico	Northern pintail	?	1/20/22	?	1/8/22	?	Wild bird	Hunter harvest	NWDP	?
EA H5N1	United States of America	North Carolina: Pamlico	American wigeon	?	1/20/22	?	1/8/22	?	Wild bird	Hunter harvest	NWDP	?
EA H5N1	United States of America	North Carolina: Pamlico	Gadwall	?	1/20/22	?	1/8/22	?	Wild bird	Hunter harvest	NWDP	?
EA H5N1	United States of America	North Carolina: Pamlico	American wigeon	?	1/20/22	?	1/8/22	?	Wild bird	Hunter harvest	NWDP	?
EA H5N1	United States of America	North Carolina: Pamlico	American wigeon	?	1/20/22	?	1/8/22	?	Wild bird	Hunter harvest	NWDP	?
EA H5N1	United States of America	North Carolina: Pamlico	Mallard	?	1/20/22	?	1/8/22	?	Wild bird	Hunter harvest	NWDP	?
EA H5	United States of America	North Carolina: Pamlico	American wigeon	?	1/20/22	?	1/8/22	?	Wild bird	Hunter harvest	NWDP	?
EA H5N1	United States of America	North Carolina: Pamlico	American wigeon	?	1/20/22	?	1/8/22	?	Wild bird	Hunter harvest	NWDP	?
EA H5N1	United States of America	North Carolina: Pamlico	Northern shoveler	?	1/20/22	?	1/8/22	?	Wild bird	Hunter harvest	NWDP	?
EA H5N1	United States of America	North Carolina: Pamlico	American wigeon	?	1/20/22	?	1/8/22	?	Wild bird	Hunter harvest	NWDP	?
EA H5N1	United States of America	North Carolina: Pamlico	American wigeon	?	1/20/22	?	1/8/22	?	Wild bird	Hunter harvest	NWDP	?
EA H5	United States of America	North Carolina: Pamlico	American wigeon	?	1/20/22	?	1/8/22	?	Wild bird	Hunter harvest	NWDP	?
EA H5N1	United States of America	North Carolina: Pamlico	American wigeon	?	1/20/22	?	1/8/22	?	Wild bird	Hunter harvest	NWDP	?
EA H5N1	United States of America	North Carolina: Pamlico	Gadwall	?	1/20/22	?	1/8/22	?	Wild bird	Hunter harvest	NWDP	?
EA H5	United States of America	North Carolina: Pamlico	American wigeon	?	1/20/22	?	1/8/22	?	Wild bird	Hunter harvest	NWDP	?
EA H5N1	United States of America	North Carolina: Pamlico	American wigeon	?	1/20/22	?	1/8/22	?	Wild bird	Hunter harvest	NWDP	?
EA H5	United States of America	North Carolina: Pamlico	American wigeon	?	1/20/22	?	1/8/22	?	Wild bird	Hunter harvest	NWDP	?
EA H5N1	United States of America	North Carolina: Pamlico	American wigeon	?	1/20/22	?	1/8/22	?	Wild bird	Hunter harvest	NWDP	?
EA H5N1	United States of America	North Carolina: Pamlico	American wigeon	?	1/20/22	?	1/8/22	?	Wild bird	Hunter harvest	NWDP	?
EA H5N1	United States of America	North Carolina: Pamlico	American wigeon	?	1/20/22	?	1/8/22	?	Wild bird	Hunter harvest	NWDP	?
EA H5N1	United States of America	North Carolina: Pamlico	American wigeon	?	1/20/22	?	1/8/22	?	Wild bird	Hunter harvest	NWDP	?
EA H5	United States of America	North Carolina: Pamlico	American wigeon	?	1/20/22	?	1/8/22	?	Wild bird	Hunter harvest	NWDP	?
EA H5N1	United States of America	North Carolina: Pamlico	American wigeon	?	1/20/22	?	1/8/22	?	Wild bird	Hunter harvest	NWDP	?
EA H5N1	United States of America	North Carolina: Pamlico	American wigeon	?	1/20/22	?	1/8/22	?	Wild bird	Hunter harvest	NWDP	?
EA H5N1	United States of America	North Carolina: Pamlico	Gadwall	?	1/20/22	?	1/8/22	?	Wild bird	Hunter harvest	NWDP	?
EA H5N1	United States of America	North Carolina: Pamlico	American wigeon	?	1/20/22	?	1/8/22	?	Wild bird	Hunter harvest	NWDP	?
EA H5	United States of America	North Carolina: Pamlico	American wigeon	?	1/20/22	?	1/8/22	?	Wild bird	Hunter harvest	NWDP	?
EA H5N1	United States of America	North Carolina: Beaufort	American wigeon	?	1/26/22	?	1/8/22	?	Wild bird	Hunter harvest	NWDP	?
EA H5N1	United States of America	North Carolina: Beaufort	Gadwall	?	1/26/22	?	1/8/22	?	Wild bird	Hunter harvest	NWDP	?
EA H5	United States of America	North Carolina: Beaufort	American wigeon	?	1/26/22	?	1/8/22	?	Wild bird	Hunter harvest	NWDP	?
EA H5N1	United States of America	North Carolina: Beaufort	American wigeon	?	1/26/22	?	1/8/22	?	Wild bird	Hunter harvest	NWDP	?
EA H5	United States of America	North Carolina: Beaufort	American wigeon	?	1/26/22	?	1/8/22	?	Wild bird	Hunter harvest	NWDP	?
EA H5N1	United States of America	North Carolina: Beaufort	American wigeon	?	1/26/22	?	1/8/22	?	Wild bird	Hunter harvest	NWDP	?
EA H5N1	United States of America	North Carolina: Beaufort	American wigeon	?	1/26/22	?	1/8/22	?	Wild bird	Hunter harvest	NWDP	?
EA H5	United States of America	North Carolina: Pamlico	Green-winged teal	?	1/26/22	?	1/8/22	?	Wild bird	Hunter harvest	NWDP	?
EA H5	United States of America	North Carolina: Pamlico	Green-winged teal	?	1/26/22	?	1/8/22	?	Wild bird	Hunter harvest	NWDP	?
EA H5N1	United States of America	North Carolina: Pamlico	Green-winged teal	?	1/26/22	?	1/8/22	?	Wild bird	Hunter harvest	NWDP	?
EA H5	United States of America	South Carolina: Colleton	Gadwall	?	1/26/22	?	1/6/22	?	Wild bird	Hunter harvest	NWDP	?
EA H5	United States of America	South Carolina: Colleton	Gadwall	?	1/26/22	?	1/6/22	?	Wild bird	Hunter harvest	NWDP	?
EA H5	United States of America	South Carolina: Colleton	Gadwall	?	1/26/22	?	1/6/22	?	Wild bird	Hunter harvest	NWDP	?
EA H5	United States of America	South Carolina: Colleton	Gadwall	?	1/26/22	?	1/6/22	?	Wild bird	Hunter harvest	NWDP	?
EA H5	United States of America	South Carolina: Colleton	Gadwall	?	1/26/22	?	1/6/22	?	Wild bird	Hunter harvest	NWDP	?
EA H5	United States of America	South Carolina: Colleton	Gadwall	?	1/26/22	?	1/6/22	?	Wild bird	Hunter harvest	NWDP	?
EA H5	United States of America	South Carolina: Colleton	Gadwall	?	1/26/22	?	1/6/22	?	Wild bird	Hunter harvest	NWDP	?
EA H5	United States of America	South Carolina: Colleton	American wigeon	?	1/26/22	?	1/6/22	?	Wild bird	Hunter harvest	NWDP	?
EA H5	United States of America	South Carolina: Colleton	American wigeon	?	1/26/22	?	1/6/22	?	Wild bird	Hunter harvest	NWDP	?
EA H5	United States of America	South Carolina: Colleton	American wigeon	?	1/26/22	?	1/6/22	?	Wild bird	Hunter harvest	NWDP	?
EA H5	United States of America	South Carolina: Colleton	American wigeon	?	1/26/22	?	1/6/22	?	Wild bird	Hunter harvest	NWDP	?
EA H5	United States of America	South Carolina: Colleton	American wigeon	?	1/26/22	?	1/6/22	?	Wild bird	Hunter harvest	NWDP	?
EA H5	United States of America	South Carolina: Colleton	American wigeon	?	1/26/22	?	1/6/22	?	Wild bird	Hunter harvest	NWDP	?
EA H5	United States of America	South Carolina: Colleton	Northern shoveler	?	1/26/22	?	1/6/22	?	Wild bird	Hunter harvest	NWDP	?
EA H5	United States of America	South Carolina: Colleton	Blue-winged teal	?	1/26/22	?	1/6/22	?	Wild bird	Hunter harvest	NWDP	?
EA H5	United States of America	South Carolina: Colleton	Blue-winged teal	?	1/26/22	?	1/6/22	?	Wild bird	Hunter harvest	NWDP	?
EA H5	United States of America	South Carolina: Colleton	Blue-winged teal	?	1/26/22	?	1/6/22	?	Wild bird	Hunter harvest	NWDP	?
EA H5	United States of America	South Carolina: Colleton	Blue-winged teal	?	1/26/22	?	1/6/22	?	Wild bird	Hunter harvest	NWDP	?
EA H5	United States of America	South Carolina: Colleton	Blue-winged teal	?	1/26/22	?	1/6/22	?	Wild bird	Hunter harvest	NWDP	?
EA H5	United States of America	South Carolina: Colleton	Blue-winged teal	?	1/26/22	?	1/6/22	?	Wild bird	Hunter harvest	NWDP	?
EA H5	United States of America	South Carolina: Colleton	Blue-winged teal	?	1/26/22	?	1/6/22	?	Wild bird	Hunter harvest	NWDP	?
EA H5N1	United States of America	North Carolina: Pamlico	Gadwall	?	1/26/22	?	1/15/22	?	Wild bird	Hunter harvest	NWDP	?
EA H5	United States of America	Virginia: Henrico	Green-winged teal	?	1/26/22	?	1/8/22	?	Wild bird	Hunter harvest	NWDP	?
EA H5	United States of America	Virginia: Henrico	Mallard	?	1/26/22	?	1/8/22	?	Wild bird	Hunter harvest	NWDP	?
EA H5	United States of America	North Carolina: Hyde	Gadwall	?	1/12/22	?	12/30/21	?	Wild bird	Hunter harvest	NWDP	?
EA H5	United States of America	North Carolina: Hyde	Northern shoveler	?	1/16/22	?	1/1/22	?	Wild bird	Hunter harvest	NWDP	?
EA H5	United States of America	North Carolina: Hyde	Gadwall	?	1/16/22	?	1/1/22	?	Wild bird	Hunter harvest	NWDP	?
EA H5	United States of America	North Carolina: Beaufort	American wigeon	?	1/26/22	?	1/8/22	?	Wild bird	Hunter harvest	NWDP	?
EA H5	United States of America	North Carolina: Beaufort	American wigeon	?	1/26/22	?	1/8/22	?	Wild bird	Hunter harvest	NWDP	?
EA H5	United States of America	South Carolina: Colleton	Blue-winged teal	?	1/26/22	?	1/6/22	?	Wild bird	Hunter harvest	NWDP	?
EA H5N1	United States of America	North Carolina: Pamlico	Gadwall	?	2/1/22	?	1/15/22	?	Wild bird	Hunter harvest	NWDP	?
EA H5N1	United States of America	North Carolina: Pamlico	Gadwall	?	2/1/22	?	1/15/22	?	Wild bird	Hunter harvest	NWDP	?
EA H5	United States of America	North Carolina: Pamlico	Wood duck	?	2/1/22	?	1/15/22	?	Wild bird	Hunter harvest	NWDP	?
EA H5	United States of America	North Carolina: Pamlico	American wigeon	?	2/1/22	?	1/15/22	?	Wild bird	Hunter harvest	NWDP	?
EA H5N1	United States of America	North Carolina: Beaufort	Green-winged teal	?	2/1/22	?	1/15/22	?	Wild bird	Hunter harvest	NWDP	?
EA H5N1	United States of America	North Carolina: Beaufort	American wigeon	?	2/1/22	?	1/15/22	?	Wild bird	Hunter harvest	NWDP	?
EA H5N1	United States of America	North Carolina: Beaufort	American wigeon	?	2/1/22	?	1/15/22	?	Wild bird	Hunter harvest	NWDP	?
EA H5N1	United States of America	Virginia: Virginia Beach	Green-winged teal	?	2/1/22	?	1/21/22	?	Wild bird	Hunter harvest	NWDP	?
EA H5	United States of America	Florida: Palm Beach	Blue-winged teal	?	2/1/22	?	1/22/22	?	Wild bird	Hunter harvest	NWDP	?
EA H5	United States of America	Florida: Palm Beach	Blue-winged teal	?	2/1/22	?	1/22/22	?	Wild bird	Hunter harvest	NWDP	?
EA H5N1	United States of America	Maryland: Kent	Lesser scaup	?	2/2/22	?	1/23/22	?	Wild bird	Live bird	USGS/SCWDS	?
EA H5	United States of America	New Hampshire: Rockingham	Mallard	?	2/9/22	?	1/26/22	?	Wild bird	Live bird	NWDP	?
EA H5	United States of America	New Hampshire: Rockingham	Mallard	?	2/9/22	?	1/26/22	?	Wild bird	Live bird	NWDP	?
EA H5N1	United States of America	New Hampshire: Rockingham	Mallard	?	2/9/22	?	1/26/22	?	Wild bird	Live bird	NWDP	?
EA H5	United States of America	New Hampshire: Rockingham	Mallard	?	2/9/22	?	1/26/22	?	Wild bird	Live bird	NWDP	?
EA H5	United States of America	New Hampshire: Rockingham	Mallard	?	2/9/22	?	1/26/22	?	Wild bird	Live bird	NWDP	?
EA H5	United States of America	New Hampshire: Rockingham	Mallard	?	2/9/22	?	1/26/22	?	Wild bird	Live bird	NWDP	?
EA H5	United States of America	New Hampshire: Rockingham	Mallard	?	2/9/22	?	1/26/22	?	Wild bird	Live bird	NWDP	?
EA H5	United States of America	New Hampshire: Rockingham	Mallard	?	2/9/22	?	1/26/22	?	Wild bird	Live bird	NWDP	?
EA H5	United States of America	New Hampshire: Rockingham	Mallard	?	2/9/22	?	1/26/22	?	Wild bird	Live bird	NWDP	?
EA H5	United States of America	New Hampshire: Rockingham	Mallard	?	2/9/22	?	1/26/22	?	Wild bird	Live bird	NWDP	?
EA H5	United States of America	New Hampshire: Rockingham	Mallard	?	2/9/22	?	1/26/22	?	Wild bird	Live bird	NWDP	?
EA H5N1	United States of America	New Hampshire: Rockingham	Mallard	?	2/9/22	?	1/26/22	?	Wild bird	Live bird	NWDP	?
EA H5	United States of America	New Hampshire: Rockingham	Mallard	?	2/9/22	?	1/26/22	?	Wild bird	Live bird	NWDP	?
EA H5	United States of America	New Hampshire: Rockingham	Mallard	?	2/9/22	?	1/26/22	?	Wild bird	Live bird	NWDP	?
EA H5	United States of America	New Hampshire: Rockingham	Mallard	?	2/9/22	?	1/26/22	?	Wild bird	Live bird	NWDP	?
EA H5N1	United States of America	New Hampshire: Rockingham	Mallard	?	2/9/22	?	1/26/22	?	Wild bird	Live bird	NWDP	?
EA H5	United States of America	New Hampshire: Rockingham	Mallard	?	2/9/22	?	1/26/22	?	Wild bird	Live bird	NWDP	?
EA H5	United States of America	New Hampshire: Rockingham	Mallard	?	2/9/22	?	1/26/22	?	Wild bird	Live bird	NWDP	?
EA H5	United States of America	New Hampshire: Rockingham	Mallard	?	2/9/22	?	1/26/22	?	Wild bird	Live bird	NWDP	?
EA H5	United States of America	New Hampshire: Rockingham	Mallard	?	2/9/22	?	1/26/22	?	Wild bird	Live bird	NWDP	?
EA H5N1	United States of America	Delaware: Kent	American wigeon	?	2/9/22	?	1/27/22	?	Wild bird	Hunter harvest	NWDP	?
EA H5	United States of America	Delaware: Kent	Northern shoveler	?	2/9/22	?	1/27/22	?	Wild bird	Hunter harvest	NWDP	?
EA H5	United States of America	Delaware: Kent	Northern shoveler	?	2/9/22	?	1/27/22	?	Wild bird	Hunter harvest	NWDP	?
EA H5	United States of America	North Carolina: Bladen	Mallard	?	2/8/22	?	1/29/22	?	Wild bird	Hunter harvest	NWDP	?
EA H5	United States of America	North Carolina: Bladen	Green-winged teal	?	2/8/22	?	1/29/22	?	Wild bird	Hunter harvest	NWDP	?
EA H5	United States of America	North Carolina: Hyde	Green-winged teal	?	2/8/22	?	1/29/22	?	Wild bird	Hunter harvest	NWDP	?
EA H5	United States of America	North Carolina: Hyde	Green-winged teal	?	2/8/22	?	1/29/22	?	Wild bird	Hunter harvest	NWDP	?
EA H5N1	United States of America	North Carolina: Hyde	Green-winged teal	?	2/8/22	?	1/29/22	?	Wild bird	Hunter harvest	NWDP	?
EA H5	United States of America	North Carolina: Hyde	Gadwall	?	2/8/22	?	1/26/22	?	Wild bird	Hunter harvest	NWDP	?
EA H5	United States of America	North Carolina: Bladen	Mallard	?	2/8/22	?	1/29/22	?	Wild bird	Hunter harvest	NWDP	?
EA H5	United States of America	North Carolina: Bladen	Gadwall	?	2/8/22	?	1/29/22	?	Wild bird	Hunter harvest	NWDP	?
EA H5	United States of America	North Carolina: Pamlico	American wigeon	?	2/8/22	?	1/26/22	?	Wild bird	Hunter harvest	NWDP	?
EA H5N1	United States of America	North Carolina: Pamlico	American wigeon	?	2/8/22	?	1/26/22	?	Wild bird	Hunter harvest	NWDP	?
EA H5N1	United States of America	North Carolina: Pamlico	American wigeon	?	2/8/22	?	1/26/22	?	Wild bird	Hunter harvest	NWDP	?
EA H5	United States of America	North Carolina: Pamlico	American wigeon	?	2/8/22	?	1/26/22	?	Wild bird	Hunter harvest	NWDP	?
EA H5N1	United States of America	North Carolina: Pamlico	American wigeon	?	2/8/22	?	1/26/22	?	Wild bird	Hunter harvest	NWDP	?
EA H5	United States of America	North Carolina: Pamlico	American wigeon	?	2/8/22	?	1/26/22	?	Wild bird	Hunter harvest	NWDP	?
EA H5	United States of America	North Carolina: Pamlico	American wigeon	?	2/8/22	?	1/26/22	?	Wild bird	Hunter harvest	NWDP	?
EA H5	United States of America	North Carolina: Pamlico	American wigeon	?	2/8/22	?	1/26/22	?	Wild bird	Hunter harvest	NWDP	?
EA H5	United States of America	North Carolina: Hyde	American wigeon	?	2/8/22	?	1/22/22	?	Wild bird	Hunter harvest	NWDP	?
EA H5	United States of America	North Carolina: Pamlico	Green-winged teal	?	2/8/22	?	1/22/22	?	Wild bird	Hunter harvest	NWDP	?
EA H5	United States of America	North Carolina: Pamlico	American wigeon	?	2/8/22	?	1/22/22	?	Wild bird	Hunter harvest	NWDP	?
EA H5	United States of America	North Carolina: Pamlico	American wigeon	?	2/8/22	?	1/22/22	?	Wild bird	Hunter harvest	NWDP	?
EA H5	United States of America	North Carolina: Pamlico	American wigeon	?	2/8/22	?	1/22/22	?	Wild bird	Hunter harvest	NWDP	?
EA H5N1	United States of America	North Carolina: Pamlico	American wigeon	?	2/8/22	?	1/22/22	?	Wild bird	Hunter harvest	NWDP	?
EA H5N1	United States of America	North Carolina: Pamlico	American wigeon	?	2/8/22	?	1/22/22	?	Wild bird	Hunter harvest	NWDP	?
EA H5	United States of America	North Carolina: Pamlico	American wigeon	?	2/8/22	?	1/22/22	?	Wild bird	Hunter harvest	NWDP	?
EA H5N1	United States of America	North Carolina: Pamlico	Gadwall	?	2/8/22	?	1/22/22	?	Wild bird	Hunter harvest	NWDP	?
EA H5N1	United States of America	Delaware: Kent	Northern shoveler	?	2/16/22	?	1/31/22	?	Wild bird	Hunter harvest	NWDP	?
EA H5	United States of America	North Carolina: Pamlico	Green-winged teal	?	2/16/22	?	1/29/22	?	Wild bird	Hunter harvest	NWDP	?
EA H5	United States of America	Delaware: Kent	American black duck	?	2/16/22	?	1/27/22	?	Wild bird	Hunter harvest	NWDP	?
EA H5	United States of America	Delaware: Kent	Gadwall	?	2/16/22	?	1/31/22	?	Wild bird	Hunter harvest	NWDP	?
EA H5	United States of America	Delaware: Kent	Northern shoveler	?	2/16/22	?	1/31/22	?	Wild bird	Hunter harvest	NWDP	?
EA H5	United States of America	Delaware: Kent	Northern shoveler	?	2/16/22	?	1/28/22	?	Wild bird	Hunter harvest	NWDP	?
EA H5N1	United States of America	North Carolina: Pamlico	Green-winged teal	?	2/16/22	?	1/29/22	?	Wild bird	Hunter harvest	NWDP	?
EA H5	United States of America	North Carolina: Pamlico	American wigeon	?	2/16/22	?	1/29/22	?	Wild bird	Hunter harvest	NWDP	?
EA H5N1	United States of America	North Carolina: Pamlico	Green-winged teal	?	2/16/22	?	1/29/22	?	Wild bird	Hunter harvest	NWDP	?
EA H5	United States of America	North Carolina: Pamlico	Green-winged teal	?	2/16/22	?	1/29/22	?	Wild bird	Hunter harvest	NWDP	?
EA H5	United States of America	North Carolina: Pamlico	Green-winged teal	?	2/16/22	?	1/29/22	?	Wild bird	Hunter harvest	NWDP	?
EA H5	United States of America	North Carolina: Pamlico	Green-winged teal	?	2/16/22	?	1/29/22	?	Wild bird	Hunter harvest	NWDP	?
EA H5N1	United States of America	North Carolina: Pamlico	Green-winged teal	?	2/16/22	?	1/29/22	?	Wild bird	Hunter harvest	NWDP	?
EA H5	United States of America	North Carolina: Pamlico	Green-winged teal	?	2/16/22	?	1/29/22	?	Wild bird	Hunter harvest	NWDP	?
EA H5	United States of America	North Carolina: Pamlico	Northern pintail	?	2/16/22	?	1/29/22	?	Wild bird	Hunter harvest	NWDP	?
EA H5N1	United States of America	North Carolina: Hyde	Green-winged teal	?	2/16/22	?	2/5/22	?	Wild bird	Hunter harvest	NWDP	?
EA H5	United States of America	North Carolina: Hyde	Mallard	?	2/16/22	?	2/5/22	?	Wild bird	Hunter harvest	NWDP	?
EA H5	United States of America	North Carolina: Pamlico	Green-winged teal	?	2/16/22	?	1/29/22	?	Wild bird	Hunter harvest	NWDP	?
EA H5N1	United States of America	North Carolina: Currituck	Mallard	?	2/16/22	?	2/1/22	?	Wild bird	Live bird	NWDP	?
EA H5	United States of America	North Carolina: Currituck	Mallard	?	2/16/22	?	2/1/22	?	Wild bird	Live bird	NWDP	?
EA H5N1	United States of America	North Carolina: Currituck	Mallard	?	2/16/22	?	2/1/22	?	Wild bird	Live bird	NWDP	?
EA H5N1	United States of America	North Carolina: Currituck	Mallard	?	2/16/22	?	2/1/22	?	Wild bird	Live bird	NWDP	?
EA H5N1	United States of America	North Carolina: Currituck	Mallard	?	2/16/22	?	2/1/22	?	Wild bird	Live bird	NWDP	?
EA H5N1	United States of America	North Carolina: Currituck	Mallard	?	2/16/22	?	2/1/22	?	Wild bird	Live bird	NWDP	?
EA H5	United States of America	North Carolina: Currituck	Mallard	?	2/16/22	?	2/1/22	?	Wild bird	Live bird	NWDP	?
EA H5	United States of America	New Hampshire: Grafton	Mallard	?	2/16/22	?	2/2/22	?	Wild bird	Live bird	NWDP	?
EA H5	United States of America	New Hampshire: Grafton	Mallard	?	2/16/22	?	2/2/22	?	Wild bird	Live bird	NWDP	?
EA H5	United States of America	New Hampshire: Grafton	Mallard	?	2/16/22	?	2/2/22	?	Wild bird	Live bird	NWDP	?
EA H5	United States of America	North Carolina: Hyde	Green-winged teal	?	2/16/22	?	1/31/22	?	Wild bird	Hunter harvest	NWDP	?
EA H5N1	United States of America	North Carolina: Hyde	Green-winged teal	?	2/16/22	?	1/31/22	?	Wild bird	Hunter harvest	NWDP	?
EA H5N1	United States of America	North Carolina: Hyde	Green-winged teal	?	2/16/22	?	1/31/22	?	Wild bird	Hunter harvest	NWDP	?
EA H5N1	United States of America	North Carolina: Hyde	Green-winged teal	?	2/16/22	?	1/31/22	?	Wild bird	Hunter harvest	NWDP	?
EA H5	United States of America	North Carolina: Hyde	Gadwall	?	2/16/22	?	1/31/22	?	Wild bird	Hunter harvest	NWDP	?
EA H5	United States of America	North Carolina: Hyde	Gadwall	?	2/16/22	?	1/28/22	?	Wild bird	Hunter harvest	NWDP	?
EA H5	United States of America	Connecticut: New London	Mallard	?	2/16/22	?	2/2/22	?	Wild bird	Live bird	NWDP	?
EA H5	United States of America	Virginia: Virginia Beach	Gadwall	?	2/16/22	?	1/29/22	?	Wild bird	Hunter harvest	NWDP	?
EA H5	United States of America	North Carolina: Hyde	Green-winged teal	?	2/16/22	?	1/29/22	?	Wild bird	Hunter harvest	NWDP	?
EA H5	United States of America	North Carolina: Hyde	Green-winged teal	?	2/16/22	?	1/29/22	?	Wild bird	Hunter harvest	NWDP	?
EA H5N1	United States of America	North Carolina: Hyde	Green-winged teal	?	2/16/22	?	1/29/22	?	Wild bird	Hunter harvest	NWDP	?
EA H5	United States of America	North Carolina: Hyde	Green-winged teal	?	2/16/22	?	1/29/22	?	Wild bird	Hunter harvest	NWDP	?
EA H5	United States of America	North Carolina: Hyde	Green-winged teal	?	2/16/22	?	1/29/22	?	Wild bird	Hunter harvest	NWDP	?
EA H5	United States of America	North Carolina: Hyde	Green-winged teal	?	2/16/22	?	1/29/22	?	Wild bird	Hunter harvest	NWDP	?
EA H5N1	United States of America	North Carolina: Hyde	Green-winged teal	?	2/16/22	?	1/29/22	?	Wild bird	Hunter harvest	NWDP	?
EA H5N1	United States of America	North Carolina: Hyde	Green-winged teal	?	2/16/22	?	1/29/22	?	Wild bird	Hunter harvest	NWDP	?
EA H5N1	United States of America	North Carolina: Hyde	Green-winged teal	?	2/16/22	?	1/29/22	?	Wild bird	Hunter harvest	NWDP	?
EA H5N1	United States of America	North Carolina: Hyde	Northern shoveler	?	2/16/22	?	1/29/22	?	Wild bird	Hunter harvest	NWDP	?
EA H5N1	United States of America	North Carolina: Hyde	Green-winged teal	?	2/16/22	?	1/29/22	?	Wild bird	Hunter harvest	NWDP	?
EA H5N1	United States of America	North Carolina: Craven	Wood duck	?	2/16/22	?	1/29/22	?	Wild bird	Hunter harvest	NWDP	?
EA H5N1	United States of America	Georgia: Hart	Gadwall	?	2/16/22	?	1/30/22	?	Wild bird	Hunter harvest	NWDP	?
EA H5N1	United States of America	Georgia: Hart	American wigeon	?	2/16/22	?	1/30/22	?	Wild bird	Hunter harvest	NWDP	?
EA H5	United States of America	North Carolina: Beaufort	Wood duck	?	2/16/22	?	1/29/22	?	Wild bird	Hunter harvest	NWDP	?
EA H5N1	United States of America	North Carolina: Hyde	Green-winged teal	?	2/16/22	?	1/29/22	?	Wild bird	Hunter harvest	NWDP	?
EA H5	United States of America	North Carolina: Pamlico	Gadwall	?	2/16/22	?	1/29/22	?	Wild bird	Hunter harvest	NWDP	?
EA H5	United States of America	North Carolina: Pamlico	American wigeon	?	2/16/22	?	1/29/22	?	Wild bird	Hunter harvest	NWDP	?
EA H5	United States of America	North Carolina: Pamlico	Mallard	?	2/16/22	?	1/29/22	?	Wild bird	Hunter harvest	NWDP	?
EA H5	United States of America	North Carolina: Pamlico	Gadwall	?	2/16/22	?	1/29/22	?	Wild bird	Hunter harvest	NWDP	?
EA H5	United States of America	North Carolina: Pamlico	Mallard	?	2/16/22	?	1/31/22	?	Wild bird	Hunter harvest	NWDP	?
EA H5	United States of America	North Carolina: Currituck	Northern shoveler	?	2/16/22	?	1/28/22	?	Wild bird	Live bird	NWDP	?
EA H5	United States of America	North Carolina: Currituck	Northern shoveler	?	2/16/22	?	1/28/22	?	Wild bird	Live bird	NWDP	?
EA H5	United States of America	North Carolina: Currituck	Northern shoveler	?	2/16/22	?	1/28/22	?	Wild bird	Live bird	NWDP	?
EA H5N1	United States of America	North Carolina: Currituck	Northern shoveler	?	2/16/22	?	1/28/22	?	Wild bird	Live bird	NWDP	?
EA H5N1	United States of America	Connecticut: Middlesex	Mallard	?	2/16/22	?	2/3/22	?	Wild bird	Live bird	NWDP	?
EA H5N1	United States of America	Connecticut: Middlesex	Mallard	?	2/16/22	?	2/3/22	?	Wild bird	Live bird	NWDP	?
EA H5	United States of America	Connecticut: Middlesex	Mallard	?	2/16/22	?	2/3/22	?	Wild bird	Live bird	NWDP	?
EA H5	United States of America	Connecticut: Middlesex	Mallard	?	2/16/22	?	2/3/22	?	Wild bird	Live bird	NWDP	?
EA H5N1	United States of America	Connecticut: Middlesex	Mallard	?	2/16/22	?	2/3/22	?	Wild bird	Live bird	NWDP	?
EA H5	United States of America	Connecticut: Middlesex	Mallard	?	2/16/22	?	2/3/22	?	Wild bird	Live bird	NWDP	?
EA H5N1	United States of America	Connecticut: Middlesex	Mallard	?	2/16/22	?	2/3/22	?	Wild bird	Live bird	NWDP	?
EA H5	United States of America	Connecticut: Middlesex	Mallard	?	2/16/22	?	2/3/22	?	Wild bird	Live bird	NWDP	?
EA H5N1	United States of America	Connecticut: Middlesex	Mallard	?	2/16/22	?	2/3/22	?	Wild bird	Live bird	NWDP	?
EA H5	United States of America	Connecticut: Middlesex	Mallard	?	2/16/22	?	2/3/22	?	Wild bird	Live bird	NWDP	?
EA H5N1	United States of America	Connecticut: Middlesex	Mallard	?	2/16/22	?	2/3/22	?	Wild bird	Live bird	NWDP	?
EA H5	United States of America	Connecticut: Middlesex	Mallard	?	2/16/22	?	2/3/22	?	Wild bird	Live bird	NWDP	?
EA H5	United States of America	Connecticut: Middlesex	Mallard	?	2/16/22	?	2/3/22	?	Wild bird	Live bird	NWDP	?
EA H5	United States of America	Connecticut: Middlesex	Mallard	?	2/16/22	?	2/3/22	?	Wild bird	Live bird	NWDP	?
EA H5	United States of America	Connecticut: Middlesex	Mallard	?	2/16/22	?	2/3/22	?	Wild bird	Live bird	NWDP	?
EA H5N1	United States of America	Connecticut: Middlesex	Mallard	?	2/16/22	?	2/3/22	?	Wild bird	Live bird	NWDP	?
EA H5N1	United States of America	Connecticut: Middlesex	Mallard	?	2/16/22	?	2/3/22	?	Wild bird	Live bird	NWDP	?
EA H5N1	United States of America	Connecticut: Middlesex	Mallard	?	2/16/22	?	2/3/22	?	Wild bird	Live bird	NWDP	?
EA H5	United States of America	Connecticut: Middlesex	Mallard	?	2/16/22	?	2/3/22	?	Wild bird	Live bird	NWDP	?
EA H5	United States of America	Connecticut: Middlesex	Mallard	?	2/16/22	?	2/3/22	?	Wild bird	Live bird	NWDP	?
EA H5	United States of America	New Hampshire: Rockingham	Mallard	?	2/16/22	?	1/26/22	?	Wild bird	Live bird	NWDP	?
EA H5N1	United States of America	New Hampshire: Rockingham	Mallard	?	2/16/22	?	1/26/22	?	Wild bird	Live bird	NWDP	?
EA H5	United States of America	New Hampshire: Rockingham	Mallard	?	2/16/22	?	1/26/22	?	Wild bird	Live bird	NWDP	?
EA H5	United States of America	New Hampshire: Rockingham	Mallard	?	2/16/22	?	1/26/22	?	Wild bird	Live bird	NWDP	?
EA H5	United States of America	New Hampshire: Rockingham	Mallard	?	2/16/22	?	1/26/22	?	Wild bird	Live bird	NWDP	?
EA H5	United States of America	New Hampshire: Rockingham	Mallard	?	2/16/22	?	1/26/22	?	Wild bird	Live bird	NWDP	?
EA H5	United States of America	New Hampshire: Rockingham	Mallard	?	2/16/22	?	1/26/22	?	Wild bird	Live bird	NWDP	?
EA H5N1	United States of America	New Hampshire: Rockingham	Mallard	?	2/16/22	?	1/26/22	?	Wild bird	Live bird	NWDP	?
EA H5	United States of America	New Hampshire: Rockingham	Mallard	?	2/16/22	?	1/26/22	?	Wild bird	Live bird	NWDP	?
EA H5	United States of America	New Hampshire: Rockingham	Mallard	?	2/16/22	?	1/26/22	?	Wild bird	Live bird	NWDP	?
EA H5	United States of America	New Hampshire: Rockingham	Mallard	?	2/16/22	?	1/26/22	?	Wild bird	Live bird	NWDP	?
EA H5N1	United States of America	New Hampshire: Rockingham	Mallard	?	2/16/22	?	1/26/22	?	Wild bird	Live bird	NWDP	?
EA H5	United States of America	New Hampshire: Rockingham	Mallard	?	2/16/22	?	1/26/22	?	Wild bird	Live bird	NWDP	?
EA H5	United States of America	New Hampshire: Rockingham	Mallard	?	2/16/22	?	1/26/22	?	Wild bird	Live bird	NWDP	?
EA H5	United States of America	New Hampshire: Rockingham	Mallard	?	2/16/22	?	1/26/22	?	Wild bird	Live bird	NWDP	?
EA H5N1	United States of America	New Hampshire: Rockingham	Mallard	?	2/16/22	?	1/26/22	?	Wild bird	Live bird	NWDP	?
EA H5N1	United States of America	New Hampshire: Rockingham	Mallard	?	2/16/22	?	1/26/22	?	Wild bird	Live bird	NWDP	?
EA H5N1	United States of America	New Hampshire: Rockingham	Mallard	?	2/16/22	?	1/26/22	?	Wild bird	Live bird	NWDP	?
EA H5	United States of America	New Hampshire: Rockingham	Mallard	?	2/16/22	?	1/26/22	?	Wild bird	Live bird	NWDP	?
EA H5N1	United States of America	New Hampshire: Rockingham	Mallard	?	2/16/22	?	1/26/22	?	Wild bird	Live bird	NWDP	?
EA H5	United States of America	New Hampshire: Rockingham	Mallard	?	2/16/22	?	1/26/22	?	Wild bird	Live bird	NWDP	?
EA H5N1	United States of America	New Hampshire: Rockingham	Mallard	?	2/16/22	?	1/26/22	?	Wild bird	Live bird	NWDP	?
EA H5N1	United States of America	New Hampshire: Rockingham	Mallard	?	2/16/22	?	1/26/22	?	Wild bird	Live bird	NWDP	?
EA H5N1	United States of America	New Hampshire: Rockingham	Mallard	?	2/16/22	?	1/26/22	?	Wild bird	Live bird	NWDP	?
EA H5N1	United States of America	New Hampshire: Rockingham	Mallard	?	2/16/22	?	1/26/22	?	Wild bird	Live bird	NWDP	?
EA H5	United States of America	New Hampshire: Rockingham	Mallard	?	2/16/22	?	1/26/22	?	Wild bird	Live bird	NWDP	?
EA H5N1	United States of America	North Carolina: Hyde	Snow goose	?	2/11/22	?	1/21/22	?	Wild bird	Morbidity/Mortality	USFWS/USGS	?
EA H5N1	United States of America	Kentucky: Ballard	Snow goose	?	2/17/22	?	2/8/22	?	Wild bird	Morbidity/Mortality	KY DFW/SCWDS	?
EA H5N1	United States of America	Kentucky: Ballard	Snow goose	?	2/17/22	?	2/8/22	?	Wild bird	Morbidity/Mortality	KY DFW/SCWDS	?
EA H5	United States of America	North Carolina: Carteret	Redhead duck	?	2/17/22	?	2/2/22	?	Wild bird	Morbidity/Mortality	NC WRC/SCWDS	?
EA/AM H5N1	United States of America	Florida: Brevard	Black vulture	?	2/17/22	?	2/14/22	?	Wild bird	Morbidity/Mortality	Private (non-government) submission	?
EA/AM H5N1	United States of America	Florida: Brevard	Black vulture	?	2/17/22	?	2/16/22	?	Wild bird	Morbidity/Mortality	Private (non-government) submission	?
EA H5	United States of America	Kentucky: Henderson	Gadwall	?	2/23/22	?	2/8/22	?	Wild bird	Hunter harvest	NWDP	?
EA H5	United States of America	Kentucky: Henderson	Gadwall	?	2/23/22	?	2/8/22	?	Wild bird	Hunter harvest	NWDP	?
EA H5	United States of America	Kentucky: Henderson	Gadwall	?	2/23/22	?	2/8/22	?	Wild bird	Hunter harvest	NWDP	?
EA H5	United States of America	Kentucky: Henderson	Gadwall	?	2/23/22	?	2/8/22	?	Wild bird	Hunter harvest	NWDP	?
EA H5	United States of America	Maine: Washington	American black duck	?	2/23/22	?	2/6/22	?	Wild bird	Live bird	NWDP	?
EA H5	United States of America	Maine: Washington	American black duck	?	2/23/22	?	2/6/22	?	Wild bird	Live bird	NWDP	?
EA H5	United States of America	Maine: Washington	American black duck	?	2/23/22	?	2/6/22	?	Wild bird	Live bird	NWDP	?
EA H5N1	United States of America	Maine: Washington	American black duck	?	2/23/22	?	2/6/22	?	Wild bird	Live bird	NWDP	?
EA H5	United States of America	Maine: Washington	American black duck	?	2/23/22	?	2/6/22	?	Wild bird	Live bird	NWDP	?
EA H5N1	United States of America	Maine: Washington	American black duck	?	2/23/22	?	2/6/22	?	Wild bird	Live bird	NWDP	?
EA H5N1	United States of America	Kentucky: Breckinridge	Mallard	?	2/23/22	?	2/7/22	?	Wild bird	Live bird	NWDP	?
EA H5N1	United States of America	Kentucky: Breckinridge	Mallard	?	2/23/22	?	2/7/22	?	Wild bird	Live bird	NWDP	?
EA H5	United States of America	Kentucky: Breckinridge	Mallard	?	2/23/22	?	2/7/22	?	Wild bird	Live bird	NWDP	?
EA H5N1	United States of America	Kentucky: Breckinridge	Mallard	?	2/23/22	?	2/7/22	?	Wild bird	Live bird	NWDP	?
EA H5	United States of America	Connecticut: New Haven	American black duck	?	2/23/22	?	2/16/22	?	Wild bird	Live bird	NWDP	?
EA H5	United States of America	Connecticut: New Haven	American black duck	?	2/23/22	?	2/16/22	?	Wild bird	Live bird	NWDP	?
EA H5	United States of America	Connecticut: New Haven	American black duck	?	2/23/22	?	2/16/22	?	Wild bird	Live bird	NWDP	?
EA H5N1	United States of America	Connecticut: New Haven	American black duck	?	2/23/22	?	2/16/22	?	Wild bird	Live bird	NWDP	?
EA H5N1	United States of America	Connecticut: New Haven	American black duck	?	2/23/22	?	2/16/22	?	Wild bird	Live bird	NWDP	?
EA H5N1	United States of America	Connecticut: New Haven	American black duck	?	2/23/22	?	2/16/22	?	Wild bird	Live bird	NWDP	?
EA H5	United States of America	Connecticut: New Haven	American black duck	?	2/23/22	?	2/16/22	?	Wild bird	Live bird	NWDP	?
EA H5	United States of America	Connecticut: New Haven	American black duck	?	2/23/22	?	2/17/22	?	Wild bird	Live bird	NWDP	?
EA H5	United States of America	Connecticut: New Haven	American black duck	?	2/23/22	?	2/17/22	?	Wild bird	Live bird	NWDP	?
EA H5N1	United States of America	Alabama: Limestone	American wigeon	?	2/23/22	?	2/5/22	?	Wild bird	Hunter harvest	NWDP	?
EA H5N1	United States of America	New Jersey: Cape May	Mallard	?	2/23/22	?	2/7/22	?	Wild bird	Live bird	NWDP	?
EA H5	United States of America	New Jersey: Cape May	Mallard	?	2/23/22	?	2/7/22	?	Wild bird	Live bird	NWDP	?
EA H5N1	United States of America	New Jersey: Cape May	Mallard	?	2/23/22	?	2/7/22	?	Wild bird	Live bird	NWDP	?
EA H5N1	United States of America	New Jersey: Cape May	Mallard	?	2/23/22	?	2/7/22	?	Wild bird	Live bird	NWDP	?
EA H5N1	United States of America	New Jersey: Cape May	Mallard	?	2/23/22	?	2/7/22	?	Wild bird	Live bird	NWDP	?
EA H5	United States of America	New Jersey: Cape May	Mallard	?	2/23/22	?	2/7/22	?	Wild bird	Live bird	NWDP	?
EA H5N1	United States of America	New Jersey: Cape May	Mallard	?	2/23/22	?	2/7/22	?	Wild bird	Live bird	NWDP	?
EA H5	United States of America	New Jersey: Cape May	Mallard	?	2/23/22	?	2/7/22	?	Wild bird	Live bird	NWDP	?
EA H5	United States of America	New Jersey: Cape May	Mallard	?	2/23/22	?	2/7/22	?	Wild bird	Live bird	NWDP	?
EA H5	United States of America	New Jersey: Cape May	Mallard	?	2/23/22	?	2/7/22	?	Wild bird	Live bird	NWDP	?
EA H5N1	United States of America	New Jersey: Cape May	Mallard	?	2/23/22	?	2/7/22	?	Wild bird	Live bird	NWDP	?
EA H5	United States of America	New Jersey: Cape May	Mallard	?	2/23/22	?	2/7/22	?	Wild bird	Live bird	NWDP	?
EA H5	United States of America	New Jersey: Cape May	Mallard	?	2/23/22	?	2/7/22	?	Wild bird	Live bird	NWDP	?
EA H5	United States of America	New Jersey: Cape May	Mallard	?	2/23/22	?	2/7/22	?	Wild bird	Live bird	NWDP	?
EA H5	United States of America	New Jersey: Cape May	Mallard	?	2/23/22	?	2/7/22	?	Wild bird	Live bird	NWDP	?
EA H5	United States of America	New Jersey: Cape May	Mallard	?	2/23/22	?	2/7/22	?	Wild bird	Live bird	NWDP	?
EA H5	United States of America	New Jersey: Cape May	Mallard	?	2/23/22	?	2/7/22	?	Wild bird	Live bird	NWDP	?
EA H5	United States of America	New Jersey: Cape May	Mallard	?	2/23/22	?	2/7/22	?	Wild bird	Live bird	NWDP	?
EA H5	United States of America	New Jersey: Cape May	Mallard	?	2/23/22	?	2/7/22	?	Wild bird	Live bird	NWDP	?
EA H5	United States of America	New Jersey: Cape May	Mallard	?	2/23/22	?	2/7/22	?	Wild bird	Live bird	NWDP	?
EA H5	United States of America	New Jersey: Cape May	Mallard	?	2/23/22	?	2/7/22	?	Wild bird	Live bird	NWDP	?
EA H5	United States of America	Tennessee: Obion	Wood duck	?	3/1/22	?	2/13/22	?	Wild bird	Hunter harvest	NWDP	?
EA H5N1	United States of America	Tennessee: Obion	Wood duck	?	3/1/22	?	2/13/22	?	Wild bird	Hunter harvest	NWDP	?
EA H5N1	United States of America	Massachusetts: Barnstable	Canada goose	?	3/1/22	?	2/9/22	?	Wild bird	Morbidity/Mortality	MA DFW/USGS	?
EA H5N1	United States of America	Massachusetts: Barnstable	Canada goose	?	3/1/22	?	2/9/22	?	Wild bird	Morbidity/Mortality	MA DFW/USGS	?
EA H5N1	United States of America	Delaware: Kent	Canada goose	?	2/17/22	?	2/4/22	?	Wild bird	Morbidity/Mortality	USFWS/USGS	?
EA H5N1	United States of America	New York: Suffolk	Sanderling	?	2/26/22	?	2/21/22	?	Wild bird	Morbidity/Mortality	NY DEC	?
EA H5N1	United States of America	New Hampshire: Strafford	Canada goose	?	3/2/22	?	2/22/22	?	Wild bird	Morbidity/Mortality	NH FGD/NWDP/USGS	?
EA H5N1	United States of America	New Hampshire: Strafford	Canada goose	?	3/2/22	?	2/22/22	?	Wild bird	Morbidity/Mortality	NH FGD/NWDP/USGS	?
EA H5N1	United States of America	New Hampshire: Strafford	Canada goose	?	3/2/22	?	2/22/22	?	Wild bird	Morbidity/Mortality	NH FGD/NWDP/USGS	?
EA/AM H5N1	United States of America	Florida: Brevard	Lesser scaup	?	2/26/22	?	2/13/22	?	Wild bird	Morbidity/Mortality	FL FWCC/USGS	?
EA/AM H5N1	United States of America	Nebraska: Lancaster	Ross's goose	?	3/6/22	?	3/4/22	?	Wild bird	Morbidity/Mortality	NE Dept of Ag	?
EA H5N1	United States of America	New Hampshire: Rockingham	Mallard	?	3/1/22	?	2/16/22	?	Wild bird	Live bird	NWDP	?
EA H5N1	United States of America	Florida: Brevard	Lesser scaup	?	3/4/22	?	2/21/22	?	Wild bird	Morbidity/Mortality	FL FWCC/SCWDS	?
EA/AM H5N1	United States of America	Florida: Brevard	Lesser scaup	?	3/4/22	?	2/21/22	?	Wild bird	Morbidity/Mortality	FL FWCC/SCWDS	?
EA H5	United States of America	Florida: Brevard	Lesser scaup	?	3/4/22	?	2/21/22	?	Wild bird	Morbidity/Mortality	FL FWCC/SCWDS	?
EA/AM H5N1	United States of America	Florida: Brevard	Bald eagle	?	3/4/22	?	2/12/22	?	Wild bird	Morbidity/Mortality	FL FWCC/SCWDS	?
EA/AM H5N1	United States of America	Florida: Brevard	Bald eagle	?	3/4/22	?	2/18/22	?	Wild bird	Morbidity/Mortality	FL FWCC/SCWDS	?
EA/AM H5N1	United States of America	North Carolina: Wake	Red-shouldered hawk	?	3/4/22	?	2/14/22	?	Wild bird	Morbidity/Mortality	NC WRC/SCWDS	?
EA/AM H5N1	United States of America	North Carolina: Dare	Bald eagle	?	3/4/22	?	2/22/22	?	Wild bird	Morbidity/Mortality	NC WRC/SCWDS	?
EA/AM H5N1	United States of America	Georgia: Glynn	Lesser scaup	?	3/4/22	?	2/24/22	?	Wild bird	Morbidity/Mortality	GA DNR/SCWDS	?
EA/AM H5N1	United States of America	Georgia: Camden	Lesser scaup	?	3/4/22	?	2/24/22	?	Wild bird	Morbidity/Mortality	GA DNR/SCWDS	?
EA/AM H5N1	United States of America	Georgia: Camden	Lesser scaup	?	3/4/22	?	2/24/22	?	Wild bird	Morbidity/Mortality	GA DNR/SCWDS	?
EA/AM H5N1	United States of America	Georgia: Camden	Lesser scaup	?	3/4/22	?	2/24/22	?	Wild bird	Morbidity/Mortality	GA DNR/SCWDS	?
EA/AM H5N1	United States of America	Georgia: Camden	Lesser scaup	?	3/4/22	?	2/24/22	?	Wild bird	Morbidity/Mortality	GA DNR/SCWDS	?
EA/AM H5N1	United States of America	Georgia: Camden	Lesser scaup	?	3/4/22	?	2/24/22	?	Wild bird	Morbidity/Mortality	GA DNR/SCWDS	?
EA H5	United States of America	Missouri: Buchanan	Snow goose	?	3/8/22	?	2/23/22	?	Wild bird	Agency harvest	NWDP	?
EA H5	United States of America	Missouri: Chariton	Snow goose	?	3/8/22	?	2/22/22	?	Wild bird	Hunter harvest	NWDP	?
EA H5	United States of America	Missouri: Chariton	Snow goose	?	3/8/22	?	2/22/22	?	Wild bird	Hunter harvest	NWDP	?
EA H5N1	United States of America	Missouri: Chariton	Snow goose	?	3/8/22	?	2/22/22	?	Wild bird	Hunter harvest	NWDP	?
EA H5	United States of America	Missouri: Chariton	Snow goose	?	3/8/22	?	2/22/22	?	Wild bird	Hunter harvest	NWDP	?
EA H5	United States of America	Missouri: Chariton	Snow goose	?	3/8/22	?	2/22/22	?	Wild bird	Hunter harvest	NWDP	?
EA H5	United States of America	Missouri: Chariton	Ross's goose	?	3/8/22	?	2/22/22	?	Wild bird	Hunter harvest	NWDP	?
EA H5	United States of America	Missouri: Chariton	Snow goose	?	3/8/22	?	2/22/22	?	Wild bird	Hunter harvest	NWDP	?
EA H5	United States of America	Missouri: Chariton	Snow goose	?	3/8/22	?	2/22/22	?	Wild bird	Hunter harvest	NWDP	?
EA H5N1	United States of America	Missouri: Chariton	Snow goose	?	3/8/22	?	2/22/22	?	Wild bird	Hunter harvest	NWDP	?
EA H5	United States of America	Missouri: Chariton	Snow goose	?	3/8/22	?	2/22/22	?	Wild bird	Hunter harvest	NWDP	?
EA H5N1	United States of America	Missouri: Chariton	Snow goose	?	3/8/22	?	2/22/22	?	Wild bird	Hunter harvest	NWDP	?
EA H5N1	United States of America	Missouri: Chariton	Snow goose	?	3/8/22	?	2/22/22	?	Wild bird	Hunter harvest	NWDP	?
EA H5N1	United States of America	Missouri: Chariton	Ross's goose	?	3/8/22	?	2/22/22	?	Wild bird	Hunter harvest	NWDP	?
EA H5N1	United States of America	Missouri: Chariton	Snow goose	?	3/8/22	?	2/22/22	?	Wild bird	Hunter harvest	NWDP	?
EA H5N1	United States of America	Missouri: Chariton	Ross's goose	?	3/8/22	?	2/22/22	?	Wild bird	Hunter harvest	NWDP	?
EA H5	United States of America	Missouri: Chariton	Snow goose	?	3/8/22	?	2/22/22	?	Wild bird	Hunter harvest	NWDP	?
EA H5N1	United States of America	Missouri: Chariton	Snow goose	?	3/8/22	?	2/22/22	?	Wild bird	Hunter harvest	NWDP	?
EA H5	United States of America	Missouri: Chariton	Snow goose	?	3/8/22	?	2/22/22	?	Wild bird	Hunter harvest	NWDP	?
EA H5	United States of America	Missouri: Chariton	Snow goose	?	3/8/22	?	2/22/22	?	Wild bird	Hunter harvest	NWDP	?
EA H5N1	United States of America	Missouri: Chariton	Snow goose	?	3/8/22	?	2/22/22	?	Wild bird	Hunter harvest	NWDP	?
EA H5	United States of America	Missouri: Chariton	Snow goose	?	3/8/22	?	2/22/22	?	Wild bird	Hunter harvest	NWDP	?
EA H5	United States of America	Kansas: Barton	Snow goose	?	3/8/22	?	2/28/22	?	Wild bird	Hunter harvest	NWDP	?
EA H5	United States of America	Kansas: Barton	Snow goose	?	3/8/22	?	2/28/22	?	Wild bird	Hunter harvest	NWDP	?
EA H5	United States of America	Kansas: Barton	Snow goose	?	3/8/22	?	2/28/22	?	Wild bird	Hunter harvest	NWDP	?
EA H5	United States of America	Kansas: Barton	Snow goose	?	3/8/22	?	2/28/22	?	Wild bird	Hunter harvest	NWDP	?
EA H5	United States of America	Kansas: Barton	Snow goose	?	3/8/22	?	2/28/22	?	Wild bird	Hunter harvest	NWDP	?
EA/AM H5N1	United States of America	Indiana: Dubois	Redhead duck	?	3/8/22	?	2/23/22	?	Wild bird	Live bird	NWDP	?
EA H5	United States of America	Kentucky: Ballard	Snow goose	?	3/8/22	?	2/18/22	?	Wild bird	Hunter harvest	NWDP	?
EA H5	United States of America	Kentucky: Ballard	Snow goose	?	3/8/22	?	2/18/22	?	Wild bird	Hunter harvest	NWDP	?
EA H5N1	United States of America	Kentucky: Fulton	Snow goose	?	3/8/22	?	2/21/22	?	Wild bird	Hunter harvest	NWDP	?
EA H5	United States of America	Kentucky: Fulton	Snow goose	?	3/8/22	?	2/21/22	?	Wild bird	Hunter harvest	NWDP	?
EA H5	United States of America	Tennessee: Dyer	Green-winged teal	?	3/8/22	?	2/12/22	?	Wild bird	Hunter harvest	NWDP	?
EA H5	United States of America	Tennessee: Dyer	Green-winged teal	?	3/8/22	?	2/12/22	?	Wild bird	Hunter harvest	NWDP	?
EA H5	United States of America	Tennessee: Dyer	Green-winged teal	?	3/8/22	?	2/12/22	?	Wild bird	Hunter harvest	NWDP	?
EA H5N1	United States of America	Iowa: Polk	Mallard	?	3/10/22	?	3/7/22	?	Wild bird	Morbidity/Mortality	IA DNR	?
EA/AM H5N1	United States of America	Ohio: Erie	Herring gull	?	3/10/22	?	2/25/22	?	Wild bird	Morbidity/Mortality	OH DNR/USGS	?
EA/AM H5N1	United States of America	Florida: Brevard	Black vulture	?	3/11/22	?	3/7/22	?	Wild bird	Morbidity/Mortality	Private (non-government) submission	?
EA/AM H5N1	United States of America	Florida: Brevard	Black vulture	?	3/11/22	?	3/5/22	?	Wild bird	Morbidity/Mortality	Private (non-government) submission	?
EA/AM H5N1	United States of America	Florida: Brevard	Black vulture	?	3/11/22	?	3/7/22	?	Wild bird	Morbidity/Mortality	Private (non-government) submission	?
EA H5N1	United States of America	Nebraska: Cedar	Snow goose	?	3/14/22	?	3/7/22	?	Wild bird	Morbidity/Mortality	NE Dept of Ag	?
EA H5N1	United States of America	Nebraska: Douglas	Canada goose	?	3/10/22	?	3/7/22	?	Wild bird	Morbidity/Mortality	NE Dept of Ag	?
EA/AM H5N1	United States of America	Florida: Brevard	Bald eagle	?	2/26/22	?	2/16/22	?	Wild bird	Morbidity/Mortality	USFWS/SCWDS	?
EA H5N1	United States of America	Missouri: St. Louis	Hooded merganser	?	3/10/22	?	2/28/22	?	Wild bird	Morbidity/Mortality	MO Dept of Conservation/USGS	?
EA/AM H5N1	United States of America	Florida: Brevard	Lesser scaup	?	2/18/22	?	2/16/22	?	Wild bird	Morbidity/Mortality	FL FWCC/SCWDS	?
EA/AM H5N1	United States of America	Florida: Brevard	Lesser scaup	?	2/18/22	?	2/16/22	?	Wild bird	Morbidity/Mortality	FL FWCC/SCWDS	?
EA H5	United States of America	Florida: Brevard	Lesser scaup	?	2/18/22	?	2/16/22	?	Wild bird	Morbidity/Mortality	FL FWCC/SCWDS	?
EA H5	United States of America	Florida: Brevard	Lesser scaup	?	2/18/22	?	2/16/22	?	Wild bird	Morbidity/Mortality	FL FWCC/SCWDS	?
EA H5N1	United States of America	Missouri: Clay	American white pelican	?	3/9/22	?	2/28/22	?	Wild bird	Morbidity/Mortality	MO Dept of Conservation/USGS	?
EA H5N1	United States of America	Illinois: Will	Canada goose	?	3/9/22	?	3/2/22	?	Wild bird	Morbidity/Mortality	IL DNR/NWDP/USGS	?
EA H5	United States of America	Illinois: Will	Canada goose	?	3/9/22	?	3/2/22	?	Wild bird	Morbidity/Mortality	IL DNR/NWDP/USGS	?
EA H5	United States of America	Illinois: Will	Canada goose	?	3/9/22	?	3/2/22	?	Wild bird	Morbidity/Mortality	IL DNR/NWDP/USGS	?
EA/AM H5N1	United States of America	Florida: Brevard	Black vulture	?	3/9/22	?	3/2/22	?	Wild bird	Morbidity/Mortality	Private (non-government) submission	?
EA H5N1	United States of America	Florida: Duval	Brown pelican	?	3/9/22	?	3/3/22	?	Wild bird	Morbidity/Mortality	FL FWCC	?
EA H5N1	United States of America	Connecticut: New London	American black duck	?	3/9/22	?	2/6/22	?	Wild bird	Live bird	NWDP	?
EA H5N1	United States of America	Connecticut: New London	American black duck	?	3/9/22	?	2/6/22	?	Wild bird	Live bird	NWDP	?
EA H5N1	United States of America	Florida: Duval	Brown pelican	?	3/15/22	?	3/4/22	?	Wild bird	Morbidity/Mortality	NWDP	?
EA H5N1	United States of America	New Hampshire: Rockingham	Snowy owl	?	3/15/22	?	2/24/22	?	Wild bird	Morbidity/Mortality	NWDP	?
EA H5	United States of America	Michigan: Monroe	Mute swan	?	3/15/22	?	3/3/22	?	Wild bird	Agency harvest	NWDP	?
EA H5	United States of America	Iowa: Adair	Snow goose	?	3/15/22	?	3/7/22	?	Wild bird	Hunter harvest	NWDP	?
EA H5N1	United States of America	Illinois: Champaign	Mallard	?	3/15/22	?	3/2/22	?	Wild bird	Agency harvest	NWDP	?
EA H5N1	United States of America	Iowa: Monona	Ross's goose	?	3/15/22	?	3/8/22	?	Wild bird	Hunter harvest	NWDP	?
EA H5N1	United States of America	Massachusetts: Middlesex	Canada goose	?	3/15/22	?	3/8/22	?	Wild bird	Morbidity/Mortality	NWDP	?
EA/AM H5N1	United States of America	Florida: Brevard	Black vulture	?	3/18/22	?	3/10/22	?	Wild bird	Morbidity/Mortality	Private (non-government) submission	?
EA H5	United States of America	Florida: Brevard	Black vulture	?	3/18/22	?	3/10/22	?	Wild bird	Morbidity/Mortality	Private (non-government) submission	?
EA/AM H5N1	United States of America	Florida: Brevard	Black vulture	?	3/18/22	?	3/9/22	?	Wild bird	Morbidity/Mortality	Private (non-government) submission	?
EA H5	United States of America	Iowa: Plymouth	Snow goose	?	3/18/22	?	3/8/22	?	Wild bird	Hunter harvest	NWDP	?
EA H5	United States of America	Iowa: Plymouth	Snow goose	?	3/18/22	?	3/8/22	?	Wild bird	Hunter harvest	NWDP	?
EA H5N1	United States of America	Iowa: Plymouth	Ross's goose	?	3/18/22	?	3/8/22	?	Wild bird	Hunter harvest	NWDP	?
EA H5N1	United States of America	Iowa: Plymouth	Ross's goose	?	3/18/22	?	3/8/22	?	Wild bird	Hunter harvest	NWDP	?
EA H5N1	United States of America	Missouri: Buchanan	Hooded merganser	?	3/18/22	?	3/2/22	?	Wild bird	Agency harvest	NWDP	?
EA H5N1	United States of America	Iowa: Monona	Snow goose	?	3/18/22	?	3/8/22	?	Wild bird	Hunter harvest	NWDP	?
EA H5N1	United States of America	Massachusetts: Barnstable	Sanderling	?	3/16/22	?	3/1/22	?	Wild bird	Morbidity/Mortality	MA DFW/USGS	?
EA H5N1	United States of America	Massachusetts: Barnstable	Sanderling	?	3/16/22	?	3/2/22	?	Wild bird	Morbidity/Mortality	MA DFW/USGS	?
EA H5N1	United States of America	Massachusetts: Barnstable	Sanderling	?	3/16/22	?	3/2/22	?	Wild bird	Morbidity/Mortality	MA DFW/USGS	?
EA H5N1	United States of America	Massachusetts: Barnstable	Sanderling	?	3/16/22	?	3/2/22	?	Wild bird	Morbidity/Mortality	MA DFW/USGS	?
EA H5N1	United States of America	Massachusetts: Barnstable	Sanderling	?	3/16/22	?	3/4/22	?	Wild bird	Morbidity/Mortality	MA DFW/USGS	?
EA H5	United States of America	Massachusetts: Barnstable	Sanderling	?	3/16/22	?	3/2/22	?	Wild bird	Morbidity/Mortality	MA DFW/USGS	?
EA H5N1	United States of America	Massachusetts: Barnstable	Sanderling	?	3/16/22	?	3/6/22	?	Wild bird	Morbidity/Mortality	MA DFW/USGS	?
EA H5N1	United States of America	Massachusetts: Barnstable	Sanderling	?	3/16/22	?	3/2/22	?	Wild bird	Morbidity/Mortality	MA DFW/USGS	?
EA H5N1	United States of America	Massachusetts: Barnstable	Red-tailed hawk	?	3/16/22	?	3/6/22	?	Wild bird	Morbidity/Mortality	MA DFW/USGS	?
EA H5	United States of America	Massachusetts: Barnstable	Turkey vulture	?	3/16/22	?	3/5/22	?	Wild bird	Morbidity/Mortality	MA DFW/USGS	?
EA/AM H5N1	United States of America	Missouri: Holt	Snow goose	?	3/16/22	?	3/4/22	?	Wild bird	Morbidity/Mortality	MO Dept of Conservation/USGS	?
EA/AM H5N1	United States of America	Missouri: Holt	Snow goose	?	3/16/22	?	3/4/22	?	Wild bird	Morbidity/Mortality	MO Dept of Conservation/USGS	?
EA/AM H5N1	United States of America	Missouri: Holt	Snow goose	?	3/16/22	?	3/4/22	?	Wild bird	Morbidity/Mortality	MO Dept of Conservation/USGS	?
EA/AM H5N1	United States of America	Missouri: Chariton	Snow goose	?	3/16/22	?	3/8/22	?	Wild bird	Morbidity/Mortality	MO Dept of Conservation/USGS	?
EA H5	United States of America	Missouri: Chariton	Snow goose	?	3/16/22	?	3/8/22	?	Wild bird	Morbidity/Mortality	MO Dept of Conservation/USGS	?
EA/AM H5N1	United States of America	Missouri: Chariton	Snow goose	?	3/16/22	?	3/8/22	?	Wild bird	Morbidity/Mortality	MO Dept of Conservation/USGS	?
EA/AM H5N1	United States of America	Missouri: Chariton	Snow goose	?	3/16/22	?	3/8/22	?	Wild bird	Morbidity/Mortality	MO Dept of Conservation/USGS	?
EA H5N1	United States of America	Illinois: Fulton	Ross's goose	?	3/16/22	?	3/6/22	?	Wild bird	Morbidity/Mortality	NWDP/USFWS/USGS	?
EA/AM H5N1	United States of America	South Dakota: Charles Mix	Snow goose	?	3/18/22	?	3/9/22	?	Wild bird	Morbidity/Mortality	USFWS/USGS	?
EA H5N1	United States of America	South Dakota: Charles Mix	Snow goose	?	3/18/22	?	3/9/22	?	Wild bird	Morbidity/Mortality	USFWS/USGS	?
EA/AM H5N1	United States of America	South Dakota: Charles Mix	Canada goose	?	3/18/22	?	3/9/22	?	Wild bird	Morbidity/Mortality	USFWS/USGS	?
EA/AM H5N1	United States of America	Florida: Volusia	Black vulture	?	3/18/22	?	3/14/22	?	Wild bird	Morbidity/Mortality	FL FWCC	?
EA/AM H5N1	United States of America	Florida: Volusia	Black vulture	?	3/18/22	?	3/14/22	?	Wild bird	Morbidity/Mortality	FL FWCC	?
EA/AM H5N1	United States of America	Florida: Volusia	Black vulture	?	3/18/22	?	3/14/22	?	Wild bird	Morbidity/Mortality	FL FWCC	?
EA/AM H5N1	United States of America	Florida: Volusia	Black vulture	?	3/18/22	?	3/14/22	?	Wild bird	Morbidity/Mortality	FL FWCC	?
EA/AM H5N1	United States of America	Florida: Volusia	Black vulture	?	3/18/22	?	3/14/22	?	Wild bird	Morbidity/Mortality	FL FWCC	?
EA/AM H5N1	United States of America	Florida: Brevard	Black vulture	?	3/18/22	?	3/12/22	?	Wild bird	Morbidity/Mortality	Private (non-government) submission	?
EA/AM H5N1	United States of America	Florida: Brevard	Black vulture	?	3/18/22	?	3/11/22	?	Wild bird	Morbidity/Mortality	Private (non-government) submission	?
EA/AM H5N1	United States of America	Florida: Brevard	Bald eagle	?	3/18/22	?	2/28/22	?	Wild bird	Morbidity/Mortality	FL FWCC/SCWDS	?
EA/AM H5N1	United States of America	Florida: Brevard	Bald eagle	?	3/18/22	?	2/28/22	?	Wild bird	Morbidity/Mortality	FL FWCC/SCWDS	?
EA/AM H5N1	United States of America	Florida: Charlotte	Hooded merganser	?	3/18/22	?	3/1/22	?	Wild bird	Morbidity/Mortality	FL FWCC/SCWDS	?
EA/AM H5N1	United States of America	Florida: Brevard	Great blue heron	?	3/18/22	?	2/27/22	?	Wild bird	Morbidity/Mortality	FL FWCC/SCWDS	?
EA/AM H5N1	United States of America	Florida: Brevard	Black vulture	?	3/18/22	?	2/25/22	?	Wild bird	Morbidity/Mortality	FL FWCC/SCWDS	?
EA H5N1	United States of America	Florida: Brevard	Gull (unidentified)	?	3/18/22	?	3/1/22	?	Wild bird	Morbidity/Mortality	FL FWCC/SCWDS	?
EA/AM H5N1	United States of America	Florida: Brevard	Great horned owl	?	3/18/22	?	2/24/22	?	Wild bird	Morbidity/Mortality	FL FWCC/SCWDS	?
EA/AM H5N1	United States of America	Florida: Brevard	Great horned owl	?	3/18/22	?	2/25/22	?	Wild bird	Morbidity/Mortality	FL FWCC/SCWDS	?
EA/AM H5N1	United States of America	Florida: Brevard	Bald eagle	?	3/18/22	?	2/23/22	?	Wild bird	Morbidity/Mortality	FL FWCC/SCWDS	?
EA/AM H5N1	United States of America	Florida: Brevard	Black vulture	?	3/18/22	?	3/7/22	?	Wild bird	Morbidity/Mortality	FL FWCC/SCWDS	?
EA/AM H5N1	United States of America	Florida: Brevard	Black vulture	?	3/18/22	?	3/7/22	?	Wild bird	Morbidity/Mortality	FL FWCC/SCWDS	?
EA H5N1	United States of America	Florida: Polk	Ring-billed gull	?	3/18/22	?	3/7/22	?	Wild bird	Morbidity/Mortality	FL FWCC/SCWDS	?
EA H5N1	United States of America	South Carolina: Charleston	Bald eagle	?	3/18/22	?	3/8/22	?	Wild bird	Morbidity/Mortality	SCWDS	?
EA H5N1	United States of America	South Carolina: Charleston	Bald eagle	?	3/18/22	?	3/8/22	?	Wild bird	Morbidity/Mortality	SCWDS	?
EA H5N1	United States of America	North Carolina: Brunswick	Brown pelican	?	3/18/22	?	2/20/22	?	Wild bird	Morbidity/Mortality	NC WRC/SCWDS	?
EA H5	United States of America	North Carolina: Pamlico	Ruddy duck	?	3/18/22	?	3/4/22	?	Wild bird	Morbidity/Mortality	NC WRC/SCWDS	?
EA/AM H5N1	United States of America	North Carolina: Beaufort	Bald eagle	?	3/18/22	?	3/8/22	?	Wild bird	Morbidity/Mortality	NC WRC/SCWDS	?
EA/AM H5N1	United States of America	North Carolina: Davidson	Bald eagle	?	3/18/22	?	3/8/22	?	Wild bird	Morbidity/Mortality	USFWS/SCWDS	?
EA H5N1	United States of America	Kansas: Norton	Snow goose	?	3/18/22	?	3/6/22	?	Wild bird	Morbidity/Mortality	KS DWP/SCWDS	?
EA H5N1	United States of America	Kansas: Norton	Snow goose	?	3/18/22	?	3/6/22	?	Wild bird	Morbidity/Mortality	KS DWP/SCWDS	?
EA H5N1	United States of America	Kansas: Mitchell	Snow goose	?	3/18/22	?	3/4/22	?	Wild bird	Morbidity/Mortality	KS DWP/SCWDS	?
EA/AM H5N1	United States of America	Kansas: Mitchell	Snow goose	?	3/18/22	?	3/4/22	?	Wild bird	Morbidity/Mortality	KS DWP/SCWDS	?
EA/AM H5N1	United States of America	Kansas: Mitchell	Bald eagle	?	3/18/22	?	3/6/22	?	Wild bird	Morbidity/Mortality	KS DWP/SCWDS	?
EA H5N1	United States of America	Tennessee: Dyer	Green-winged teal	?	3/21/22	?	2/12/22	?	Wild bird	Hunter harvest	NWDP	?
EA H5N1	United States of America	Tennessee: Dyer	Mallard	?	3/21/22	?	2/12/22	?	Wild bird	Hunter harvest	NWDP	?
EA H5N1	United States of America	Iowa: Harrison	Snow goose	?	3/22/22	?	3/15/22	?	Wild bird	Hunter harvest	NWDP	?
EA H5N1	United States of America	Iowa: Harrison	Ross's goose	?	3/22/22	?	3/15/22	?	Wild bird	Hunter harvest	NWDP	?
EA H5N1	United States of America	Iowa: Harrison	Ross's goose	?	3/22/22	?	3/15/22	?	Wild bird	Hunter harvest	NWDP	?
EA/AM H5N1	United States of America	Illinois: Champaign	Canada goose	?	3/22/22	?	3/16/22	?	Wild bird	Morbidity/Mortality	NWDP	?
EA H5N1	United States of America	Illinois: Sangamon	Canada goose	?	3/22/22	?	3/14/22	?	Wild bird	Morbidity/Mortality	NWDP	?
EA/AM H5N1	United States of America	Iowa: Page	Snow goose	?	3/16/22	?	3/14/22	?	Wild bird	Morbidity/Mortality	IA DNR/NWDP	?
EA H5	United States of America	Iowa: Page	Ross's goose	?	3/16/22	?	3/14/22	?	Wild bird	Morbidity/Mortality	IA DNR/NWDP	?
EA/AM H5N1	United States of America	Iowa: Page	Snow goose	?	3/16/22	?	3/14/22	?	Wild bird	Morbidity/Mortality	IA DNR/NWDP	?
EA/AM H5N1	United States of America	Iowa: Page	Snow goose	?	3/16/22	?	3/14/22	?	Wild bird	Morbidity/Mortality	IA DNR/NWDP	?
EA/AM H5N1	United States of America	Iowa: Page	Snow goose	?	3/16/22	?	3/14/22	?	Wild bird	Morbidity/Mortality	IA DNR/NWDP	?
EA/AM H5N1	United States of America	Iowa: Page	Snow goose	?	3/16/22	?	3/14/22	?	Wild bird	Morbidity/Mortality	IA DNR/NWDP	?
EA/AM H5N1	United States of America	Iowa: Page	Snow goose	?	3/16/22	?	3/14/22	?	Wild bird	Morbidity/Mortality	IA DNR/NWDP	?
EA/AM H5N1	United States of America	Iowa: Page	Snow goose	?	3/16/22	?	3/14/22	?	Wild bird	Morbidity/Mortality	IA DNR/NWDP	?
EA/AM H5N1	United States of America	Iowa: Page	Snow goose	?	3/16/22	?	3/14/22	?	Wild bird	Morbidity/Mortality	IA DNR/NWDP	?
EA/AM H5N1	United States of America	North Dakota: Burleigh	Snow goose	?	3/24/22	?	3/21/22	?	Wild bird	Morbidity/Mortality	ND Game and Fish	?
EA H5N1	United States of America	Colorado: Sedgwick	Ross's goose	?	3/24/22	?	3/18/22	?	Wild bird	Morbidity/Mortality	CO Parks & Wildlife	?
EA/AM H5N1	United States of America	Colorado: Sedgwick	Snow goose	?	3/24/22	?	3/18/22	?	Wild bird	Morbidity/Mortality	CO Parks & Wildlife	?
EA/AM H5N1	United States of America	Colorado: Sedgwick	Snow goose	?	3/24/22	?	3/18/22	?	Wild bird	Morbidity/Mortality	CO Parks & Wildlife	?
EA/AM H5N1	United States of America	Colorado: Sedgwick	Snow goose	?	3/24/22	?	3/18/22	?	Wild bird	Morbidity/Mortality	CO Parks & Wildlife	?
EA H5N1	United States of America	Colorado: Sedgwick	Ross's goose	?	3/24/22	?	3/18/22	?	Wild bird	Morbidity/Mortality	CO Parks & Wildlife	?
EA/AM H5N1	United States of America	Colorado: Sedgwick	Snow goose	?	3/24/22	?	3/18/22	?	Wild bird	Morbidity/Mortality	CO Parks & Wildlife	?
EA H5	United States of America	Iowa: Cerro Gordo	Red-tailed hawk	?	3/22/22	?	3/16/22	?	Wild bird	Morbidity/Mortality	IA DNR	?
EA/AM H5N1	United States of America	Iowa: Dickinson	Snow goose	?	3/24/22	?	3/22/22	?	Wild bird	Morbidity/Mortality	IA DNR	?
EA/AM H5N1	United States of America	Iowa: Dickinson	Snow goose	?	3/24/22	?	3/22/22	?	Wild bird	Morbidity/Mortality	IA DNR	?
EA/AM H5N1	United States of America	Iowa: Dickinson	Snow goose	?	3/24/22	?	3/22/22	?	Wild bird	Morbidity/Mortality	IA DNR	?
EA/AM H5N1	United States of America	Iowa: Dickinson	Snow goose	?	3/24/22	?	3/22/22	?	Wild bird	Morbidity/Mortality	IA DNR	?
EA/AM H5N1	United States of America	New York: Cayuga	Snow goose	?	3/24/22	?	3/22/22	?	Wild bird	Morbidity/Mortality	NY DEC	?
EA/AM H5N1	United States of America	New York: Cayuga	Snow goose	?	3/24/22	?	3/22/22	?	Wild bird	Morbidity/Mortality	NY DEC	?
EA H5	United States of America	New York: Cayuga	Snow goose	?	3/24/22	?	3/22/22	?	Wild bird	Morbidity/Mortality	NY DEC	?
EA H5N1	United States of America	New York: Cayuga	Snow goose	?	3/24/22	?	3/22/22	?	Wild bird	Morbidity/Mortality	NY DEC	?
EA/AM H5N1	United States of America	New York: Cayuga	Duck (unidentified)	?	3/24/22	?	3/22/22	?	Wild bird	Morbidity/Mortality	NY DEC	?
EA H5N1	United States of America	Pennsylvania: Chester	Bald eagle	?	3/24/22	?	3/19/22	?	Wild bird	Morbidity/Mortality	PA Game Commission	?
EA/AM H5N1	United States of America	South Dakota: Stanley	Canada goose	?	3/24/22	?	3/14/22	?	Wild bird	Morbidity/Mortality	SD GFP/USGS	?
EA/AM H5N1	United States of America	South Dakota: Stanley	Canada goose	?	3/24/22	?	3/14/22	?	Wild bird	Morbidity/Mortality	SD GFP/USGS	?
EA H5N1	United States of America	South Dakota: Stanley	Canada goose	?	3/24/22	?	3/14/22	?	Wild bird	Morbidity/Mortality	SD GFP/USGS	?
EA H5	United States of America	Ohio: Ottawa	American black duck	?	3/30/22	?	3/4/22	?	Wild bird	Live bird	NWDP	?
EA H5	United States of America	Ohio: Ottawa	American black duck	?	3/30/22	?	3/4/22	?	Wild bird	Live bird	NWDP	?
EA/AM H5N1	United States of America	Ohio: Ottawa	American black duck	?	3/30/22	?	3/4/22	?	Wild bird	Live bird	NWDP	?
EA H5	United States of America	Ohio: Ottawa	American black duck	?	3/30/22	?	3/4/22	?	Wild bird	Live bird	NWDP	?
EA H5N1	United States of America	Ohio: Ottawa	American black duck	?	3/30/22	?	3/4/22	?	Wild bird	Live bird	NWDP	?
EA H5	United States of America	Ohio: Ottawa	American black duck	?	3/30/22	?	3/4/22	?	Wild bird	Live bird	NWDP	?
EA H5	United States of America	Ohio: Ottawa	Mallard	?	3/30/22	?	3/10/22	?	Wild bird	Live bird	NWDP	?
EA H5N1	United States of America	Ohio: Ottawa	Mallard	?	3/30/22	?	3/8/22	?	Wild bird	Live bird	NWDP	?
EA H5N1	United States of America	Ohio: Ottawa	Mallard	?	3/30/22	?	3/8/22	?	Wild bird	Live bird	NWDP	?
EA H5	United States of America	Ohio: Ottawa	Mallard	?	3/30/22	?	3/8/22	?	Wild bird	Live bird	NWDP	?
EA H5	United States of America	Ohio: Ottawa	Mallard	?	3/30/22	?	3/8/22	?	Wild bird	Live bird	NWDP	?
EA H5	United States of America	Ohio: Ottawa	Mallard	?	3/30/22	?	3/8/22	?	Wild bird	Live bird	NWDP	?
EA H5	United States of America	Ohio: Ottawa	Mallard	?	3/30/22	?	3/8/22	?	Wild bird	Live bird	NWDP	?
EA/AM H5N1	United States of America	Ohio: Ottawa	Mallard	?	3/30/22	?	3/8/22	?	Wild bird	Live bird	NWDP	?
EA H5	United States of America	Ohio: Ottawa	Mallard	?	3/30/22	?	3/8/22	?	Wild bird	Live bird	NWDP	?
EA H5	United States of America	Ohio: Ottawa	American black duck	?	3/30/22	?	3/8/22	?	Wild bird	Live bird	NWDP	?
EA H5	United States of America	Ohio: Ottawa	American black duck	?	3/30/22	?	3/8/22	?	Wild bird	Live bird	NWDP	?
EA H5	United States of America	Ohio: Ottawa	American black duck	?	3/30/22	?	3/9/22	?	Wild bird	Live bird	NWDP	?
EA H5	United States of America	Ohio: Ottawa	American black duck	?	3/30/22	?	3/9/22	?	Wild bird	Live bird	NWDP	?
EA H5N1	United States of America	Ohio: Ottawa	American black duck	?	3/30/22	?	3/9/22	?	Wild bird	Live bird	NWDP	?
EA H5	United States of America	Ohio: Ottawa	American black duck	?	3/30/22	?	3/9/22	?	Wild bird	Live bird	NWDP	?
EA H5N1	United States of America	Ohio: Ottawa	American black duck	?	3/30/22	?	3/9/22	?	Wild bird	Live bird	NWDP	?
EA H5N1	United States of America	Ohio: Ottawa	Mallard	?	3/30/22	?	3/9/22	?	Wild bird	Live bird	NWDP	?
EA H5N1	United States of America	Ohio: Ottawa	Mallard	?	3/30/22	?	3/9/22	?	Wild bird	Live bird	NWDP	?
EA H5	United States of America	Ohio: Ottawa	Mallard	?	3/30/22	?	3/9/22	?	Wild bird	Live bird	NWDP	?
EA H5N1	United States of America	Minnesota: Dakota	Bald eagle	?	3/31/22	?	3/20/22	?	Wild bird	Morbidity/Mortality	NWDP	?
EA H5N1	United States of America	South Dakota: Aurora	Snow goose	?	3/31/22	?	3/18/22	?	Wild bird	Hunter harvest	NWDP	?
EA H5N1	United States of America	South Dakota: Aurora	Snow goose	?	3/31/22	?	3/18/22	?	Wild bird	Hunter harvest	NWDP	?
EA H5N1	United States of America	South Dakota: Aurora	Snow goose	?	3/31/22	?	3/18/22	?	Wild bird	Hunter harvest	NWDP	?
EA H5N1	United States of America	South Dakota: Aurora	Snow goose	?	3/31/22	?	3/18/22	?	Wild bird	Hunter harvest	NWDP	?
EA H5N1	United States of America	South Dakota: Aurora	Snow goose	?	3/31/22	?	3/18/22	?	Wild bird	Hunter harvest	NWDP	?
EA H5N1	United States of America	South Dakota: Aurora	Snow goose	?	3/31/22	?	3/18/22	?	Wild bird	Hunter harvest	NWDP	?
EA H5N1	United States of America	South Dakota: Aurora	Snow goose	?	3/31/22	?	3/18/22	?	Wild bird	Hunter harvest	NWDP	?
EA H5N1	United States of America	South Dakota: Aurora	Snow goose	?	3/31/22	?	3/18/22	?	Wild bird	Hunter harvest	NWDP	?
EA H5N1	United States of America	South Dakota: Aurora	Snow goose	?	3/31/22	?	3/18/22	?	Wild bird	Hunter harvest	NWDP	?
EA H5N1	United States of America	South Dakota: Aurora	Snow goose	?	3/31/22	?	3/18/22	?	Wild bird	Hunter harvest	NWDP	?
EA H5N1	United States of America	South Dakota: Aurora	Snow goose	?	3/31/22	?	3/18/22	?	Wild bird	Hunter harvest	NWDP	?
EA H5N1	United States of America	South Dakota: Aurora	Snow goose	?	3/31/22	?	3/18/22	?	Wild bird	Hunter harvest	NWDP	?
EA H5N1	United States of America	South Dakota: Aurora	Snow goose	?	3/31/22	?	3/18/22	?	Wild bird	Hunter harvest	NWDP	?
EA H5N1	United States of America	South Dakota: Aurora	Snow goose	?	3/31/22	?	3/18/22	?	Wild bird	Hunter harvest	NWDP	?
EA H5N1	United States of America	South Dakota: Aurora	Snow goose	?	3/31/22	?	3/18/22	?	Wild bird	Hunter harvest	NWDP	?
EA H5N1	United States of America	South Dakota: Aurora	Snow goose	?	3/31/22	?	3/18/22	?	Wild bird	Hunter harvest	NWDP	?
EA H5N1	United States of America	South Dakota: Aurora	Snow goose	?	3/31/22	?	3/18/22	?	Wild bird	Hunter harvest	NWDP	?
EA H5N1	United States of America	South Dakota: Aurora	Snow goose	?	3/31/22	?	3/18/22	?	Wild bird	Hunter harvest	NWDP	?
EA H5N1	United States of America	South Dakota: Aurora	Snow goose	?	3/31/22	?	3/18/22	?	Wild bird	Hunter harvest	NWDP	?
EA H5N1	United States of America	South Dakota: Aurora	Snow goose	?	3/31/22	?	3/18/22	?	Wild bird	Hunter harvest	NWDP	?
EA H5N1	United States of America	North Dakota: Foster	Ross's goose	?	3/31/22	?	3/23/22	?	Wild bird	Morbidity/Mortality	NWDP	?
EA H5N1	United States of America	North Dakota: Foster	Snow goose	?	3/31/22	?	3/23/22	?	Wild bird	Morbidity/Mortality	NWDP	?
EA H5N1	United States of America	North Dakota: Foster	Snow goose	?	3/31/22	?	3/23/22	?	Wild bird	Morbidity/Mortality	NWDP	?
EA H5N1	United States of America	North Dakota: Foster	Snow goose	?	3/31/22	?	3/23/22	?	Wild bird	Morbidity/Mortality	NWDP	?
EA H5N1	United States of America	North Dakota: Foster	Snow goose	?	3/31/22	?	3/23/22	?	Wild bird	Morbidity/Mortality	NWDP	?
EA H5N1	United States of America	North Dakota: Foster	Snow goose	?	3/31/22	?	3/23/22	?	Wild bird	Morbidity/Mortality	NWDP	?
EA H5N1	United States of America	North Dakota: Foster	Snow goose	?	3/31/22	?	3/23/22	?	Wild bird	Morbidity/Mortality	NWDP	?
EA H5N1	United States of America	North Dakota: Foster	Snow goose	?	3/31/22	?	3/23/22	?	Wild bird	Morbidity/Mortality	NWDP	?
EA H5N1	United States of America	North Dakota: Foster	Snow goose	?	3/31/22	?	3/23/22	?	Wild bird	Morbidity/Mortality	NWDP	?
EA H5N1	United States of America	North Dakota: Foster	Snow goose	?	3/31/22	?	3/23/22	?	Wild bird	Morbidity/Mortality	NWDP	?
EA H5N1	United States of America	North Dakota: Foster	Snow goose	?	3/31/22	?	3/23/22	?	Wild bird	Morbidity/Mortality	NWDP	?
EA H5N1	United States of America	North Dakota: Foster	Snow goose	?	3/31/22	?	3/23/22	?	Wild bird	Morbidity/Mortality	NWDP	?
EA H5N1	United States of America	North Dakota: Foster	Snow goose	?	3/31/22	?	3/23/22	?	Wild bird	Morbidity/Mortality	NWDP	?
EA H5N1	United States of America	North Dakota: Foster	Snow goose	?	3/31/22	?	3/23/22	?	Wild bird	Morbidity/Mortality	NWDP	?
EA H5N1	United States of America	North Dakota: Foster	Snow goose	?	3/31/22	?	3/23/22	?	Wild bird	Morbidity/Mortality	NWDP	?
EA H5N1	United States of America	North Dakota: Foster	Snow goose	?	3/31/22	?	3/23/22	?	Wild bird	Morbidity/Mortality	NWDP	?
EA H5N1	United States of America	North Dakota: Foster	Ross's goose	?	3/31/22	?	3/23/22	?	Wild bird	Morbidity/Mortality	NWDP	?
EA H5N1	United States of America	North Dakota: Foster	Ross's goose	?	3/31/22	?	3/23/22	?	Wild bird	Morbidity/Mortality	NWDP	?
EA H5N1	United States of America	North Dakota: Foster	Ross's goose	?	3/31/22	?	3/23/22	?	Wild bird	Morbidity/Mortality	NWDP	?
EA H5	United States of America	North Dakota: Foster	Ross's goose	?	3/31/22	?	3/23/22	?	Wild bird	Morbidity/Mortality	NWDP	?
EA H5N1	United States of America	North Dakota: Foster	Ross's goose	?	3/31/22	?	3/23/22	?	Wild bird	Morbidity/Mortality	NWDP	?
EA H5N1	United States of America	North Dakota: Stutsman	Ross's goose	?	3/31/22	?	3/22/22	?	Wild bird	Morbidity/Mortality	NWDP	?
EA H5N1	United States of America	North Dakota: Stutsman	Snow goose	?	3/31/22	?	3/22/22	?	Wild bird	Morbidity/Mortality	NWDP	?
EA H5N1	United States of America	North Dakota: Stutsman	Snow goose	?	3/31/22	?	3/22/22	?	Wild bird	Morbidity/Mortality	NWDP	?
EA H5N1	United States of America	Vermont: Chittenden	Bald eagle	?	3/31/22	?	3/28/22	?	Wild bird	Morbidity/Mortality	NWDP	?
EA H5	United States of America	Vermont: Grand Isle	Bald eagle	?	3/31/22	?	3/28/22	?	Wild bird	Morbidity/Mortality	NWDP	?
EA H5N1	United States of America	Maine: Lincoln	Bald eagle	?	4/6/22	?	3/23/22	?	Wild bird	Morbidity/Mortality	ME DIFW/USGS	?
EA H5N1	United States of America	Maine: York	Bald eagle	?	4/6/22	?	3/22/22	?	Wild bird	Morbidity/Mortality	ME DIFW/USGS	?
EA H5N1	United States of America	Michigan: Macomb	Snowy owl	?	3/24/22	?	3/17/22	?	Wild bird	Morbidity/Mortality	MI DNR	?
EA H5N1	United States of America	Michigan: Macomb	Snowy owl	?	3/24/22	?	3/17/22	?	Wild bird	Morbidity/Mortality	MI DNR	?
EA H5N1	United States of America	Michigan: St. Clair	Canada goose	?	3/24/22	?	3/17/22	?	Wild bird	Morbidity/Mortality	MI DNR	?
EA H5N1	United States of America	Michigan: St. Clair	Canada goose	?	3/24/22	?	3/17/22	?	Wild bird	Morbidity/Mortality	MI DNR	?
EA H5N1	United States of America	Michigan: St. Clair	Canada goose	?	3/24/22	?	3/17/22	?	Wild bird	Morbidity/Mortality	MI DNR	?
EA H5N1	United States of America	Michigan: St. Clair	Canada goose	?	3/24/22	?	3/17/22	?	Wild bird	Morbidity/Mortality	MI DNR	?
EA H5N1	United States of America	Michigan: St. Clair	Canada goose	?	3/24/22	?	3/17/22	?	Wild bird	Morbidity/Mortality	MI DNR	?
EA H5N1	United States of America	Michigan: St. Clair	Canada goose	?	3/24/22	?	3/17/22	?	Wild bird	Morbidity/Mortality	MI DNR	?
EA H5N1	United States of America	Michigan: St. Clair	Tundra swan	?	3/24/22	?	3/17/22	?	Wild bird	Morbidity/Mortality	MI DNR	?
EA H5N1	United States of America	Michigan: St. Clair	Tundra swan	?	3/24/22	?	3/17/22	?	Wild bird	Morbidity/Mortality	MI DNR	?
EA/AM H5N1	United States of America	South Dakota: Beadle	Canada goose	?	3/22/22	?	3/16/22	?	Wild bird	Morbidity/Mortality	SD GFP	?
EA/AM H5N1	United States of America	South Dakota: Beadle	Canada goose	?	3/22/22	?	3/16/22	?	Wild bird	Morbidity/Mortality	SD GFP	?
EA/AM H5N1	United States of America	South Dakota: Beadle	Snow goose	?	3/22/22	?	3/16/22	?	Wild bird	Morbidity/Mortality	SD GFP	?
EA H5N1	United States of America	South Dakota: Beadle	Snow goose	?	3/22/22	?	3/16/22	?	Wild bird	Morbidity/Mortality	SD GFP	?
EA H5N1	United States of America	South Dakota: Beadle	Snow goose	?	3/22/22	?	3/16/22	?	Wild bird	Morbidity/Mortality	SD GFP	?
EA/AM H5N1	United States of America	South Dakota: Beadle	Snow goose	?	3/22/22	?	3/16/22	?	Wild bird	Morbidity/Mortality	SD GFP	?
EA/AM H5N1	United States of America	South Dakota: Beadle	Ross's goose	?	3/22/22	?	3/16/22	?	Wild bird	Morbidity/Mortality	SD GFP	?
EA/AM H5N1	United States of America	South Dakota: Beadle	Ross's goose	?	3/22/22	?	3/16/22	?	Wild bird	Morbidity/Mortality	SD GFP	?
EA/AM H5N1	United States of America	South Dakota: Beadle	Ross's goose	?	3/22/22	?	3/16/22	?	Wild bird	Morbidity/Mortality	SD GFP	?
EA H5N1	United States of America	South Dakota: Beadle	Ross's goose	?	3/22/22	?	3/16/22	?	Wild bird	Morbidity/Mortality	SD GFP	?
EA/AM H5N1	United States of America	Ohio: Ottawa	Canada goose	?	3/21/22	?	3/1/22	?	Wild bird	Morbidity/Mortality	OH DNR/USGS	?
EA/AM H5N1	United States of America	Ohio: Guernsey	Bald eagle	?	3/24/22	?	3/4/22	?	Wild bird	Morbidity/Mortality	OH DNR/USGS	?
EA/AM H5N1	United States of America	Ohio: Ottawa	Bald eagle	?	4/1/22	?	3/7/22	?	Wild bird	Morbidity/Mortality	OH DNR/USGS	?
EA/AM H5N1	United States of America	North Dakota: Renville	Snow goose	?	3/31/22	?	3/22/22	?	Wild bird	Morbidity/Mortality	ND Game and Fish/USFWS/USGS	?
EA/AM H5N1	United States of America	North Dakota: Renville	Snow goose	?	3/31/22	?	3/22/22	?	Wild bird	Morbidity/Mortality	ND Game and Fish/USFWS/USGS	?
EA/AM H5N1	United States of America	Wisconsin: Grant	Red-tailed hawk	?	3/31/22	?	3/23/22	?	Wild bird	Morbidity/Mortality	WI DNR/USGS	?
EA/AM H5N1	United States of America	North Dakota: LaMoure	Snow goose	?	3/31/22	?	3/21/22	?	Wild bird	Morbidity/Mortality	ND Game and Fish/USGS	?
EA H5	United States of America	Minnesota: Kandiyohi	Great horned owl	?	3/31/22	?	3/16/22	?	Wild bird	Morbidity/Mortality	MN DNR/USGS	?
EA H5N1	United States of America	Wisconsin: Milwaukee	Canada goose	?	3/31/22	?	3/20/22	?	Wild bird	Morbidity/Mortality	WI DNR/USGS	?
EA/AM H5N1	United States of America	Wisconsin: Columbia	Lesser scaup	?	3/31/22	?	3/16/22	?	Wild bird	Morbidity/Mortality	WI DNR/USGS	?
EA H5N1	United States of America	Wisconsin: Polk	Trumpeter swan	?	3/31/22	?	3/18/22	?	Wild bird	Morbidity/Mortality	WI DNR/USGS	?
EA H5N1	United States of America	South Dakota: Charles Mix	Bald eagle	?	3/31/22	?	3/9/22	?	Wild bird	Morbidity/Mortality	USFWS/USGS	?
EA/AM H5N1	United States of America	Wisconsin: Dane	Bald eagle	?	3/31/22	?	3/14/22	?	Wild bird	Morbidity/Mortality	WI DNR/USGS	?
EA H5N1	United States of America	Wisconsin: Dane	Cooper's hawk	?	3/31/22	?	3/13/22	?	Wild bird	Morbidity/Mortality	WI DNR/USGS	?
EA/AM H5N1	United States of America	North Dakota: Stutsman	Snow goose	?	3/31/22	?	3/21/22	?	Wild bird	Morbidity/Mortality	ND Game and Fish/USGS	?
EA/AM H5N1	United States of America	North Dakota: Stutsman	Snow goose	?	3/31/22	?	3/21/22	?	Wild bird	Morbidity/Mortality	ND Game and Fish/USGS	?
EA/AM H5N1	United States of America	North Dakota: Stutsman	Snow goose	?	3/31/22	?	3/21/22	?	Wild bird	Morbidity/Mortality	ND Game and Fish/USGS	?
EA H5N1	United States of America	New York: Wayne	Canada goose	?	3/30/22	?	3/20/22	?	Wild bird	Morbidity/Mortality	NY DEC	?
EA H5	United States of America	New York: Wayne	Canada goose	?	3/30/22	?	3/20/22	?	Wild bird	Morbidity/Mortality	NY DEC	?
EA/AM H5N1	United States of America	New York: Seneca	Canada goose	?	3/30/22	?	3/21/22	?	Wild bird	Morbidity/Mortality	NY DEC	?
EA/AM H5N1	United States of America	New York: Seneca	Great blue heron	?	3/30/22	?	3/21/22	?	Wild bird	Morbidity/Mortality	NY DEC	?
EA H5N1	United States of America	New York: Seneca	Snowy owl	?	3/28/22	?	3/22/22	?	Wild bird	Morbidity/Mortality	NY DEC	?
EA/AM H5N1	United States of America	Florida: Brevard	Black vulture	?	3/28/22	?	3/22/22	?	Wild bird	Morbidity/Mortality	Private (non-government) submission	?
EA/AM H5N1	United States of America	Florida: Orange	Black vulture	?	3/28/22	?	3/25/22	?	Wild bird	Morbidity/Mortality	FL FWCC	?
EA H5	United States of America	Florida: Orange	Black vulture	?	3/28/22	?	3/25/22	?	Wild bird	Morbidity/Mortality	FL FWCC	?
EA/AM H5N1	United States of America	Florida: Orange	Black vulture	?	3/28/22	?	3/25/22	?	Wild bird	Morbidity/Mortality	FL FWCC	?
EA/AM H5N1	United States of America	Florida: Volusia	Black vulture	?	3/29/22	?	3/21/22	?	Wild bird	Morbidity/Mortality	FL FWCC	?
EA/AM H5N1	United States of America	Florida: Volusia	Black vulture	?	3/29/22	?	3/21/22	?	Wild bird	Morbidity/Mortality	FL FWCC	?
EA/AM H5N1	United States of America	Florida: Volusia	Black vulture	?	3/29/22	?	3/21/22	?	Wild bird	Morbidity/Mortality	FL FWCC	?
EA/AM H5N1	United States of America	Florida: Volusia	Black vulture	?	3/29/22	?	3/21/22	?	Wild bird	Morbidity/Mortality	FL FWCC	?
EA/AM H5N1	United States of America	Florida: Volusia	Black vulture	?	3/29/22	?	3/21/22	?	Wild bird	Morbidity/Mortality	FL FWCC	?
EA/AM H5N1	United States of America	Florida: Volusia	Black vulture	?	3/29/22	?	3/21/22	?	Wild bird	Morbidity/Mortality	FL FWCC	?
EA/AM H5N1	United States of America	Florida: Dixie	Lesser scaup	?	3/27/22	?	3/23/22	?	Wild bird	Morbidity/Mortality	FL FWCC	?
EA/AM H5N1	United States of America	Florida: Dixie	Lesser scaup	?	3/27/22	?	3/23/22	?	Wild bird	Morbidity/Mortality	FL FWCC	?
EA/AM H5N1	United States of America	Florida: Brevard	Black vulture	?	3/29/22	?	3/21/22	?	Wild bird	Morbidity/Mortality	Private (non-government) submission	?
EA/AM H5N1	United States of America	Florida: Brevard	Black vulture	?	3/29/22	?	3/18/22	?	Wild bird	Morbidity/Mortality	Private (non-government) submission	?
EA/AM H5N1	United States of America	Florida: Dixie	Lesser scaup	?	3/29/22	?	3/18/22	?	Wild bird	Morbidity/Mortality	FL FWCC	?
EA/AM H5N1	United States of America	Florida: Orange	Black vulture	?	3/28/22	?	3/17/22	?	Wild bird	Morbidity/Mortality	FL FWCC	?
EA/AM H5N1	United States of America	New York: Wayne	Tundra swan	?	4/5/22	?	4/1/22	?	Wild bird	Morbidity/Mortality	NY DEC	?
EA/AM H5N1	United States of America	New York: Cayuga	Cooper's hawk	?	4/5/22	?	3/31/22	?	Wild bird	Morbidity/Mortality	NY DEC	?
EA/AM H5N1	United States of America	Minnesota: Hennepin	Mallard	?	4/5/22	?	3/22/22	?	Wild bird	Agency harvest	NWDP	?
EA H5	United States of America	Colorado: El Paso	Mallard	?	4/5/22	?	3/28/22	?	Wild bird	Live bird	NWDP	?
EA H5N1	United States of America	Minnesota: Anoka	Mallard	?	4/5/22	?	3/25/22	?	Wild bird	Agency harvest	NWDP	?
EA H5N1	United States of America	Minnesota: Anoka	Mallard	?	4/5/22	?	3/25/22	?	Wild bird	Agency harvest	NWDP	?
EA H5	United States of America	Colorado: El Paso	Green-winged teal	?	4/5/22	?	3/27/22	?	Wild bird	Live bird	NWDP	?
EA H5	United States of America	Colorado: El Paso	Mallard	?	4/6/22	?	3/29/22	?	Wild bird	Live bird	NWDP	?
EA H5	United States of America	Colorado: El Paso	Mallard	?	4/6/22	?	3/29/22	?	Wild bird	Live bird	NWDP	?
EA H5N1	United States of America	Colorado: El Paso	Mallard	?	4/6/22	?	3/29/22	?	Wild bird	Live bird	NWDP	?
EA H5N1	United States of America	Colorado: Denver	Mallard	?	4/6/22	?	3/22/22	?	Wild bird	Agency harvest	NWDP	?
EA H5	United States of America	Colorado: Denver	Mallard	?	4/6/22	?	3/22/22	?	Wild bird	Agency harvest	NWDP	?
EA H5	United States of America	Colorado: Denver	Mallard	?	4/6/22	?	3/22/22	?	Wild bird	Agency harvest	NWDP	?
EA/AM H5N1	United States of America	Nebraska: Otoe	Bald eagle	?	3/22/22	?	3/15/22	?	Wild bird	Morbidity/Mortality	NE Dept of Ag	?
EA H5N1	United States of America	Nebraska: Brown	Swan (unidentified)	?	3/22/22	?	3/13/22	?	Wild bird	Morbidity/Mortality	NE Dept of Ag	?
EA H5	United States of America	Nebraska: Scotts Bluff	Canada goose	?	4/1/22	?	3/23/22	?	Wild bird	Morbidity/Mortality	NE Dept of Ag	?
EA/AM H5N1	United States of America	Nebraska: Scotts Bluff	Snow goose	?	4/1/22	?	3/23/22	?	Wild bird	Morbidity/Mortality	NE Dept of Ag	?
EA/AM H5N1	United States of America	Colorado: Morgan	Snow goose	?	4/1/22	?	3/25/22	?	Wild bird	Morbidity/Mortality	CO Parks & Wildlife	?
EA/AM H5N1	United States of America	North Dakota: Cass	Snowy owl	?	4/6/22	?	3/25/22	?	Wild bird	Morbidity/Mortality	ND Game and Fish/USGS	?
EA/AM H5N1	United States of America	North Dakota: Renville	Bald eagle	?	4/6/22	?	3/27/22	?	Wild bird	Morbidity/Mortality	ND Game and Fish/USGS	?
EA/AM H5N1	United States of America	North Dakota: Mercer	Great horned owl	?	4/6/22	?	3/28/22	?	Wild bird	Morbidity/Mortality	ND Game and Fish/USGS	?
EA/AM H5N1	United States of America	North Dakota: Mercer	Bald eagle	?	4/6/22	?	3/27/22	?	Wild bird	Morbidity/Mortality	ND Game and Fish/USGS	?
EA/AM H5N1	United States of America	Minnesota: Blue Earth	Canada goose	?	4/6/22	?	3/25/22	?	Wild bird	Morbidity/Mortality	MN DNR/USGS	?
EA H5N1	United States of America	South Dakota: Minnehaha	Bald eagle	?	4/1/22	?	3/28/22	?	Wild bird	Morbidity/Mortality	SD GFP	?
EA/AM H5N1	United States of America	South Dakota: Aurora	Bald eagle	?	3/29/22	?	3/23/22	?	Wild bird	Morbidity/Mortality	SD GFP	?
EA H5N1	United States of America	South Dakota: Stanley	Red-tailed hawk	?	3/29/22	?	3/23/22	?	Wild bird	Morbidity/Mortality	SD GFP	?
EA/AM H5N1	United States of America	South Dakota: Codington	Great horned owl	?	3/28/22	?	3/22/22	?	Wild bird	Morbidity/Mortality	SD GFP	?
EA/AM H5N1	United States of America	South Dakota: Aurora	Snow goose	?	3/28/22	?	3/18/22	?	Wild bird	Morbidity/Mortality	SD GFP	?
EA H5N1	United States of America	South Dakota: Day	Snow goose	?	3/28/22	?	3/18/22	?	Wild bird	Morbidity/Mortality	SD GFP	?
EA/AM H5N1	United States of America	South Dakota: Kingsbury	Snow goose	?	3/28/22	?	3/19/22	?	Wild bird	Morbidity/Mortality	SD GFP	?
EA H5	United States of America	Oklahoma: Payne	Mallard	?	3/28/22	?	3/21/22	?	Wild bird	Morbidity/Mortality	OK Dept of Ag	?
EA H5N1	United States of America	New York: Suffolk	Pheasant (unidentified)	?	3/25/22	?	3/24/22	?	Wild bird	Morbidity/Mortality	NY State Dept of Ag and Markets	?
EA H5N1	United States of America	New York: Suffolk	Pheasant (unidentified)	?	3/25/22	?	3/24/22	?	Wild bird	Morbidity/Mortality	NY State Dept of Ag and Markets	?
EA H5N1	United States of America	New York: Suffolk	Pheasant (unidentified)	?	3/25/22	?	3/24/22	?	Wild bird	Morbidity/Mortality	NY State Dept of Ag and Markets	?
EA H5N1	United States of America	Vermont: Franklin	Bald eagle	?	4/7/22	?	3/31/22	?	Wild bird	Morbidity/Mortality	NWDP	?
EA/AM H5N1	United States of America	Florida: Seminole	Bald eagle	?	3/28/22	?	3/24/22	?	Wild bird	Morbidity/Mortality	USFWS/SCWDS	?
EA/AM H5N1	United States of America	Florida: Seminole	Bald eagle	?	3/28/22	?	3/24/22	?	Wild bird	Morbidity/Mortality	USFWS/SCWDS	?
EA/AM H5N1	United States of America	Florida: Duval	Bald eagle	?	3/28/22	?	3/24/22	?	Wild bird	Morbidity/Mortality	USFWS/SCWDS	?
EA/AM H5N1	United States of America	South Carolina: Lexington	Bald eagle	?	3/28/22	?	3/1/22	?	Wild bird	Morbidity/Mortality	SC DNR/SCWDS	?
EA H5N1	United States of America	Kansas: Riley	Bald eagle	?	3/28/22	?	3/14/22	?	Wild bird	Morbidity/Mortality	KS DWP/SCWDS	?
EA/AM H5N1	United States of America	Kansas: Clay	Red-tailed hawk	?	3/28/22	?	3/14/22	?	Wild bird	Morbidity/Mortality	KS DWP/SCWDS	?
EA H5N1	United States of America	Kansas: Jewell	Snow goose	?	3/28/22	?	3/12/22	?	Wild bird	Morbidity/Mortality	KS DWP/SCWDS	?
EA/AM H5N1	United States of America	Kansas: Jewell	Snow goose	?	3/28/22	?	3/12/22	?	Wild bird	Morbidity/Mortality	KS DWP/SCWDS	?
EA H5	United States of America	Kansas: Jewell	Snow goose	?	3/28/22	?	3/12/22	?	Wild bird	Morbidity/Mortality	KS DWP/SCWDS	?
EA/AM H5N1	United States of America	Kansas: Jewell	Snow goose	?	3/28/22	?	3/12/22	?	Wild bird	Morbidity/Mortality	KS DWP/SCWDS	?
EA/AM H5N1	United States of America	Kansas: Jewell	Snow goose	?	3/28/22	?	3/12/22	?	Wild bird	Morbidity/Mortality	KS DWP/SCWDS	?
EA/AM H5N1	United States of America	Kansas: Jewell	Snow goose	?	3/28/22	?	3/12/22	?	Wild bird	Morbidity/Mortality	KS DWP/SCWDS	?
EA H5N1	United States of America	Kansas: Jefferson	American white pelican	?	3/28/22	?	3/10/22	?	Wild bird	Morbidity/Mortality	KS DWP/SCWDS	?
EA/AM H5N1	United States of America	Georgia: Glynn	Bald eagle	?	3/28/22	?	3/8/22	?	Wild bird	Morbidity/Mortality	GA DNR/SCWDS	?
EA/AM H5N1	United States of America	Georgia: Chatham	Bald eagle	?	3/28/22	?	3/14/22	?	Wild bird	Morbidity/Mortality	GA DNR/SCWDS	?
EA/AM H5N1	United States of America	Georgia: Liberty	Bald eagle	?	3/28/22	?	3/1/22	?	Wild bird	Morbidity/Mortality	GA DNR/SCWDS	?
EA H5N1	United States of America	Maine: York	Canada goose	?	3/24/22	?	3/11/22	?	Wild bird	Morbidity/Mortality	ME DIFW/USGS	?
EA/AM H5N1	United States of America	Montana: Gallatin	Canada goose	?	4/15/22	?	4/11/22	?	Wild bird	Morbidity/Mortality	MT FWP	?
EA/AM H5N1	United States of America	Montana: Lewis and Clark	Canada goose	?	4/15/22	?	4/8/22	?	Wild bird	Morbidity/Mortality	MT FWP	?
EA/AM H5N1	United States of America	Minnesota: Houston	Great horned owl	?	4/15/22	?	3/31/22	?	Wild bird	Morbidity/Mortality	MN DNR/USGS	?
EA H5N1	United States of America	South Dakota: Faulk	Snow goose	?	4/8/22	?	3/29/22	?	Wild bird	Hunter harvest	NWDP	?
EA H5N1	United States of America	South Dakota: Faulk	Snow goose	?	4/8/22	?	3/29/22	?	Wild bird	Hunter harvest	NWDP	?
EA/AM H5N1	United States of America	North Dakota: Grand Forks	American crow	?	4/12/22	?	4/1/22	?	Wild bird	Morbidity/Mortality	NWDP	?
EA/AM H5N1	United States of America	Missouri: Buchanan	American white pelican	?	4/12/22	?	3/29/22	?	Wild bird	Agency harvest	NWDP	?
H5N1	United States of America	Tennessee: Davidson	Canada goose	?	4/12/22	?	4/1/22	?	Wild bird	Morbidity/Mortality	NWDP	?
H5N1	United States of America	North Dakota: Wells	Snow goose	?	4/6/22	?	3/26/22	?	Wild bird	Hunter harvest	NWDP	?
H5N1	United States of America	North Dakota: Wells	Snow goose	?	4/6/22	?	3/26/22	?	Wild bird	Hunter harvest	NWDP	?
H5N1	United States of America	North Dakota: Wells	Snow goose	?	4/6/22	?	3/26/22	?	Wild bird	Hunter harvest	NWDP	?
H5N1	United States of America	North Dakota: Wells	Snow goose	?	4/6/22	?	3/26/22	?	Wild bird	Hunter harvest	NWDP	?
H5N1	United States of America	North Dakota: Wells	Snow goose	?	4/6/22	?	3/26/22	?	Wild bird	Hunter harvest	NWDP	?
H5N1	United States of America	North Dakota: Emmons	Snow goose	?	4/12/22	?	4/1/22	?	Wild bird	Morbidity/Mortality	NWDP	?
H5N1	United States of America	North Dakota: Emmons	Snow goose	?	4/12/22	?	4/1/22	?	Wild bird	Morbidity/Mortality	NWDP	?
H5N1	United States of America	North Dakota: Emmons	Snow goose	?	4/12/22	?	4/1/22	?	Wild bird	Morbidity/Mortality	NWDP	?
H5N1	United States of America	North Dakota: Emmons	Snow goose	?	4/12/22	?	4/1/22	?	Wild bird	Morbidity/Mortality	NWDP	?
H5N1	United States of America	North Dakota: Emmons	Snow goose	?	4/12/22	?	4/1/22	?	Wild bird	Morbidity/Mortality	NWDP	?
H5N1	United States of America	North Dakota: Emmons	Snow goose	?	4/12/22	?	4/1/22	?	Wild bird	Morbidity/Mortality	NWDP	?
H5N1	United States of America	North Dakota: Emmons	Snow goose	?	4/12/22	?	4/1/22	?	Wild bird	Morbidity/Mortality	NWDP	?
H5N1	United States of America	North Dakota: Emmons	Snow goose	?	4/12/22	?	4/1/22	?	Wild bird	Morbidity/Mortality	NWDP	?
H5N1	United States of America	North Dakota: Emmons	Snow goose	?	4/12/22	?	4/1/22	?	Wild bird	Morbidity/Mortality	NWDP	?
H5N1	United States of America	North Dakota: Emmons	Snow goose	?	4/12/22	?	4/1/22	?	Wild bird	Morbidity/Mortality	NWDP	?
H5N1	United States of America	North Dakota: Emmons	Snow goose	?	4/12/22	?	4/1/22	?	Wild bird	Morbidity/Mortality	NWDP	?
H5N1	United States of America	North Dakota: Emmons	Snow goose	?	4/12/22	?	4/1/22	?	Wild bird	Morbidity/Mortality	NWDP	?
H5N1	United States of America	North Dakota: Emmons	Snow goose	?	4/12/22	?	4/1/22	?	Wild bird	Morbidity/Mortality	NWDP	?
H5N1	United States of America	North Dakota: Emmons	Snow goose	?	4/12/22	?	4/1/22	?	Wild bird	Morbidity/Mortality	NWDP	?
H5N1	United States of America	North Dakota: Emmons	Snow goose	?	4/12/22	?	4/1/22	?	Wild bird	Morbidity/Mortality	NWDP	?
H5N1	United States of America	North Dakota: Emmons	Ross's goose	?	4/12/22	?	4/1/22	?	Wild bird	Morbidity/Mortality	NWDP	?
H5N1	United States of America	North Dakota: Emmons	Ross's goose	?	4/12/22	?	4/1/22	?	Wild bird	Morbidity/Mortality	NWDP	?
H5N1	United States of America	North Dakota: Emmons	Ross's goose	?	4/12/22	?	4/1/22	?	Wild bird	Morbidity/Mortality	NWDP	?
H5N1	United States of America	North Dakota: Emmons	Ross's goose	?	4/12/22	?	4/1/22	?	Wild bird	Morbidity/Mortality	NWDP	?
H5N1	United States of America	North Dakota: Emmons	Ross's goose	?	4/12/22	?	4/1/22	?	Wild bird	Morbidity/Mortality	NWDP	?
H5N1	United States of America	North Dakota: Emmons	Ross's goose	?	4/12/22	?	4/1/22	?	Wild bird	Morbidity/Mortality	NWDP	?
H5N1	United States of America	North Dakota: Emmons	Ross's goose	?	4/12/22	?	4/1/22	?	Wild bird	Morbidity/Mortality	NWDP	?
H5N1	United States of America	North Dakota: Emmons	Ross's goose	?	4/12/22	?	4/1/22	?	Wild bird	Morbidity/Mortality	NWDP	?
H5N1	United States of America	North Dakota: Emmons	Ross's goose	?	4/12/22	?	4/1/22	?	Wild bird	Morbidity/Mortality	NWDP	?
H5N1	United States of America	North Dakota: Emmons	Ross's goose	?	4/12/22	?	4/1/22	?	Wild bird	Morbidity/Mortality	NWDP	?
H5N1	United States of America	New Hampshire: Belknap	Canada goose	?	4/14/22	?	4/7/22	?	Wild bird	Morbidity/Mortality	NWDP	?
H5N1	United States of America	New Hampshire: Belknap	Canada goose	?	4/14/22	?	4/7/22	?	Wild bird	Morbidity/Mortality	NWDP	?
H5N1	United States of America	Minnesota: Anoka	Mallard	?	4/14/22	?	3/31/22	?	Wild bird	Agency harvest	NWDP	?
H5N1	United States of America	North Dakota: Stutsman	Snow goose	?	4/15/22	?	4/6/22	?	Wild bird	Morbidity/Mortality	NWDP	?
H5N1	United States of America	North Dakota: Stutsman	Snow goose	?	4/15/22	?	4/6/22	?	Wild bird	Morbidity/Mortality	NWDP	?
H5N1	United States of America	North Dakota: Stutsman	Snow goose	?	4/15/22	?	4/6/22	?	Wild bird	Morbidity/Mortality	NWDP	?
H5N1	United States of America	North Dakota: Stutsman	Ross's goose	?	4/15/22	?	4/6/22	?	Wild bird	Morbidity/Mortality	NWDP	?
H5N1	United States of America	North Dakota: Stutsman	Ross's goose	?	4/15/22	?	4/6/22	?	Wild bird	Morbidity/Mortality	NWDP	?
H5N1	United States of America	North Dakota: Sargent	Hooded merganser	?	4/15/22	?	4/6/22	?	Wild bird	Morbidity/Mortality	NWDP	?
H5N1	United States of America	Minnesota: Anoka	Mallard	?	4/14/22	?	4/5/22	?	Wild bird	Agency harvest	NWDP	?
H5N1	United States of America	North Dakota: Renville	Ross's goose	?	4/14/22	?	4/5/22	?	Wild bird	Morbidity/Mortality	NWDP	?
H5N1	United States of America	North Dakota: Renville	Ross's goose	?	4/14/22	?	4/5/22	?	Wild bird	Morbidity/Mortality	NWDP	?
H5N1	United States of America	North Dakota: Renville	Snow goose	?	4/14/22	?	4/5/22	?	Wild bird	Morbidity/Mortality	NWDP	?
H5N1	United States of America	North Dakota: Renville	Snow goose	?	4/14/22	?	4/5/22	?	Wild bird	Morbidity/Mortality	NWDP	?
H5N1	United States of America	North Dakota: Renville	Snow goose	?	4/14/22	?	4/5/22	?	Wild bird	Morbidity/Mortality	NWDP	?
H5N1	United States of America	North Dakota: McHenry	Ross's goose	?	4/14/22	?	4/4/22	?	Wild bird	Morbidity/Mortality	NWDP	?
H5N1	United States of America	North Dakota: McHenry	Snow goose	?	4/14/22	?	4/4/22	?	Wild bird	Morbidity/Mortality	NWDP	?
H5N1	United States of America	North Dakota: McHenry	Snow goose	?	4/14/22	?	4/4/22	?	Wild bird	Morbidity/Mortality	NWDP	?
H5N1	United States of America	North Dakota: McHenry	Snow goose	?	4/14/22	?	4/4/22	?	Wild bird	Morbidity/Mortality	NWDP	?
H5N1	United States of America	North Dakota: McHenry	Snow goose	?	4/14/22	?	4/4/22	?	Wild bird	Morbidity/Mortality	NWDP	?
H5N1	United States of America	North Dakota: Bottineau	Ross's goose	?	4/14/22	?	4/4/22	?	Wild bird	Morbidity/Mortality	NWDP	?
H5N1	United States of America	North Dakota: Bottineau	Snow goose	?	4/14/22	?	4/4/22	?	Wild bird	Morbidity/Mortality	NWDP	?
H5N1	United States of America	North Dakota: Bottineau	Snow goose	?	4/14/22	?	4/4/22	?	Wild bird	Morbidity/Mortality	NWDP	?
H5N1	United States of America	North Dakota: Bottineau	Snow goose	?	4/14/22	?	4/4/22	?	Wild bird	Morbidity/Mortality	NWDP	?
H5N1	United States of America	North Dakota: Bottineau	Snow goose	?	4/14/22	?	4/4/22	?	Wild bird	Morbidity/Mortality	NWDP	?
H5N1	United States of America	North Dakota: McHenry	Snow goose	?	4/14/22	?	4/4/22	?	Wild bird	Morbidity/Mortality	NWDP	?
H5N1	United States of America	North Dakota: McHenry	Snow goose	?	4/14/22	?	4/4/22	?	Wild bird	Morbidity/Mortality	NWDP	?
H5N1	United States of America	North Dakota: McHenry	Snow goose	?	4/14/22	?	4/4/22	?	Wild bird	Morbidity/Mortality	NWDP	?
H5N1	United States of America	North Dakota: McHenry	Snow goose	?	4/14/22	?	4/4/22	?	Wild bird	Morbidity/Mortality	NWDP	?
H5N1	United States of America	North Dakota: McHenry	Canada goose	?	4/14/22	?	4/4/22	?	Wild bird	Morbidity/Mortality	NWDP	?
H5N1	United States of America	North Dakota: McHenry	Snow goose	?	4/14/22	?	4/4/22	?	Wild bird	Morbidity/Mortality	NWDP	?
H5N1	United States of America	North Dakota: McHenry	Snow goose	?	4/14/22	?	4/4/22	?	Wild bird	Morbidity/Mortality	NWDP	?
H5N1	United States of America	North Dakota: McHenry	Snow goose	?	4/14/22	?	4/4/22	?	Wild bird	Morbidity/Mortality	NWDP	?
H5N1	United States of America	North Dakota: McHenry	Ross's goose	?	4/14/22	?	4/4/22	?	Wild bird	Morbidity/Mortality	NWDP	?
H5N1	United States of America	North Dakota: Sargent	Red-tailed hawk	?	4/14/22	?	4/5/22	?	Wild bird	Morbidity/Mortality	NWDP	?
H5N1	United States of America	Minnesota: Hennepin	Canada goose	?	4/14/22	?	4/1/22	?	Wild bird	Morbidity/Mortality	NWDP	?
H5N1	United States of America	North Dakota: Sargent	Red-tailed hawk	?	4/14/22	?	4/6/22	?	Wild bird	Morbidity/Mortality	NWDP	?
H5N1	United States of America	North Dakota: McLean	Red-tailed hawk	?	4/15/22	?	4/5/22	?	Wild bird	Morbidity/Mortality	NWDP	?
H5N1	United States of America	Ohio: Clinton	Bald eagle	?	4/15/22	?	4/2/22	?	Wild bird	Morbidity/Mortality	OH DNR/USGS	?
H5N1	United States of America	Ohio: Montgomery	Bald eagle	?	4/15/22	?	3/25/22	?	Wild bird	Morbidity/Mortality	OH DNR/USGS	?
H5N1	United States of America	Wisconsin: Juneau	Hooded merganser	?	4/14/22	?	4/4/22	?	Wild bird	Morbidity/Mortality	WI DNR/USGS	?
H5N1	United States of America	Wisconsin: Juneau	Hooded merganser	?	4/14/22	?	4/4/22	?	Wild bird	Morbidity/Mortality	WI DNR/USGS	?
H5N1	United States of America	Illinois: Will	Bald eagle	?	4/14/22	?	3/31/22	?	Wild bird	Morbidity/Mortality	IL DNR/USGS	?
H5N1	United States of America	Wisconsin: Pepin	Bald eagle	?	4/14/22	?	3/28/22	?	Wild bird	Morbidity/Mortality	WI DNR/USGS	?
H5N1	United States of America	Wisconsin: Brown	Mute swan	?	4/14/22	?	3/30/22	?	Wild bird	Morbidity/Mortality	WI DNR/USGS	?
H5N1	United States of America	Wisconsin: Vernon	Snowy owl	?	4/8/22	?	3/16/22	?	Wild bird	Morbidity/Mortality	WI DNR/USGS	?
H5N1	United States of America	South Dakota: Lincoln	Bald eagle	?	4/15/22	?	4/11/22	?	Wild bird	Morbidity/Mortality	SD GFP	?
H5N1	United States of America	South Dakota: Lake	Lesser scaup	?	4/12/22	?	4/4/22	?	Wild bird	Morbidity/Mortality	SD GFP	?
H5N1	United States of America	Ohio: Cuyahoga	Canada goose	?	3/28/22	?	3/15/22	?	Wild bird	Morbidity/Mortality	OH DNR/USGS	?
H5N1	United States of America	Ohio: Cuyahoga	Canada goose	?	3/28/22	?	3/15/22	?	Wild bird	Morbidity/Mortality	OH DNR/USGS	?
H5N1	United States of America	North Dakota: Ward	Snow goose	?	4/6/22	?	3/25/22	?	Wild bird	Morbidity/Mortality	NWDP	?
H5N1	United States of America	North Dakota: Ward	Snow goose	?	4/6/22	?	3/25/22	?	Wild bird	Morbidity/Mortality	NWDP	?
H5N1	United States of America	North Dakota: Ward	Ross's goose	?	4/6/22	?	3/25/22	?	Wild bird	Morbidity/Mortality	NWDP	?
H5N1	United States of America	North Dakota: Ward	Snow goose	?	4/6/22	?	3/25/22	?	Wild bird	Morbidity/Mortality	NWDP	?
H5N1	United States of America	North Dakota: Ward	Ross's goose	?	4/6/22	?	3/25/22	?	Wild bird	Morbidity/Mortality	NWDP	?
H5N1	United States of America	North Dakota: Ward	Ross's goose	?	4/6/22	?	3/25/22	?	Wild bird	Morbidity/Mortality	NWDP	?
H5N1	United States of America	North Dakota: Ward	Canada goose	?	4/6/22	?	3/25/22	?	Wild bird	Morbidity/Mortality	NWDP	?
H5N1	United States of America	North Dakota: Ward	Ross's goose	?	4/6/22	?	3/25/22	?	Wild bird	Morbidity/Mortality	NWDP	?
H5N1	United States of America	North Dakota: Ward	Ross's goose	?	4/6/22	?	3/25/22	?	Wild bird	Morbidity/Mortality	NWDP	?
H5N1	United States of America	North Dakota: Stutsman	Ross's goose	?	4/14/22	?	4/5/22	?	Wild bird	Morbidity/Mortality	NWDP	?
H5N1	United States of America	North Dakota: Stutsman	Snow goose	?	4/14/22	?	4/5/22	?	Wild bird	Morbidity/Mortality	NWDP	?
H5N1	United States of America	North Dakota: Stutsman	Snow goose	?	4/14/22	?	4/5/22	?	Wild bird	Morbidity/Mortality	NWDP	?
H5N1	United States of America	North Dakota: Stutsman	Snow goose	?	4/14/22	?	4/5/22	?	Wild bird	Morbidity/Mortality	NWDP	?
H5N1	United States of America	North Dakota: Stutsman	Snow goose	?	4/14/22	?	4/5/22	?	Wild bird	Morbidity/Mortality	NWDP	?
H5N1	United States of America	North Dakota: Stutsman	Snow goose	?	4/14/22	?	4/5/22	?	Wild bird	Morbidity/Mortality	NWDP	?
H5N1	United States of America	North Dakota: Stutsman	Snow goose	?	4/14/22	?	4/5/22	?	Wild bird	Morbidity/Mortality	NWDP	?
H5N1	United States of America	North Dakota: Stutsman	Snow goose	?	4/14/22	?	4/5/22	?	Wild bird	Morbidity/Mortality	NWDP	?
H5N1	United States of America	North Dakota: Stutsman	Snow goose	?	4/14/22	?	4/5/22	?	Wild bird	Morbidity/Mortality	NWDP	?
H5N1	United States of America	North Dakota: Stutsman	Snow goose	?	4/14/22	?	4/5/22	?	Wild bird	Morbidity/Mortality	NWDP	?
H5N1	United States of America	North Dakota: Wells	Red-tailed hawk	?	4/15/22	?	4/5/22	?	Wild bird	Morbidity/Mortality	NWDP	?
H5N1	United States of America	Minnesota: Wright	Hooded merganser	?	4/15/22	?	4/5/22	?	Wild bird	Morbidity/Mortality	NWDP	?
H5N1	United States of America	Minnesota: Washington	Wood duck	?	4/15/22	?	4/5/22	?	Wild bird	Morbidity/Mortality	NWDP	?
H5N1	United States of America	Minnesota: Pope	Ross's goose	?	4/15/22	?	4/5/22	?	Wild bird	Morbidity/Mortality	NWDP	?
H5N1	United States of America	Minnesota: Lyon	Ross's goose	?	4/15/22	?	4/6/22	?	Wild bird	Morbidity/Mortality	NWDP	?
H5N1	United States of America	Minnesota: Lyon	Greater white-fronted goose	?	4/15/22	?	4/6/22	?	Wild bird	Morbidity/Mortality	NWDP	?
H5N1	United States of America	Minnesota: Carver	Bald eagle	?	4/15/22	?	4/6/22	?	Wild bird	Morbidity/Mortality	NWDP	?
H5N1	United States of America	Minnesota: Carver	Bald eagle	?	4/15/22	?	4/7/22	?	Wild bird	Morbidity/Mortality	NWDP	?
H5N1	United States of America	Minnesota: McLeod	Hooded merganser	?	4/15/22	?	4/7/22	?	Wild bird	Morbidity/Mortality	NWDP	?
H5N1	United States of America	Minnesota: Grant	Snow goose	?	4/15/22	?	4/7/22	?	Wild bird	Morbidity/Mortality	NWDP	?
H5N1	United States of America	Illinois: Fulton	Redhead duck	?	4/15/22	?	3/31/22	?	Wild bird	Live bird	NWDP	?
H5N1	United States of America	Illinois: Fulton	Lesser scaup	?	4/15/22	?	3/31/22	?	Wild bird	Live bird	NWDP	?
H5N1	United States of America	Illinois: Fulton	Lesser scaup	?	4/15/22	?	3/31/22	?	Wild bird	Live bird	NWDP	?
H5N1	United States of America	Wisconsin: Columbia	Trumpeter swan	?	4/15/22	?	3/27/22	?	Wild bird	Morbidity/Mortality	NWDP	?
H5N1	United States of America	Wisconsin: Dane	Canada goose	?	4/15/22	?	3/28/22	?	Wild bird	Morbidity/Mortality	NWDP	?
H5N1	United States of America	Wisconsin: Dane	Great horned owl	?	4/15/22	?	3/29/22	?	Wild bird	Morbidity/Mortality	NWDP	?
H5N1	United States of America	Wisconsin: Racine	Wood duck	?	4/15/22	?	3/29/22	?	Wild bird	Morbidity/Mortality	NWDP	?
H5N1	United States of America	Wisconsin: Dodge	Canada goose	?	4/15/22	?	3/29/22	?	Wild bird	Morbidity/Mortality	NWDP	?
H5N1	United States of America	Wisconsin: Dane	Sandhill crane	?	4/15/22	?	4/4/22	?	Wild bird	Morbidity/Mortality	NWDP	?
H5N1	United States of America	Vermont: Washington	Turkey vulture	?	4/19/22	?	4/12/22	?	Wild bird	Morbidity/Mortality	NWDP	?
H5N1	United States of America	Minnesota: Anoka	Wood duck	?	4/19/22	?	4/8/22	?	Wild bird	Agency harvest	NWDP	?
H5N1	United States of America	Minnesota: Anoka	Mallard	?	4/19/22	?	4/8/22	?	Wild bird	Agency harvest	NWDP	?
H5N1	United States of America	Minnesota: Anoka	Wood duck	?	4/19/22	?	4/8/22	?	Wild bird	Agency harvest	NWDP	?
H5N1	United States of America	Minnesota: Anoka	Wood duck	?	4/19/22	?	4/8/22	?	Wild bird	Agency harvest	NWDP	?
H5N1	United States of America	North Dakota: Pierce	Ross's goose	?	4/19/22	?	4/7/22	?	Wild bird	Morbidity/Mortality	NWDP	?
H5N1	United States of America	North Dakota: Pierce	Ross's goose	?	4/19/22	?	4/7/22	?	Wild bird	Morbidity/Mortality	NWDP	?
H5N1	United States of America	North Dakota: Pierce	Snow goose	?	4/19/22	?	4/7/22	?	Wild bird	Morbidity/Mortality	NWDP	?
H5N1	United States of America	North Dakota: Pierce	Snow goose	?	4/19/22	?	4/7/22	?	Wild bird	Morbidity/Mortality	NWDP	?
H5N1	United States of America	North Dakota: Towner	American crow	?	4/19/22	?	4/7/22	?	Wild bird	Morbidity/Mortality	NWDP	?
H5N1	United States of America	North Dakota: Towner	American crow	?	4/19/22	?	4/7/22	?	Wild bird	Morbidity/Mortality	NWDP	?
H5N1	United States of America	North Dakota: Towner	American crow	?	4/19/22	?	4/7/22	?	Wild bird	Morbidity/Mortality	NWDP	?
H5N1	United States of America	North Dakota: Towner	American crow	?	4/19/22	?	4/7/22	?	Wild bird	Morbidity/Mortality	NWDP	?
H5N1	United States of America	North Dakota: Towner	American crow	?	4/19/22	?	4/7/22	?	Wild bird	Morbidity/Mortality	NWDP	?
H5N1	United States of America	North Dakota: Sheridan	Red-tailed hawk	?	4/19/22	?	4/8/22	?	Wild bird	Morbidity/Mortality	NWDP	?
H5N1	United States of America	North Dakota: Sheridan	Red-tailed hawk	?	4/19/22	?	4/8/22	?	Wild bird	Morbidity/Mortality	NWDP	?
H5N1	United States of America	North Dakota: Towner	Snow goose	?	4/19/22	?	4/11/22	?	Wild bird	Morbidity/Mortality	NWDP	?
H5N1	United States of America	North Dakota: Towner	Snow goose	?	4/19/22	?	4/11/22	?	Wild bird	Morbidity/Mortality	NWDP	?
H5N1	United States of America	North Dakota: Towner	Snow goose	?	4/19/22	?	4/11/22	?	Wild bird	Morbidity/Mortality	NWDP	?
H5N1	United States of America	North Dakota: Towner	Snow goose	?	4/19/22	?	4/11/22	?	Wild bird	Morbidity/Mortality	NWDP	?
H5N1	United States of America	North Dakota: Sargent	Common goldeneye	?	4/19/22	?	4/11/22	?	Wild bird	Morbidity/Mortality	NWDP	?
H5N1	United States of America	North Dakota: Foster	Red-tailed hawk	?	4/19/22	?	4/10/22	?	Wild bird	Morbidity/Mortality	NWDP	?
H5N1	United States of America	North Dakota: Foster	Red-tailed hawk	?	4/19/22	?	4/10/22	?	Wild bird	Morbidity/Mortality	NWDP	?
H5N1	United States of America	North Dakota: Sheridan	Snow goose	?	4/19/22	?	4/7/22	?	Wild bird	Hunter harvest	NWDP	?
H5N1	United States of America	North Dakota: Sheridan	Snow goose	?	4/19/22	?	4/7/22	?	Wild bird	Hunter harvest	NWDP	?
H5N1	United States of America	North Dakota: Sheridan	Snow goose	?	4/19/22	?	4/7/22	?	Wild bird	Hunter harvest	NWDP	?
H5N1	United States of America	North Dakota: Sheridan	Ross's goose	?	4/19/22	?	4/7/22	?	Wild bird	Hunter harvest	NWDP	?
H5N1	United States of America	North Dakota: Sheridan	Ross's goose	?	4/19/22	?	4/7/22	?	Wild bird	Hunter harvest	NWDP	?
H5N1	United States of America	North Dakota: Mercer	Bald eagle	?	4/19/22	?	4/11/22	?	Wild bird	Morbidity/Mortality	NWDP	?
H5N1	United States of America	North Dakota: Grant	Great horned owl	?	4/19/22	?	4/11/22	?	Wild bird	Morbidity/Mortality	NWDP	?
H5N1	United States of America	North Dakota: Towner	Cooper's hawk	?	4/19/22	?	4/8/22	?	Wild bird	Morbidity/Mortality	NWDP	?
H5N1	United States of America	North Dakota: Towner	Rough-legged hawk	?	4/19/22	?	4/8/22	?	Wild bird	Morbidity/Mortality	NWDP	?
H5N1	United States of America	North Dakota: Ramsey	Bald eagle	?	4/19/22	?	4/8/22	?	Wild bird	Morbidity/Mortality	NWDP	?
H5N1	United States of America	North Dakota: Stutsman	Ross's goose	?	4/19/22	?	4/10/22	?	Wild bird	Hunter harvest	NWDP	?
H5N1	United States of America	North Dakota: Stutsman	Ross's goose	?	4/19/22	?	4/10/22	?	Wild bird	Hunter harvest	NWDP	?
H5N1	United States of America	North Dakota: Stutsman	Snow goose	?	4/19/22	?	4/10/22	?	Wild bird	Hunter harvest	NWDP	?
H5N1	United States of America	North Dakota: Stutsman	Snow goose	?	4/19/22	?	4/10/22	?	Wild bird	Hunter harvest	NWDP	?
H5N1	United States of America	Wisconsin: Lincoln	Canada goose	?	4/19/22	?	4/8/22	?	Wild bird	Agency harvest	NWDP	?
H5N1	United States of America	North Dakota: Burleigh	Canada goose	?	4/19/22	?	4/11/22	?	Wild bird	Morbidity/Mortality	NWDP	?
H5N1	United States of America	New Hampshire: Rockingham	Bald eagle	?	4/20/22	?	3/25/22	?	Wild bird	Morbidity/Mortality	NWDP	?
H5N1	United States of America	North Dakota: Towner	Snow goose	?	4/19/22	?	4/10/22	?	Wild bird	Hunter harvest	NWDP	?
H5N1	United States of America	North Dakota: Towner	Snow goose	?	4/19/22	?	4/10/22	?	Wild bird	Hunter harvest	NWDP	?
H5N1	United States of America	North Dakota: Towner	Snow goose	?	4/19/22	?	4/10/22	?	Wild bird	Hunter harvest	NWDP	?
H5N1	United States of America	North Dakota: Towner	Snow goose	?	4/19/22	?	4/10/22	?	Wild bird	Hunter harvest	NWDP	?
H5N1	United States of America	North Dakota: Towner	Snow goose	?	4/19/22	?	4/10/22	?	Wild bird	Hunter harvest	NWDP	?
H5N1	United States of America	North Dakota: Towner	Snow goose	?	4/19/22	?	4/10/22	?	Wild bird	Hunter harvest	NWDP	?
H5N1	United States of America	North Dakota: Towner	Snow goose	?	4/19/22	?	4/10/22	?	Wild bird	Hunter harvest	NWDP	?
H5N1	United States of America	North Dakota: Towner	Ross's goose	?	4/19/22	?	4/10/22	?	Wild bird	Hunter harvest	NWDP	?
H5N1	United States of America	North Dakota: Towner	Snow goose	?	4/19/22	?	4/10/22	?	Wild bird	Hunter harvest	NWDP	?
H5N1	United States of America	North Dakota: Towner	Snow goose	?	4/19/22	?	4/10/22	?	Wild bird	Hunter harvest	NWDP	?
H5N1	United States of America	Wisconsin: Lincoln	Hooded merganser	?	4/20/22	?	4/4/22	?	Wild bird	Morbidity/Mortality	NWDP	?
H5N1	United States of America	Wisconsin: Lincoln	Hooded merganser	?	4/20/22	?	4/3/22	?	Wild bird	Morbidity/Mortality	NWDP	?
H5N1	United States of America	Wisconsin: Dodge	Canada goose	?	4/20/22	?	4/2/22	?	Wild bird	Morbidity/Mortality	NWDP	?
H5N1	United States of America	Wisconsin: Rock	Canada goose	?	4/20/22	?	4/4/22	?	Wild bird	Morbidity/Mortality	NWDP	?
H5N1	United States of America	Wisconsin: Richland	Wood duck	?	4/20/22	?	4/5/22	?	Wild bird	Morbidity/Mortality	NWDP	?
H5N1	United States of America	Wisconsin: Dane	Snowy owl	?	4/20/22	?	4/6/22	?	Wild bird	Morbidity/Mortality	NWDP	?
H5N1	United States of America	Wisconsin: Sheboygan	Canada goose	?	4/20/22	?	4/7/22	?	Wild bird	Morbidity/Mortality	NWDP	?
H5N1	United States of America	Wisconsin: Fond du Lac	Tundra swan	?	4/20/22	?	4/7/22	?	Wild bird	Morbidity/Mortality	NWDP	?
H5N1	United States of America	Illinois: Cook	Cormorant (unidentified)	?	4/14/22	?	Unknown	?	Wild bird	Morbidity/Mortality	Forest Preserve District of Cook Co.	?
H5N1	United States of America	Illinois: Cook	Cormorant (unidentified)	?	4/14/22	?	Unknown	?	Wild bird	Morbidity/Mortality	Forest Preserve District of Cook Co.	?
H5N1	United States of America	Illinois: Cook	Cormorant (unidentified)	?	4/14/22	?	Unknown	?	Wild bird	Morbidity/Mortality	Forest Preserve District of Cook Co.	?
H5N1	United States of America	Illinois: Cook	Cormorant (unidentified)	?	4/14/22	?	Unknown	?	Wild bird	Morbidity/Mortality	Forest Preserve District of Cook Co.	?
H5N1	United States of America	Illinois: Cook	Cormorant (unidentified)	?	4/14/22	?	Unknown	?	Wild bird	Morbidity/Mortality	Forest Preserve District of Cook Co.	?
H5N1	United States of America	Illinois: Cook	Cormorant (unidentified)	?	4/14/22	?	Unknown	?	Wild bird	Morbidity/Mortality	Forest Preserve District of Cook Co.	?
H5N1	United States of America	Illinois: Cook	Cormorant (unidentified)	?	4/14/22	?	Unknown	?	Wild bird	Morbidity/Mortality	Forest Preserve District of Cook Co.	?
H5N1	United States of America	Minnesota: Anoka	Wood duck	?	4/21/22	?	4/14/22	?	Wild bird	Agency harvest	NWDP	?
H5N1	United States of America	Minnesota: Anoka	Wood duck	?	4/21/22	?	4/14/22	?	Wild bird	Agency harvest	NWDP	?
H5N1	United States of America	Minnesota: Anoka	Wood duck	?	4/21/22	?	4/14/22	?	Wild bird	Agency harvest	NWDP	?
H5N1	United States of America	Minnesota: Anoka	Wood duck	?	4/21/22	?	4/14/22	?	Wild bird	Agency harvest	NWDP	?
H5N1	United States of America	Minnesota: Cass	Hooded merganser	?	4/21/22	?	4/12/22	?	Wild bird	Morbidity/Mortality	NWDP	?
H5N1	United States of America	Minnesota: Itasca	Bald eagle	?	4/21/22	?	4/11/22	?	Wild bird	Morbidity/Mortality	NWDP	?
H5N1	United States of America	Minnesota: Chippewa	Great horned owl	?	4/21/22	?	4/14/22	?	Wild bird	Morbidity/Mortality	NWDP	?
H5N1	United States of America	Minnesota: Chisago	Bald eagle	?	4/21/22	?	4/14/22	?	Wild bird	Morbidity/Mortality	NWDP	?
H5N1	United States of America	Minnesota: Scott	Bald eagle	?	4/21/22	?	4/14/22	?	Wild bird	Morbidity/Mortality	NWDP	?
H5N1	United States of America	Minnesota: Mahnomen	Ross's goose	?	4/21/22	?	4/14/22	?	Wild bird	Morbidity/Mortality	NWDP	?
H5N1	United States of America	Minnesota: Fillmore	Red-tailed hawk	?	4/21/22	?	4/14/22	?	Wild bird	Morbidity/Mortality	NWDP	?
H5N1	United States of America	Minnesota: Isanti	Red-tailed hawk	?	4/21/22	?	4/12/22	?	Wild bird	Morbidity/Mortality	NWDP	?
H5N1	United States of America	Minnesota: Washington	Great horned owl	?	4/21/22	?	4/12/22	?	Wild bird	Morbidity/Mortality	NWDP	?
H5N1	United States of America	Florida: Duval	Muscovy duck	?	4/20/22	?	4/13/22	?	Wild bird	Morbidity/Mortality	FL FWCC	?
H5N1	United States of America	Florida: Duval	Muscovy duck	?	4/20/22	?	4/13/22	?	Wild bird	Morbidity/Mortality	FL FWCC	?
H5N1	United States of America	Florida: Duval	Muscovy duck	?	4/20/22	?	4/13/22	?	Wild bird	Morbidity/Mortality	FL FWCC	?
H5N1	United States of America	Florida: Duval	Muscovy duck	?	4/20/22	?	4/13/22	?	Wild bird	Morbidity/Mortality	FL FWCC	?
H5N1	United States of America	Florida: Osceola	Black vulture	?	4/5/22	?	3/30/22	?	Wild bird	Morbidity/Mortality	FL FWCC	?
H5N1	United States of America	Kansas: Jewell	Ross's goose	?	4/1/22	?	3/12/22	?	Wild bird	Morbidity/Mortality	KS DWP/SCWDS	?
H5N1	United States of America	South Carolina: Colleton	Bald eagle	?	4/1/22	?	3/17/22	?	Wild bird	Morbidity/Mortality	SC DNR/SCWDS	?
H5N1	United States of America	Florida: Dixie	Common loon	?	4/1/22	?	3/18/22	?	Wild bird	Morbidity/Mortality	FL FWCC/SCWDS	?
H5N1	United States of America	Florida: Dixie	Laughing gull	?	4/1/22	?	3/18/22	?	Wild bird	Morbidity/Mortality	FL FWCC/SCWDS	?
H5N1	United States of America	Florida: Dixie	Lesser scaup	?	4/1/22	?	3/18/22	?	Wild bird	Morbidity/Mortality	FL FWCC/SCWDS	?
H5N1	United States of America	Florida: Brevard	Herring gull	?	4/1/22	?	3/21/22	?	Wild bird	Morbidity/Mortality	FL FWCC/SCWDS	?
H5N1	United States of America	Wyoming: Converse	Canada goose	?	4/21/22	?	Unknown	?	Wild bird	Morbidity/Mortality	WY GFD	?
H5N1	United States of America	Wyoming: Park	Canada goose	?	4/21/22	?	4/18/22	?	Wild bird	Morbidity/Mortality	WY GFD	?
H5N1	United States of America	Wyoming: Park	Snow goose	?	4/21/22	?	4/18/22	?	Wild bird	Morbidity/Mortality	WY GFD	?
H5N1	United States of America	Wyoming: Albany	Vulture (unidentified)	?	4/21/22	?	4/18/22	?	Wild bird	Morbidity/Mortality	WY GFD	?
H5N1	United States of America	Wyoming: Sheridan	Wild turkey	?	4/20/22	?	4/14/22	?	Wild bird	Morbidity/Mortality	WY GFD	?
H5N1	United States of America	Wyoming: Sheridan	Wild turkey	?	4/20/22	?	4/14/22	?	Wild bird	Morbidity/Mortality	WY GFD	?
H5N1	United States of America	Wyoming: Park	Great horned owl	?	4/20/22	?	4/13/22	?	Wild bird	Morbidity/Mortality	WY GFD	?
H5N1	United States of America	Wyoming: Albany	Canada goose	?	4/15/22	?	4/10/22	?	Wild bird	Morbidity/Mortality	WY GFD	?
H5N1	United States of America	Wyoming: Fremont	Goose (unidentified)	?	4/14/22	?	4/7/22	?	Wild bird	Morbidity/Mortality	WY GFD	?
H5N1	United States of America	Wyoming: Park	Great horned owl	?	4/7/22	?	3/29/22	?	Wild bird	Morbidity/Mortality	WY GFD	?
H5N1	United States of America	Wyoming: Park	Great horned owl	?	4/7/22	?	3/29/22	?	Wild bird	Morbidity/Mortality	WY GFD	?
H5N1	United States of America	Wyoming: Park	Canada goose	?	4/7/22	?	Unknown	?	Wild bird	Morbidity/Mortality	WY GFD	?
H5N1	United States of America	Wyoming: Fremont	Canada goose	?	4/6/22	?	3/31/22	?	Wild bird	Morbidity/Mortality	WY GFD	?
H5N1	United States of America	Pennsylvania: Venango	Merganser (unidentified)	?	3/28/22	?	3/21/22	?	Wild bird	Morbidity/Mortality	PA Game Commission	?
H5N1	United States of America	Pennsylvania: Venango	Merganser (unidentified)	?	3/28/22	?	3/21/22	?	Wild bird	Morbidity/Mortality	PA Game Commission	?
H5N1	United States of America	Pennsylvania: Venango	Merganser (unidentified)	?	3/28/22	?	3/21/22	?	Wild bird	Morbidity/Mortality	PA Game Commission	?
H5N1	United States of America	Pennsylvania: Venango	Merganser (unidentified)	?	3/28/22	?	3/21/22	?	Wild bird	Morbidity/Mortality	PA Game Commission	?
H5N1	United States of America	Pennsylvania: Venango	Merganser (unidentified)	?	3/28/22	?	3/21/22	?	Wild bird	Morbidity/Mortality	PA Game Commission	?
H5N1	United States of America	North Dakota: Sargent	Red-tailed hawk	?	4/26/22	?	4/18/22	?	Wild bird	Morbidity/Mortality	NWDP	?
H5N1	United States of America	North Dakota: Sargent	Red-tailed hawk	?	4/26/22	?	4/18/22	?	Wild bird	Morbidity/Mortality	NWDP	?
H5N1	United States of America	Wisconsin: Dodge	Canada goose	?	4/26/22	?	4/15/22	?	Wild bird	Morbidity/Mortality	NWDP	?
H5N1	United States of America	Wisconsin: Lincoln	Canada goose	?	4/26/22	?	4/8/22	?	Wild bird	Morbidity/Mortality	NWDP	?
H5N1	United States of America	Wisconsin: Outagamie	Wood duck	?	4/26/22	?	4/11/22	?	Wild bird	Morbidity/Mortality	NWDP	?
H5N1	United States of America	Wisconsin: Winnebago	Hooded merganser	?	4/26/22	?	4/11/22	?	Wild bird	Morbidity/Mortality	NWDP	?
H5N1	United States of America	Wisconsin: Door	Bald eagle	?	4/26/22	?	4/12/22	?	Wild bird	Morbidity/Mortality	NWDP	?
H5N1	United States of America	Wisconsin: Waukesha	Wood Duck	?	4/26/22	?	4/12/22	?	Wild bird	Morbidity/Mortality	NWDP	?
H5N1	United States of America	North Dakota: Ransom	Snow goose	?	4/26/22	?	4/20/22	?	Wild bird	Morbidity/Mortality	NWDP	?
H5N1	United States of America	Wisconsin: Jefferson	American white pelican	?	4/26/22	?	4/14/22	?	Wild bird	Morbidity/Mortality	NWDP	?
H5N1	United States of America	Colorado: Denver	Green-winged teal	?	4/29/22	?	4/20/22	?	Wild bird	Agency harvest	NWDP	?
H5N1	United States of America	North Dakota: Towner	Ross's goose	?	4/29/22	?	4/21/22	?	Wild bird	Hunter harvest	NWDP	?
H5N1	United States of America	North Dakota: Towner	Snow goose	?	4/29/22	?	4/21/22	?	Wild bird	Hunter harvest	NWDP	?
H5N1	United States of America	Wisconsin: Brown	Herring gull	?	4/29/22	?	4/20/22	?	Wild bird	Morbidity/Mortality	NWDP	?
H5N1	United States of America	Wisconsin: Brown	Herring gull	?	4/29/22	?	4/20/22	?	Wild bird	Morbidity/Mortality	NWDP	?
H5N1	United States of America	Wisconsin: Brown	Herring gull	?	4/29/22	?	4/20/22	?	Wild bird	Morbidity/Mortality	NWDP	?
H5N1	United States of America	Wisconsin: Brown	Herring gull	?	4/29/22	?	4/20/22	?	Wild bird	Morbidity/Mortality	NWDP	?
H5N1	United States of America	Illinois: Cook	Mallard	?	4/29/22	?	4/18/22	?	Wild bird	Agency harvest	NWDP	?
H5N1	United States of America	Minnesota: Anoka	Mallard	?	4/29/22	?	4/15/22	?	Wild bird	Agency harvest	NWDP	?
H5N1	United States of America	Minnesota: Anoka	Wood duck	?	4/29/22	?	4/15/22	?	Wild bird	Agency harvest	NWDP	?
H5N1	United States of America	Minnesota: Anoka	Wood duck	?	4/29/22	?	4/15/22	?	Wild bird	Agency harvest	NWDP	?
H5N1	United States of America	Minnesota: Freeborn	American white pelican	?	4/29/22	?	4/20/22	?	Wild bird	Morbidity/Mortality	NWDP	?
H5N1	United States of America	Minnesota: Pine	American crow	?	4/29/22	?	4/20/22	?	Wild bird	Morbidity/Mortality	NWDP	?
H5N1	United States of America	Minnesota: Nicollet	Bald eagle	?	4/29/22	?	4/20/22	?	Wild bird	Morbidity/Mortality	NWDP	?
H5N1	United States of America	Minnesota: Nicollet	Red-tailed hawk	?	4/29/22	?	4/21/22	?	Wild bird	Morbidity/Mortality	NWDP	?
H5N1	United States of America	Minnesota: Nicollet	Red-tailed hawk	?	4/29/22	?	4/21/22	?	Wild bird	Morbidity/Mortality	NWDP	?
H5N1	United States of America	Vermont: Washington	Canada goose	?	4/26/22	?	4/18/22	?	Wild bird	Morbidity/Mortality	NWDP	?
H5N1	United States of America	Michigan: Hillsdale	Trumpeter swan	?	4/1/22	?	3/28/22	?	Wild bird	Morbidity/Mortality	MI DNR	?
H5N1	United States of America	Michigan: Crawford	Barred owl	?	3/30/22	?	3/23/22	?	Wild bird	Morbidity/Mortality	MI DNR	?
H5N1	United States of America	Michigan: Otsego	Barred owl	?	3/30/22	?	3/23/22	?	Wild bird	Morbidity/Mortality	MI DNR	?
H5N1	United States of America	Michigan: St. Clair	Redhead duck	?	3/30/22	?	3/23/22	?	Wild bird	Morbidity/Mortality	MI DNR	?
H5N1	United States of America	Michigan: St. Clair	Redhead duck	?	3/30/22	?	3/23/22	?	Wild bird	Morbidity/Mortality	MI DNR	?
H5N1	United States of America	Michigan: St. Clair	American wigeon	?	3/30/22	?	3/23/22	?	Wild bird	Morbidity/Mortality	MI DNR	?
H5N1	United States of America	Michigan: St. Clair	Ring-necked duck	?	3/30/22	?	3/23/22	?	Wild bird	Morbidity/Mortality	MI DNR	?
H5N1	United States of America	Michigan: St. Clair	Redhead duck	?	3/30/22	?	3/23/22	?	Wild bird	Morbidity/Mortality	MI DNR	?
H5N1	United States of America	Michigan: St. Clair	Redhead duck	?	3/30/22	?	3/23/22	?	Wild bird	Morbidity/Mortality	MI DNR	?
H5N1	United States of America	Michigan: St. Clair	Redhead duck	?	3/30/22	?	3/23/22	?	Wild bird	Morbidity/Mortality	MI DNR	?
H5N1	United States of America	Michigan: St. Clair	Ring-necked duck	?	3/30/22	?	3/23/22	?	Wild bird	Morbidity/Mortality	MI DNR	?
H5N1	United States of America	Michigan: St. Clair	Ring-necked duck	?	3/30/22	?	3/23/22	?	Wild bird	Morbidity/Mortality	MI DNR	?
H5N1	United States of America	Michigan: St. Clair	Ring-necked duck	?	3/30/22	?	3/23/22	?	Wild bird	Morbidity/Mortality	MI DNR	?
H5N1	United States of America	Michigan: St. Clair	Ring-necked duck	?	3/30/22	?	3/23/22	?	Wild bird	Morbidity/Mortality	MI DNR	?
H5N1	United States of America	Michigan: St. Clair	Wood duck	?	3/30/22	?	3/23/22	?	Wild bird	Morbidity/Mortality	MI DNR	?
H5N1	United States of America	Michigan: St. Clair	Wood duck	?	3/30/22	?	3/23/22	?	Wild bird	Morbidity/Mortality	MI DNR	?
H5N1	United States of America	Michigan: St. Clair	Mallard	?	3/30/22	?	3/23/22	?	Wild bird	Morbidity/Mortality	MI DNR	?
H5N1	United States of America	Michigan: St. Clair	Hooded merganser	?	3/30/22	?	3/23/22	?	Wild bird	Morbidity/Mortality	MI DNR	?
H5N1	United States of America	Michigan: Clinton	Bald eagle	?	4/12/22	?	3/4/22	?	Wild bird	Morbidity/Mortality	MI DNR	?
H5N1	United States of America	Michigan: Kent	Bald eagle	?	4/12/22	?	3/4/22	?	Wild bird	Morbidity/Mortality	MI DNR	?
H5N1	United States of America	Florida: Sumter	Black vulture	?	4/26/22	?	4/14/22	?	Wild bird	Morbidity/Mortality	FL FWCC	?
H5N1	United States of America	Florida: Sumter	Black vulture	?	4/26/22	?	4/14/22	?	Wild bird	Morbidity/Mortality	FL FWCC	?
H5N1	United States of America	Florida: Brevard	Black vulture	?	4/26/22	?	4/15/22	?	Wild bird	Morbidity/Mortality	Private (non-government) submission	?
H5N1	United States of America	Michigan: Presque Isle	Bald eagle	?	4/26/22	?	4/7/22	?	Wild bird	Morbidity/Mortality	MI DNR	?
H5N1	United States of America	Michigan: Antrim	Hooded merganser	?	4/26/22	?	4/5/22	?	Wild bird	Morbidity/Mortality	MI DNR	?
H5N1	United States of America	Michigan: Tuscola	Snowy owl	?	4/26/22	?	4/11/22	?	Wild bird	Morbidity/Mortality	MI DNR	?
H5N1	United States of America	Michigan: Oakland	Herring gull	?	4/26/22	?	Unknown	?	Wild bird	Morbidity/Mortality	MI DNR	?
H5N1	United States of America	Michigan: Oakland	Great horned owl	?	4/26/22	?	4/8/22	?	Wild bird	Morbidity/Mortality	MI DNR	?
H5N1	United States of America	Michigan: Oakland	Great horned owl	?	4/26/22	?	4/8/22	?	Wild bird	Morbidity/Mortality	MI DNR	?
H5N1	United States of America	Michigan: Iosco	Wood duck	?	4/26/22	?	4/9/22	?	Wild bird	Morbidity/Mortality	MI DNR	?
H5N1	United States of America	North Dakota: Stutsman	Red-tailed hawk	?	5/3/22	?	4/25/22	?	Wild bird	Morbidity/Mortality	NWDP	?
H5N1	United States of America	North Dakota: Burleigh	Sandhill crane	?	5/3/22	?	4/21/22	?	Wild bird	Morbidity/Mortality	NWDP	?
H5N1	United States of America	North Dakota: Burleigh	American white pelican	?	5/3/22	?	4/21/22	?	Wild bird	Morbidity/Mortality	NWDP	?
H5N1	United States of America	North Dakota: LaMoure	Great horned owl	?	5/3/22	?	4/21/22	?	Wild bird	Morbidity/Mortality	NWDP	?
H5N1	United States of America	North Dakota: Dickey	Turkey vulture	?	5/3/22	?	4/21/22	?	Wild bird	Morbidity/Mortality	NWDP	?
H5N1	United States of America	North Dakota: LaMoure	Red-tailed hawk	?	5/3/22	?	4/21/22	?	Wild bird	Morbidity/Mortality	NWDP	?
H5N1	United States of America	North Dakota: Dickey	Red-tailed hawk	?	5/3/22	?	4/21/22	?	Wild bird	Morbidity/Mortality	NWDP	?
H5N1	United States of America	North Dakota: Williams	Snow goose	?	5/3/22	?	4/21/22	?	Wild bird	Morbidity/Mortality	NWDP	?
H5N1	United States of America	North Dakota: Ramsey	Great horned owl	?	5/3/22	?	4/21/22	?	Wild bird	Morbidity/Mortality	NWDP	?
H5N1	United States of America	North Dakota: Benson	American crow	?	5/3/22	?	4/21/22	?	Wild bird	Morbidity/Mortality	NWDP	?
H5N1	United States of America	North Dakota: Benson	American crow	?	5/3/22	?	4/21/22	?	Wild bird	Morbidity/Mortality	NWDP	?
H5N1	United States of America	North Dakota: Benson	American crow	?	5/3/22	?	4/21/22	?	Wild bird	Morbidity/Mortality	NWDP	?
H5N1	United States of America	North Dakota: Benson	American crow	?	5/3/22	?	4/21/22	?	Wild bird	Morbidity/Mortality	NWDP	?
H5N1	United States of America	North Dakota: Benson	Red-tailed hawk	?	5/3/22	?	4/21/22	?	Wild bird	Morbidity/Mortality	NWDP	?
H5N1	United States of America	North Dakota: Stutsman	American robin	?	5/3/22	?	4/21/22	?	Wild bird	Morbidity/Mortality	NWDP	?
H5N1	United States of America	North Dakota: Ramsey	Bald eagle	?	5/3/22	?	4/21/22	?	Wild bird	Morbidity/Mortality	NWDP	?
H5N1	United States of America	North Dakota: Cass	Turkey vulture	?	5/3/22	?	4/21/22	?	Wild bird	Morbidity/Mortality	NWDP	?
H5N1	United States of America	North Dakota: Towner	American crow	?	5/3/22	?	4/21/22	?	Wild bird	Morbidity/Mortality	NWDP	?
H5N1	United States of America	North Dakota: Towner	American crow	?	5/3/22	?	4/21/22	?	Wild bird	Morbidity/Mortality	NWDP	?
H5N1	United States of America	North Dakota: Towner	Cooper's hawk	?	5/3/22	?	4/21/22	?	Wild bird	Morbidity/Mortality	NWDP	?
H5N1	United States of America	North Dakota: Towner	Rough-legged hawk	?	5/3/22	?	4/21/22	?	Wild bird	Morbidity/Mortality	NWDP	?
H5N1	United States of America	North Dakota: Stutsman	Red-tailed hawk	?	5/3/22	?	4/21/22	?	Wild bird	Morbidity/Mortality	NWDP	?
H5N1	United States of America	North Dakota: Stutsman	Red-tailed hawk	?	5/3/22	?	4/21/22	?	Wild bird	Morbidity/Mortality	NWDP	?
H5N1	United States of America	North Dakota: Divide	Ross's goose	?	5/3/22	?	4/25/22	?	Wild bird	Morbidity/Mortality	NWDP	?
H5N1	United States of America	North Dakota: Divide	Snow goose	?	5/3/22	?	4/25/22	?	Wild bird	Morbidity/Mortality	NWDP	?
H5N1	United States of America	North Dakota: Divide	Snow goose	?	5/3/22	?	4/25/22	?	Wild bird	Morbidity/Mortality	NWDP	?
H5N1	United States of America	North Dakota: Burleigh	Turkey vulture	?	5/3/22	?	4/25/22	?	Wild bird	Morbidity/Mortality	NWDP	?
H5N1	United States of America	North Dakota: Mercer	Red-tailed hawk	?	5/3/22	?	4/21/22	?	Wild bird	Morbidity/Mortality	NWDP	?
H5N1	United States of America	North Dakota: LaMoure	Turkey vulture	?	5/4/22	?	4/25/22	?	Wild bird	Morbidity/Mortality	NWDP	?
H5N1	United States of America	North Dakota: LaMoure	Turkey vulture	?	5/4/22	?	4/25/22	?	Wild bird	Morbidity/Mortality	NWDP	?
H5N1	United States of America	Wisconsin: St. Croix	Hooded merganser	?	5/4/22	?	4/13/22	?	Wild bird	Morbidity/Mortality	NWDP	?
H5N1	United States of America	Wisconsin: Pepin	Cooper's hawk	?	5/4/22	?	4/13/22	?	Wild bird	Morbidity/Mortality	NWDP	?
H5N1	United States of America	Wisconsin: St. Croix	Wood duck	?	5/4/22	?	4/11/22	?	Wild bird	Morbidity/Mortality	NWDP	?
H5N1	United States of America	Wisconsin: Milwaukee	Canada goose	?	5/4/22	?	4/16/22	?	Wild bird	Morbidity/Mortality	NWDP	?
H5N1	United States of America	Wisconsin: Milwaukee	Double-crested cormorant	?	5/4/22	?	4/16/22	?	Wild bird	Morbidity/Mortality	NWDP	?
H5N1	United States of America	Wisconsin: Portage	Great horned owl	?	5/4/22	?	4/17/22	?	Wild bird	Morbidity/Mortality	NWDP	?
H5N1	United States of America	Wisconsin: Milwaukee	Herring gull	?	5/4/22	?	4/20/22	?	Wild bird	Morbidity/Mortality	NWDP	?
H5N1	United States of America	Wisconsin: Walworth	Wood duck	?	5/4/22	?	4/21/22	?	Wild bird	Morbidity/Mortality	NWDP	?
H5N1	United States of America	Wisconsin: Dane	Turkey vulture	?	5/4/22	?	4/22/22	?	Wild bird	Morbidity/Mortality	NWDP	?
H5N1	United States of America	Wisconsin: Sheboygan	Wood duck	?	5/4/22	?	4/21/22	?	Wild bird	Morbidity/Mortality	NWDP	?
H5N1	United States of America	Wyoming: Albany	Great horned owl	?	5/4/22	?	4/21/22	?	Wild bird	Morbidity/Mortality	WY GFD	?
H5N1	United States of America	Wyoming: Fremont	Great horned owl	?	5/3/22	?	Unknown	?	Wild bird	Morbidity/Mortality	WY GFD	?
H5N1	United States of America	Wyoming: Fremont	Red-tailed hawk	?	5/3/22	?	4/22/22	?	Wild bird	Morbidity/Mortality	WY GFD	?
H5N1	United States of America	Wyoming: Laramie	Owl (unidentified)	?	5/3/22	?	4/26/22	?	Wild bird	Morbidity/Mortality	WY GFD	?
H5N1	United States of America	Wyoming: Carbon	Great horned owl	?	5/2/22	?	4/25/22	?	Wild bird	Morbidity/Mortality	WY GFD	?
H5N1	United States of America	Wyoming: Carbon	Great horned owl	?	5/2/22	?	4/25/22	?	Wild bird	Morbidity/Mortality	WY GFD	?
H5N1	United States of America	Maryland: Harford	Black vulture	?	5/2/22	?	4/19/22	?	Wild bird	Morbidity/Mortality	MD DNR/USGS	?
H5N1	United States of America	South Dakota: Meade	Pelican (unidentified)	?	5/2/22	?	4/6/22	?	Wild bird	Morbidity/Mortality	SD GFP	?
H5N1	United States of America	Wyoming: Park	Bald eagle	?	5/2/22	?	4/22/22	?	Wild bird	Morbidity/Mortality	WY GFD	?
H5N1	United States of America	Maryland: Harford	Black vulture	?	4/26/22	?	4/21/22	?	Wild bird	Morbidity/Mortality	MD Dept of Ag	?
H5N1	United States of America	Montana: Broadwater	American white pelican	?	5/2/22	?	4/22/22	?	Wild bird	Morbidity/Mortality	MT FWP	?
H5N1	United States of America	Montana: Pondera	Great horned owl	?	5/2/22	?	4/13/22	?	Wild bird	Morbidity/Mortality	MT FWP	?
H5N1	United States of America	Montana: Beaverhead	Great horned owl	?	5/2/22	?	4/13/22	?	Wild bird	Morbidity/Mortality	MT FWP	?
H5N1	United States of America	Montana: Fergus	Canada goose	?	5/2/22	?	4/13/22	?	Wild bird	Morbidity/Mortality	MT FWP	?
H5N1	United States of America	Montana: Pondera	Red-tailed hawk	?	5/2/22	?	4/13/22	?	Wild bird	Morbidity/Mortality	MT FWP	?
H5N1	United States of America	Montana: Madison	Red-tailed hawk	?	5/2/22	?	4/22/22	?	Wild bird	Morbidity/Mortality	MT FWP	?
H5N1	United States of America	Montana: Fergus	Common grackle	?	5/2/22	?	4/22/22	?	Wild bird	Morbidity/Mortality	MT FWP	?
H5N1	United States of America	Montana: Gallatin	Turkey vulture	?	5/2/22	?	4/19/22	?	Wild bird	Morbidity/Mortality	MT FWP	?
H5N1	United States of America	Montana: Madison	Turkey vulture	?	5/2/22	?	4/19/22	?	Wild bird	Morbidity/Mortality	MT FWP	?
H5N1	United States of America	Montana: Park	Turkey vulture	?	5/2/22	?	4/19/22	?	Wild bird	Morbidity/Mortality	MT FWP	?
H5N1	United States of America	Montana: Gallatin	Turkey vulture	?	5/2/22	?	4/19/22	?	Wild bird	Morbidity/Mortality	MT FWP	?
H5N1	United States of America	Montana: Gallatin	Great blue heron	?	5/2/22	?	4/21/22	?	Wild bird	Morbidity/Mortality	MT FWP	?
H5N1	United States of America	Montana: Dawson	Red-tailed hawk	?	5/2/22	?	4/25/22	?	Wild bird	Morbidity/Mortality	MT FWP	?
H5N1	United States of America	Montana: Gallatin	Canada goose	?	5/2/22	?	4/26/22	?	Wild bird	Morbidity/Mortality	MT FWP	?
H5N1	United States of America	Minnesota: Chisago	Common loon	?	5/6/22	?	4/29/22	?	Wild bird	Morbidity/Mortality	MN DNR	?
H5N1	United States of America	New York: Suffolk	Fish crow	?	4/8/22	?	4/4/22	?	Wild bird	Morbidity/Mortality	NY DEC	?
H5N1	United States of America	New York: Monroe	Red-tailed hawk	?	4/8/22	?	3/29/22	?	Wild bird	Morbidity/Mortality	NY DEC	?
H5N1	United States of America	New York: Onondaga	Bald eagle	?	4/12/22	?	3/30/22	?	Wild bird	Morbidity/Mortality	NY DEC	?
H5N1	United States of America	New York: Suffolk	Great horned owl	?	4/12/22	?	4/7/22	?	Wild bird	Morbidity/Mortality	NY DEC	?
H5N1	United States of America	New York: Suffolk	Great horned owl	?	4/12/22	?	4/7/22	?	Wild bird	Morbidity/Mortality	NY DEC	?
H5N1	United States of America	New York: Suffolk	Bald eagle	?	4/12/22	?	4/1/22	?	Wild bird	Morbidity/Mortality	NY DEC	?
H5N1	United States of America	New York: Suffolk	Great horned owl	?	4/12/22	?	4/7/22	?	Wild bird	Morbidity/Mortality	NY DEC	?
H5N1	United States of America	New York: Suffolk	Sanderling	?	4/19/22	?	4/11/22	?	Wild bird	Morbidity/Mortality	NY DEC	?
H5N1	United States of America	New York: Clinton	Canada goose	?	4/19/22	?	4/6/22	?	Wild bird	Morbidity/Mortality	NY DEC	?
H5N1	United States of America	New York: Livingston	Swan (unidentified)	?	4/20/22	?	4/11/22	?	Wild bird	Morbidity/Mortality	NY DEC	?
H5N1	United States of America	New York: Wayne	Turkey vulture	?	4/20/22	?	4/12/22	?	Wild bird	Morbidity/Mortality	NY DEC	?
H5N1	United States of America	New York: Nassau	Red-tailed hawk	?	4/20/22	?	4/6/22	?	Wild bird	Morbidity/Mortality	NY DEC	?
H5N1	United States of America	New York: Albany	Bald eagle	?	5/2/22	?	4/19/22	?	Wild bird	Morbidity/Mortality	NY DEC	?
H5N1	United States of America	New York: Saratoga	Bald eagle	?	5/3/22	?	4/27/22	?	Wild bird	Morbidity/Mortality	NY DEC	?
H5N1	United States of America	Wyoming: Teton	Great horned owl	?	5/5/22	?	4/27/22	?	Wild bird	Morbidity/Mortality	WY GFD	?
H5N1	United States of America	Wyoming: Teton	Red-tailed hawk	?	5/5/22	?	4/26/22	?	Wild bird	Morbidity/Mortality	WY GFD	?
H5N1	United States of America	Wyoming: Sweetwater	Great horned owl	?	5/5/22	?	Unknown	?	Wild bird	Morbidity/Mortality	WY GFD	?
H5N1	United States of America	Wyoming: Albany	Canada goose	?	5/5/22	?	4/29/22	?	Wild bird	Morbidity/Mortality	WY GFD	?
H5N1	United States of America	Florida: Brevard	Great horned owl	?	5/5/22	?	4/28/22	?	Wild bird	Morbidity/Mortality	FL FWCC	?
H5N1	United States of America	Florida: Brevard	Bald eagle	?	5/5/22	?	4/28/22	?	Wild bird	Morbidity/Mortality	FL FWCC	?
H5N1	United States of America	Florida: Brevard	Black vulture	?	4/12/22	?	4/5/22	?	Wild bird	Morbidity/Mortality	Private (non-government) submission	?
H5N1	United States of America	Florida: Brevard	Black vulture	?	4/12/22	?	4/2/22	?	Wild bird	Morbidity/Mortality	Private (non-government) submission	?
H5N1	United States of America	Florida: Miami-Dade	Black vulture	?	4/12/22	?	4/5/22	?	Wild bird	Morbidity/Mortality	FL FWCC	?
H5N1	United States of America	Florida: Clay	Canada goose	?	4/12/22	?	4/5/22	?	Wild bird	Morbidity/Mortality	FL FWCC	?
H5N1	United States of America	Florida: Clay	Muscovy duck	?	4/12/22	?	4/5/22	?	Wild bird	Morbidity/Mortality	FL FWCC	?
H5N1	United States of America	Florida: Clay	Muscovy duck	?	4/12/22	?	4/5/22	?	Wild bird	Morbidity/Mortality	FL FWCC	?
H5N1	United States of America	Florida: Clay	Black vulture	?	4/12/22	?	4/5/22	?	Wild bird	Morbidity/Mortality	FL FWCC	?
H5N1	United States of America	Florida: Pasco	Lesser scaup	?	4/12/22	?	4/4/22	?	Wild bird	Morbidity/Mortality	FL FWCC	?
H5N1	United States of America	Florida: Pasco	Muscovy duck	?	4/12/22	?	4/4/22	?	Wild bird	Morbidity/Mortality	FL FWCC	?
H5N1	United States of America	New York: Clinton	Canada goose	?	4/8/22	?	3/29/22	?	Wild bird	Morbidity/Mortality	NY DEC	?
H5N1	United States of America	Michigan: Livingston	Red-tailed hawk	?	4/29/22	?	4/22/22	?	Wild bird	Morbidity/Mortality	MI DNR	?
H5N1	United States of America	Michigan: Roscommon	Bald eagle	?	4/29/22	?	4/22/22	?	Wild bird	Morbidity/Mortality	MI DNR	?
H5N1	United States of America	Michigan: Tuscola	Bald eagle	?	4/29/22	?	4/22/22	?	Wild bird	Morbidity/Mortality	MI DNR	?
H5N1	United States of America	Michigan: Chippewa	Canada goose	?	4/29/22	?	4/22/22	?	Wild bird	Morbidity/Mortality	MI DNR	?
H5N1	United States of America	Michigan: Schoolcraft	Canada goose	?	4/29/22	?	4/22/22	?	Wild bird	Morbidity/Mortality	MI DNR	?
H5N1	United States of America	Michigan: Iosco	Snowy owl	?	4/29/22	?	4/22/22	?	Wild bird	Morbidity/Mortality	MI DNR	?
H5N1	United States of America	Florida: Collier	Black vulture	?	4/28/22	?	4/20/22	?	Wild bird	Morbidity/Mortality	FL FWCC	?
H5N1	United States of America	Florida: Collier	Black vulture	?	4/28/22	?	4/20/22	?	Wild bird	Morbidity/Mortality	FL FWCC	?
H5N1	United States of America	Montana: Gallatin	American white pelican	?	4/28/22	?	4/20/22	?	Wild bird	Morbidity/Mortality	MT FWP	?
H5N1	United States of America	Wyoming: Sheridan	Red-tailed hawk	?	4/28/22	?	4/19/22	?	Wild bird	Morbidity/Mortality	WY GFD	?
H5N1	United States of America	Wyoming: Teton	Black-billed magpie	?	4/28/22	?	4/21/22	?	Wild bird	Morbidity/Mortality	WY GFD	?
H5N1	United States of America	Wyoming: Teton	Black-billed magpie	?	4/28/22	?	4/21/22	?	Wild bird	Morbidity/Mortality	WY GFD	?
H5N1	United States of America	Wyoming: Teton	Canada goose	?	4/28/22	?	4/21/22	?	Wild bird	Morbidity/Mortality	WY GFD	?
H5N1	United States of America	New York: Wayne	Bald eagle	?	4/28/22	?	4/12/22	?	Wild bird	Morbidity/Mortality	NY DEC	?
H5N1	United States of America	Montana: Gallatin	Canada goose	?	4/28/22	?	4/20/22	?	Wild bird	Morbidity/Mortality	MT FWP	?
H5N1	United States of America	Florida: Manatee	Black vulture	?	4/28/22	?	4/20/22	?	Wild bird	Morbidity/Mortality	FL FWCC	?
H5N1	United States of America	Florida: Manatee	Black vulture	?	4/28/22	?	4/20/22	?	Wild bird	Morbidity/Mortality	FL FWCC	?
H5N1	United States of America	New York: Albany	Great horned owl	?	4/28/22	?	4/15/22	?	Wild bird	Morbidity/Mortality	NY DEC	?
H5N1	United States of America	New York: Yates	Bald eagle	?	4/28/22	?	4/6/22	?	Wild bird	Morbidity/Mortality	NY DEC	?
H5N1	United States of America	Florida: Hillsborough	Black vulture	?	4/28/22	?	4/22/22	?	Wild bird	Morbidity/Mortality	FL FWCC	?
H5N1	United States of America	Florida: Hillsborough	Black vulture	?	4/28/22	?	4/22/22	?	Wild bird	Morbidity/Mortality	FL FWCC	?
H5N1	United States of America	Florida: Alachua	Black vulture	?	4/26/22	?	4/19/22	?	Wild bird	Morbidity/Mortality	FL FWCC	?
H5N1	United States of America	Florida: Alachua	Black vulture	?	4/26/22	?	4/19/22	?	Wild bird	Morbidity/Mortality	FL FWCC	?
H5N1	United States of America	Florida: Brevard	Black vulture	?	4/26/22	?	4/16/22	?	Wild bird	Morbidity/Mortality	Private (non-government) submission	?
H5N1	United States of America	Florida: Brevard	Black vulture	?	4/26/22	?	4/15/22	?	Wild bird	Morbidity/Mortality	Private (non-government) submission	?
H5N1	United States of America	Florida: Duval	Black vulture	?	4/26/22	?	4/13/22	?	Wild bird	Morbidity/Mortality	Private (non-government) submission	?
H5N1	United States of America	Florida: Duval	Black vulture	?	4/26/22	?	4/13/22	?	Wild bird	Morbidity/Mortality	Private (non-government) submission	?
H5N1	United States of America	Florida: Duval	Black vulture	?	4/26/22	?	4/13/22	?	Wild bird	Morbidity/Mortality	Private (non-government) submission	?
H5N1	United States of America	Florida: Duval	Black vulture	?	4/26/22	?	4/13/22	?	Wild bird	Morbidity/Mortality	Private (non-government) submission	?
H5N1	United States of America	South Dakota: Clark	Bald eagle	?	4/26/22	?	4/19/22	?	Wild bird	Morbidity/Mortality	SD GFP	?
H5N1	United States of America	Florida: Brevard	Royal tern	?	4/8/22	?	3/17/22	?	Wild bird	Morbidity/Mortality	FL FWCC	?
H5N1	United States of America	Florida: Brevard	Royal tern	?	4/8/22	?	3/17/22	?	Wild bird	Morbidity/Mortality	FL FWCC	?
H5N1	United States of America	Florida: Brevard	Black vulture	?	4/8/22	?	3/31/22	?	Wild bird	Morbidity/Mortality	Private (non-government) submission	?
H5N1	United States of America	Florida: Citrus	Black vulture	?	4/8/22	?	3/31/22	?	Wild bird	Morbidity/Mortality	FL FWCC	?
H5N1	United States of America	Florida: Citrus	Black vulture	?	4/8/22	?	3/31/22	?	Wild bird	Morbidity/Mortality	FL FWCC	?
H5N1	United States of America	Florida: Citrus	Black vulture	?	4/8/22	?	3/31/22	?	Wild bird	Morbidity/Mortality	FL FWCC	?
H5N1	United States of America	Florida: Citrus	Black vulture	?	4/8/22	?	3/31/22	?	Wild bird	Morbidity/Mortality	FL FWCC	?
H5N1	United States of America	Florida: Citrus	Black vulture	?	4/8/22	?	3/31/22	?	Wild bird	Morbidity/Mortality	FL FWCC	?
H5N1	United States of America	New York: Onondaga	Wood duck	?	4/15/22	?	4/11/22	?	Wild bird	Morbidity/Mortality	NY DEC	?
H5N1	United States of America	Wyoming: Johnson	Wild turkey	?	4/15/22	?	Unknown	?	Wild bird	Morbidity/Mortality	WY GFD	?
H5N1	United States of America	Wyoming: Johnson	Wild turkey	?	4/15/22	?	Unknown	?	Wild bird	Morbidity/Mortality	WY GFD	?
H5N1	United States of America	Wyoming: Johnson	Wild turkey	?	4/15/22	?	Unknown	?	Wild bird	Morbidity/Mortality	WY GFD	?
H5N1	United States of America	Wyoming: Johnson	Wild turkey	?	4/15/22	?	Unknown	?	Wild bird	Morbidity/Mortality	WY GFD	?
H5N1	United States of America	Wyoming: Johnson	Wild turkey	?	4/15/22	?	Unknown	?	Wild bird	Morbidity/Mortality	WY GFD	?
H5N1	United States of America	Wyoming: Johnson	Wild turkey	?	4/15/22	?	Unknown	?	Wild bird	Morbidity/Mortality	WY GFD	?
H5N1	United States of America	Wyoming: Johnson	Wild turkey	?	4/15/22	?	Unknown	?	Wild bird	Morbidity/Mortality	WY GFD	?
H5N1	United States of America	Wyoming: Johnson	Wild turkey	?	4/15/22	?	Unknown	?	Wild bird	Morbidity/Mortality	WY GFD	?
H5N1	United States of America	Wyoming: Johnson	Wild turkey	?	4/15/22	?	Unknown	?	Wild bird	Morbidity/Mortality	WY GFD	?
H5N1	United States of America	Wyoming: Johnson	Black-billed magpie	?	4/15/22	?	Unknown	?	Wild bird	Morbidity/Mortality	WY GFD	?
H5N1	United States of America	Washington: Stevens	Bald eagle	?	5/6/22	?	4/28/22	?	Wild bird	Morbidity/Mortality	WA DFW	?
H5N1	United States of America	Pennsylvania: Crawford	Redhead duck	?	4/5/22	?	3/25/22	?	Wild bird	Morbidity/Mortality	PA Game Commission	?
H5N1	United States of America	Pennsylvania: Crawford	Bald eagle	?	4/5/22	?	3/25/22	?	Wild bird	Morbidity/Mortality	PA Game Commission	?
H5N1	United States of America	Pennsylvania: Franklin	Canada goose	?	4/19/22	?	4/14/22	?	Wild bird	Morbidity/Mortality	PA Game Commission	?
H5N1	United States of America	Colorado: Grand	Turkey vulture	?	5/4/22	?	4/27/22	?	Wild bird	Morbidity/Mortality	CO Parks & Wildlife	?
H5N1	United States of America	Colorado: Grand	Canada goose	?	5/4/22	?	4/27/22	?	Wild bird	Morbidity/Mortality	CO Parks & Wildlife	?
H5N1	United States of America	Colorado: Jackson	Canada goose	?	5/3/22	?	4/26/22	?	Wild bird	Morbidity/Mortality	CO Parks & Wildlife	?
H5N1	United States of America	Colorado: El Paso	Canada goose	?	4/8/22	?	4/1/22	?	Wild bird	Morbidity/Mortality	CO Parks & Wildlife	?
H5N1	United States of America	Colorado: Routt	Canada goose	?	4/26/22	?	4/21/22	?	Wild bird	Morbidity/Mortality	CO Parks & Wildlife	?
H5N1	United States of America	Colorado: Adams	Bald eagle	?	4/26/22	?	4/20/22	?	Wild bird	Morbidity/Mortality	CO Parks & Wildlife	?
H5N1	United States of America	Colorado: Morgan	Turkey vulture	?	4/26/22	?	4/20/22	?	Wild bird	Morbidity/Mortality	CO Parks & Wildlife	?
H5N1	United States of America	Colorado: Denver	Great horned owl	?	4/19/22	?	4/11/22	?	Wild bird	Morbidity/Mortality	CO Parks & Wildlife	?
H5N1	United States of America	North Dakota: McHenry	Turkey vulture	?	5/5/22	?	4/27/22	?	Wild bird	Morbidity/Mortality	NWDP	?
H5N1	United States of America	North Dakota: Towner	Snow goose	?	5/5/22	?	4/28/22	?	Wild bird	Hunter harvest	NWDP	?
H5N1	United States of America	North Dakota: Towner	Snow goose	?	5/5/22	?	4/28/22	?	Wild bird	Hunter harvest	NWDP	?
H5N1	United States of America	North Dakota: Towner	Ross's goose	?	5/5/22	?	4/28/22	?	Wild bird	Morbidity/Mortality	NWDP	?
H5N1	United States of America	North Dakota: Towner	Ross's goose	?	5/5/22	?	4/28/22	?	Wild bird	Morbidity/Mortality	NWDP	?
H5N1	United States of America	North Dakota: Towner	Ross's goose	?	5/5/22	?	4/28/22	?	Wild bird	Morbidity/Mortality	NWDP	?
H5N1	United States of America	North Dakota: Towner	Snow goose	?	5/5/22	?	4/28/22	?	Wild bird	Morbidity/Mortality	NWDP	?
H5N1	United States of America	North Dakota: Towner	Snow goose	?	5/5/22	?	4/28/22	?	Wild bird	Morbidity/Mortality	NWDP	?
H5N1	United States of America	North Dakota: Towner	Snow goose	?	5/5/22	?	4/28/22	?	Wild bird	Morbidity/Mortality	NWDP	?
H5N1	United States of America	North Dakota: Towner	Snow goose	?	5/5/22	?	4/28/22	?	Wild bird	Morbidity/Mortality	NWDP	?
H5N1	United States of America	Wisconsin: Brown	Herring gull	?	5/5/22	?	4/27/22	?	Wild bird	Morbidity/Mortality	NWDP	?
H5N1	United States of America	Wisconsin: Brown	Herring gull	?	5/5/22	?	4/27/22	?	Wild bird	Morbidity/Mortality	NWDP	?
H5N1	United States of America	Wisconsin: Brown	Herring gull	?	5/5/22	?	4/27/22	?	Wild bird	Morbidity/Mortality	NWDP	?
H5N1	United States of America	Minnesota: Olmsted	Canada goose	?	5/5/22	?	4/26/22	?	Wild bird	Morbidity/Mortality	NWDP	?
H5N1	United States of America	Minnesota: Olmsted	Canada goose	?	5/5/22	?	4/26/22	?	Wild bird	Morbidity/Mortality	NWDP	?
H5N1	United States of America	Minnesota: Olmsted	Canada goose	?	5/5/22	?	4/26/22	?	Wild bird	Morbidity/Mortality	NWDP	?
H5N1	United States of America	Minnesota: Carlton	Hooded merganser	?	5/5/22	?	4/26/22	?	Wild bird	Morbidity/Mortality	NWDP	?
H5N1	United States of America	Illinois: Lake	Great horned owl	?	5/5/22	?	4/25/22	?	Wild bird	Morbidity/Mortality	NWDP	?
H5N1	United States of America	Minnesota: Roseau	Bald eagle	?	5/5/22	?	4/26/22	?	Wild bird	Morbidity/Mortality	NWDP	?
H5N1	United States of America	Minnesota: Mille Lacs	Wood duck	?	5/5/22	?	4/28/22	?	Wild bird	Morbidity/Mortality	NWDP	?
H5N1	United States of America	North Dakota: Cass	Bald eagle	?	5/5/22	?	4/27/22	?	Wild bird	Morbidity/Mortality	NWDP	?
H5N1	United States of America	Illinois: Lake	Red-tailed hawk	?	5/5/22	?	4/26/22	?	Wild bird	Morbidity/Mortality	NWDP	?
H5N1	United States of America	Illinois: Cook	Mallard	?	5/5/22	?	4/26/22	?	Wild bird	Agency harvest	NWDP	?
H5N1	United States of America	Minnesota: Watonwan	Turkey vulture	?	5/5/22	?	4/28/22	?	Wild bird	Morbidity/Mortality	NWDP	?
H5N1	United States of America	Minnesota: Wadena	Red-tailed hawk	?	5/5/22	?	4/27/22	?	Wild bird	Morbidity/Mortality	NWDP	?
H5N1	United States of America	Minnesota: Brown	Hooded merganser	?	5/5/22	?	4/27/22	?	Wild bird	Morbidity/Mortality	NWDP	?
H5N1	United States of America	Illinois: Lake	American white pelican	?	5/5/22	?	4/25/22	?	Wild bird	Morbidity/Mortality	NWDP	?
H5N1	United States of America	Minnesota: St. Louis	Bald eagle	?	5/5/22	?	4/25/22	?	Wild bird	Morbidity/Mortality	NWDP	?
H5N1	United States of America	Minnesota: Hubbard	Bald eagle	?	5/5/22	?	4/26/22	?	Wild bird	Morbidity/Mortality	NWDP	?
H5N1	United States of America	Illinois: Peoria	Bald eagle	?	5/5/22	?	4/28/22	?	Wild bird	Morbidity/Mortality	NWDP	?
H5N1	United States of America	North Dakota: Slope	Sharp-shinned hawk	?	5/9/22	?	5/2/22	?	Wild bird	Morbidity/Mortality	NWDP	?
H5N1	United States of America	North Dakota: Stutsman	Great horned owl	?	5/9/22	?	5/2/22	?	Wild bird	Morbidity/Mortality	NWDP	?
H5N1	United States of America	North Dakota: Stutsman	Great horned owl	?	5/9/22	?	5/2/22	?	Wild bird	Morbidity/Mortality	NWDP	?
H5N1	United States of America	North Dakota: Stutsman	Northern harrier	?	5/9/22	?	5/2/22	?	Wild bird	Morbidity/Mortality	NWDP	?
H5N1	United States of America	Ohio: Cuyahoga	Peregrine Falcon	?	5/4/22	?	4/21/22	?	Wild bird	Morbidity/Mortality	OH DNR/NPS	?
H5N1	United States of America	Alaska: Aleutians West	Bald eagle	?	5/2/22	?	4/21/22	?	Wild bird	Morbidity/Mortality	AK DFG/USFWS	?
H5N1	United States of America	Wisconsin: Winnebago	American white pelican	?	5/6/22	?	4/21/22	?	Wild bird	Morbidity/Mortality	WI DNR/USGS	?
H5N1	United States of America	Montana: Yellowstone	Wild turkey	?	4/28/22	?	4/12/22	?	Wild bird	Morbidity/Mortality	MT FWP/USGS	?
H5N1	United States of America	Montana: Yellowstone	Wild turkey	?	4/28/22	?	4/12/22	?	Wild bird	Morbidity/Mortality	MT FWP/USGS	?
H5N1	United States of America	Minnesota: Wilkin	Snow goose	?	4/7/22	?	3/28/22	?	Wild bird	Morbidity/Mortality	MN DNR/USGS	?
H5N1	United States of America	Minnesota: Wilkin	Snow goose	?	4/7/22	?	3/28/22	?	Wild bird	Morbidity/Mortality	MN DNR/USGS	?
H5N1	United States of America	Montana: Teton	Snow goose	?	4/21/22	?	4/9/22	?	Wild bird	Morbidity/Mortality	MT FWP/USGS	?
H5N1	United States of America	Wyoming: Sheridan	Great horned owl	?	5/13/22	?	4/30/22	?	Wild bird	Morbidity/Mortality	WY GFD	?
H5N1	United States of America	Alaska: Anchorage	Canada goose	?	5/13/22	?	5/5/22	?	Wild bird	Morbidity/Mortality	AK DFG/USFWS	?
H5N1	United States of America	Alaska: Anchorage	Canada goose	?	5/13/22	?	5/4/22	?	Wild bird	Morbidity/Mortality	AK DFG/USFWS	?
H5N1	United States of America	Alaska: Anchorage	Canada goose	?	5/13/22	?	5/4/22	?	Wild bird	Morbidity/Mortality	AK DFG/USFWS	?
H5N1	United States of America	New York: Monroe	Peregrine Falcon	?	5/13/22	?	5/7/22	?	Wild bird	Morbidity/Mortality	NY DEC	?
H5N1	United States of America	Nebraska: Lancaster	Pelican (unidentified)	?	4/8/22	?	4/4/22	?	Wild bird	Morbidity/Mortality	NE Dept of Ag	?
H5N1	United States of America	Wyoming: Johnson	Wild turkey	?	4/15/22	?	4/12/22	?	Wild bird	Morbidity/Mortality	WY GFD	?
H5N1	United States of America	Wyoming: Johnson	Wild turkey	?	4/15/22	?	4/12/22	?	Wild bird	Morbidity/Mortality	WY GFD	?
H5N1	United States of America	Michigan: Oakland	Wood duck	?	4/19/22	?	4/11/22	?	Wild bird	Morbidity/Mortality	MI DNR	?
H5N1	United States of America	Michigan: Gladwin	Bald eagle	?	4/19/22	?	4/11/22	?	Wild bird	Morbidity/Mortality	MI DNR	?
H5N1	United States of America	Michigan: Bay	Hooded merganser	?	4/19/22	?	4/11/22	?	Wild bird	Morbidity/Mortality	MI DNR	?
H5N1	United States of America	Michigan: Bay	Herring gull	?	4/19/22	?	4/11/22	?	Wild bird	Morbidity/Mortality	MI DNR	?
H5N1	United States of America	Michigan: Bay	Bald eagle	?	4/19/22	?	4/11/22	?	Wild bird	Morbidity/Mortality	MI DNR	?
H5N1	United States of America	Michigan: Saginaw	Bald eagle	?	4/19/22	?	4/11/22	?	Wild bird	Morbidity/Mortality	MI DNR	?
H5N1	United States of America	Michigan: Shiawassee	Bald eagle	?	4/19/22	?	4/11/22	?	Wild bird	Morbidity/Mortality	MI DNR	?
H5N1	United States of America	Michigan: Bay	Red-tailed hawk	?	4/19/22	?	4/11/22	?	Wild bird	Morbidity/Mortality	MI DNR	?
H5N1	United States of America	Michigan: Bay	Trumpeter swan	?	4/19/22	?	4/11/22	?	Wild bird	Morbidity/Mortality	MI DNR	?
H5N1	United States of America	Michigan: Tuscola	Tundra swan	?	4/19/22	?	4/11/22	?	Wild bird	Morbidity/Mortality	MI DNR	?
H5N1	United States of America	Michigan: Bay	Mute swan	?	4/19/22	?	4/11/22	?	Wild bird	Morbidity/Mortality	MI DNR	?
H5N1	United States of America	Michigan: Oakland	Canada goose	?	4/19/22	?	4/11/22	?	Wild bird	Morbidity/Mortality	MI DNR	?
H5N1	United States of America	Florida: Duval	Black vulture	?	4/19/22	?	4/8/22	?	Wild bird	Morbidity/Mortality	Private (non-government) submission	?
H5N1	United States of America	Wyoming: Park	Great horned owl	?	4/19/22	?	4/13/22	?	Wild bird	Morbidity/Mortality	WY GFD	?
H5N1	United States of America	Wyoming: Park	Peregrine falcon	?	5/13/22	?	5/10/22	?	Wild bird	Morbidity/Mortality	WY GFD	?
H5N1	United States of America	Montana: Fergus	Canada goose	?	5/6/22	?	4/28/22	?	Wild bird	Morbidity/Mortality	MT FWP	?
H5N1	United States of America	Montana: Cascade	Canada goose	?	5/6/22	?	4/28/22	?	Wild bird	Morbidity/Mortality	MT FWP	?
H5N1	United States of America	Montana: Gallatin	Canada goose	?	5/6/22	?	4/28/22	?	Wild bird	Morbidity/Mortality	MT FWP	?
H5N1	United States of America	Montana: Gallatin	Canada goose	?	5/6/22	?	4/28/22	?	Wild bird	Morbidity/Mortality	MT FWP	?
H5N1	United States of America	Montana: Broadwater	Great horned owl	?	5/6/22	?	4/28/22	?	Wild bird	Morbidity/Mortality	MT FWP	?
H5N1	United States of America	Montana: Cascade	Great horned owl	?	5/6/22	?	4/28/22	?	Wild bird	Morbidity/Mortality	MT FWP	?
H5N1	United States of America	Montana: Broadwater	Great horned owl	?	5/6/22	?	4/28/22	?	Wild bird	Morbidity/Mortality	MT FWP	?
H5N1	United States of America	Idaho: Bonneville	Canada goose	?	5/11/22	?	4/15/22	?	Wild bird	Morbidity/Mortality	ID Fish and Game/USGS	?
H5N1	United States of America	Idaho: Bonneville	Canada goose	?	5/11/22	?	4/15/22	?	Wild bird	Morbidity/Mortality	ID Fish and Game/USGS	?
H5N1	United States of America	Idaho: Canyon	Snow goose	?	5/13/22	?	3/30/22	?	Wild bird	Morbidity/Mortality	ID Fish and Game/USGS	?
H5N1	United States of America	Idaho: Custer	Great horned owl	?	5/9/22	?	4/18/22	?	Wild bird	Morbidity/Mortality	ID Fish and Game/USGS	?
H5N1	United States of America	Idaho: Twin Falls	American white pelican	?	5/11/22	?	4/10/22	?	Wild bird	Morbidity/Mortality	ID Fish and Game/USGS	?
H5N1	United States of America	Idaho: Twin Falls	American white pelican	?	5/11/22	?	4/10/22	?	Wild bird	Morbidity/Mortality	ID Fish and Game/USGS	?
H5N1	United States of America	Massachusetts: Barnstable	Sanderling	?	4/15/22	?	3/4/22	?	Wild bird	Morbidity/Mortality	MA DFW/USGS	?
H5N1	United States of America	Minnesota: St. Louis	Hooded merganser	?	5/12/22	?	5/1/22	?	Wild bird	Morbidity/Mortality	USGS	?
H5N1	United States of America	Missouri: Chariton	Snow goose	?	4/15/22	?	3/8/22	?	Wild bird	Morbidity/Mortality	MO Dept of Conservation/USFWS/USGS	?
H5N1	United States of America	Wisconsin: Barron	American crow	?	5/12/22	?	4/21/22	?	Wild bird	Morbidity/Mortality	NWDP	?
H5N1	United States of America	Wisconsin: Buffalo	American white pelican	?	5/12/22	?	4/22/22	?	Wild bird	Morbidity/Mortality	WI DNR/USFWS/USGS	?
H5N1	United States of America	Wisconsin: Winnebago	Turkey vulture	?	5/12/22	?	4/21/22	?	Wild bird	Morbidity/Mortality	NWDP	?
H5N1	United States of America	Wisconsin: St. Croix	Great horned owl	?	5/12/22	?	4/21/22	?	Wild bird	Morbidity/Mortality	NWDP	?
H5N1	United States of America	Wisconsin: Florence	Bald eagle	?	5/12/22	?	4/21/22	?	Wild bird	Morbidity/Mortality	NWDP	?
H5N1	United States of America	Wisconsin: Winnebago	Great horned owl	?	5/12/22	?	4/22/22	?	Wild bird	Morbidity/Mortality	NWDP	?
H5N1	United States of America	Wisconsin: Winnebago	Great horned owl	?	5/12/22	?	4/22/22	?	Wild bird	Morbidity/Mortality	NWDP	?
H5N1	United States of America	Wisconsin: Winnebago	Great horned owl	?	5/12/22	?	4/22/22	?	Wild bird	Morbidity/Mortality	NWDP	?
H5N1	United States of America	Wisconsin: Winnebago	Herring gull	?	5/12/22	?	4/22/22	?	Wild bird	Morbidity/Mortality	NWDP	?
H5N1	United States of America	Wisconsin: Door	Herring gull	?	5/12/22	?	4/21/22	?	Wild bird	Morbidity/Mortality	NWDP	?
H5N1	United States of America	Wisconsin: Washburn	Canada goose	?	5/12/22	?	4/10/22	?	Wild bird	Morbidity/Mortality	NWDP	?
H5N1	United States of America	Wisconsin: Polk	Bald eagle	?	5/12/22	?	4/22/22	?	Wild bird	Morbidity/Mortality	NWDP	?
H5N1	United States of America	Wisconsin: Barron	Wood duck	?	5/12/22	?	4/22/22	?	Wild bird	Morbidity/Mortality	NWDP	?
H5N1	United States of America	Wisconsin: Barron	Wood duck	?	5/12/22	?	4/22/22	?	Wild bird	Morbidity/Mortality	NWDP	?
H5N1	United States of America	Wisconsin: Washburn	Wood duck	?	5/12/22	?	4/14/22	?	Wild bird	Morbidity/Mortality	NWDP	?
H5N1	United States of America	North Dakota: Bottineau	Red-tailed hawk	?	5/13/22	?	5/5/22	?	Wild bird	Morbidity/Mortality	NWDP	?
H5N1	United States of America	North Dakota: Stutsman	Sharp-shinned hawk	?	5/13/22	?	5/5/22	?	Wild bird	Morbidity/Mortality	NWDP	?
H5N1	United States of America	North Dakota: Bottineau	Red-tailed hawk	?	5/13/22	?	5/5/22	?	Wild bird	Morbidity/Mortality	NWDP	?
H5N1	United States of America	North Dakota: Stutsman	American crow	?	5/13/22	?	5/5/22	?	Wild bird	Morbidity/Mortality	NWDP	?
H5N1	United States of America	North Dakota: Stutsman	American crow	?	5/13/22	?	5/5/22	?	Wild bird	Morbidity/Mortality	NWDP	?
H5N1	United States of America	North Dakota: Stutsman	Cooper's hawk	?	5/13/22	?	5/5/22	?	Wild bird	Morbidity/Mortality	NWDP	?
H5N1	United States of America	North Dakota: Bottineau	Red-tailed hawk	?	5/13/22	?	5/5/22	?	Wild bird	Morbidity/Mortality	NWDP	?
H5N1	United States of America	North Dakota: Bottineau	Great horned owl	?	5/13/22	?	5/5/22	?	Wild bird	Morbidity/Mortality	NWDP	?
H5N1	United States of America	Minnesota: Aitkin	Bald eagle	?	5/13/22	?	5/2/22	?	Wild bird	Morbidity/Mortality	NWDP	?
H5N1	United States of America	Minnesota: Crow Wing	Bald eagle	?	5/13/22	?	5/2/22	?	Wild bird	Morbidity/Mortality	NWDP	?
H5N1	United States of America	Minnesota: Aitkin	Bald eagle	?	5/13/22	?	5/2/22	?	Wild bird	Morbidity/Mortality	NWDP	?
H5N1	United States of America	Minnesota: Crow Wing	Wood duck	?	5/13/22	?	5/2/22	?	Wild bird	Morbidity/Mortality	NWDP	?
H5N1	United States of America	Minnesota: Crow Wing	American white pelican	?	5/13/22	?	5/2/22	?	Wild bird	Morbidity/Mortality	NWDP	?
H5N1	United States of America	Minnesota: Clay	Great horned owl	?	5/13/22	?	5/3/22	?	Wild bird	Morbidity/Mortality	NWDP	?
H5N1	United States of America	North Dakota: Burleigh	Turkey vulture	?	5/13/22	?	5/5/22	?	Wild bird	Morbidity/Mortality	NWDP	?
H5N1	United States of America	Minnesota: Freeborn	Barred owl	?	5/13/22	?	5/5/22	?	Wild bird	Morbidity/Mortality	NWDP	?
H5N1	United States of America	Minnesota: Steele	Great horned owl	?	5/13/22	?	5/5/22	?	Wild bird	Morbidity/Mortality	NWDP	?
H5N1	United States of America	Minnesota: Steele	Great horned owl	?	5/13/22	?	5/5/22	?	Wild bird	Morbidity/Mortality	NWDP	?
H5N1	United States of America	Minnesota: Polk	Turkey vulture	?	5/13/22	?	5/4/22	?	Wild bird	Morbidity/Mortality	NWDP	?
H5N1	United States of America	Minnesota: Polk	Red-tailed hawk	?	5/13/22	?	5/4/22	?	Wild bird	Morbidity/Mortality	NWDP	?
H5N1	United States of America	Minnesota: Red Lake	Great horned owl	?	5/13/22	?	5/4/22	?	Wild bird	Morbidity/Mortality	NWDP	?
H5N1	United States of America	Minnesota: Nobles	Red-tailed hawk	?	5/13/22	?	5/3/22	?	Wild bird	Morbidity/Mortality	NWDP	?
H5N1	United States of America	North Dakota: Stark	Red-tailed hawk	?	5/13/22	?	5/5/22	?	Wild bird	Morbidity/Mortality	NWDP	?
H5N1	United States of America	North Dakota: Burleigh	Red-tailed hawk	?	5/13/22	?	5/3/22	?	Wild bird	Morbidity/Mortality	NWDP	?
H5N1	United States of America	Minnesota: Winona	Red-tailed hawk	?	5/13/22	?	5/5/22	?	Wild bird	Morbidity/Mortality	NWDP	?
H5N1	United States of America	Minnesota: Winona	American crow	?	5/13/22	?	5/5/22	?	Wild bird	Morbidity/Mortality	NWDP	?
H5N1	United States of America	Minnesota: Winona	Wood duck	?	5/13/22	?	5/5/22	?	Wild bird	Morbidity/Mortality	NWDP	?
H5N1	United States of America	Minnesota: Murray	Great horned owl	?	5/13/22	?	5/3/22	?	Wild bird	Morbidity/Mortality	NWDP	?
H5N1	United States of America	Wisconsin: Price	Common raven	?	5/13/22	?	4/21/22	?	Wild bird	Morbidity/Mortality	NWDP	?
H5N1	United States of America	Washington: Pierce	Bald eagle	?	5/13/22	?	5/3/22	?	Wild bird	Morbidity/Mortality	Nisqually Tribe/USGS	?
H5N1	United States of America	Wisconsin: Douglas	Great horned owl	?	5/12/22	?	4/21/22	?	Wild bird	Morbidity/Mortality	NWDP	?
H5N1	United States of America	Wyoming: Fremont	Canada goose	?	4/19/22	?	4/13/22	?	Wild bird	Morbidity/Mortality	WY GFD	?
H5N1	United States of America	Wisconsin: Manitowoc	Ruddy duck	?	5/12/22	?	4/13/22	?	Wild bird	Morbidity/Mortality	NWDP	?
H5N1	United States of America	Wisconsin: Columbia	American crow	?	5/12/22	?	4/25/22	?	Wild bird	Morbidity/Mortality	NWDP	?
H5N1	United States of America	Wisconsin: Dane	American white pelican	?	5/12/22	?	4/25/22	?	Wild bird	Morbidity/Mortality	NWDP	?
H5N1	United States of America	Wisconsin: Fond du Lac	Great horned owl	?	5/12/22	?	4/24/22	?	Wild bird	Morbidity/Mortality	NWDP	?
H5N1	United States of America	Wyoming: Albany	Turkey vulture	?	4/19/22	?	4/13/22	?	Wild bird	Morbidity/Mortality	WY GFD	?
H5N1	United States of America	Nebraska: Lancaster	Bald eagle	?	4/21/22	?	4/19/22	?	Wild bird	Morbidity/Mortality	NE Dept of Ag	?
H5N1	United States of America	Nebraska: Douglas	Peregrine falcon	?	4/22/22	?	4/19/22	?	Wild bird	Morbidity/Mortality	NE Dept of Ag	?
H5N1	United States of America	Washington: Grant	Snow goose	?	4/25/22	?	4/19/22	?	Wild bird	Morbidity/Mortality	WA DFW	?
H5N1	United States of America	Washington: Grant	Snow goose	?	4/25/22	?	4/19/22	?	Wild bird	Morbidity/Mortality	WA DFW	?
H5N1	United States of America	North Dakota: Dickey	Hawk (unidentified)	?	4/28/22	?	4/9/22	?	Wild bird	Morbidity/Mortality	ND Game and Fish	?
H5N1	United States of America	New York: Livingston	Turkey vulture	?	5/5/22	?	4/29/22	?	Wild bird	Morbidity/Mortality	NY DEC	?
H5N1	United States of America	New York: Livingston	Turkey vulture	?	5/5/22	?	4/29/22	?	Wild bird	Morbidity/Mortality	NY DEC	?
H5N1	United States of America	New York: Monroe	Turkey vulture	?	5/5/22	?	4/29/22	?	Wild bird	Morbidity/Mortality	NY DEC	?
H5N1	United States of America	Florida: Okaloosa	Mallard	?	5/5/22	?	4/29/22	?	Wild bird	Morbidity/Mortality	FL FWCC	?
H5N1	United States of America	Wisconsin: Rusk	Great horned owl	?	5/12/22	?	4/22/22	?	Wild bird	Morbidity/Mortality	NWDP	?
H5N1	United States of America	Wisconsin: Rusk	Bald eagle	?	5/12/22	?	4/24/22	?	Wild bird	Morbidity/Mortality	NWDP	?
H5N1	United States of America	Wisconsin: Langlade	Wood duck	?	5/12/22	?	4/19/22	?	Wild bird	Morbidity/Mortality	NWDP	?
H5N1	United States of America	Wisconsin: Chippewa	Bald eagle	?	5/12/22	?	4/18/22	?	Wild bird	Morbidity/Mortality	NWDP	?
H5N1	United States of America	Wisconsin: Burnett	Canada goose	?	5/12/22	?	4/15/22	?	Wild bird	Morbidity/Mortality	NWDP	?
H5N1	United States of America	Wisconsin: Fond du Lac	Great horned owl	?	5/12/22	?	4/28/22	?	Wild bird	Morbidity/Mortality	NWDP	?
H5N1	United States of America	Wisconsin: Fond du Lac	Great horned owl	?	5/12/22	?	4/28/22	?	Wild bird	Morbidity/Mortality	NWDP	?
H5N1	United States of America	Wisconsin: Waupaca	Bald eagle	?	5/12/22	?	4/27/22	?	Wild bird	Morbidity/Mortality	NWDP	?
H5N1	United States of America	Wisconsin: Sheboygan	Red-tailed hawk	?	5/12/22	?	4/27/22	?	Wild bird	Morbidity/Mortality	NWDP	?
H5N1	United States of America	Wisconsin: Brown	Wood duck	?	5/12/22	?	4/26/22	?	Wild bird	Morbidity/Mortality	NWDP	?
H5N1	United States of America	Wisconsin: Clark	Hooded merganser	?	5/18/22	?	4/27/22	?	Wild bird	Morbidity/Mortality	NWDP	?
H5N1	United States of America	Wisconsin: Barron	Red-tailed hawk	?	5/18/22	?	4/27/22	?	Wild bird	Morbidity/Mortality	NWDP	?
H5N1	United States of America	Wisconsin: Polk	American crow	?	5/18/22	?	4/27/22	?	Wild bird	Morbidity/Mortality	NWDP	?
H5N1	United States of America	South Dakota: McPherson	Bald eagle	?	5/18/22	?	5/3/22	?	Wild bird	Morbidity/Mortality	NWDP	?
H5N1	United States of America	Wisconsin: Portage	American crow	?	5/18/22	?	4/28/22	?	Wild bird	Morbidity/Mortality	NWDP	?
H5N1	United States of America	Wisconsin: Wood	Bald eagle	?	5/18/22	?	4/28/22	?	Wild bird	Morbidity/Mortality	NWDP	?
H5N1	United States of America	Wisconsin: Clark	American white pelican	?	5/18/22	?	4/28/22	?	Wild bird	Morbidity/Mortality	NWDP	?
H5N1	United States of America	Wisconsin: Clark	American crow	?	5/19/22	?	4/29/22	?	Wild bird	Morbidity/Mortality	NWDP	?
H5N1	United States of America	Wisconsin: Buffalo	Bald eagle	?	5/19/22	?	5/1/22	?	Wild bird	Morbidity/Mortality	NWDP	?
H5N1	United States of America	Wisconsin: Lafayette	Bald eagle	?	5/19/22	?	5/1/22	?	Wild bird	Morbidity/Mortality	NWDP	?
H5N1	United States of America	Wisconsin: Eau Claire	Wood duck	?	5/19/22	?	5/2/22	?	Wild bird	Morbidity/Mortality	NWDP	?
H5N1	United States of America	Wisconsin: Green Lake	Great horned owl	?	5/19/22	?	5/3/22	?	Wild bird	Morbidity/Mortality	NWDP	?
H5N1	United States of America	Wisconsin: Marquette	Bald eagle	?	5/19/22	?	5/4/22	?	Wild bird	Morbidity/Mortality	NWDP	?
H5N1	United States of America	Wisconsin: Rock	Red-tailed hawk	?	5/19/22	?	5/10/22	?	Wild bird	Morbidity/Mortality	NWDP	?
H5N1	United States of America	Utah: Utah	Owl (unidentified)	?	5/18/22	?	5/13/22	?	Wild bird	Morbidity/Mortality	UT DWR	?
H5N1	United States of America	Utah: Utah	Owl (unidentified)	?	5/18/22	?	5/13/22	?	Wild bird	Morbidity/Mortality	UT DWR	?
H5N1	United States of America	Texas: Bosque	Bald eagle	?	5/6/22	?	4/28/22	?	Wild bird	Morbidity/Mortality	Texas PWD	?
H5N1	United States of America	Florida: Alachua	Black vulture	?	5/5/22	?	4/28/22	?	Wild bird	Morbidity/Mortality	FL FWCC	?
H5N1	United States of America	Florida: Duval	Black vulture	?	5/5/22	?	4/21/22	?	Wild bird	Morbidity/Mortality	Private (non-government) submission	?
H5N1	United States of America	Florida: Duval	Black vulture	?	5/5/22	?	4/21/22	?	Wild bird	Morbidity/Mortality	Private (non-government) submission	?
H5N1	United States of America	Michigan: Saginaw	Bald eagle	?	5/5/22	?	4/27/22	?	Wild bird	Morbidity/Mortality	MI DNR	?
H5N1	United States of America	Michigan: Arenac	Bald eagle	?	5/5/22	?	4/27/22	?	Wild bird	Morbidity/Mortality	MI DNR	?
H5N1	United States of America	Michigan: Alpena	Bald eagle	?	5/5/22	?	4/25/22	?	Wild bird	Morbidity/Mortality	MI DNR	?
H5N1	United States of America	Michigan: Cheboygan	Bald eagle	?	5/5/22	?	4/25/22	?	Wild bird	Morbidity/Mortality	MI DNR	?
H5N1	United States of America	Michigan: Wexford	Lesser scaup	?	5/5/22	?	4/26/22	?	Wild bird	Morbidity/Mortality	MI DNR	?
H5N1	United States of America	Michigan: Alpena	Herring gull	?	5/5/22	?	4/28/22	?	Wild bird	Morbidity/Mortality	MI DNR	?
H5N1	United States of America	Michigan: Grand Traverse	Barred owl	?	5/5/22	?	4/28/22	?	Wild bird	Morbidity/Mortality	MI DNR	?
H5N1	United States of America	Michigan: Saginaw	Red-shouldered hawk	?	5/5/22	?	4/28/22	?	Wild bird	Morbidity/Mortality	MI DNR	?
H5N1	United States of America	Michigan: Saginaw	Red-tailed hawk	?	5/5/22	?	4/28/22	?	Wild bird	Morbidity/Mortality	MI DNR	?
H5N1	United States of America	Michigan: Gladwin	Red-tailed hawk	?	5/5/22	?	4/28/22	?	Wild bird	Morbidity/Mortality	MI DNR	?
H5N1	United States of America	Nebraska: Lancaster	Peregrine falcon	?	5/5/22	?	4/29/22	?	Wild bird	Morbidity/Mortality	NE Dept of Ag	?
H5N1	United States of America	Nebraska: Sarpy	Turkey vulture	?	5/6/22	?	5/2/22	?	Wild bird	Morbidity/Mortality	NE Dept of Ag	?
H5N1	United States of America	Wyoming: Natrona	Great horned owl	?	5/6/22	?	5/2/22	?	Wild bird	Morbidity/Mortality	WY GFD	?
H5N1	United States of America	Wyoming: Albany	Great horned owl	?	5/6/22	?	4/18/22	?	Wild bird	Morbidity/Mortality	NY DEC	?
H5N1	United States of America	New York: Schoharie	Red-tailed hawk	?	5/6/22	?	4/28/22	?	Wild bird	Morbidity/Mortality	NY DEC	?
H5N1	United States of America	New York: Schenectady	Red-tailed hawk	?	5/6/22	?	4/28/22	?	Wild bird	Morbidity/Mortality	NY DEC	?
H5N1	United States of America	New York: Cattaraugus	Bald eagle	?	5/6/22	?	4/27/22	?	Wild bird	Morbidity/Mortality	NY DEC	?
H5N1	United States of America	Alaska: Aleutians West	Bald eagle	?	5/6/22	?	4/27/22	?	Wild bird	Morbidity/Mortality	AK DFG/USFWS	?
H5N1	United States of America	Alaska: Aleutians West	Canada goose	?	5/6/22	?	4/28/22	?	Wild bird	Morbidity/Mortality	AK DFG/USFWS	?
H5N1	United States of America	Alaska: Anchorage	Canada goose	?	5/6/22	?	4/29/22	?	Wild bird	Morbidity/Mortality	AK DFG/USFWS	?
H5N1	United States of America	Florida: Duval	Black vulture	?	4/14/22	?	4/6/22	?	Wild bird	Morbidity/Mortality	Private (non-government) submission	?
H5N1	United States of America	South Dakota: Beadle	Red-tailed hawk	?	5/9/22	?	5/2/22	?	Wild bird	Morbidity/Mortality	SD GFP	?
H5N1	United States of America	Michigan: Manistee	Bald eagle	?	5/9/22	?	5/2/22	?	Wild bird	Morbidity/Mortality	MI DNR	?
H5N1	United States of America	Michigan: Benzie	Bald eagle	?	5/9/22	?	5/2/22	?	Wild bird	Morbidity/Mortality	MI DNR	?
H5N1	United States of America	Michigan: Charlevoix	Rough-legged hawk	?	5/9/22	?	5/2/22	?	Wild bird	Morbidity/Mortality	MI DNR	?
H5N1	United States of America	Wyoming: Campbell	Canada goose	?	5/9/22	?	4/27/22	?	Wild bird	Morbidity/Mortality	WY GFD	?
H5N1	United States of America	Wyoming: Teton	Great horned owl	?	5/9/22	?	5/1/22	?	Wild bird	Morbidity/Mortality	WY GFD	?
H5N1	United States of America	South Dakota: Brown	Great horned owl	?	5/19/22	?	4/27/22	?	Wild bird	Morbidity/Mortality	NWDP	?
H5N1	United States of America	South Dakota: Brown	Red-tailed hawk	?	5/19/22	?	4/27/22	?	Wild bird	Morbidity/Mortality	NWDP	?
H5N1	United States of America	South Dakota: Brown	Red-tailed hawk	?	5/19/22	?	4/27/22	?	Wild bird	Morbidity/Mortality	NWDP	?
H5N1	United States of America	South Dakota: Brown	Red-tailed hawk	?	5/19/22	?	4/27/22	?	Wild bird	Morbidity/Mortality	NWDP	?
H5N1	United States of America	South Dakota: Brown	Red-tailed hawk	?	5/19/22	?	4/27/22	?	Wild bird	Morbidity/Mortality	NWDP	?
H5N1	United States of America	South Carolina: Charleston	Black vulture	?	5/17/22	?	5/9/22	?	Wild bird	Morbidity/Mortality	NWDP	?
H5N1	United States of America	South Carolina: Charleston	Black vulture	?	5/17/22	?	5/9/22	?	Wild bird	Morbidity/Mortality	NWDP	?
H5N1	United States of America	South Carolina: Charleston	Black vulture	?	5/17/22	?	5/10/22	?	Wild bird	Morbidity/Mortality	NWDP	?
H5N1	United States of America	South Carolina: Charleston	Black vulture	?	5/17/22	?	5/10/22	?	Wild bird	Morbidity/Mortality	NWDP	?
H5N1	United States of America	New Hampshire: Merrimack	Bald eagle	?	5/18/22	?	5/10/22	?	Wild bird	Morbidity/Mortality	NWDP	?
H5N1	United States of America	New Hampshire: Sullivan	Bald eagle	?	5/18/22	?	5/10/22	?	Wild bird	Morbidity/Mortality	NWDP	?
H5N1	United States of America	North Dakota: Morton	Great horned owl	?	5/20/22	?	5/12/22	?	Wild bird	Morbidity/Mortality	NWDP	?
H5N1	United States of America	North Dakota: Towner	American crow	?	5/20/22	?	5/12/22	?	Wild bird	Morbidity/Mortality	NWDP	?
H5N1	United States of America	North Dakota: Towner	American crow	?	5/20/22	?	5/12/22	?	Wild bird	Morbidity/Mortality	NWDP	?
H5N1	United States of America	North Dakota: Towner	American crow	?	5/20/22	?	5/12/22	?	Wild bird	Morbidity/Mortality	NWDP	?
H5N1	United States of America	North Dakota: Towner	American crow	?	5/20/22	?	5/12/22	?	Wild bird	Morbidity/Mortality	NWDP	?
H5N1	United States of America	North Dakota: Towner	American crow	?	5/20/22	?	5/12/22	?	Wild bird	Morbidity/Mortality	NWDP	?
H5N1	United States of America	North Dakota: Grant	Red-tailed hawk	?	5/20/22	?	5/12/22	?	Wild bird	Morbidity/Mortality	NWDP	?
H5N1	United States of America	North Dakota: Ramsey	American kestrel	?	5/20/22	?	5/12/22	?	Wild bird	Morbidity/Mortality	NWDP	?
H5N1	United States of America	North Dakota: Benson	Rough-legged hawk	?	5/20/22	?	5/12/22	?	Wild bird	Morbidity/Mortality	NWDP	?
H5N1	United States of America	North Dakota: Pierce	Bald eagle	?	5/20/22	?	5/12/22	?	Wild bird	Morbidity/Mortality	NWDP	?
H5N1	United States of America	North Dakota: Towner	Bald eagle	?	5/20/22	?	5/12/22	?	Wild bird	Morbidity/Mortality	NWDP	?
H5N1	United States of America	North Dakota: Benson	Red-tailed hawk	?	5/20/22	?	5/12/22	?	Wild bird	Morbidity/Mortality	NWDP	?
H5N1	United States of America	North Dakota: Stutsman	Broad-winged hawk	?	5/20/22	?	5/12/22	?	Wild bird	Morbidity/Mortality	NWDP	?
H5N1	United States of America	Illinois: Cook	Mallard	?	5/20/22	?	5/9/22	?	Wild bird	Agency harvest	NWDP	?
H5N1	United States of America	Vermont: Addison	Wood duck	?	5/13/22	?	5/5/22	?	Wild bird	Morbidity/Mortality	NWDP	?
H5N1	United States of America	Vermont: Orange	Bald eagle	?	5/23/22	?	5/11/22	?	Wild bird	Morbidity/Mortality	NWDP	?
H5N1	United States of America	Indiana: Lake	Double-crested cormorant	?	5/23/22	?	5/12/22	?	Wild bird	Morbidity/Mortality	NWDP	?
H5N1	United States of America	North Dakota: Stutsman	American white pelican	?	5/23/22	?	5/17/22	?	Wild bird	Morbidity/Mortality	NWDP	?
H5N1	United States of America	North Dakota: Stark	Turkey vulture	?	5/23/22	?	5/17/22	?	Wild bird	Morbidity/Mortality	NWDP	?
H5N1	United States of America	North Dakota: Stutsman	American white pelican	?	5/23/22	?	5/17/22	?	Wild bird	Morbidity/Mortality	NWDP	?
H5N1	United States of America	North Dakota: Hettinger	Canada goose	?	5/23/22	?	5/17/22	?	Wild bird	Morbidity/Mortality	NWDP	?
H5N1	United States of America	North Dakota: Hettinger	Canada goose	?	5/23/22	?	5/17/22	?	Wild bird	Morbidity/Mortality	NWDP	?
H5N1	United States of America	North Dakota: Stutsman	Snowy egret	?	5/23/22	?	5/17/22	?	Wild bird	Morbidity/Mortality	NWDP	?
H5N1	United States of America	North Dakota: Stutsman	Double-crested cormorant	?	5/23/22	?	5/17/22	?	Wild bird	Morbidity/Mortality	NWDP	?
H5N1	United States of America	Wisconsin: Milwaukee	Red-tailed hawk	?	5/25/22	?	4/9/22	?	Wild bird	Morbidity/Mortality	NWDP	?
H5N1	United States of America	Wisconsin: Door	American crow	?	5/26/22	?	4/30/22	?	Wild bird	Morbidity/Mortality	NWDP	?
H5N1	United States of America	Wisconsin: Bayfield	Bald eagle	?	5/26/22	?	5/1/22	?	Wild bird	Morbidity/Mortality	NWDP	?
H5N1	United States of America	Wisconsin: Langlade	Wood duck	?	5/26/22	?	5/2/22	?	Wild bird	Morbidity/Mortality	NWDP	?
H5N1	United States of America	Wisconsin: Sheboygan	Turkey vulture	?	5/26/22	?	5/2/22	?	Wild bird	Morbidity/Mortality	NWDP	?
H5N1	United States of America	Wisconsin: Sheboygan	Turkey vulture	?	5/26/22	?	5/2/22	?	Wild bird	Morbidity/Mortality	NWDP	?
H5N1	United States of America	Wisconsin: Calumet	Wood duck	?	5/26/22	?	5/3/22	?	Wild bird	Morbidity/Mortality	NWDP	?
H5N1	United States of America	Minnesota: Kittson	Bald eagle	?	5/26/22	?	5/13/22	?	Wild bird	Morbidity/Mortality	NWDP	?
H5N1	United States of America	Minnesota: Douglas	Barred owl	?	5/26/22	?	5/17/22	?	Wild bird	Morbidity/Mortality	NWDP	?
H5N1	United States of America	Minnesota: Beltrami	Common goldeneye	?	5/26/22	?	5/19/22	?	Wild bird	Morbidity/Mortality	NWDP	?
H5N1	United States of America	Minnesota: Beltrami	Common raven	?	5/26/22	?	5/19/22	?	Wild bird	Morbidity/Mortality	NWDP	?
H5N1	United States of America	Minnesota: Beltrami	Barred owl	?	5/26/22	?	5/19/22	?	Wild bird	Morbidity/Mortality	NWDP	?
H5N1	United States of America	Minnesota: Beltrami	Great horned owl	?	5/26/22	?	5/19/22	?	Wild bird	Morbidity/Mortality	NWDP	?
H5N1	United States of America	Washington: Grant	Snow goose	?	5/13/22	?	5/6/22	?	Wild bird	Morbidity/Mortality	WA DFW	?
H5N1	United States of America	Washington: Franklin	Sandhill crane	?	5/12/22	?	5/3/22	?	Wild bird	Morbidity/Mortality	WA DFW	?
H5N1	United States of America	Montana: Madison	Canada goose	?	5/9/22	?	5/2/22	?	Wild bird	Morbidity/Mortality	MT FWP	?
H5N1	United States of America	Montana: Teton	Great horned owl	?	5/9/22	?	5/2/22	?	Wild bird	Morbidity/Mortality	MT FWP	?
H5N1	United States of America	Wyoming: Park	Great horned owl	?	5/9/22	?	4/28/22	?	Wild bird	Morbidity/Mortality	WY GFD	?
H5N1	United States of America	Wyoming: Campbell	Canada goose	?	5/9/22	?	5/3/22	?	Wild bird	Morbidity/Mortality	WY GFD	?
H5N1	United States of America	Oregon: Lane	Canada goose	?	5/18/22	?	5/10/22	?	Wild bird	Morbidity/Mortality	OR DFW	?
H5N1	United States of America	Wyoming: Teton	Great horned owl	?	5/9/22	?	5/1/22	?	Wild bird	Morbidity/Mortality	WY GFD	?
H5N1	United States of America	Florida: Brevard	Black vulture	?	5/9/22	?	5/2/22	?	Wild bird	Morbidity/Mortality	Private (non-government) submission	?
H5N1	United States of America	Florida: Columbia	Black vulture	?	5/9/22	?	5/2/22	?	Wild bird	Morbidity/Mortality	FL FWCC	?
H5N1	United States of America	Florida: Columbia	Black vulture	?	5/9/22	?	5/2/22	?	Wild bird	Morbidity/Mortality	FL FWCC	?
H5N1	United States of America	Florida: Alachua	Black vulture	?	5/9/22	?	5/3/22	?	Wild bird	Morbidity/Mortality	FL FWCC	?
H5N1	United States of America	Florida: Brevard	Black vulture	?	5/9/22	?	4/30/22	?	Wild bird	Morbidity/Mortality	Private (non-government) submission	?
H5N1	United States of America	South Dakota: Brown	Bald eagle	?	5/11/22	?	5/5/22	?	Wild bird	Morbidity/Mortality	SD GFP	?
H5N1	United States of America	South Dakota: Brown	Bald eagle	?	5/11/22	?	5/5/22	?	Wild bird	Morbidity/Mortality	SD GFP	?
H5N1	United States of America	New York: Schoharie	Bald eagle	?	5/12/22	?	5/4/22	?	Wild bird	Morbidity/Mortality	NY DEC	?
H5N1	United States of America	Florida: Suwannee	Black vulture	?	5/12/22	?	5/2/22	?	Wild bird	Morbidity/Mortality	FL FWCC	?
H5N1	United States of America	Florida: Suwannee	Black vulture	?	5/12/22	?	5/2/22	?	Wild bird	Morbidity/Mortality	FL FWCC	?
H5N1	United States of America	Florida: Suwannee	Black vulture	?	5/12/22	?	5/2/22	?	Wild bird	Morbidity/Mortality	FL FWCC	?
H5N1	United States of America	Florida: Miami-Dade	Black vulture	?	4/8/22	?	3/30/22	?	Wild bird	Morbidity/Mortality	Private (non-government) submission	?
H5N1	United States of America	Montana: Teton	Great horned owl	?	5/13/22	?	5/6/22	?	Wild bird	Morbidity/Mortality	MT FWP	?
H5N1	United States of America	Montana: Teton	Great horned owl	?	5/13/22	?	5/6/22	?	Wild bird	Morbidity/Mortality	MT FWP	?
H5N1	United States of America	Montana: Cascade	Great horned owl	?	5/13/22	?	5/6/22	?	Wild bird	Morbidity/Mortality	MT FWP	?
H5N1	United States of America	Montana: Broadwater	Snow goose	?	5/13/22	?	5/6/22	?	Wild bird	Morbidity/Mortality	MT FWP	?
H5N1	United States of America	Florida: Orange	Black vulture	?	4/5/22	?	3/24/22	?	Wild bird	Morbidity/Mortality	Private (non-government) submission	?
H5N1	United States of America	Florida: Orange	Black vulture	?	4/5/22	?	3/30/22	?	Wild bird	Morbidity/Mortality	Private (non-government) submission	?
H5N1	United States of America	Florida: Orange	Black vulture	?	4/5/22	?	3/30/22	?	Wild bird	Morbidity/Mortality	Private (non-government) submission	?
H5N1	United States of America	Florida: Orange	Black vulture	?	4/20/22	?	4/5/22	?	Wild bird	Morbidity/Mortality	Private (non-government) submission	?
H5N1	United States of America	Florida: Orange	Black vulture	?	4/28/22	?	4/21/22	?	Wild bird	Morbidity/Mortality	Private (non-government) submission	?
H5N1	United States of America	Florida: Orange	Black vulture	?	4/12/22	?	4/4/22	?	Wild bird	Morbidity/Mortality	Private (non-government) submission	?
H5N1	United States of America	Florida: Orange	Black vulture	?	4/14/22	?	4/6/22	?	Wild bird	Morbidity/Mortality	Private (non-government) submission	?
H5N1	United States of America	Florida: Orange	Black vulture	?	4/14/22	?	4/8/22	?	Wild bird	Morbidity/Mortality	Private (non-government) submission	?
H5N1	United States of America	New York: St. Lawrence	Merganser (unidentified)	?	4/19/22	?	4/5/22	?	Wild bird	Morbidity/Mortality	NY DEC	?
H5N1	United States of America	Florida: Orange	Black vulture	?	5/5/22	?	4/25/22	?	Wild bird	Morbidity/Mortality	Private (non-government) submission	?
H5N1	United States of America	Idaho: Payette	Great horned owl	?	5/16/22	?	5/9/22	?	Wild bird	Morbidity/Mortality	ID Fish and Game	?
H5N1	United States of America	Idaho: Teton	Great blue heron	?	5/16/22	?	5/9/22	?	Wild bird	Morbidity/Mortality	ID Fish and Game	?
H5N1	United States of America	Idaho: Caribou	Canada goose	?	5/16/22	?	5/9/22	?	Wild bird	Morbidity/Mortality	ID Fish and Game	?
H5N1	United States of America	Idaho: Caribou	Canada goose	?	5/16/22	?	5/9/22	?	Wild bird	Morbidity/Mortality	ID Fish and Game	?
H5N1	United States of America	Idaho: Ada	Duck (unidentified)	?	5/16/22	?	5/9/22	?	Wild bird	Morbidity/Mortality	ID Fish and Game	?
H5N1	United States of America	Idaho: Ada	Canada goose	?	5/16/22	?	5/10/22	?	Wild bird	Morbidity/Mortality	ID Fish and Game	?
H5N1	United States of America	Idaho: Bonneville	Turkey vulture	?	5/16/22	?	5/5/22	?	Wild bird	Morbidity/Mortality	ID Fish and Game	?
H5N1	United States of America	Idaho: Jefferson	Trumpeter swan	?	5/16/22	?	5/5/22	?	Wild bird	Morbidity/Mortality	ID Fish and Game	?
H5N1	United States of America	Idaho: Teton	Canada goose	?	5/16/22	?	5/5/22	?	Wild bird	Morbidity/Mortality	ID Fish and Game	?
H5N1	United States of America	Idaho: Teton	Canada goose	?	5/16/22	?	5/5/22	?	Wild bird	Morbidity/Mortality	ID Fish and Game	?
H5N1	United States of America	Idaho: Teton	Canada goose	?	5/16/22	?	5/5/22	?	Wild bird	Morbidity/Mortality	ID Fish and Game	?
H5N1	United States of America	Idaho: Madison	Great horned owl	?	5/16/22	?	5/5/22	?	Wild bird	Morbidity/Mortality	ID Fish and Game	?
H5N1	United States of America	South Dakota: Brown	Bald eagle	?	5/17/22	?	5/10/22	?	Wild bird	Morbidity/Mortality	SD GFP	?
H5N1	United States of America	South Dakota: Brown	Turkey vulture	?	5/17/22	?	5/11/22	?	Wild bird	Morbidity/Mortality	SD GFP	?
H5N1	United States of America	Montana: Silver Bow	Great horned owl	?	5/17/22	?	5/9/22	?	Wild bird	Morbidity/Mortality	MT FWP	?
H5N1	United States of America	Montana: Deer Lodge	Bald eagle	?	5/17/22	?	5/9/22	?	Wild bird	Morbidity/Mortality	MT FWP	?
H5N1	United States of America	Montana: Teton	American white pelican	?	5/17/22	?	5/9/22	?	Wild bird	Morbidity/Mortality	MT FWP	?
H5N1	United States of America	Montana: Teton	Red-tailed hawk	?	5/17/22	?	5/9/22	?	Wild bird	Morbidity/Mortality	MT FWP	?
H5N1	United States of America	Montana: Teton	Red-tailed hawk	?	5/17/22	?	5/9/22	?	Wild bird	Morbidity/Mortality	MT FWP	?
H5N1	United States of America	Montana: Lake	Trumpeter swan	?	5/17/22	?	5/9/22	?	Wild bird	Morbidity/Mortality	MT FWP	?
H5N1	United States of America	Wyoming: Park	Sandhill crane	?	5/17/22	?	5/9/22	?	Wild bird	Morbidity/Mortality	WY GFD	?
H5N1	United States of America	Alaska: Aleutians West	Bald eagle	?	5/17/22	?	4/2/22	?	Wild bird	Morbidity/Mortality	AK DFG/USFWS	?
H5N1	United States of America	Alaska: Anchorage	Bald eagle	?	5/17/22	?	5/9/22	?	Wild bird	Morbidity/Mortality	AK DFG/USFWS	?
H5N1	United States of America	Colorado: Denver	Great horned owl	?	5/9/22	?	5/3/22	?	Wild bird	Morbidity/Mortality	CO Parks & Wildlife	?
H5N1	United States of America	Colorado: Jackson	American white pelican	?	5/12/22	?	5/4/22	?	Wild bird	Morbidity/Mortality	CO Parks & Wildlife	?
H5N1	United States of America	Colorado: Mesa	Great horned owl	?	5/18/22	?	5/12/22	?	Wild bird	Morbidity/Mortality	CO Parks & Wildlife	?
H5N1	United States of America	Colorado: Mesa	Great horned owl	?	5/18/22	?	5/12/22	?	Wild bird	Morbidity/Mortality	CO Parks & Wildlife	?
H5N1	United States of America	Colorado: Jefferson	Canada goose	?	5/23/22	?	5/17/22	?	Wild bird	Morbidity/Mortality	CO Parks & Wildlife	?
H5N1	United States of America	New York: Warren	Turkey vulture	?	5/17/22	?	4/26/22	?	Wild bird	Morbidity/Mortality	NY DEC	?
H5N1	United States of America	New York: Suffolk	Herring gull	?	5/17/22	?	4/22/22	?	Wild bird	Morbidity/Mortality	NY DEC	?
H5N1	United States of America	New York: Oswego	Red-tailed hawk	?	5/17/22	?	5/5/22	?	Wild bird	Morbidity/Mortality	NY DEC	?
H5N1	United States of America	Michigan: Grand Traverse	Bald eagle	?	5/17/22	?	5/9/22	?	Wild bird	Morbidity/Mortality	MI DNR	?
H5N1	United States of America	Alaska: Anchorage	Bald eagle	?	5/17/22	?	5/9/22	?	Wild bird	Morbidity/Mortality	AK DFG/USFWS	?
H5N1	United States of America	New Jersey: Monmouth	Black vulture	?	5/17/22	?	5/16/22	?	Wild bird	Morbidity/Mortality	NJ Dept of Ag	?
H5N1	United States of America	New York: Washington	Bald eagle	?	5/18/22	?	5/11/22	?	Wild bird	Morbidity/Mortality	NY DEC	?
H5N1	United States of America	Florida: Brevard	Black vulture	?	5/18/22	?	5/15/22	?	Wild bird	Morbidity/Mortality	Private (non-government) submission	?
H5N1	United States of America	Florida: Brevard	Black vulture	?	5/18/22	?	5/11/22	?	Wild bird	Morbidity/Mortality	Private (non-government) submission	?
H5N1	United States of America	Wyoming: Teton	Sharp-shinned hawk	?	5/19/22	?	5/10/22	?	Wild bird	Morbidity/Mortality	WY GFD	?
H5N1	United States of America	Alaska: Sitka	Bald eagle	?	5/19/22	?	5/9/22	?	Wild bird	Morbidity/Mortality	AK DFG/USFWS	?
H5N1	United States of America	Wyoming: Sublette	Red-tailed hawk	?	5/19/22	?	5/9/22	?	Wild bird	Morbidity/Mortality	WY GFD	?
H5N1	United States of America	Michigan: Allegan	Bald eagle	?	5/17/22	?	4/6/22	?	Wild bird	Morbidity/Mortality	MI DNR	?
H5N1	United States of America	Michigan: Montmorency	Bald eagle	?	5/17/22	?	5/2/22	?	Wild bird	Morbidity/Mortality	MI DNR	?
H5N1	United States of America	Michigan: Chippewa	Bald eagle	?	5/17/22	?	4/23/22	?	Wild bird	Morbidity/Mortality	MI DNR	?
H5N1	United States of America	Michigan: Dickinson	Bald eagle	?	5/17/22	?	Unknown	?	Wild bird	Morbidity/Mortality	MI DNR	?
H5N1	United States of America	Michigan: Chippewa	Bald eagle	?	5/17/22	?	Unknown	?	Wild bird	Morbidity/Mortality	MI DNR	?
H5N1	United States of America	Michigan: Delta	Bald eagle	?	5/17/22	?	4/30/22	?	Wild bird	Morbidity/Mortality	MI DNR	?
H5N1	United States of America	Michigan: Iron	Bald eagle	?	5/17/22	?	4/20/22	?	Wild bird	Morbidity/Mortality	MI DNR	?
H5N1	United States of America	Michigan: Menominee	Bald eagle	?	5/17/22	?	4/23/22	?	Wild bird	Morbidity/Mortality	MI DNR	?
H5N1	United States of America	Michigan: Presque Isle	Bald eagle	?	5/17/22	?	Unknown	?	Wild bird	Morbidity/Mortality	MI DNR	?
H5N1	United States of America	Michigan: Montmorency	Bald eagle	?	5/17/22	?	5/2/22	?	Wild bird	Morbidity/Mortality	MI DNR	?
H5N1	United States of America	Michigan: Berrien	Bald eagle	?	5/17/22	?	5/6/22	?	Wild bird	Morbidity/Mortality	MI DNR	?
H5N1	United States of America	Minnesota: Dakota	Canada goose	?	3/30/22	?	Unknown	?	Captive wild bird	Morbidity/Mortality	Private (non-government) submission	?
H5N1	United States of America	Minnesota: Hennepin	Dark-eyed junco	?	4/26/22	?	4/19/22	?	Wild bird	Morbidity/Mortality	Private (non-government) submission	?
H5N1	United States of America	Minnesota: Ramsey	Common loon	?	5/5/22	?	4/29/22	?	Wild bird	Morbidity/Mortality	MN DNR	?
H5N1	United States of America	Florida: Orange	Black vulture	?	4/12/22	?	4/4/22	?	Wild bird	Morbidity/Mortality	Private (non-government) submission	?
H5N1	United States of America	Florida: Orange	Black vulture	?	4/12/22	?	4/4/22	?	Wild bird	Morbidity/Mortality	Private (non-government) submission	?
H5N1	United States of America	Oregon: Lane	Canada goose	?	5/19/22	?	5/11/22	?	Wild bird	Morbidity/Mortality	OR DFW	?
H5N1	United States of America	Oregon: Lane	Canada goose	?	5/19/22	?	5/11/22	?	Wild bird	Morbidity/Mortality	OR DFW	?
H5N1	United States of America	Minnesota: Cass	Wood duck	?	6/7/22	?	5/26/22	?	Wild bird	Live bird	NWDP	?
H5N1	United States of America	Minnesota: Cass	Wood duck	?	6/7/22	?	5/26/22	?	Wild bird	Live bird	NWDP	?
H5N1	United States of America	Minnesota: Cook	Bald eagle	?	6/2/22	?	5/25/22	?	Wild bird	Morbidity/Mortality	NWDP	?
H5N1	United States of America	DC: District of Columbia	Mallard	?	6/3/22	?	5/25/22	?	Wild bird	Morbidity/Mortality	NPS/USGS	?
H5N1	United States of America	DC: District of Columbia	Mallard	?	6/3/22	?	5/25/22	?	Wild bird	Morbidity/Mortality	NPS/USGS	?
H5N1	United States of America	Wisconsin: Door	Bald eagle	?	6/9/22	?	5/8/22	?	Wild bird	Morbidity/Mortality	NWDP	?
H5N1	United States of America	Wisconsin: Dodge	American white pelican	?	6/10/22	?	5/24/22	?	Wild bird	Morbidity/Mortality	USFWS/USGS	?
H5N1	United States of America	Wisconsin: Dodge	Double-crested cormorant	?	6/10/22	?	5/24/22	?	Wild bird	Morbidity/Mortality	USFWS/USGS	?
H5N1	United States of America	Wisconsin: Door	Caspian tern	?	6/10/22	?	6/2/22	?	Wild bird	Morbidity/Mortality	USFWS/USGS	?
H5N1	United States of America	New Jersey: Monmouth	Black vulture	?	5/31/22	?	5/19/22	?	Wild bird	Morbidity/Mortality	NWDP	?
H5N1	United States of America	Alaska: Aleutians West	Bald eagle	?	5/20/22	?	5/11/22	?	Wild bird	Morbidity/Mortality	AK DFG/USFWS	?
H5N1	United States of America	New Jersey: Monmouth	Black vulture	?	5/31/22	?	5/19/22	?	Wild bird	Morbidity/Mortality	NWDP	?
H5N1	United States of America	New Jersey: Monmouth	Black vulture	?	5/31/22	?	5/19/22	?	Wild bird	Morbidity/Mortality	NWDP	?
H5N1	United States of America	Arizona: Maricopa	Neotropic cormorant	?	6/7/22	?	5/23/22	?	Wild bird	Morbidity/Mortality	AZ GFD/USGS	?
H5N1	United States of America	New Jersey: Salem	Black vulture	?	5/31/22	?	5/24/22	?	Wild bird	Morbidity/Mortality	NWDP	?
H5N1	United States of America	New Jersey: Salem	Black vulture	?	5/31/22	?	5/24/22	?	Wild bird	Morbidity/Mortality	NWDP	?
H5N1	United States of America	Illinois: McLean	Canada goose	?	6/3/22	?	5/16/22	?	Wild bird	Morbidity/Mortality	IL DNR/USGS	?
H5N1	United States of America	Illinois: McLean	Canada goose	?	6/3/22	?	5/16/22	?	Wild bird	Morbidity/Mortality	IL DNR/USGS	?
H5N1	United States of America	New Jersey: Salem	Black vulture	?	5/31/22	?	5/24/22	?	Wild bird	Morbidity/Mortality	NWDP	?
H5N1	United States of America	Vermont: Bennington	Red-tailed hawk	?	6/3/22	?	4/25/22	?	Wild bird	Morbidity/Mortality	NWDP	?
H5N1	United States of America	Alaska: Juneau	Northern harrier	?	5/27/22	?	5/20/22	?	Wild bird	Morbidity/Mortality	AK DFG/USFWS	?
H5N1	United States of America	Alaska: Fairbanks North Star	Canada goose	?	5/26/22	?	5/19/22	?	Wild bird	Morbidity/Mortality	AK DFG/USFWS	?
H5N1	United States of America	Alaska: Sitka	Bald eagle	?	6/2/22	?	5/14/22	?	Wild bird	Morbidity/Mortality	AK DFG/USFWS	?
H5N1	United States of America	Alaska: Sitka	Bald eagle	?	6/2/22	?	5/18/22	?	Wild bird	Morbidity/Mortality	AK DFG/USFWS	?
H5N1	United States of America	Alaska: Sitka	Bald eagle	?	6/2/22	?	5/21/22	?	Wild bird	Morbidity/Mortality	AK DFG/USFWS	?
H5N1	United States of America	Minnesota: Cass	Ring-billed gull	?	6/10/22	?	6/6/22	?	Wild bird	Morbidity/Mortality	NWDP	?
H5N1	United States of America	Alaska: Anchorage	Canada goose	?	5/26/22	?	5/18/22	?	Wild bird	Morbidity/Mortality	AK DFG/USFWS	?
H5N1	United States of America	Alaska: Anchorage	Canada goose	?	5/20/22	?	5/16/22	?	Wild bird	Morbidity/Mortality	AK DFG/USFWS	?
H5N1	United States of America	Alaska: Aleutians West	Bald eagle	?	5/20/22	?	5/11/22	?	Wild bird	Morbidity/Mortality	AK DFG/USFWS	?
H5N1	United States of America	Alaska: Haines	Bald eagle	?	5/20/22	?	5/12/22	?	Wild bird	Morbidity/Mortality	AK DFG/USFWS	?
H5N1	United States of America	Minnesota: Cass	Double-crested cormorant	?	6/10/22	?	6/6/22	?	Wild bird	Morbidity/Mortality	NWDP	?
H5N1	United States of America	Minnesota: Cass	Common tern	?	6/10/22	?	6/6/22	?	Wild bird	Morbidity/Mortality	NWDP	?
H5N1	United States of America	Minnesota: Cass	Common tern	?	6/10/22	?	6/6/22	?	Wild bird	Morbidity/Mortality	NWDP	?
H5N1	United States of America	New Jersey: Monmouth	Black vulture	?	5/31/22	?	5/19/22	?	Wild bird	Morbidity/Mortality	NWDP	?
H5N1	United States of America	New Jersey: Monmouth	Black vulture	?	5/31/22	?	5/19/22	?	Wild bird	Morbidity/Mortality	NWDP	?
H5N1	United States of America	New Jersey: Monmouth	Black vulture	?	5/31/22	?	5/19/22	?	Wild bird	Morbidity/Mortality	NWDP	?
H5N1	United States of America	Wisconsin: Door	Caspian tern	?	6/10/22	?	6/2/22	?	Wild bird	Morbidity/Mortality	USFWS/USGS	?
H5N1	United States of America	New Jersey: Monmouth	Black vulture	?	5/31/22	?	5/19/22	?	Wild bird	Morbidity/Mortality	NWDP	?
H5N1	United States of America	Wisconsin: Door	Caspian tern	?	6/10/22	?	6/2/22	?	Wild bird	Morbidity/Mortality	USFWS/USGS	?
H5N1	United States of America	Wisconsin: Door	Caspian tern	?	6/10/22	?	6/2/22	?	Wild bird	Morbidity/Mortality	USFWS/USGS	?
H5N1	United States of America	Wisconsin: Door	Caspian tern	?	6/10/22	?	6/2/22	?	Wild bird	Morbidity/Mortality	USFWS/USGS	?
H5N1	United States of America	New Jersey: Monmouth	Black vulture	?	5/31/22	?	5/19/22	?	Wild bird	Morbidity/Mortality	NWDP	?
H5N1	United States of America	Arizona: Maricopa	Neotropic cormorant	?	6/7/22	?	5/23/22	?	Wild bird	Morbidity/Mortality	AZ GFD/USGS	?
H5N1	United States of America	Arizona: Maricopa	Neotropic cormorant	?	6/7/22	?	5/23/22	?	Wild bird	Morbidity/Mortality	AZ GFD/USGS	?
H5N1	United States of America	New Jersey: Salem	Black vulture	?	5/31/22	?	5/24/22	?	Wild bird	Morbidity/Mortality	NWDP	?
H5N1	United States of America	New Jersey: Salem	Black vulture	?	5/31/22	?	5/24/22	?	Wild bird	Morbidity/Mortality	NWDP	?
H5N1	United States of America	Alaska: Kenai Peninsula	Bald eagle	?	5/27/22	?	5/20/22	?	Wild bird	Morbidity/Mortality	AK DFG/USFWS	?
H5N1	United States of America	Alaska: Kenai Peninsula	Bald eagle	?	5/27/22	?	5/20/22	?	Wild bird	Morbidity/Mortality	AK DFG/USFWS	?
H5N1	United States of America	Vermont: Addison	Canada goose	?	6/3/22	?	4/26/22	?	Wild bird	Morbidity/Mortality	NWDP	?
H5N1	United States of America	Vermont: Essex	Bald eagle	?	6/3/22	?	4/26/22	?	Wild bird	Morbidity/Mortality	NWDP	?
H5N1	United States of America	Vermont: Washington	Canada goose	?	6/3/22	?	4/25/22	?	Wild bird	Morbidity/Mortality	NWDP	?
H5N1	United States of America	Minnesota: Cass	American white pelican	?	6/10/22	?	6/6/22	?	Wild bird	Morbidity/Mortality	NWDP	?
H5N1	United States of America	Minnesota: Cass	American white pelican	?	6/10/22	?	6/6/22	?	Wild bird	Morbidity/Mortality	NWDP	?
H5N1	United States of America	Alaska: Sitka	Bald eagle	?	6/2/22	?	5/22/22	?	Wild bird	Morbidity/Mortality	AK DFG/USFWS	?
H5N1	United States of America	Minnesota: Cass	Ring-billed gull	?	6/10/22	?	6/6/22	?	Wild bird	Morbidity/Mortality	NWDP	?
H5N1	United States of America	Minnesota: Cass	Caspian tern	?	6/10/22	?	6/6/22	?	Wild bird	Morbidity/Mortality	NWDP	?
H5N1	United States of America	Minnesota: Cass	Caspian tern	?	6/10/22	?	6/6/22	?	Wild bird	Morbidity/Mortality	NWDP	?
H5N1	United States of America	Minnesota: Cass	Double-crested cormorant	?	6/10/22	?	6/6/22	?	Wild bird	Morbidity/Mortality	NWDP	?
H5N1	United States of America	Washington: Walla Walla	Red-tailed hawk	?	5/19/22	?	5/3/22	?	Wild bird	Morbidity/Mortality	WA DFW	?
H5N1	United States of America	Washington: San Juan	Bald eagle	?	5/19/22	?	5/10/22	?	Wild bird	Morbidity/Mortality	WA DFW	?
H5N1	United States of America	Washington: Asotin	Great horned owl	?	5/19/22	?	5/12/22	?	Wild bird	Morbidity/Mortality	WA DFW	?
H5N1	United States of America	Washington: Asotin	Canada goose	?	5/19/22	?	5/13/22	?	Wild bird	Morbidity/Mortality	WA DFW	?
H5N1	United States of America	Washington: Snohomish	Peregrine falcon	?	5/19/22	?	5/11/22	?	Wild bird	Morbidity/Mortality	WA DFW	?
H5N1	United States of America	Washington: Skagit	Red-tailed hawk	?	5/19/22	?	5/11/22	?	Wild bird	Morbidity/Mortality	WA DFW	?
H5N1	United States of America	Washington: King	Canada goose	?	6/2/22	?	5/23/22	?	Wild bird	Morbidity/Mortality	WA DFW	?
H5N1	United States of America	Washington: King	Canada goose	?	6/2/22	?	5/23/22	?	Wild bird	Morbidity/Mortality	WA DFW	?
H5N1	United States of America	Washington: King	Mallard	?	6/2/22	?	5/22/22	?	Wild bird	Morbidity/Mortality	WA DFW	?
H5N1	United States of America	Washington: King	Mallard	?	6/2/22	?	5/22/22	?	Wild bird	Morbidity/Mortality	WA DFW	?
H5N1	United States of America	Washington: King	Mallard	?	6/2/22	?	5/22/22	?	Wild bird	Morbidity/Mortality	WA DFW	?
H5N1	United States of America	Washington: King	Mallard	?	6/2/22	?	5/22/22	?	Wild bird	Morbidity/Mortality	WA DFW	?
H5N1	United States of America	Washington: King	Canada goose	?	6/2/22	?	5/22/22	?	Wild bird	Morbidity/Mortality	WA DFW	?
H5N1	United States of America	Washington: Benton	Canada goose	?	6/8/22	?	5/22/22	?	Wild bird	Morbidity/Mortality	WA DFW	?
H5N1	United States of America	Washington: Benton	Canada goose	?	6/8/22	?	5/26/22	?	Wild bird	Morbidity/Mortality	WA DFW	?
H5N1	United States of America	Washington: Benton	Canada goose	?	6/8/22	?	5/26/22	?	Wild bird	Morbidity/Mortality	WA DFW	?
H5N1	United States of America	Iowa: Allamakee	Bald eagle	?	4/6/22	?	4/4/22	?	Wild bird	Morbidity/Mortality	IA DNR	?
H5N1	United States of America	Iowa: Linn	Great horned owl	?	4/12/22	?	4/7/22	?	Wild bird	Morbidity/Mortality	IA DNR	?
H5N1	United States of America	Iowa: Linn	Great horned owl	?	4/12/22	?	4/7/22	?	Wild bird	Morbidity/Mortality	IA DNR	?
H5N1	United States of America	Iowa: Lucas	American white pelican	?	4/18/22	?	4/12/22	?	Wild bird	Morbidity/Mortality	IA DNR	?
H5N1	United States of America	Iowa: Lucas	American white pelican	?	4/18/22	?	4/12/22	?	Wild bird	Morbidity/Mortality	IA DNR	?
H5N1	United States of America	Iowa: Lucas	American white pelican	?	4/18/22	?	4/12/22	?	Wild bird	Morbidity/Mortality	IA DNR	?
H5N1	United States of America	Iowa: Lucas	American white pelican	?	4/18/22	?	4/12/22	?	Wild bird	Morbidity/Mortality	IA DNR	?
H5N1	United States of America	Iowa: Lucas	American white pelican	?	4/18/22	?	4/12/22	?	Wild bird	Morbidity/Mortality	IA DNR	?
H5N1	United States of America	Iowa: Lucas	American white pelican	?	4/18/22	?	4/12/22	?	Wild bird	Morbidity/Mortality	IA DNR	?
H5N1	United States of America	Iowa: Lucas	American white pelican	?	4/18/22	?	4/12/22	?	Wild bird	Morbidity/Mortality	IA DNR	?
H5N1	United States of America	Iowa: Lucas	American white pelican	?	4/18/22	?	4/12/22	?	Wild bird	Morbidity/Mortality	IA DNR	?
H5N1	United States of America	Iowa: Story	Red-tailed hawk	?	4/15/22	?	4/13/22	?	Wild bird	Morbidity/Mortality	IA DNR	?
H5N1	United States of America	Iowa: Polk	Great horned owl	?	4/19/22	?	4/15/22	?	Wild bird	Morbidity/Mortality	IA DNR	?
H5N1	United States of America	Iowa: Louisa	Peregrine falcon	?	4/22/22	?	4/15/22	?	Wild bird	Morbidity/Mortality	IA DNR	?
H5N1	United States of America	Iowa: Cerro Gordo	Green-winged teal	?	5/2/22	?	4/25/22	?	Wild bird	Morbidity/Mortality	IA DNR	?
H5N1	United States of America	Iowa: Story	Red-tailed hawk	?	5/3/22	?	4/27/22	?	Wild bird	Morbidity/Mortality	IA DNR	?
H5N1	United States of America	Iowa: Mitchell	Turkey vulture	?	5/4/22	?	4/28/22	?	Wild bird	Morbidity/Mortality	IA DNR	?
H5N1	United States of America	Iowa: Buchanan	Great horned owl	?	5/4/22	?	4/28/22	?	Wild bird	Morbidity/Mortality	IA DNR	?
H5N1	United States of America	Iowa: Polk	Bald eagle	?	5/6/22	?	5/1/22	?	Wild bird	Morbidity/Mortality	IA DNR	?
H5N1	United States of America	Utah: Weber	Great horned owl	?	5/9/22	?	Unknown	?	Wild bird	Morbidity/Mortality	UT DWR	?
H5N1	United States of America	Utah: Cache	Owl (unidentified)	?	5/10/22	?	5/5/22	?	Wild bird	Morbidity/Mortality	UT DWR	?
H5N1	United States of America	Utah: Weber	Great horned owl	?	5/13/22	?	5/9/22	?	Wild bird	Morbidity/Mortality	UT DWR	?
H5N1	United States of America	Utah: Cache	Great horned owl	?	5/13/22	?	5/9/22	?	Wild bird	Morbidity/Mortality	UT DWR	?
H5N1	United States of America	Utah: Weber	Goose (unidentified)	?	5/13/22	?	5/10/22	?	Wild bird	Morbidity/Mortality	UT DWR	?
H5N1	United States of America	Illinois: Cook	Double-crested cormorant	?	6/3/22	?	5/20/22	?	Wild bird	Morbidity/Mortality	IL DNR/USGS	?
H5N1	United States of America	Illinois: Cook	Double-crested cormorant	?	6/3/22	?	5/20/22	?	Wild bird	Morbidity/Mortality	IL DNR/USGS	?
H5N1	United States of America	Illinois: Cook	Double-crested cormorant	?	6/3/22	?	5/19/22	?	Wild bird	Morbidity/Mortality	IL DNR/USGS	?
H5N1	United States of America	Wisconsin: Door	Herring gull	?	6/3/22	?	5/4/22	?	Wild bird	Morbidity/Mortality	WI DNR/USGS	?
H5N1	United States of America	Wisconsin: Door	Herring gull	?	6/3/22	?	5/4/22	?	Wild bird	Morbidity/Mortality	WI DNR/USGS	?
H5N1	United States of America	Wisconsin: Door	Caspian tern	?	6/3/22	?	5/24/22	?	Wild bird	Morbidity/Mortality	WI DNR/USGS	?
H5N1	United States of America	Wisconsin: Door	Caspian tern	?	6/3/22	?	5/24/22	?	Wild bird	Morbidity/Mortality	WI DNR/USGS	?
H5N1	United States of America	Wisconsin: Door	Double-crested cormorant	?	6/3/22	?	5/24/22	?	Wild bird	Morbidity/Mortality	WI DNR/USGS	?
H5N1	United States of America	Wisconsin: Door	Double-crested cormorant	?	6/3/22	?	5/24/22	?	Wild bird	Morbidity/Mortality	WI DNR/USGS	?
H5N1	United States of America	Michigan: Mackinac	Herring gull	?	6/8/22	?	5/19/22	?	Wild bird	Morbidity/Mortality	MI DNR	?
H5N1	United States of America	Michigan: Mackinac	Herring gull	?	6/8/22	?	5/19/22	?	Wild bird	Morbidity/Mortality	MI DNR	?
H5N1	United States of America	Michigan: Grand Traverse	Bald eagle	?	6/8/22	?	5/12/22	?	Wild bird	Morbidity/Mortality	MI DNR	?
H5N1	United States of America	Michigan: Manistee	Bald eagle	?	6/8/22	?	5/10/22	?	Wild bird	Morbidity/Mortality	MI DNR	?
H5N1	United States of America	Michigan: Mason	Bald eagle	?	6/8/22	?	5/10/22	?	Wild bird	Morbidity/Mortality	MI DNR	?
H5N1	United States of America	Michigan: Iosco	Bald eagle	?	6/8/22	?	5/1/22	?	Wild bird	Morbidity/Mortality	MI DNR	?
H5N1	United States of America	Michigan: Ogemaw	Bald eagle	?	6/8/22	?	4/25/22	?	Wild bird	Morbidity/Mortality	MI DNR	?
H5N1	United States of America	Michigan: Roscommon	Bald eagle	?	6/8/22	?	5/10/22	?	Wild bird	Morbidity/Mortality	MI DNR	?
H5N1	United States of America	Michigan: Iosco	Bald eagle	?	6/8/22	?	5/12/22	?	Wild bird	Morbidity/Mortality	MI DNR	?
H5N1	United States of America	Michigan: Mason	Bald eagle	?	6/8/22	?	4/25/22	?	Wild bird	Morbidity/Mortality	MI DNR	?
H5N1	United States of America	Michigan: Otsego	Bald eagle	?	6/8/22	?	5/2/22	?	Wild bird	Morbidity/Mortality	MI DNR	?
H5N1	United States of America	Michigan: Osceola	Bald eagle	?	6/8/22	?	5/16/22	?	Wild bird	Morbidity/Mortality	MI DNR	?
H5N1	United States of America	Michigan: Charlevoix	Bald eagle	?	6/8/22	?	5/8/22	?	Wild bird	Morbidity/Mortality	MI DNR	?
H5N1	United States of America	Michigan: Missaukee	Bald eagle	?	6/8/22	?	5/2/22	?	Wild bird	Morbidity/Mortality	MI DNR	?
H5N1	United States of America	Michigan: Roscommon	Snowy owl	?	6/8/22	?	4/29/22	?	Wild bird	Morbidity/Mortality	MI DNR	?
H5N1	United States of America	Michigan: Roscommon	Gadwall	?	6/8/22	?	4/28/22	?	Wild bird	Morbidity/Mortality	MI DNR	?
H5N1	United States of America	Michigan: Alpena	Red-winged blackbird	?	6/8/22	?	5/6/22	?	Wild bird	Morbidity/Mortality	MI DNR	?
H5N1	United States of America	Michigan: Missaukee	Barred owl	?	6/8/22	?	Unknown	?	Wild bird	Morbidity/Mortality	MI DNR	?
H5N1	United States of America	Michigan: Charlevoix	Mallard	?	6/8/22	?	5/19/22	?	Wild bird	Morbidity/Mortality	MI DNR	?
H5N1	United States of America	Michigan: Grand Traverse	Red-tailed hawk	?	6/8/22	?	5/9/22	?	Wild bird	Morbidity/Mortality	MI DNR	?
H5N1	United States of America	Michigan: Grand Traverse	Redhead duck	?	6/8/22	?	5/13/22	?	Wild bird	Morbidity/Mortality	MI DNR	?
H5N1	United States of America	Michigan: Huron	Bald eagle	?	6/8/22	?	5/1/22	?	Wild bird	Morbidity/Mortality	MI DNR	?
H5N1	United States of America	Michigan: Macomb	Peregrine falcon	?	6/8/22	?	4/24/22	?	Wild bird	Morbidity/Mortality	MI DNR	?
H5N1	United States of America	Michigan: Kalamazoo	Red-tailed hawk	?	6/8/22	?	5/7/22	?	Wild bird	Morbidity/Mortality	MI DNR	?
H5N1	United States of America	Pennsylvania: Dauphin	Black vulture	?	6/14/22	?	6/6/22	?	Wild bird	Morbidity/Mortality	NWDP	?
H5N1	United States of America	Pennsylvania: Dauphin	Black vulture	?	6/14/22	?	6/6/22	?	Wild bird	Morbidity/Mortality	NWDP	?
H5N1	United States of America	Pennsylvania: Dauphin	Black vulture	?	6/14/22	?	6/7/22	?	Wild bird	Morbidity/Mortality	NWDP	?
H5N1	United States of America	Pennsylvania: Dauphin	Black vulture	?	6/14/22	?	6/7/22	?	Wild bird	Morbidity/Mortality	NWDP	?
H5N1	United States of America	Wyoming: Teton	Red-tailed hawk	?	6/10/22	?	5/22/22	?	Wild bird	Morbidity/Mortality	WY GFD	?
H5N1	United States of America	Wisconsin: Winnebago	American white pelican	?	5/6/22	?	4/21/22	?	Wild bird	Morbidity/Mortality	WI DNR/USGS	?
H5N1	United States of America	Alaska: Aleutians West	Bald eagle	?	6/10/22	?	6/2/22	?	Wild bird	Morbidity/Mortality	AK DFG/USFWS	?
H5N1	United States of America	Wyoming: Sublette	Eared grebe	?	6/10/22	?	6/6/22	?	Wild bird	Morbidity/Mortality	WY GFD	?
H5N1	United States of America	Wyoming: Sublette	Horned grebe	?	6/10/22	?	6/3/22	?	Wild bird	Morbidity/Mortality	WY GFD	?
H5N1	United States of America	Wyoming: Sublette	Horned grebe	?	6/10/22	?	6/3/22	?	Wild bird	Morbidity/Mortality	WY GFD	?
H5N1	United States of America	Florida: Brevard	Green-winged teal	?	1/27/23	?	12/29/22	?	Captive wild bird	Morbidity/Mortality	Private (non-government) submission	?
H5N1	United States of America	Michigan: Eaton	American crow	?	6/9/22	?	5/17/22	?	Wild bird	Morbidity/Mortality	MI DNR	?
H5N1	United States of America	Michigan: Ontonagon	American white pelican	?	6/9/22	?	5/25/22	?	Wild bird	Morbidity/Mortality	MI DNR	?
H5N1	United States of America	Michigan: Gogebic	Bald eagle	?	6/9/22	?	5/20/22	?	Wild bird	Morbidity/Mortality	MI DNR	?
H5N1	United States of America	Alaska: Anchorage	Snow goose	?	6/8/22	?	5/27/22	?	Wild bird	Morbidity/Mortality	AK DFG/USFWS	?
H5N1	United States of America	Alaska: Valdez-Cordova	Brant	?	6/8/22	?	5/27/22	?	Wild bird	Morbidity/Mortality	AK DFG/USFWS	?
H5N1	United States of America	Florida: Brevard	Black vulture	?	6/7/22	?	5/28/22	?	Wild bird	Morbidity/Mortality	Private (non-government) submission	?
H5N1	United States of America	Florida: Seminole	Muscovy duck	?	6/7/22	?	6/1/22	?	Wild bird	Morbidity/Mortality	FL FWCC	?
H5N1	United States of America	Florida: Brevard	Black vulture	?	6/2/22	?	5/25/22	?	Wild bird	Morbidity/Mortality	Private (non-government) submission	?
H5N1	United States of America	Oregon: Lane	Turkey vulture	?	6/2/22	?	5/25/22	?	Wild bird	Morbidity/Mortality	OR DFW	?
H5N1	United States of America	Florida: Brevard	Black vulture	?	5/31/22	?	5/21/22	?	Wild bird	Morbidity/Mortality	Private (non-government) submission	?
H5N1	United States of America	Florida: Collier	Bald eagle	?	5/31/22	?	5/24/22	?	Wild bird	Morbidity/Mortality	FL FWCC	?
H5N1	United States of America	Idaho: Fremont	Swainson's hawk	?	5/27/22	?	5/19/22	?	Wild bird	Morbidity/Mortality	ID Fish and Game	?
H5N1	United States of America	Idaho: Madison	Red-tailed hawk	?	5/27/22	?	5/19/22	?	Wild bird	Morbidity/Mortality	ID Fish and Game	?
H5N1	United States of America	Idaho: Jefferson	Red-tailed hawk	?	5/27/22	?	5/19/22	?	Wild bird	Morbidity/Mortality	ID Fish and Game	?
H5N1	United States of America	Idaho: Madison	Great horned owl	?	5/27/22	?	5/19/22	?	Wild bird	Morbidity/Mortality	ID Fish and Game	?
H5N1	United States of America	Idaho: Bear Lake	Mallard	?	5/27/22	?	5/17/22	?	Wild bird	Morbidity/Mortality	ID Fish and Game	?
H5N1	United States of America	Montana: Mineral	Turkey vulture	?	5/27/22	?	5/23/22	?	Wild bird	Morbidity/Mortality	MT FWP	?
H5N1	United States of America	Montana: Custer	Wood duck	?	5/27/22	?	5/23/22	?	Wild bird	Morbidity/Mortality	MT FWP	?
H5N1	United States of America	Minnesota: Cass	American white pelican	?	6/15/22	?	6/8/22	?	Wild bird	Morbidity/Mortality	NWDP	?
H5N1	United States of America	Minnesota: Cass	American white pelican	?	6/15/22	?	6/8/22	?	Wild bird	Morbidity/Mortality	NWDP	?
H5N1	United States of America	Minnesota: Wright	Double-crested cormorant	?	6/15/22	?	6/9/22	?	Wild bird	Morbidity/Mortality	NWDP	?
H5N1	United States of America	Minnesota: Wright	American white pelican	?	6/15/22	?	6/9/22	?	Wild bird	Morbidity/Mortality	NWDP	?
H5N1	United States of America	Minnesota: Wright	Double-crested cormorant	?	6/15/22	?	6/9/22	?	Wild bird	Morbidity/Mortality	NWDP	?
H5N1	United States of America	Maryland: Howard	Black vulture	?	5/27/22	?	5/24/22	?	Wild bird	Morbidity/Mortality	NWDP	?
H5N1	United States of America	Maryland: Howard	Black vulture	?	5/27/22	?	5/24/22	?	Wild bird	Morbidity/Mortality	NWDP	?
H5N1	United States of America	Oregon: Marion	Mallard	?	6/21/22	?	6/13/22	?	Wild bird	Morbidity/Mortality	OR DFW	?
H5N1	United States of America	Indiana: Miami	Bald eagle	?	4/21/22	?	4/13/22	?	Wild bird	Morbidity/Mortality	IN DNR	?
H5N1	United States of America	Indiana: Johnson	Red-tailed hawk	?	4/21/22	?	4/14/22	?	Wild bird	Morbidity/Mortality	IN DNR	?
H5N1	United States of America	Indiana: Newton	Canada goose	?	5/2/22	?	4/21/22	?	Wild bird	Morbidity/Mortality	IN DNR	?
H5N1	United States of America	Indiana: Shelby	Bald eagle	?	5/3/22	?	4/11/22	?	Wild bird	Morbidity/Mortality	IN DNR	?
H5N1	United States of America	Idaho: Canyon	Red-tailed hawk	?	5/19/22	?	5/11/22	?	Wild bird	Morbidity/Mortality	ID Fish and Game	?
H5N1	United States of America	Idaho: Ada	Canada goose	?	5/19/22	?	5/11/22	?	Wild bird	Morbidity/Mortality	ID Fish and Game	?
H5N1	United States of America	Idaho: Ada	Canada goose	?	5/19/22	?	5/9/22	?	Wild bird	Morbidity/Mortality	ID Fish and Game	?
H5N1	United States of America	Idaho: Ada	Great horned owl	?	5/19/22	?	5/9/22	?	Wild bird	Morbidity/Mortality	ID Fish and Game	?
H5N1	United States of America	Idaho: Ada	Canada goose	?	5/19/22	?	5/11/22	?	Wild bird	Morbidity/Mortality	ID Fish and Game	?
H5N1	United States of America	Idaho: Ada	Western screech owl	?	5/19/22	?	5/12/22	?	Wild bird	Morbidity/Mortality	ID Fish and Game	?
H5N1	United States of America	Minnesota: Nicollet	American white pelican	?	6/10/22	?	6/3/22	?	Wild bird	Morbidity/Mortality	MN DNR	?
H5N1	United States of America	Indiana: Starke	Bald eagle	?	4/14/22	?	4/8/22	?	Wild bird	Morbidity/Mortality	IN DNR	?
H5N1	United States of America	Indiana: Johnson	Great horned owl	?	5/11/22	?	4/28/22	?	Wild bird	Morbidity/Mortality	IN DNR	?
H5N1	United States of America	Indiana: Allen	Red-tailed hawk	?	5/31/22	?	5/24/22	?	Wild bird	Morbidity/Mortality	IN DNR	?
H5N1	United States of America	Indiana: Allen	Great horned owl	?	5/31/22	?	5/25/22	?	Wild bird	Morbidity/Mortality	IN DNR	?
H5N1	United States of America	Indiana: Allen	Red-tailed hawk	?	5/31/22	?	5/25/22	?	Wild bird	Morbidity/Mortality	IN DNR	?
H5N1	United States of America	Wisconsin: Calumet	Red-tailed hawk	?	6/16/22	?	4/30/22	?	Wild bird	Morbidity/Mortality	NWDP	?
H5N1	United States of America	Wisconsin: Milwaukee	Bald eagle	?	6/24/22	?	6/15/22	?	Wild bird	Morbidity/Mortality	NWDP	?
H5N1	United States of America	Michigan: Alger	Great horned owl	?	6/24/22	?	6/14/22	?	Wild bird	Morbidity/Mortality	MI DNR	?
H5N1	United States of America	Wyoming: Platte	Turkey vulture	?	5/19/22	?	5/11/22	?	Wild bird	Morbidity/Mortality	WY GFD	?
H5N1	United States of America	Wyoming: Sublette	Red-tailed hawk	?	5/23/22	?	5/12/22	?	Wild bird	Morbidity/Mortality	WY GFD	?
H5N1	United States of America	Wyoming: Sublette	Red-tailed hawk	?	5/23/22	?	5/12/22	?	Wild bird	Morbidity/Mortality	WY GFD	?
H5N1	United States of America	Wyoming: Sublette	Common loon	?	5/23/22	?	5/18/22	?	Wild bird	Morbidity/Mortality	WY GFD	?
H5N1	United States of America	Wyoming: Teton	Red-tailed hawk	?	5/26/22	?	5/18/22	?	Wild bird	Morbidity/Mortality	WY GFD	?
H5N1	United States of America	Michigan: Dickinson	Wood duck	?	6/24/22	?	6/14/22	?	Wild bird	Morbidity/Mortality	MI DNR	?
H5N1	United States of America	Michigan: Delta	Bald eagle	?	6/24/22	?	6/14/22	?	Wild bird	Morbidity/Mortality	MI DNR	?
H5N1	United States of America	Michigan: Mackinac	Bald eagle	?	6/24/22	?	6/14/22	?	Wild bird	Morbidity/Mortality	MI DNR	?
H5N1	United States of America	Michigan: Delta	Bald eagle	?	6/24/22	?	6/14/22	?	Wild bird	Morbidity/Mortality	MI DNR	?
H5N1	United States of America	Michigan: Baraga	Bald eagle	?	6/24/22	?	6/14/22	?	Wild bird	Morbidity/Mortality	MI DNR	?
H5N1	United States of America	Michigan: Delta	Bald eagle	?	6/24/22	?	6/14/22	?	Wild bird	Morbidity/Mortality	MI DNR	?
H5N1	United States of America	Michigan: Muskegon	Double-crested cormorant	?	6/24/22	?	6/14/22	?	Wild bird	Morbidity/Mortality	MI DNR	?
H5N1	United States of America	Alaska: Matanuska-Susitna	Bald eagle	?	5/17/22	?	5/5/22	?	Wild bird	Morbidity/Mortality	AK DFG/USFWS	?
H5N1	United States of America	Alaska: Sitka	Bald eagle	?	5/20/22	?	5/13/22	?	Wild bird	Morbidity/Mortality	AK DFG/USFWS	?
H5N1	United States of America	Alaska: Valdez-Cordova	Bald eagle	?	6/15/22	?	5/31/22	?	Wild bird	Morbidity/Mortality	AK DFG/USFWS	?
H5N1	United States of America	Alaska: Kusilvak	Brant	?	6/14/22	?	Unknown	?	Wild bird	Morbidity/Mortality	AK DFG/USFWS	?
H5N1	United States of America	Alaska: Bethel	Brant	?	6/14/22	?	Unknown	?	Wild bird	Morbidity/Mortality	AK DFG/USFWS	?
H5N1	United States of America	Alaska: Kusilvak	Glaucous gull	?	6/14/22	?	Unknown	?	Wild bird	Morbidity/Mortality	AK DFG/USFWS	?
H5N1	United States of America	Alaska: Bethel	Glaucous gull	?	6/14/22	?	Unknown	?	Wild bird	Morbidity/Mortality	AK DFG/USFWS	?
H5N1	United States of America	Alaska: Bethel	Sabine's gull	?	6/14/22	?	Unknown	?	Wild bird	Morbidity/Mortality	AK DFG/USFWS	?
H5N1	United States of America	Alaska: Bethel	Sabine's gull	?	6/14/22	?	Unknown	?	Wild bird	Morbidity/Mortality	AK DFG/USFWS	?
H5N1	United States of America	Alaska: Bethel	Sabine's gull	?	6/14/22	?	Unknown	?	Wild bird	Morbidity/Mortality	AK DFG/USFWS	?
H5N1	United States of America	Alaska: Bethel	Glaucous gull	?	6/14/22	?	Unknown	?	Wild bird	Morbidity/Mortality	AK DFG/USFWS	?
H5N1	United States of America	Alaska: Bethel	Glaucous gull	?	6/14/22	?	Unknown	?	Wild bird	Morbidity/Mortality	AK DFG/USFWS	?
H5N1	United States of America	Alaska: Aleutians East	Brant	?	6/14/22	?	6/6/22	?	Wild bird	Morbidity/Mortality	AK DFG/USFWS	?
H5N1	United States of America	Alaska: Aleutians East	Glaucous gull	?	6/14/22	?	6/6/22	?	Wild bird	Morbidity/Mortality	AK DFG/USFWS	?
H5N1	United States of America	Alaska: Matanuska-Susitna	Red-necked grebe	?	6/15/22	?	6/6/22	?	Wild bird	Morbidity/Mortality	AK DFG/USFWS	?
H5N1	United States of America	Alaska: Matanuska-Susitna	Mallard	?	6/17/22	?	6/7/22	?	Wild bird	Morbidity/Mortality	AK DFG/USFWS	?
H5N1	United States of America	Alaska: Chugach	Bald eagle	?	6/17/22	?	6/1/22	?	Wild bird	Morbidity/Mortality	AK DFG/USFWS	?
H5N1	United States of America	Alaska: Matanuska-Susitna	Mallard	?	6/17/22	?	6/8/22	?	Wild bird	Morbidity/Mortality	AK DFG/USFWS	?
H5N1	United States of America	Alaska: Anchorage	Short-billed gull	?	6/24/22	?	6/14/22	?	Wild bird	Morbidity/Mortality	AK DFG/USFWS	?
H5N1	United States of America	Alaska: Kusilvak	Sandhill crane	?	6/24/22	?	6/14/22	?	Wild bird	Morbidity/Mortality	AK DFG/USFWS	?
H5N1	United States of America	Alaska: Bethel	Common raven	?	6/24/22	?	Unknown	?	Wild bird	Morbidity/Mortality	AK DFG/USFWS	?
H5N1	United States of America	Alaska: Bethel	Dunlin	?	6/28/22	?	6/16/22	?	Wild bird	Morbidity/Mortality	AK DFG/USFWS	?
H5N1	United States of America	Rhode Island: Washington	Great black-backed gull	?	7/6/22	?	6/23/22	?	Wild bird	Morbidity/Mortality	NWDP	?
H5N1	United States of America	Florida: Palm Beach	Black vulture	?	4/20/22	?	4/13/22	?	Wild bird	Morbidity/Mortality	Private (non-government) submission	?
H5N1	United States of America	Florida: Palm Beach	Black vulture	?	4/27/22	?	4/15/22	?	Wild bird	Morbidity/Mortality	Private (non-government) submission	?
H5N1	United States of America	Florida: Palm Beach	Black vulture	?	4/28/22	?	4/21/22	?	Wild bird	Morbidity/Mortality	Private (non-government) submission	?
H5N1	United States of America	Florida: Palm Beach	Black vulture	?	4/28/22	?	4/21/22	?	Wild bird	Morbidity/Mortality	Private (non-government) submission	?
H5N1	United States of America	Florida: Palm Beach	Black vulture	?	4/28/22	?	4/22/22	?	Wild bird	Morbidity/Mortality	Private (non-government) submission	?
H5N1	United States of America	Florida: Palm Beach	Black vulture	?	5/5/22	?	4/24/22	?	Wild bird	Morbidity/Mortality	Private (non-government) submission	?
H5N1	United States of America	Florida: Palm Beach	Black vulture	?	5/5/22	?	4/22/22	?	Wild bird	Morbidity/Mortality	Private (non-government) submission	?
H5N1	United States of America	Florida: Orange	Black vulture	?	5/23/22	?	5/15/22	?	Wild bird	Morbidity/Mortality	Private (non-government) submission	?
H5N1	United States of America	Florida: Orange	Black vulture	?	5/23/22	?	5/18/22	?	Wild bird	Morbidity/Mortality	Private (non-government) submission	?
H5N1	United States of America	Florida: Orange	Black vulture	?	5/25/22	?	5/20/22	?	Wild bird	Morbidity/Mortality	Private (non-government) submission	?
H5N1	United States of America	Florida: Orange	Black vulture	?	5/25/22	?	5/18/22	?	Wild bird	Morbidity/Mortality	Private (non-government) submission	?
H5N1	United States of America	Florida: Orange	Black vulture	?	6/14/22	?	6/4/22	?	Wild bird	Morbidity/Mortality	Private (non-government) submission	?
H5N1	United States of America	Florida: Orange	Black vulture	?	6/21/22	?	6/11/22	?	Wild bird	Morbidity/Mortality	Private (non-government) submission	?
H5N1	United States of America	Florida: Brevard	American wood stork	?	6/21/22	?	6/14/22	?	Wild bird	Morbidity/Mortality	FL FWCC	?
H5N1	United States of America	Florida: Brevard	Black vulture	?	6/22/22	?	6/14/22	?	Wild bird	Morbidity/Mortality	Private (non-government) submission	?
H5N1	United States of America	Florida: Palm Beach	Heron (unidentified)	?	6/22/22	?	6/14/22	?	Wild bird	Morbidity/Mortality	Private (non-government) submission	?
H5N1	United States of America	Florida: Brevard	Black vulture	?	6/28/22	?	6/20/22	?	Wild bird	Morbidity/Mortality	Private (non-government) submission	?
H5N1	United States of America	Florida: Brevard	Black vulture	?	6/28/22	?	6/19/22	?	Wild bird	Morbidity/Mortality	Private (non-government) submission	?
H5N1	United States of America	Florida: Brevard	Black vulture	?	6/28/22	?	6/18/22	?	Wild bird	Morbidity/Mortality	Private (non-government) submission	?
H5N1	United States of America	Florida: Palm Beach	Black vulture	?	6/28/22	?	6/18/22	?	Wild bird	Morbidity/Mortality	Private (non-government) submission	?
H5N1	United States of America	Florida: Pinellas	Great horned owl	?	6/29/22	?	6/22/22	?	Wild bird	Morbidity/Mortality	FL FWCC	?
H5N1	United States of America	Florida: Pinellas	Great horned owl	?	6/29/22	?	6/14/22	?	Wild bird	Morbidity/Mortality	FL FWCC	?
H5N1	United States of America	Florida: Pinellas	Great horned owl	?	6/29/22	?	6/11/22	?	Wild bird	Morbidity/Mortality	FL FWCC	?
H5N1	United States of America	Iowa: Buchanan	Great horned owl	?	5/17/22	?	5/11/22	?	Wild bird	Morbidity/Mortality	IA DNR	?
H5N1	United States of America	New Jersey: Monmouth	Black vulture	?	5/25/22	?	5/18/22	?	Wild bird	Morbidity/Mortality	NWDP	?
H5N1	United States of America	New Jersey: Monmouth	Black vulture	?	5/25/22	?	5/18/22	?	Wild bird	Morbidity/Mortality	NWDP	?
H5N1	United States of America	New Jersey: Monmouth	Black vulture	?	5/25/22	?	5/18/22	?	Wild bird	Morbidity/Mortality	NWDP	?
H5N1	United States of America	New Jersey: Monmouth	Black vulture	?	5/25/22	?	5/18/22	?	Wild bird	Morbidity/Mortality	NWDP	?
H5N1	United States of America	New Jersey: Monmouth	Black vulture	?	5/25/22	?	5/18/22	?	Wild bird	Morbidity/Mortality	NWDP	?
H5N1	United States of America	New York: Orange	Bald eagle	?	5/20/22	?	5/13/22	?	Wild bird	Morbidity/Mortality	NY DEC	?
H5N1	United States of America	New York: Suffolk	Red-tailed hawk	?	5/20/22	?	5/13/22	?	Wild bird	Morbidity/Mortality	NY DEC	?
H5N1	United States of America	New York: Rockland	Bald eagle	?	5/20/22	?	5/13/22	?	Wild bird	Morbidity/Mortality	NY DEC	?
H5N1	United States of America	New York: Chautauqua	Bald eagle	?	5/20/22	?	5/13/22	?	Wild bird	Morbidity/Mortality	NY DEC	?
H5N1	United States of America	New York: Monroe	Turkey vulture	?	5/24/22	?	5/19/22	?	Wild bird	Morbidity/Mortality	NY DEC	?
H5N1	United States of America	New York: Erie	Turkey vulture	?	5/27/22	?	5/19/22	?	Wild bird	Morbidity/Mortality	NY DEC	?
H5N1	United States of America	New York: Suffolk	Gull (unidentified)	?	6/2/22	?	5/6/22	?	Wild bird	Morbidity/Mortality	NY DEC	?
H5N1	United States of America	Idaho: Ada	Canada goose	?	6/8/22	?	5/31/22	?	Wild bird	Morbidity/Mortality	ID Fish and Game	?
H5N1	United States of America	Idaho: Ada	Canada goose	?	6/8/22	?	5/31/22	?	Wild bird	Morbidity/Mortality	ID Fish and Game	?
H5N1	United States of America	Idaho: Ada	Harris hawk	?	6/10/22	?	6/6/22	?	Wild bird	Morbidity/Mortality	ID Fish and Game	?
H5N1	United States of America	Idaho: Ada	Canada goose	?	6/22/22	?	6/4/22	?	Wild bird	Morbidity/Mortality	ID Fish and Game	?
H5N1	United States of America	New York: Chautauqua	Bald eagle	?	6/8/22	?	5/31/22	?	Wild bird	Morbidity/Mortality	NY DEC	?
H5N1	United States of America	New York: Saratoga	Bald eagle	?	6/9/22	?	6/1/22	?	Wild bird	Morbidity/Mortality	NY DEC	?
H5N1	United States of America	New York: Orange	Bald eagle	?	6/9/22	?	6/2/22	?	Wild bird	Morbidity/Mortality	NY DEC	?
H5N1	United States of America	New York: Rensselaer	Bald eagle	?	6/9/22	?	6/1/22	?	Wild bird	Morbidity/Mortality	NY DEC	?
H5N1	United States of America	New York: Jefferson	Bald eagle	?	6/10/22	?	6/7/22	?	Wild bird	Morbidity/Mortality	NY DEC	?
H5N1	United States of America	New York: Franklin	Bald eagle	?	6/10/22	?	6/6/22	?	Wild bird	Morbidity/Mortality	NY DEC	?
H5N1	United States of America	New York: Seneca	Red-tailed hawk	?	5/12/22	?	5/4/22	?	Wild bird	Morbidity/Mortality	NY DEC	?
H5N1	United States of America	New York: Clinton	Bald eagle	?	5/12/22	?	5/3/22	?	Wild bird	Morbidity/Mortality	NY DEC	?
H5N1	United States of America	New York: Livingston	Turkey vulture	?	6/21/22	?	6/14/22	?	Wild bird	Morbidity/Mortality	NY DEC	?
H5N1	United States of America	New York: St. Lawrence	Turkey vulture	?	6/29/22	?	6/21/22	?	Wild bird	Morbidity/Mortality	NY DEC	?
H5N1	United States of America	New York: St. Lawrence	Turkey vulture	?	6/29/22	?	6/21/22	?	Wild bird	Morbidity/Mortality	NY DEC	?
H5N1	United States of America	New York: St. Lawrence	Turkey vulture	?	6/29/22	?	6/21/22	?	Wild bird	Morbidity/Mortality	NY DEC	?
H5N1	United States of America	Oregon: Clackamas	Red-tailed hawk	?	5/19/22	?	5/10/22	?	Wild bird	Morbidity/Mortality	OR DFW	?
H5N1	United States of America	Oregon: Lane	Canada goose	?	5/23/22	?	5/16/22	?	Wild bird	Morbidity/Mortality	OR DFW	?
H5N1	United States of America	Oregon: Lane	Canada goose	?	5/23/22	?	5/16/22	?	Wild bird	Morbidity/Mortality	OR DFW	?
H5N1	United States of America	Oregon: Lane	Red-tailed hawk	?	5/24/22	?	5/17/22	?	Wild bird	Morbidity/Mortality	OR DFW	?
H5N1	United States of America	Oregon: Umatilla	Bald eagle	?	6/14/22	?	5/26/22	?	Wild bird	Morbidity/Mortality	OR DFW	?
H5N1	United States of America	Oregon: Harney	Great horned owl	?	6/16/22	?	5/26/22	?	Wild bird	Morbidity/Mortality	OR DFW	?
H5N1	United States of America	Oregon: Marion	Canada goose	?	6/16/22	?	6/12/22	?	Wild bird	Morbidity/Mortality	OR DFW	?
H5N1	United States of America	Oregon: Marion	Canada goose	?	6/16/22	?	6/10/22	?	Wild bird	Morbidity/Mortality	OR DFW	?
H5N1	United States of America	Oregon: Union	Canada goose	?	6/29/22	?	6/23/22	?	Wild bird	Morbidity/Mortality	OR DFW	?
H5N1	United States of America	Pennsylvania: Chester	Black vulture	?	5/17/22	?	5/5/22	?	Wild bird	Morbidity/Mortality	PA Game Commission	?
H5N1	United States of America	Pennsylvania: Franklin	Canada goose	?	5/31/22	?	5/23/22	?	Wild bird	Morbidity/Mortality	PA Game Commission	?
H5N1	United States of America	Pennsylvania: Bucks	Black vulture	?	5/31/22	?	5/25/22	?	Wild bird	Morbidity/Mortality	PA Game Commission	?
H5N1	United States of America	Pennsylvania: Lancaster	Black vulture	?	5/31/22	?	5/12/22	?	Wild bird	Morbidity/Mortality	PA Game Commission	?
H5N1	United States of America	Pennsylvania: Lancaster	Black vulture	?	5/31/22	?	5/12/22	?	Wild bird	Morbidity/Mortality	PA Game Commission	?
H5N1	United States of America	Pennsylvania: Lancaster	Turkey vulture	?	5/31/22	?	5/12/22	?	Wild bird	Morbidity/Mortality	PA Game Commission	?
H5N1	United States of America	Pennsylvania: Franklin	Canada goose	?	5/31/22	?	5/23/22	?	Wild bird	Morbidity/Mortality	PA Game Commission	?
H5N1	United States of America	Pennsylvania: Franklin	Canada goose	?	5/31/22	?	5/23/22	?	Wild bird	Morbidity/Mortality	PA Game Commission	?
H5N1	United States of America	Pennsylvania: Montgomery	Black vulture	?	6/9/22	?	6/3/22	?	Wild bird	Morbidity/Mortality	PA Game Commission	?
H5N1	United States of America	Pennsylvania: Montgomery	Black vulture	?	6/9/22	?	6/3/22	?	Wild bird	Morbidity/Mortality	PA Game Commission	?
H5N1	United States of America	Pennsylvania: Dauphin	Black vulture	?	6/16/22	?	6/10/22	?	Wild bird	Morbidity/Mortality	PA Game Commission	?
H5N1	United States of America	Pennsylvania: Dauphin	Black vulture	?	6/16/22	?	6/10/22	?	Wild bird	Morbidity/Mortality	PA Game Commission	?
H5N1	United States of America	Pennsylvania: Dauphin	Black vulture	?	6/16/22	?	6/10/22	?	Wild bird	Morbidity/Mortality	PA Game Commission	?
H5N1	United States of America	Pennsylvania: Delaware	Black vulture	?	6/21/22	?	6/7/22	?	Wild bird	Morbidity/Mortality	PA Game Commission	?
H5N1	United States of America	Pennsylvania: Crawford	Red-tailed hawk	?	6/21/22	?	6/14/22	?	Wild bird	Morbidity/Mortality	PA Game Commission	?
H5N1	United States of America	Utah: Salt Lake	Mallard	?	5/19/22	?	Unknown	?	Wild bird	Morbidity/Mortality	UT DWR	?
H5N1	United States of America	Utah: Salt Lake	Owl (unidentified)	?	5/20/22	?	5/16/22	?	Wild bird	Morbidity/Mortality	UT DWR	?
H5N1	United States of America	Utah: Carbon	American white pelican	?	5/20/22	?	5/16/22	?	Wild bird	Morbidity/Mortality	UT DWR	?
H5N1	United States of America	Utah: Carbon	American white pelican	?	5/20/22	?	5/16/22	?	Wild bird	Morbidity/Mortality	UT DWR	?
H5N1	United States of America	Utah: Carbon	Canada goose	?	5/24/22	?	5/18/22	?	Wild bird	Morbidity/Mortality	UT DWR	?
H5N1	United States of America	Utah: Cache	Turkey vulture	?	5/24/22	?	5/18/22	?	Wild bird	Morbidity/Mortality	UT DWR	?
H5N1	United States of America	Utah: Weber	Turkey vulture	?	6/2/22	?	Unknown	?	Wild bird	Morbidity/Mortality	UT DWR	?
H5N1	United States of America	Utah: Salt Lake	Hawk (unidentified)	?	6/7/22	?	Unknown	?	Wild bird	Morbidity/Mortality	UT DWR	?
H5N1	United States of America	Utah: Salt Lake	Goose (unidentified)	?	6/7/22	?	Unknown	?	Wild bird	Morbidity/Mortality	UT DWR	?
H5N1	United States of America	Utah: Salt Lake	Goose (unidentified)	?	6/10/22	?	Unknown	?	Wild bird	Morbidity/Mortality	UT DWR	?
H5N1	United States of America	Utah: Salt Lake	Goose (unidentified)	?	6/14/22	?	6/8/22	?	Wild bird	Morbidity/Mortality	UT DWR	?
H5N1	United States of America	Utah: Salt Lake	Goose (unidentified)	?	6/14/22	?	6/8/22	?	Wild bird	Morbidity/Mortality	UT DWR	?
H5N1	United States of America	Utah: Salt Lake	Goose (unidentified)	?	6/14/22	?	6/8/22	?	Wild bird	Morbidity/Mortality	UT DWR	?
H5N1	United States of America	Utah: Salt Lake	Goose (unidentified)	?	6/14/22	?	6/8/22	?	Wild bird	Morbidity/Mortality	UT DWR	?
H5N1	United States of America	Utah: Salt Lake	Hawk (unidentified)	?	6/14/22	?	6/8/22	?	Wild bird	Morbidity/Mortality	UT DWR	?
H5N1	United States of America	Utah: Salt Lake	Hawk (unidentified)	?	6/14/22	?	6/8/22	?	Wild bird	Morbidity/Mortality	UT DWR	?
H5N1	United States of America	Utah: Weber	Hawk (unidentified)	?	6/14/22	?	6/9/22	?	Wild bird	Morbidity/Mortality	UT DWR	?
H5N1	United States of America	Utah: Cache	Owl (unidentified)	?	5/18/22	?	5/11/22	?	Wild bird	Morbidity/Mortality	UT DWR	?
H5N1	United States of America	Utah: Cache	Hawk (unidentified)	?	5/18/22	?	5/11/22	?	Wild bird	Morbidity/Mortality	UT DWR	?
H5N1	United States of America	Utah: Cache	Owl (unidentified)	?	5/18/22	?	5/11/22	?	Wild bird	Morbidity/Mortality	UT DWR	?
H5N1	United States of America	Utah: Cache	Hawk (unidentified)	?	5/18/22	?	5/11/22	?	Wild bird	Morbidity/Mortality	UT DWR	?
H5N1	United States of America	Utah: Cache	Hawk (unidentified)	?	5/18/22	?	5/11/22	?	Wild bird	Morbidity/Mortality	UT DWR	?
H5N1	United States of America	Utah: Cache	Turkey vulture	?	5/19/22	?	5/16/22	?	Wild bird	Morbidity/Mortality	UT DWR	?
H5N1	United States of America	Utah: Weber	Turkey vulture	?	6/2/22	?	Unknown	?	Wild bird	Morbidity/Mortality	UT DWR	?
H5N1	United States of America	Utah: Salt Lake	Owl (unidentified)	?	6/2/22	?	Unknown	?	Wild bird	Morbidity/Mortality	UT DWR	?
H5N1	United States of America	Utah: Weber	Hawk (unidentified)	?	6/7/22	?	Unknown	?	Wild bird	Morbidity/Mortality	UT DWR	?
H5N1	United States of America	Utah: Weber	Great horned owl	?	6/14/22	?	6/9/22	?	Wild bird	Morbidity/Mortality	UT DWR	?
H5N1	United States of America	Washington: King	Bald eagle	?	6/29/22	?	6/15/22	?	Wild bird	Morbidity/Mortality	WA DFW	?
H5N1	United States of America	Washington: King	Canada goose	?	5/23/22	?	5/18/22	?	Wild bird	Morbidity/Mortality	WA DFW	?
H5N1	United States of America	Washington: King	Canada goose	?	5/23/22	?	5/18/22	?	Wild bird	Morbidity/Mortality	WA DFW	?
H5N1	United States of America	Washington: King	Canada goose	?	5/26/22	?	5/19/22	?	Wild bird	Morbidity/Mortality	WA DFW	?
H5N1	United States of America	Washington: King	Canada goose	?	6/15/22	?	5/29/22	?	Wild bird	Morbidity/Mortality	WA DFW	?
H5N1	United States of America	Washington: King	Bald eagle	?	6/15/22	?	6/7/22	?	Wild bird	Morbidity/Mortality	WA DFW	?
H5N1	United States of America	Washington: King	Canada goose	?	6/15/22	?	5/27/22	?	Wild bird	Morbidity/Mortality	WA DFW	?
H5N1	United States of America	Washington: King	Canada goose	?	6/15/22	?	5/23/22	?	Wild bird	Morbidity/Mortality	WA DFW	?
H5N1	United States of America	Washington: Snohomish	Mallard	?	5/23/22	?	5/18/22	?	Wild bird	Morbidity/Mortality	WA DFW	?
H5N1	United States of America	Washington: Snohomish	Canada goose	?	5/23/22	?	5/18/22	?	Wild bird	Morbidity/Mortality	WA DFW	?
H5N1	United States of America	Washington: Snohomish	Canada goose	?	6/15/22	?	5/28/22	?	Wild bird	Morbidity/Mortality	WA DFW	?
H5N1	United States of America	Washington: Spokane	Bald eagle	?	5/25/22	?	5/19/22	?	Wild bird	Morbidity/Mortality	WA DFW	?
H5N1	United States of America	Washington: Spokane	Common raven	?	5/25/22	?	5/19/22	?	Wild bird	Morbidity/Mortality	WA DFW	?
H5N1	United States of America	Washington: Island	Bald eagle	?	5/25/22	?	5/11/22	?	Wild bird	Morbidity/Mortality	WA DFW	?
H5N1	United States of America	Washington: Benton	American crow	?	5/25/22	?	4/19/22	?	Wild bird	Morbidity/Mortality	WA DFW	?
H5N1	United States of America	Washington: Benton	Canada goose	?	5/25/22	?	4/19/22	?	Wild bird	Morbidity/Mortality	WA DFW	?
H5N1	United States of America	Washington: Benton	Canada goose	?	5/25/22	?	4/19/22	?	Wild bird	Morbidity/Mortality	WA DFW	?
H5N1	United States of America	Washington: Franklin	Gull (unidentified)	?	6/14/22	?	6/6/22	?	Wild bird	Morbidity/Mortality	WA DFW	?
H5N1	United States of America	Washington: Whatcom	Bald eagle	?	6/14/22	?	6/6/22	?	Wild bird	Morbidity/Mortality	WA DFW	?
H5N1	United States of America	Washington: Pierce	Great horned owl	?	6/22/22	?	6/11/22	?	Wild bird	Morbidity/Mortality	WA DFW	?
H5N1	United States of America	Washington: Yakima	Red-tailed hawk	?	6/24/22	?	6/10/22	?	Wild bird	Morbidity/Mortality	WA DFW	?
H5N1	United States of America	Washington: Yakima	Red-tailed hawk	?	6/24/22	?	6/10/22	?	Wild bird	Morbidity/Mortality	WA DFW	?
H5N1	United States of America	Washington: Yakima	Red-tailed hawk	?	6/24/22	?	6/10/22	?	Wild bird	Morbidity/Mortality	WA DFW	?
H5N1	United States of America	Michigan: Muskegon	Double-crested cormorant	?	6/17/22	?	6/8/22	?	Wild bird	Morbidity/Mortality	MI DNR	?
H5N1	United States of America	Michigan: Midland	Bald eagle	?	6/17/22	?	6/8/22	?	Wild bird	Morbidity/Mortality	MI DNR	?
H5N1	United States of America	Michigan: Ottawa	Bald eagle	?	6/17/22	?	6/8/22	?	Wild bird	Morbidity/Mortality	MI DNR	?
H5N1	United States of America	Michigan: Saginaw	Bald eagle	?	6/17/22	?	6/8/22	?	Wild bird	Morbidity/Mortality	MI DNR	?
H5N1	United States of America	Michigan: Saginaw	Bald eagle	?	6/17/22	?	6/8/22	?	Wild bird	Morbidity/Mortality	MI DNR	?
H5N1	United States of America	Michigan: Wayne	Common loon	?	6/17/22	?	6/8/22	?	Wild bird	Morbidity/Mortality	MI DNR	?
H5N1	United States of America	Wisconsin: Door	Double-crested cormorant	?	6/24/22	?	6/1/22	?	Wild bird	Morbidity/Mortality	USFWS/USGS	?
H5N1	United States of America	Wisconsin: Door	Double-crested cormorant	?	6/24/22	?	6/1/22	?	Wild bird	Morbidity/Mortality	USFWS/USGS	?
H5N1	United States of America	North Dakota: Stutsman	Eared grebe	?	6/29/22	?	6/16/22	?	Wild bird	Morbidity/Mortality	ND Game and Fish/USFWS/USGS	?
H5N1	United States of America	North Dakota: Stutsman	Eared grebe	?	6/29/22	?	6/16/22	?	Wild bird	Morbidity/Mortality	ND Game and Fish/USFWS/USGS	?
H5N1	United States of America	Florida: Brevard	Black vulture	?	7/6/22	?	6/23/22	?	Wild bird	Morbidity/Mortality	Private (non-government) submission	?
H5N1	United States of America	Florida: Brevard	Black vulture	?	7/6/22	?	6/25/22	?	Wild bird	Morbidity/Mortality	Private (non-government) submission	?
H5N1	United States of America	Florida: Brevard	Black vulture	?	7/6/22	?	6/25/22	?	Wild bird	Morbidity/Mortality	Private (non-government) submission	?
H5N1	United States of America	Florida: Brevard	Black vulture	?	7/6/22	?	6/28/22	?	Wild bird	Morbidity/Mortality	Private (non-government) submission	?
H5N1	United States of America	Florida: Brevard	Black vulture	?	7/6/22	?	6/28/22	?	Wild bird	Morbidity/Mortality	Private (non-government) submission	?
H5N1	United States of America	Florida: Brevard	Black vulture	?	7/6/22	?	6/26/22	?	Wild bird	Morbidity/Mortality	Private (non-government) submission	?
H5N1	United States of America	Florida: Brevard	Black vulture	?	7/6/22	?	6/26/22	?	Wild bird	Morbidity/Mortality	Private (non-government) submission	?
H5N1	United States of America	Florida: Brevard	Black vulture	?	7/6/22	?	6/26/22	?	Wild bird	Morbidity/Mortality	Private (non-government) submission	?
H5N1	United States of America	Florida: Brevard	Black vulture	?	7/11/22	?	7/3/22	?	Wild bird	Morbidity/Mortality	Private (non-government) submission	?
H5N1	United States of America	Florida: Brevard	Black vulture	?	7/11/22	?	7/4/22	?	Wild bird	Morbidity/Mortality	Private (non-government) submission	?
H5N1	United States of America	Florida: Brevard	Black vulture	?	7/11/22	?	7/4/22	?	Wild bird	Morbidity/Mortality	Private (non-government) submission	?
H5N1	United States of America	Florida: Brevard	Black vulture	?	7/11/22	?	7/4/22	?	Wild bird	Morbidity/Mortality	Private (non-government) submission	?
H5N1	United States of America	Florida: Brevard	Black vulture	?	7/11/22	?	6/28/22	?	Wild bird	Morbidity/Mortality	Private (non-government) submission	?
H5N1	United States of America	Florida: Brevard	Black vulture	?	7/11/22	?	6/30/22	?	Wild bird	Morbidity/Mortality	Private (non-government) submission	?
H5N1	United States of America	Michigan: Grand Traverse	Bald eagle	?	7/11/22	?	6/27/22	?	Wild bird	Morbidity/Mortality	Private (non-government) submission	?
H5N1	United States of America	Oregon: Multnomah	Canada goose	?	7/7/22	?	6/27/22	?	Wild bird	Morbidity/Mortality	OR DFW	?
H5N1	United States of America	Oregon: Multnomah	Great blue heron	?	7/7/22	?	6/27/22	?	Wild bird	Morbidity/Mortality	OR DFW	?
H5N1	United States of America	California: Glenn	Canada goose	?	7/14/22	?	7/5/22	?	Wild bird	Morbidity/Mortality	USFWS/USGS	?
H5N1	United States of America	California: Colusa	Canada goose	?	7/14/22	?	7/5/22	?	Wild bird	Morbidity/Mortality	USFWS/USGS	?
H5N1	United States of America	California: Colusa	American white pelican	?	7/14/22	?	7/5/22	?	Wild bird	Morbidity/Mortality	USFWS/USGS	?
H5N1	United States of America	Florida: Hillsborough	Bald eagle	?	4/15/22	?	1/25/22	?	Wild bird	Morbidity/Mortality	USFWS/SCWDS	?
H5N1	United States of America	Kansas: Brown	Bald eagle	?	6/7/22	?	4/5/22	?	Wild bird	Morbidity/Mortality	KS DWP/SCWDS	?
H5N1	United States of America	Georgia: Toombs	Black vulture	?	6/7/22	?	5/31/22	?	Wild bird	Morbidity/Mortality	GA DNR/SCWDS	?
H5N1	United States of America	Georgia: Toombs	Black vulture	?	6/7/22	?	5/31/22	?	Wild bird	Morbidity/Mortality	GA DNR/SCWDS	?
H5N1	United States of America	Georgia: Toombs	Black vulture	?	6/7/22	?	5/31/22	?	Wild bird	Morbidity/Mortality	GA DNR/SCWDS	?
H5N1	United States of America	Florida: Hillsborough	Muscovy duck	?	5/27/22	?	5/11/22	?	Wild bird	Morbidity/Mortality	FL FWCC/SCWDS	?
H5N1	United States of America	Virginia: King George	Bald eagle	?	4/29/22	?	4/15/22	?	Wild bird	Morbidity/Mortality	VA DWR/SCWDS	?
H5N1	United States of America	Florida: St. Johns	Muscovy duck	?	4/29/22	?	4/18/22	?	Wild bird	Morbidity/Mortality	FL FWCC/SCWDS	?
H5N1	United States of America	South Carolina: Charleston	Black vulture	?	5/20/22	?	5/10/22	?	Wild bird	Morbidity/Mortality	SC DNR/SCWDS	?
H5N1	United States of America	South Carolina: Charleston	Black vulture	?	5/20/22	?	5/10/22	?	Wild bird	Morbidity/Mortality	SC DNR/SCWDS	?
H5N1	United States of America	South Carolina: Charleston	Black vulture	?	5/20/22	?	5/10/22	?	Wild bird	Morbidity/Mortality	SC DNR/SCWDS	?
H5N1	United States of America	Georgia: Chatham	Black vulture	?	6/24/22	?	6/2/22	?	Wild bird	Morbidity/Mortality	GA DNR/SCWDS	?
H5N1	United States of America	Kansas: Lyon	Bald eagle	?	6/24/22	?	5/24/22	?	Wild bird	Morbidity/Mortality	KS DWP/SCWDS	?
H5N1	United States of America	Kansas: Rawlins	Snow goose	?	4/8/22	?	3/25/22	?	Wild bird	Morbidity/Mortality	KS DWP/SCWDS	?
H5N1	United States of America	Montana: Ravalli	Hawk (unidentified)	?	5/20/22	?	5/16/22	?	Wild bird	Morbidity/Mortality	MT FWP	?
H5N1	United States of America	Montana: Ravalli	Canada goose	?	5/20/22	?	5/16/22	?	Wild bird	Morbidity/Mortality	MT FWP	?
H5N1	United States of America	Montana: Gallatin	Common raven	?	5/20/22	?	5/16/22	?	Wild bird	Morbidity/Mortality	MT FWP	?
H5N1	United States of America	Montana: Gallatin	Hawk (unidentified)	?	5/20/22	?	5/16/22	?	Wild bird	Morbidity/Mortality	MT FWP	?
H5N1	United States of America	Montana: Gallatin	Great horned owl	?	6/7/22	?	5/27/22	?	Wild bird	Morbidity/Mortality	MT FWP	?
H5N1	United States of America	Montana: Ravalli	Great horned owl	?	6/16/22	?	6/9/22	?	Wild bird	Morbidity/Mortality	MT FWP	?
H5N1	United States of America	Montana: Ravalli	Great horned owl	?	6/16/22	?	6/9/22	?	Wild bird	Morbidity/Mortality	MT FWP	?
H5N1	United States of America	Montana: Missoula	Red-tailed hawk	?	6/16/22	?	6/9/22	?	Wild bird	Morbidity/Mortality	MT FWP	?
H5N1	United States of America	Montana: Flathead	Bald eagle	?	7/15/22	?	7/6/22	?	Wild bird	Morbidity/Mortality	MT FWP	?
H5N1	United States of America	Pennsylvania: Montgomery	Black vulture	?	7/14/22	?	7/8/22	?	Wild bird	Morbidity/Mortality	PA Game Commission	?
H5N1	United States of America	Pennsylvania: Montgomery	Black vulture	?	7/14/22	?	7/8/22	?	Wild bird	Morbidity/Mortality	PA Game Commission	?
H5N1	United States of America	Pennsylvania: Montgomery	Black vulture	?	7/14/22	?	7/8/22	?	Wild bird	Morbidity/Mortality	PA Game Commission	?
H5N1	United States of America	Pennsylvania: Franklin	Great horned owl	?	7/15/22	?	4/20/22	?	Wild bird	Morbidity/Mortality	PA Game Commission	?
H5N1	United States of America	Pennsylvania: Erie	Herring gull	?	7/15/22	?	4/27/22	?	Wild bird	Morbidity/Mortality	PA Game Commission	?
H5N1	United States of America	Pennsylvania: Erie	Bald eagle	?	7/15/22	?	4/27/22	?	Wild bird	Morbidity/Mortality	PA Game Commission	?
H5N1	United States of America	Pennsylvania: Crawford	Red-tailed hawk	?	7/15/22	?	4/27/22	?	Wild bird	Morbidity/Mortality	PA Game Commission	?
H5N1	United States of America	Pennsylvania: Butler	Bald eagle	?	7/15/22	?	4/27/22	?	Wild bird	Morbidity/Mortality	PA Game Commission	?
H5N1	United States of America	Pennsylvania: Columbia	Bald eagle	?	7/15/22	?	5/24/22	?	Wild bird	Morbidity/Mortality	PA Game Commission	?
H5N1	United States of America	Pennsylvania: Lancaster	Great horned owl	?	7/15/22	?	5/2/22	?	Wild bird	Morbidity/Mortality	PA Game Commission	?
H5N1	United States of America	Pennsylvania: Dauphin	Bald eagle	?	7/15/22	?	5/2/22	?	Wild bird	Morbidity/Mortality	PA Game Commission	?
H5N1	United States of America	Pennsylvania: York	Bald eagle	?	7/15/22	?	5/11/22	?	Wild bird	Morbidity/Mortality	PA Game Commission	?
H5N1	United States of America	Pennsylvania: Crawford	Wood duck	?	7/15/22	?	5/10/22	?	Wild bird	Morbidity/Mortality	PA Game Commission	?
H5N1	United States of America	Oregon: Benton	Canada goose	?	7/12/22	?	7/1/22	?	Wild bird	Morbidity/Mortality	OR DFW	?
H5N1	United States of America	Oregon: Benton	Canada goose	?	7/12/22	?	7/5/22	?	Wild bird	Morbidity/Mortality	OR DFW	?
H5N1	United States of America	Oregon: Benton	Red-tailed hawk	?	7/14/22	?	7/6/22	?	Wild bird	Morbidity/Mortality	OR DFW	?
H5N1	United States of America	Alaska: Sitka	Bald eagle	?	6/24/22	?	6/3/22	?	Wild bird	Morbidity/Mortality	AK DFG/USFWS	?
H5N1	United States of America	Alaska: North Slope	Common raven	?	7/11/22	?	6/26/22	?	Wild bird	Morbidity/Mortality	AK DFG/USFWS	?
H5N1	United States of America	Alaska: North Slope	Common raven	?	7/11/22	?	6/26/22	?	Wild bird	Morbidity/Mortality	AK DFG/USFWS	?
H5N1	United States of America	Alaska: North Slope	Common raven	?	7/11/22	?	6/26/22	?	Wild bird	Morbidity/Mortality	AK DFG/USFWS	?
H5N1	United States of America	Alaska: North Slope	Common raven	?	7/11/22	?	6/26/22	?	Wild bird	Morbidity/Mortality	AK DFG/USFWS	?
H5N1	United States of America	Alaska: Bethel	Parasitic jaeger	?	7/13/22	?	6/22/22	?	Wild bird	Morbidity/Mortality	AK DFG/USFWS	?
H5N1	United States of America	Alaska: Bethel	Arctic tern	?	7/13/22	?	6/22/22	?	Wild bird	Morbidity/Mortality	AK DFG/USFWS	?
H5N1	United States of America	Alaska: Bethel	Gull (unidentified)	?	7/13/22	?	6/22/22	?	Wild bird	Morbidity/Mortality	AK DFG/USFWS	?
H5N1	United States of America	Florida: Brevard	Black vulture	?	7/11/22	?	6/29/22	?	Wild bird	Morbidity/Mortality	Private (non-government) submission	?
H5N1	United States of America	Florida: Brevard	Black vulture	?	7/11/22	?	6/29/22	?	Wild bird	Morbidity/Mortality	Private (non-government) submission	?
H5N1	United States of America	Florida: Brevard	Black vulture	?	7/11/22	?	7/5/22	?	Wild bird	Morbidity/Mortality	Private (non-government) submission	?
H5N1	United States of America	Florida: Brevard	Black vulture	?	7/11/22	?	7/5/22	?	Wild bird	Morbidity/Mortality	Private (non-government) submission	?
H5N1	United States of America	Florida: Brevard	Black vulture	?	7/11/22	?	7/2/22	?	Wild bird	Morbidity/Mortality	Private (non-government) submission	?
H5N1	United States of America	Florida: Brevard	Black vulture	?	7/11/22	?	7/2/22	?	Wild bird	Morbidity/Mortality	Private (non-government) submission	?
H5N1	United States of America	Florida: Brevard	Black vulture	?	7/11/22	?	7/2/22	?	Wild bird	Morbidity/Mortality	Private (non-government) submission	?
H5N1	United States of America	Florida: Brevard	Black vulture	?	7/11/22	?	7/1/22	?	Wild bird	Morbidity/Mortality	Private (non-government) submission	?
H5N1	United States of America	Florida: Brevard	Black vulture	?	7/11/22	?	7/1/22	?	Wild bird	Morbidity/Mortality	Private (non-government) submission	?
H5N1	United States of America	Florida: Brevard	Black vulture	?	7/11/22	?	7/1/22	?	Wild bird	Morbidity/Mortality	Private (non-government) submission	?
H5N1	United States of America	Florida: Brevard	Black vulture	?	7/11/22	?	7/1/22	?	Wild bird	Morbidity/Mortality	Private (non-government) submission	?
H5N1	United States of America	Florida: Alachua	Black vulture	?	7/14/22	?	7/7/22	?	Wild bird	Morbidity/Mortality	FL FWCC	?
H5N1	United States of America	Idaho: Ada	Canada goose	?	7/14/22	?	6/27/22	?	Wild bird	Morbidity/Mortality	ID Fish and Game	?
H5N1	United States of America	Idaho: Ada	Canada goose	?	7/14/22	?	6/23/22	?	Wild bird	Morbidity/Mortality	ID Fish and Game	?
H5N1	United States of America	Massachusetts: Essex	Common eider	?	7/25/22	?	6/29/22	?	Wild bird	Morbidity/Mortality	Tufts University	?
H5N1	United States of America	Massachusetts: Barnstable	Great black-backed gull	?	7/25/22	?	6/29/22	?	Wild bird	Morbidity/Mortality	Tufts University	?
H5N1	United States of America	Massachusetts: Barnstable	Common eider	?	7/25/22	?	6/29/22	?	Wild bird	Morbidity/Mortality	Tufts University	?
H5N1	United States of America	Massachusetts: Barnstable	Common eider	?	7/25/22	?	6/29/22	?	Wild bird	Morbidity/Mortality	Tufts University	?
H5N1	United States of America	Massachusetts: Barnstable	Great black-backed gull	?	7/25/22	?	6/29/22	?	Wild bird	Morbidity/Mortality	Tufts University	?
H5N1	United States of America	Massachusetts: Barnstable	Common eider	?	7/25/22	?	6/29/22	?	Wild bird	Morbidity/Mortality	Tufts University	?
H5N1	United States of America	Massachusetts: Barnstable	Herring gull	?	7/25/22	?	6/29/22	?	Wild bird	Morbidity/Mortality	Tufts University	?
H5N1	United States of America	Massachusetts: Barnstable	Double-crested cormorant	?	7/25/22	?	6/29/22	?	Wild bird	Morbidity/Mortality	Tufts University	?
H5N1	United States of America	Maine: Hancock	Common eider	?	7/25/22	?	6/28/22	?	Wild bird	Morbidity/Mortality	Tufts University	?
H5N1	United States of America	Maine: Hancock	Herring gull	?	7/25/22	?	6/28/22	?	Wild bird	Morbidity/Mortality	Tufts University	?
H5N1	United States of America	Maine: Washington	Common eider	?	7/25/22	?	6/28/22	?	Wild bird	Morbidity/Mortality	Tufts University	?
H5N1	United States of America	Maine: Hancock	Herring gull	?	7/25/22	?	6/28/22	?	Wild bird	Morbidity/Mortality	Tufts University	?
H5N1	United States of America	Maine: Hancock	Gull (unidentified)	?	7/25/22	?	6/28/22	?	Wild bird	Morbidity/Mortality	Tufts University	?
H5N1	United States of America	Maine: Washington	Great black-backed gull	?	7/25/22	?	6/28/22	?	Wild bird	Morbidity/Mortality	Tufts University	?
H5N1	United States of America	Maine: Hancock	Great black-backed gull	?	7/25/22	?	6/28/22	?	Wild bird	Morbidity/Mortality	Tufts University	?
H5N1	United States of America	Maine: Hancock	Double-crested cormorant	?	7/25/22	?	6/28/22	?	Wild bird	Morbidity/Mortality	Tufts University	?
H5N1	United States of America	Maine: Hancock	Great black-backed gull	?	7/25/22	?	6/28/22	?	Wild bird	Morbidity/Mortality	Tufts University	?
H5N1	United States of America	Maine: Knox	Common tern	?	7/25/22	?	6/28/22	?	Wild bird	Morbidity/Mortality	Tufts University	?
H5N1	United States of America	Maine: Hancock	Great black-backed gull	?	7/25/22	?	6/28/22	?	Wild bird	Morbidity/Mortality	Tufts University	?
H5N1	United States of America	Maine: Knox	Arctic tern	?	7/25/22	?	6/28/22	?	Wild bird	Morbidity/Mortality	Tufts University	?
H5N1	United States of America	Maine: Hancock	Common eider	?	7/25/22	?	6/28/22	?	Wild bird	Morbidity/Mortality	Tufts University	?
H5N1	United States of America	Maine: Knox	Great black-backed gull	?	7/25/22	?	6/28/22	?	Wild bird	Morbidity/Mortality	Tufts University	?
H5N1	United States of America	Maine: Hancock	Great black-backed gull	?	7/25/22	?	6/28/22	?	Wild bird	Morbidity/Mortality	Tufts University	?
H5N1	United States of America	Maine: Hancock	Herring gull	?	7/25/22	?	6/28/22	?	Wild bird	Morbidity/Mortality	Tufts University	?
H5N1	United States of America	Maine: Hancock	Great black-backed gull	?	7/25/22	?	6/28/22	?	Wild bird	Morbidity/Mortality	Tufts University	?
H5N1	United States of America	Massachusetts: Essex	Bald eagle	?	7/6/22	?	6/10/22	?	Wild bird	Morbidity/Mortality	Tufts University	?
H5N1	United States of America	Massachusetts: Essex	Double-crested cormorant	?	7/6/22	?	6/10/22	?	Wild bird	Morbidity/Mortality	Tufts University	?
H5N1	United States of America	Massachusetts: Essex	Common eider	?	7/6/22	?	6/10/22	?	Wild bird	Morbidity/Mortality	Tufts University	?
H5N1	United States of America	Massachusetts: Essex	Peregrine falcon	?	7/6/22	?	6/10/22	?	Wild bird	Morbidity/Mortality	Tufts University	?
H5N1	United States of America	Massachusetts: Essex	Great black-backed gull	?	7/6/22	?	6/10/22	?	Wild bird	Morbidity/Mortality	Tufts University	?
H5N1	United States of America	Massachusetts: Essex	Common eider	?	7/6/22	?	6/10/22	?	Wild bird	Morbidity/Mortality	Tufts University	?
H5N1	United States of America	Massachusetts: Essex	Common eider	?	7/6/22	?	6/10/22	?	Wild bird	Morbidity/Mortality	Tufts University	?
H5N1	United States of America	Massachusetts: Essex	Common eider	?	7/6/22	?	6/10/22	?	Wild bird	Morbidity/Mortality	Tufts University	?
H5N1	United States of America	Massachusetts: Essex	Common eider	?	7/6/22	?	6/10/22	?	Wild bird	Morbidity/Mortality	Tufts University	?
H5N1	United States of America	Massachusetts: Essex	Common eider	?	7/6/22	?	6/10/22	?	Wild bird	Morbidity/Mortality	Tufts University	?
H5N1	United States of America	Massachusetts: Essex	Common eider	?	7/6/22	?	6/10/22	?	Wild bird	Morbidity/Mortality	Tufts University	?
H5N1	United States of America	Massachusetts: Essex	Red-tailed hawk	?	7/6/22	?	6/10/22	?	Wild bird	Morbidity/Mortality	Tufts University	?
H5N1	United States of America	Massachusetts: Essex	Red-tailed hawk	?	7/6/22	?	6/10/22	?	Wild bird	Morbidity/Mortality	Tufts University	?
H5N1	United States of America	Massachusetts: Suffolk	Peregrine falcon	?	7/6/22	?	6/10/22	?	Wild bird	Morbidity/Mortality	Tufts University	?
H5N1	United States of America	Massachusetts: Essex	Common eider	?	7/6/22	?	6/10/22	?	Wild bird	Morbidity/Mortality	Tufts University	?
H5N1	United States of America	Massachusetts: Essex	Great black-backed gull	?	7/6/22	?	6/10/22	?	Wild bird	Morbidity/Mortality	Tufts University	?
H5N1	United States of America	Maine: Hancock	Common tern	?	7/6/22	?	6/10/22	?	Wild bird	Morbidity/Mortality	Tufts University	?
H5N1	United States of America	Maine: Hancock	Common tern	?	7/6/22	?	6/10/22	?	Wild bird	Morbidity/Mortality	Tufts University	?
H5N1	United States of America	Maine: Hancock	Common tern	?	7/6/22	?	6/10/22	?	Wild bird	Morbidity/Mortality	Tufts University	?
H5N1	United States of America	Maine: Hancock	Common tern	?	7/6/22	?	6/10/22	?	Wild bird	Morbidity/Mortality	Tufts University	?
H5N1	United States of America	Massachusetts: Barnstable	Common eider	?	7/6/22	?	6/10/22	?	Wild bird	Morbidity/Mortality	Tufts University	?
H5N1	United States of America	Massachusetts: Essex	Great black-backed gull	?	7/6/22	?	6/10/22	?	Wild bird	Morbidity/Mortality	Tufts University	?
H5N1	United States of America	Massachusetts: Barnstable	Red-tailed hawk	?	6/1/22	?	4/1/22	?	Wild bird	Morbidity/Mortality	Tufts University	?
H5N1	United States of America	Massachusetts: Essex	Snowy owl	?	6/1/22	?	4/1/22	?	Wild bird	Morbidity/Mortality	Tufts University	?
H5N1	United States of America	Massachusetts: Essex	Snowy owl	?	6/1/22	?	4/1/22	?	Wild bird	Morbidity/Mortality	Tufts University	?
H5N1	United States of America	Massachusetts: Barnstable	Red-tailed hawk	?	6/1/22	?	4/1/22	?	Wild bird	Morbidity/Mortality	Tufts University	?
H5N1	United States of America	Massachusetts: Nantucket	Great black-backed gull	?	6/1/22	?	4/1/22	?	Wild bird	Morbidity/Mortality	Tufts University	?
H5N1	United States of America	Massachusetts: Nantucket	Great black-backed gull	?	6/1/22	?	4/1/22	?	Wild bird	Morbidity/Mortality	Tufts University	?
H5N1	United States of America	Massachusetts: Nantucket	American crow	?	6/1/22	?	4/1/22	?	Wild bird	Morbidity/Mortality	Tufts University	?
H5N1	United States of America	Massachusetts: Nantucket	Great black-backed gull	?	6/1/22	?	4/1/22	?	Wild bird	Morbidity/Mortality	Tufts University	?
H5N1	United States of America	Massachusetts: Nantucket	Great black-backed gull	?	6/1/22	?	4/1/22	?	Wild bird	Morbidity/Mortality	Tufts University	?
H5N1	United States of America	Massachusetts: Suffolk	Snowy owl	?	6/1/22	?	4/1/22	?	Wild bird	Morbidity/Mortality	Tufts University	?
H5N1	United States of America	Massachusetts: Plymouth	Great horned owl	?	6/1/22	?	5/2/22	?	Wild bird	Morbidity/Mortality	Tufts University	?
H5N1	United States of America	Massachusetts: Barnstable	Snowy owl	?	6/1/22	?	5/2/22	?	Wild bird	Morbidity/Mortality	Tufts University	?
H5N1	United States of America	Massachusetts: Plymouth	Great horned owl	?	6/1/22	?	5/2/22	?	Wild bird	Morbidity/Mortality	Tufts University	?
H5N1	United States of America	Massachusetts: Barnstable	Northern gannet	?	6/1/22	?	5/2/22	?	Wild bird	Morbidity/Mortality	Tufts University	?
H5N1	United States of America	Massachusetts: Nantucket	Osprey	?	6/1/22	?	5/2/22	?	Wild bird	Morbidity/Mortality	Tufts University	?
H5N1	United States of America	Alaska: Nome	Glaucous gull	?	7/18/22	?	5/31/22	?	Wild bird	Morbidity/Mortality	AK DFG/USFWS	?
H5N1	United States of America	Alaska: Northwest Arctic	Common raven	?	7/18/22	?	7/8/22	?	Wild bird	Morbidity/Mortality	AK DFG/USFWS	?
H5N1	United States of America	Alaska: North Slope	Snowy owl	?	7/27/22	?	7/19/22	?	Wild bird	Morbidity/Mortality	AK DFG/USFWS	?
H5N1	United States of America	Alaska: North Slope	Common raven	?	7/27/22	?	7/20/22	?	Wild bird	Morbidity/Mortality	AK DFG/USFWS	?
H5N1	United States of America	Alaska: North Slope	Common raven	?	7/27/22	?	7/20/22	?	Wild bird	Morbidity/Mortality	AK DFG/USFWS	?
H5N1	United States of America	Florida: Brevard	Black vulture	?	7/18/22	?	7/9/22	?	Wild bird	Morbidity/Mortality	Private (non-government) submission	?
H5N1	United States of America	Florida: Brevard	Black vulture	?	7/18/22	?	7/6/22	?	Wild bird	Morbidity/Mortality	Private (non-government) submission	?
H5N1	United States of America	Florida: Brevard	Black vulture	?	7/18/22	?	7/10/22	?	Wild bird	Morbidity/Mortality	Private (non-government) submission	?
H5N1	United States of America	Florida: Brevard	Black vulture	?	7/18/22	?	7/10/22	?	Wild bird	Morbidity/Mortality	Private (non-government) submission	?
H5N1	United States of America	Florida: Brevard	Black vulture	?	7/18/22	?	7/8/22	?	Wild bird	Morbidity/Mortality	Private (non-government) submission	?
[truncated: 10,102 more rows]
