# Supplementary material for: Computational Structural Analysis Predicts Host-Range Promiscuity and Antiviral Resistance in North American H5N1 Lineages
Source: Comput Struct Biotechnol J. 2026 May 8;35(1):0066. doi: 10.34133/csbj.0066 (PMC13153456; doi:10.34133/csbj.0066)
Supplement: Supplementary 1 — Files S1 to S23 Figs. S24 to S30 [file csbj.0066.f1.zip › supplemental_data_file_12.log]

Using proper (=slower) randomizations 
TNT - max. ram = 1024000 Mbytes 
No ram used yet 
Matrices will be read as DNA data 
Matrix space: allocate for up to 8 states 
Reading from gisaid_epiflu_clade_2.3.4.4b.PB2.V9.noDupfixnames.nexus 
Reading file gisaid_epiflu_clade_2.3.4.4b.PB2.V9.noDupfixnames.nexus as NEXUS 
Matrix (2281x3415, 8 states). Memory required for data: 26.90 Mbytes 
  ... Skipping codons block ... 
  ... Skipping sets block ... 
Again reading from script-denis-for-PB2.txt 
Closing NEXUS file 
Outgroup is taxon 0  -  GU052525 
Space for 20000 trees in memory 
Completed search.
Total rearrangements examined: 5,237,681,210,191. 
No target score defined.  Best score hit 1 times.
Best score: 12133.  432 trees retained. 
432 trees condensed (when min. branch length = 0) 
432 trees retained (score 12133) 
Tree file: trees.tnt 
 
Tree 0: 
   ,-- GU052525
   |     ,-- EPI3302678
   |     |  ,-- EPI2181650
   |     |  |        ,-- EPI3314334
   |     |  |     ,----- EPI3528038
   |     |  |     |  ,-- EPI2246781
   |     |  |     |  |-- EPI3304092
   |     |  |     |  |-- EPI2702620
   |     |  |     |  |  ,-- EPI2707114
   |     |  |     |  |--|  ,-- EPI2188290
   |     |  |     |  |  `----- EPI2709566
   |     |  |     |  |  ,-- EPI2263559
   |     |  |     |  |--|  ,-- EPI2246773
   |     |  |     |  |  `----- EPI2704977
   |     |  |     |  |     ,-- EPI2706289
   |     |  |     |  |  ,----- EPI2706818
   |     |  |     |  |  |  ,-- EPI3302446
   |     |  |     |  |  |  |-- EPI2710809
   |     |  |     |  |--|  |-- EPI3304260
   |     |  |     |  |  |  |-- EPI3304340
   |     |  |     |  |  |  |  ,-- EPI3303526
   |     |  |     |  |  `--+----- EPI3306816
   |     |  |     |  |     |  ,-- EPI3304836
   |     |  |     |  |     |----- EPI3305976
   |     |  |     |  |     |  ,-- EPI3313598
   |     |  |     |  |     `----- EPI2236675
   |     |  |     |  |  ,-- EPI2702249
   |     |  |     |  |  |-- EPI2710574
   |     |  |     |  |  |-- EPI2236757
   |     |  |     |  |  |  ,-- EPI3306373
   |     |  |     |  |  |  |-- EPI2427960
   |     |  |     |  |  |--|  ,-- EPI2428360
   |     |  |     |  |  |  `----- EPI2428615
   |     |  |     |  |  |  ,-- EPI3303494
   |     |  |     |  |  |  |-- EPI3298616
   |     |  |     |  |  |  |-- EPI3304620
   |     |  |     |  |  |  |-- EPI3303598
   |     |  |     |  |  |  |-- EPI2704126
   |     |  |     |  |--|  |-- EPI2473571
   |     |  |     |  |  |  |-- EPI3299184
   |     |  |     |  |  |  |-- EPI2035238
   |     |  |     |  |  |  |-- EPI3303046
   |     |  |     |  |  |  |-- EPI2702716
   |     |  |     |  |  |  |-- EPI3303710
   |     |  |     |  |  |  |-- EPI3302638
   |     |  |     |  |  |  |-- EPI2712578
   |     |  |     |  |  |  |-- EPI2703270
   |     |  |     |  |  |  |-- EPI3302702
   |     |  |     |  |  |  |-- EPI3303884
   |     |  |     |  |  `--+-- EPI2703333
   |     |  |     |  |     |-- EPI3304356
   |     |  |  ,--|  |     |-- EPI3304380
   |     |  |  |  |  |     |-- EPI3305532
   |     |  |  |  |  |     |-- EPI3303382
   |     |  |  |  |  |     |-- EPI3308892
   |     |  |  |  |  |     |  ,-- EPI3305164
   |     |  |  |  |  |     |----- EPI3310576
   |     |  |  |  |  |     |  ,-- EPI2702692
   |     |  |  |  |  |     |----- EPI3304772
   |     |  |  |  |  |     |  ,-- EPI2705969
   |     |  |  |  |  |     |----- EPI3308022
   |     |  |  |  |  |     |  ,-- EPI2263928
   |     |  |  |  |  |     |----- EPI2182108
   |     |  |  |  |  |     |  ,-- EPI3309436
   |     |  |  |  |  |     `--|  ,-- EPI3310328
   |     |  |  |  |  |        `----- EPI3310360
   |     |  |  |  |  |  ,-- EPI2017092
   |  ,--|  |  |  |  |  |-- EPI3306782
   |  |  |  |  |  |  |  |-- EPI2702513
   |  |  |  |  |  |  |  |-- EPI3304060
   |  |  |  |  |  |  |  |-- EPI3306277
   |  |  |  |  |  |  |  |-- EPI2710297
   |  |  |  |  |  |  |  |-- EPI3304324
   |  |  |  |  |  |  |  |-- EPI3304412
   |  |  |  |  |  |  |  |-- EPI3308836
   |  |  |  |  |  |  |  |-- EPI2702426
   |  |  |  |  |  |  |  |  ,-- EPI3306767
   |  |  |  |  |  |  |  |----- EPI3306672
   |  |  |  |  |  |  |  |  ,-- EPI2706235
   |  |  |  |  |  |  |  |----- EPI2703488
   |  |  |  |  |  |  |  |  ,-- EPI2247177
   |  |  |  |  |  |  |--+----- EPI3306181
   |  |  |  |  |  |  |  |  ,-- EPI2259212
   |  |  |  |  |  |  |  |----- EPI2182124
   |  |  |  |  |  |  |  |  ,-- EPI2053926
   |  |  |  |  |  |  |  |----- EPI2053934
   |  |  |  |  |  |  |  |  ,-- EPI3308548
   |  |  |  |  |  |  |  |----- EPI3309740
   |  |  |  |  |  |  |  |  ,-- EPI2704759
   |  |  |  |  |  |  |  |  |-- EPI2258716
   |  |  |  |  |  |  |  |  |-- EPI2703948
   |  |  |  |  |  |  |  |  |  ,-- EPI3306133
   |  |  |  |  |  |  |  |  |  |-- EPI3605035
   |  |  |  |  |  |  |  |  |  |-- EPI2712221
   |  |  |  |  |  |  |  |  |  |  ,-- EPI3308964
   |  |  |  |  |  |  |  `--|  |  |-- EPI2182084
   |  |  |  |  |  |  |     |  |  |-- EPI2259492
   |  |  |  |  |  |  |     |  |--+-- EPI2708915
   |  |  |  |  |  `--|     |  |  |  ,-- EPI2708883
   |  |  |  |  |     |     |  |  `----- EPI2709976
   |  |  |  |  |     |     |  |     ,-- EPI3605171
   |  |  |  |  |     |     |  |  ,----- EPI3605345
   |  |  |  |  |     |     `--|  |  ,-- EPI3315260
   |  |  |  |  |     |        |  |----- EPI3315276
   |  |  |  |  |     |        |  |  ,-- EPI3320865
   |  |  |  |  |     |        |  |  |  ,-- EPI3316019
   |  |  |  |  |     |        |  |  |----- EPI3320913
   |  |  |  |  |     |        |  |  |  ,-- EPI3314310
   |  |  |  |  |     |        |  |--|  |-- EPI3315580
   |  |  |  |  |     |        |  |  |  |-- EPI3315004
   |  |  |  |  |     |        |  |  |  |-- EPI3313662
   |  |  |  |  |     |        |  |  |  |-- EPI3314764
   |  |  |  |  |     |        `--|  `--+-- EPI3314118
   |  |  |  |  |     |           |     |-- EPI3314198
   |  |  |  |  |     |           |     |-- EPI3313702
   |  |  |  |  |     |           |     |-- EPI3314844
   |  |  |  |  |     |           |     `-- EPI3313846
   |  |  |  |  |     |           |     ,-- EPI3311398
   |  |  |  |  |     |           |  ,----- EPI3311414
   |  |  |  |  |     |           |  |  ,-- EPI3314972
   |  |  |  |  |     |           |  |--|  ,-- EPI3315164
   |  |  |  |  |     |           |  |  `--+-- EPI3314748
   |  |  |  |  |     |           |  |     `-- EPI3314820
   |  |  |  |  |     |           `--|  ,-- EPI2512841
   |  |  |  |  |     |              |  |-- EPI2513049
   |  |  |  |  |     |              |  |-- EPI3316467
   |  |  |  |  |     |              |  |  ,-- EPI3316075
   |  |  |  |  |     |              `--+----- EPI3316211
   |  |  |  |  |     |                 |  ,-- EPI3316163
   |  |  |  |  |     |                 |----- EPI3315955
   |  |  |  |  |     |                 |  ,-- EPI3315995
   |  |  |  |  |     |                 `----- EPI3316459
   |  |  |  |  |     |  ,-- EPI3309428
   |  |  `--|  |     |  |-- EPI2428775
   |  |     |  |     |  |-- EPI3323178
   |  |     |  |     |  |-- EPI3320585
   |  |     |  |     |  |-- EPI2704272
   |  |     |  |     |  |-- EPI2707548
   |  |     |  |     |  |-- EPI3306437
   |  |     |  |     |  |-- EPI2705494
   |  |     |  |     |  |-- EPI3297888
   |  |     |  |     |  |-- EPI3309268
   |  |     |  |     |  |-- EPI2274963
   |  |     |  |     |  |-- EPI3324638
   |  |     |  |     |  |-- EPI2856019
   |  |     |  |     |  |  ,-- EPI3307814
   |  |     |  |     |  |----- EPI3311814
   |  |     |  |     |  |  ,-- EPI3311182
   |  |     |  |     |  |----- EPI3312038
   |  |     |  |     |  |  ,-- EPI2473781
   |  |     |  |     |  |----- EPI2182132
   |  |     |  |     |  |  ,-- EPI2263535
   |  |     |  |     |  |--|  ,-- EPI3323048
   |  |     |  |     |  |  `----- EPI3324090
   |  |     |  |     |  |  ,-- EPI3323082
   |  |     |  |     |  |  |-- EPI3323120
   |  |     |  |     |  |  |-- EPI3323130
   |  |     |  |     |  |--+-- EPI3323326
   |  |     |  |     |  |  |  ,-- EPI3306688
   |  |     |  |     |  |  `----- EPI3324055
   |  |     |  |     |  |  ,-- EPI3312214
   |  |     |  |     |  |  |-- EPI3308828
   |  |     |  |     |  |  |  ,-- EPI2530135
   |  |     |  |     |  |--|  |-- EPI3313318
   |  |     |  |     |  |  |  |-- EPI3313470
   |  |     |  |     |  |  `--+-- EPI3312438
   |  |     |  |     |  |     |-- EPI2613947
   |  |     |  |     |  |     |  ,-- EPI2614451
   |  |     |  |     |  |     `--+-- EPI3605185
   |  |     |  |     |  |        `-- EPI2613563
   |  |     |  |     |  |  ,-- EPI3314358
   |  |     |  |     |  |  |-- EPI2614139
   |  |     |  |     |  |  |-- EPI2856283
   |  |     |  |     |  |  |-- EPI2614211
   |  |     |  |     |  |  |-- EPI2613803
   |  |     |  |     |  |--+-- EPI2429061
   |  |     |  |     |  |  |-- EPI2429115
   |  |     |  |     |  |  |  ,-- EPI3315812
   |  |     |  |     |  |  |----- EPI2856611
   |  |     |  |     |  |  |  ,-- EPI2856682
   |  |     |  |     |  |  `--|  ,-- EPI3324349
   |  |     |  |     |  |     `----- EPI2260579
   |  |     |  |     |  |  ,-- EPI3323758
   |  |     |  |     |  |  |  ,-- EPI3315468
   |  |     |  |     |  |  |  |-- EPI3312838
   |  |     |  |     |  |--|  |-- EPI3323273
   |  |     |  |     |  |  |  |-- EPI3484712
   |  |     |  |     |  |  |  |-- EPI3322883
   |  |     |  |     |  |  `--+-- EPI2429068
   |  |     |  |     |  |     |-- EPI3324063
   |  |     |  |     `--|     |  ,-- EPI3324185
   |  |     |  |        |     |----- EPI2856365
   |  |     |  |        |     |  ,-- EPI3313782
   |  |     |  |        |     `--|  ,-- EPI3314542
   |  |     |  |        |        `----- EPI2856509
   |  |     |  |        |  ,-- EPI3324108
   |  |     |  |        |  |-- EPI3324039
   |  |     |  |        |  |-- EPI2205096
   |  |     |  |        |  |  ,-- EPI3324165
   |  |     |  |        |  |--|  ,-- EPI3323154
   |  |     |  |        |  |  `----- EPI2909441
   |  |     |  |        |  |  ,-- EPI3314326
   |  |     |  |        |  |  |-- EPI2856136
   |  |     |  |        |  |  |-- EPI2856159
   |  |     |  |        |--|  |-- EPI2855876
   |  |     |  |        |  |  |-- EPI3314054
   |  |     |  |        |  |  |-- EPI3315316
   |  |     |  |        |  |  |-- EPI2856058
   |  |     |  |        |  |  |  ,-- EPI3324144
   |  |     |  |        |  |  |----- EPI3323572
   |  |     |  |        |  |  |  ,-- EPI2856198
   |  |     |  |        |  |  |----- EPI3313790
   |  |     |  |        |  `--|     ,-- EPI2855924
   |  |     |  |        |     |  ,----- EPI3315132
   |  |     |  |        |     |  |  ,-- EPI2497152
   |  |     |  |        |     |--|  |-- EPI3323631
   |  |     |  |        |     |  `--|  ,-- EPI2909502
   |  |     |  |        |     |     `----- EPI2909511
   |  |     |  |        |     |  ,-- EPI2263615
   |  |     |  |        |     |  |-- EPI2614011
   |  |     |  |        |     |  |  ,-- EPI2614347
   |  |     |  |        |     |  |  |  ,-- EPI2613643
   |  |     |  |        |     |  |--+----- EPI2613787
   |  |     |  |        |     `--|  |  ,-- EPI2613899
   |  |     |  |        |        |  `----- EPI2613923
   |  |     |  |        |        |  ,-- EPI2857235
   |  |     |  |        |        |  |-- EPI2429295
   |  |     |  |        |        `--+-- EPI2856331
   |  |     |  |        |           |  ,-- EPI2856035
   |  |     |  |        |           `----- EPI2856754
   |  |     |  |        |  ,-- EPI3309228
   |  |     |  |        |  |  ,-- EPI3309556
   |  |     |  |        |  |  |-- EPI3310878
   |  |     |  |        |  |  |-- EPI2263936
   |  |     |  |        |  |  |-- EPI2236693
   |  |     |  |        |  |  |  ,-- EPI3312174
   |  |     |  |        |  |  |----- EPI3312950
   |  |     |  |        |  |  |  ,-- EPI2614155
   |  |     |  |        |  |  |----- EPI2495646
   |  |     |  |        |  |  |  ,-- EPI3311742
   |  |     |  |        |  |  |--+-- EPI3311382
   |  |     |  |        |  |  |  `-- EPI3312558
   |  |     |  |        |  |  |  ,-- EPI3312942
   |  |     |  |        |  |  |  |-- EPI3313654
   |  |     |  |        |  |  |--+-- EPI3313118
   |  |     |  |        |  |  |  `-- EPI3314980
   |  |     |  |        |  |  |  ,-- EPI3309548
   |  |     |  |        |  |  |  |  ,-- EPI3313310
   |  |     |  |        `--|  |--|  |  ,-- EPI3312726
   |  |     |  |           |  |  `--|  |  ,-- EPI2245704
   |  |     |  |           |  |     |  |----- EPI2263992
   |  |     |  |           |  |     `--|  ,-- EPI2614195
   |  |     |  |           |  |        |  |-- EPI3312006
   |  |     |  |           |  |        `--|  ,-- EPI2895020
   |  |     |  |           |  |           `--+-- EPI2894980
   |  |     |  |           |  |              `-- EPI2894988
   |  |     |  |           |  |  ,-- EPI2264048
   |  |     |  |           |  |  |-- EPI2534290
   |  |     |  |           |  |  |  ,-- EPI2856875
   |  |     |  |           |  |  |----- EPI3313686
   |  |     |  |           |  |  |  ,-- EPI2263639
   |  |     |  |           |  |  |  |-- EPI3312326
   |  |     |  |           |  |--|  |-- EPI2506940
   |  |     `--|           |  |  |  |-- EPI3313566
   |  |        |           |  |  |  |-- EPI2260675
   |  |        |           `--|  |  |-- EPI3313070
   |  |        |              |  |  |-- EPI2495622
   |  |        |              |  |  |-- EPI3277735
   |  |        |              |  `--+-- EPI2562703
   |  |        |              |     |-- EPI3315931
   |  |        |              |     |-- EPI2507033
   |  |        |              |     |-- EPI3312790
   |  |        |              |     |  ,-- EPI2260483
   |  |        |              |     |----- EPI2613931
   |  |        |              |     |  ,-- EPI3314566
   |  |        |              |     |  |-- EPI2497112
   |  |        |              |     `--+-- EPI3605377
   |  |        |              |        |  ,-- EPI2497610
   |  |        |              |        `----- EPI2507010
   |  |        |              |  ,-- EPI2264184
   |  |        |              |  |-- EPI2614459
   |  |        |              |  |-- EPI2534298
   |  |        |              |  |-- EPI2263447
   |  |        |              |  |-- EPI3312086
   |  |        |              |  |-- EPI2507024
   |  |        |              |  |  ,-- EPI2614083
   |  |        |              |  |----- EPI3311646
   |  |        |              |  |  ,-- EPI3395112
   |  |        |              |  |  |-- EPI2597224
   |  |        |              |  |  |-- EPI2397289
   |  |        |              |  |  |  ,-- EPI3555305
   |  |        |              |  |  |----- EPI3338001
   |  |        |              |  |  |  ,-- EPI2586330
   |  |        |              |  |  |----- EPI3229620
   |  |        |              |  |  |  ,-- EPI2597240
   |  |        |              |  |  |--|  ,-- EPI2597164
   |  |        |              |  |  |  `----- EPI2555054
   |  |        |              |  |  |  ,-- EPI2597156
   |  |        |              |  |  |  |-- EPI2259592
   |  |        |              `--|  |--+-- EPI2555062
   |  |        |                 |  |  `-- EPI3555253
   |  |        |                 |  |  ,-- EPI2609513
   |  |        |                 |  |  |  ,-- EPI2637008
   |  |        |                 |  |--+----- EPI2417008
   |  |        |                 |  |  |  ,-- EPI2427754
   |  |        |                 |  |  `----- EPI2416984
   |  |        |                 |  |  ,-- EPI2745239
   |  |        |                 |  |  |-- EPI2745287
   |  |        |                 |  |--+-- EPI2725731
   |  |        |                 |  |  |  ,-- EPI2597248
   |  |        |                 |  |  `--+-- EPI2555070
   |  |        |                 |  |     `-- EPI2616251
   |  |        |                 |  |  ,-- EPI3549640
   |  |        |                 |  |  |-- EPI2636990
   |  |        |                 |  |--|  ,-- EPI2913195
   |  |        |                 |  |  |  |-- EPI2609593
   |  |        |                 |  |  `--+-- EPI2636989
   |  |        |                 |  |     `-- EPI2921506
   |  |        |                 |  |  ,-- EPI2597180
   |  |        |                 `--|  |-- EPI2609272
   |  |        |                    |  |-- EPI2637109
   |  |        |                    |  |-- EPI2416979
   |  |        |                    |  |-- EPI2416989
   |  |        |                    |  |-- EPI3550197
   |  |        |                    |  |  ,-- EPI2609376
   |  |        |                    |  |----- EPI3549624
   |  |        |                    |  |  ,-- EPI3276808
   |  |        |                    |--|  |-- EPI3555311
   |  |        |                    |  |--+-- EPI3549632
   |  |        |                    |  |  `-- EPI2913217
   |  |        |                    |  |     ,-- EPI2609565
   |  |        |                    |  |  ,----- EPI2921529
   |  |        |                    |  |  |  ,-- EPI2921518
   |  |        |                    |  |  |----- EPI2921523
   |  |        |                    |  |  |  ,-- EPI2795783
   |  |        |                    |  `--|  |-- EPI3395088
   |  |        |                    |     |  |-- EPI2510180
   |  |        |                    |     |  |-- EPI2921535
   |  |        |                    |     `--+-- EPI3084245
   |  |        |                    |        |  ,-- EPI3229731
   |  |        |                    |        |  |  ,-- EPI3229723
   |  |        |                    |        `--|  |-- EPI3229783
   |  |        |                    |           `--|  ,-- EPI3395040
   |  |        |                    |              `----- EPI3395064
   |  |        |                    |  ,-- EPI2872773
   |  |        |                    |  |-- EPI2872868
   |  |        |                    |  |-- EPI3555235
   |  |        |                    |  |  ,-- EPI2913275
   |  |        |                    |  |  |  ,-- EPI2872757
   |  |        |                    |  |  |----- EPI2872828
   |  |        |                    |  |  |  ,-- EPI2609465
   |  |        |                    `--|  |----- EPI2913253
   |  |        |                       |  |  ,-- EPI2872474
   |  |        |                       |  |--|  ,-- EPI3395056
   |  |        |                       |  |  `----- EPI2872565
   |  |        |                       |  |  ,-- EPI2872812
   |  |        |                       |  |  |-- EPI2872460
   |  |        |                       |  |--+-- EPI2872598
   |  |        |                       `--|  `-- EPI2609105
   |  |        |                          |  ,-- EPI2872672
   |  |        |                          |  |-- EPI2872789
   |  |        |                          |  |-- EPI2872796
   |  |        |                          |  |-- EPI2872898
   |  |        |                          |  |-- EPI2872946
   |  |        |                          |  |-- EPI2872954
   |  |        |                          |  |  ,-- EPI2637094
   |  |        |                          |  |  |-- EPI3550184
   |  |        |                          |  |--+-- EPI2913187
   |  |        |                          |  |  `-- EPI2872536
   |  |        |                          `--|  ,-- EPI2780122
   |  |        |                             |  |-- EPI2900105
   |  |        |                             |  |-- EPI2815834
   |  |        |                             |--+-- EPI2815858
   |  |        |                             |  |  ,-- EPI2815810
   |  |        |                             |  `----- EPI3555200
   |  |        |                             |  ,-- EPI3395120
   |  |        |                             |  |-- EPI3395128
   |  |        |                             |  |-- EPI2701073
   |  |        |                             `--+-- EPI2908262
   |  |        |                                |  ,-- EPI3395208
   |  |        |                                |  |  ,-- EPI3395176
   |  |        |                                `--|  |  ,-- EPI3395184
   |  |        |                                   `--|  |-- EPI3395192
   |  |        |                                      `--|  ,-- EPI3395160
   |  |        |                                         `----- EPI3395200
   |  |        |  ,-- EPI2562695
   |  |        |  |  ,-- EPI2507073
   |  |        |  |  |        ,-- EPI3605552
   |  |        |  |  |     ,----- EPI2613883
   |  |        |  |  |     |  ,-- EPI3324445
   |  |        |  |  |     |  |        ,-- EPI3052577
   |  |        |  |  |     |  |     ,----- EPI2906187
   |  |        |  |  |     |  |     |  ,-- EPI3315324
   |  |        |  |  |     |  |     |  |     ,-- EPI3222868
   |  |        |  |  |     |  |     |  |     |-- EPI3434326
   |  |        |  |  |     |  |     |  |     |-- EPI3528078
   |  |        |  |  |     |  |     |  |     |-- EPI3509667
   |  |        |  |  |     |  |     |  |     |-- EPI2856313
   |  |        |  |  |     |  |     |  |     |-- EPI3527149
   |  |        |  |  |     |  |     |  |     |-- EPI3447092
   |  |        |  |  |     |  |     |  |     |-- EPI2873436
   |  |        |  |  |     |  |     |  |     |-- EPI2906067
   |  |        |  |  |     |  |     |  |     |-- EPI3416665
   |  |        |  |  |     |  |     |  |     |-- EPI2870247
   |  |        |  |  |     |  |     |  |     |-- EPI3403662
   |  |        |  |  |     |  |     |  |     |-- EPI3222720
   |  |        |  |  |     |  |     |  |     |-- EPI3260338
   |  |        |  |  |     |  |     |  |     |-- EPI3222836
   |  |        |  |  |     |  |  ,--|  |     |-- EPI2895428
   |  |        |  |  |     |  |  |  |  |     |  ,-- EPI2895452
   |  |        |  |  |     |  |  |  |  |     |----- EPI3447108
   |  |        |  |  |     |  |  |  |  |     |  ,-- EPI2906379
   |  |        |  |  |     |  |  |  |  |     |----- EPI3509675
   |  |        |  |  |     |  |  |  |  |     |  ,-- EPI3434358
   |  |        |  |  |     |  |  |  |  |     |----- EPI2873856
   |  |        |  |  |     |  |  |  |  |     |  ,-- EPI3527021
   |  |        |  |  |     |  |  |  |  |     |----- EPI3527093
   |  |        |  |  |     |  |  |  |  |     |  ,-- EPI3604715
   |  |        |  |  |     |  |  |  |  |     |----- EPI3391808
   |  |        |  |  |     |  |  |  |  |     |  ,-- EPI3260241
   |  |        |  |  |     |  |  |  |  |     |----- EPI3328387
   |  |        |  |  |     |  |  |  |  |     |  ,-- EPI3447124
   |  |        |  |  |     |  |  |  |  |  ,--+----- EPI3391872
   |  |        |  |  |     |  |  |  |  |  |  |  ,-- EPI2899651
   |  |        |  |  |     |  |  |  `--|  |  |----- EPI3526893
   |  |        |  |  |     |  |  |     |  |  |  ,-- EPI3328347
   |  |        |  |  |     |  |  |     |  |  |----- EPI2906115
   |  |        |  |  |     |  |  |     |  |  |  ,-- EPI3571110
   |  |        |  |  |     |  |  |     |  |  |  |-- EPI3571094
   |  |        |  |  |     |  |  |     |  |  |--|  ,-- EPI3571102
   |  |        |  |  |     |  |  |     |  |  |  `----- EPI3571134
   |  |        |  |  |     |  |  |     |  |  |  ,-- EPI3434406
   |  |        |  |  |     |  |  |     |  |  |  |-- EPI2895372
   |  |        |  |  |  ,--|  |  |     |  |  |--|  ,-- EPI3328451
   |  |        |  |  |  |  |  |  |     |  |  |  `----- EPI3328459
   |  |        |  |  |  |  |  |  |     |  |  |  ,-- EPI3222860
   |  |        |  |  |  |  |  |  |     |  |  |  |-- EPI2869865
   |  |        |  |  |  |  |  |  |     |  |  |  |-- EPI3351042
   |  |        |  |  |  |  |  |  |     |  |  |--+-- EPI2906251
   |  |        |  |  |  |  |  |  |     |  |  |  |  ,-- EPI3358510
   |  |        |  |  |  |  |  |  |     |  |  |  |  |-- EPI3403590
   |  |        |  |  |  |  |  |  |     |  |  |  `--|  ,-- EPI3260168
   |  |        |  |  |  |  |  |  |     |  |  |     |  |-- EPI3052601
   |  |        |  |  |  |  |  |  |     |  |  |     `--|  ,-- EPI3052449
   |  |        |  |  |  |  |  |  |     |  |  |        `----- EPI3052465
   |  |        |  |  |  |  |  |  |     |  |  |  ,-- EPI2873380
   |  |        |  |  |  |  |  |  |     |  |  |  |-- EPI3259649
   |  |        |  |  |  |  |  |  |     |  |  |  |-- EPI3416689
   |  |        |  |  |  |  |  |  |     |  |  |  |  ,-- EPI3447068
   |  |        |  |  |  |  |  |  |     |  |  |  |--+-- EPI3447172
   |  |        |  |  |  |  |  |  |     |  |  |  |  `-- EPI2899715
   |  |        |  |  |  |  |  |  |     |  |  `--|  ,-- EPI3364248
   |  |        |  |  |  |  |  |  |     |  |     |--|  ,-- EPI3462177
   |  |        |  |  |  |  |  |  |     |  |     |  `--+-- EPI3509691
   |  |        |  |  |  |  |  |  |     |  |     |     `-- EPI3052673
   |  |        |  |  |  |  |  |  |     |  |     |  ,-- EPI3528222
   |  |        |  |  |  |  |  |  |     `--|     `--|  ,-- EPI3567547
   |  |        |  |  |  |  |  |  |        |        `--|  ,-- EPI3567491
   |  |        |  |  |  |  |  |  |        |           `--|  ,-- EPI3567499
   |  |        |  |  |  |  |  |  |        |              `----- EPI3567507
   |  |        |  |  |  |  |  |  |        |  ,-- EPI3391912
   |  |        |  |  |  |  |  |  |        |  |-- EPI2964226
   |  |        |  |  |  |  |  |  |        |  |-- EPI3260224
   |  |        |  |  |  |  |  |  |        |  |-- EPI3447148
   |  |        |  |  |  |  |  |  |        |  |-- EPI3052609
   |  |        |  |  |  |  |  |  |        |  |-- EPI3222712
   |  |        |  |  |  |  |  |  |        |  |-- EPI2906211
   |  |        |  |  |  |  |  |  |        |  |  ,-- EPI3351130
   |  |        |  |  |  |  |  |  |        |  |----- EPI2869793
   |  |        |  |  |  |  |  |  |        |  |  ,-- EPI3261207
   |  |        |  |  |  |  |  |  |        |  |----- EPI3259713
   |  |        |  |  |  |  |  |  |        |  |  ,-- EPI3364232
   |  |        |  |  |  |  |  |  |        |  |--|  ,-- EPI3358616
   |  |        |  |  |  |  |  |  |        |  |  `----- EPI3528262
   |  |        `--|  |  |  |  |  |        |  |  ,-- EPI3403526
   |  |           |  |  |  |  |  |        |  |  |-- EPI3604739
   |  |           |  |  |  |  |  |        |  |  |  ,-- EPI3358518
   |  |           |  |  |  `--|  |        |  |  |----- EPI3358526
   |  |           |  |  |     |  |        |  |--|  ,-- EPI2856955
   |  |           |  |  |     |  |        |  |  |----- EPI3484903
   |  |           |  |  |     |  |        |  |  |  ,-- EPI2906051
   |  |           |  |  |     |  |        |  |  `----- EPI2870263
   |  |           |  |  |     |  |        |  |  ,-- EPI2868734
   |  |           |  |  |     |  |        |  |  |-- EPI2869833
   |  |           |  |  |     |  |        |  |  |-- EPI3434398
   |  |           |  |  |     |  |        |  |  |-- EPI3528022
   |  |           |  |  |     |  |        |  |  |-- EPI3277497
   |  |           |  |  |     |  |        |  |  |-- EPI2867964
   |  |           |  |  |     |  |        |  |  |-- EPI2856570
   |  |           |  |  |     |  |        `--|  |-- EPI3328395
   |  |           |  |  |     |  |           |  |  ,-- EPI3358560
   |  |           |  |  |     |  |           |  |----- EPI3358568
   |  |           |  |  |     |  |           |  |  ,-- EPI2873729
   |  |           |  |  |     |  |           |  |--|  ,-- EPI3351050
   |  |           |  |  |     |  |           |  |  `----- EPI3391760
   |  |           |  |  |     |  |           |  |  ,-- EPI3528070
   |  |           |  |  |     |  |           |  |--|  ,-- EPI2873630
   |  |           |  |  |     |  |           |  |  `----- EPI2873644
   |  |           |  |  |     |  |           |  |  ,-- EPI3391848
   |  |           |  |  |     |  |           |  |--|  ,-- EPI3434438
   |  |           |  |  |     |  |           |  |  `----- EPI3052537
   |  |           |  |  |     |  |           |  |  ,-- EPI3277553
   |  |           |  |  |     |  |           |  |--+-- EPI3280421
   |  |           |  |  |     |  |           |  |  `-- EPI2868718
   |  |           |  |  |     |  |           |  |     ,-- EPI3527101
   |  |           |  |  |     |  |           |  |  ,----- EPI3403534
   |  |           |  |  |     |  |           |  |--|  ,-- EPI3351170
   |  |           |  |  |     |  |           |  |  `----- EPI2895364
   |  |           |  |  |     |  |           |  |  ,-- EPI2906331
   |  |           |  |  |     |  |           |  |  |-- EPI3527029
   |  |           |  |  |     |  |           |  |--+-- EPI3351026
   |  |           |  |  |     |  |           |  |  |-- EPI3604795
   |  |           |  |  |     |  |           |  |  `-- EPI2856676
   |  |           |  |  |     |  |           |  |  ,-- EPI3604707
   |  |           |  |  |     |  |           |  |  |  ,-- EPI2857320
   |  |           |  |  |     |  |           |  |--|  |-- EPI2873316
   |  |           |  |  |     |  |           |  |  |  |-- EPI3484855
   |  |           |  |  |     |  |           |  |  `--+-- EPI3484919
   |  |           |  |  |     |  |           `--|     |-- EPI2856772
   |  |           |  |  |     |  |              |     |  ,-- EPI2856606
   |  |           |  |  |     |  |              |     `----- EPI2857124
   |  |           |  |  |     |  |              |  ,-- EPI2857353
   |  |           |  |  |     |  |              |  |-- EPI3351034
   |  |           |  |  |     |  |              |  |-- EPI3447076
   |  |           |  |  |     |  |              |  |-- EPI3526813
   |  |           |  |  |     |  |              |  |-- EPI3277743
   |  |           |  |  |     |  |              |  |  ,-- EPI3280389
|--|  |           |  |  |     |  |              |  |----- EPI2868630
   |  |           |  |  |     |  |              |--|  ,-- EPI3462129
   |  |           |  |  |     |  |              |  |  |-- EPI2909733
   |  |           |  |  |     |  |              |  |  |-- EPI2899691
   |  |           |  |  |     |  |              |  |  |-- EPI3526829
   |  |           |  |  |     |  |              |  |  |-- EPI3526837
   |  |           |  |  |     |  |              |  |  |-- EPI3391792
   |  |           |  |  |     |  |              |  `--+-- EPI3222828
   |  |           |  |  |     |  |              |     |  ,-- EPI3259625
   |  |           |  |  |     |  |              |     |----- EPI3528398
   |  |           |  |  |     |  |              |     |  ,-- EPI2906147
   |  |           |  |  |     |  |              |     |  |-- EPI2906203
   |  |           |  |  |     |  |              |     `--+-- EPI2906243
   |  |           |  |  |     |  |              |        `-- EPI2856748
   |  |           |  |  |     |  |              |  ,-- EPI2906323
   |  |           |  |  |     |  |              |  |-- EPI3277481
   |  |           |  |  |     |  |              |  |-- EPI3280275
   |  |           |  |  |     |  |              |  |-- EPI2906099
   |  |           |  |  |     |  |              |  |-- EPI2899739
   |  |           |  |  |     |  |              |  |-- EPI3391888
   |  |           |  |  |     |  |              |  |  ,-- EPI2856988
   |  |           |  |  |     |  |              |  |----- EPI2856593
   |  |           |  |  |     |  |              |  |  ,-- EPI3543986
   |  |           |  |  |     |  |              |  |--+-- EPI3260959
   |  |           |  |  |     |  |              |  |  `-- EPI3277815
   |  |           |  |  |     |  |              |  |  ,-- EPI3571142
   |  |           |  |  |     |  |              |  |  |-- EPI3571150
   |  |           |  |  |     |  |              `--|  |-- EPI3355319
   |  |           |  |  |     |  |                 |  |-- EPI3352899
   |  |           |  |  |     |  |                 |--+-- EPI3352907
   |  |           |  |  |     |  |                 |  |-- EPI3352954
   |  |           |  |  |     |  |                 |  |-- EPI3352965
   |  |           |  |  |     |  |                 |  |  ,-- EPI3355290
   |  |           |  |  |     |  |                 |  `----- EPI3571158
   |  |           |  |  |     |  |                 |  ,-- EPI2869881
   |  |           |  |  |     |  |                 |  |-- EPI2899587
   |  |           `--|  |     |  |                 |  |-- EPI3244332
   |  |              |  |     `--|                 |  |-- EPI2870159
   |  |              |  |        |                 |  |-- EPI3403598
   |  |              |  |        |                 `--+-- EPI3260257
   |  |              |  |        |                    |-- EPI3277711
   |  |              |  |        |                    |-- EPI2873620
   |  |              |  |        |                    |  ,-- EPI3261479
   |  |              |  |        |                    `----- EPI3328499
   |  |              |  |        |        ,-- EPI2707297
   |  |              |  |        |        |  ,-- EPI3528334
   |  |              |  |        |        |  |     ,-- EPI3259705
   |  |              |  |        |     ,--|  |     |  ,-- EPI3543946
   |  |              |  |        |     |  |  |  ,--|  |-- EPI3262161
   |  |              |  |        |     |  `--|  |  |  |-- EPI3567467
   |  |              |  |        |     |     |  |  `--+-- EPI3544034
   |  |              |  |        |     |     |  |     |-- EPI3280360
   |  |              |  |        |     |     |  |     `-- EPI3543794
   |  |              |  |        |     |     `--|  ,-- EPI3567483
   |  |              |  |        |     |        |  |-- EPI3544026
   |  |              |  |        |     |        |  |  ,-- EPI3543738
   |  |              |  |        |     |        |  |----- EPI3543778
   |  |              |  |        |     |        `--|  ,-- EPI3567331
   |  |              |  |        |     |           |  |-- EPI3567387
   |  |              |  |        |     |           |  |-- EPI3527141
   |  |              |  |        |     |           `--+-- EPI3543898
   |  |              |  |        |  ,--|              |  ,-- EPI3528206
   |  |              |  |        |  |  |              `----- EPI3543850
   |  |              |  |        |  |  |     ,-- EPI2259116
   |  |              |  |        |  |  |  ,----- EPI2131375
   |  |              |  |        |  |  |  |  ,-- EPI2703286
   |  |              |  |        |  |  |  |  |-- EPI2188186
   |  |              |  |        |  |  |  |  |  ,-- EPI3305956
   |  |              |  |        |  |  |  |  |  |  ,-- EPI2236221
   |  |              |  |        |  |  |  |  |  |  |-- EPI2236253
   |  |              |  |        |  |  |  |  |  |  |-- EPI2236289
   |  |              |  |        |  |  |  |  |  |  |-- EPI3302470
   |  |              |  |        |  |  |  |  |  |  |-- EPI3304668
   |  |              |  |        |  |  |  |  |  |  |-- EPI3308484
   |  |              |  |        |  |  `--|  |  |  |-- EPI2705325
   |  |              |  |        |  |     |  |  |  |-- EPI3303022
   |  |              |  |        |  |     |  |  |  |-- EPI3299288
   |  |              |  |        |  |     |  |  |  |-- EPI3304868
   |  |              |  |        |  |     |  |  |  |-- EPI3304235
   |  |              |  |        |  |     |  |  |  |-- EPI3605169
   |  |              |  |        |  |     |  |  |  |-- EPI2707718
   |  |              |  |        |  |     |  |  |  |-- EPI2235589
   |  |              |  |        |  |     |  |  |  |-- EPI2235597
   |  |              |  |        |  |     |  |  |  |-- EPI3302846
   |  |              |  |        |  |     `--|  |  |-- EPI2707925
   |  |              |  |        |  |        |  |  |  ,-- EPI2236237
   |  |              |  |        |  |        |  |  |----- EPI3302806
   |  |              |  |        |  |        |  |  |  ,-- EPI3298664
   |  |              |  |        |  |        |  |  |----- EPI2246926
   |  |              |  |        |  |        |  |  |  ,-- EPI2247000
   |  |              |  |        |  |        |  |  |----- EPI3302974
   |  |              |  |        |  |        |  |  |  ,-- EPI3304292
   |  |              |  |        |  |        |  |  |--+-- EPI3308142
   |  |              |  |        |  |        |  |  |  `-- EPI2500054
   |  |              |  |        |  |        |  |  |  ,-- EPI3298600
   |  |              |  |        |  |        |  |  |  |-- EPI3302406
   |  |              |  |        |  |        |  |  |--+-- EPI3299136
   |  |              |  |        |  |        |  |  |  `-- EPI2246961
   |  |              |  |        |  |        |  |  |  ,-- EPI2704191
   |  |              |  |        |  |        |  |  |  |-- EPI3305268
   |  |              |  |        |  |        |  |  |--|  ,-- EPI2712443
   |  |              |  |        |  |        |  |  |  |  |  ,-- EPI2176505
   |  |              |  |        |  |        `--|  |  `--|  |-- EPI2713102
   |  |              |  |        |  |           |  |     `--|  ,-- EPI2298210
   |  |              |  |        |  |           |  |        `--|  ,-- EPI2711639
   |  |              |  |        |  |           |  |           `----- EPI2711671
   |  |              |  |        |  |           |  |  ,-- EPI2711887
   |  |              |  |        |  |           |  |  |-- EPI2704159
   |  |              |  |        |  |           |  |  |-- EPI2704223
   |  |              |  |        |  |           |  |  |-- EPI2258916
   |  |              |  |        |  |           |  |  |-- EPI2705421
   |  |              |  |        |  |           |  |  |-- EPI2708725
   |  |              |  |        |  |           |  |  |-- EPI2703921
   |  |              |  |        |  |           |  |--+-- EPI2703339
   |  |              |  |        |  |           |  |  |-- EPI2706613
   |  |              |  |        |  |           |  |  |  ,-- EPI2473613
   |  |              |  |        |  |           |  |  |----- EPI2712042
   |  |              |  |        |  |           |  |  |  ,-- EPI3311598
   |  |              |  |        |  |           |  |  |  |  ,-- EPI3310840
   |  |              |  |        |  |           |  |  |  |  |-- EPI2260859
   |  |              |  |        |  |           |  |  `--|  |  ,-- EPI2613683
   |  |              |  |        |  |           |  |     |  |----- EPI3320777
   |  |              |  |        |  |           |  |     `--|  ,-- EPI3314756
   |  |              |  |        |  |           |  |        |----- EPI3314190
   |  |              |  |        |  |           |  |        |  ,-- EPI3311102
   |  |              |  |        |  |           |  |        |  |-- EPI2264168
   |  |              |  |        |  |           |  |        `--+-- EPI3310942
   |  |              |  |        |  |           |  |           `-- EPI2606382
   |  |              |  |        |  |           |  |  ,-- EPI3304740
   |  |              |  |        |  |           |  |  |-- EPI3302598
   |  |              |  |        |  |           |  |  |-- EPI3299248
   |  |              |  |        |  |           |  |  |-- EPI3303086
   |  |              |  |        |  |           |  |  |-- EPI3298808
   |  |              |  |        |  |           |  |  |-- EPI3305308
   |  |              |  |        |  |           |  |  |-- EPI2712022
   |  |              |  |        |  |           |  |  |-- EPI2709927
   |  |              |  |        |  |           |  |  |-- EPI2708900
   |  |              |  |        |  |           `--|  |-- EPI3302982
   |  |              |  |        |  |              |  |  ,-- EPI3309212
   |  |              |  |        |  |              |  |----- EPI3305572
   |  |              |  |        |  |              |--|  ,-- EPI3299064
   |  |              |  |        |  |              |  |  |-- EPI3304916
   |  |              |  |        |  |              |  |--+-- EPI3305476
   |  |              |  |        |  |              |  |  `-- EPI3302918
   |  |              |  |        |  |              |  |  ,-- EPI3303518
   |  |              |  |        |  |              |  |  |-- EPI3302742
   |  |              |  |        |  |              |  |  |-- EPI3303406
   |  |              |  |        |  |              |  |  |  ,-- EPI3309636
   |  |              |  |        |  |              |  |  |----- EPI3307091
   |  |              |  |        |  |              |  |  |  ,-- EPI3307830
   |  |              |  |        |  |              |  |  |  |-- EPI3308932
   |  |              |  |        |  |              |  |  |  |-- EPI3313366
   |  |              |  |        |  |              |  `--|  |-- EPI3310256
   |  |              |  |        |  |              |     |  |-- EPI3308604
   |  |              |  |        |  |              |     |  |-- EPI3308612
   |  |              |  |        |  |              |     |  |-- EPI3308628
   |  |              |  |        |  |              |     |  |-- EPI3308692
   |  |              |  |        |  |              |     |  |-- EPI3308062
   |  |              |  |        |  |              |     |  |-- EPI3307123
   |  |              |  |        |  |              |     |  |-- EPI3309348
   |  |              |  |        |  |              |     `--+-- EPI3307177
   |  |              |  |        |  |              |        |  ,-- EPI3308436
   |  |              |  |        |  |              |        |----- EPI3308054
   |  |              |  |        |  |              |        |  ,-- EPI3308356
   |  |              |  |        |  |              |        |  |-- EPI3310044
   |  |              |  |        |  |              |        |--+-- EPI3312334
   |  |              |  |        |  |              |        |  |  ,-- EPI3309764
   |  |              |  |        |  |              |        |  `----- EPI3309380
   |  |              |  |        |  |              |        |  ,-- EPI3316427
   |  |              |  |        |  |              |        |  |  ,-- EPI3316011
   |  |              |  |        |  |              |        `--+----- EPI3315963
   |  |              |  |        |  |              |           |  ,-- EPI3315180
   |  |              |  |        |  |              |           `----- EPI3316347
   |  |              |  |        |  |              |  ,-- EPI2707966
   |  |              |  |        |  |              |  |-- EPI2707973
   |  |              |  |        |  |              |  |-- EPI2708497
   |  |              |  |        |  |              |  |-- EPI2176431
   |  |              |  |        |  |              |  |-- EPI2711322
   |  |              |  |        |  |              |  |-- EPI2259316
   |  |              |  |        |  |              |  |-- EPI2708097
   |  |              |  |        |  |              |  |-- EPI2188171
   |  |              |  |        |  |              |  |-- EPI2257433
   |  |              |  |        |  |              |  |-- EPI2456431
   |  |              |  |        |  |              |  |  ,-- EPI2188338
   |  |              |  |        |  |              |  |----- EPI2711121
   |  |              |  |        |  |              |  |  ,-- EPI2176446
   |  |              |  |        |  |              |  |----- EPI2707802
   |  |              |  |        |  |              |  |  ,-- EPI3298728
   |  |              |  |        |  |              |  |----- EPI3306397
   |  |              |  |        |  |              |  |  ,-- EPI3298736
   |  |              |  |        |  |              |  |----- EPI2258900
   |  |              |  |        |  |              |  |  ,-- EPI2707367
   |  |              |  |        `--|              |  |--+-- EPI2473529
   |  |              |  |           |              |  |  `-- EPI2703222
   |  |              |  |           |              |  |  ,-- EPI3302686
   |  |              |  |           |              |  |--+-- EPI2707686
   |  |              |  |           |              |  |  `-- EPI3303854
   |  |              |  |           |              |  |  ,-- EPI2708487
   |  |              |  |           |              |  |  |-- EPI2705889
   |  |              |  |           |              |  |  |-- EPI2708519
   |  |              |  |           |              |  |  |-- EPI3303078
   |  |              |  |           |              |  |  |-- EPI2708689
   |  |              |  |           |              |  |  |-- EPI2708013
   |  |              |  |           |              |  |  |-- EPI2708757
   |  |              |  |           |              |  |  |-- EPI2708110
   |  |              |  |           |              `--|  |-- EPI2707771
   |  |              |  |           |                 |--+-- EPI2181714
   |  |              |  |           |                 |  |-- EPI2707894
   |  |              |  |           |                 |  |  ,-- EPI2708438
   |  |              |  |           |                 |  |----- EPI2708566
   |  |              |  |           |                 |  |  ,-- EPI2176520
   |  |              |  |           |                 |  |----- EPI2708943
   |  |              |  |           |                 |  |  ,-- EPI2704511
   |  |              `--|           |                 |  |----- EPI2708391
   |  |                 |           |                 |  |  ,-- EPI2712762
   |  |                 |           |                 |  `--|  ,-- EPI2867922
   |  |                 |           |                 |     `--|  ,-- EPI2708534
   |  |                 |           |                 |        `----- EPI2707515
   |  |                 |           |                 |  ,-- EPI2711193
   |  |                 |           |                 |  |-- EPI3305668
   |  |                 |           |                 |  |-- EPI3299032
   |  |                 |           |                 |  |-- EPI2708410
   |  |                 |           |                 |  |-- EPI2704772
   |  |                 |           |                 |  |-- EPI2704132
   |  |                 |           |                 |  |-- EPI2708502
   |  |                 |           |                 |  |-- EPI2708561
   |  |                 |           |                 |  |-- EPI2176489
   |  |                 |           |                 |  |-- EPI2703133
   |  |                 |           |                 |  |-- EPI2473627
   |  |                 |           |                 |  |-- EPI2677001
   |  |                 |           |                 |  |-- EPI3303774
   |  |                 |           |                 |  |-- EPI3303798
   |  |                 |           |                 |  |-- EPI2131354
   |  |                 |           |                 |  |-- EPI2708239
   |  |                 |           |                 |  |-- EPI3303968
   |  |                 |           |                 |  |-- EPI3298400
   |  |                 |           |                 `--|  ,-- EPI3298656
   |  |                 |           |                    |----- EPI3302886
   |  |                 |           |                    |     ,-- EPI2264144
   |  |                 |           |                    |  ,----- EPI2614595
   |  |                 |           |                    |  |  ,-- EPI2259244
   |  |                 |           |                    |  |----- EPI2263783
   |  |                 |           |                    |  |  ,-- EPI2614523
   |  |                 |           |                    |--+--+-- EPI2614539
   |  |                 |           |                    |  |  `-- EPI3605219
   |  |                 |           |                    |  |  ,-- EPI2456613
   |  |                 |           |                    |  |  |-- EPI2507019
   |  |                 |           |                    |  `--|  ,-- EPI2260571
   |  |                 |           |                    |     `--|  ,-- EPI2506915
   |  |                 |           |                    |        `----- EPI3605155
   |  |                 |           |                    |     ,-- EPI2506907
   |  |                 |           |                    |  ,----- EPI2263511
   |  |                 |           |                    |  |     ,-- EPI3493960
   |  |                 |           |                    |  |  ,--+-- EPI3493968
   |  |                 |           |                    `--|  |  `-- EPI3403574
   |  |                 |           |                       |  |  ,-- EPI2456605
   |  |                 |           |                       `--|  |     ,-- EPI2497120
   |  |                 |           |                          |  |  ,--|  ,-- EPI2456581
   |  |                 |           |                          `--|  |  `--+-- EPI2456589
   |  |                 |           |                             |  |     `-- EPI2456384
   |  |                 |           |                             `--|  ,-- EPI3222696
   |  |                 |           |                                |  |  ,-- EPI2456534
   |  |                 |           |                                `--|  |-- EPI2456542
   |  |                 |           |                                   |  |-- EPI2510808
   |  |                 |           |                                   `--+-- EPI2497184
   |  |                 |           |                                      |-- EPI2456416
   |  |                 |           |                                      `-- EPI2456478
   |  |                 |           |     ,-- EPI3316339
   |  |                 |           |     |  ,-- EPI3312110
   |  |                 |           |     |  |-- EPI3311054
   |  |                 |           |     |  |-- EPI3313334
   |  |                 |           |     |  |-- EPI3311278
   |  |                 |           |     |  |-- EPI3311926
   |  |                 |           |     |  |-- EPI3313030
   |  |                 |           |     |  |-- EPI3312694
   |  |                 |           |     |  |-- EPI3313174
   |  |                 |           |     |  |-- EPI3313838
   |  |                 |           |     |  |  ,-- EPI3311726
   |  |                 |           |     |  |----- EPI3315116
   |  |                 |           |  ,--|  |  ,-- EPI3312710
   |  |                 |           |  |  |  |----- EPI3312766
   |  |                 |           |  |  |  |  ,-- EPI3311046
   |  |                 |           |  |  |  |  |-- EPI3311974
   |  |                 |           |  |  |  |  |-- EPI3311350
   |  |                 |           |  |  |  |  |-- EPI3311390
   |  |                 |           |  |  |  |  |-- EPI3315252
   |  |                 |           |  |  |  |  |-- EPI3312670
   |  |                 |           |  |  |  |  |-- EPI3311630
   |  |                 |           |  |  |  |--|  ,-- EPI3311481
   |  |                 |           |  |  |  |  |----- EPI3312622
   |  |                 |           |  |  `--|  |  ,-- EPI3311982
   |  |                 |           |  |     |  |  |-- EPI3312406
   |  |                 |           |  |     |  |  |  ,-- EPI2689561
   |  |                 |           |  |     |  |  |--|  ,-- EPI2264096
   |  |                 |           |  |     |  `--|  `----- EPI2264248
   |  |                 |           |  |     |     |  ,-- EPI2264016
   |  |                 |           |  |     |     |  |-- EPI2264024
   |  |                 |           |  |     |     |  |-- EPI2263687
   |  |                 |           |  |     |     `--+-- EPI2263399
   |  |                 |           |  |     |        |  ,-- EPI2263431
   |  |                 |           |  |     |        `----- EPI2263439
   |  |                 |           |  |     |  ,-- EPI2263599
   |  |                 |           |  |     |  |-- EPI2264056
   |  |                 |           |  |     |  |-- EPI2263623
   |  |                 |           |  |     |  |-- EPI2263647
   |  |                 |           |  |     |  |-- EPI3312206
   |  |                 |           |  |     |  |-- EPI2263775
   |  |                 |           |  |     |  |-- EPI3311966
   |  |                 |           |  |     |  |-- EPI2260739
   |  |                 |           |  |     |  |-- EPI2495662
   |  |                 |           |  |     |  |  ,-- EPI3236478
   |  |                 |           |  |     |  |----- EPI3236494
   |  |                 |           |  |     `--|  ,-- EPI3312294
   |  |                 |           |  |        |----- EPI3312966
   |  |                 |           |  |        |  ,-- EPI2606604
   |  |                 |           |  |        |----- EPI2260683
   |  |                 |           |  |        |  ,-- EPI3312998
   |  |                 |           |  |        |----- EPI3313142
   |  |                 |           |  |        |  ,-- EPI3605019
   |  |                 |           |  |        |----- EPI3222664
   |  |                 |           |  |        |  ,-- EPI2263944
   |  |                 |           |  |        |----- EPI2507065
   |  |                 |           `--|        |  ,-- EPI2614531
   |  |                 |              |        `----- EPI3311686
   |  |                 |              |  ,-- EPI2712648
   |  |                 |              |  |-- EPI3303908
   |  |                 |              |  |  ,-- EPI2703598
   |  |                 |              |  |  |-- EPI2704690
   |  |                 |              |  |  |-- EPI2246653
   |  |                 |              |  |  |-- EPI2053717
   |  |                 |              |  |  |-- EPI2707303
   |  |                 |              |  |  |-- EPI3307894
   |  |                 |              |  |  |-- EPI3299072
   |  |                 |              |  |  |-- EPI2707361
   |  |                 |              |  |  |-- EPI2707378
   |  |                 |              |  |  |-- EPI2712942
   |  |                 |              |  |  |-- EPI2704735
   |  |                 |              |  |  |-- EPI2702561
   |  |                 |              |  |  |-- EPI2017108
   |  |                 |              |  |  |-- EPI2712325
   |  |                 |              |  |  |-- EPI2246717
   |  |                 |              |  |  |-- EPI3302462
   |  |                 |              |  |  |-- EPI3303550
   |  |                 |              |  |  |-- EPI2706978
   |  |                 |              |  |  |-- EPI2246765
   |  |                 |              |  |  |-- EPI2703024
   |  |                 |              |  |  |-- EPI2703056
   |  |                 |              |  |  |-- EPI2053870
   |  |                 |              |  |  |-- EPI2707462
   |  |                 |              |  |  |-- EPI2707474
   |  |                 |              |  |  |-- EPI2711938
   |  |                 |              |  |  |-- EPI3302534
   |  |                 |              |  |  |-- EPI2703777
   |  |                 |              |  |  |-- EPI2705994
   |  |                 |              |  |  |-- EPI2246877
   |  |                 |              |  |  |-- EPI3299216
   |  |                 |              |  |  |-- EPI3304116
   |  |                 |              |  |  |-- EPI2709707
   |  |                 |              |  |  |-- EPI2176513
   |  |                 |              |  |  |-- EPI2703804
   |  |                 |              |  |  |-- EPI2703812
   |  |                 |              |  |  |-- EPI2709134
   |  |                 |              |  |  |-- EPI2710334
   |  |                 |              |  |  |-- EPI2704944
   |  |                 |              `--|  |-- EPI2704991
   |  |                 |                 |  |-- EPI2703238
   |  |                 |                 |  |-- EPI2713042
   |  |                 |                 |  |-- EPI2707654
   |  |                 |                 |  |-- EPI3298936
   |  |                 |                 |  |-- EPI3298952
   |  |                 |                 |  |-- EPI2709278
   |  |                 |                 |  |-- EPI2702208
   |  |                 |                 |  |-- EPI2201182
   |  |                 |                 |  |-- EPI2704406
   |  |                 |                 |  |-- EPI2181674
   |  |                 |                 |  |-- EPI2704465
   |  |                 |                 |  |-- EPI2708835
   |  |                 |                 |  |-- EPI2706011
   |  |                 |                 |  |-- EPI2706026
   |  |                 |                 |  |-- EPI2707111
   |  |                 |                 |  |-- EPI2706027
   |  |                 |                 |  |-- EPI2706059
   |  |                 |                 |  |-- EPI2710556
   |  |                 |                 |  |-- EPI2712771
   |  |                 |                 |  |-- EPI2702394
   |  |                 |                 |  |-- EPI2707239
   |  |                 |                 |  |-- EPI2705097
   |  |                 |                 |  |-- EPI2712834
   |  |                 |                 |  |-- EPI2712858
   |  |                 |                 |  |-- EPI2259028
   |  |                 |                 |  |-- EPI2703500
   |  |                 |                 |  |-- EPI2035006
   |  |                 |                 |  |-- EPI2188226
   |  |                 |                 |  |-- EPI2702458
   |  |                 |                 |  |-- EPI2710036
   |  |                 |                 |  |-- EPI2702467
   |  |                 |                 |  |-- EPI2704676
   |  |                 |                 |  |  ,-- EPI2264040
   |  |                 |                 |  |----- EPI2712115
   |  |                 |                 |  |  ,-- EPI3306197
   |  |                 |                 |  |----- EPI2702512
   |  |                 |                 |  |  ,-- EPI3302430
   |  |                 |                 |  |----- EPI2703709
   |  |                 |                 |  |  ,-- EPI3304612
   |  |                 |                 `--+----- EPI2247257
   |  |                 |                    |  ,-- EPI2035198
   |  |                 |                    |----- EPI2704814
   |  |                 |                    |  ,-- EPI2710967
   |  |                 |                    |----- EPI2706138
   |  |                 |                    |  ,-- EPI2710383
   |  |                 |                    |----- EPI2711799
   |  |                 |                    |  ,-- EPI2705432
   |  |                 |                    |----- EPI2705464
   |  |                 |                    |  ,-- EPI2702184
   |  |                 |                    |----- EPI2709405
   |  |                 |                    |  ,-- EPI2706961
   |  |                 |                    |--|  ,-- EPI2706300
   |  |                 |                    |  `----- EPI2711511
   |  |                 |                    |  ,-- EPI2176423
   |  |                 |                    |--+-- EPI3305356
   |  |                 |                    |  `-- EPI2702387
   |  |                 |                    |  ,-- EPI3299272
   |  |                 |                    |--+-- EPI3306413
   |  |                 |                    |  `-- EPI2703572
   |  |                 |                    |  ,-- EPI3305660
   |  |                 |                    |  |-- EPI2705572
   |  |                 |                    |--|  ,-- EPI2017044
   |  |                 |                    |  `----- EPI2035166
   |  |                 |                    |  ,-- EPI3299056
   |  |                 |                    |  |-- EPI2702548
   |  |                 |                    |--+-- EPI2704976
   |  |                 |                    |  `-- EPI2702929
   |  |                 |                    |  ,-- EPI2702536
   |  |                 |                    |  |-- EPI3304004
   |  |                 |                    |--+-- EPI3302630
   |  |                 |                    |  `-- EPI3303916
   |  |                 |                    |  ,-- EPI2053910
   |  |                 |                    |  |-- EPI2181852
   |  |                 |                    |--|  ,-- EPI2705215
   |  |                 |                    |  `----- EPI2053902
   |  |                 |                    |  ,-- EPI2711422
   |  |                 |                    |  |-- EPI2713070
   |  |                 |                    |--+-- EPI2702865
   |  |                 |                    |  `-- EPI2703429
   |  |                 |                    |  ,-- EPI2704062
   |  |                 |                    |  |-- EPI2050378
   |  |                 |                    |  |-- EPI2706154
   |  |                 |                    |--|  ,-- EPI2506883
   |  |                 |                    |  |  |-- EPI2260659
   |  |                 |                    |  `--+-- EPI3313190
   |  |                 |                    |     `-- EPI2507002
   |  |                 |                    |  ,-- EPI2703612
   |  |                 |                    |  |-- EPI3303542
   |  |                 |                    |  |-- EPI3299192
   |  |                 |                    |  |-- EPI2704308
   |  |                 |                    |--+-- EPI2702879
   |  |                 |                    |  |-- EPI2702200
   |  |                 |                    |  |-- EPI3303900
   |  |                 |                    |  `-- EPI2053685
   |  |                 |                    |  ,-- EPI2050410
   |  |                 |                    |  |-- EPI2709507
   |  |                 |                    |  |-- EPI2035150
   |  |                 |                    |  |-- EPI3306421
   |  |                 |                    |  |-- EPI2259452
   |  |                 |                    |  |-- EPI2705532
   |  |                 |                    |  |-- EPI2705706
   |  |                 |                    |--+-- EPI2704646
   |  |                 |                    |  |  ,-- EPI2053781
   |  |                 |                    |  |----- EPI2705661
   |  |                 |                    |  |  ,-- EPI3304056
   |  |                 |                    |  |----- EPI3304956
   |  |                 |                    |  |  ,-- EPI2704288
   |  |                 |                    |  `--|  ,-- EPI2056418
   |  |                 |                    |     `--+-- EPI2428261
   |  |                 |                    |        `-- EPI3306325
   |  |                 |                    |  ,-- EPI2473543
   |  |                 |                    |  |-- EPI2258932
   |  |                 |                    |  |  ,-- EPI2689447
   |  |                 |                    |  |  |-- EPI2264176
   |  |                 |                    |  |  |-- EPI2260755
   |  |                 |                    |  |  |  ,-- EPI3314342
   |  |                 |                    `--|  |----- EPI3314662
   |  |                 |                       |  |  ,-- EPI3316563
   |  |                 |                       |  |----- EPI2260515
   |  |                 |                       |  |  ,-- EPI3605651
   |  |                 |                       |  |----- EPI2260611
   |  |                 |                       `--|  ,-- EPI2614363
   |  |                 |                          |----- EPI2260763
   |  |                 |                          |  ,-- EPI3313630
   |  |                 |                          |--|  ,-- EPI3605488
   |  |                 |                          |  `----- EPI3313454
   |  |                 |                          |  ,-- EPI3315620
   |  |                 |                          |--|  ,-- EPI2309984
   |  |                 |                          |  `----- EPI2236173
   |  |                 |                          |  ,-- EPI2260459
   |  |                 |                          `--+-- EPI2260467
   |  |                 |                             `-- EPI2260475
   |  |                 |        ,-- EPI3313150
   |  |                 |     ,--|  ,-- EPI2017124
   |  |                 |     |  `----- EPI2263551
   |  |                 |     |     ,-- EPI3313942
   |  |                 |     |  ,----- EPI2614547
   |  |                 |  ,--|  |  ,-- EPI2613611
   |  |                 |  |  |  |  |-- EPI2613675
   |  |                 |  |  |  |  |-- EPI3260551
   |  |                 |  |  |  |  |-- EPI2614283
   |  |                 |  |  `--|  |-- EPI2614427
   |  |                 |  |     |  |-- EPI3316299
   |  |                 |  |     |  |-- EPI2614515
   |  |                 |  |     |  |-- EPI2614555
   |  |                 |  |     `--+-- EPI3316379
   |  |                 |  |        |-- EPI2613555
   |  |                 |  |        |-- EPI2613579
   |  |                 |  |        |  ,-- EPI3316603
   |  |                 |  |        |----- EPI3316763
   |  |                 |  |        |  ,-- EPI2613963
   |  |                 |  |        |----- EPI2614499
   |  |                 |  |        |  ,-- EPI3316371
   |  |                 |  |        `----- EPI3320945
   |  |                 |  |  ,-- KY013721_new
   |  |                 `--|  |  ,-- CY205506_new
   |  |                    |  |--|  ,-- KY014057_new
   |  |                    |  |  `----- KY013965_new
   |  |                    |  |  ,-- MH546928_new
   |  |                    |  |  |     ,-- MK995832_new
   |  |                    |  |  |     |     ,-- MK237523_new
   |  |                    |  |  |     |  ,----- MN477870_new
   `--|                    |  |  |     |  |  ,-- MZ171343_new
      |                    |  |  |  ,--|  |  |     ,-- MW875400_new
      |                    |  |  |  |  |  |  |  ,--|  ,-- MW862797_new
      |                    |  |  |  |  |  |  |  |  `--+-- MW875502_new
      |                    |  |  |  |  `--|  |  |     `-- MW875475_new
      |                    |  |  |  |     |  |  |     ,-- OP723842_new
      |                    |  |  |  |     |  |  |  ,----- OP723858_new
      |                    |  |  |  |     |  |  |--|  ,-- OM966200_new
      |                    |  |  |  |     `--|  |  `--|  ,-- MW875968_new
      |                    |  |  |  |        |  |     `--|  ,-- MW875100_new
      |                    |  |  |  |        |  |        `--+-- MW875050_new
      |                    `--|  |  |        |  |           `-- MW876049_new
      |                       |  |  |        |  |  ,-- OP806433_new
      |                       |  |  |        |  |  |  ,-- OP723764_new
      |                       |  |  |        |  |--|  |  ,-- EPI3605281
      |                       |  |  |        |  |  `--|  |  ,-- EPI3311536
      |                       |  |  |        `--|     `--|  |  ,-- EPI3236502
      |                       |  |  |           |        `--|  |-- EPI3605123
      |                       |  |  |           |           |  |  ,-- EPI3605603
      |                       |  |  |           |           `--+----- EPI2894972
      |                       |  |  |           |              |  ,-- EPI3605675
      |                       |  |  |           |              `--|  ,-- EPI3605298
      |                       |  |  |           |                 `--|  ,-- EPI3605475
      |                       |  |  |           |                    `----- EPI3605282
      |                       |  |  |           |     ,-- OP723694_new
      |                       |  |  |           |     |-- OP723548_new
      |                       |  |  |           |  ,--|  ,-- OP723850_new
      |                       |  |  |           |  |  `--+-- OP723716_new
      |                       |  |  |           |  |     `-- OP723669_new
      |                       |  |  |           |  |  ,-- OL334664_new
      |                       `--|  |           `--|  |     ,-- PQ892723_new
      |                          |  |              |  |  ,----- PQ892667_new
      |                          |  |              |  |  |  ,-- PQ664422_new
      |                          |  |              `--|  |  |  ,-- PQ798038_new
      |                          |  |                 |  |  |  |-- PQ573561_new
      |                          |  |                 |  |  |  |-- PQ664446_new
      |                          |  |                 |  |  |  |-- PQ615362_new
      |                          |  |                 `--|  |  |-- PQ797966_new
      |                          |  |                    |  |  |-- PQ797998_new
      |                          |  |                    |  |  |-- PQ585630_new
      |                          |  |                    |  |  |-- PQ892587_new
      |                          |  |                    |  |  |-- PQ664438_new
      |                          |  |                    |  |  |-- EPI3631379
      |                          |  |                    `--|  |-- PQ585622_new
      |                          |  |                       |  |  ,-- PQ664454_new
      |                          |  |                       |  |----- PQ664462_new
      |                          |  |                       |  |  ,-- PQ844059_new
      |                          |  |                       |  |--|  ,-- PQ798070_new
      |                          |  |                       |  |  `----- PQ798062_new
      |                          |  |                       |  |  ,-- PQ809556_new
      |                          |  |                       |  |  |-- PQ859346_new
      |                          |  |                       |  |--+-- PQ809562_new <-------------A/Louisiana/12/2024
      |                          |  |                       |  |  `-- PQ859354_new
      |                          |  |                       `--|  ,-- PQ844091_new
      |                          |  |                          |--|  ,-- PQ892755_new
      |                          |  |                          |  `--|  ,-- PQ885591_new
      |                          |  |                          |     `--+-- PQ859338_new
      |                          |  |                          |        `-- PQ892659_new
      |                          |  |                          |  ,-- PQ798030_new
      |                          |  |                          |  |-- PQ843403_new
      |                          |  |                          |--|  ,-- PQ892699_new
      |                          |  |                          |  `--+-- PQ892715_new
      |                          |  |                          |     `-- PQ892707_new
      |                          |  |                          |  ,-- PQ844107_new
      |                          `--|                          |  |-- PQ663854_new
      |                             |                          |  |-- PQ844043_new
      |                             |                          |  |  ,-- PQ892595_new
      |                             |                          |  |  |-- PQ892603_new
      |                             |                          |  |--+-- PQ892627_new
      |                             |                          |  |  `-- PQ843515_new
      |                             |                          |  |  ,-- PQ892947_new
      |                             |                          |  |  |-- PQ844131_new
      |                             |                          `--|  |-- EPI3646679
      |                             |                             |  |-- PQ893003_new
      |                             |                             |  |-- EPI3650021
      |                             |                             |  |-- PQ844115_new
      |                             |                             |  |-- PQ892963_new
      |                             |                             |  |-- PQ797950_new
      |                             |                             |  |-- PQ892571_new
      |                             |                             |  |  ,-- PQ687460_new
      |                             |                             |  |----- PQ576364_new
      |                             |                             `--|  ,-- EPI3631363
      |                             |                                |----- PQ844123_new
      |                             |                                |  ,-- PQ892747_new
      |                             |                                |----- PQ892739_new
      |                             |                                |  ,-- PQ843555_new
      |                             |                                |--|  ,-- PQ843539_new
      |                             |                                |  `----- PQ843547_new
      |                             |                                |  ,-- PQ843995_new
      |                             |                                |--|  ,-- PQ892939_new
      |                             |                                |  `----- PQ892931_new
      |                             |                                |  ,-- PQ844083_new
      |                             |                                `--|  ,-- PQ843987_new
      |                             |                                   `--+-- PQ844011_new
      |                             |                                      `-- PQ844003_new
      |                             |     ,-- MK995865_new
      |                             |     |  ,-- MT624551_new
      |                             |  ,--|  |  ,-- MT912524_new
      |                             |  |  `--|  |  ,-- MT624453_new
      |                             |  |     `--|  |-- MT624397_new
      |                             |  |        `--+-- MT624514_new
      |                             |  |           |-- MT624478_new
      |                             |  |           `-- MT624447_new
      |                             |  |  ,-- EPI3304972
      |                             |  |  |  ,-- EPI2707999
      |                             |  |  |--|  ,-- EPI2708033
      |                             |  |  |  `----- EPI2712576
      |                             |  |  |     ,-- EPI3447228
      |                             |  |  |     |  ,-- EPI2895476
      |                             |  |  |     |  |-- EPI2906315
      |                             |  |  |     |  |-- EPI3434310
      |                             |  |  |     |  |-- EPI2868806
      |                             |  |  |     |  |-- EPI3566907
      |                             |  |  |  ,--|  |-- EPI3351154
      |                             |  |  |  |  |  |-- EPI3527181
      |                             |  |  |  |  |  |-- EPI3364240
      |                             |  |  |  |  |  |-- EPI3447060
      |                             |  |  |  |  |  |-- EPI3526797
      |                             |  |  |  |  `--+-- EPI3494048
      |                             |  |  |  |     |-- EPI3416777
      |                             |  |  |  |     |-- EPI3567147
      |                             |  |  |  |     |-- EPI2870351
      |                             |  |  |  |     |  ,-- EPI2906355
      |                             |  |  |  |     |----- EPI3351106
      |                             |  |  |  |     |  ,-- EPI3277513
      |                             |  |  |  |     |----- EPI3222704
      |                             |  |  |  |     |  ,-- EPI3277521
      |                             `--|  |  |     `----- EPI2873412
      |                                |  |  |  ,-- EPI2428063
      |                                |  |  |  |-- EPI3305060
      |                                |  |  |  |-- EPI3304644
      |                                |  |  |  |-- EPI3303590
      |                                |  |  |  |-- EPI2850937
      |                                |  |  |  |-- EPI3305124
      |                                |  |  |  |-- EPI3304068
      |                                |  |  |  |-- EPI3308492
      |                                |  |  |  |-- EPI3304108
      |                                |  |  |  |-- EPI2247321
      |                                |  |  |  |-- EPI3309620
      |                                |  |  |  |-- EPI3320617
      |                                |  |  |  |-- EPI3303134
      |                                |  |  |  |-- EPI3304908
      |                                |  |  |  |-- EPI3297872
      |                                |  |  |  |-- EPI3323444
      |                                |  |  |  |-- EPI3324547
      |                                |  |  |  |-- EPI3307630
      |                                |  |  |  |-- EPI3303286
      |                                |  |  |  |-- EPI3307662
      |                                |  |  |  |-- EPI3307067
      |                                |  |  |  |-- EPI2236717
      |                                |  |  |  |-- EPI2236725
      |                                |  |  |  |-- EPI2705642
      |                                |  |  |  |-- EPI3304476
      |                                |  |  |  |  ,-- EPI3304548
      |                                |  |  |  |----- EPI3308812
      |                                |  |  |  |  ,-- EPI3304564
      |                                `--|  |  |----- EPI2428003
      |                                   |  |  |  ,-- EPI2473515
      |                                   |  |  |----- EPI3308852
      |                                   |  |  |  ,-- EPI2247289
      |                                   |  |  |----- EPI3304130
      |                                   |  |  |  ,-- EPI3304146
      |                                   |  |  |----- EPI3304156
      |                                   |  |  |  ,-- EPI2428767
      |                                   |  |  |  |-- EPI3323101
      |                                   |  |  |--+-- EPI2246797
      |                                   |  |  |  `-- EPI3304396
      |                                   |  |  |  ,-- EPI3309412
      |                                   |  |  |--|  ,-- EPI3310504
      |                                   |  |  |  `--|  ,-- EPI2428753
      |                                   |  |  |     `--+-- EPI3309068
      |                                   |  |  |        `-- EPI3309076
      |                                   |  |--|  ,-- EPI2856907
      |                                   |  |  |  |-- EPI3305892
      |                                   |  |  |  |  ,-- EPI2856222
      |                                   |  |  |--|  |-- EPI2856270
      |                                   |  |  |  |  |-- EPI3324282
      |                                   |  |  |  |  |-- EPI3484783
      |                                   |  |  |  `--+-- EPI3315788
      |                                   |  |  |     |  ,-- EPI2613707
      |                                   |  |  |     |  |  ,-- EPI2613715
      |                                   |  |  |     `--+----- EPI2614067
      |                                   |  |  |        |  ,-- EPI2856540
      |                                   |  |  |        `----- EPI2614051
      |                                   |  |  |  ,-- EPI2428806
      |                                   |  |  |  |-- EPI2428368
      |                                   |  |  |  |-- EPI2428464
      |                                   |  |  |  |-- EPI2428504
      |                                   |  |  |  |  ,-- EPI2428148
      |                                   |  |  |--+----- EPI2428156
      |                                   |  |  |  |  ,-- EPI2428434
      |                                   |  |  |  |----- EPI3308244
      |                                   |  |  |  |  ,-- EPI3308756
      |                                   |  |  |  |  |-- EPI2259012
      |                                   |  |  |  `--|  ,-- EPI2428071
      |                                   |  |  |     `--+-- EPI2428941
      |                                   |  |  |        `-- EPI2427952
      |                                   |  |  |  ,-- EPI3308820
      |                                   |  |  |  |-- EPI3304492
      |                                   |  |  |  |  ,-- EPI3311094
      |                                   |  |  |  |  |-- EPI3310648
      |                                   |  |  |  |  |-- EPI3310664
      |                                   |  |  |  |  |-- EPI3323773
      |                                   |  |  |  |  |-- EPI3308444
      |                                   |  |  |  |  |-- EPI2437552
      |                                   |  |  |  |  |-- EPI2428894
      |                                   |  |  |  |  |-- EPI3320569
      |                                   |  |  |  |  |-- EPI3311206
      |                                   |  |  |  |  |-- EPI2427807
      |                                   `--|  |  |  |-- EPI2427831
      |                                      |  |  |  |-- EPI3310808
      |                                      |  |  |  |-- EPI2427851
      |                                      |  |  |  |-- EPI2427884
      |                                      |  |  |  |-- EPI2427892
      |                                      |  |  |  |-- EPI3484736
      |                                      |  `--|  |-- EPI2258988
      |                                      |     |  |-- EPI2427908
      |                                      |     |  |-- EPI2427918
      |                                      |     |  |-- EPI2427995
      |                                      |     |  |-- EPI2263391
      |                                      |     |  |-- EPI3308212
      |                                      |     |  |-- EPI2428027
      |                                      |     |  |-- EPI2056378
      |                                      |     |  |  ,-- EPI2428717
      |                                      |     |  |----- EPI3310584
      |                                      |     |  |  ,-- EPI3484588
      |                                      |     |  |----- EPI2428472
      |                                      |     |  |  ,-- EPI2428917
      |                                      |     |  |----- EPI2428512
      |                                      |     |  |  ,-- EPI3320673
      |                                      |     |  |----- EPI3320689
      |                                      |     |  |  ,-- EPI2428456
      |                                      |     `--+----- EPI3308180
      |                                      |        |  ,-- EPI3310859
      |                                      |        |--|  ,-- EPI2429167
      |                                      |        |  `----- EPI3311062
      |                                      |        |  ,-- EPI2056402
      |                                      |        |--+-- EPI2428011
      |                                      |        |  `-- EPI2428019
      |                                      |        |  ,-- EPI2056410
      |                                      |        |--+-- EPI2427981
      |                                      |        |  `-- EPI3304988
      |                                      |        |  ,-- EPI2258756
      |                                      |        |--+-- EPI3310760
      |                                      |        |  `-- EPI2428984
      |                                      |        |  ,-- EPI3309780
      |                                      |        |--|  ,-- EPI3309580
      |                                      |        |  `----- EPI2428688
      |                                      |        |  ,-- EPI2428835
      |                                      |        |  |-- EPI2855890
      |                                      |        |--|  ,-- EPI2428855
      |                                      |        |  `----- EPI3310982
      |                                      |        |  ,-- EPI3484728
      |                                      |        |  |-- EPI3312702
      |                                      |        |--|  ,-- EPI2263872
      |                                      |        |  `----- EPI2263423
      |                                      |        |  ,-- EPI3315492
      |                                      |        |  |  ,-- EPI3314804
      |                                      |        |--|  |  ,-- EPI3314366
      |                                      |        |  `--+----- EPI3315892
      |                                      |        |     |  ,-- EPI3314462
      |                                      |        |     `----- EPI3314086
      |                                      |        |  ,-- EPI3312742
      |                                      |        |  |-- EPI3311678
      |                                      |        `--|  ,-- EPI2614603
      |                                      |           |  |  ,-- EPI3311078
      |                                      |           `--|  |-- EPI2428842
      |                                      |              `--|  ,-- EPI2856842
      |                                      |                 `----- EPI2429107
      |                                      |     ,-- PQ109708_new
      |                                      |  ,----- EPI3411319
      |                                      |  |  ,-- PP577947_new <-------------A/Texas/37/2024
      |                                      |  |  |  ,-- PP755461_new
      |                                      |  |  |  |-- PQ377860_new
      |                                      |  |  |  |-- PQ220909_new
      |                                      |  |  |  |-- PQ052287_new
      |                                      |  |  |  |-- PQ162277_new
      |                                      |  |  |  |-- PQ052335_new
      |                                      |  |  |  |-- PQ168073_new
      |                                      |  |  |  |-- PP752724_new
      |                                      |  |  |  |-- PQ377820_new
      |                                      |  |  |  |-- EPI3412006
      |                                      |  |  |  |-- PQ664062_new
      |                                      |  |  |  |-- PQ052279_new
      |                                      |  |  |  |-- EPI3410547
      |                                      |  |  |  |-- PQ664110_new
      |                                      |  |  |  |-- PP753700_new
      |                                      |  |  |  |-- PQ664054_new
      |                                      |  |  |  |-- EPI3411138
      |                                      |  |  |  |-- PP753380_new
      |                                      |  |  |  |-- PP752668_new
      |                                      |  |  |  |-- PP740729_new
      |                                      |  |  |  |-- EPI3409541
      |                                      |  |  |  |-- PP755469_new
      |                                      |  |  |  |-- PP753500_new
      |                                      |  |  |  |-- PP753148_new
      |                                      |  |  |  |-- EPI3411990
      |                                      |  |  |  |-- PQ664126_new
      |                                      |  |  |  |-- PP599470_new
      |                                      |  |  |  |-- PV026112_new
      |                                      |  |  |  |-- PP752660_new
      |                                      |  |  |  |-- PP753716_new
      |                                      |  |  |  |-- PQ377828_new
      |                                      |  |  |  |-- PP753108_new
      |                                      |  |  |  |  ,-- PP755596_new
      |                                      `--|  |  |----- PP599462_new
      |                                         |  |  |  ,-- PP752732_new
      |                                         |  |  |----- EPI3262015
      |                                         |  |  |  ,-- EPI3261607
      |                                         |  |  |----- PP753084_new
      |                                         |  |  |  ,-- EPI3317209
      |                                         |  |  |----- PP752892_new
      |                                         |  |  |  ,-- PQ220885_new
      |                                         |  |  |----- EPI3410664
      |                                         |  |  |  ,-- PQ664142_new
      |                                         |  |  |----- PQ664102_new
      |                                         |  |  |  ,-- PP753660_new
      |                                         |  |  |----- EPI3442955
      |                                         |  |  |  ,-- EPI3418795
      |                                         |  |  |----- PQ664158_new
      |                                         |  |  |  ,-- EPI3410648
      |                                         |  |  |----- PP753180_new
      |                                         |  |  |  ,-- EPI3410687
      |                                         |  |  |----- PQ220877_new
      |                                         |  |  |  ,-- PQ052247_new
      |                                         |  |  |----- EPI3412436
      |                                         |  |  |  ,-- PP752828_new
      |                                         |  |  |----- EPI3259781
      |                                         |  |  |  ,-- PQ051143_new
      |                                         |  |  |----- EPI3411341
      |                                         |  |  |  ,-- EPI3446729
      |                                         |  |  |----- PQ378316_new
      |                                         |  |  |  ,-- PP692139_new
      |                                         |  |  |--+-- EPI3208176
      |                                         |  |  |  `-- PP752631_new
      |                                         |  |  |  ,-- PQ068395_new
      |                                         |  |  |--+-- EPI3208192
      |                                         |  |  |  `-- PP753028_new
      |                                         |  |  |  ,-- EPI3261535
      |                                         `--|  |  |-- PQ010880_new
      |                                            |  |--+-- PQ011128_new
      |                                            |  |  |  ,-- EPI3412275
      |                                            |  |  `----- PQ051903_new
      |                                            |  |  ,-- EPI3462517
      |                                            |  |  |  ,-- EPI3575002
      |                                            |  |  |----- EPI3616767
      |                                            |  |--|  ,-- EPI3599260
      |                                            |  |  |  |-- EPI3508994
      |                                            |  |  `--|  ,-- EPI3575031
      |                                            |  |     `----- EPI3575055
      |                                            |  |  ,-- PP752676_new
      |                                            |  |  |-- PQ667563_new
      |                                            |  |  |-- EPI3411303
      |                                            |  |--+-- PP755756_new
      |                                            |  |  |  ,-- PQ168153_new
      |                                            |  |  |  |-- EPI3410579
      |                                            |  |  `--|  ,-- EPI3409204
      |                                            |  |     `----- EPI3409212
      |                                            |  |  ,-- PQ052151_new
      |                                            |  |  |-- PP755828_new
      |                                            |  |  |-- PQ052231_new
      |                                            |  |  |-- PP752684_new
      |                                            |  |  |-- EPI3571218
      |                                            |  |--+-- PQ052167_new
      |                                            |  |  |-- PQ052159_new
      |                                            |  |  |-- EPI3412359
      |                                            |  |  |-- EPI3260911
      |                                            |  |  `-- PQ010816_new
      |                                            |  |  ,-- PQ051199_new
      |                                            |  |  |-- PQ482190_new
      |                                            |  |  |-- EPI3409193
      |                                            |  |  |-- EPI3317041
      |                                            |  |  |-- EPI3317065
      |                                            |  |  |-- EPI3317081
      |                                            |  |  |-- PQ423471_new
      |                                            |  |  |-- PQ220717_new
      |                                            |  |  |-- EPI3442014
      |                                            |  |  |-- EPI3409915
      |                                            |  |  |-- PQ135202_new
      |                                            |  |  |-- PP836396_new
      |                                            |  |  |-- PP836412_new
      |                                            |  |  |-- PP836444_new
      |                                            |  |  |-- EPI3410624
      |                                            |  |  |-- PQ274803_new
      |                                            |  |  |-- EPI3317369
      |                                            |  |  |-- PQ051255_new
      |                                            |  |  |-- PP737536_new
      |                                            |  |  |-- PQ482166_new
      |                                            |  |  |-- EPI3410186
      |                                            |  |  |-- PQ667595_new
      |                                            |  |  |-- PQ052727_new
      |                                            |  |  |-- PQ288112_new
      |                                            |  |  |-- EPI3259813
      |                                            |  |--+-- EPI3259853
      |                                            |  |  |-- PP836492_new
      |                                            |  |  |  ,-- EPI3410927
      |                                            |  |  |----- PQ220693_new
      |                                            |  |  |  ,-- PP836500_new
      |                                            |  |  |----- EPI3352879
      |                                            |  |  |  ,-- PQ052719_new
      |                                            |  |  |----- EPI3575445
      |                                            |  |  |  ,-- EPI3410508
      |                                            |  |  |----- PQ220661_new
      |                                            |  |  |  ,-- PQ051263_new
      |                                            |  |  |----- EPI3461396
      |                                            |  |  |  ,-- EPI3352847
      |                                            |  |  |----- PP836468_new
      |                                            `--|  |  ,-- EPI3259789
      |                                               |  |----- EPI3259821
      |                                               |  |  ,-- EPI3352783
      |                                               |  |--+-- PQ011744_new
      |                                               |  |  `-- PP836404_new
      |                                               |  |  ,-- PQ423447_new
      |                                               |  |--+-- EPI3409660
      |                                               |  |  `-- EPI3409676
      |                                               |  |  ,-- EPI3409870
      |                                               |  |  |-- EPI3410070
      |                                               |  `--+-- PQ667099_new
      |                                               |     |  ,-- EPI3410680
      |                                               |     `----- EPI3410831
      |                                               |  ,-- EPI3260671
      |                                               |  |-- PQ012184_new
      |                                               |  |-- EPI3411014
      |                                               |  |-- PQ012144_new
      |                                               |  |-- PP752607_new
      |                                               |  |-- EPI3261911
      |                                               |  |-- PQ010968_new
      |                                               |  |-- EPI3302296
      |                                               |  |-- EPI3409081
      |                                               |  |-- PQ012192_new
      |                                               |  |-- PP600140_new
      |                                               |  |  ,-- PQ168041_new
      |                                               |  |----- EPI3446774
      |                                               |  |  ,-- PQ423503_new
      |                                               |  |----- EPI3418948
      |                                               |  |  ,-- EPI3412171
      |                                               |  |----- EPI3411889
      |                                               |  |  ,-- EPI3408647
      |                                               |  |--+-- EPI3408661
      |                                               |  |  `-- EPI3408717
      |                                               |  |  ,-- EPI3408863
      |                                               |  |--+-- EPI3261879
      |                                               |  |  `-- EPI3446635
      |                                               |  |  ,-- EPI3462587
      |                                               |  |  |-- EPI3261495
      |                                               |  |--|  ,-- EPI3534385
      |                                               |  |  `----- EPI3409017
      |                                               |  |  ,-- PP914099_new
      |                                               |  |  |-- EPI3462933
      |                                               |  |--|  ,-- PP914075_new
      |                                               |  |  `--+-- PP914083_new
      |                                               |--|     `-- PP914092_new
      |                                               |  |  ,-- PQ051319_new
      |                                               |  |  |-- EPI3487654
      |                                               |  |--+-- EPI3487670
      |                                               |  |  |  ,-- EPI3433754
      |                                               |  |  `----- EPI3433762
      |                                               |  |  ,-- EPI3408773
      |                                               |  |  |-- EPI3504340
      |                                               |  |  |  ,-- EPI3418503
      |                                               |  |  |----- EPI3434056
      |                                               |  |--|  ,-- EPI3418112
      |                                               |  |  |----- EPI3418128
      |                                               |  |  |  ,-- EPI3418566
      |                                               |  |  |  |-- EPI3433996
      |                                               |  |  `--|  ,-- EPI3582705
      |                                               |  |     `----- EPI3433638
      |                                               |  |  ,-- PP732373_new
      |                                               |  |  |-- EPI3443027
      |                                               |  |  |-- EPI3260703
      |                                               |  |  |-- PQ075926_new
      |                                               |  |  |  ,-- EPI3410775
      |                                               |  |  |--|  ,-- EPI3418598
      |                                               |  |  |  `----- EPI3411552
      |                                               |  |  |  ,-- EPI3412516
      |                                               |  |  |  |-- EPI3585957
      |                                               |  |  |  |-- PQ032841_new
      |                                               |  |  |  |-- EPI3412656
      |                                               |  |  |  |-- EPI3408807
      |                                               |  |  |  |-- EPI3412045
      |                                               |  |  |  |-- EPI3494416
      |                                               |  `--|  |-- EPI3408839
      |                                               |     |  |-- EPI3412077
      |                                               |     |  |-- EPI3575047
      |                                               |     |  |-- EPI3571322
      |                                               |     |  |-- EPI3462348
      |                                               |     |  |-- EPI3408931
      |                                               |     |  |-- EPI3462372
      |                                               |     |  |-- EPI3462380
      |                                               |     |  |-- EPI3575174
      |                                               |     |  |-- EPI3494592
      |                                               |     |  |-- EPI3418106
      |                                               |     |  |-- PQ106525_new
      |                                               |     |  |-- EPI3508773
      |                                               |     `--+-- EPI3418847
      |                                               |        |-- EPI3575294
      |                                               |        |-- PQ060141_new
      |                                               |        |-- EPI3574853
      |                                               |        |-- EPI3433603
      |                                               |        |-- EPI3433611
      |                                               |        |-- EPI3462558
      |                                               |        |-- EPI3259797
      |                                               |        |-- EPI3487602
      |                                               |        |-- PQ373748_new
      |                                               |        |  ,-- EPI3582639
      |                                               |        |----- EPI3462697
      |                                               |        |  ,-- EPI3446705
      |                                               |        |  |  ,-- EPI3487723
      |                                               |        |--|  |-- EPI3597218
      |                                               |        |  `--+-- EPI3575182
      |                                               |        |     `-- EPI3526239
      |                                               |        |  ,-- EPI3575190
      |                                               |        |  |-- EPI3433579
      |                                               |        |  |-- EPI3418839
      |                                               |        `--+-- EPI3526215
      |                                               |           |  ,-- EPI3585972
      |                                               |           |  |-- EPI3462464
      |                                               |           `--+-- EPI3508923
      |                                               |              `-- EPI3508939
      |                                               |  ,-- EPI3411466
      |                                               |  |-- PQ011056_new
      |                                               |  |-- PQ011928_new
      |                                               |  |-- EPI3412398
      |                                               |  |  ,-- EPI3410430
      |                                               |  |----- PQ011016_new
      |                                               |  |  ,-- PQ011024_new
      |                                               |  |----- EPI3410275
      |                                               |  |  ,-- EPI3409307
      |                                               |  |----- PQ051743_new
      |                                               |  |  ,-- EPI3409776
      |                                               |  |  |-- EPI3409185
      |                                               |  |--+-- EPI3409840
      |                                               |  |  `-- PQ051343_new
      |                                               |  |  ,-- PQ373708_new
      |                                               |  |  |-- PQ010992_new
      |                                               |  |  |-- EPI3409270
      |                                               |  |  |-- EPI3571258
      |                                               |  |  |-- EPI3571274
      |                                               |  |  |-- EPI3409987
      |                                               |  |  |-- PQ373684_new
      |                                               |  |  |-- EPI3418783
      |                                               `--|  |-- PQ373724_new
      |                                                  |  |-- EPI3442397
      |                                                  |  |-- EPI3411386
      |                                                  |  |-- EPI3409700
      |                                                  |  |  ,-- EPI3630952
      |                                                  |  |----- EPI3630960
      |                                                  |  |  ,-- EPI3522876
      |                                                  |  |  |-- EPI3411735
      |                                                  |  |  |-- EPI3412227
      |                                                  |  |--+-- EPI3411836
      |                                                  |  |  |-- EPI3599374
      |                                                  |  |  |  ,-- EPI3625330
      |                                                  |  |  `----- EPI3604091
      |                                                  |  |  ,-- EPI3631020
      |                                                  |  |  |-- EPI3599479
      |                                                  |  |  |-- EPI3599495
      |                                                  |  |  |-- EPI3649615
      |                                                  |  |  |-- EPI3649631
      |                                                  |  |  |-- EPI3630604
      |                                                  |  |  |-- EPI3630667
      |                                                  |  |  |-- EPI3630699
      |                                                  `--|  |-- EPI3599503
      |                                                     |  |-- EPI3599511
      |                                                     |  |-- EPI3631103
      |                                                     |  |-- EPI3649074
      |                                                     |  |-- EPI3649082
      |                                                     |  |-- EPI3648601
      |                                                     |  |-- EPI3648637
      |                                                     |  |-- EPI3648659
      |                                                     |  |-- EPI3630715
      |                                                     |  |-- EPI3543490
      |                                                     |  |-- EPI3648675
      |                                                     |  |-- EPI3648683
      |                                                     |  |-- EPI3649788
      |                                                     |  |-- EPI3631231
      |                                                     |  |-- EPI3616548
      |                                                     |  |-- EPI3649844
      |                                                     |  |-- EPI3648771
      |                                                     |  |-- EPI3625292
      |                                                     |  |-- EPI3630885
      |                                                     |  |-- EPI3575103
      |                                                     |  |-- PQ773298_new
      |                                                     |  |-- EPI3575143
      |                                                     |  |-- EPI3575166
      |                                                     |  |-- EPI3625300
      |                                                     |  |-- EPI3616660
      |                                                     |  |-- EPI3649924
      |                                                     |  |-- EPI3625362
      |                                                     |  |-- EPI3630936
      |                                                     |  |-- EPI3630996
      |                                                     `--+-- EPI3575222
      |                                                        |-- EPI3649362
      |                                                        |-- EPI3575278
      |                                                        |-- PQ524072_new
      |                                                        |-- EPI3616712
      |                                                        |-- EPI3616727
      |                                                        |-- EPI3625406
      |                                                        |-- EPI3625430
      |                                                        |-- EPI3649447
      |                                                        |-- PQ591825_new <--------A/California/150/2024
      |                                                        |-- EPI3575356
      |                                                        |-- EPI3599326
      |                                                        |-- EPI3604271
      |                                                        |-- PQ493726_new
      |                                                        |-- EPI3649559
      |                                                        |-- EPI3648495
      |                                                        |-- EPI3630588
      |                                                        |-- EPI3630596
      |                                                        |  ,-- EPI3649663
      |                                                        |----- EPI3630540
      |                                                        |  ,-- PQ493712_new
      |                                                        |----- EPI3610168
      |                                                        |  ,-- EPI3604460
      |                                                        |----- EPI3604468
      |                                                        |  ,-- EPI3649138
      |                                                        |----- PQ686595_new
      |                                                        |  ,-- EPI3591630
      |                                                        |----- PQ435216_new
      |                                                        |  ,-- PQ773306_new
      |                                                        |----- PQ686611_new
      |                                                        |  ,-- EPI3649796
      |                                                        |--+-- EPI3649804
      |                                                        |  `-- EPI3649948
      |                                                        |  ,-- PQ790078_new
      |                                                        |  |  ,-- EPI3648723
      |                                                        |  |--+-- EPI3648739
      |                                                        |  |  `-- EPI3649402
      |                                                        `--|  ,-- PQ468764_new
      |                                                           |  |-- PQ686599_new
      |                                                           |  |-- EPI3648585
      |                                                           |  |-- EPI3648593
      |                                                           `--+-- EPI3649748
      |                                                              |-- EPI3604107
      |                                                              |  ,-- EPI3604331
      |                                                              `--|  ,-- PQ524077_new
      |                                                                 `----- EPI3621209
      |     ,-- EPI2068989
      |     |     ,-- EPI3217371
      |     |     |     ,-- EPI2214484
      |     |  ,--|  ,----- EPI2198053
      |     |  |  |  |     ,-- EPI2773513
      |     |  |  `--|  ,----- EPI2773528
      |     |  |     |  |     ,-- EPI2579753
      |     |  |     `--|  ,----- EPI1941512
      |     |  |        |  |  ,-- EPI2800350
      |     |  |        `--|  |-- EPI2800366
      |     |  |           `--|  ,-- EPI2800294
      |     |  |              `----- EPI2800382
      |     |  |     ,-- EPI1966975
      |     |  |  ,--|  ,-- EPI2188306
      |     |  |  |  `----- EPI2176461
      |  ,--|  |  |     ,-- EPI2017752
      |  |  |  |  |     |-- EPI2017776
      |  |  |  |  |  ,--|  ,-- EPI2017768
      |  |  |  |  |  |  `--|  ,-- EPI2950813
      |  |  |  |  |  |     `--|  ,-- EPI2314252
      |  |  |  |  |  |        `--|  ,-- EPI2944584
      |  |  |  |  |  |           `--|  ,-- EPI2944545
      |  |  |  |  |  |              `--|  ,-- EPI2950905
      |  |  |  |  |  |                 `--+-- EPI2950945
      |  |  |  |  |  |                    `-- EPI2950977
      |  |  |  |  |  |     ,-- EPI1815139
      |  |  |  |  |  |     |-- EPI1838694
      |  |  |  |  |  |     |-- EPI2463556
      |  |  |  |  |  |     |-- EPI1848937
      |  |  |  |  |  |     |  ,-- EPI1850266
      |  |  `--|  |  |     |----- EPI1847697
      |  |     |  |  |     |  ,-- EPI1838670
      |  |     |  |  |     |  |-- EPI2882917
      |  |     |  |  |     |  |  ,-- EPI3173437
      |  |     |  |  |     |  |----- EPI2011621
      |  |     |  |  |  ,--|  |     ,-- EPI1859934
      |  |     |  |  |  |  |  |  ,----- EPI1920276
      |  |     |  |  |  |  |  |  |  ,-- EPI1862719
      |  |     |  |  |  |  |  |  |--+-- EPI1921049
      |  |     |  |  |  |  |  |  |  `-- EPI1921145
      |  |     |  |  |  |  |  |  |  ,-- EPI1942183
      |  |     |  |  |  |  |  |  |  |-- EPI1945091
      |  |     |  |  |  |  |  |  |  |-- EPI1928236
      |  |     |  |  |  |  |  |  |  |  ,-- EPI1938833
      |  |     |  |  |  |  |  |  |--+----- EPI1928460
      |  |     |  |  |  |  `--|  |  |  ,-- EPI2009958
      |  |     |  |  |  |     |  |  |  |  ,-- EPI1945482
      |  |     |  |  |  |     |  |  `--|  |-- EPI1949871
      |  |     |  |  |  |     |  |     |  |-- EPI1945208
      |  |     |  |  |  |     |  |     `--+-- EPI2071525
      |  |     |  |  |  |     |  |        |-- EPI2071029
      |  |     |  |  |  |     |  |        |  ,-- EPI2197181
      |  |     |  |  |  |     |  |        `--+-- EPI2071461
      |  |     |  |  |  |     |  |           `-- EPI2576130
      |  |     |  |  |  |     |  |  ,-- EPI1945535
      |  |     |  |  |  |     |  |  |-- EPI1925377
      |  |     `--|  |  |     |  |  |  ,-- EPI3173446
      |  |        |  |  |     |  |  |----- EPI1862996
      |  |        |  |  |     |  |  |     ,-- EPI3304556
      |  |        |  |  |     `--|  |  ,----- EPI2247329
      |  |        |  |  |        |  |  |  ,-- EPI3298304
      |  |        |  |  |        |  |  |----- EPI3298320
      |  |        |  |  |        |  |  |  ,-- EPI3567363
      |  |        |  |  |        |  |  |--+-- EPI3527061
      |  |        |  |  |        |  |  |  `-- EPI3604747
      |  |        |  |  |        |  |  |  ,-- EPI3308764
      |  |        |  |  |        |  |  |  |-- EPI3308102
      |  |        |  |  |        |  |  |--|  ,-- EPI3308332
      |  |        |  |  |        |  |  |  |  |-- EPI3307982
      |  |        |  |  |        |  |  |  `--+-- EPI3308636
      |  |        |  |  |        |  |  |     `-- EPI3308126
      |  |        |  |  |        |  |  |  ,-- EPI3298128
      |  |        |  |  |        |  |  |  |  ,-- EPI3310640
      |  |        |  |  |        |  |  |  |  |-- EPI3309844
      |  |        |  |  |        |  |  |--|  |-- EPI3309892
      |  |        |  |  |        |  |  |  |  |-- EPI3309900
      |  |        |  |  |        |  |  |  |  |  ,-- EPI3310384
      |  |        |  |  |        |  |  |  `--+----- EPI2510336
      |  |        |  |  |        |  |  |     |  ,-- EPI3310028
      |  |        |  |  |        |  |  |     |  |-- EPI3311262
      |  |        |  |  |        |  |  |     |  |-- EPI3310216
      |  |        |  |  |        `--|  |     `--+-- EPI3310272
      |  |        |  |  |           |  |        |-- EPI3310288
      |  |        |  |  |           |  |        |-- EPI3310368
      |  |        |  |  |           |  |        `-- EPI3310488
      |  |        |  |  |           |  |     ,-- EPI2310417
      |  |        |  |  |           |  |  ,----- EPI2310425
      |  |        |  |  |           |  |  |  ,-- EPI3309588
      |  |        |  |  |           |  |  |----- EPI3309676
      |  |        |  |  |           |  |  |  ,-- EPI3313358
      |  |        |  |  |           |  |  |  |-- EPI3310146
      |  |        |  |  |           |  |  |  |-- EPI3308070
      |  |        |  |  |           |  |--+--+-- EPI2512500
      |  |        |  |  |           |  |  |  |  ,-- EPI3309708
      |  |        |  |  |           |  |  |  `----- EPI3308276
      |  |        |  |  |           |  |  |  ,-- EPI3307019
      |  |        |  |  |           |  |  |  |  ,-- EPI3308948
      |  |        |  |  |           |  |  |  |  |-- EPI3308118
      |  |        `--|  |           |  |  `--|  |  ,-- EPI3307750
      |  |           |  |           |  |     |  |--|  ,-- EPI3310696
      |  |           |  |           |  |     |  |  `----- EPI3310720
      |  |           |  |           |  |     `--|  ,-- EPI3306293
      |  |           |  |           |  |        |  |-- EPI3308516
      |  |           |  |           |  |        |  |-- EPI3307035
      |  |           |  |           |  |        |  |-- EPI2510344
      |  |           |  |           |  |        `--|  ,-- EPI3308340
      |  |           |  |           |  |           |----- EPI3308348
      |  |           |  |           `--|           |  ,-- EPI3306285
      |  |           |  |              |           `----- EPI3308460
      |  |           |  |              |  ,-- EPI3305628
      |  |           |  |              |  |-- EPI3298840
      |  |           |  |              |  |-- EPI2246910
      |  |           |  |              |  |-- EPI3303118
      |  |           |  |              |  |-- EPI3306007
      |  |           |  |              |  |-- EPI2053677
      |  |           |  |              |  |-- EPI3298528
      |  |           |  |              |  |  ,-- EPI2709598
      |  |           |  |              |  |----- EPI2711710
      |  |           |  |              |  |  ,-- EPI2236476
      |  |           |  |              |--+----- EPI2259568
      |  |           |  |              |  |  ,-- EPI2703662
      |  |           |  |              |  |  |-- EPI2310049
      |  |           |  |              |  |  |-- EPI2310119
      |  |           |  |              |  |  |-- EPI2703969
      |  |           |  |              |  |  |-- EPI2311356
      |  |           |  |              |  |  |  ,-- EPI2311348
      |  |           |  |              |  |  |----- EPI2311396
      |  |           |  |              |  |  |  ,-- EPI2311364
      |  |           |  |              |  |  |----- EPI2704502
      |  |           |  |              |  `--|  ,-- EPI2310409
      |  |           |  |              |     |  |-- EPI2311500
      |  |           |  |              |     |  |-- EPI2311532
      |  |           |  |              |     |  |-- EPI2110474
      |  |           |  |              |     |  |-- EPI2110482
      |  |           |  |              |     |  |-- EPI2310223
      |  |           |  |              |     |  |-- EPI2310247
      |  |           |  |              |     |  |-- EPI2310279
      |  |           |  |              |     `--+-- EPI2310295
      |  |           |  |              |        |-- EPI2311492
      |  |           |  |              |        |-- EPI2188210
      |  |           |  |              |        |  ,-- EPI2310255
      |  |           |  |              |        |----- EPI2188258
      |  |           |  |              |        |  ,-- EPI2609670
      |  |           |  |              |        |----- EPI2609703
      |  |           |  |              |        |  ,-- EPI2609687
      |  |           |  |              |        `----- EPI2609719
      |  |           |  |              |  ,-- EPI1997998
      |  |           |  |              |  |  ,-- EPI3298024
      |  |           |  |              |  |  |-- EPI3297968
      |  |           |  |              |  |  |  ,-- EPI2704026
      |  |           |  |              |  |  |  |-- EPI2712346
      |  |           |  |              |  |  |  |-- EPI3299112
      |  |           |  |              |  |  |  |-- EPI2709790
      |  |           |  |              |  |  |  |-- EPI3311990
      |  |           |  |              |  |  |  |-- EPI2713090
      |  |           |  |              `--|  |  |-- EPI2709907
      |  |           |  |                 |  |  |-- EPI2705592
      |  |           |  |                 |  |  |-- EPI2712091
      |  |           |  |                 |  |  |-- OQ958041_outgroup_cvv <----------vaccine candidate
      |  |           |  |                 |  |  |-- EPI2710073
      |  |           |  |                 |  |  |  ,-- EPI2258788
      |  |           |  |                 |  |  |----- EPI2246597
      |  |           |  |                 |  |  |  ,-- EPI2702681
      |  |           |  |                 `--|  |----- EPI2703822
      |  |           |  |                    |  |  ,-- EPI3304844
      |  |           |  |                    |  |----- EPI2711559
      |  |           |  |                    |  |  ,-- EPI2013994
      |  |           |  |                    |  |--+-- EPI2705447
      |  |           |  |                    |  |  `-- EPI2014146
      |  |           |  |                    |  |  ,-- EPI2712139
      |  |           |  |                    |  |--|  ,-- EPI2176407
      |  |           |  |                    |  |  `----- EPI2710264
      |  |           |  |                    |  |  ,-- EPI3307670
      |  |           |  |                    |  |  |-- EPI2710681
      |  |           |  |                    |  |--|  ,-- EPI3298576
      |  |           |  |                    |  |  `--+-- EPI2712674
      |  |           |  |                    |  |     `-- EPI3298384
      |  |           |  |                    |  |  ,-- EPI3298232
      |  |           |  |                    `--|  |-- EPI2014138
      |  |           `--|                       |  |-- EPI3298464
      |  |              |                       |  |-- EPI2709494
      |  |              |                       |--|  ,-- EPI2310111
      |  |              |                       |  |  |-- EPI2016972
      |  |              |                       |  |  |  ,-- EPI3298184
      |  |              |                       |  |  |----- EPI3303174
      |  |              |                       |  `--|  ,-- EPI2712029
      |  |              |                       |     |----- EPI2712053
      |  |              |                       |     |  ,-- EPI2311556
      |  |              |                       |     |  |-- EPI2710730
      |  |              |                       |     `--+-- EPI2710875
      |  |              |                       |        |-- EPI2702753
      |  |              |                       |        `-- EPI2710366
      |  |              |                       |  ,-- OQ958057_new
      |  |              |                       |  |-- EPI2708248
      |  |              |                       |  |  ,-- EPI2707442
      |  |              |                       |  |----- EPI2702216
      |  |              |                       |  |  ,-- EPI2013938
      |  |              |                       |  |--+-- EPI2703038
      |  |              |                       |  |  `-- EPI2710936
      |  |              |                       |  |  ,-- EPI2704176
      |  |              |                       |  |  |-- EPI2705944
      |  |              |                       |  |  |-- EPI2703809
      |  |              |                       |  |  |  ,-- EPI3305084
      |  |              |                       |  |  |----- EPI3305868
      |  |              |                       |  |--|  ,-- EPI2014010
      |  |              |                       |  |  |----- EPI2705524
      |  |              |                       `--|  |  ,-- EPI2703237
      |  |              |                          |  |  |-- EPI3304204
      |  |              |                          |  `--+-- EPI2707090
      |  |              |                          |     `-- EPI2013914
      |  |              |                          |  ,-- EPI2705111
      |  |              |                          |  |-- EPI2053789
      |  |              |                          |  |-- EPI2689477
      |  |              |                          |  |-- EPI2689586
      |  |              |                          |  |-- EPI2703180
      |  |              |                          |  |-- EPI2710905
      |  |              |                          |  |-- EPI3303094
      |  |              |                          |  |-- EPI2014026
      |  |              |                          |  |-- EPI2707610
      |  |              |                          `--+-- EPI2014194
      |  |              |                             |-- EPI2709350
      |  |              |                             |-- EPI3306626
      |  |              |                             |-- EPI2712892
      |  |              |                             |  ,-- EPI3298584
      |  |              |                             |----- EPI3298672
      |  |              |                             |  ,-- EPI2712912
      |  |              |                             |----- EPI2703160
      |  |              |                             |  ,-- EPI2247249
      |  |              |                             `----- EPI2705656
      |  |              |     ,-- EPI2506471
      |  |              |     |  ,-- EPI2506026
      |  |              |     |----- EPI2161543
      |  |              |     |  ,-- EPI2506081
      |  |              |     |  |-- EPI2506097
      |  |              |     |--+-- EPI1896073
      |  |              |     |  `-- EPI2506525
      |  |              |  ,--|  ,-- EPI2506018
      |  |              |  |  |  |-- EPI2506517
      |  |              |  |  |  |  ,-- EPI1995177
      |  |              |  |  |  |----- EPI2506479
      |  |              |  |  |  |  ,-- EPI2415852
      |  |              |  |  |  |  |-- EPI3256890
      |  |              |  |  |  |  |-- EPI3626007
      |  |              |  |  `--+--+-- EPI3626023
      |  |              |  |     |  |  ,-- EPI3625999
      |  |              |  |     |  `----- EPI3626015
      |  |              |  |     |  ,-- EPI1995209
      |  |              |  |     |  |  ,-- EPI2506407
      |  |              |  |     |  |--|  ,-- EPI2161522
      |  |              |  |     |  |  `--|  ,-- EPI2161515
      |  |              |  |     `--|     `----- EPI2161536
      |  |              |  |        |  ,-- EPI2506305
      |  |              |  |        |  |  ,-- EPI3343255
      |  |              |  |        |  |  |  ,-- EPI2506375
      |  |              |  |        `--|  |--|  ,-- EPI2506249
      |  |              |  |           |  |  `----- EPI2506423
      |  |              |  |           `--|  ,-- EPI2506241
      |  |              |  |              |  |-- EPI2506257
      |  |              |  |              |  |-- EPI2506313
      |  |              |  |              |  |  ,-- EPI2506121
      |  |              |  |              `--|  |-- EPI2506129
      |  |              |  |                 |  |-- EPI2506273
      |  |              |  |                 |  |-- EPI2506321
      |  |              |  |                 `--+-- EPI2506383
      |  |              |  |                    |-- EPI2506439
      |  |              |  |                    |  ,-- EPI2550320
      |  |              |  |                    `--|  ,-- EPI2550352
      |  |              |  |                       `----- EPI2550288
      |  |              |  |  ,-- EPI1883973
      |  |              |  |  |     ,-- EPI1866462
      |  |              |  |  |  ,----- EPI1866470
      |  |              |  |  |  |  ,-- EPI2784306
      |  |              |  |  |  |  |-- EPI2784362
      |  |              |  |  |  |--+-- EPI2784369
      |  |              |  |--|  |  `-- EPI2784376
      |  |              |  |  |  |     ,-- EPI2131309
      |  |              |  |  |  |  ,----- EPI2132650
      |  |              |  |  |  |  |  ,-- EPI2220032
      |  |              |  |  |  |  |--+-- EPI2135006
      |  |              |  |  `--|  |  `-- EPI2134267
      |  |              |  |     |  |  ,-- EPI2167268
      |  |              |  |     |  |  |  ,-- EPI2220016
      |  |              |  |     |  |--|  |-- EPI2134039
      |  |              |  |     |  |  `--+-- EPI2132615
      |  |              |  |     |  |     `-- EPI2134235
      |  |              |  |     |  |  ,-- EPI2176004
      |  |              |  |     |  |  |  ,-- EPI2175986
      |  |              |  |     `--|  |--|  ,-- EPI2220024
      |  |              |  |        |--|  `----- EPI2220048
      |  |              |  |        |  |  ,-- EPI2175946
      |  |              |  |        |  |  |-- EPI2175962
      |  |              |  |        |  `--+-- EPI2175970
      |  |              |  |        |     `-- EPI2176026
      |  |              |  |        |  ,-- EPI2219529
      |  |              |  |        |  |-- EPI2135015
      |  |              |  |        |  |-- EPI2134027
      |  |              |  |        |  |-- EPI2134243
      |  |              |  |        `--|  ,-- EPI2178144
      |  |              |  |           |  |  ,-- EPI2219563
      |  |              |  |           |  |--|  ,-- EPI2219962
      |  |              |  |           |  |  `----- EPI2219611
      |  |              |  |           `--|  ,-- EPI2376301
      |  |              |  |              |  |     ,-- EPI2220119
      |  |              |  |              |  |     |  ,-- EPI2436845
      |  |              |  |              `--|  ,--|  |-- EPI2436860
      |  |              |  |                 |  |  `--|  ,-- EPI2436996
      |  |              |  |                 |  |     `----- EPI2436897
      |  |              |  |                 `--|  ,-- EPI2944512
      |  |              |  |                    |  |-- EPI2943358
      |  |              |  |                    |  |-- EPI2944453
      |  |              |  |                    `--+-- EPI2943390
      |  |              |  |                       |  ,-- EPI2943854
      |  |              |  |                       `--|  ,-- EPI2944077
      |  |              |  |                          `----- EPI2943878
      |  |              |  |        ,-- EPI2886261
      |  |              |  |        |-- EPI2773568
      |  |              |  |     ,--+-- EPI1956637
      |  |              |  |     |  |-- EPI1946372
      |  |              |  |     |  `-- EPI1938849
      |  |              |  |     |  ,-- EPI2885681
      |  |              |  |     |  |-- EPI2886149
      |  |              |  |     |  |-- EPI2639271
      |  |              |  |     |  |-- EPI2886270
      |  |              `--|     |  |-- EPI2886278
      |  |                 |     |  |-- EPI2708538
      |  |                 |     |  |-- EPI2886350
      |  |                 |     |  |-- EPI2133483
      |  |                 |     |  |-- EPI2363161
      |  |                 |     |  |-- EPI2219863
      |  |                 |     |  |-- EPI3324047
      |  |                 |     |  |-- EPI2181808
      |  |                 |     |  |-- EPI2363278
      |  |                 |     |  |  ,-- EPI2708570
      |  |                 |     |  |----- EPI3323492
      |  |                 |     |  |  ,-- EPI3358642
      |  |                 |     |  |----- EPI3358348
      |  |                 |     |  |  ,-- EPI2132983
      |  |                 |     |  |----- EPI2886478
      |  |                 |  ,--|  |  ,-- EPI2363670
      |  |                 |  |  |  |----- EPI2886064
      |  |                 |  |  |  |  ,-- EPI2613619
      |  |                 |  |  |  |--+-- EPI2429274
      |  |                 |  |  |  |  `-- EPI3311444
      |  |                 |  |  |  |  ,-- EPI2885835
      |  |                 |  |  |  |--+-- EPI2885851
      |  |                 |  |  |  |  `-- EPI2885973
      |  |                 |  |  |  |  ,-- EPI2885895
      |  |                 |  |  |  |--+-- EPI2885925
      |  |                 |  |  |  |  `-- EPI2363606
      |  |                 |  |  |  |  ,-- EPI2886123
      `--|                 |  |  |  |  |-- EPI2886382
         |                 |  |  |  |--+-- EPI2886416
         |                 |  |  |  |  `-- EPI2363678
         |                 |  |  |  |  ,-- EPI2886213
         |                 |  |  |  |  |-- EPI2886229
         |                 |  |  |  |--+-- EPI2133491
         |                 |  |  |  |  |  ,-- EPI2886197
         |                 |  |  |  |  `----- EPI2886245
         |                 |  |  |  |  ,-- EPI2751018
         |                 |  |  `--|  |-- EPI2318014
         |                 |  |     |  |  ,-- EPI2632285
         |                 |  |     |  |--+-- EPI2751833
         |                 |  |     |--|  `-- EPI2475250
         |                 |  |     |  |  ,-- EPI2751361
         |                 |  |     |  |  |-- EPI2751369
         |                 |  |     |  `--+-- EPI2751377
         |                 |  |     |     |-- EPI2317997
         |                 |  |     |     `-- EPI2747671
         |                 |  |     |  ,-- EPI3493944
         |                 |  |     |  |-- EPI2856902
         |                 |  |     |  |-- EPI3484680
         |                 |  |     |  |-- EPI3527069
         |                 |  |     |  |-- EPI2873356
         |                 |  |     |  |-- EPI3484887
         |                 |  |     |--+-- EPI2856705
         |                 |  |     |  |-- EPI2873675
         |                 |  |     |  |-- EPI2856724
         |                 |  |     |  |  ,-- EPI2856134
         |                 |  |     |  |----- EPI2857169
         |                 |  |     |  |  ,-- EPI2856802
         |                 |  |     |  `----- EPI3416673
         |                 |  |     |  ,-- EPI3323766
         |                 |  |     |  |     ,-- EPI2751041
         |                 |  |     |  |  ,----- EPI2751049
         |                 |  |     |--|  |  ,-- EPI2318005
         |                 |  |     |  |  |  |-- EPI3323825
         |                 |  |     |  `--|  |-- EPI3323281
         |                 |  |     |     |  |  ,-- EPI2614259
         |                 |  |     |     `--+--+-- EPI2614299
         |                 |  |     |        |  `-- EPI3323381
         |                 |  |     |        |  ,-- EPI2856572
         |                 |  |     |        `--|  ,-- EPI2856211
         |                 |  |     |           `--|  ,-- EPI2856563
         |                 |  |     |              `----- EPI3314884
         |                 |  |     |  ,-- EPI2363686
         |                 |  |     |  |  ,-- EPI3609477
         |                 |  |     |  |  |-- EPI3007161
         |                 |  |     |  |  |  ,-- EPI3614255
         |                 |  |     |  |  |  |-- EPI3549857
         |                 |  |     `--|  |--|     ,-- EPI3319272
         |                 |  |        |  |  |  ,----- EPI3319288
         |                 |  |        |  |  `--|  ,-- EPI3614272
         |                 |  |        |  |     `----- EPI3319304
         |                 |  |        |  |  ,-- EPI3108415
         |                 |  |        `--|  |-- EPI3292971
         |                 |  |           |  |-- EPI2610729
         |                 |  |           |  |  ,-- EPI3616486
         |                 |  |           |  |----- EPI3631426
         |                 |  |           |  |  ,-- EPI3108391
         |                 |  |           |  |  |-- EPI3292995
         |                 `--|           |  |  |-- EPI3350821
         |                    |           |  |--+-- EPI3350829
         |                    |           |  |  |-- EPI3293027
         |                    |           `--|  |  ,-- EPI3609413
         |                    |              |  `--+-- EPI2841138
         |                    |              |     `-- EPI3293003
         |                    |              |     ,-- EPI3625902
         |                    |              |  ,----- EPI3189299
         |                    |              |  |  ,-- EPI3609369
         |                    |              |  |  |-- EPI3609389
         |                    |              |  |  |-- EPI2841122
         |                    |              |  |  |-- EPI3609437
         |                    |              |  |  |  ,-- EPI2823705
         |                    |              `--|  |----- EPI2823706
         |                    |                 |  |  ,-- EPI3236206
         |                    |                 |  |----- EPI3609698
         |                    |                 |  |  ,-- EPI3609540
         |                    |                 |  |--+-- EPI3609600
         |                    |                 `--|  `-- EPI3609652
         |                    |                    |  ,-- EPI3434382
         |                    |                    |  |  ,-- EPI3484799
         |                    |                    |--|  |-- EPI3484815
         |                    |                    |  `--+-- EPI3484839
         |                    |                    |     `-- EPI3484863
         |                    |                    |  ,-- EPI3072484
         |                    |                    |  |-- EPI2823690
         |                    |                    |  |-- EPI2917454
         |                    |                    `--+-- EPI2799368
         |                    |                       |-- EPI2799369
         |                    |                       |  ,-- EPI2841855
         |                    |                       `--|  ,-- EPI3072456
         |                    |                          `----- EPI3052759
         |                    |  ,-- EPI2374867
         |                    |  |-- EPI2782413
         |                    |  |  ,-- EPI2374851
         |                    |  |----- EPI1937646
         |                    |  |  ,-- EPI1944346
         |                    |  |  |-- EPI1941455
         |                    |  |  |  ,-- EPI2314320
         |                    |  |--+----- EPI2637550
         |                    |  |  |  ,-- EPI2140488
         |                    |  |  `--|  ,-- EPI2141616
         |                    |  |     `----- EPI2140630
         |                    |  |  ,-- EPI2743453
         |                    |  |  |  ,-- EPI1944370
         |                    |  |  |  |-- EPI1980467
         |                    |  |  |  |-- EPI1980499
         |                    |  |  |  |-- EPI2139901
         |                    |  |  |  |-- EPI2139980
         |                    |  |  |  |-- EPI2141608
         |                    |  |  |  |-- EPI2140550
         |                    |  |  |  |-- EPI2139461
         |                    |  |  |  |-- EPI2050764
         |                    |  |--|  |-- EPI2140080
         |                    |  |  |  |-- EPI2140088
         |                    |  |  |  |-- EPI2139517
         |                    |  |  |  |-- EPI2026153
         |                    |  |  |  |-- EPI1998207
         |                    |  |  |  |  ,-- EPI2141519
         |                    |  |  |  |----- EPI1962014
         |                    |  |  |  |  ,-- EPI2140470
         |                    |  |  |  |----- EPI2140541
         |                    |  |  `--|  ,-- EPI1944466
         |                    |  |     |----- EPI2140249
         |                    |  |     |  ,-- EPI2141731
         |                    |  |     |----- EPI2141784
         |                    |  |     |  ,-- EPI1940254
         |                    |  |     |----- EPI1940278
         |                    |  |     |  ,-- EPI2140178
         |                    |  |     |----- EPI2140952
         |                    |  |     |  ,-- EPI2140559
         |                    `--|     |--+-- EPI2140576
         |                       |     |  `-- EPI2140856
         |                       |     |  ,-- EPI2141828
         |                       |     |--|  ,-- EPI2782421
         |                       |     |  `----- EPI1937622
         |                       |     |  ,-- EPI2017734
         |                       |     |  |  ,-- EPI2140461
         |                       |     |  |  |-- EPI2141590
         |                       |     `--|  |-- EPI2139940
         |                       |        |  |-- EPI2140585
         |                       |        |  |-- EPI2140935
         |                       |        `--+-- EPI2139765
         |                       |           |-- EPI2141449
         |                       |           |-- EPI1944317
         |                       |           |  ,-- EPI2141467
         |                       |           |  |-- EPI2141546
         |                       |           `--+-- EPI2141300
         |                       |              `-- EPI2141431
         |                       |     ,-- EPI1945288
         |                       |  ,----- EPI1930142
         |                       |  |  ,-- EPI1995089
         |                       |  |  |-- EPI2774509
         |                       |  |  |-- EPI1959911
         |                       |  |  |-- EPI2766635
         |                       |  |  |-- EPI1945264
         |                       |  |  |-- EPI2780375
         |                       |  |  |-- EPI3041230
         |                       |  |  |  ,-- EPI1982818
         |                       |  |  |----- EPI1938865
         |                       |  |  |  ,-- EPI1945216
         |                       |  |  |----- EPI1930062
         |                       |  |  |  ,-- EPI2766643
         |                       |  |  |--+-- EPI1987231
         |                       |  |  |  `-- EPI1994455
         |                       |  |  |  ,-- EPI2743543
         |                       |  |  |  |-- EPI1941407
         |                       |  |  |  |  ,-- EPI1994520
         |                       |  |  |--+----- EPI2008505
         |                       `--|  |  |  ,-- EPI2782493
         |                          |  |  |  |-- EPI2122814
         |                          |  |  `--+-- EPI2782517
         |                          |  |     |  ,-- EPI1937654
         |                          |  |     `----- EPI2782525
         |                          |  |  ,-- EPI1995042
         |                          |  |  |-- EPI2071173
         |                          |  |  |-- EPI2131740
         |                          |  |  |-- EPI2071845
         |                          |  |  |-- EPI1997958
         |                          |  |  |-- EPI2071869
         |                          |  |  |-- EPI2743495
         |                          |  |  |-- EPI1997974
         |                          |  |  |-- EPI1997982
         |                          |  |  |-- EPI1997990
         |                          |  |  |-- EPI2071285
         |                          |  |  |-- EPI2071293
         |                          |  |  |-- EPI2131872
         |                          `--|  |-- EPI1966959
         |                             |  |-- EPI2001601
         |                             |  |-- EPI2071413
         |                             |  |-- EPI1988868
         |                             |  |-- EPI1945176
         |                             |  |-- EPI1998014
         |                             |  |-- EPI1998063
         |                             |  |-- EPI2071565
         |                             |  |-- EPI2129883
         |                             |  |-- EPI2930894
         |                             |  |-- EPI2780391
         |                             |  |-- EPI2780399
         |                             |  |-- EPI2071629
         |                             |  |-- EPI1994512
         |                             |  |  ,-- EPI2071765
         |                             |  |----- EPI2072197
         |                             |  |  ,-- EPI2638753
         |                             |  |----- EPI2122906
         |                             |  |  ,-- EPI2075623
         |                             |  |----- EPI2076298
         |                             |  |  ,-- EPI2743519
         |                             |  |----- EPI2782573
         |                             |  |  ,-- EPI1995279
         |                             |  |----- EPI1987215
         |                             |  |  ,-- EPI1928145
         |                             |  |----- EPI1930126
         |                             |  |  ,-- EPI1967527
         |                             |  |----- EPI1987361
         |                             |  |  ,-- EPI2071725
         |                             |  |--|  ,-- EPI2072357
         |                             |  |  `----- EPI2008130
         |                             |  |  ,-- EPI1966250
         |                             |  |--+-- EPI2069027
         |                             |  |  `-- EPI1994407
         |                             |  |  ,-- EPI2072333
         |                             `--+--+-- EPI1981001
         |                                |  `-- EPI2638979
         |                                |  ,-- EPI3041114
         |                                |  |-- EPI2071685
         |                                |  |-- EPI2072189
         |                                |--+-- EPI3041214
         |                                |  |  ,-- EPI2072053
         |                                |  `----- EPI2072133
         |                                |  ,-- EPI2242306
         |                                |  |-- EPI1980563
         |                                |  |-- EPI1980660
         |                                |--+-- EPI2589256
         |                                |  |-- EPI2589288
         |                                |  |  ,-- EPI1943027
         |                                |  `----- EPI1943043
         |                                |  ,-- EPI2071669
         |                                |  |  ,-- EPI2071333
         |                                |  |----- EPI2071085
         |                                |--|  ,-- EPI2075647
         |                                |  |  |-- EPI2076274
         |                                |  `--+-- EPI2076314
         |                                |     |  ,-- EPI2158645
         |                                |     `--|  ,-- EPI2100188
         |                                |        `--|  ,-- EPI2178643
         |                                |           `----- EPI2076330
         |                                |  ,-- EPI2014974
         |                                |  |  ,-- EPI2536864
         |                                |  |  |-- EPI1967006
         |                                |--|  |  ,-- EPI2071301
         |                                |  |  |  |-- EPI1965990
         |                                |  `--|  |-- EPI1927120
         |                                |     |  |-- EPI1941423
         |                                |     |  |-- EPI1980873
         |                                |     |  |-- EPI1930070
         |                                |     `--+-- EPI2018072
         |                                |        |-- EPI1980913
         |                                |        |  ,-- EPI2071837
         |                                |        |----- EPI2072093
         |                                |        |  ,-- EPI1941431
         |                                |        `----- EPI1946324
         |                                |  ,-- EPI3312918
         |                                |  |-- EPI2076306
         |                                |  |-- EPI2072037
         |                                |  |  ,-- EPI2150867
         |                                |  |  |-- EPI3040905
         |                                |  |  |-- EPI3040951
         |                                |  |  |-- EPI3040997
         |                                |  |  |-- EPI2075679
         |                                `--|  |-- EPI2100236
         |                                   |  |-- EPI2635193
         |                                   |  |-- EPI2635227
         |                                   |  |-- EPI2635276
         |                                   |  |-- EPI3041146
         |                                   |  |-- EPI2244374
         |                                   |  |-- EPI3041238
         |                                   `--|  ,-- EPI3041062
         |                                      |--|  ,-- EPI2181317
         |                                      |  `----- EPI2185478
         |                                      |  ,-- EPI2564601
         |                                      |--+-- EPI3041190
         |                                      |  `-- EPI3041254
         |                                      |  ,-- EPI2293021
         |                                      |  |-- EPI2291561
         |                                      |  |-- EPI2291600
         |                                      |  |-- EPI2291615
         |                                      |  |-- EPI2384287
         |                                      `--+-- EPI2351616
         |                                         |-- EPI2198481
         |                                         |-- EPI3041075
         |                                         |  ,-- EPI2150859
         |                                         `--+-- EPI2291592
         |                                            `-- EPI2132559
         |     ,-- EPI2771064
         |     |     ,-- EPI2197205
         |     |  ,--|  ,-- EPI1930014
         |  ,--|  |  `----- EPI1963373
         |  |  |  |     ,-- EPI2240715
         |  |  |  |     |-- EPI2352610
         |  |  `--|  ,--+-- EPI2222973
         |  |     |  |  `-- EPI2278022
         |  |     |  |  ,-- EPI1995169
         |  |     `--|  |-- EPI1995251
         |  |        |  |-- EPI1962022
         |  |        `--|  ,-- EPI2015014
         |  |           |----- EPI1995233
         |  |           |  ,-- EPI2098393
         |  |           `--+-- EPI3488263
         |  |              `-- EPI1962086
         |  |        ,-- EPI2014926
         |  |     ,----- EPI2014966
         |  |     |  ,-- EPI2742760
         |  |     |  |  ,-- EPI2666985
         |  |     |  |  |  ,-- EPI2667009
         |  |     |  |  |  |-- EPI2752141
         |  |  ,--|  |  |  |-- EPI2923371
         |  |  |  |  |  |  |-- EPI2742448
         |  |  |  |  |  |  |-- EPI2742472
         |  |  |  |  |  |  |-- EPI2752259
         |  |  |  `--|  |  |-- EPI2700541
         |  |  |     |  |  |-- EPI2743056
         |  |  |     |  |  |-- EPI2743088
         |  |  |     |  |  |-- EPI2751920
         |  |  |     |  |  |-- EPI2742632
         |  |  |     |  |  |-- EPI2742672
         |  |  |     |  |  |-- EPI2743144
         |  |  |     `--|  |-- EPI3360103
         |  |  |        |  |  ,-- EPI2752109
         |  |  |        |  |----- EPI2743232
         |  |  |        |  |  ,-- EPI2751161
         |  |  |        |  |----- EPI2742712
         |  |  |        |  |  ,-- EPI2789387
         |  |  |        |  |----- EPI2789498
         |  |  |        |  |  ,-- EPI2667033
         `--|  |        |  |--|  ,-- EPI2754253
            |  |        |  |  `----- EPI2752157
            |  |        |  |  ,-- EPI2752221
            |  |        |  |--|  ,-- EPI2737484
            |  |        |  |  `----- EPI2737492
            |  |        `--|  ,-- EPI3451434
            |  |           |--|  ,-- EPI3559884
            |  |           |  `----- EPI3451405
            |  |           |     ,-- EPI3226887
            |  |           |  ,----- EPI3395335
            |  |           |--|  ,-- EPI2743136
            |  |           |  `----- EPI2742896
            |  |           |  ,-- EPI3226855
            |  |           |  |-- EPI2893643
            |  |           |--|  ,-- EPI3451421
            |  |           |  `--|  ,-- EPI3559799
            |  |           |     `----- EPI3559806
            |  |           |  ,-- EPI2751073
            |  |           |  |-- EPI2751081
            |  |           |--+-- EPI2751097
            |  |           |  |-- EPI2752237
            |  |           |  `-- EPI2752243
            |  |           |  ,-- EPI2743024
            |  |           |  |-- EPI2743208
            |  |           |--+-- EPI2743280
            |  |           |  |  ,-- EPI2610705
            |  |           |  `--|  ,-- EPI2751401
            |  |           |     `----- EPI2550122
            |  |           |  ,-- EPI2751609
            |  |           |  |  ,-- EPI2751928
            |  |           |  |----- EPI2751936
            |  |           `--|     ,-- EPI2743016
            |  |              |  ,----- EPI2743096
            |  |              `--|  ,-- EPI2751201
            |  |                 `--|  ,-- EPI2751209
            |  |                    `--|  ,-- EPI2751241
            |  |                       `--+-- EPI2751521
            `--|                          `-- EPI2751529
               |        ,-- EPI3054183
               |     ,----- EPI3054210
               |     |  ,-- EPI2861330
               |     |  |-- EPI2818804
               |  ,--|  |  ,-- EPI3054392
               |  |  |  |  |-- EPI3488255
               |  |  |  |  |-- EPI2933005
               |  |  `--|  |-- EPI2989817
               |  |     |  |-- EPI3554952
               |  |     |  |-- EPI3243677
               |  |     |  |-- EPI2904410
               |  |     |  |     ,-- EPI3182934
               |  |     `--|  ,----- EPI3182955
               |  |        |--|  ,-- EPI2930805
               |  |        |  `----- EPI3183549
               |  |        |  ,-- EPI2989810
               |  |        |  |-- EPI3158615
               |  |        |  |-- EPI3158655
               |  |        |  |-- EPI3293336
               |  |        `--+-- EPI3115078
               |  |           |-- EPI2960170
               |  |           |-- EPI3017747
               |  |           `-- EPI2960214
               |  |        ,-- EPI2751545
               |  |     ,--|  ,-- EPI2751345
               |  |     |  `----- EPI2747663
               |  |     |           ,-- EPI2742528
               |  |     |        ,--|  ,-- EPI2751289
               |  |     |        |  `--+-- EPI2751297
               |  |     |        |     `-- EPI2751305
               |  |     |        |  ,-- EPI2742496
               |  |     |     ,--|  |-- EPI2752315
               |  |     |     |  |  |  ,-- EPI2788779
               |  |     |     |  |  |----- EPI2788395
               |  |     |     |  `--|  ,-- EPI2789027
               |  |     |     |     |  |  ,-- EPI2789283
               |  |     |     |     |  |  |-- EPI2788811
               |  |     |     |     `--|  |-- EPI2788875
               |  |     |     |        |  |-- EPI2788995
               |  |     |     |        `--+-- EPI2789403
               |  |     |     |           |-- EPI2742832
               |  |  ,--|  ,--|           |  ,-- EPI2788459
               |  |  |  |  |  |           `----- EPI2789019
               |  |  |  |  |  |  ,-- EPI2788259
               |  |  |  |  |  |  |-- EPI2788347
               |  |  |  |  |  |  |-- EPI2789451
               |  |  |  |  |  |  |-- EPI2788451
               |  |  |  |  |  |  |  ,-- EPI2788339
               |  |  |  |  |  |  |----- EPI2788539
               |  |  |  |  |  |  |  ,-- EPI2789299
               |  |  |  |  |  |  |  |-- EPI2742464
               |  |  |  |  |  `--+--+-- EPI2788323
               |  |  |  |  |     |  |-- EPI2788403
               |  |  |  |  |     |  `-- EPI2788515
               `--|  |  |  |     |  ,-- EPI2789179
                  |  |  |  |     |  |-- EPI2788835
                  |  |  |  |     |  |-- EPI2788955
                  |  |  `--|     |  |-- EPI2788979
                  |  |     |     |  |-- EPI2789602
                  |  |     |     `--+-- EPI2789003
                  |  |     |        |  ,-- EPI2789043
                  |  |     |        |----- EPI2789051
                  |  |     |        |  ,-- EPI2789235
                  |  |     |        `--+-- EPI2789323
                  |  |     |           `-- EPI2742696
                  |  |     |  ,-- EPI2743176
                  |  |     |  |  ,-- EPI1949195
                  |  |     |  |  |     ,-- EPI3183445
                  |  |     |  |  |     |  ,-- EPI1980611
                  |  |     |  |  |     |  |  ,-- EPI2141100
                  |  |     |  |  |     |--|  |  ,-- EPI1944450
                  |  |     |  |  |     |  `--|  |-- EPI2141687
                  |  |     `--|  |     |     `--+-- EPI2141256
                  |  |        |  |  ,--|        `-- EPI2141423
                  |  |        |  |  |  |     ,-- EPI2070083
                  |  |        |  |  |  |  ,--|  ,-- EPI2807445
                  |  |        |  |  |  |  |  `----- EPI2807446
                  |  |        |  |  |  |  |  ,-- EPI2244215
                  |  |        |  |  |  |  |--|  ,-- EPI2957732
                  |  |        `--|  |  `--|  `----- EPI2141634
                  |  |           |  |     |  ,-- EPI1995097
                  |  |           |  |     |  |  ,-- EPI3093124
                  |  |           |  |     |  |  |     ,-- EPI2801202
                  |  |           |  |     `--|  |  ,----- EPI2815236
                  |  |           |  |        |  |  |  ,-- EPI3279925
                  |  |           |  |        |  |  |----- EPI3279980
                  |  |           |  |        `--|  |  ,-- EPI2815284
                  |  |           |  |           |  |  |-- EPI3052899
                  |  |           |  |           |  |  |-- EPI2904384
                  |  |           |  |           |  |--+-- EPI2812578
                  |  |           |  |           `--|  |-- EPI2812587
                  |  |           `--|              |  |  ,-- EPI3255723
                  |  |              |              |  `----- EPI2820610
                  |  |              |              |  ,-- EPI3093156
                  |  |              |              |  |  ,-- EPI2987739
                  |  |              |              |  |  |-- EPI3062832
                  |  |              |              `--|  |-- EPI2931759
                  |  |              |                 |  |-- EPI2931767
                  |  |              |                 `--+-- EPI3194348
                  |  |              |                    |-- EPI2882285
                  |  |              |                    |  ,-- EPI2931815
                  |  |              |                    `----- EPI2931848
                  |  |              |  ,-- EPI2743559
                  |  |              |  |  ,-- EPI2540525
                  `--|              |  |  |-- EPI2884986
                     |              |  |  |-- EPI2885497
                     |              |  |  |-- EPI2540373
                     |              |  |  |  ,-- EPI2770764
                     |              |  |  |--|  ,-- EPI1950444
                     |              `--|  |  `--|  ,-- EPI1950436
                     |                 |  |     `----- EPI2540781
                     |                 |  |  ,-- EPI2540389
                     |                 |  |  |-- EPI1938269
                     |                 |  |  |-- EPI2540477
                     |                 |  |--|  ,-- EPI2770900
                     |                 |  |  |  |-- EPI2770916
                     |                 `--|  `--+-- EPI2770932
                     |                    |     |-- EPI2770964
                     |                    |     `-- EPI2771036
                     |                    |  ,-- EPI2540509
                     |                    |  |-- EPI2540557
                     |                    |  |-- EPI2770772
                     |                    |  |-- EPI2540621
                     |                    |  |-- EPI2540645
                     |                    |  |-- EPI2770884
                     |                    |  |-- EPI2029871
                     |                    |  |-- EPI2200554
                     |                    |  |-- EPI2885365
                     |                    |  |-- EPI2779664
                     |                    `--+-- EPI2540397
                     |                       |-- EPI2771044
                     |                       |-- EPI2885619
                     |                       |  ,-- EPI2770748
                     |                       |--|  ,-- EPI2540533
                     |                       |  `----- EPI2540485
                     |                       |     ,-- EPI2885347
                     |                       |  ,----- EPI2885357
                     |                       |  |     ,-- EPI2752165
                     |                       |  |  ,----- EPI2752173
                     |                       `--|  |  ,-- EPI2886221
                     |                          |  |--+-- EPI2886253
                     |                          `--|  `-- EPI2363702
                     |                             |  ,-- EPI2752013
                     |                             |  |-- EPI2197773
                     |                             `--|  ,-- EPI2213706
                     |                                |  |  ,-- EPI3323967
                     |                                `--+----- EPI3324613
                     |                                   |  ,-- EPI2751785
                     |                                   `--+-- EPI2742568
                     |                                      `-- EPI2788563
                     |        ,-- EPI2162894
                     |     ,----- EPI3115758
                     |  ,--|  ,-- EPI2220634
                     |  |  `----- EPI2220650
                     |  |     ,-- EPI2487410
                     |  |  ,--|  ,-- EPI2584336
                     |  |  |  `----- EPI2666977
                     |  |  |     ,-- EPI3033042
                     |  |  |     |        ,-- EPI2070043
                     |  |  |     |     ,----- EPI2070163
                     |  |  |     |     |  ,-- EPI3143497
                     |  |  |     |     |--|  ,-- EPI3143513
                     |  |  |     |     |  `--|  ,-- EPI3143353
                     |  |  |     |     |     `----- EPI3143377
                     |  |  |     |     |  ,-- EPI2540765
                     |  |  |     |     |  |     ,-- EPI2540693
                     `--|  |     |     |--|  ,----- EPI2770924
                        |  |     |  ,--|  `--|  ,-- EPI2770892
                        |  |     |  |  |     `--|  ,-- EPI2751169
                        |  |     |  |  |        `----- EPI2752275
                        |  |  ,--|  |  |     ,-- EPI2752181
                        |  |  |  |  |  |  ,----- EPI2752189
                        |  |  |  |  |  |  |     ,-- EPI2666969
                        |  |  |  |  |  |  |  ,--|  ,-- EPI3441586
                        |  |  |  |  |  `--|  |  `----- EPI3441643
                        |  |  |  |  |     |  |  ,-- EPI2742400
                        |  |  |  |  |     `--|  |-- EPI2751449
                        |  |  |  |  |        |  |  ,-- EPI3599653
                        |  |  |  |  |        |  |--|  ,-- EPI2742640
                        `--|  |  |  |        `--|  `----- EPI2743168
                           |  |  |  |           |     ,-- EPI2231403
                           |  |  |  |           |  ,----- EPI2231743
                           |  |  `--|           `--|  ,-- EPI2752267
                           |  |     |              `--|  ,-- EPI3077304
                           |  |     |                 `----- EPI2742768
                           |  |     |     ,-- EPI2009523
                           |  |     |  ,----- EPI2008856
                           |  |     |  |     ,-- EPI3093148
                           |  |     |  |     |-- EPI3093284
                           |  |     |  |     |-- EPI2977739
                           |  |     |  |     |  ,-- EPI3093180
                           |  |     |  |     |----- EPI3382766
                           |  |     |  |     |  ,-- EPI3050031
                           |  |     |  |     |  |-- EPI3085038
                           |  |     |  |     |  |-- EPI3085376
                           |  |     |  |  ,--+--|  ,-- EPI3084998
                           |  |     `--|  |  |  |  |-- EPI3508750
                           |  |        |  |  |  `--|  ,-- EPI3508694
                           |  |        |  |  |     `----- EPI3194316
                           |  |        |  |  |     ,-- EPI3255839
                           |  |        |  |  |  ,----- EPI3085238
                           |  |        |  |  |  |  ,-- EPI3625635
                           |  |        |  |  `--|  |-- EPI3651982
                           `--|        |  |     |  |-- EPI3622093
                              |        |  |     `--+-- EPI3622116
                              |        `--|        |  ,-- EPI3614411
                              |           |        `----- EPI3614443
                              |           |     ,-- EPI3651343
                              |           |  ,--|  ,-- EPI3609635
                              |           |  |  `--|  ,-- EPI3627944
                              |           |  |     `----- EPI3597009
                              |           |  |  ,-- EPI3581842
                              |           |  |  |-- EPI3640712
                              |           |  |  |  ,-- EPI3599850
                              |           `--|  |--|  ,-- EPI3609627
                              |              |  |  `--|  ,-- EPI3599858
                              |              |  |     `----- EPI3609644
                              |              |  |  ,-- EPI3640768
                              |              |  |  |  ,-- EPI3637657
                              |              `--+--|  |-- EPI3640728
                              |                 |  |  |-- EPI3637506
                              |                 |  `--+-- EPI3637569
                              |                 |     |  ,-- EPI3627952
                              |                 |     `----- EPI3622154
                              |                 |  ,-- EPI3637665
                              |                 |  |-- EPI3651359
                              |                 |  |-- EPI3597168
                              |                 `--|  ,-- EPI3627976
                              |                    |----- EPI3637546
                              |                    |  ,-- EPI3597152
                              |                    `----- EPI3637554
                              |        ,-- EPI2029815
                              |     ,----- EPI2029855
                              |  ,--|  ,-- EPI3488415
                              |  |  `----- EPI3488423
                              |  |  ,-- EPI1994479
                              `--|  |  ,-- EPI2671660
                                 |  |  |     ,-- EPI3637649
                                 |  |  |  ,----- EPI2026055
                                 `--|  |  |  ,-- EPI3488231
                                    |  |  |  |-- EPI2779166
                                    |  |  |  |  ,-- EPI3091451
                                    `--|  |  |--|  ,-- EPI3091435
                                       |  |  |  `--|  ,-- EPI2957708
                                       |  |  |     `----- EPI2957716
                                       |  |  |  ,-- EPI3041368
                                       |  |  |  |  ,-- EPI1949895
                                       `--|  |  |  |-- EPI2105523
                                          |  |  |  |-- EPI2015082
                                          |  |  |  |-- EPI1928791
                                          |  |  |  |-- EPI1943538
                                          |  |  |  |-- EPI1929966
                                          |  |  |  |-- EPI2071589
                                          |  |  |  |-- EPI2566516
                                          |  |  |  |  ,-- EPI1929998
                                          |  |  |  |----- EPI1945341
                                          `--|  |  |  ,-- EPI2129745
                                             |  |  |----- EPI2782549
                                             |  |  |  ,-- EPI1949887
                                             |  |  |--|  ,-- EPI1963389
                                             |  |  |  `----- EPI1963397
                                             |  |  |  ,-- EPI2071253
                                             |  |  |  |-- EPI2071269
                                             |  |  |--|  ,-- EPI2071797
                                             |  |  |  `----- EPI2071621
                                             |  |  |     ,-- EPI2122830
                                             |  |  |  ,----- EPI2122849
                                             |  |  |  |  ,-- EPI1998359
                                             |  |  |  |  |-- EPI2102519
                                             |  |  |--|  |-- EPI2102543
                                             |  |  |  |  |-- EPI2102590
                                             |  |  |  `--|  ,-- EPI2102463
                                             |  |  |     |----- EPI2102479
                                             `--|  |     |  ,-- EPI2102527
                                                |  |     `----- EPI2102551
                                                |  |  ,-- EPI1995018
                                                |  |  |-- EPI2071125
                                                |  |  |-- EPI2071133
                                                |  |  |-- EPI2015074
                                                |  |  |-- EPI1943546
                                                |  |  |-- EPI2071453
                                                |  |  |-- EPI1941447
                                                |  |  |-- EPI1998127
                                                |  |--+-- EPI1938841
                                                |  |  |  ,-- EPI2071757
                                                |  |  |----- EPI2071549
                                                |  |  |  ,-- EPI2743479
                                                |  |  |----- EPI1927112
                                                |  |  |  ,-- EPI2071709
                                                |  |  |  |-- EPI2071989
                                                |  |  `--|  ,-- EPI2071893
                                                |  |     `----- EPI2071997
                                                |  |     ,-- EPI2971816
                                                |  |  ,--|  ,-- EPI2971825
                                                |  |  |  `--|  ,-- EPI3509819
                                                |  |  |     `----- EPI3276054
                                                |  |  |  ,-- EPI1922946
                                                |  |  |  |-- EPI1941527
                                                |  |  |  |  ,-- EPI2777560
                                                |  |  |  |----- EPI2777569
                                                |  |  |  |  ,-- EPI2028699
                                                `--|  |  |  |-- EPI2021956
                                                   |  |  |  |  ,-- EPI2042017
                                                   |  |  |  |  |  ,-- EPI2559996
                                                   |  |  |  |  |  |  ,-- EPI3590961
                                                   |  |  |--|  |  |----- EPI3590969
                                                   |  |  |  |  |  |  ,-- EPI2526406
                                                   |  |  |  |  |  |----- EPI2526414
                                                   |  |  |  |  |  |  ,-- EPI2248028
                                                   |  |  |  |  |  |----- EPI2248036
                                                   |  |  |  `--|  |  ,-- EPI2220367
                                                   |  |  |     |  |----- EPI2560012
                                                   |  |  |     |  |  ,-- EPI2220191
                                                   |  |  |     |  |  |-- EPI2220271
                                                   |  |  |     |  |--+-- EPI2766680
                                                   |  |  |     |  |  |  ,-- EPI2560028
                                                   |  |  |     |  |  `----- EPI2560036
                                                   |  |  |     `--|  ,-- EPI2560060
                                                   |  |  |        |  |-- EPI2778888
                                                   |  |  |        |  |-- EPI2415796
                                                   |  |  |        |  |-- EPI2455118
                                                   |  |  |        |  |-- EPI2414963
                                                   |  |  |        |  |-- EPI2651660
                                                   |  |  |        |  |-- EPI2455297
                                                   |  |  |        |  |-- EPI2647322
                                                   |  |  |        |  |  ,-- EPI2651912
                                                   |  |  |        |  |----- EPI2455166
                                                   |  |  |        |  |  ,-- EPI2415836
                                                   |  |  |        |  |----- EPI2468409
                                                   |  |  |        |  |  ,-- EPI3177565
                                                   |  |  |        `--|  |  ,-- EPI2618173
                                                   |  |  |           |--|  |  ,-- EPI2612984
                                                   |  |  |           |  `--|  |-- EPI2610802
                                                   |  |  |           |     `--+-- EPI2616163
                                                   |  |  |           |        |-- EPI2652241
                                                   |  |  |           |        `-- EPI2652248
                                                   |  |  |           |  ,-- EPI2525185
                                                   |  |  |           |  |-- EPI2651905
                                                   |  |  |           |  |-- EPI2305278
                                                   |  |  |           |  |-- EPI2651653
                                                   |  |  |           |  |-- EPI2651695
                                                   |  |  |           |  |  ,-- EPI2651464
                                                   |  |  |           `--+----- EPI2651583
                                                   |  |  |              |  ,-- EPI2408699
                                                   |  |  |              |  |-- EPI2415844
                                                   |  |  |              |  |-- EPI2408715
                                                   |  |  |              |  |-- EPI2651520
                                                   |  |  |              |  |-- EPI2651527
                                                   |  |  |              `--+-- EPI2820538
                                                   |  |  |                 |-- EPI2651646
                                                   |  |  |                 |-- EPI2651751
                                                   |  |  |                 |-- EPI2651758
                                                   |  |  |                 |  ,-- EPI2652431
                                                   |  |  |                 `--|  ,-- EPI2560268
                                                   |  |  |                    `----- EPI2526558
                                                   |  |  |  ,-- EPI2351913
                                                   `--|  |  |-- EPI1998375
                                                      |  |  |-- EPI2129813
                                                      |  |  |-- EPI2782501
                                                      |  |  |-- EPI2018096
                                                      |  |  |-- EPI2780415
                                                      |  |  |-- EPI2122957
                                                      |  |  |-- EPI2780495
                                                      |  |  |  ,-- EPI1995671
                                                      |  |  |----- EPI1995562
                                                      |  |  |  ,-- EPI1970951
                                                      |  |  |----- EPI1947433
                                                      |  |  |  ,-- EPI2072101
                                                      |  |  |--|  ,-- EPI2072221
                                                      |  |  |  `--+-- EPI2412831
                                                      |  |  |     `-- EPI2072157
                                                      |  |  |  ,-- EPI1966210
                                                      |  |  |  |-- EPI2023599
                                                      |  |  |--+-- EPI1987255
                                                      |  |  |  `-- EPI1980985
                                                      |  |  |  ,-- EPI2028963
                                                      |  |  |  |  ,-- EPI2029072
                                                      |  |  |--|  |-- EPI2028971
                                                      |  |  |  `--|  ,-- EPI2296303
                                                      |  |  |     `--|  ,-- EPI2296311
                                                      |  |  |        `----- EPI2208892
                                                      |  |  |  ,-- EPI2100196
                                                      |  |  |  |-- EPI2635167
                                                      |  |  |  |-- EPI2635184
                                                      |  |  |--+-- EPI2076370
                                                      |  |  |  |  ,-- EPI2072261
                                                      |  |  |  `--+-- EPI3041307
                                                      |  |  |     `-- EPI2158725
                                                      |  |  |  ,-- EPI1998415
                                                      |  |  |  |-- EPI2028990
                                                      |  |  |  |-- EPI1988974
                                                      |  |  |  |  ,-- EPI2102407
                                                      |  |  |--|  |-- EPI2013087
                                                      |  |  |  |  |-- EPI2102630
                                                      |  |  |  |  |  ,-- EPI2220295
                                                      |  |  |  `--+--|  ,-- EPI2191082
                                                      |  |  |     |  `----- EPI2191114
                                                      |  |  |     |  ,-- EPI2102399
                                                      |  |  |     |  |  ,-- EPI2291569
                                                      |  |  |     `--|  |-- EPI2102431
                                                      |  |  |        `--|  ,-- EPI2291584
                                                      |  |  |           `--+-- EPI2291608
                                                      |  |  |              `-- EPI2291629
                                                      |  |  |  ,-- EPI1990445
                                                      |  |  |  |-- EPI2178843
                                                      |  |  |  |-- EPI2185373
                                                      |  |  |  |  ,-- EPI2191066
                                                      |  |  |  |  |-- EPI2335407
                                                      |  |  |  |--+-- EPI2120764
                                                      |  |  |  |  |  ,-- EPI2220383
                                                      |  |  |  |  `----- EPI2120780
                                                      |  |  |  |  ,-- EPI2780511
                                                      |  |  |  |  |-- EPI2780551
                                                      |  |  |  |  |-- EPI2780639
                                                      |  |  |  |  |-- EPI2082834
                                                      |  |  |  |--+-- EPI2100244
                                                      |  |  |  |  |-- EPI2073637
                                                      |  |  |--|  |-- EPI2088979
                                                      `--|  |  |  |-- EPI2181777
                                                         |  |  |  `-- EPI2114015
                                                         |  |  |     ,-- EPI2128883
                                                         |  |  |  ,--|  ,-- EPI2214497
                                                         |  |  |  |  `----- EPI2132854
                                                         |  |  |  |  ,-- EPI1995578
                                                         |  |  |  |  |  ,-- EPI2248970
                                                         |  |  |  |  |  |     ,-- EPI2223238
                                                         |  |  |  |--|  |  ,----- EPI2352531
                                                         |  |  |  |  |  |--|  ,-- EPI2397405
                                                         |  |  |  |  `--|  `----- EPI2718777
                                                         |  |  |  |     |     ,-- EPI2198881
                                                         |  |  |  |     |  ,----- EPI2191390
                                                         |  |  `--|     |  |     ,-- EPI2198833
                                                         |  |     |     `--|  ,----- EPI2198665
                                                         |  |     |        `--|  ,-- EPI2300449
                                                         |  |     |           `--|  ,-- EPI2464391
                                                         |  |     |              `----- EPI2278046
                                                         |  |     |  ,-- EPI2193385
                                                         |  |     |  |  ,-- EPI2197830
                                                         |  |     |  |--+-- EPI2185389
                                                         |  |     |  |  `-- EPI2191414
                                                         |  |     `--|  ,-- EPI2073645
                                                         |  |        |  |-- EPI2191438
                                                         |  |        |  |  ,-- EPI2557224
                                                         |  |        |  |  |  ,-- EPI2191398
                                                         |  |        `--|  |----- EPI2185443
                                                         |  |           |  |  ,-- EPI2233047
                                                         |  |           |  |  |-- EPI2198265
                                                         |  |           `--|  |-- EPI2475290
                                                         |  |              |  |-- EPI2198497
                                                         |  |              |  |  ,-- EPI2198321
                                                         |  |              |  |----- EPI2198393
                                                         |  |              `--|  ,-- EPI2233015
                                                         |  |                 |  |-- EPI2198201
                                                         |  |                 |  |-- EPI2198217
                                                         |  |                 |  |-- EPI2232751
                                                         |  |                 |  |-- EPI2232967
                                                         |  |                 |  |-- EPI2300555
                                                         |  |                 `--|  ,-- EPI2300652
                                                         |  |                    |----- EPI2412871
                                                         |  |                    |  ,-- EPI2277822
                                                         |  |                    |----- EPI2574123
                                                         |  |                    |  ,-- EPI2352626
                                                         |  |                    |  |-- EPI2464351
                                                         |  |                    `--+-- EPI2232839
                                                         |  |                       `-- EPI3041262
                                                         |  |  ,-- EPI1966998
                                                         |  |  |-- EPI1965210
                                                         |  |  |-- EPI1965234
                                                         |  |  |-- EPI2008058
                                                         |  |  |-- EPI2576154
                                                         |  |  |-- EPI1980945
                                                         |  |  |  ,-- EPI2150836
                                                         |  |  |  |-- EPI2178579
                                                         |  |  |  |-- EPI2131912
                                                         |  |  |  |-- EPI2244191
                                                         |  |  |--+-- EPI2244199
                                                         |  |  |  |-- EPI2132734
                                                         |  |  |  |  ,-- EPI2637526
                                                         |  |  |  `----- EPI2244438
                                                         |  |  |  ,-- EPI1966258
                                                         |  |  |  |-- EPI1990421
                                                         |  |  |  |-- EPI2018112
                                                         |  |  |--|  ,-- EPI2296770
                                                         |  |  |  |  |  ,-- EPI2218224
                                                         |  |  |  `--|  |-- EPI2198729
                                                         |  |  |     |  |  ,-- EPI2467156
                                                         |  |  |     `--+----- EPI2906705
                                                         |  |  |        |  ,-- EPI2764241
                                                         |  |  |        |  |  ,-- EPI2314361
                                                         |  |  |        `--|  |-- EPI2208924
                                                         |  |  |           `--+-- EPI2218148
                                                         |  |  |              |  ,-- EPI2208908
                                                         |  |--|              `----- EPI2218138
                                                         |  |  |  ,-- EPI2022145
                                                         |  |  |  |  ,-- EPI2242298
                                                         |  |  |  |  |-- EPI2119213
                                                         |  |  |--|  |-- EPI2113999
                                                         |  |  |  |  |-- EPI2214950
                                                         |  |  |  |  |-- EPI2455249
                                                         |  |  |  `--|  ,-- EPI2089011
                                                         |  |  |     |  |-- EPI2119191
                                                         |  |  |     |--+-- EPI2119256
                                                         |  |  |     |  `-- EPI2088955
                                                         |  |  |     |  ,-- EPI2414907
                                                         |  |  |     `--|  ,-- EPI2455174
                                                         |  |  |        `--|  ,-- EPI2578121
                                                         |  |  |           `--+-- EPI2510213
                                                         |  |  |              `-- EPI2577961
                                                         |  |  |  ,-- EPI1988026
                                                         |  |  |  |  ,-- EPI2028758
                                                         |  |  |  |  |-- EPI2022934
                                                         |  |  |  |  |-- EPI2068308
                                                         |  |  |  |  |  ,-- EPI2233079
                                                         |  |  |  |  |----- EPI1999318
                                                         |  |  |  |  |  ,-- EPI2638923
                                                         |  |  |  |  |----- EPI2008066
                                                         |  |  |  |  |  ,-- EPI2120788
                                                         |  |  |  |  |--|  ,-- EPI2082730
                                                         |  |  `--|  |  `----- EPI2082738
                                                         |  |     |  |  ,-- EPI2022137
                                                         |  |     |  |  |-- EPI2070222
                                                         |  |     |  |--|  ,-- EPI2068340
                                                         |  |     |  |  `----- EPI2196493
                                                         |  |     |  |  ,-- EPI2072325
                                                         |  |     |  |  |-- EPI2072341
                                                         |  |     |  |  |-- EPI2100260
                                                         |  |     |  |--|  ,-- EPI2158605
                                                         |  |     |  |  |  |-- EPI2158677
                                                         |  |     `--|  `--|  ,-- EPI2109900
                                                         |  |        |     `----- EPI2129900
                                                         |  |        |  ,-- EPI2300509
                                                         |  |        |  |  ,-- EPI2296241
                                                         |  |        |  |--|  ,-- EPI2197799
                                                         |  |        |  |  `----- EPI2187566
                                                         |  |        |--|  ,-- EPI2198737
                                                         |  |        |  |  |-- EPI2232663
                                                         |  |        |  |  |-- EPI2232671
                                                         |  |        |  `--+-- EPI2198233
                                                         |  |        |     |-- EPI2232895
                                                         |  |        |     |-- EPI2232935
                                                         `--|        |     `-- EPI2198513
                                                            |        |  ,-- EPI2068965
                                                            |        |  |  ,-- EPI2233071
                                                            |        |  |  |-- EPI2233087
                                                            |        |  |--+-- EPI2233103
                                                            |        |  |  `-- EPI2232983
                                                            |        `--|     ,-- EPI2223292
                                                            |           |  ,----- EPI2766695
                                                            |           |  |  ,-- EPI2310505
                                                            |           |  |  |-- EPI2310677
                                                            |           `--|  |-- EPI2455126
                                                            |              |  |  ,-- EPI2274639
                                                            |              |  |  |  ,-- EPI2475696
                                                            |              `--|  |----- EPI2308955
                                                            |                 |  |  ,-- EPI2475704
                                                            |                 |  |--+-- EPI2397437
                                                            |                 |  |  `-- EPI2651793
                                                            |                 `--|  ,-- EPI2456190
                                                            |                    |--+-- EPI2220263
                                                            |                    |  `-- EPI2397413
                                                            |                    |     ,-- EPI2305270
                                                            |                    |  ,--|  ,-- EPI2782597
                                                            |                    |  |  `----- EPI2651828
                                                            |                    `--|  ,-- EPI2299180
                                                            |                       |  |  ,-- EPI2416432
                                                            |                       `--|  |  ,-- EPI3177541
                                                            |                          `--|  |-- EPI3590985
                                                            |                             `--+-- EPI2526374
                                                            |                                |-- EPI2526486
                                                            |                                `-- EPI2305286
                                                            |  ,-- EPI2132870
                                                            |  |     ,-- EPI2352547
                                                            |  |  ,--+-- EPI2277990
                                                            |  |  |  `-- EPI2198441
                                                            |  |  |  ,-- EPI2198068
                                                            |  |  |  |  ,-- EPI2218231
                                                            |  |  |  |----- EPI2296194
                                                            |  |  |  |  ,-- EPI2198761
                                                            |--|  |  |--|  ,-- EPI2325480
                                                            |  |  |  |  `--+-- EPI2325496
                                                            |  |  |  |     `-- EPI2325512
                                                            |  |  |  |  ,-- EPI2278262
                                                            |  |  |  |  |-- EPI2198889
                                                            |  |  |  |--+-- EPI2232695
                                                            |  |  |  |  |-- EPI2197870
                                                            |  |  |  |  `-- EPI2278118
                                                            |  `--|  |     ,-- EPI2589835
                                                            |     |  |  ,----- EPI2589859
                                                            |     |  |  |  ,-- EPI2351023
                                                            |     |  |  |----- EPI2278174
                                                            |     |  |  |  ,-- EPI2576451
                                                            |     |  |--|  |-- EPI3488215
                                                            |     |  |  |  |-- EPI2314301
                                                            |     |  |  |  |-- EPI2526574
                                                            |     |  |  `--+-- EPI2417049
                                                            |     |  |     |  ,-- EPI2576427
                                                            |     |  |     |----- EPI2526446
                                                            |     |  |     |  ,-- EPI2576419
                                                            |     |  |     `--+-- EPI2526470
                                                            |     |  |        `-- EPI2666717
                                                            |     `--|  ,-- EPI2277806
                                                            |        |  |-- EPI2198809
                                                            |        |  |-- EPI2398376
                                                            |        |  |-- EPI2352642
                                                            |        |  |-- EPI2232807
                                                            |        |  |-- EPI2278078
                                                            |        |  |-- EPI2557236
                                                            |        |--+-- EPI2198681
                                                            |        |  |  ,-- EPI2300636
                                                            |        |  |----- EPI2464367
                                                            |        |  |  ,-- EPI2198745
                                                            |        |  |--+-- EPI2277966
                                                            |        |  |  `-- EPI2198673
                                                            |        |  |  ,-- EPI2471933
                                                            |        |  `--|  ,-- EPI2232799
                                                            |        |     `----- EPI2232863
                                                            |        |  ,-- EPI2416453
                                                            |        |  |  ,-- EPI2198105
                                                            |        |  |----- EPI2198209
                                                            |        |  |  ,-- EPI2350464
                                                            |        |  |----- EPI2350472
                                                            |        |  |  ,-- EPI2198713
                                                            |        |  |  |-- EPI2560108
                                                            |        |  |  |-- EPI2232719
                                                            |        |  |--+-- EPI2231260
                                                            |        |  |  |  ,-- EPI2232711
                                                            |        `--|  `----- EPI2232911
                                                            |           |     ,-- EPI2420036
                                                            |           |     |  ,-- EPI2585265
                                                            |           |  ,--|  |  ,-- EPI2300683
                                                            |           |  |  `--+----- EPI2300763
                                                            |           |  |     |  ,-- EPI2398384
                                                            |           |  |     `--+-- EPI2816117
                                                            |           |  |        `-- EPI2455325
                                                            |           |  |  ,-- EPI2278182
                                                            |           `--|  |  ,-- EPI2300620
                                                            |              |  |  |-- EPI2300603
                                                            |              |  |--|  ,-- EPI2278134
                                                            |              |  |  `----- EPI2278142
                                                            |              |  |     ,-- EPI2437536
                                                            |              |  |  ,--+-- EPI2573930
                                                            |              `--|  |  `-- EPI2437339
                                                            |                 |  |        ,-- EPI2745857
                                                            |                 |  |     ,----- EPI3138100
                                                            |                 |  |  ,--|  ,-- EPI2861389
                                                            |                 |  |  |  `--|  ,-- EPI3048478
                                                            |                 |  |  |     `----- EPI2800231
                                                            |                 `--|  |  ,-- EPI2760363
                                                            |                    |  |  |-- EPI2641548
                                                            |                    |  |  |  ,-- EPI2760347
                                                            |                    |  |  |  |-- EPI3554960
                                                            |                    |  |  |--|  ,-- EPI2998354
                                                            |                    |  |  |  |  |-- EPI3091475
                                                            |                    `--|  |  `--|  ,-- EPI2932989
                                                            |                       |  |     `----- EPI2998384
                                                            |                       |  |     ,-- EPI2930786
                                                            |                       |  |  ,--+-- EPI2930794
                                                            |                       |  |  |  `-- EPI2794496
                                                            |                       |  |--|  ,-- EPI3139907
                                                            |                       |  |  |  |  ,-- EPI2800255
                                                            |                       |  |  `--|  |-- EPI2792747
                                                            |                       `--|     |  |-- EPI2799813
                                                            |                          |     `--+-- EPI3091459
                                                            |                          |        |  ,-- EPI2893384
                                                            |                          |        `----- EPI2792771
                                                            |                          |  ,-- EPI3062920
                                                            |                          |  |-- EPI2930707
                                                            |                          |  |-- EPI3557260
                                                            |                          |  |-- EPI2930826
                                                            |                          |  |-- EPI3183469
                                                            |                          |  |  ,-- EPI3053968
                                                            |                          |  |----- EPI3557268
                                                            |                          |  |  ,-- EPI2930762
                                                            |                          |  |--|  ,-- EPI3053216
                                                            |                          `--|  `----- EPI3053200
                                                            |                             |  ,-- EPI3637625
                                                            |                             |--|  ,-- EPI3637609
                                                            |                             |  `----- EPI3637617
                                                            |                             |  ,-- EPI3067677
                                                            |                             |--|  ,-- EPI3183429
                                                            |                             |  `----- EPI3028676
                                                            |                             |  ,-- EPI3183525
                                                            |                             |  |  ,-- EPI3183453
                                                            |                             `--|  |  ,-- EPI3183485
                                                            |                                `--|  |-- EPI3183493
                                                            |                                   `--|  ,-- EPI3182913
                                                            |                                      `----- EPI3182920
                                                            |  ,-- EPI2097275
                                                            |  |-- EPI2138724
                                                            |  |-- EPI2780559
                                                            |  |-- EPI2780567
                                                            |  |-- EPI2780583
                                                            |  |-- EPI2780655
                                                            |  |-- EPI2780663
                                                            |  |-- EPI2185365
                                                            |  |-- EPI2114007
                                                            |  |-- EPI2780479
                                                            |  |  ,-- EPI2560172
                                                            |  |----- EPI2780759
                                                            |  |  ,-- EPI2291515
                                                            |  |--+-- EPI2185357
                                                            |  |  `-- EPI2114023
                                                            |  |  ,-- EPI2780679
                                                            |  |--+-- EPI2475298
                                                            |  |  `-- EPI2198353
                                                            |  |  ,-- EPI2181341
                                                            |  |  |-- EPI2158685
                                                            |  |--+-- EPI2158693
                                                            |  |  `-- EPI2198561
                                                            |  |  ,-- EPI2780599
                                                            |  |  |-- EPI2780687
                                                            |  |  |-- EPI2078351
                                                            |  |  |-- EPI2780471
                                                            |  |  |  ,-- EPI2780543
                                                            |  |  |----- EPI2158589
                                                            |  |--|  ,-- EPI2780591
                                                            |  |  |----- EPI2780711
                                                            |  |  |  ,-- EPI2181357
                                                            |  |  |  |  ,-- EPI2300492
                                                            |  |  |  |  |  ,-- EPI2699136
                                                            |  |  `--|  |  |-- EPI2671492
                                                            |  |     |  |--+-- EPI2616101
                                                            |  |     `--|  `-- EPI2671373
                                                            |  |        |  ,-- EPI2671357
                                                            |  |        |  |  ,-- EPI2671677
                                                            `--|        `--|  |  ,-- EPI2631703
                                                               |           `--|  |-- EPI2631725
                                                               |              `--+-- EPI2671619
                                                               |                 |-- EPI2671644
                                                               |                 `-- EPI2611972
                                                               |     ,-- EPI2509872
                                                               |     |     ,-- EPI2198097
                                                               |  ,--|  ,--+-- EPI2232975
                                                               |  |  |  |  `-- EPI2198617
                                                               |  |  `--|  ,-- EPI2291523
                                                               |  |     `--|  ,-- EPI2560124
                                                               |  |        `----- EPI2560148
                                                               |  |  ,-- EPI2137778
                                                               |  |  |  ,-- EPI2197822
                                                               |  |  |  |  ,-- EPI2667789
                                                               |  |  |  |  |-- EPI2475220
                                                               |  |  |  |  |-- EPI2461862
                                                               |  |  |  |  |-- EPI2651821
                                                               |  |  |  |  |  ,-- EPI2530116
                                                               |  |  |  |  |----- EPI2461846
                                                               |  |  |  |  |  ,-- EPI2744243
                                                               |  |  |  |  |----- EPI2652101
                                                               |  |  |--|  |  ,-- EPI3104551
                                                               |  |  |  |  |  |-- EPI2475128
                                                               |  |  |  |  |--+-- EPI2670294
                                                               |  |  |  |  |  |  ,-- EPI2670310
                                                               |  |  |  |  |  `----- EPI2475119
                                                               |  |  |  |  |  ,-- EPI2640917
                                                               |  |  |  |  |  |  ,-- EPI2691622
                                                               |  |  |  |  |  |  |-- EPI2794097
                                                               |  |  |  |  |--|  |-- EPI2665290
                                                               |  |  |  `--|  |  |  ,-- EPI2640932
                                                               |  |  |     |  `--+----- EPI2622911
                                                               |  |  |     |     |  ,-- EPI2755747
                                                               |  |  |     |     |  |  ,-- EPI2837101
                                                               |  |  |     |     `--|  |-- EPI2907887
                                                               |  |  |     |        `--+-- EPI2917756
                                                               |  |  |     |           `-- EPI2917764
                                                               `--|  |     |  ,-- EPI2639840
                                                                  |  |     |  |-- EPI2536747
                                                                  |  |     |  |  ,-- EPI2760737
                                                                  |  |     |  |----- EPI2760801
                                                                  |  |     |  |  ,-- EPI2626113
                                                                  |  |     |  |  |-- EPI2666884
                                                                  |  |     |  |  |-- EPI2666924
                                                                  |  |     |  |  |-- EPI2574010
                                                                  |  |     |  |  |-- EPI2666948
                                                                  |  |     |  |  |-- EPI2626097
                                                                  |  |     `--|  |  ,-- EPI2691250
                                                                  |  |        |  |  |-- EPI2760825
                                                                  |  |        |  |--|  ,-- EPI3584543
                                                                  |  |        |  |  `--|  ,-- EPI3584582
                                                                  |  |        |  |     `--|  ,-- EPI3584551
                                                                  |  |        |  |        `----- EPI3584574
                                                                  |  |        |  |  ,-- EPI2779157
                                                                  |  |        |  |  |  ,-- EPI3651303
                                                                  |  |        |  |--|  |-- EPI3651311
                                                                  |  |        `--|  |  |-- EPI3651327
                                                                  |  |           |  `--+-- EPI3651399
                                                                  |  |           |     |  ,-- EPI3651375
                                                                  |  |           |     `----- EPI3651383
                                                                  |  |           |  ,-- EPI2778895
                                                                  |  |           |  |-- EPI2573890
                                                                  |  |           |  |-- EPI2691170
                                                                  |  |           |  |-- EPI2573970
                                                                  |  |           |  |-- EPI2574050
                                                                  |  |           |  |-- EPI2760841
                                                                  |  |           |  |  ,-- EPI2771145
                                                                  |  |           |  |----- EPI2760769
                                                                  `--|           |  |  ,-- EPI2691681
                                                                     |           |  |----- EPI2666741
                                                                     |           `--|  ,-- EPI2691178
                                                                     |              |----- EPI2760705
                                                                     |              |  ,-- EPI2691234
                                                                     |              |----- EPI2760713
                                                                     |              |  ,-- EPI2722042
                                                                     |              |  |-- EPI2780090
                                                                     |              |--+-- EPI2780106
                                                                     |              |  `-- EPI2721962
                                                                     |              |     ,-- EPI2718816
                                                                     |              |  ,----- EPI2666836
                                                                     |              `--|  ,-- EPI2722034
                                                                     |                 `--+-- EPI2773661
                                                                     |                    `-- EPI2721994
                                                                     |  ,-- EPI2640924
                                                                     |  |  ,-- EPI2639832
                                                                     |  |  |-- EPI2760339
                                                                     |  |  |-- EPI2778923
                                                                     |  |  |-- EPI2841609
                                                                     |  |  |-- EPI2585256
                                                                     |  |  |-- EPI2841679
                                                                     |  |  |-- EPI2475138
                                                                     |  |  |-- EPI2573962
                                                                     |  |  |-- EPI2641028
                                                                     |  |  |-- EPI2603476
                                                                     |  |  |-- EPI2553185
                                                                     |  |  |-- EPI2666932
                                                                     |  |  |-- EPI2652136
                                                                     |  |  |-- EPI2652157
                                                                     |  |  |-- EPI2574091
                                                                     |  |  |-- EPI2540362
                                                                     |  |  |-- EPI2665320
                                                                     |  |  |-- EPI2587237
                                                                     |  |  |-- EPI2640956
                                                                     |  |  |-- EPI3115334
                                                                     |  |  |-- EPI2626065
                                                                     |  |  |-- EPI2603813
                                                                     |  |  |  ,-- EPI2794082
                                                                     |  |  |----- EPI2794173
                                                                     |  |  |  ,-- EPI2639872
                                                                     |  |  |----- EPI2639880
                                                                     |  |  |  ,-- EPI2626145
                                                                     |  |  |----- EPI2792527
                                                                     |  |  |  ,-- EPI2560164
                                                                     |  |  |----- EPI2536977
                                                                     |  |  |  ,-- EPI2671547
                                                                     |  |  |----- EPI2560204
                                                                     |  |  |  ,-- EPI2794118
                                                                     |  |  |----- EPI2666820
                                                                     |  |  |  ,-- EPI2573922
                                                                     |  |  |----- EPI2574131
                                                                     |  |  |  ,-- EPI2526494
                                                                     |  |  |----- EPI2779162
                                                                     |  |  |  ,-- EPI2540198
                                                                     |  |  |----- EPI2764332
                                                                     `--|  |  ,-- EPI2666852
                                                                        |  |----- EPI2760753
                                                                        |  |  ,-- EPI2545105
                                                                        |  |----- EPI2608686
                                                                        |  |  ,-- EPI2616117
                                                                        |  |----- EPI2574115
                                                                        |  |  ,-- EPI2639784
                                                                        |  |----- EPI2603845
                                                                        |  |  ,-- EPI2603861
                                                                        |  |--+-- EPI2589875
                                                                        |  |  `-- EPI2580721
                                                                        |  |  ,-- EPI2578001
                                                                        |  |--+-- EPI2682562
                                                                        |  |  `-- EPI2744803
                                                                        |  |  ,-- EPI2576475
                                                                        |  |  |-- EPI2652150
                                                                        |  |--|  ,-- EPI2576587
                                                                        |  |  `----- EPI2536953
                                                                        |  |     ,-- EPI2691651
                                                                        |  |  ,----- EPI2626185
                                                                        |  |  |  ,-- EPI2475170
                                                                        |  |--|  |-- EPI2461817
                                                                        |  |  `--+-- EPI2461825
                                                                        |  |     `-- EPI2392768
                                                                        |  |  ,-- EPI2577977
                                                                        |  |  |  ,-- EPI2576507
                                                                        |  |  |----- EPI3591238
                                                                        |  |--|  ,-- EPI2578081
                                                                        |  |  |  |-- EPI2576579
                                                                        |  |  `--|  ,-- EPI2643202
                                                                        |  |     `----- EPI2652213
                                                                        |  |  ,-- EPI2603401
                                                                        |  |  |-- EPI2641060
                                                                        |  |  |-- EPI2640972
                                                                        |  |  |-- EPI2622934
                                                                        |  |--|  ,-- EPI3592474
                                                                        |  |  |----- EPI3453019
                                                                        |  |  |  ,-- EPI2849821
                                                                        |  |  `----- EPI2622926
                                                                        |  |     ,-- EPI2758652
                                                                        `--|  ,----- EPI2792519
                                                                           |  |  ,-- EPI2744759
                                                                           |--|  |-- EPI2744783
                                                                           |  |  |-- EPI2744259
                                                                           |  `--|  ,-- EPI2608176
                                                                           |     |  |-- EPI2744213
                                                                           |     `--+-- EPI2744235
                                                                           |        `-- EPI2744291
                                                                           |  ,-- EPI2670318
                                                                           |  |-- EPI2603468
                                                                           |  |-- EPI2475204
                                                                           |  |-- EPI2652066
                                                                           |  |-- EPI2544029
                                                                           |  |-- EPI2587253
                                                                           |--+-- EPI2587291
                                                                           |  |  ,-- EPI2626137
                                                                           |  |----- EPI2603437
                                                                           |  |  ,-- EPI2755491
                                                                           |  |----- EPI2755731
                                                                           |  |  ,-- EPI2665258
                                                                           |  `--+-- EPI2665328
                                                                           |     `-- EPI2665336
                                                                           |     ,-- EPI2764021
                                                                           |  ,----- EPI3488319
                                                                           |  |  ,-- EPI2510261
                                                                           |  |  |  ,-- EPI2578009
                                                                           |--|  |  |-- EPI2576563
                                                                           |  |  |  |-- EPI2552798
                                                                           |  `--|  |-- EPI2536969
                                                                           |     |  |-- EPI2526582
                                                                           |     |  |-- EPI2526590
                                                                           |     |  |-- EPI2652087
                                                                           |     `--|  ,-- EPI2664947
                                                                           |        |----- EPI2576539
                                                                           |        |  ,-- EPI2664963
                                                                           |        |----- EPI3488351
                                                                           |        |  ,-- EPI2651975
                                                                           |        |  |-- EPI2652059
                                                                           |        |  |-- EPI2577993
                                                                           |        `--+-- EPI2652108
                                                                           |           |-- EPI2537049
                                                                           |           |-- EPI2537073
                                                                           |           `-- EPI2537081
                                                                           |  ,-- EPI2559628
                                                                           |  |-- EPI2559676
                                                                           |  |-- EPI3377101
                                                                           |  |-- EPI2559700
                                                                           |  |-- EPI2559716
                                                                           |  |-- EPI2820530
                                                                           |  |-- EPI2559820
                                                                           |  |-- EPI2559828
                                                                           |  |-- EPI2559844
                                                                           |  |-- EPI2559876
                                                                           |  |-- EPI3591073
                                                                           |--+-- EPI3591081
                                                                           |  |-- EPI3591121
                                                                           |  |-- EPI3591164
                                                                           |  |-- EPI2820714
                                                                           |  |-- EPI3591206
                                                                           |  |  ,-- EPI2559572
                                                                           |  |----- EPI2559652
                                                                           |  |  ,-- EPI2559724
                                                                           |  |----- EPI2652199
                                                                           |  |  ,-- EPI2576651
                                                                           |  `--+-- EPI2537025
                                                                           |     `-- EPI2608678
                                                                           |  ,-- EPI2691614
                                                                           |  |-- EPI2578033
                                                                           |  |-- EPI2585272
                                                                           |  |-- EPI2764197
                                                                           |  |-- EPI2585305
                                                                           |  |-- EPI2643210
                                                                           |  |-- EPI2744735
                                                                           |  |-- EPI2764348
                                                                           |  |-- EPI2545089
                                                                           |  |-- EPI2589370
                                                                           |  |-- EPI3010037
                                                                           |  |-- EPI2557252
                                                                           |  |-- EPI2603821
                                                                           |  |  ,-- EPI2552790
                                                                           `--+----- EPI2577985
                                                                              |  ,-- EPI2760291
                                                                              |  |-- EPI2760371
                                                                              |  |-- EPI2755451
                                                                              |  |-- EPI2697715
                                                                              |  |  ,-- EPI2697539
                                                                              |  |--|  ,-- EPI2641508
                                                                              |  |  `----- EPI2697523
                                                                              |  |  ,-- EPI2697555
                                                                              |  |  |-- EPI2697563
                                                                              |  |--|  ,-- EPI2641492
                                                                              |  |  `----- EPI2697507
                                                                              |  |  ,-- EPI2641540
                                                                              `--|  |-- EPI2755519
                                                                                 |--+-- EPI2755564
                                                                                 |  |-- EPI2755770
                                                                                 |  `-- EPI2760267
                                                                                 |  ,-- EPI2755572
                                                                                 |  |-- EPI2755672
                                                                                 |  |-- EPI2914887
                                                                                 |  |-- EPI2701748
                                                                                 |  |-- EPI2697302
                                                                                 |  |-- EPI2697406
                                                                                 |  |-- EPI2697445
                                                                                 `--+-- EPI2697547
                                                                                    |  ,-- EPI2697318
                                                                                    |----- EPI2697414
                                                                                    |  ,-- EPI2697343
                                                                                    |----- EPI2697599
                                                                                    |  ,-- EPI2697398
                                                                                    `----- EPI2697585
 
