# Supplementary material for: Computational Structural Analysis Predicts Host-Range Promiscuity and Antiviral Resistance in North American H5N1 Lineages
Source: Comput Struct Biotechnol J. 2026 May 8;35(1):0066. doi: 10.34133/csbj.0066 (PMC13153456; doi:10.34133/csbj.0066)
Supplement: Supplementary 1 — Files S1 to S23 Figs. S24 to S30 [file csbj.0066.f1.zip › supplemental_data_file_13.txt]

*** RUNNING SINGLE RATE MODEL ***
#################################

>Done in 49 seconds 

-4957.1351454919

-----------------------------------

dN/dS = 0.1236849400155546


*** RUNNING MODEL 1 (Neutral) ***
######################################

>Done in 85 seconds 

-4938.8845608953

------------------------------------------------

dN/dS = 0.1307150687428466 (sample variance = 0.06303754801438061)

Rate[1]=  0.05819851 (weight=0.9230023)
Rate[2]=  1.00000000 (weight=0.0769977)

------------------------------------------------

 No rate classes with dN/dS>1.

------------------------------------------------

Tabulated Posteriors for Each Site
Sites in Columns, Rate Classes in Rows
Import the following part into a data processing program
for further analysis


Rate/Site	Rate=0.05819851433390703	Rate=1
1	0.01312707323487911	0.9868729267651208
2	0.008409014468550217	0.9915909855314498
3	0.9823398868363905	0.01766011316360949
4	0.7264192106500889	0.2735807893499111
5	0.9765838485806195	0.02341615141938057
6	0.7078549788019591	0.2921450211980408
7	0.9773547068077143	0.02264529319228571
8	0.7163119035854308	0.2836880964145692
9	0.9773936747339108	0.02260632526608932
10	0.9788240883459747	0.02117591165402528
11	0.7151990772103857	0.2848009227896143
12	0.768632313263693	0.2313676867363071
13	0.9762055301586334	0.02379446984136652
14	0.9761552792812603	0.02384472071873961
15	0.9765042681515161	0.02349573184848385
16	0.9842596666673556	0.01574033333264438
17	0.9838723547524901	0.01612764524750975
18	0.9792328906811568	0.02076710931884312
19	0.9791942353657482	0.0208057646342517
20	0.98097741304305	0.01902258695695002
21	0.7315334614997667	0.2684665385002334
22	0.9770810376134863	0.0229189623865137
23	0.9748994675271969	0.025100532472803
24	0.9848013958168633	0.01519860418313665
25	0.97784785954048	0.02215214045952002
26	0.9827941753189746	0.01720582468102535
27	0.9827923571515491	0.01720764284845094
28	0.6585699252189524	0.3414300747810476
29	0.9757796529486786	0.02422034705132139
30	0.978501999098124	0.02149800090187605
31	0.9786744943496384	0.02132550565036156
32	0.9770409110094118	0.02295908899058819
33	0.9842730566786203	0.01572694332137959
34	0.9757796773352317	0.02422032266476825
35	0.9791920172859546	0.02080798271404548
36	0.9865311105526278	0.01346888944737222
37	0.9785096623361375	0.02149033766386261
38	0.9764702159880041	0.02352978401199585
39	0.9827685164638164	0.01723148353618363
40	0.9770409107542571	0.02295908924574283
41	0.9757797125841181	0.0242202874158818
42	0.9770409110093945	0.02295908899060549
43	0.9757796529486786	0.02422034705132139
44	0.9848013958168633	0.01519860418313665
45	0.9771328134289052	0.02286718657109483
46	0.9792173947226196	0.0207826052773805
47	0.9842730566786203	0.01572694332137959
48	0.9791920172859546	0.02080798271404548
49	0.9731701908343532	0.02682980916564673
50	0.7230877059081965	0.2769122940918035
51	0.1237388712878368	0.8762611287121633
52	0.1178247280838551	0.8821752719161449
53	0.9834903306249007	0.01650966937509928
54	0.9814521930118483	0.01854780698815174
55	0.9756603732521301	0.02433962674786997
56	0.9750581993675064	0.02494180063249359
57	0.9763949794937518	0.02360502050624818
58	0.9795964878184886	0.02040351218151134
59	0.7762497319412144	0.2237502680587856
60	0.6780520772475301	0.3219479227524698
61	0.9827923571515491	0.01720764284845094
62	0.9770220489846233	0.02297795101537668
63	0.9770408812921585	0.0229591187078415
64	0.9764700763786954	0.02352992362130455
65	0.9785896451747286	0.02141035482527136
66	0.9731883037164636	0.02681169628353635
67	0.9791942353657482	0.0208057646342517
68	0.9697325498713459	0.03026745012865399
69	0.9765088184809675	0.0234911815190326
70	0.773091220454425	0.226908779545575
71	0.1452094014025395	0.8547905985974605
72	0.9842714014422889	0.0157285985577111
73	0.977040860932212	0.02295913906778797
74	0.977847903370469	0.02215209662953099
75	0.972322231417143	0.02767776858285703
76	0.9785202413398723	0.02147975866012778
77	0.9778090101085773	0.02219098989142262
78	0.9778090425701854	0.02219095742981467
79	0.9723142453646891	0.02768575463531084
80	0.982742783754358	0.017257216245642
81	0.9785896070593804	0.02141039294061959
82	0.8093632362834611	0.190636763716539
83	0.980971693402663	0.01902830659733693
84	0.9842730566786203	0.01572694332137959
85	0.9784861549663344	0.02151384503366562
86	0.9855757944692626	0.01442420553073736
87	0.7323133455393619	0.2676866544606381
88	0.97492948427653	0.02507051572346995
89	0.9770408812921516	0.02295911870784835
90	0.9778960283178486	0.02210397168215134
91	0.9785096623361375	0.02149033766386261
92	0.9785202413398723	0.02147975866012778
93	0.9778038767947785	0.02219612320522152
94	0.9741467922332508	0.02585320776674921
95	0.9791920172859546	0.02080798271404548
96	0.9770408812921585	0.0229591187078415
97	0.9785138238205903	0.02148617617940974
98	0.9707636897921403	0.02923631020785976
99	0.7127979159346574	0.2872020840653428
100	0.9814644540483709	0.01853554595162918
101	0.9778950787024059	0.02210492129759408
102	0.7176471824085551	0.2823528175914449
103	0.9827923571515491	0.01720764284845094
104	0.7816337684447864	0.2183662315552136
105	0.9778090425701854	0.02219095742981467
106	0.9808663805349207	0.01913361946507926
107	0.9748994873952632	0.02510051260473686
108	0.9785896070593804	0.02141039294061959
109	0.9770810080224851	0.02291899197751488
110	0.7844798378100898	0.2155201621899102
111	0.9778090425701854	0.02219095742981467
112	0.9827537550610805	0.01724624493891954
113	0.7822284097143976	0.2177715902856024
114	0.9748994673593986	0.02510053264060142
115	0.9785096623361375	0.02149033766386261
116	0.9785096623361375	0.02149033766386261
117	0.9731711903927105	0.02682880960728949
118	0.9765042778840023	0.02349572211599767
119	0.9843700253000836	0.01562997469991646
120	0.9731883008683007	0.02681169913169921
121	0.9747328418192382	0.02526715818076182
122	0.9842730645478348	0.01572693545216521
123	0.9749431327132018	0.02505686728679837
124	0.9791920172859546	0.02080798271404548
125	0.9827795393511513	0.01722046064884883
126	0.9842502961527327	0.01574970384726736
127	0.9851308068244887	0.0148691931755112
128	0.9785138238205903	0.02148617617940974
129	0.9765088184809675	0.0234911815190326
130	0.7320581093123497	0.2679418906876503
131	0.9722139768912459	0.0277860231087541
132	0.979068654749469	0.02093134525053108
133	0.9791951214244765	0.02080487857552339
134	0.7201202067662439	0.2798797932337561
135	0.9764831111324056	0.0235168888675943
136	0.9842243651112599	0.01577563488874015
137	0.1293515212071408	0.8706484787928592
138	0.9785202413398723	0.02147975866012778
139	0.9785896070593804	0.02141039294061959
140	0.01089874135473693	0.9891012586452631
141	0.9848013958168633	0.01519860418313665
142	0.7259158242139132	0.2740841757860868
143	0.9757796529418833	0.02422034705811667
144	0.9647817632543848	0.03521823674561516
145	0.9731141231848379	0.0268858768151621
146	0.977067903178846	0.02293209682115402
147	0.9770408812921585	0.0229591187078415
148	0.9842377399833312	0.01576226001666881
149	0.97784785954048	0.02215214045952002
150	0.977847903370469	0.02215209662953099
151	0.9809766036506861	0.01902339634931388
152	0.7264830570431746	0.2735169429568254
153	0.6933146734992429	0.3066853265007571
154	0.9792328925133899	0.02076710748661014
155	0.9723142453646891	0.02768575463531084
156	0.1297625036843518	0.8702374963156482
157	0.9785896453524563	0.02141035464754373
158	0.9778089756140724	0.02219102438592761
159	0.9855417580680277	0.01445824193197233
160	0.9855757944692626	0.01442420553073736
161	0.9749431327132018	0.02505686728679837
162	0.9827923571515491	0.01720764284845094
163	0.712547407571227	0.287452592428773
164	0.1257602459544089	0.8742397540455911
165	0.9785202413398723	0.02147975866012778
166	0.9778090287119767	0.02219097128802328
167	0.9791951214244765	0.02080487857552339
168	0.9764914966857625	0.02350850331423755
169	0.9765088184809675	0.0234911815190326
170	0.9826777800305505	0.0173222199694495
171	0.7840121962001909	0.2159878037998092
172	0.977829354783225	0.02217064521677501
173	0.9748994874263429	0.02510051257365707
174	0.9785896070593804	0.02141039294061959
175	0.975779657319219	0.02422034268078086
176	0.9791920172859546	0.02080798271404548
177	0.9764572840189009	0.02354271598109912
178	0.1373319068234264	0.8626680931765736
179	0.984261336511118	0.01573866348888195
180	0.9748994874263429	0.02510051257365707
181	0.9827923571515491	0.01720764284845094
182	0.9827923571515491	0.01720764284845094
183	0.9757797127685822	0.02422028723141777
184	0.9827923571515491	0.01720764284845094
185	0.9707887450196407	0.02921125498035928
186	0.9785096623361375	0.02149033766386261
187	0.9842713922720816	0.01572860772791836
188	0.9778090264036187	0.02219097359638133
189	0.9748651741466634	0.02513482585333661
190	0.9791920172859546	0.02080798271404548
191	0.9731883122872664	0.02681168771273355
192	0.9785202413398723	0.02147975866012778
193	0.9770810080224851	0.02291899197751488
194	0.9791942353657482	0.0208057646342517
195	0.9848013958168633	0.01519860418313665
196	0.9847900527563448	0.0152099472436552
197	0.7191227344584498	0.2808772655415502
198	0.9827941753189746	0.01720582468102535
199	0.9827923571515491	0.01720764284845094
200	0.97784785954048	0.02215214045952002
201	0.7258151091391929	0.2741848908608072
202	0.978444344689969	0.02155565531003092
203	0.9792214897934071	0.02077851020659296
204	0.7008534130314981	0.299146586968502
205	0.9827923571515491	0.01720764284845094
206	0.9778090133626124	0.0221909866373876
207	0.9734656679009095	0.02653433209909044
208	0.7073682960633595	0.2926317039366405
209	0.9818453076601426	0.01815469233985734
210	0.9778968379780107	0.0221031620219893
211	0.1200748152193732	0.8799251847806268
212	0.9757797130679675	0.02422028693203245
213	0.9748994874263429	0.02510051257365707
214	0.9791629490948199	0.02083705090518008
215	0.6145544514675026	0.3854455485324974
216	0.9770409110094118	0.02295908899058819
217	0.9723142453646891	0.02768575463531084
218	0.9757796529486786	0.02422034705132139
219	0.9647916015074156	0.03520839849258439
220	0.9757797130672911	0.02422028693270896
221	0.9697484166621803	0.03025158333781973
222	0.9827941753189746	0.01720582468102535
223	0.9792328925133899	0.02076710748661014
224	0.9792687020731417	0.02073129792685838
225	0.9748442881089906	0.02515571189100932
226	0.7059337823140641	0.2940662176859358
227	0.9785896070593804	0.02141039294061959
228	0.9765042778840023	0.02349572211599767
229	0.9791920172859546	0.02080798271404548
230	0.008593419239833887	0.991406580760166
231	0.975779713067165	0.02422028693283493
232	0.9749300513697253	0.0250699486302747
233	0.9778089822486832	0.02219101775131686
234	0.9792059031499268	0.02079409685007313
235	0.977040860932212	0.02295913906778797
236	0.9827427120448932	0.01725728795510691
237	0.9770810080224851	0.02291899197751488
238	0.9792072963333527	0.02079270366664736
239	0.9778478449370738	0.02215215506292619
240	0.9723142453646891	0.02768575463531084
241	0.974950862484845	0.02504913751515502
242	0.9865311105526278	0.01346888944737222
243	0.9842730566786203	0.01572694332137959
244	0.9855757944692626	0.01442420553073736
245	0.9855215714745966	0.01447842852540332
246	0.9785202413398723	0.02147975866012778
247	0.9757796529486786	0.02422034705132139
248	0.9785594556478824	0.0214405443521177
249	0.9697484166621803	0.03025158333781973
250	0.7075986433986685	0.2924013566013314
251	0.1335390905783735	0.8664609094216266
252	0.7843871630628666	0.2156128369371335
253	0.9842713922720816	0.01572860772791836
254	0.9778478917100362	0.02215210828996384
255	0.9791447522238909	0.02085524777610912
256	0.9848013958168633	0.01519860418313665
257	0.9855757944692626	0.01442420553073736
258	0.9785138238205903	0.02148617617940974
259	0.9842244258708155	0.01577557412918447
260	0.9827923571515491	0.01720764284845094
261	0.972337844951384	0.02766215504861603
262	0.9827795355439852	0.0172204644560148
263	0.9855757944692626	0.01442420553073736
264	0.9791942353657482	0.0208057646342517
265	0.977847903370469	0.02215209662953099
266	0.9785896070593804	0.02141039294061959
267	0.9785096623361375	0.02149033766386261
268	0.9748994873475426	0.02510051265245742
269	0.97784785954048	0.02215214045952002
270	0.9748994874263429	0.02510051257365707
271	0.9764914306240774	0.02350856937592256
272	0.9791942353657482	0.0208057646342517
273	0.9770409110100803	0.02295908898991969
274	0.9765088184809675	0.0234911815190326
275	0.9765042778840023	0.02349572211599767
276	0.9770810080224851	0.02291899197751488
277	0.9842377789939462	0.01576222100605383
278	0.9647817632543848	0.03521823674561516
279	0.9757796529486786	0.02422034705132139
280	0.9791942353657482	0.0208057646342517
281	0.9865311105526278	0.01346888944737222
282	0.9765042778840023	0.02349572211599767
283	0.9842714014422889	0.0157285985577111
284	0.1071056798566636	0.8928943201433364
285	0.1260178881992788	0.8739821118007212
286	0.9785096623361375	0.02149033766386261
287	0.9748994873514053	0.02510051264859467
288	0.977081040224923	0.02291895977507689
289	0.7898343903924614	0.2101656096075386
290	0.98097741304305	0.01902258695695002
291	0.9827941753189746	0.01720582468102535
292	0.9757797130674885	0.02422028693251156
293	0.9765042778840023	0.02349572211599767
294	0.9809594417979972	0.01904055820200279
295	0.9792288673409172	0.0207711326590828
296	0.9757797130679675	0.02422028693203245
297	0.9785896071157134	0.02141039288428654
298	0.008261797213257118	0.9917382027867429
299	0.9723142453646891	0.02768575463531084
300	0.9778478772277732	0.02215212277222673
301	0.9791920172859546	0.02080798271404548
302	0.9827923571515491	0.01720764284845094
303	0.9778089735006159	0.02219102649938405
304	0.7844617622472484	0.2155382377527515
305	0.8093726159960558	0.1906273840039441
306	0.9785896070593804	0.02141039294061959
307	0.9855757944692626	0.01442420553073736
308	0.984803005009356	0.01519699499064391
309	0.9827941753189746	0.01720582468102535
310	0.9791920172859546	0.02080798271404548
311	0.9847900653544792	0.01520993464552086
312	0.9785896453515326	0.02141035464846747
313	0.9778090425701854	0.02219095742981467
314	0.9757797130679675	0.02422028693203245
315	0.9791942353657482	0.0208057646342517
316	0.9770810080224851	0.02291899197751488
317	0.9785096623361375	0.02149033766386261
318	0.9809601810006722	0.01903981899932782
319	0.9785896453525175	0.02141035464748251
320	0.9764632129747023	0.0235367870252977
321	0.9748994874263429	0.02510051257365707
322	0.9770408812921585	0.0229591187078415
323	0.9762456389676187	0.02375436103238134
324	0.9647817632543848	0.03521823674561516
325	0.9827941753189746	0.01720582468102535
326	0.976431460000026	0.02356853999997398
327	0.9748232076735521	0.02517679232644786
328	0.7122920563619011	0.2877079436380989
329	0.9778090383094364	0.02219096169056355
330	0.9778478772658427	0.02215212273415733
331	0.9757797130672911	0.02422028693270896
332	0.9770810060307464	0.02291899396925354
333	0.9778090425701854	0.02219095742981467
334	0.9749431327132018	0.02505686728679837
335	0.9827923571515491	0.01720764284845094
336	0.7843488870302356	0.2156511129697643
337	0.9785896453521328	0.02141035464786728
338	0.9731883006597198	0.02681169934028017
339	0.9749431327132018	0.02505686728679837
340	0.7259474448154994	0.2740525551845006
341	0.7308515858057693	0.2691484141942307
342	0.9749431327132018	0.02505686728679837
343	0.6935437870169342	0.3064562129830657
344	0.9765042778840023	0.02349572211599767
345	0.9749431327132018	0.02505686728679837
346	0.977081040224923	0.02291895977507689
347	0.9731883008683007	0.02681169913169921
348	0.9855742627844638	0.01442573721553613
349	0.9770810080224851	0.02291899197751488
350	0.9778478771053978	0.0221521228946022
351	0.9791920172859546	0.02080798271404548
352	0.97784785954048	0.02215214045952002
353	0.977067903178846	0.02293209682115402
354	0.9855309748321526	0.01446902516784742
355	0.9791920172859546	0.02080798271404548
356	0.9785138238205903	0.02148617617940974
357	0.9723379559414843	0.02766204405851569
358	0.9723142453646891	0.02768575463531084
359	0.9785202413398723	0.02147975866012778
360	0.9790142876870593	0.02098571231294066
361	0.9723142453646891	0.02768575463531084
362	0.9865311105526278	0.01346888944737222
363	0.712101981490056	0.287898018509944
364	0.9842713922720816	0.01572860772791836
365	0.9770810376134863	0.0229189623865137
366	0.9785202413398723	0.02147975866012778
367	0.9748994873514053	0.02510051264859467
368	0.9770744474524135	0.02292555254758652
369	0.9748994873953132	0.02510051260468688
370	0.9847904714887387	0.0152095285112614
371	0.9848013958168633	0.01519860418313665
372	0.9842730645478348	0.01572693545216521
373	0.9827923571515491	0.01720764284845094
374	0.9784666932549879	0.02153330674501209
375	0.9791986675080605	0.02080133249193953
376	0.9770613595554023	0.02293864044459784
377	0.7842351634138776	0.2157648365861224
378	0.9770810080224851	0.02291899197751488
379	0.9748994873641872	0.02510051263581286
380	0.7196769457441029	0.2803230542558972
381	0.97784785954048	0.02215214045952002
382	0.9842730566786203	0.01572694332137959
383	0.9765042778840023	0.02349572211599767
384	0.9785096623361375	0.02149033766386261
385	0.9777467163277782	0.02225328367222189
386	0.9757797130679373	0.02422028693206268
387	0.9792288673409172	0.0207711326590828
388	0.9764702229289021	0.02352977707109789
389	0.97784785954048	0.02215214045952002
390	0.9791920172859546	0.02080798271404548
391	0.9842713922720816	0.01572860772791836
392	0.9723142453646891	0.02768575463531084
393	0.9770409110094118	0.02295908899058819
394	0.9757797130679675	0.02422028693203245
395	0.9827923571515491	0.01720764284845094
396	0.9764958568637211	0.02350414313627901
397	0.9770409110100803	0.02295908898991969
398	0.9827941753189746	0.01720582468102535
399	0.965097312514115	0.03490268748588505
400	0.9791951214244765	0.02080487857552339
401	0.9791942353657482	0.0208057646342517
402	0.9842730566786203	0.01572694332137959
403	0.9765042778840023	0.02349572211599767
404	0.9865311105526278	0.01346888944737222
405	0.9827813533393019	0.01721864666069808
406	0.7008467682286992	0.2991532317713008
407	0.9792288673409172	0.0207711326590828
408	0.9855526717091719	0.01444732829082807
409	0.9785138238205903	0.02148617617940974
410	0.97784785954048	0.02215214045952002
411	0.9770409110094118	0.02295908899058819
412	0.9723142453646891	0.02768575463531084
413	0.9792687020731417	0.02073129792685838
414	0.9785138238205903	0.02148617617940974
415	0.9855742627844638	0.01442573721553613
416	0.9827409126806829	0.01725908731931707
417	0.9827813510991843	0.01721864890081577
418	0.9697404924152796	0.03025950758472034
419	0.9784743338381645	0.02152566616183551
420	0.9792687020731417	0.02073129792685838
421	0.9791993660197256	0.02080063398027456
422	0.9791920172859546	0.02080798271404548
423	0.9785138238205903	0.02148617617940974
424	0.9827923571515491	0.01720764284845094
425	0.9748149895736564	0.02518501042634354
426	0.9827941753189746	0.01720582468102535
427	0.9765088184809675	0.0234911815190326
428	0.9765042778840023	0.02349572211599767
429	0.9865311105526278	0.01346888944737222
430	0.9785096623361375	0.02149033766386261
431	0.9842730566786203	0.01572694332137959
432	0.9723142453646891	0.02768575463531084
433	0.9855757944692626	0.01442420553073736
434	0.9731882892503061	0.02681171074969392
435	0.9842713922720816	0.01572860772791836
436	0.9770409110100803	0.02295908898991969
437	0.9785202413398723	0.02147975866012778
438	0.9757797130679675	0.02422028693203245
439	0.9748994873514053	0.02510051264859467
440	0.9827923571515491	0.01720764284845094
441	0.9778479033698244	0.02215209663017559
442	0.9785096623361375	0.02149033766386261
443	0.9778090383094364	0.02219096169056355
444	0.9731882892503061	0.02681171074969392
445	0.9770409110092638	0.02295908899073615
446	0.9778090425701854	0.02219095742981467
447	0.9865311105526278	0.01346888944737222
448	0.9785096623361375	0.02149033766386261
449	0.9827941753189746	0.01720582468102535
450	0.9785138238205903	0.02148617617940974
451	0.9792687020731417	0.02073129792685838
452	0.9757797130666831	0.02422028693331692
453	0.9731882892503061	0.02681171074969392
454	0.9842713922720816	0.01572860772791836
455	0.9855757944692626	0.01442420553073736
456	0.9848013958168633	0.01519860418313665
457	0.9842713922720816	0.01572860772791836
458	0.9647817632543848	0.03521823674561516
459	0.9827923571515491	0.01720764284845094
460	0.9770409110100803	0.02295908898991969
461	0.7075492870024425	0.2924507129975576
462	0.9827684902006517	0.01723150979934827
463	0.9778090383094364	0.02219096169056355
464	0.9748994874224737	0.02510051257752633
465	0.9842377299262136	0.0157622700737864
466	0.9765042778840023	0.02349572211599767
467	0.9770409110100803	0.02295908898991969
468	0.9749431327132018	0.02505686728679837
469	0.972527944817151	0.02747205518284908
470	0.9792215022214342	0.02077849777856585
471	0.7193526243165905	0.2806473756834095
472	0.9792687020731417	0.02073129792685838
473	0.9842597014618777	0.0157402985381223
474	0.9827923571515491	0.01720764284845094
475	0.97784785954048	0.02215214045952002
476	0.9764959592780154	0.02350404072198472
477	0.9785138238205903	0.02148617617940974
478	0.9725799490965591	0.02742005090344094
479	0.9770810376134863	0.0229189623865137
480	0.9817020859954254	0.01829791400457463
481	0.977081040224923	0.02291895977507689
482	0.9809766036506861	0.01902339634931388
483	0.9855542019798127	0.01444579802018726
484	0.9785096623361375	0.02149033766386261
485	0.985543491427938	0.01445650857206203
486	0.9748994674922624	0.02510053250773746
487	0.984803005009356	0.01519699499064391
488	0.7073683750141403	0.2926316249858597
489	0.9809544750401265	0.01904552495987342
490	0.01212585327644305	0.9878741467235569
491	0.7763200033431256	0.2236799966568744
492	0.9785096623361375	0.02149033766386261
493	0.9809766036506861	0.01902339634931388
494	0.9865311105526278	0.01346888944737222
495	0.9785096623361375	0.02149033766386261
496	0.9841765815994492	0.01582341840055074
497	0.9770408812921585	0.0229591187078415
498	0.1163107522805805	0.8836892477194195
499	0.9827923571515491	0.01720764284845094
500	0.9770810080224851	0.02291899197751488
501	0.9757796773352317	0.02422032266476825
502	0.9748994873514053	0.02510051264859467
503	0.9842730566786203	0.01572694332137959
504	0.9748994874263429	0.02510051257365707
505	0.9785896453521328	0.02141035464786728
506	0.7327649050523254	0.2672350949476746
507	0.9748994873514053	0.02510051264859467
508	0.9647817632543848	0.03521823674561516
509	0.008709852073593186	0.9912901479264068
510	0.9785096623361375	0.02149033766386261
511	0.97784785954048	0.02215214045952002
512	0.9749651465653809	0.02503485343461915
513	0.9697484166621803	0.03025158333781973
514	0.9765042778840023	0.02349572211599767
515	0.9749431327132018	0.02505686728679837
516	0.978486122635823	0.02151387736417697
517	0.9785096623361375	0.02149033766386261
518	0.9791920172859546	0.02080798271404548
519	0.7844078467261537	0.2155921532738463
520	0.671543692120224	0.328456307879776
521	0.9770408812921585	0.0229591187078415
522	0.9765042778840023	0.02349572211599767
523	0.9697404866587735	0.03025951334122645
524	0.9785096623361375	0.02149033766386261
525	0.9647817632543848	0.03521823674561516
526	0.9791920172859546	0.02080798271404548
527	0.9723142453646891	0.02768575463531084
528	0.120083476935559	0.879916523064441
529	0.9748994874263429	0.02510051257365707
530	0.9792328925133899	0.02076710748661014
531	0.9791920172859546	0.02080798271404548
532	0.6801861829275231	0.3198138170724769
533	0.9647817632543848	0.03521823674561516
534	0.9791942353657482	0.0208057646342517
535	0.9748994873514053	0.02510051264859467
536	0.9647817632543848	0.03521823674561516
537	0.9757796529486786	0.02422034705132139
538	0.9778478807401159	0.02215211925988414
539	0.7193441307090889	0.2806558692909111
540	0.9842714014422889	0.0157285985577111
541	0.9778089822486832	0.02219101775131686
542	0.9731882892503061	0.02681171074969392
543	0.9777158687922848	0.02228413120771528
544	0.9730412131805708	0.02695878681942923
545	0.97784785954048	0.02215214045952002
546	0.9790326081025301	0.02096739189746991
547	0.9862973767727229	0.01370262322727709
548	0.9862973767727229	0.01370262322727709
549	0.9775741663721338	0.02242583362786623
550	0.9768056477098592	0.02319435229014079
551	0.9729083153410863	0.02709168465891365
552	0.9775351457010448	0.0224648542989552
553	0.9694531187455399	0.03054688125446005
554	0.9782481654300897	0.02175183456991027
555	0.9862973767727229	0.01370262322727709
556	0.980690010256868	0.01930998974313215
557	0.9775351545290674	0.0224648454709327
558	0.9825360603130447	0.01746393968695516
559	0.9768056112033572	0.02319438879664274
560	0.9705382529621815	0.02946174703781847
561	0.96946909298605	0.03053090701394995
562	0.9789281463583484	0.02107185364165164
563	0.747297310391755	0.252702689608245
564	0.9746644560609188	0.02533554393908122
565	0.9788990842630416	0.02110091573695844
566	0.9805389096738499	0.01946109032615011
567	0.9787457978025679	0.0212542021974321

*** RUNNING MODEL 2 (Selection) ***
######################################

>Done in 199 seconds 

-4938.88465158322

------------------------------------------------

dN/dS = 0.1310045404513692 (sample variance = 0.06332006563852881)

Rate[1]=  0.05813872 (weight=0.9226364)
Rate[2]=  1.00000000 (weight=0.0387009)
Rate[3]=  1.00000000 (weight=0.0386627)

------------------------------------------------

 No rate classes with dN/dS>1.

------------------------------------------------

Tabulated Posteriors for Each Site
Sites in Columns, Rate Classes in Rows
Import the following part into a data processing program
for further analysis


Rate/Site	Rate=0.05813872171461976	Rate=1	Rate=1
1	0.01299736567542347	0.4937453614017147	0.4932572729228617
2	0.008329481857804025	0.4960804574818674	0.4955900606603285
3	0.9822220310340225	0.008893380226995882	0.008884588738981632
4	0.7249086665492376	0.1376136852421613	0.1374776482086011
5	0.9764355373988799	0.01178805780107076	0.0117764048000493
6	0.7063030586887901	0.1469210895566814	0.1467758517545286
7	0.9772103456739224	0.01140046208605052	0.01138919224002705
8	0.7147781700063993	0.1426814383593	0.1425403916343007
9	0.9772495142908411	0.0113808680928396	0.01136961761631929
10	0.9786874020756432	0.01066156867126505	0.01065102925309174
11	0.7136628973839666	0.143239350430529	0.1430977521855044
12	0.7672368772539713	0.1164391139035565	0.1163240088424723
13	0.9760552378346812	0.01197830161525751	0.0119664605500614
14	0.976004772939165	0.01200354654086179	0.01199168051997333
15	0.9763555799569416	0.01182805629215243	0.011816363750906
16	0.984152466646113	0.007927685105415309	0.007919848248471594
17	0.9837629667939369	0.008122531338435039	0.00811450186762815
18	0.9790983276366942	0.0104560042861313	0.0104456680771745
19	0.9790594714998767	0.01047544196202843	0.01046508653809484
20	0.980852133530653	0.009578667696717101	0.009569198772629886
21	0.7300351548608336	0.1350491735214173	0.1349156716177492
22	0.9769352702077219	0.01153806783374429	0.01152666195853386
23	0.9747426391619054	0.01263492550209095	0.01262243533600366
24	0.9846972490083877	0.007655159222512602	0.0076475917690996
25	0.9777060444779797	0.01115249011855604	0.01114146540346416
26	0.9826788119540295	0.008664876824282504	0.008656311221688069
27	0.9826769868339778	0.008665789835583682	0.008657223330438396
28	0.6569380964803515	0.1716157765398289	0.1714461269798195
29	0.9756272541378739	0.0121923992860289	0.01218034657609723
30	0.9783636063673783	0.01082354658645767	0.0108128470461639
31	0.9785370244360254	0.01073679467313949	0.01072618089083501
32	0.9768949376598213	0.01155824408023736	0.01154681825994141
33	0.9841659247435198	0.007920952729090543	0.007913122527389746
34	0.9756272785840214	0.01219238705691068	0.01218033435906801
35	0.9790572455326904	0.01047655549600962	0.0104661989712999
36	0.9864369098131492	0.006784898675182727	0.006778191511668036
37	0.9783713142041019	0.01081969076227205	0.01080899503362596
38	0.976321337460778	0.01184518600696331	0.01183347653225866
39	0.9826530131222408	0.008677782619142843	0.008669204258616336
40	0.9768949374038853	0.01155824420826858	0.01154681838784607
41	0.975627313919971	0.01219236938019872	0.01218031669983024
42	0.976894937659804	0.01155824408024601	0.01154681825995005
43	0.9756272541378739	0.0121923992860289	0.01218034657609723
44	0.9846972490083877	0.007655159222512602	0.0076475917690996
45	0.9769872705960111	0.01151205478209071	0.0115006746218982
46	0.9790827575870041	0.01046379316079481	0.01045344925220115
47	0.9841659247435198	0.007920952729090543	0.007913122527389746
48	0.9790572455326904	0.01047655549600962	0.0104661989712999
49	0.9730047583483955	0.01350429561367807	0.01349094603792642
50	0.7215690714127713	0.1392843085518127	0.1391466200354161
51	0.1228180109843719	0.4388078847205686	0.4383741042950596
52	0.1169476231282718	0.4417445301486346	0.4413078467230936
53	0.9833787501926244	0.008314734639697112	0.00830651516767851
54	0.9813294263172065	0.0093399032890085	0.009330670393784888
55	0.9755072910829825	0.01225241047529256	0.01224029844172491
56	0.9749020995870579	0.01255515586165826	0.01254274455128386
57	0.976245623068064	0.01188306192430524	0.01187131500763085
58	0.9794637673406791	0.01027319407626998	0.01026303858305094
59	0.7748787811088274	0.1126162724547136	0.1125049464364591
60	0.6764470568803533	0.1618564725944425	0.1616964705252041
61	0.9826769868339778	0.008665789835583682	0.008657223330438396
62	0.9768759788556994	0.01156772817001319	0.01155629297428749
63	0.976894907867485	0.01155825898377189	0.01154683314874316
64	0.976321203401899	0.01184525306954996	0.01183354352855107
65	0.9784516872128299	0.01077948438504333	0.01076882840212659
66	0.9730229553832562	0.01349519259688634	0.01348185201985744
67	0.9790594714998767	0.01047544196202843	0.01046508653809484
68	0.9695504983261458	0.0152322797180248	0.01521722195582947
69	0.9763601395939505	0.01182577534624154	0.01181408505980803
70	0.7717102083754773	0.1142013422761596	0.1140884493483632
71	0.1441304439854047	0.4281463985517441	0.4277231574628512
72	0.9841642629781433	0.007921784022663381	0.007913952999193213
73	0.9768948874564544	0.01155826919433407	0.01154684334921176
74	0.9777060884204726	0.01115246813644448	0.01114144344308286
75	0.9721526409199072	0.01393056502072329	0.0139167940593694
76	0.9783819305095721	0.01081437998457113	0.01080368950585672
77	0.977666993905247	0.01117202506048673	0.01116098103426641
78	0.9776670265081671	0.01117200875096524	0.01116096474086759
79	0.9721446162040192	0.01393457936284213	0.01392080443313878
80	0.9826271373060221	0.00869072692525328	0.008682135768724676
81	0.9784516489979366	0.01077950350193905	0.01076884750012444
82	0.8081119787998836	0.09599145643714131	0.09589656476297495
83	0.9808463832181433	0.009581544274782366	0.009572072507074283
84	0.9841659247435198	0.007920952729090543	0.007913122527389746
85	0.9783476874335224	0.01083150998946845	0.01082080257700906
86	0.9854760606439389	0.007265560837375403	0.007258378518685745
87	0.7308168198846107	0.1346581477366442	0.1345250323787452
88	0.9747728099522206	0.01261983264696586	0.01260735740081358
89	0.9768949078674781	0.01155825898377533	0.01154683314874659
90	0.9777544252734848	0.01112828775826759	0.01111728696824751
91	0.9783713142041019	0.01081969076227205	0.01080899503362596
92	0.9783819305095721	0.01081437998457113	0.01080368950585672
93	0.9776618393786447	0.01117460359828546	0.01116355702306988
94	0.9739861554308349	0.01301335441423624	0.013000490154929
95	0.9790572455326904	0.01047655549600962	0.0104661989712999
96	0.976894907867485	0.01155825898377189	0.01154683314874316
97	0.9783754904063386	0.01081760162855458	0.01080690796510683
98	0.9705865775555277	0.01471398392451657	0.01469943851995582
99	0.7112560965141076	0.1444433459660867	0.1443005575198056
100	0.9813417540133682	0.009333736392806899	0.009324509593824836
101	0.9777534716652356	0.0111287647981794	0.01111776353658489
102	0.7161161198233668	0.142012132632099	0.1418717475445342
103	0.9826769868339778	0.008665789835583682	0.008657223330438396
104	0.7802813621831778	0.1099136460864642	0.109804991730358
105	0.9776670265081671	0.01117200875096524	0.01116096474086759
106	0.9807405295137968	0.009634497300124709	0.009624973186078594
107	0.9747426590726179	0.01263491554181163	0.0126224253855705
108	0.9784516489979366	0.01077950350193905	0.01076884750012444
109	0.9769352405421938	0.01153808267384334	0.01152667678396284
110	0.7831369207001767	0.1084851607684446	0.1083779185313788
111	0.9776670265081671	0.01117200875096524	0.01116096474086759
112	0.9826381736223251	0.008685206038284932	0.008676620339390028
113	0.7808773941128244	0.109615482748013	0.1095071231391626
114	0.9747426389938093	0.01263492558618059	0.01262243542001018
115	0.9783713142041019	0.01081969076227205	0.01080899503362596
116	0.9783713142041019	0.01081969076227205	0.01080899503362596
117	0.9730057600019183	0.0135037945392499	0.01349044545883182
118	0.9763555834823398	0.01182805452858162	0.01181636198907855
119	0.9842634229186807	0.007872179534311925	0.007864397547007273
120	0.973022952524244	0.01349519402709937	0.01348185344865665
121	0.9745751820940914	0.01271869544108783	0.01270612246482085
122	0.9841659326363765	0.007920948780710497	0.007913118582912845
123	0.9747865234292362	0.01261297251769196	0.01260050405307186
124	0.9790572455326904	0.01047655549600962	0.0104661989712999
125	0.9826641009244714	0.00867223597648043	0.00866366309904823
126	0.9841430646060292	0.00793238845018631	0.007924546943784446
127	0.9850285079342463	0.007489447853183336	0.007482044212570429
128	0.9783754904063386	0.01081760162855458	0.01080690796510683
129	0.9763601395939505	0.01182577534624154	0.01181408505980803
130	0.7305609908599039	0.1347861255047556	0.1346528836353407
131	0.9720438387258582	0.01398499301995437	0.01397116825418745
132	0.9789332560308028	0.0105385809043425	0.01052816306485482
133	0.9790603607272671	0.01047499712846466	0.01046464214426814
134	0.718594431411236	0.1407723640559432	0.1406332045328207
135	0.9763343053657829	0.01183869884804334	0.01182699578617369
136	0.9841169613517087	0.007945446531583524	0.00793759211670781
137	0.1283887638067099	0.4360211308965252	0.4355901052967649
138	0.9783819305095721	0.01081437998457113	0.01080368950585672
139	0.9784516489979366	0.01077950350193905	0.01076884750012444
140	0.01079299997228762	0.4948480893002083	0.4943589107275041
141	0.9846972490083877	0.007655159222512602	0.0076475917690996
142	0.7244039986390786	0.1378661439803894	0.1377298573805321
143	0.9756272541310879	0.01219239928942353	0.0121803465794885
144	0.9645767043890409	0.01772040649662663	0.01770288911433257
145	0.9729484241157103	0.0135324766591071	0.01351909922518265
146	0.9769220690816692	0.01154467166085377	0.01153325925747685
147	0.976894907867485	0.01155825898377189	0.01154683314874316
148	0.9841304165343936	0.007938715613340235	0.007930867852266063
149	0.9777060444779797	0.01115249011855604	0.01114146540346416
150	0.9777060884204726	0.01115246813644448	0.01114144344308286
151	0.9808513211462516	0.009579074089786284	0.009569604763962077
152	0.7249722286702265	0.1375818884654277	0.1374458828643458
153	0.6917352387560356	0.1542086015322245	0.1540561597117399
154	0.9790983283004575	0.01045600395408557	0.01044566774545702
155	0.9721446162040192	0.01393457936284213	0.01392080443313878
156	0.1287967448874524	0.4358170394795918	0.4353862156329558
157	0.9784516873908728	0.01077948429597792	0.01076882831314922
158	0.9776669593677898	0.01117204233775488	0.01116099829445525
159	0.9854418279864309	0.007282685630425828	0.007275486383143326
160	0.9854760606439389	0.007265560837375403	0.007258378518685745
161	0.9747865234292362	0.01261297251769196	0.01260050405307186
162	0.9826769868339778	0.008665789835583682	0.008657223330438396
163	0.7110054395841034	0.1445687364080053	0.1444258240078913
164	0.1248242030844361	0.4378042926236079	0.4373715042919559
165	0.9783819305095721	0.01081437998457113	0.01080368950585672
166	0.9776670126005853	0.01117201570819491	0.01116097169121973
167	0.9790603607272671	0.01047499712846466	0.01046464214426814
168	0.976342734882207	0.01183448200556646	0.01182278311222656
169	0.9763601395939505	0.01182577534624154	0.01181408505980803
170	0.9825617830556221	0.008723420209810623	0.008714796734567203
171	0.7826676794358784	0.1087198974242227	0.1086124231398989
172	0.9776874464428259	0.01116179373464486	0.01115075982252921
173	0.974742659103793	0.01263491552621637	0.01262242536999067
174	0.9784516489979366	0.01077950350193905	0.01076884750012444
175	0.9756272585187118	0.0121923970945268	0.01218034438676151
176	0.9790572455326904	0.01047655549600962	0.0104661989712999
177	0.9763083419693637	0.01185168696590892	0.01183997106472737
178	0.1363104903800184	0.4320583089000668	0.4316312007199148
179	0.9841583493738625	0.007924742286989457	0.007916908339148048
180	0.974742659103793	0.01263491552621637	0.01262242536999067
181	0.9826769868339778	0.008665789835583682	0.008657223330438396
182	0.9826769868339778	0.008665789835583682	0.008657223330438396
183	0.9756273141045523	0.01219236928786253	0.01218031660758533
184	0.9826769868339778	0.008665789835583682	0.008657223330438396
185	0.9706117255083878	0.01470140373005538	0.01468687076155673
186	0.9783713142041019	0.01081969076227205	0.01080899503362596
187	0.9841642537803461	0.007921788623836206	0.00791395759581758
188	0.9776670102781329	0.01117201686999545	0.01116097285187179
189	0.9747081613914733	0.01265217291220958	0.01263966569631721
190	0.9790572455326904	0.01047655549600962	0.0104661989712999
191	0.9730229639838135	0.01349518829448115	0.01348184772170536
192	0.9783819305095721	0.01081437998457113	0.01080368950585672
193	0.9769352405421938	0.01153808267384334	0.01152667678396284
194	0.9790594714998767	0.01047544196202843	0.01046508653809484
195	0.9846972490083877	0.007655159222512602	0.0076475917690996
196	0.9846858416775329	0.007660865708493178	0.00765329261397389
197	0.7175951065195487	0.1412722735928023	0.141132619887649
198	0.9826788119540295	0.008664876824282504	0.008656311221688069
199	0.9826769868339778	0.008665789835583682	0.008657223330438396
200	0.9777060444779797	0.01115249011855604	0.01114146540346416
201	0.7243030242285281	0.1379166561523894	0.1377803196190825
202	0.9783056543099256	0.01085253694429056	0.01084180874578395
203	0.9790868668488553	0.01046173751382155	0.01045139563732314
204	0.6992879237551144	0.1504303915713408	0.1502816846735447
205	0.9826769868339778	0.008665789835583682	0.008657223330438396
206	0.9776669971727608	0.01117202342592178	0.0111609794013173
207	0.9733016290656741	0.0133557868513964	0.01334258408292952
208	0.7058158436312549	0.147164817553241	0.147019338815504
209	0.9817247116412794	0.009142162889536709	0.009133125469184015
210	0.9777552381486905	0.011127881119675	0.01111688073163462
211	0.1191812481542348	0.4406271653541275	0.4401915864916377
212	0.975627314404406	0.01219236913786147	0.01218031645773256
213	0.974742659103793	0.01263491552621637	0.01262242536999067
214	0.9790280224376763	0.01049117426915904	0.01048080329316469
215	0.6128840323979994	0.1936537012981962	0.1934622663038044
216	0.9768949376598213	0.01155824408023736	0.01154681825994141
217	0.9721446162040192	0.01393457936284213	0.01392080443313878
218	0.9756272541378739	0.0121923992860289	0.01218034657609723
219	0.9645865860862778	0.01771546320468004	0.0176979507090422
220	0.9756273144037297	0.01219236913819979	0.01218031645807054
221	0.9695664375872584	0.01522430614635958	0.01520925626638203
222	0.9826788119540295	0.008664876824282504	0.008656311221688069
223	0.9790983283004575	0.01045600395408557	0.01044566774545702
224	0.9791343275265411	0.01043799543994924	0.01042767703350974
225	0.9746871812272242	0.01266266818184627	0.01265015059092946
226	0.7043779222697654	0.1478841337714614	0.1477379439587732
227	0.9784516489979366	0.01077950350193905	0.01076884750012444
228	0.9763555834823398	0.01182805452858162	0.01181636198907855
229	0.9790572455326904	0.01047655549600962	0.0104661989712999
230	0.008511961855602632	0.4959891723633396	0.4954988657810577
231	0.9756273144036035	0.01219236913826287	0.01218031645813356
232	0.9747733778426078	0.01261954856135686	0.01260707359603539
233	0.9776669660309255	0.01117203900453955	0.01116099496453494
234	0.9790712033545897	0.01046957313387764	0.01045922351153254
235	0.9768948874564544	0.01155826919433407	0.01154684334921176
236	0.9826270743242429	0.008690758431715616	0.008682167244041524
237	0.9769352405421938	0.01153808267384334	0.01152667678396284
238	0.9790726029911296	0.01046887296953644	0.01045852403933384
239	0.9777060298334821	0.01115249744442587	0.01114147272209206
240	0.9721446162040192	0.01393457936284213	0.01392080443313878
241	0.974794291802117	0.0126090864104597	0.01259662178742338
242	0.9864369098131492	0.006784898675182727	0.006778191511668036
243	0.9841659247435198	0.007920952729090543	0.007913122527389746
244	0.9854760606439389	0.007265560837375403	0.007258378518685745
245	0.9854215266268525	0.00729284132988739	0.00728563204326014
246	0.9783819305095721	0.01081437998457113	0.01080368950585672
247	0.9756272541378739	0.0121923992860289	0.01218034657609723
248	0.9784213285501855	0.01079467122278606	0.01078400022702847
249	0.9695664375872584	0.01522430614635958	0.01520925626638203
250	0.7060466665338785	0.1470493490291336	0.1469039844369879
251	0.1325454088433002	0.4339417806147356	0.4335128105419643
252	0.7830439973696566	0.108531645409736	0.1084243572206074
253	0.9841642537803461	0.007921788623836206	0.00791395759581758
254	0.9777060767343804	0.01115247398238005	0.01114144928323948
255	0.9790097346547617	0.0105003226824159	0.01048994266282245
256	0.9846972490083877	0.007655159222512602	0.0076475917690996
257	0.9854760606439389	0.007265560837375403	0.007258378518685745
258	0.9783754904063386	0.01081760162855458	0.01080690796510683
259	0.9841170262956106	0.007945414043574663	0.007937559660814742
260	0.9826769868339778	0.008665789835583682	0.008657223330438396
261	0.9721683309210875	0.01392271614065585	0.01390895293825674
262	0.9826640971975636	0.008672237840855773	0.008663664961580558
263	0.9854760606439389	0.007265560837375403	0.007258378518685745
264	0.9790594714998767	0.01047544196202843	0.01046508653809484
265	0.9777060884204726	0.01115246813644448	0.01114144344308286
266	0.9784516489979366	0.01077950350193905	0.01076884750012444
267	0.9783713142041019	0.01081969076227205	0.01080899503362596
268	0.9747426590248914	0.01263491556568668	0.01262242540942195
269	0.9777060444779797	0.01115249011855604	0.01114146540346416
270	0.974742659103793	0.01263491552621637	0.01262242536999067
271	0.976342672170731	0.01183451337681029	0.01182281445245858
272	0.9790594714998767	0.01047544196202843	0.01046508653809484
273	0.9768949376604895	0.01155824407990301	0.01154681825960739
274	0.9763601395939505	0.01182577534624154	0.01181408505980803
275	0.9763555834823398	0.01182805452858162	0.01181636198907855
276	0.9769352405421938	0.01153808267384334	0.01152667678396284
277	0.9841304492248305	0.007938699260038864	0.007930851515130632
278	0.9645767043890409	0.01772040649662663	0.01770288911433257
279	0.9756272541378739	0.0121923992860289	0.01218034657609723
280	0.9790594714998767	0.01047544196202843	0.01046508653809484
281	0.9864369098131492	0.006784898675182727	0.006778191511668036
282	0.9763555834823398	0.01182805452858162	0.01181636198907855
283	0.9841642629781433	0.007921784022663381	0.007913952999193213
284	0.1063099371848184	0.447066003372688	0.4466240594424937
285	0.1250799532658043	0.4376763542966606	0.4372436924375352
286	0.9783713142041019	0.01081969076227205	0.01080899503362596
287	0.9747426590287633	0.01263491556374978	0.01262242540748696
288	0.9769352728259577	0.01153806652397895	0.01152666065006328
289	0.7885101773246127	0.1057972038758555	0.1056926187995318
290	0.980852133530653	0.009578667696717101	0.009569198772629886
291	0.9826788119540295	0.008664876824282504	0.008656311221688069
292	0.9756273144039265	0.01219236913810128	0.01218031645797213
293	0.9763555834823398	0.01182805452858162	0.01181636198907855
294	0.9808340654010241	0.009587706229020106	0.009578228369955821
295	0.9790942887100492	0.01045802474811056	0.01044768654184039
296	0.975627314404406	0.01219236913786147	0.01218031645773256
297	0.9784516490545213	0.01077950347363263	0.010768847471846
298	0.008183805571333571	0.4961533316447214	0.4956628627839451
299	0.9721446162040192	0.01393457936284213	0.01392080443313878
300	0.9777060622106439	0.01115248124783941	0.01114145654151662
301	0.9790572455326904	0.01047655549600962	0.0104661989712999
302	0.9826769868339778	0.008665789835583682	0.008657223330438396
303	0.9776669572597463	0.01117204339229791	0.01116099934795582
304	0.783118813520882	0.1084942188352358	0.1083869676438822
305	0.8081214293745121	0.09598672881309751	0.09589184181239041
306	0.9784516489979366	0.01077950350193905	0.01076884750012444
307	0.9854760606439389	0.007265560837375403	0.007258378518685745
308	0.9846988646103041	0.007654351022084109	0.007646784367611914
309	0.9826788119540295	0.008664876824282504	0.008656311221688069
310	0.9790572455326904	0.01047655549600962	0.0104661989712999
311	0.9846858543093636	0.007660859389454433	0.007653286301181787
312	0.9784516873899484	0.01077948429644041	0.01076882831361126
313	0.9776670265081671	0.01117200875096524	0.01116096474086759
314	0.975627314404406	0.01219236913786147	0.01218031645773256
315	0.9790594714998767	0.01047544196202843	0.01046508653809484
316	0.9769352405421938	0.01153808267384334	0.01152667678396284
317	0.9783713142041019	0.01081969076227205	0.01080899503362596
318	0.98083480783539	0.009587334828264408	0.009577857336345705
319	0.9784516873909341	0.01077948429594727	0.01076882831311861
320	0.9763143075841104	0.01184870268348997	0.01183698973239966
321	0.974742659103793	0.01263491552621637	0.01262242536999067
322	0.976894907867485	0.01155825898377189	0.01154683314874316
323	0.9760956728446716	0.01195807411238494	0.01194625304294349
324	0.9645767043890409	0.01772040649662663	0.01770288911433257
325	0.9826788119540295	0.008664876824282504	0.008656311221688069
326	0.9762823865873412	0.01186467107459449	0.01185294233806428
327	0.9746659960067461	0.01267326603029936	0.01266073796295455
328	0.7107495726979748	0.1446967331161891	0.1445536941858361
329	0.9776670222361589	0.01117201088802566	0.01116096687581543
330	0.9777060622488366	0.01115248122873367	0.01114145652242977
331	0.9756273144037297	0.01219236913819979	0.01218031645807054
332	0.9769352385424412	0.01153808367421408	0.01152667778334467
333	0.9776670265081671	0.01117200875096524	0.01116096474086759
334	0.9747865234292362	0.01261297251769196	0.01260050405307186
335	0.9826769868339778	0.008665789835583682	0.008657223330438396
336	0.7830055425029012	0.1085508823513849	0.1084435751457139
337	0.9784516873905493	0.01077948429613972	0.01076882831331087
338	0.9730229523342033	0.01349519412216679	0.01348185354363008
339	0.9747865234292362	0.01261297251769196	0.01260050405307186
340	0.7244356323607822	0.1378503192978486	0.1377140483413692
341	0.7293518522185681	0.1353909937945545	0.1352571539868772
342	0.9747865234292362	0.01261297251769196	0.01260050405307186
343	0.6919647898057876	0.1540937692490285	0.1539414409451839
344	0.9763555834823398	0.01182805452858162	0.01181636198907855
345	0.9747865234292362	0.01261297251769196	0.01260050405307186
346	0.9769352728259577	0.01153806652397895	0.01152666065006328
347	0.973022952524244	0.01349519402709937	0.01348185344865665
348	0.985474522760147	0.007266330159525308	0.007259147080327689
349	0.9769352405421938	0.01153808267384334	0.01152667678396284
350	0.977706062087951	0.01115248130921625	0.01114145660283278
351	0.9790572455326904	0.01047655549600962	0.0104661989712999
352	0.9777060444779797	0.01115249011855604	0.01114146540346416
353	0.9769220690816692	0.01154467166085377	0.01153325925747685
354	0.9854309943114525	0.007288105146627159	0.007280900541920314
355	0.9790572455326904	0.01047655549600962	0.0104661989712999
356	0.9783754904063386	0.01081760162855458	0.01080690796510683
357	0.9721684416061102	0.01392266077077672	0.01390889762311311
358	0.9721446162040192	0.01393457936284213	0.01392080443313878
359	0.9783819305095721	0.01081437998457113	0.01080368950585672
360	0.9788785766273279	0.01056593412599662	0.01055548924667547
361	0.9721446162040192	0.01393457936284213	0.01392080443313878
362	0.9864369098131492	0.006784898675182727	0.006778191511668036
363	0.7105591362596553	0.1447919984222706	0.1446488653180741
364	0.9841642537803461	0.007921788623836206	0.00791395759581758
365	0.9769352702077219	0.01153806783374429	0.01152666195853386
366	0.9783819305095721	0.01081437998457113	0.01080368950585672
367	0.9747426590287633	0.01263491556374978	0.01262242540748696
368	0.9769286453242274	0.01154138191354661	0.01152997276222607
369	0.9747426590726799	0.01263491554178055	0.01262242538553945
370	0.984686264567105	0.007660654159144326	0.007653081273750648
371	0.9846972490083877	0.007655159222512602	0.0076475917690996
372	0.9841659326363765	0.007920948780710497	0.007913118582912845
373	0.9826769868339778	0.008665789835583682	0.008657223330438396
374	0.9783281206442233	0.01084129822216205	0.01083058113361458
375	0.9790639255336596	0.01047321384384176	0.01046286062249861
376	0.9769154936272857	0.0115479610138789	0.01153654535883534
377	0.7828914127974235	0.1086079754235998	0.1085006117789768
378	0.9769352405421938	0.01153808267384334	0.01152667678396284
379	0.9747426590414829	0.01263491555738682	0.0126224254011303
380	0.7181505111413118	0.1409944339537174	0.1408550549049709
381	0.9777060444779797	0.01115249011855604	0.01114146540346416
382	0.9841659247435198	0.007920952729090543	0.007913122527389746
383	0.9763555834823398	0.01182805452858162	0.01181636198907855
384	0.9783713142041019	0.01081969076227205	0.01080899503362596
385	0.9776043832942071	0.01120334584697743	0.01119227085881554
386	0.9756273144043758	0.0121923691378766	0.01218031645774767
387	0.9790942887100492	0.01045802474811056	0.01044768654184039
388	0.9763213438927285	0.01184518278939772	0.01183347331787378
389	0.9777060444779797	0.01115249011855604	0.01114146540346416
390	0.9790572455326904	0.01047655549600962	0.0104661989712999
391	0.9841642537803461	0.007921788623836206	0.00791395759581758
392	0.9721446162040192	0.01393457936284213	0.01392080443313878
393	0.9768949376598213	0.01155824408023736	0.01154681825994141
394	0.975627314404406	0.01219236913786147	0.01218031645773256
395	0.9826769868339778	0.008665789835583682	0.008657223330438396
396	0.9763471141442548	0.01183229129173528	0.01182059456401002
397	0.9768949376604895	0.01155824407990301	0.01154681825960739
398	0.9826788119540295	0.008664876824282504	0.008656311221688069
399	0.9648936792659072	0.01756184068363795	0.01754448005045489
400	0.9790603607272671	0.01047499712846466	0.01046464214426814
401	0.9790594714998767	0.01047544196202843	0.01046508653809484
402	0.9841659247435198	0.007920952729090543	0.007913122527389746
403	0.9763555834823398	0.01182805452858162	0.01181636198907855
404	0.9864369098131492	0.006784898675182727	0.006778191511668036
405	0.9826659199589581	0.008671326009466289	0.008662754031575536
406	0.6992812484453818	0.1504337308767305	0.1502850206778876
407	0.9790942887100492	0.01045802474811056	0.01044768654184039
408	0.9854528123898604	0.007277190712730103	0.007269996897409559
409	0.9783754904063386	0.01081760162855458	0.01080690796510683
410	0.9777060444779797	0.01115249011855604	0.01114146540346416
411	0.9768949376598213	0.01155824408023736	0.01154681825994141
412	0.9721446162040192	0.01393457936284213	0.01392080443313878
413	0.9791343275265411	0.01043799543994924	0.01042767703350974
414	0.9783754904063386	0.01081760162855458	0.01080690796510683
415	0.985474522760147	0.007266330159525308	0.007259147080327689
416	0.982625268093177	0.00869166199385356	0.008683069912969518
417	0.9826659195767039	0.00867132620068798	0.008662754222608194
418	0.9695584748822254	0.01522828946771812	0.01521323565005647
419	0.9783358018471194	0.01083745572147561	0.01082674243140497
420	0.9791343275265411	0.01043799543994924	0.01042767703350974
421	0.9790646280339557	0.01047286241999506	0.01046250954604947
422	0.9790572455326904	0.01047655549600962	0.0104661989712999
423	0.9783754904063386	0.01081760162855458	0.01080690796510683
424	0.9826769868339778	0.008665789835583682	0.008657223330438396
425	0.9746577260335978	0.01267740306169003	0.01266487090471215
426	0.9826788119540295	0.008664876824282504	0.008656311221688069
427	0.9763601395939505	0.01182577534624154	0.01181408505980803
428	0.9763555834823398	0.01182805452858162	0.01181636198907855
429	0.9864369098131492	0.006784898675182727	0.006778191511668036
430	0.9783713142041019	0.01081969076227205	0.01080899503362596
431	0.9841659247435198	0.007920952729090543	0.007913122527389746
432	0.9721446162040192	0.01393457936284213	0.01392080443313878
433	0.9854760606439389	0.007265560837375403	0.007258378518685745
434	0.9730229408799057	0.01349519985214774	0.0134818592679467
435	0.9841642537803461	0.007921788623836206	0.00791395759581758
436	0.9768949376604895	0.01155824407990301	0.01154681825960739
437	0.9783819305095721	0.01081437998457113	0.01080368950585672
438	0.975627314404406	0.01219236913786147	0.01218031645773256
439	0.9747426590287633	0.01263491556374978	0.01262242540748696
440	0.9826769868339778	0.008665789835583682	0.008657223330438396
441	0.9777060884198275	0.01115246813676719	0.01114144344340526
442	0.9783713142041019	0.01081969076227205	0.01080899503362596
443	0.9776670222361589	0.01117201088802566	0.01116096687581543
444	0.9730229408799057	0.01349519985214774	0.0134818592679467
445	0.9768949376596732	0.01155824408031147	0.01154681826001544
446	0.9776670265081671	0.01117200875096524	0.01116096474086759
447	0.9864369098131492	0.006784898675182727	0.006778191511668036
448	0.9783713142041019	0.01081969076227205	0.01080899503362596
449	0.9826788119540295	0.008664876824282504	0.008656311221688069
450	0.9783754904063386	0.01081760162855458	0.01080690796510683
451	0.9791343275265411	0.01043799543994924	0.01042767703350974
452	0.9756273144031208	0.01219236913850435	0.0121803164583748
453	0.9730229408799057	0.01349519985214774	0.0134818592679467
454	0.9841642537803461	0.007921788623836206	0.00791395759581758
455	0.9854760606439389	0.007265560837375403	0.007258378518685745
456	0.9846972490083877	0.007655159222512602	0.0076475917690996
457	0.9841642537803461	0.007921788623836206	0.00791395759581758
458	0.9645767043890409	0.01772040649662663	0.01770288911433257
459	0.9826769868339778	0.008665789835583682	0.008657223330438396
460	0.9768949376604895	0.01155824407990301	0.01154681825960739
461	0.7059971447898512	0.1470741221457917	0.1469287330643571
462	0.9826529907868032	0.008677793792384271	0.008669215420812537
463	0.9776670222361589	0.01117201088802566	0.01116096687581543
464	0.9747426590999108	0.01263491552815843	0.0126224253719308
465	0.9841303998661506	0.007938723951583144	0.007930876182266261
466	0.9763555834823398	0.01182805452858162	0.01181636198907855
467	0.9768949376604895	0.01155824407990301	0.01154681825960739
468	0.9747865234292362	0.01261297251769196	0.01260050405307186
469	0.9723593207296874	0.01382717401260897	0.01381350525770362
470	0.9790868771154839	0.01046173237796874	0.01045139050654734
471	0.7178254575247611	0.1411570411340807	0.141017501341158
472	0.9791343275265411	0.01043799543994924	0.01042767703350974
473	0.984152498612489	0.007927669114323421	0.007919832273187587
474	0.9826769868339778	0.008665789835583682	0.008657223330438396
475	0.9777060444779797	0.01115249011855604	0.01114146540346416
476	0.9763472152760061	0.01183224070085394	0.01182054402313993
477	0.9783754904063386	0.01081760162855458	0.01080690796510683
478	0.9724115829496787	0.01380102998036443	0.01378738706995694
479	0.9769352702077219	0.01153806783374429	0.01152666195853386
480	0.9815807583406243	0.009214175133460942	0.009205066525914719
481	0.9769352728259577	0.01153806652397895	0.01152666065006328
482	0.9808513211462516	0.009579074089786284	0.009569604763962077
483	0.9854543460072485	0.007276423524837028	0.00726923046791464
484	0.9783713142041019	0.01081969076227205	0.01080899503362596
485	0.9854435764910942	0.007281810945762563	0.007274612563143388
486	0.9747426391269125	0.01263492551959609	0.01262243535349149
487	0.9846988646103041	0.007654351022084109	0.007646784367611914
488	0.705815918292014	0.1471647802044011	0.147019301503585
489	0.9808290714078997	0.009590204460386755	0.009580724131713549
490	0.01200693711094014	0.4942408205752843	0.4937522423137756
491	0.7749496290392583	0.1125808309717847	0.112469539988957
492	0.9783713142041019	0.01081969076227205	0.01080899503362596
493	0.9808513211462516	0.009579074089786284	0.009569604763962077
494	0.9864369098131492	0.006784898675182727	0.006778191511668036
495	0.9783713142041019	0.01081969076227205	0.01080899503362596
496	0.9840689253503574	0.00796947640954195	0.007961598240100632
497	0.976894907867485	0.01155825898377189	0.01154683314874316
498	0.1154455163441203	0.4424959549485414	0.4420585287073384
499	0.9826769868339778	0.008665789835583682	0.008657223330438396
500	0.9769352405421938	0.01153808267384334	0.01152667678396284
501	0.9756272785840214	0.01219238705691068	0.01218033435906801
502	0.9747426590287633	0.01263491556374978	0.01262242540748696
503	0.9841659247435198	0.007920952729090543	0.007913122527389746
504	0.974742659103793	0.01263491552621637	0.01262242536999067
505	0.9784516873905493	0.01077948429613972	0.01076882831331087
506	0.7312694460979418	0.1344317227145529	0.1342988311875053
507	0.9747426590287633	0.01263491556374978	0.01262242540748696
508	0.9645767043890409	0.01772040649662663	0.01770288911433257
509	0.008627200579813633	0.4959315245075444	0.495441274912642
510	0.9783713142041019	0.01081969076227205	0.01080899503362596
511	0.9777060444779797	0.01115249011855604	0.01114146540346416
512	0.9748086489884483	0.01260190426736568	0.01258944674418603
513	0.9695664375872584	0.01522430614635958	0.01520925626638203
514	0.9763555834823398	0.01182805452858162	0.01181636198907855
515	0.9747865234292362	0.01261297251769196	0.01260050405307186
516	0.9783476522250166	0.01083152760242697	0.01082082017255641
517	0.9783713142041019	0.01081969076227205	0.01080899503362596
518	0.9790572455326904	0.01047655549600962	0.0104661989712999
519	0.7830646681352375	0.1085213049159347	0.108414026948828
520	0.6699290614038839	0.1651170819588202	0.1649538566372959
521	0.976894907867485	0.01155825898377189	0.01154683314874316
522	0.9763555834823398	0.01182805452858162	0.01181636198907855
523	0.9695584711820172	0.01522829131873712	0.01521323749924565
524	0.9783713142041019	0.01081969076227205	0.01080899503362596
525	0.9645767043890409	0.01772040649662663	0.01770288911433257
526	0.9790572455326904	0.01047655549600962	0.0104661989712999
527	0.9721446162040192	0.01393457936284213	0.01392080443313878
528	0.1191898442688121	0.4406228651713813	0.4401872905598067
529	0.974742659103793	0.01263491552621637	0.01262242536999067
530	0.9790983283004575	0.01045600395408557	0.01044566774545702
531	0.9790572455326904	0.01047655549600962	0.0104661989712999
532	0.678584356372456	0.1607872943841188	0.1606283492434252
533	0.9645767043890409	0.01772040649662663	0.01770288911433257
534	0.9790594714998767	0.01047544196202843	0.01046508653809484
535	0.9747426590287633	0.01263491556374978	0.01262242540748696
536	0.9645767043890409	0.01772040649662663	0.01770288911433257
537	0.9756272541378739	0.0121923992860289	0.01218034657609723
538	0.9777060657347016	0.01115247948493917	0.01114145478035908
539	0.717816940415743	0.1411613017945126	0.1410217577897443
540	0.9841642629781433	0.007921784022663381	0.007913952999193213
541	0.9776669660309255	0.01117203900453955	0.01116099496453494
542	0.9730229408799057	0.01349519985214774	0.0134818592679467
543	0.9775733558179716	0.01121886725688509	0.0112077769251434
544	0.9728751290189284	0.0135691423302928	0.01355572865077887
545	0.9777060444779797	0.01115249011855604	0.01114146540346416
546	0.9788969774815713	0.01055672914911762	0.01054629336931115
547	0.986201795516405	0.006902513957431827	0.006895690526163168
548	0.986201795516405	0.006902513957431827	0.006895690526163168
549	0.9774309096075364	0.01129012558305932	0.01127896480940416
550	0.97665844234462	0.01167655021318277	0.01166500744219729
551	0.9727415647114319	0.0136359575088767	0.01362247777969136
552	0.9773916878121217	0.01130974617866721	0.01129856600921126
553	0.9692697136903143	0.01537274146217155	0.01535754484751421
554	0.9781084104156554	0.01095120766154482	0.01094038192279975
555	0.986201795516405	0.006902513957431827	0.006895690526163168
556	0.9805631609898913	0.009723225417853566	0.009713613592255305
557	0.9773916966633184	0.01130974175088024	0.01129856158580135
558	0.9824192609147051	0.008794716520000283	0.008786022565294555
559	0.9766584100073694	0.01167656638980368	0.01166502360282692
560	0.970360012062536	0.01482732269112981	0.01481266524633432
561	0.9692857669924125	0.01536471084181596	0.01534952216577148
562	0.9787919563344459	0.01060926568999296	0.01059877797556122
563	0.7458394701579166	0.1271431081304117	0.1270174217116718
564	0.9745064305520709	0.01275308821146279	0.01274048123646633
565	0.9787627522178436	0.01062387496924382	0.01061337281291259
566	0.9804112784059558	0.009799204263996239	0.009789517330047929
567	0.9786086824687281	0.01070094793877058	0.01069036959250138

*** RUNNING MODEL 3 (Discrete) ***
######################################

>Done in 814 seconds 

-4938.31363085221

------------------------------------------------

dN/dS = 0.1246707125534054 (sample variance = 0.04595727183142077)

Rate[1]=  0.03441697 (weight=0.7960384)
Rate[2]=  0.12116820 (weight=0.0722684)
Rate[3]=  0.67214436 (weight=0.1316932)

------------------------------------------------

 No rate classes with dN/dS>1.

------------------------------------------------

Tabulated Posteriors for Each Site
Sites in Columns, Rate Classes in Rows
Import the following part into a data processing program
for further analysis


Rate/Site	Rate=0.03441697185084696	Rate=0.1211681956132002	Rate=0.6721443621264965
1	0.002630785603169336	0.008865979294819557	0.9885032351020111
2	0.001936941811629719	0.006807426906922714	0.9912556312814476
3	0.8800880180146244	0.06921011766148402	0.05070186432389156
4	0.3889009006674826	0.1096867790818239	0.5014123202506935
5	0.8687963074299314	0.07019064164127915	0.06101305092878948
6	0.3762563152052141	0.1070404628373166	0.5167032219574692
7	0.8702250138696599	0.07008189204102855	0.05969309408931155
8	0.3819426445804838	0.1082369708663927	0.5098203845531234
9	0.870297899627365	0.0700762327885448	0.05962586758409012
10	0.8730231968704547	0.06985490671007727	0.057121896419468
11	0.3812040683416206	0.1080808194210551	0.5107151122373244
12	0.4198828381623645	0.1159735804820915	0.4641435813555441
13	0.8680964613731803	0.07024383483186515	0.06165970379495454
14	0.8680043315943515	0.07025048562441302	0.06174518278123544
15	0.8686597269610805	0.07019882614721254	0.06114144689170706
16	0.8842253819934617	0.06877561194849359	0.04699900605804481
17	0.8833967768202823	0.06886157767294648	0.04774164550677126
18	0.873811653262296	0.06978894538520043	0.05639940135250347
19	0.8737382560606755	0.06979484707414589	0.05646689686517865
20	0.8772708760504463	0.06948223891351213	0.05324688503604155
21	0.3925834495433762	0.1104372218093435	0.4969793286472804
22	0.86971514689069	0.07012092006361982	0.06016393304569018
23	0.8657453047666859	0.07041007710587829	0.06384461812743596
24	0.8854199790013204	0.06864467428371761	0.04593534671496196
25	0.8711506096728702	0.07000907426758179	0.05884031605954799
26	0.8810442633876591	0.06911394488506971	0.0498417917272712
27	0.8810419799068098	0.06911386893916534	0.04984415115402472
28	0.3452049772726896	0.1003217627308735	0.5544732599964369
29	0.8673270510629518	0.0702984268255713	0.06237452211147691
30	0.8724114175286043	0.06990410782559833	0.0576844746457973
31	0.8728938656907755	0.06983698439164648	0.05726914991757797
32	0.8696406273625932	0.07012661969650634	0.06023275294090047
33	0.8842426055310882	0.06877613382981222	0.04698126063909954
34	0.8673270610858735	0.07029842823858036	0.06237451067554619
35	0.8737356975700632	0.06979474528320775	0.05646955714672907
36	0.8894185924722422	0.06816775760355349	0.0424136499242042
37	0.8724200745148966	0.069904453693132	0.0576754717919715
38	0.8686223570765846	0.07019723791133062	0.0611804050120847
39	0.8810124313655073	0.0691128881524129	0.04987468048207983
40	0.8696406285673254	0.07012661965896133	0.06023275177371326
41	0.867327104852311	0.07029843001271197	0.06237446513497708
42	0.8696406273649556	0.07012661969649724	0.06023275293854719
43	0.8673270510629518	0.0702984268255713	0.06237452211147691
44	0.8854199790013204	0.06864467428371761	0.04593534671496196
45	0.8698053614746691	0.07011526367565492	0.06007937484967592
46	0.8737937393529372	0.06978824635316562	0.05641801429389719
47	0.8842426055310882	0.06877613382981222	0.04698126063909954
48	0.8737356975700632	0.06979474528320775	0.05646955714672907
49	0.8627247547242385	0.07060850162055407	0.06666674365520737
50	0.386587948089217	0.1092061790351855	0.5042058728755975
51	0.03473467609112389	0.03478192617193399	0.930483397736942
52	0.03350761725207119	0.03373035177570007	0.9327620309722288
53	0.8825588525448026	0.06895279106178387	0.04848835639341362
54	0.8782537404721603	0.06938745157828391	0.05235880794955587
55	0.8671055674467966	0.07031565123889676	0.06257878131430662
56	0.8660475994184218	0.07038616279735317	0.063566237784225
57	0.8684429186189444	0.07021819177379252	0.06133888960726301
58	0.8745260765224293	0.06972726016091779	0.05574666331665287
59	0.4258834419108452	0.1171543515575148	0.45696220653164
60	0.3571036689832401	0.1029302750858764	0.5399660559308834
61	0.8810419799068098	0.06911386893916534	0.04984415115402472
62	0.869605512296714	0.07012932178591602	0.06026516591736998
63	0.8696405982955682	0.07012661819846741	0.06023278350596446
64	0.8686222164241045	0.07019723157471092	0.06118055200118456
65	0.8725608108649364	0.06989520008046894	0.05754398905459458
66	0.8627288513071664	0.07061279628836252	0.06665835240447117
67	0.8737382560606755	0.06979484707414589	0.05646689686517865
68	0.8569301828622076	0.07095375089111348	0.07211606624667893
69	0.8686647698728093	0.07019904145789829	0.06113618866929242
70	0.4233893852194815	0.1166633623503612	0.4599472524301572
71	0.03909197226303451	0.03847625770829018	0.9224317700286754
72	0.8842404542374488	0.06877606841173894	0.04698347735081226
73	0.8696405964896226	0.07012661687034244	0.06023278664003492
74	0.8711506396324165	0.07000907671885992	0.0588402836487235
75	0.8612403089481805	0.07070627955507346	0.06805341149674604
76	0.8724322710867209	0.06990494124106438	0.05766278767221471
77	0.8710772724657335	0.07001489207732901	0.05890783545693744
78	0.8710773346314696	0.07001488713795087	0.05890777823057938
79	0.8612266791154854	0.07070712043582529	0.06806620044868916
80	0.8809805291254628	0.0691118281282137	0.0499076427463235
81	0.8725607882329459	0.0698951978535776	0.05754401391347646
82	0.4537575262068942	0.122483279082603	0.4237591947105028
83	0.8772640487475426	0.06948199090524819	0.05325396034720928
84	0.8842426055310882	0.06877613382981222	0.04698126063909954
85	0.8723933355884769	0.06990338532018887	0.05770327909133434
86	0.8871780608387347	0.06844166799956924	0.04438027116169611
87	0.3930268387777596	0.1105402306395762	0.4964329305826643
88	0.8658192793808237	0.07040146398043021	0.06377925663874612
89	0.869640598296312	0.07012661819845446	0.06023278350523358
90	0.8712416997656304	0.07000197529765943	0.05875632493671021
91	0.8724200745148966	0.069904453693132	0.0576754717919715
92	0.8724322710867209	0.06990494124106438	0.05766278767221471
93	0.8710675164059873	0.07001566105332113	0.05891682254069149
94	0.8644024973657192	0.07050330290586139	0.06509419972841948
95	0.8737356975700632	0.06979474528320775	0.05646955714672907
96	0.8696405982955682	0.07012661819846741	0.06023278350596446
97	0.872424871409284	0.06990464543736025	0.05767048315335572
98	0.8588090362142762	0.07081943317247151	0.07037153061325239
99	0.3795644821343396	0.1077376404407425	0.512697877424918
100	0.8782684941704683	0.06938797562623257	0.05234353020329911
101	0.8712387242853179	0.07000242198895321	0.05875885372572896
102	0.3828408912639566	0.1084258006989525	0.508733308037091
103	0.8810419799068098	0.06911386893916534	0.04984415115402472
104	0.4302171025154126	0.117998866820363	0.4517840306642245
105	0.8710773346314696	0.07001488713795087	0.05890777823057938
106	0.8771385898738797	0.06947742561373708	0.05338398451238309
107	0.8657453165403241	0.07041007790796386	0.06384460555171199
108	0.8725607882329459	0.0698951978535776	0.05754401391347646
109	0.869715129128326	0.07012091835801872	0.06016395251365523
110	0.4325344198744386	0.1184486331585503	0.449016946967011
111	0.8710773346314696	0.07001488713795087	0.05890777823057938
112	0.8809941203677986	0.06911227874498035	0.04989360088722126
113	0.4306958535921024	0.1180921938548552	0.4512119525530425
114	0.8657453046659589	0.07041007709901741	0.06384461823502365
115	0.8724200745148966	0.069904453693132	0.0576754717919715
116	0.8724200745148966	0.069904453693132	0.0576754717919715
117	0.8627128427911135	0.07061154480960448	0.06667561239928203
118	0.8686597293550025	0.07019882624904833	0.06114144439594921
119	0.8845325871064676	0.06872951179927099	0.04673790109426133
120	0.8627288455658516	0.07061279661697004	0.06665835781717845
121	0.865482862711719	0.07042236847499338	0.0640947688132876
122	0.8842426169810936	0.06877613410147469	0.0469812489174317
123	0.8658232509488677	0.07040466318976897	0.06377208586136324
124	0.8737356975700632	0.06979474528320775	0.05646955714672907
125	0.8810260797626397	0.06911334119540431	0.04986057904195604
126	0.884378578580694	0.06872487597869044	0.04689654544061555
127	0.8861655550672854	0.0685592166752179	0.04527522825749661
128	0.872424871409284	0.06990464543736025	0.05767048315335572
129	0.8686647698728093	0.07019904145789829	0.06113618866929242
130	0.3928637212243183	0.1105047317162057	0.4966315470594759
131	0.8611747779021344	0.07069075317442348	0.06813446892344208
132	0.8735933862607613	0.06978921363494728	0.05661740010429125
133	0.8737392921133111	0.06979488740203511	0.05646582048465374
134	0.3845209015832656	0.108778342015922	0.5067007564008124
135	0.8686365321526472	0.07019784035444281	0.06116562749290996
136	0.8841800541400769	0.06877423762299624	0.04704570823692678
137	0.035881006345334	0.03576139826129598	0.92835759539337
138	0.8724322710867209	0.06990494124106438	0.05766278767221471
139	0.8725607882329459	0.0698951978535776	0.05754401391347646
140	0.002324347986219241	0.007960267749272252	0.9897153842645084
141	0.8854199790013204	0.06864467428371761	0.04593534671496196
142	0.3886038096524523	0.1096188677795481	0.5017773225679997
143	0.8673270553221043	0.07029842676698934	0.06237451791090633
144	0.8490557631403858	0.07134696631854762	0.07959727054106669
145	0.8626414147260238	0.07061155493207295	0.06674703034190307
146	0.8696907499612474	0.07012278956467201	0.0601864604740806
147	0.8696405982955682	0.07012661819846741	0.06023278350596446
148	0.8841972440683713	0.06877475911498422	0.04702799681664455
149	0.8711506096728702	0.07000907426758179	0.05884031605954799
150	0.8711506396324165	0.07000907671885992	0.0588402836487235
151	0.8772698978318142	0.06948220335257449	0.05324789881561121
152	0.3889074497031261	0.1096918437295347	0.5014007065673394
153	0.3667817179790937	0.1050180304469904	0.5282002515739159
154	0.8738116537352547	0.06978894540363276	0.05639940086111268
155	0.8612266791154854	0.07070712043582529	0.06806620044868916
156	0.03596487819493921	0.03583280647732577	0.928202315327735
157	0.8725608067744615	0.06989520017682065	0.0575439930487179
158	0.8710772526276348	0.07001488896282189	0.05890785840954325
159	0.8871328347998552	0.06844042555920994	0.0444267396409349
160	0.8871780608387347	0.06844166799956924	0.04438027116169611
161	0.8658232509488677	0.07040466318976897	0.06377208586136324
162	0.8810419799068098	0.06911386893916534	0.04984415115402472
163	0.3794050110196591	0.1077027382976833	0.5128922506826575
164	0.03514646807256871	0.0351348430070697	0.9297186889203615
165	0.8724322710867209	0.06990494124106438	0.05766278767221471
166	0.8710773080284938	0.07001488925296159	0.05890780271854454
167	0.8737392921133111	0.06979488740203511	0.05646582048465374
168	0.8686456918001026	0.07019822917290024	0.06115607902699703
169	0.8686647698728093	0.07019904145789829	0.06113618866929242
170	0.8809001331102716	0.06910914949287193	0.04999071739685641
171	0.4321572392554071	0.1183749493530609	0.4494678113915321
172	0.8711156722350724	0.07001185188313994	0.05887247588178775
173	0.865745316558817	0.07041007790922141	0.06384460553196146
174	0.8725607882329459	0.0698951978535776	0.05754401391347646
175	0.8673271993492085	0.0702984251589389	0.06237437549185257
176	0.8737356975700632	0.06979474528320775	0.05646955714672907
177	0.8686081624958194	0.0701966334588093	0.06119520404537136
178	0.03750804717977996	0.03714064087839988	0.9253513119418202
179	0.8842345635696038	0.06877589025873748	0.04698954617165871
180	0.865745316558817	0.07041007790922141	0.06384460553196146
181	0.8810419799068098	0.06911386893916534	0.04984415115402472
182	0.8810419799068098	0.06911386893916534	0.04984415115402472
183	0.8673270953619531	0.0702984300278674	0.0623744746101795
184	0.8810419799068098	0.06911386893916534	0.04984415115402472
185	0.8586624226719933	0.07085855761532267	0.07047901971268408
186	0.8724200745148966	0.069904453693132	0.0576754717919715
187	0.8842404404719193	0.06877606811182245	0.04698349141625818
188	0.871077303694777	0.07001488959541231	0.05890780670981064
189	0.8656985090307641	0.07041088335472719	0.06389060761450886
190	0.8737356975700632	0.06979474528320775	0.05646955714672907
191	0.8627288686006251	0.07061279529794631	0.06665833610142853
192	0.8724322710867209	0.06990494124106438	0.05766278767221471
193	0.869715129128326	0.07012091835801872	0.06016395251365523
194	0.8737382560606755	0.06979484707414589	0.05646689686517865
195	0.8854199790013204	0.06864467428371761	0.04593534671496196
196	0.8854052073035814	0.06864424373409654	0.04595054896232203
197	0.3838485941619547	0.108636387113751	0.5075150187242944
198	0.8810442633876591	0.06911394488506971	0.0498417917272712
199	0.8810419799068098	0.06911386893916534	0.04984415115402472
200	0.8711506096728702	0.07000907426758179	0.05884031605954799
201	0.388480573314724	0.1095990241078494	0.5019204025774266
202	0.8723284977162036	0.06990600833670239	0.05776549394709403
203	0.8737985062047348	0.06978843320700322	0.05641306058826202
204	0.3716638072156493	0.1060622436181747	0.5222739491661759
205	0.8810419799068098	0.06911386893916534	0.04984415115402472
206	0.8710772786981441	0.07001489158235255	0.05890782971950337
207	0.8632141276603863	0.07058113321209721	0.06620473912751651
208	0.3759796247839166	0.1069759125807548	0.5170444626353288
209	0.8790678782016385	0.06930834873596979	0.05162377306239185
210	0.8712409088137293	0.07000250042542866	0.058756590760842
211	0.03397547574421005	0.03413190573365558	0.9318926185221343
212	0.8673270867946331	0.07029843016168716	0.06237448304367962
213	0.865745316558817	0.07041007790922141	0.06384460553196146
214	0.8737021947174731	0.06979344110700807	0.05650436417551877
215	0.3198347813826527	0.09461908460615963	0.5855461340111877
216	0.8696406273625932	0.07012661969650634	0.06023275294090047
217	0.8612266791154854	0.07070712043582529	0.06806620044868916
218	0.8673270510629518	0.0702984268255713	0.06237452211147691
219	0.8490708493273904	0.07134630261125055	0.07958284806135901
220	0.8673270868313271	0.07029843016162982	0.06237448300704318
221	0.8569349967564646	0.07095689724962163	0.0721081059939139
222	0.8810442633876591	0.06911394488506971	0.0498417917272712
223	0.8738116537352547	0.06978894540363276	0.05639940086111268
224	0.873881669756339	0.06978291911932531	0.05633541112433573
225	0.8656710613136706	0.07041111109586388	0.06391782759046571
226	0.3749936544899209	0.1067713108104617	0.5182350346996174
227	0.8725607882329459	0.0698951978535776	0.05754401391347646
228	0.8686597293550025	0.07019882624904833	0.06114144439594921
229	0.8737356975700632	0.06979474528320775	0.05646955714672907
230	0.001964859980169273	0.006892831035144335	0.9911423089846864
231	0.8673270868462389	0.07029843016161218	0.06237448299214884
232	0.8658194366189763	0.07040159090250678	0.0637789724785168
233	0.8710772653373109	0.07001488795344579	0.05890784670924332
234	0.8737805023783102	0.06978772978050189	0.05643176784118795
235	0.8696405964896226	0.07012661687034244	0.06023278664003492
236	0.8809804393593687	0.06911182507111693	0.04990773556951444
237	0.869715129128326	0.07012091835801872	0.06016395251365523
238	0.8737649931009581	0.06979232938647689	0.05644267751256484
239	0.8711505182678653	0.07000908370245615	0.05884039802967839
240	0.8612266791154854	0.07070712043582529	0.06806620044868916
241	0.8658468314161614	0.07040135616037725	0.06375181242346148
242	0.8894185924722422	0.06816775760355349	0.0424136499242042
243	0.8842426055310882	0.06877613382981222	0.04698126063909954
244	0.8871780608387347	0.06844166799956924	0.04438027116169611
245	0.887106085465205	0.06843969110186632	0.04445422343292877
246	0.8724322710867209	0.06990494124106438	0.05766278767221471
247	0.8673270510629518	0.0702984268255713	0.06237452211147691
248	0.8725090422697115	0.06989847519847045	0.05759248253181807
249	0.8569349967564646	0.07095689724962163	0.0721081059939139
250	0.3761322923583097	0.1070082293596201	0.5168594782820701
251	0.03673328857621858	0.03648587994752217	0.9267808314762592
252	0.4324637956055421	0.1184343421733406	0.4491018622211173
253	0.8842404404719193	0.06877606811182245	0.04698349141625818
254	0.871150831850764	0.07000907234597491	0.05884009580326094
255	0.8736812096969387	0.06979262591857473	0.05652616438448657
256	0.8854199790013204	0.06864467428371761	0.04593534671496196
257	0.8871780608387347	0.06844166799956924	0.04438027116169611
258	0.872424871409284	0.06990464543736025	0.05767048315335572
259	0.8841801453298487	0.06877424039054762	0.04704561427960369
260	0.8810419799068098	0.06911386893916534	0.04984415115402472
261	0.8612669954325933	0.07070463183514895	0.0680283727322577
262	0.8810260750589346	0.06911334103924484	0.04986058390182054
263	0.8871780608387347	0.06844166799956924	0.04438027116169611
264	0.8737382560606755	0.06979484707414589	0.05646689686517865
265	0.8711506396324165	0.07000907671885992	0.0588402836487235
266	0.8725607882329459	0.0698951978535776	0.05754401391347646
267	0.8724200745148966	0.069904453693132	0.0576754717919715
268	0.8657453165114959	0.07041007790599849	0.0638446055825057
269	0.8711506096728702	0.07000907426758179	0.05884031605954799
270	0.865745316558817	0.07041007790922141	0.06384460553196146
271	0.8686456160283751	0.07019822595293708	0.06115615801868788
272	0.8737382560606755	0.06979484707414589	0.05646689686517865
273	0.8696406273158696	0.07012661969669882	0.06023275298743157
274	0.8686647698728093	0.07019904145789829	0.06113618866929242
275	0.8686597293550025	0.07019882624904833	0.06114144439594921
276	0.869715129128326	0.07012091835801872	0.06016395251365523
277	0.8841972795740123	0.06877476055541344	0.04702795987057425
278	0.8490557631403858	0.07134696631854762	0.07959727054106669
279	0.8673270510629518	0.0702984268255713	0.06237452211147691
280	0.8737382560606755	0.06979484707414589	0.05646689686517865
281	0.8894185924722422	0.06816775760355349	0.0424136499242042
282	0.8686597293550025	0.07019882624904833	0.06114144439594921
283	0.8842404542374488	0.06877606841173894	0.04698347735081226
284	0.03126251158001776	0.03178783003162658	0.9369496583883555
285	0.03519937442015866	0.03518002624424717	0.9296205993355942
286	0.8724200745148966	0.069904453693132	0.0576754717919715
287	0.8657453165137937	0.07041007790615479	0.06384460558005153
288	0.8697151518447371	0.07012091967718295	0.06016392847807978
289	0.4370918872073599	0.1193117550429079	0.4435963577497323
290	0.8772708760504463	0.06948223891351213	0.05324688503604155
291	0.8810442633876591	0.06911394488506971	0.0498417917272712
292	0.867327086847115	0.07029843016162389	0.06237448299126101
293	0.8686597293550025	0.07019882624904833	0.06114144439594921
294	0.8772494191857114	0.06948145930684883	0.05326912150743966
295	0.8738069516993395	0.06978876216137229	0.05640428613928828
296	0.8673270867946331	0.07029843016168716	0.06237448304367962
297	0.8725607985721183	0.06989519764321327	0.05754400378466838
298	0.00191247103712468	0.006733915644193851	0.9913536133186815
299	0.8612266791154854	0.07070712043582529	0.06806620044868916
300	0.8711506229708327	0.07000907523290069	0.05884030179626677
301	0.8737356975700632	0.06979474528320775	0.05646955714672907
302	0.8810419799068098	0.06911386893916534	0.04984415115402472
303	0.8710772483678973	0.07001488930559512	0.05890786232650758
304	0.4325247720468121	0.1184461584452707	0.4490290695079171
305	0.4537668992843949	0.1224850276695878	0.4237480730460172
306	0.8725607882329459	0.0698951978535776	0.05754401391347646
307	0.8871780608387347	0.06844166799956924	0.04438027116169611
308	0.8854221004416574	0.06864473627057878	0.04593316328776377
309	0.8810442633876591	0.06911394488506971	0.0498417917272712
310	0.8737356975700632	0.06979474528320775	0.05646955714672907
311	0.8854052229184799	0.06864424418954071	0.0459505328919794
312	0.8725608068420451	0.06989520017629272	0.05754399298166225
313	0.8710773346314696	0.07001488713795087	0.05890777823057938
314	0.8673270867946331	0.07029843016168716	0.06237448304367962
315	0.8737382560606755	0.06979484707414589	0.05646689686517865
316	0.869715129128326	0.07012091835801872	0.06016395251365523
317	0.8724200745148966	0.069904453693132	0.0576754717919715
318	0.8772503193385316	0.06948149204719183	0.05326818861427667
319	0.872560806767322	0.06989520017687444	0.05754399305580364
320	0.8686146899851003	0.07019691089660642	0.06118839911829328
321	0.865745316558817	0.07041007790922141	0.06384460553196146
322	0.8696405982955682	0.07012661819846741	0.06023278350596446
323	0.8683757638637638	0.07018675604280177	0.06143748009343452
324	0.8490557631403858	0.07134696631854762	0.07959727054106669
325	0.8810442633876591	0.06911394488506971	0.0498417917272712
326	0.8685798159349241	0.07019542724635107	0.06122475681872479
327	0.865646726613731	0.07041053904230807	0.0639427343439609
328	0.3792334448595673	0.1076666046524155	0.5130999504880173
329	0.8710773264052678	0.07001488779348902	0.05890778580124322
330	0.8711506255695504	0.07000907518603121	0.05884029924441841
331	0.8673270868313271	0.07029843016162982	0.06237448300704318
332	0.8697151275609036	0.07012091860663998	0.06016395383245645
333	0.8710773346314696	0.07001488713795087	0.05890777823057938
334	0.8658232509488677	0.07040466318976897	0.06377208586136324
335	0.8810419799068098	0.06911386893916534	0.04984415115402472
336	0.4324324879168903	0.118428277892157	0.4491392341909527
337	0.8725608067848502	0.06989520017672995	0.05754399303841992
338	0.8627288728123906	0.07061279451497658	0.06665833267263263
339	0.8658232509488677	0.07040466318976897	0.06377208586136324
340	0.3885723471163345	0.1096180976415091	0.5018095552421563
341	0.3919752151456742	0.1103256538578198	0.497699130996506
342	0.8658232509488677	0.07040466318976897	0.06377208586136324
343	0.3670086105414756	0.1050583097560355	0.5279330797024889
344	0.8686597293550025	0.07019882624904833	0.06114144439594921
345	0.8658232509488677	0.07040466318976897	0.06377208586136324
346	0.8697151518447371	0.07012091967718295	0.06016392847807978
347	0.8627288455658516	0.07061279661697004	0.06665835781717845
348	0.8871760026446114	0.06844161128549063	0.04438238606989797
349	0.869715129128326	0.07012091835801872	0.06016395251365523
350	0.8711506228979901	0.07000907522609115	0.05884030187591891
351	0.8737356975700632	0.06979474528320775	0.05646955714672907
352	0.8711506096728702	0.07000907426758179	0.05884031605954799
353	0.8696907499612474	0.07012278956467201	0.0601864604740806
354	0.8871185259524891	0.06844003332464205	0.0444414407228689
355	0.8737356975700632	0.06979474528320775	0.05646955714672907
356	0.872424871409284	0.06990464543736025	0.05767048315335572
357	0.8612671796649162	0.07070461946431279	0.06802820087077104
358	0.8612266791154854	0.07070712043582529	0.06806620044868916
359	0.8724322710867209	0.06990494124106438	0.05766278767221471
360	0.8735595644662921	0.06977914285173133	0.05666129268197661
361	0.8612266791154854	0.07070712043582529	0.06806620044868916
362	0.8894185924722422	0.06816775760355349	0.0424136499242042
363	0.3791059198081969	0.1076397333511517	0.5132543468406514
364	0.8842404404719193	0.06877606811182245	0.04698349141625818
365	0.86971514689069	0.07012092006361982	0.06016393304569018
366	0.8724322710867209	0.06990494124106438	0.05766278767221471
367	0.8657453165137937	0.07041007790615479	0.06384460558005153
368	0.8697029439880911	0.07012185459558112	0.06017520141632773
369	0.8657453165403555	0.07041007790796595	0.06384460555167859
370	0.8854057608317124	0.06864425994568667	0.0459499792226009
371	0.8854199790013204	0.06864467428371761	0.04593534671496196
372	0.8842426169810936	0.06877613410147469	0.0469812489174317
373	0.8810419799068098	0.06911386893916534	0.04984415115402472
374	0.8723712414831561	0.06990250358391482	0.05772625493292899
375	0.8737721927832626	0.06978740803456676	0.05644039918217052
376	0.8696785761787467	0.07012372453466137	0.0601976992865919
377	0.4323396036141079	0.1184102787774576	0.4492501176084345
378	0.869715129128326	0.07012091835801872	0.06016395251365523
379	0.8657453165218555	0.07041007790670788	0.06384460557143658
380	0.384226429595636	0.1087154824703353	0.5070580879340287
381	0.8711506096728702	0.07000907426758179	0.05884031605954799
382	0.8842426055310882	0.06877613382981222	0.04698126063909954
383	0.8686597293550025	0.07019882624904833	0.06114144439594921
384	0.8724200745148966	0.069904453693132	0.0576754717919715
385	0.8709598127484679	0.07002420799730816	0.05901597925422401
386	0.8673270867985086	0.07029843016168255	0.06237448303980893
387	0.8738069516993395	0.06978876216137229	0.05640428613928828
388	0.8686223661845817	0.07019723829771586	0.0611803955177025
389	0.8711506096728702	0.07000907426758179	0.05884031605954799
390	0.8737356975700632	0.06979474528320775	0.05646955714672907
391	0.8842404404719193	0.06877606811182245	0.04698349141625818
392	0.8612266791154854	0.07070712043582529	0.06806620044868916
393	0.8696406273625932	0.07012661969650634	0.06023275294090047
394	0.8673270867946331	0.07029843016168716	0.06237448304367962
395	0.8810419799068098	0.06911386893916534	0.04984415115402472
396	0.8686505456135749	0.07019843543989443	0.06115101894653075
397	0.8696406273158696	0.07012661969669882	0.06023275298743157
398	0.8810442633876591	0.06911394488506971	0.0498417917272712
399	0.8495403784575927	0.07132549170563879	0.07913412983676868
400	0.8737392921133111	0.06979488740203511	0.05646582048465374
401	0.8737382560606755	0.06979484707414589	0.05646689686517865
402	0.8842426055310882	0.06877613382981222	0.04698126063909954
403	0.8686597293550025	0.07019882624904833	0.06114144439594921
404	0.8894185924722422	0.06816775760355349	0.0424136499242042
405	0.8810283544879333	0.06911341688409189	0.04985822862797477
406	0.3716591130717636	0.1060612682180326	0.5222796187102039
407	0.8738069516993395	0.06978876216137229	0.05640428613928828
408	0.8871473219433549	0.06844082497870382	0.04441185307794134
409	0.872424871409284	0.06990464543736025	0.05767048315335572
410	0.8711506096728702	0.07000907426758179	0.05884031605954799
411	0.8696406273625932	0.07012661969650634	0.06023275294090047
412	0.8612266791154854	0.07070712043582529	0.06806620044868916
413	0.873881669756339	0.06978291911932531	0.05633541112433573
414	0.872424871409284	0.06990464543736025	0.05767048315335572
415	0.8871760026446114	0.06844161128549063	0.04438238606989797
416	0.880978183475051	0.06911174990937846	0.04991006661557063
417	0.8810283535778747	0.0691134168538806	0.04985822956824462
418	0.8569325926954237	0.0709553258823282	0.07211208142224809
419	0.8723798683003319	0.06990284752091076	0.05771728417875727
420	0.873881669756339	0.06978291911932531	0.05633541112433573
421	0.873782860015371	0.06978480949183409	0.05643233049279479
422	0.8737356975700632	0.06979474528320775	0.05646955714672907
423	0.872424871409284	0.06990464543736025	0.05767048315335572
424	0.8810419799068098	0.06911386893916534	0.04984415115402472
425	0.8655992653101144	0.07041941744339503	0.06398131724649052
426	0.8810442633876591	0.06911394488506971	0.0498417917272712
427	0.8686647698728093	0.07019904145789829	0.06113618866929242
428	0.8686597293550025	0.07019882624904833	0.06114144439594921
429	0.8894185924722422	0.06816775760355349	0.0424136499242042
430	0.8724200745148966	0.069904453693132	0.0576754717919715
431	0.8842426055310882	0.06877613382981222	0.04698126063909954
432	0.8612266791154854	0.07070712043582529	0.06806620044868916
433	0.8871780608387347	0.06844166799956924	0.04438027116169611
434	0.8627288498217764	0.07061279583109871	0.06665835434712487
435	0.8842404404719193	0.06877606811182245	0.04698349141625818
436	0.8696406273158696	0.07012661969669882	0.06023275298743157
437	0.8724322710867209	0.06990494124106438	0.05766278767221471
438	0.8673270867946331	0.07029843016168716	0.06237448304367962
439	0.8657453165137937	0.07041007790615479	0.06384460558005153
440	0.8810419799068098	0.06911386893916534	0.04984415115402472
441	0.8711506396906085	0.07000907671851792	0.0588402835908737
442	0.8724200745148966	0.069904453693132	0.0576754717919715
443	0.8710773264052678	0.07001488779348902	0.05890778580124322
444	0.8627288498217764	0.07061279583109871	0.06665835434712487
445	0.8696406273815707	0.07012661969643302	0.06023275292199635
446	0.8710773346314696	0.07001488713795087	0.05890777823057938
447	0.8894185924722422	0.06816775760355349	0.0424136499242042
448	0.8724200745148966	0.069904453693132	0.0576754717919715
449	0.8810442633876591	0.06911394488506971	0.0498417917272712
450	0.872424871409284	0.06990464543736025	0.05767048315335572
451	0.873881669756339	0.06978291911932531	0.05633541112433573
452	0.8673270868991091	0.07029843016155056	0.06237448293934032
453	0.8627288498217764	0.07061279583109871	0.06665835434712487
454	0.8842404404719193	0.06877606811182245	0.04698349141625818
455	0.8871780608387347	0.06844166799956924	0.04438027116169611
456	0.8854199790013204	0.06864467428371761	0.04593534671496196
457	0.8842404404719193	0.06877606811182245	0.04698349141625818
458	0.8490557631403858	0.07134696631854762	0.07959727054106669
459	0.8810419799068098	0.06911386893916534	0.04984415115402472
460	0.8696406273158696	0.07012661969669882	0.06023275298743157
461	0.376090489586457	0.107000397531005	0.516909112882538
462	0.8810124035445587	0.06911288722835668	0.04987470922708472
463	0.8710773264052678	0.07001488779348902	0.05890778580124322
464	0.865745316556516	0.07041007790906499	0.06384460553441904
465	0.8841972180093985	0.06877475868856882	0.04702802330203264
466	0.8686597293550025	0.07019882624904833	0.06114144439594921
467	0.8696406273158696	0.07012661969669882	0.06023275298743157
468	0.8658232509488677	0.07040466318976897	0.06377208586136324
469	0.8616163895619138	0.07067908087817162	0.06770452955991464
470	0.8737985194944297	0.06978843372463986	0.05641304678093051
471	0.3840052733391041	0.1086691841668985	0.5073255424939974
472	0.873881669756339	0.06978291911932531	0.05633541112433573
473	0.8842254172256626	0.06877561316452258	0.0469989696098148
474	0.8810419799068098	0.06911386893916534	0.04984415115402472
475	0.8711506096728702	0.07000907426758179	0.05884031605954799
476	0.8686506408950299	0.07019844054170232	0.06115091856326772
477	0.872424871409284	0.06990464543736025	0.05767048315335572
478	0.861674958955059	0.07068051939119423	0.06764452165374682
479	0.86971514689069	0.07012092006361982	0.06016393304569018
480	0.8789596812528762	0.06928358036445616	0.05175673838266764
481	0.8697151518447371	0.07012091967718295	0.06016392847807978
482	0.8772698978318142	0.06948220335257449	0.05324789881561121
483	0.887149372050632	0.06844088153686864	0.04440974641249933
484	0.8724200745148966	0.069904453693132	0.0576754717919715
485	0.8871351499447991	0.06844049085068714	0.04442435920451379
486	0.8657453047457001	0.07041007710444927	0.0638446181498505
487	0.8854221004416574	0.06864473627057878	0.04593316328776377
488	0.3759796758186312	0.1069759233816692	0.5170444007996996
489	0.8772435126783181	0.06948124451617838	0.05327524280550356
490	0.002490564555713093	0.008456948646462691	0.9890524867978243
491	0.4259599788296099	0.1171665264180716	0.4568734947523186
492	0.8724200745148966	0.069904453693132	0.0576754717919715
493	0.8772698978318142	0.06948220335257449	0.05324789881561121
494	0.8894185924722422	0.06816775760355349	0.0424136499242042
495	0.8724200745148966	0.069904453693132	0.0576754717919715
496	0.8841188062590052	0.06877237524943927	0.04710881849155558
497	0.8696405982955682	0.07012661819846741	0.06023278350596446
498	0.03319947374173947	0.03346323847689315	0.9333372877813674
499	0.8810419799068098	0.06911386893916534	0.04984415115402472
500	0.869715129128326	0.07012091835801872	0.06016395251365523
501	0.8673270610858735	0.07029842823858036	0.06237451067554619
502	0.8657453165137937	0.07041007790615479	0.06384460558005153
503	0.8842426055310882	0.06877613382981222	0.04698126063909954
504	0.865745316558817	0.07041007790922141	0.06384460553196146
505	0.8725608067848502	0.06989520017672995	0.05754399303841992
506	0.393435031954169	0.1106146972980059	0.4959502707478252
507	0.8657453165137937	0.07041007790615479	0.06384460558005153
508	0.8490557631403858	0.07134696631854762	0.07959727054106669
509	0.001983400382375183	0.006948699011748872	0.9910679006058759
510	0.8724200745148966	0.069904453693132	0.0576754717919715
511	0.8711506096728702	0.07000907426758179	0.05884031605954799
512	0.8658723426755555	0.07039958077454472	0.06372807654989973
513	0.8569349967564646	0.07095689724962163	0.0721081059939139
514	0.8686597293550025	0.07019882624904833	0.06114144439594921
515	0.8658232509488677	0.07040466318976897	0.06377208586136324
516	0.8723932888638893	0.06990338345396925	0.0577033276821414
517	0.8724200745148966	0.069904453693132	0.0576754717919715
518	0.8737356975700632	0.06979474528320775	0.05646955714672907
519	0.4324755821449711	0.1184372340684364	0.4490871837865925
520	0.3530828608139801	0.1020529927044065	0.5448641464816133
521	0.8696405982955682	0.07012661819846741	0.06023278350596446
522	0.8686597293550025	0.07019882624904833	0.06114144439594921
523	0.8569325905425333	0.07095532447151623	0.07211208498595044
524	0.8724200745148966	0.069904453693132	0.0576754717919715
525	0.8490557631403858	0.07134696631854762	0.07959727054106669
526	0.8737356975700632	0.06979474528320775	0.05646955714672907
527	0.8612266791154854	0.07070712043582529	0.06806620044868916
528	0.03397750663049035	0.03413359120745374	0.931888902162056
529	0.865745316558817	0.07041007790922141	0.06384460553196146
530	0.8738116537352547	0.06978894540363276	0.05639940086111268
531	0.8737356975700632	0.06979474528320775	0.05646955714672907
532	0.3584379763135105	0.1032197993742883	0.5383422243122012
533	0.8490557631403858	0.07134696631854762	0.07959727054106669
534	0.8737382560606755	0.06979484707414589	0.05646689686517865
535	0.8657453165137937	0.07041007790615479	0.06384460558005153
536	0.8490557631403858	0.07134696631854762	0.07959727054106669
537	0.8673270510629518	0.0702984268255713	0.06237452211147691
538	0.8711507976027679	0.07000907222517282	0.05884013017205925
539	0.3839992341310283	0.1086679561304504	0.5073328097385212
540	0.8842404542374488	0.06877606841173894	0.04698347735081226
541	0.8710772653373109	0.07001488795344579	0.05890784670924332
542	0.8627288498217764	0.07061279583109871	0.06665835434712487
543	0.8709016390436555	0.07002881904347558	0.05906954191286891
544	0.862501460922538	0.07062281594947693	0.06687572312798501
545	0.8711506096728702	0.07000907426758179	0.05884031605954799
546	0.8734243899769469	0.06982152892263464	0.05675408110041849
547	0.8888659086568905	0.06823646682480439	0.0428976245183051
548	0.8888659086568905	0.06823646682480439	0.0428976245183051
549	0.8706356850257686	0.07004981093717361	0.05931450403705769
550	0.8692049911913006	0.07015984790740146	0.06063516090129795
551	0.8622455786638271	0.07064363130132283	0.06711079003485013
552	0.8705625320782787	0.07005552997937139	0.05938193794234999
553	0.8564733382276527	0.07097873569413179	0.07254792607821543
554	0.8719132331066591	0.06994733906570592	0.0581394278276349
555	0.8888659086568905	0.06823646682480439	0.0428976245183051
556	0.8767107191946596	0.06953027785412219	0.05375900295121817
557	0.8705625491074442	0.07005552863984674	0.05938192225270898
558	0.8805009544502475	0.06916856922372287	0.0503304763260297
559	0.8692049717046616	0.0701598461250131	0.06063518217032538
560	0.8582348629945671	0.07088493551193513	0.07088020149349766
561	0.8564781754991191	0.07098188542845217	0.07253993907242881
562	0.873248684129467	0.06983161864032054	0.05691969723021245
563	0.403768567400386	0.112742564644658	0.483488867954956
564	0.865327352053086	0.07043894788540241	0.0642337000615115
565	0.8731671637853434	0.06984301570630309	0.05698982050835354
566	0.8763887748039551	0.06956312740007219	0.05404809779597288
567	0.8728721114708692	0.06986762662506936	0.05726026190406135

*** RUNNING MODEL 4 (Freqs) ***
######################################

>Done in 128 seconds 

-4938.88901719658

------------------------------------------------

dN/dS = 0.1250082983439021 (sample variance = 0.04260813674627538)

Rate[1]=  0.00000000 (weight=0.6995211)
Rate[2]=  0.33333333 (weight=0.2259329)
Rate[3]=  0.66666667 (weight=0.0745460)
Rate[4]=  1.00000000 (weight=0.0000000)
Rate[5]=  3.00000000 (weight=0.0000000)

------------------------------------------------

 Sites with dN/dS>1 (Posterior cutoff = 0.95)


------------------------------------------------

 Sites with dN/dS<=1 (Posterior cutoff = 0.95)

1 (0)
2 (0)
3 (0)
4 (0)
5 (0)
6 (0)
7 (0)
8 (0)
9 (0)
10 (0)
11 (0)
12 (0)
13 (0)
14 (0)
15 (0)
16 (0)
17 (0)
18 (0)
19 (0)
20 (0)
21 (0)
22 (0)
23 (0)
24 (0)
25 (0)
26 (0)
27 (0)
28 (0)
29 (0)
30 (0)
31 (0)
32 (0)
33 (0)
34 (0)
35 (0)
36 (0)
37 (0)
38 (0)
39 (0)
40 (0)
41 (0)
42 (0)
43 (0)
44 (0)
45 (0)
46 (0)
47 (0)
48 (0)
49 (0)
50 (0)
51 (0)
52 (0)
53 (0)
54 (0)
55 (0)
56 (0)
57 (0)
58 (0)
59 (0)
60 (0)
61 (0)
62 (0)
63 (0)
64 (0)
65 (0)
66 (0)
67 (0)
68 (0)
69 (0)
70 (0)
71 (0)
72 (0)
73 (0)
74 (0)
75 (0)
76 (0)
77 (0)
78 (0)
79 (0)
80 (0)
81 (0)
82 (0)
83 (0)
84 (0)
85 (0)
86 (0)
87 (0)
88 (0)
89 (0)
90 (0)
91 (0)
92 (0)
93 (0)
94 (0)
95 (0)
96 (0)
97 (0)
98 (0)
99 (0)
100 (0)
101 (0)
102 (0)
103 (0)
104 (0)
105 (0)
106 (0)
107 (0)
108 (0)
109 (0)
110 (0)
111 (0)
112 (0)
113 (0)
114 (0)
115 (0)
116 (0)
117 (0)
118 (0)
119 (0)
120 (0)
121 (0)
122 (0)
123 (0)
124 (0)
125 (0)
126 (0)
127 (0)
128 (0)
129 (0)
130 (0)
131 (0)
132 (0)
133 (0)
134 (0)
135 (0)
136 (0)
137 (0)
138 (0)
139 (0)
140 (0)
141 (0)
142 (0)
143 (0)
144 (0)
145 (0)
146 (0)
147 (0)
148 (0)
149 (0)
150 (0)
151 (0)
152 (0)
153 (0)
154 (0)
155 (0)
156 (0)
157 (0)
158 (0)
159 (0)
160 (0)
161 (0)
162 (0)
163 (0)
164 (0)
165 (0)
166 (0)
167 (0)
168 (0)
169 (0)
170 (0)
171 (0)
172 (0)
173 (0)
174 (0)
175 (0)
176 (0)
177 (0)
178 (0)
179 (0)
180 (0)
181 (0)
182 (0)
183 (0)
184 (0)
185 (0)
186 (0)
187 (0)
188 (0)
189 (0)
190 (0)
191 (0)
192 (0)
193 (0)
194 (0)
195 (0)
196 (0)
197 (0)
198 (0)
199 (0)
200 (0)
201 (0)
202 (0)
203 (0)
204 (0)
205 (0)
206 (0)
207 (0)
208 (0)
209 (0)
210 (0)
211 (0)
212 (0)
213 (0)
214 (0)
215 (0)
216 (0)
217 (0)
218 (0)
219 (0)
220 (0)
221 (0)
222 (0)
223 (0)
224 (0)
225 (0)
226 (0)
227 (0)
228 (0)
229 (0)
230 (0)
231 (0)
232 (0)
233 (0)
234 (0)
235 (0)
236 (0)
237 (0)
238 (0)
239 (0)
240 (0)
241 (0)
242 (0)
243 (0)
244 (0)
245 (0)
246 (0)
247 (0)
248 (0)
249 (0)
250 (0)
251 (0)
252 (0)
253 (0)
254 (0)
255 (0)
256 (0)
257 (0)
258 (0)
259 (0)
260 (0)
261 (0)
262 (0)
263 (0)
264 (0)
265 (0)
266 (0)
267 (0)
268 (0)
269 (0)
270 (0)
271 (0)
272 (0)
273 (0)
274 (0)
275 (0)
276 (0)
277 (0)
278 (0)
279 (0)
280 (0)
281 (0)
282 (0)
283 (0)
284 (0)
285 (0)
286 (0)
287 (0)
288 (0)
289 (0)
290 (0)
291 (0)
292 (0)
293 (0)
294 (0)
295 (0)
296 (0)
297 (0)
298 (0)
299 (0)
300 (0)
301 (0)
302 (0)
303 (0)
304 (0)
305 (0)
306 (0)
307 (0)
308 (0)
309 (0)
310 (0)
311 (0)
312 (0)
313 (0)
314 (0)
315 (0)
316 (0)
317 (0)
318 (0)
319 (0)
320 (0)
321 (0)
322 (0)
323 (0)
324 (0)
325 (0)
326 (0)
327 (0)
328 (0)
329 (0)
330 (0)
331 (0)
332 (0)
333 (0)
334 (0)
335 (0)
336 (0)
337 (0)
338 (0)
339 (0)
340 (0)
341 (0)
342 (0)
343 (0)
344 (0)
345 (0)
346 (0)
347 (0)
348 (0)
349 (0)
350 (0)
351 (0)
352 (0)
353 (0)
354 (0)
355 (0)
356 (0)
357 (0)
358 (0)
359 (0)
360 (0)
361 (0)
362 (0)
363 (0)
364 (0)
365 (0)
366 (0)
367 (0)
368 (0)
369 (0)
370 (0)
371 (0)
372 (0)
373 (0)
374 (0)
375 (0)
376 (0)
377 (0)
378 (0)
379 (0)
380 (0)
381 (0)
382 (0)
383 (0)
384 (0)
385 (0)
386 (0)
387 (0)
388 (0)
389 (0)
390 (0)
391 (0)
392 (0)
393 (0)
394 (0)
395 (0)
396 (0)
397 (0)
398 (0)
399 (0)
400 (0)
401 (0)
402 (0)
403 (0)
404 (0)
405 (0)
406 (0)
407 (0)
408 (0)
409 (0)
410 (0)
411 (0)
412 (0)
413 (0)
414 (0)
415 (0)
416 (0)
417 (0)
418 (0)
419 (0)
420 (0)
421 (0)
422 (0)
423 (0)
424 (0)
425 (0)
426 (0)
427 (0)
428 (0)
429 (0)
430 (0)
431 (0)
432 (0)
433 (0)
434 (0)
435 (0)
436 (0)
437 (0)
438 (0)
439 (0)
440 (0)
441 (0)
442 (0)
443 (0)
444 (0)
445 (0)
446 (0)
447 (0)
448 (0)
449 (0)
450 (0)
451 (0)
452 (0)
453 (0)
454 (0)
455 (0)
456 (0)
457 (0)
458 (0)
459 (0)
460 (0)
461 (0)
462 (0)
463 (0)
464 (0)
465 (0)
466 (0)
467 (0)
468 (0)
469 (0)
470 (0)
471 (0)
472 (0)
473 (0)
474 (0)
475 (0)
476 (0)
477 (0)
478 (0)
479 (0)
480 (0)
481 (0)
482 (0)
483 (0)
484 (0)
485 (0)
486 (0)
487 (0)
488 (0)
489 (0)
490 (0)
491 (0)
492 (0)
493 (0)
494 (0)
495 (0)
496 (0)
497 (0)
498 (0)
499 (0)
500 (0)
501 (0)
502 (0)
503 (0)
504 (0)
505 (0)
506 (0)
507 (0)
508 (0)
509 (0)
510 (0)
511 (0)
512 (0)
513 (0)
514 (0)
515 (0)
516 (0)
517 (0)
518 (0)
519 (0)
520 (0)
521 (0)
522 (0)
523 (0)
524 (0)
525 (0)
526 (0)
527 (0)
528 (0)
529 (0)
530 (0)
531 (0)
532 (0)
533 (0)
534 (0)
535 (0)
536 (0)
537 (0)
538 (0)
539 (0)
540 (0)
541 (0)
542 (0)
543 (0)
544 (0)
545 (0)
546 (0)
547 (0)
548 (0)
549 (0)
550 (0)
551 (0)
552 (0)
553 (0)
554 (0)
555 (0)
556 (0)
557 (0)
558 (0)
559 (0)
560 (0)
561 (0)
562 (0)
563 (0)
564 (0)
565 (0)
566 (0)
567 (0)


------------------------------------------------

Tabulated Posteriors for Each Site
Sites in Columns, Rate Classes in Rows
Import the following part into a data processing program
for further analysis


Rate/Site	Rate=0	Rate=0.3333333333333333	Rate=0.6666666666666666	Rate=1	Rate=3
1	0	0.4130156509606906	0.5869843490393094	0	0
2	0	0.3745476299438045	0.6254523700561956	0	0
3	0.8185101215574653	0.1524628293614847	0.02902704908105017	0	0
4	0	0.7098241828725445	0.2901758171274555	0	0
5	0.7998996117665885	0.1652243088047597	0.03487607942865185	0	0
6	0	0.7030217666330144	0.2969782333669855	0	0
7	0.8021909471773476	0.1636803184436917	0.0341287343789606	0	0
8	0	0.7060974551091064	0.2939025448908937	0	0
9	0.8023083236921943	0.1636010146616459	0.03409066164615992	0	0
10	0.8067374204549949	0.1605908802539628	0.03267169929104233	0	0
11	0	0.7056937007347692	0.2943062992652309	0	0
12	0	0.7260772195768892	0.2739227804231109	0	0
13	0.7987771831733714	0.1659805135676915	0.03524230325893704	0	0
14	0.7986310056784176	0.1660783341107917	0.03529066021079057	0	0
15	0.7996898383858004	0.1653615429429738	0.03494861867122585	0	0
16	0.8256277707292633	0.1474517542957693	0.02692047497496737	0	0
17	0.8242066582575386	0.1484505628472446	0.02734277889521683	0	0
18	0.8080268281344448	0.1597110785188035	0.03226209334675161	0	0
19	0.8079077980118164	0.1597918723390543	0.03230032964912926	0	0
20	0.8137549815797607	0.1557717537736195	0.03047326464661985	0	0
21	0	0.7117376014162622	0.2882623985837379	0	0
22	0.8013720324712875	0.1642325433257351	0.03439542420297741	0	0
23	0.7950610793699197	0.1684607725290168	0.03647814810106359	0	0
24	0.8277035976573635	0.1459814202986315	0.02631498204400502	0	0
25	0.8036851606843292	0.1626690718302783	0.03364576748539253	0	0
26	0.8201384575103186	0.1513233458780998	0.02853819661158152	0	0
27	0.8201357912095164	0.151324706164516	0.0285395026259678	0	0
28	0	0.6856819853886649	0.3143180146113351	0	0
29	0.7975602859097402	0.1667930802004019	0.03564663388985786	0	0
30	0.8057451964979114	0.1612643451363086	0.03299045836577995	0	0
31	0.8066463648612933	0.1606014365107572	0.03275219862794941	0	0
32	0.8012524029637415	0.1643132050362218	0.03443439200003662	0	0
33	0.8256483428116345	0.1474410284385904	0.02691062874977515	0	0
34	0.7975602877282044	0.1667930848842314	0.03564662738756411	0	0
35	0.8079049502549979	0.1597932476713214	0.03230180207368066	0	0
36	0.834795882389548	0.1408969467625855	0.02430717084786628	0	0
37	0.8057548604058844	0.1612596819071153	0.03298545768700037	0	0
38	0.7996489727022563	0.1653807922793779	0.03497023501836583	0	0
39	0.8201011805819496	0.1513423733577766	0.02855644606027375	0	0
40	0.8012524050879256	0.1643132035423033	0.03443439136977106	0	0
41	0.7975603364861554	0.1667930612395615	0.03564660227428296	0	0
42	0.8012524029673904	0.1643132050338531	0.03443439199875655	0	0
43	0.7975602859097402	0.1667930802004019	0.03564663388985786	0	0
44	0.8277035976573635	0.1459814202986315	0.02631498204400502	0	0
45	0.8015115669056828	0.1641407597797941	0.03434767331452301	0	0
46	0.8080067296171644	0.1597208578885651	0.03227241249427062	0	0
47	0.8256483428116345	0.1474410284385904	0.02691062874977515	0	0
48	0.8079049502549979	0.1597932476713214	0.03230180207368066	0	0
49	0.7903533508817246	0.1715736757279673	0.03807297339030791	0	0
50	0	0.70858781288615	0.29141218711385	0	0
51	0	0.542170157984229	0.457829842015771	0	0
52	0	0.5372148922908866	0.4627851077091134	0	0
53	0.8227526587285365	0.1494794166347861	0.02776792463667734	0	0
54	0.8154134706170685	0.154617909288918	0.02996862009401351	0	0
55	0.797203422774323	0.1670342471102737	0.03576233011540327	0	0
56	0.7955499917328868	0.1681295808532787	0.03632042741383456	0	0
57	0.7993297331431281	0.1656095377422529	0.0350607291146191	0	0
58	0.8092031271760737	0.1589050205643906	0.03189185225953579	0	0
59	0	0.7291519422822246	0.2708480577177755	0	0
60	0	0.6924293936359949	0.3075706063640051	0	0
61	0.8201357912095164	0.151324706164516	0.0285395026259678	0	0
62	0.801195972238629	0.1643512831245194	0.03445274463685161	0	0
63	0.8012523737471975	0.1643132173296089	0.03443440892319366	0	0
64	0.7996488272150339	0.1653808588043763	0.03497031398058976	0	0
65	0.8059743765693078	0.1611144254821902	0.03291119794850195	0	0
66	0.7903394523724877	0.1715918694598263	0.03806867816768599	0	0
67	0.8079077980118164	0.1597918723390543	0.03230032964912926	0	0
68	0.7814804660058039	0.1773706774860309	0.04114885650816535	0	0
69	0.7996953293241539	0.1653589619902748	0.03494570868557129	0	0
70	0	0.7278695071531521	0.272130492846848	0	0
71	0	0.5585523953222815	0.4414476046777185	0	0
72	0.8256457810237051	0.1474423630090425	0.02691185596725246	0	0
73	0.8012523831925199	0.1643132059270681	0.03443441088041197	0	0
74	0.8036851825657458	0.1626690680532978	0.03364574938095632	0	0
75	0.7880384282259222	0.1731049633229619	0.03885660845111601	0	0
76	0.8057684216409724	0.1612531394639213	0.03297843889510637	0	0
77	0.803566536894269	0.1627494456142736	0.03368401749145736	0	0
78	0.8035666372997371	0.1627493775780518	0.03368398512221098	0	0
79	0.7880174340195264	0.1731187384870913	0.03886382749338226	0	0
80	0.8200638251199226	0.1513614353521616	0.02857473952791586	0	0
81	0.8059743633864696	0.1611144247214975	0.03291121189203294	0	0
82	0	0.7431990157406925	0.2568009842593076	0	0
83	0.8137471611320841	0.1557756481042515	0.03047719076366433	0	0
84	0.8256483428116345	0.1474410284385904	0.02691062874977515	0	0
85	0.8057250548742854	0.1612740636820348	0.03300088144368	0	0
86	0.8307974064033414	0.1437736909209811	0.02542890267567755	0	0
87	0	0.7120206715275575	0.2879793284724424	0	0
88	0.7951927933253232	0.1683663676094022	0.03644083906527465	0	0
89	0.8012523737484137	0.1643132173287885	0.03443440892279777	0	0
90	0.8038319299732065	0.1625698698067674	0.03359820022002604	0	0
91	0.8057548604058844	0.1612596819071153	0.03298545768700037	0	0
92	0.8057684216409724	0.1612531394639213	0.03297843889510637	0	0
93	0.8035508206641061	0.1627600824783858	0.03368909685750801	0	0
94	0.7929461122092719	0.1698690809582434	0.03718480683248471	0	0
95	0.8079049502549979	0.1597932476713214	0.03230180207368066	0	0
96	0.8012523737471975	0.1643132173296089	0.03443440892319366	0	0
97	0.8057601942038782	0.1612571086604721	0.03298269713564966	0	0
98	0.7844588584591685	0.1753790641118056	0.04016207742902571	0	0
99	0	0.70481334972587	0.29518665027413	0	0
100	0.8154304714961151	0.1546093875604367	0.02996014094344808	0	0
101	0.8038262424857321	0.1625741061699972	0.03359965134427072	0	0
102	0	0.7065838245448467	0.2934161754551534	0	0
103	0.8201357912095164	0.151324706164516	0.0285395026259678	0	0
104	0	0.7313566371276149	0.268643362872385	0	0
105	0.8035666372997371	0.1627493775780518	0.03368398512221098	0	0
106	0.8136035702001284	0.1558471099282031	0.03054931987166856	0	0
107	0.795061088670503	0.1684607702281802	0.03647814110131679	0	0
108	0.8059743633864696	0.1611144247214975	0.03291121189203294	0	0
109	0.801372021671377	0.1642325432129977	0.03439543511562528	0	0
110	0	0.7325347038221141	0.2674652961778861	0	0
111	0.8035666372997371	0.1627493775780518	0.03368398512221098	0	0
112	0.8200797648963875	0.1513532964625542	0.02856693864105818	0	0
113	0	0.7316006369857027	0.2683993630142973	0	0
114	0.7950610792904931	0.168460772548676	0.0364781481608308	0	0
115	0.8057548604058844	0.1612596819071153	0.03298545768700037	0	0
116	0.8057548604058844	0.1612596819071153	0.03298545768700037	0	0
117	0.7903247400061391	0.1715970554518176	0.0380782045420433	0	0
118	0.7996898415726581	0.1653615414424809	0.03494861698486103	0	0
119	0.8262097462555006	0.1470197402319754	0.02677051351252403	0	0
120	0.7903394434609003	0.1715918753357923	0.03806868120330743	0	0
121	0.7946736364345498	0.1687073221170278	0.03661904144842237	0	0
122	0.8256483570609149	0.1474410206545423	0.02691062228454287	0	0
123	0.7951838522341238	0.1683790174101271	0.03643713035574912	0	0
124	0.8079049502549979	0.1597932476713214	0.03230180207368066	0	0
125	0.8201171708587932	0.1513342110888448	0.02854861805236201	0	0
126	0.8260255743981283	0.1471158946532249	0.02685853094864693	0	0
127	0.8290133176534933	0.1450478002078089	0.02593888213869803	0	0
128	0.8057601942038782	0.1612571086604721	0.03298269713564966	0	0
129	0.7996953293241539	0.1653589619902748	0.03494570868557129	0	0
130	0	0.7119263851422174	0.2880736148577826	0	0
131	0.7880250906062147	0.1730744412355504	0.03890046815823488	0	0
132	0.807745002085524	0.1598711898554079	0.03238380805906808	0	0
133	0.8079089592095263	0.1597913067719978	0.03229973401847579	0	0
134	0	0.7074924682919228	0.2925075317080773	0	0
135	0.7996644732763138	0.1653734906929211	0.03496203603076505	0	0
136	0.8255736386703895	0.1474799723992594	0.02694638893035123	0	0
137	0	0.5466804880919224	0.4533195119080775	0	0
138	0.8057684216409724	0.1612531394639213	0.03297843889510637	0	0
139	0.8059743633864696	0.1611144247214975	0.03291121189203294	0	0
140	0	0.3968432444416962	0.6031567555583038	0	0
141	0.8277035976573635	0.1459814202986315	0.02631498204400502	0	0
142	0	0.7096394202365448	0.2903605797634552	0	0
143	0.7975602927679812	0.1667930756191386	0.03564663161288029	0	0
144	0.7697710650257682	0.1848651934698036	0.04536374150442814	0	0
145	0.7902342261259052	0.1716476662764425	0.03811810759765224	0	0
146	0.8013328552958361	0.1642589639039166	0.03440818080024734	0	0
147	0.8012523737471975	0.1643132173296089	0.03443440892319366	0	0
148	0.825594156647298	0.1474692789335102	0.02693656441919186	0	0
149	0.8036851606843292	0.1626690718302783	0.03364576748539253	0	0
150	0.8036851825657458	0.1626690680532978	0.03364574938095632	0	0
151	0.8137538642345413	0.1557723100422897	0.03047382572316893	0	0
152	0	0.709842833589257	0.290157166410743	0	0
153	0	0.6978081872632255	0.3021918127367746	0	0
154	0.8080268287815029	0.1597110782038065	0.03226209301469071	0	0
155	0.7880174340195264	0.1731187384870913	0.03886382749338226	0	0
156	0	0.5470039927936513	0.4529960072063486	0	0
157	0.8059743696888806	0.16111443020033	0.03291120011078938	0	0
158	0.8035665295962036	0.1627494402931252	0.03368403011067114	0	0
159	0.8307423435718845	0.1438029579851896	0.02545469844292593	0	0
160	0.8307974064033414	0.1437736909209811	0.02542890267567755	0	0
161	0.7951838522341238	0.1683790174101271	0.03643713035574912	0	0
162	0.8201357912095164	0.151324706164516	0.0285395026259678	0	0
163	0	0.704721341004571	0.2952786589954291	0	0
164	0	0.5438141782176191	0.4561858217823809	0	0
165	0.8057684216409724	0.1612531394639213	0.03297843889510637	0	0
166	0.8035665943833966	0.1627494066593781	0.03368399895722543	0	0
167	0.8079089592095263	0.1597913067719978	0.03229973401847579	0	0
168	0.7996745004336596	0.1653687649999909	0.03495673456634944	0	0
169	0.7996953293241539	0.1653589619902748	0.03494570868557129	0	0
170	0.8199698034836483	0.1514093726948378	0.02862082382151396	0	0
171	0	0.7323409599037485	0.2676590400962515	0	0
172	0.8036286193133204	0.1627073901258865	0.03366399056079308	0	0
173	0.7950610886851421	0.1684607702245385	0.0364781410903193	0	0
174	0.8059743633864696	0.1611144247214975	0.03291121189203294	0	0
175	0.7975605213847456	0.1667929242543588	0.03564655436089553	0	0
176	0.8079049502549979	0.1597932476713214	0.03230180207368066	0	0
177	0.7996334720356875	0.165388086582904	0.03497844138140855	0	0
178	0	0.552807976423875	0.447192023576125	0	0
179	0.825638694757591	0.1474460592458035	0.02691524599660545	0	0
180	0.7950610886851421	0.1684607702245385	0.0364781410903193	0	0
181	0.8201357912095164	0.151324706164516	0.0285395026259678	0	0
182	0.8201357912095164	0.151324706164516	0.0285395026259678	0	0
183	0.7975603219855731	0.1667930705942245	0.03564660742020245	0	0
184	0.8201357912095164	0.151324706164516	0.0285395026259678	0	0
185	0.7840966979339776	0.1756776749960093	0.0402256270700132	0	0
186	0.8057548604058844	0.1612596819071153	0.03298545768700037	0	0
187	0.8256457636655173	0.1474423726121599	0.02691186372232278	0	0
188	0.803566587375157	0.162749411407395	0.03368400121744815	0	0
189	0.7949980306970431	0.1684980458549208	0.03650392344803611	0	0
190	0.8079049502549979	0.1597932476713214	0.03230180207368066	0	0
191	0.7903394792111997	0.1715918517609789	0.03806866902782129	0	0
192	0.8057684216409724	0.1612531394639213	0.03297843889510637	0	0
193	0.801372021671377	0.1642325432129977	0.03439543511562528	0	0
194	0.8079077980118164	0.1597918723390543	0.03230032964912926	0	0
195	0.8277035976573635	0.1459814202986315	0.02631498204400502	0	0
196	0.8276858172152873	0.1459907654919241	0.02632341729278861	0	0
197	0	0.7071249864012134	0.2928750135987866	0	0
198	0.8201384575103186	0.1513233458780998	0.02853819661158152	0	0
199	0.8201357912095164	0.151324706164516	0.0285395026259678	0	0
200	0.8036851606843292	0.1626690718302783	0.03364576748539253	0	0
201	0	0.7095974277345425	0.2904025722654575	0	0
202	0.8056308056149412	0.1613333230829052	0.0330358713021537	0	0
203	0.8080120617762131	0.1597182679451855	0.03226967027860135	0	0
204	0	0.7004982118178572	0.2995017881821428	0	0
205	0.8201357912095164	0.151324706164516	0.0285395026259678	0	0
206	0.8035665469556494	0.1627494387966373	0.03368401424771318	0	0
207	0.79109491292196	0.1710927419564105	0.0378123451216295	0	0
208	0	0.7028450760384063	0.2971549239615938	0	0
209	0.8167895503870765	0.1536595786884282	0.02955087092449529	0	0
210	0.8038287536757663	0.1625728454720832	0.03359840085215034	0	0
211	0	0.5391232443614449	0.4608767556385553	0	0
212	0.7975603080677136	0.1667930799540109	0.03564661197827537	0	0
213	0.7950610886851421	0.1684607702245385	0.0364781410903193	0	0
214	0.8078673048548298	0.159811582305246	0.03232111283992415	0	0
215	0	0.6707957517931532	0.3292042482068467	0	0
216	0.8012524029637415	0.1643132050362218	0.03443439200003662	0	0
217	0.7880174340195264	0.1731187384870913	0.03886382749338226	0	0
218	0.7975602859097402	0.1667930802004019	0.03564663388985786	0	0
219	0.7697930788309985	0.1848512962249004	0.04535562494410114	0	0
220	0.7975603081236406	0.166793079917936	0.0356466119584233	0	0
221	0.781472152817195	0.1773831611838587	0.04114468599894647	0	0
222	0.8201384575103186	0.1513233458780998	0.02853819661158152	0	0
223	0.8080268287815029	0.1597110782038065	0.03226209301469071	0	0
224	0.8081420313126877	0.1596321721066591	0.03222579658065314	0	0
225	0.794962142637583	0.1685187089960952	0.03651914836632184	0	0
226	0	0.7023258313104137	0.2976741686895863	0	0
227	0.8059743633864696	0.1611144247214975	0.03291121189203294	0	0
228	0.7996898415726581	0.1653615414424809	0.03494861698486103	0	0
229	0.8079049502549979	0.1597932476713214	0.03230180207368066	0	0
230	0	0.376367655092985	0.623632344907015	0	0
231	0.7975603081463675	0.1667930799033028	0.03564661195032965	0	0
232	0.7951924386751328	0.1683668690641332	0.03644069226073402	0	0
233	0.8035665500996384	0.1627494263996888	0.03368402350067286	0	0
234	0.807991871509963	0.1597280871956485	0.03228004129438847	0	0
235	0.8012523831925199	0.1643132059270681	0.03443441088041197	0	0
236	0.8200637277702785	0.1513614855250252	0.02857478670469628	0	0
237	0.801372021671377	0.1642325432129977	0.03439543511562528	0	0
238	0.8079527098562778	0.1597607237866256	0.03228656635709651	0	0
239	0.8036849934537816	0.1626691932159583	0.03364581333026015	0	0
240	0.7880174340195264	0.1731187384870913	0.03886382749338226	0	0
241	0.7952282954905132	0.1683462056608474	0.03642549884863932	0	0
242	0.834795882389548	0.1408969467625855	0.02430717084786628	0	0
243	0.8256483428116345	0.1474410284385904	0.02691062874977515	0	0
244	0.8307974064033414	0.1437736909209811	0.02542890267567755	0	0
245	0.8307097911578625	0.1438202612271185	0.02546994761501893	0	0
246	0.8057684216409724	0.1612531394639213	0.03297843889510637	0	0
247	0.7975602859097402	0.1667930802004019	0.03564663388985786	0	0
248	0.8058942115611435	0.1611672279984517	0.03293856044040477	0	0
249	0.781472152817195	0.1773831611838587	0.04114468599894647	0	0
250	0	0.7029282053989819	0.297071794601018	0	0
251	0	0.5499347735274971	0.450065226472503	0	0
252	0	0.7324965993259954	0.2675034006740045	0	0
253	0.8256457636655173	0.1474423726121599	0.02691186372232278	0	0
254	0.8036855059061893	0.1626688465232464	0.03364564757056435	0	0
255	0.8078437177574047	0.1598230795023868	0.03233320274020844	0	0
256	0.8277035976573635	0.1459814202986315	0.02631498204400502	0	0
257	0.8307974064033414	0.1437736909209811	0.02542890267567755	0	0
258	0.8057601942038782	0.1612571086604721	0.03298269713564966	0	0
259	0.8255737499773533	0.1474799143910043	0.02694633563164234	0	0
260	0.8201357912095164	0.151324706164516	0.0285395026259678	0	0
261	0.7880795655195403	0.1730779688012535	0.03884246567920632	0	0
262	0.8201171653759938	0.1513342138874019	0.02854862073660437	0	0
263	0.8307974064033414	0.1437736909209811	0.02542890267567755	0	0
264	0.8079077980118164	0.1597918723390543	0.03230032964912926	0	0
265	0.8036851825657458	0.1626690680532978	0.03364574938095632	0	0
266	0.8059743633864696	0.1611144247214975	0.03291121189203294	0	0
267	0.8057548604058844	0.1612596819071153	0.03298545768700037	0	0
268	0.7950610886478324	0.1684607702337746	0.03647814111839309	0	0
269	0.8036851606843292	0.1626690718302783	0.03364576748539253	0	0
270	0.7950610886851421	0.1684607702245385	0.0364781410903193	0	0
271	0.7996744216674225	0.1653688021126616	0.03495677621991602	0	0
272	0.8079077980118164	0.1597918723390543	0.03230032964912926	0	0
273	0.8012524028916471	0.1643132050830842	0.03443439202526872	0	0
274	0.7996953293241539	0.1653589619902748	0.03494570868557129	0	0
275	0.7996898415726581	0.1653615414424809	0.03494861698486103	0	0
276	0.801372021671377	0.1642325432129977	0.03439543511562528	0	0
277	0.8255941911002789	0.1474692626939124	0.02693654620580872	0	0
278	0.7697710650257682	0.1848651934698036	0.04536374150442814	0	0
279	0.7975602859097402	0.1667930802004019	0.03564663388985786	0	0
280	0.8079077980118164	0.1597918723390543	0.03230032964912926	0	0
281	0.834795882389548	0.1408969467625855	0.02430717084786628	0	0
282	0.7996898415726581	0.1653615414424809	0.03494861698486103	0	0
283	0.8256457810237051	0.1474423630090425	0.02691185596725246	0	0
284	0	0.5276273805236128	0.4723726194763871	0	0
285	0	0.5440224635047799	0.4559775364952202	0	0
286	0.8057548604058844	0.1612596819071153	0.03298545768700037	0	0
287	0.7950610886496516	0.1684607702333219	0.03647814111702648	0	0
288	0.8013720404055048	0.1642325379669236	0.03439542162757159	0	0
289	0	0.7347833036920253	0.2652166963079748	0	0
290	0.8137549815797607	0.1557717537736195	0.03047326464661985	0	0
291	0.8201384575103186	0.1513233458780998	0.02853819661158152	0	0
292	0.7975603081477164	0.1667930799024932	0.03564661194979025	0	0
293	0.7996898415726581	0.1653615414424809	0.03494861698486103	0	0
294	0.8137304087374561	0.155783989389222	0.03048560187332205	0	0
295	0.8080215607962178	0.1597136427365669	0.03226479646721538	0	0
296	0.7975603080677136	0.1667930799540109	0.03564661197827537	0	0
297	0.8059743805102823	0.1611144130992851	0.03291120639043245	0	0
298	0	0.3730371377257196	0.6269628622742803	0	0
299	0.7880174340195264	0.1731187384870913	0.03886382749338226	0	0
300	0.80368517150573	0.1626690689557947	0.03364575953847512	0	0
301	0.8079049502549979	0.1597932476713214	0.03230180207368066	0	0
302	0.8201357912095164	0.151324706164516	0.0285395026259678	0	0
303	0.803566522763972	0.1627494449294361	0.03368403230659191	0	0
304	0	0.7325275845584603	0.2674724154415397	0	0
305	0	0.7432038240729892	0.2567961759270107	0	0
306	0.8059743633864696	0.1611144247214975	0.03291121189203294	0	0
307	0.8307974064033414	0.1437736909209811	0.02542890267567755	0	0
308	0.8277061442174795	0.1459800825625833	0.02631377321993731	0	0
309	0.8201384575103186	0.1513233458780998	0.02853819661158152	0	0
310	0.8079049502549979	0.1597932476713214	0.03230180207368066	0	0
311	0.8276858301402746	0.1459907587002993	0.02632341115942606	0	0
312	0.8059743697952189	0.1611144301304556	0.03291120007432555	0	0
313	0.8035666372997371	0.1627493775780518	0.03368398512221098	0	0
314	0.7975603080677136	0.1667930799540109	0.03564661197827537	0	0
315	0.8079077980118164	0.1597918723390543	0.03230032964912926	0	0
316	0.801372021671377	0.1642325432129977	0.03439543511562528	0	0
317	0.8057548604058844	0.1612596819071153	0.03298545768700037	0	0
318	0.813731441208384	0.1557834754840003	0.03048508330761561	0	0
319	0.8059743696776577	0.1611144302076967	0.03291120011464563	0	0
320	0.7996406346424202	0.1653847131588521	0.03497465219872772	0	0
321	0.7950610886851421	0.1684607702245385	0.0364781410903193	0	0
322	0.8012523737471975	0.1643132173296089	0.03443440892319366	0	0
323	0.7993794953176661	0.1655077082814361	0.03511279640089784	0	0
324	0.7697710650257682	0.1848651934698036	0.04536374150442814	0	0
325	0.8201384575103186	0.1513233458780998	0.02853819661158152	0	0
326	0.7996024996049987	0.1654026666866776	0.03499483370832365	0	0
327	0.794933714077994	0.1685332759144297	0.03653301000757639	0	0
328	0	0.704628385028706	0.2953716149712939	0	0
329	0.8035666240546037	0.1627493865540364	0.03368398939136006	0	0
330	0.8036851757634639	0.162669066083504	0.0336457581530322	0	0
331	0.7975603081236406	0.166793079917936	0.0356466119584233	0	0
332	0.8013720192331532	0.164232544858309	0.03439543590853794	0	0
333	0.8035666372997371	0.1627493775780518	0.03368398512221098	0	0
334	0.7951838522341238	0.1683790174101271	0.03643713035574912	0	0
335	0.8201357912095164	0.151324706164516	0.0285395026259678	0	0
336	0	0.732480709157843	0.2675192908421569	0	0
337	0.8059743697052595	0.1611144301895279	0.03291120010521264	0	0
338	0.7903394923868297	0.1715918402875631	0.03806866732560713	0	0
339	0.7951838522341238	0.1683790174101271	0.03643713035574912	0	0
340	0	0.7096465409694446	0.2903534590305555	0	0
341	0	0.7114721214933275	0.2885278785066724	0	0
342	0.7951838522341238	0.1683790174101271	0.03643713035574912	0	0
343	0	0.6978965537434978	0.3021034462565022	0	0
344	0.7996898415726581	0.1653615414424809	0.03494861698486103	0	0
345	0.7951838522341238	0.1683790174101271	0.03643713035574912	0	0
346	0.8013720404055048	0.1642325379669236	0.03439542162757159	0	0
347	0.7903394434609003	0.1715918753357923	0.03806868120330743	0	0
348	0.8307949084796616	0.143775017844002	0.02543007367633635	0	0
349	0.801372021671377	0.1642325432129977	0.03439543511562528	0	0
350	0.8036851714608214	0.1626690689560216	0.03364575958315696	0	0
351	0.8079049502549979	0.1597932476713214	0.03230180207368066	0	0
352	0.8036851606843292	0.1626690718302783	0.03364576748539253	0	0
353	0.8013328552958361	0.1642589639039166	0.03440818080024734	0	0
354	0.8307249344722639	0.1438122152121419	0.025462850315594	0	0
355	0.8079049502549979	0.1597932476713214	0.03230180207368066	0	0
356	0.8057601942038782	0.1612571086604721	0.03298269713564966	0	0
357	0.7880798472334556	0.1730777819397264	0.03884237082681793	0	0
358	0.7880174340195264	0.1731187384870913	0.03886382749338226	0	0
359	0.8057684216409724	0.1612531394639213	0.03297843889510637	0	0
360	0.807743548643958	0.1598490906153738	0.03240736074066814	0	0
361	0.7880174340195264	0.1731187384870913	0.03886382749338226	0	0
362	0.834795882389548	0.1408969467625855	0.02430717084786628	0	0
363	0	0.704559230954645	0.295440769045355	0	0
364	0.8256457636655173	0.1474423726121599	0.02691186372232278	0	0
365	0.8013720324712875	0.1642325433257351	0.03439542420297741	0	0
366	0.8057684216409724	0.1612531394639213	0.03297843889510637	0	0
367	0.7950610886496516	0.1684607702333219	0.03647814111702648	0	0
368	0.8013524505765762	0.1642457450619253	0.03440180436149846	0	0
369	0.7950610886705275	0.1684607702281742	0.03647814110129834	0	0
370	0.8276864776897781	0.1459904187207751	0.0263231035894467	0	0
371	0.8277035976573635	0.1459814202986315	0.02631498204400502	0	0
372	0.8256483570609149	0.1474410206545423	0.02691062228454287	0	0
373	0.8201357912095164	0.151324706164516	0.0285395026259678	0	0
374	0.8057004029968705	0.1612859646045936	0.03301363239853589	0	0
375	0.8079825088566727	0.1597326559560417	0.03228483518728558	0	0
376	0.8013132956093504	0.1642721594702095	0.03441454492044016	0	0
377	0	0.7324335513739766	0.2675664486260235	0	0
378	0.801372021671377	0.1642325432129977	0.03439543511562528	0	0
379	0.7950610886558866	0.1684607702318164	0.03647814111229697	0	0
380	0	0.7073286050431088	0.2926713949568913	0	0
381	0.8036851606843292	0.1626690718302783	0.03364576748539253	0	0
382	0.8256483428116345	0.1474410284385904	0.02691062874977515	0	0
383	0.7996898415726581	0.1653615414424809	0.03494861698486103	0	0
384	0.8057548604058844	0.1612596819071153	0.03298545768700037	0	0
385	0.8033765816383543	0.1628781376554029	0.03374528070624275	0	0
386	0.7975603080736167	0.1667930799502103	0.03564661197617292	0	0
387	0.8080215607962178	0.1597136427365669	0.03226479646721538	0	0
388	0.7996489847934143	0.1653807865796718	0.0349702286269138	0	0
389	0.8036851606843292	0.1626690718302783	0.03364576748539253	0	0
390	0.8079049502549979	0.1597932476713214	0.03230180207368066	0	0
391	0.8256457636655173	0.1474423726121599	0.02691186372232278	0	0
392	0.7880174340195264	0.1731187384870913	0.03886382749338226	0	0
393	0.8012524029637415	0.1643132050362218	0.03443439200003662	0	0
394	0.7975603080677136	0.1667930799540109	0.03564661197827537	0	0
395	0.8201357912095164	0.151324706164516	0.0285395026259678	0	0
396	0.7996797927011204	0.1653662720700047	0.03495393522887489	0	0
397	0.8012524028916471	0.1643132050830842	0.03443439202526872	0	0
398	0.8201384575103186	0.1513233458780998	0.02853819661158152	0	0
399	0.7704787973417407	0.1844180630328336	0.04510313962542555	0	0
400	0.8079089592095263	0.1597913067719978	0.03229973401847579	0	0
401	0.8079077980118164	0.1597918723390543	0.03230032964912926	0	0
402	0.8256483428116345	0.1474410284385904	0.02691062874977515	0	0
403	0.7996898415726581	0.1653615414424809	0.03494861698486103	0	0
404	0.834795882389548	0.1408969467625855	0.02430717084786628	0	0
405	0.8201198309079839	0.1513328541979881	0.02854731489402802	0	0
406	0	0.7004957627776276	0.2995042372223723	0	0
407	0.8080215607962178	0.1597136427365669	0.03226479646721538	0	0
408	0.8307599828316877	0.1437935888892058	0.02544642827910638	0	0
409	0.8057601942038782	0.1612571086604721	0.03298269713564966	0	0
410	0.8036851606843292	0.1626690718302783	0.03364576748539253	0	0
411	0.8012524029637415	0.1643132050362218	0.03443439200003662	0	0
412	0.7880174340195264	0.1731187384870913	0.03886382749338226	0	0
413	0.8081420313126877	0.1596321721066591	0.03222579658065314	0	0
414	0.8057601942038782	0.1612571086604721	0.03298269713564966	0	0
415	0.8307949084796616	0.143775017844002	0.02543007367633635	0	0
416	0.8200610952675403	0.1513628277519875	0.02857607698047218	0	0
417	0.8201198224927686	0.1513328584934152	0.02854731901381619	0	0
418	0.7814763053109858	0.1773769255938325	0.04114676909518166	0	0
419	0.8057100334436305	0.1612813134263325	0.03300865313003706	0	0
420	0.8081420313126877	0.1596321721066591	0.03222579658065314	0	0
421	0.8080070636598249	0.1597128489971218	0.03228008734305346	0	0
422	0.8079049502549979	0.1597932476713214	0.03230180207368066	0	0
423	0.8057601942038782	0.1612571086604721	0.03298269713564966	0	0
424	0.8201357912095164	0.151324706164516	0.0285395026259678	0	0
425	0.7948345375100774	0.1686100801451342	0.03655538234478834	0	0
426	0.8201384575103186	0.1513233458780998	0.02853819661158152	0	0
427	0.7996953293241539	0.1653589619902748	0.03494570868557129	0	0
428	0.7996898415726581	0.1653615414424809	0.03494861698486103	0	0
429	0.834795882389548	0.1408969467625855	0.02430717084786628	0	0
430	0.8057548604058844	0.1612596819071153	0.03298545768700037	0	0
431	0.8256483428116345	0.1474410284385904	0.02691062874977515	0	0
432	0.7880174340195264	0.1731187384870913	0.03886382749338226	0	0
433	0.8307974064033414	0.1437736909209811	0.02542890267567755	0	0
434	0.7903394567151488	0.1715918638085985	0.0380686794762526	0	0
435	0.8256457636655173	0.1474423726121599	0.02691186372232278	0	0
436	0.8012524028916471	0.1643132050830842	0.03443439202526872	0	0
437	0.8057684216409724	0.1612531394639213	0.03297843889510637	0	0
438	0.7975603080677136	0.1667930799540109	0.03564661197827537	0	0
439	0.7950610886496516	0.1684607702333219	0.03647814111702648	0	0
440	0.8201357912095164	0.151324706164516	0.0285395026259678	0	0
441	0.803685182656511	0.1626690679940001	0.03364574934948877	0	0
442	0.8057548604058844	0.1612596819071153	0.03298545768700037	0	0
443	0.8035666240546037	0.1627493865540364	0.03368398939136006	0	0
444	0.7903394567151488	0.1715918638085985	0.0380686794762526	0	0
445	0.801252402993054	0.1643132050171906	0.03443439198975522	0	0
446	0.8035666372997371	0.1627493775780518	0.03368398512221098	0	0
447	0.834795882389548	0.1408969467625855	0.02430717084786628	0	0
448	0.8057548604058844	0.1612596819071153	0.03298545768700037	0	0
449	0.8201384575103186	0.1513233458780998	0.02853819661158152	0	0
450	0.8057601942038782	0.1612571086604721	0.03298269713564966	0	0
451	0.8081420313126877	0.1596321721066591	0.03222579658065314	0	0
452	0.7975603082270227	0.1667930798513728	0.03564661192160457	0	0
453	0.7903394567151488	0.1715918638085985	0.0380686794762526	0	0
454	0.8256457636655173	0.1474423726121599	0.02691186372232278	0	0
455	0.8307974064033414	0.1437736909209811	0.02542890267567755	0	0
456	0.8277035976573635	0.1459814202986315	0.02631498204400502	0	0
457	0.8256457636655173	0.1474423726121599	0.02691186372232278	0	0
458	0.7697710650257682	0.1848651934698036	0.04536374150442814	0	0
459	0.8201357912095164	0.151324706164516	0.0285395026259678	0	0
460	0.8012524028916471	0.1643132050830842	0.03443439202526872	0	0
461	0	0.7029098248998403	0.2970901751001597	0	0
462	0.8201011492279559	0.1513423893595037	0.02855646141254053	0	0
463	0.8035666240546037	0.1627493865540364	0.03368398939136006	0	0
464	0.7950610886833204	0.1684607702249919	0.03647814109168766	0	0
465	0.8255941211572015	0.1474692991544806	0.02693657968831787	0	0
466	0.7996898415726581	0.1653615414424809	0.03494861698486103	0	0
467	0.8012524028916471	0.1643132050830842	0.03443439202526872	0	0
468	0.7951838522341238	0.1683790174101271	0.03643713035574912	0	0
469	0.7886357938422934	0.172704988150518	0.03865921800718866	0	0
470	0.8080120789016715	0.1597182596065631	0.03226966149176524	0	0
471	0	0.7072094261719734	0.2927905738280266	0	0
472	0.8081420313126877	0.1596321721066591	0.03222579658065314	0	0
473	0.8256278091225852	0.1474517349792711	0.02692045589814375	0	0
474	0.8201357912095164	0.151324706164516	0.0285395026259678	0	0
475	0.8036851606843292	0.1626690718302783	0.03364576748539253	0	0
476	0.7996798860063052	0.1653662340034073	0.03495387999028744	0	0
477	0.8057601942038782	0.1612571086604721	0.03298269713564966	0	0
478	0.7887034998757558	0.1726706850914507	0.03862581503279338	0	0
479	0.8013720324712875	0.1642325433257351	0.03439542420297741	0	0
480	0.81674893172511	0.1536283253313387	0.02962274294355135	0	0
481	0.8013720404055048	0.1642325379669236	0.03439542162757159	0	0
482	0.8137538642345413	0.1557723100422897	0.03047382572316893	0	0
483	0.8307624688597345	0.1437922686653068	0.0254452624749587	0	0
484	0.8057548604058844	0.1612596819071153	0.03298545768700037	0	0
485	0.8307451412619205	0.1438014787829401	0.02545337995513939	0	0
486	0.7950610793533719	0.1684607725331139	0.03647814811351408	0	0
487	0.8277061442174795	0.1459800825625833	0.02631377321993731	0	0
488	0	0.7028451136120532	0.2971548863879469	0	0
489	0.8137236488108415	0.1557873543030371	0.03048899688612148	0	0
490	0	0.4060438199742081	0.5939561800257919	0	0
491	0	0.7291807020826334	0.2708192979173666	0	0
492	0.8057548604058844	0.1612596819071153	0.03298545768700037	0	0
493	0.8137538642345413	0.1557723100422897	0.03047382572316893	0	0
494	0.834795882389548	0.1408969467625855	0.02430717084786628	0	0
495	0.8057548604058844	0.1612596819071153	0.03298545768700037	0	0
496	0.8255005450894568	0.147518052138861	0.02698140277168218	0	0
497	0.8012523737471975	0.1643132173296089	0.03443440892319366	0	0
498	0	0.5359100004602266	0.4640899995397734	0	0
499	0.8201357912095164	0.151324706164516	0.0285395026259678	0	0
500	0.801372021671377	0.1642325432129977	0.03439543511562528	0	0
501	0.7975602877282044	0.1667930848842314	0.03564662738756411	0	0
502	0.7950610886496516	0.1684607702333219	0.03647814111702648	0	0
503	0.8256483428116345	0.1474410284385904	0.02691062874977515	0	0
504	0.7950610886851421	0.1684607702245385	0.0364781410903193	0	0
505	0.8059743697052595	0.1611144301895279	0.03291120010521264	0	0
506	0	0.7121975046248671	0.287802495375133	0	0
507	0.7950610886496516	0.1684607702333219	0.03647814111702648	0	0
508	0.7697710650257682	0.1848651934698036	0.04536374150442814	0	0
509	0	0.3775119433561423	0.6224880566438575	0	0
510	0.8057548604058844	0.1612596819071153	0.03298545768700037	0	0
511	0.8036851606843292	0.1626690718302783	0.03364576748539253	0	0
512	0.795268487518029	0.1683194359085343	0.03641207657343667	0	0
513	0.781472152817195	0.1773831611838587	0.04114468599894647	0	0
514	0.7996898415726581	0.1653615414424809	0.03494861698486103	0	0
515	0.7951838522341238	0.1683790174101271	0.03643713035574912	0	0
516	0.8057249995474978	0.1612740903823391	0.03300091007016309	0	0
517	0.8057548604058844	0.1612596819071153	0.03298545768700037	0	0
518	0.8079049502549979	0.1597932476713214	0.03230180207368066	0	0
519	0	0.7325048332438751	0.267495166756125	0	0
520	0	0.6901621602533706	0.3098378397466294	0	0
521	0.8012523737471975	0.1643132173296089	0.03443440892319366	0	0
522	0.7996898415726581	0.1653615414424809	0.03494861698486103	0	0
523	0.7814763079982586	0.177376921562871	0.04114677043887033	0	0
524	0.8057548604058844	0.1612596819071153	0.03298545768700037	0	0
525	0.7697710650257682	0.1848651934698036	0.04536374150442814	0	0
526	0.8079049502549979	0.1597932476713214	0.03230180207368066	0	0
527	0.7880174340195264	0.1731187384870913	0.03886382749338226	0	0
528	0	0.5391306564952336	0.4608693435047663	0	0
529	0.7950610886851421	0.1684607702245385	0.0364781410903193	0	0
530	0.8080268287815029	0.1597110782038065	0.03226209301469071	0	0
531	0.8079049502549979	0.1597932476713214	0.03230180207368066	0	0
532	0	0.6931759624425737	0.3068240375574263	0	0
533	0.7697710650257682	0.1848651934698036	0.04536374150442814	0	0
534	0.8079077980118164	0.1597918723390543	0.03230032964912926	0	0
535	0.7950610886496516	0.1684607702333219	0.03647814111702648	0	0
536	0.7697710650257682	0.1848651934698036	0.04536374150442814	0	0
537	0.7975602859097402	0.1667930802004019	0.03564663388985786	0	0
538	0.8036854565403879	0.1626688771278229	0.03364566633178923	0	0
539	0	0.7072062915554397	0.2927937084445604	0	0
540	0.8256457810237051	0.1474423630090425	0.02691185596725246	0	0
541	0.8035665500996384	0.1627494263996888	0.03368402350067286	0	0
542	0.7903394567151488	0.1715918638085985	0.0380686794762526	0	0
543	0.8032825122147418	0.1629418630672994	0.03377562471795881	0	0
544	0.7900069082279476	0.1718020587232768	0.03819103304877553	0	0
545	0.8036851606843292	0.1626690718302783	0.03364576748539253	0	0
546	0.8073929088031171	0.1601439561295473	0.03246313506733575	0	0
547	0.8338058386362319	0.1416109662955172	0.02458319506825077	0	0
548	0.8338058386362319	0.1416109662955172	0.02458319506825077	0	0
549	0.802853071007735	0.1632326259799222	0.03391430301234289	0	0
550	0.8005537106318343	0.1647841394998438	0.03466214986832177	0	0
551	0.7895904944926404	0.1720853277210277	0.03832417778633181	0	0
552	0.8027351108134599	0.1633123921504087	0.03395249703613136	0	0
553	0.7807912923261281	0.1778163957168801	0.04139231195699176	0	0
554	0.8049241055587635	0.1618274084458729	0.03324848599536362	0	0
555	0.8338058386362319	0.1416109662955172	0.02458319506825077	0	0
556	0.8128344606829783	0.1564019765801036	0.03076356273691815	0	0
557	0.8027351381726376	0.163312373636355	0.03395248819100733	0	0
558	0.8192134504023895	0.1519706203443519	0.02881592925325859	0	0
559	0.800553697601827	0.1647841404089542	0.03466216198921887	0	0
560	0.7834380838833815	0.1761098470784114	0.04045206903820703	0	0
561	0.7807829617354405	0.1778289127768051	0.04138812548775442	0	0
562	0.807124988129004	0.1603184917777468	0.03255652009324919	0	0
563	0	0.717705872063592	0.2822941279364079	0	0
564	0.7944037044582694	0.1688982226884146	0.03669807285331605	0	0
565	0.8069724944772567	0.1604307602039245	0.03259674531881868	0	0
566	0.8122837240081752	0.1567882356756192	0.03092804031620552	0	0
567	0.8064902638929589	0.1607596709554016	0.0327500651516394	0	0

*** RUNNING MODEL 5 (Gamma) ***
######################################

>Done in 496 seconds 

-4943.91916780353

------------------------------------------------

dN/dS = 0.127137176332368 (sample variance = 0.01612282338777041)

Rate[1]=  0.00016150 (weight=0.5000000)
Rate[2]=  0.25411286 (weight=0.5000000)

------------------------------------------------

 No rate classes with dN/dS>1.

------------------------------------------------

Tabulated Posteriors for Each Site
Sites in Columns, Rate Classes in Rows
Import the following part into a data processing program
for further analysis


Rate/Site	Rate=0.0001614960318852424	Rate=0.2541128566328508
1	4.121728913873208e-10	0.9999999995878271
2	3.644807691093564e-10	0.9999999996355192
3	0.6036218852851998	0.3963781147148002
4	0.0009157996787279554	0.999084200321272
5	0.5845725813877932	0.4154274186122067
6	0.0008930185972624304	0.9991069814027376
7	0.5868430190269645	0.4131569809730357
8	0.0009031774332215643	0.9990968225667786
9	0.5869598693812167	0.4130401306187833
10	0.5914159080113263	0.4085840919886738
11	0.000901950938709277	0.9990980490612907
12	0.0009737116718002868	0.9990262883281997
13	0.5834819642963425	0.4165180357036576
14	0.583327671820815	0.416672328179185
15	0.58436820120321	0.41563179879679
16	0.6112843082005424	0.3887156917994576
17	0.6097600267443785	0.3902399732556215
18	0.5927173136363013	0.4072826863636987
19	0.5925974278621045	0.4074025721378955
20	0.5986118563415436	0.4013881436584565
21	0.0009227320701806986	0.9990772679298193
22	0.5860250590564358	0.4139749409435643
23	0.5798360871530549	0.420163912846945
24	0.6135528479930121	0.3864471520069879
25	0.5883297515166415	0.4116702484833586
26	0.6053489220948431	0.394651077905157
27	0.6053472173530597	0.3946527826469403
28	0.0008389793307744798	0.9991610206692255
29	0.5822695446522821	0.4177304553477179
30	0.5904118597233361	0.4095881402766638
31	0.5914313373466504	0.4085686626533496
32	0.5859063964051747	0.4140936035948252
33	0.6112978397904658	0.3887021602095341
34	0.5822695385819817	0.4177304614180183
35	0.592595724794493	0.407404275205507
36	0.6214905118340631	0.3785094881659368
37	0.590417628816043	0.409582371183957
38	0.5843444841335836	0.4156555158664163
39	0.6053250741186331	0.3946749258813668
40	0.5859063982921014	0.4140936017078986
41	0.582269567489725	0.417730432510275
42	0.5859063964081259	0.4140936035918741
43	0.5822695446522821	0.4177304553477179
44	0.6135528479930121	0.3864471520069879
45	0.5861699639102951	0.4138300360897049
46	0.5927051955713563	0.4072948044286437
47	0.6112978397904658	0.3887021602095341
48	0.592595724794493	0.407404275205507
49	0.5753213623918069	0.4246786376081932
50	0.0009115920079512347	0.9990884079920488
51	5.683351815768643e-07	0.9999994316648184
52	5.597023120504761e-07	0.9999994402976879
53	0.6081988550676239	0.3918011449323761
54	0.6003792738708524	0.3996207261291475
55	0.5819368500176788	0.4180631499823213
56	0.5803422362871595	0.4196577637128405
57	0.5840227724277761	0.4159772275722239
58	0.5939430003449718	0.4060569996550282
59	0.0009852845733483054	0.9990147154266517
60	0.000859404026693418	0.9991405959733066
61	0.6053472173530597	0.3946527826469403
62	0.5858502700320325	0.4141497299679675
63	0.5859063813808708	0.4140936186191292
64	0.5843444000963418	0.4156555999036582
65	0.5906305088158608	0.4093694911841391
66	0.5752906878681932	0.424709312131807
67	0.5925974278621045	0.4074025721378955
68	0.5669895492728563	0.4330104507271437
69	0.5843713833215163	0.4156286166784838
70	0.0009804684192002233	0.9990195315807997
71	5.977930431752897e-07	0.9999994022069568
72	0.6112961564343172	0.3887038435656828
73	0.5859063959478821	0.4140936040521179
74	0.5883297555939547	0.4116702444060453
75	0.5731064291086488	0.4268935708913512
76	0.5904257228486743	0.4095742771513257
77	0.5882110528521448	0.4117889471478551
78	0.5882111535887021	0.4117888464112979
79	0.5730865789570448	0.4269134210429551
80	0.6053011967793365	0.3946988032206635
81	0.5906305105078746	0.4093694894921254
82	0.001041260928691364	0.9989587390713086
83	0.5986070055650298	0.4013929944349702
84	0.6112978397904658	0.3887021602095341
85	0.5903998392695398	0.4096001607304602
86	0.616982499966931	0.383017500033069
87	0.0009233140108198471	0.9990766859891801
88	0.5799769488469011	0.420023051153099
89	0.5859063813819088	0.4140936186180913
90	0.5884872171704589	0.411512782829541
91	0.590417628816043	0.409582371183957
92	0.5904257228486743	0.4095742771513257
93	0.5881954633294343	0.4118045366705657
94	0.5777971019319944	0.4222028980680056
95	0.592595724794493	0.407404275205507
96	0.5859063813808708	0.4140936186191292
97	0.5904208124140606	0.4095791875859393
98	0.5698654900570906	0.4301345099429092
99	0.0008989242261848914	0.9991010757738151
100	0.6003899000140722	0.3996100999859277
101	0.5884807792343235	0.4115192207656765
102	0.0009047746083657795	0.9990952253916342
103	0.6053472173530597	0.3946527826469403
104	0.0009937251901763684	0.9990062748098236
105	0.5882111535887021	0.4117888464112979
106	0.5985181416950778	0.4014818583049223
107	0.5798360902569173	0.4201639097430827
108	0.5906305105078746	0.4093694894921254
109	0.5860250596542748	0.4139749403457252
110	0.0009982928851652634	0.9990017071148348
111	0.5882111535887021	0.4117888464112979
112	0.605311383296456	0.3946886167035441
113	0.0009946632377865377	0.9990053367622136
114	0.5798360871269352	0.4201639128730648
115	0.590417628816043	0.409582371183957
116	0.590417628816043	0.409582371183957
117	0.5752853563231796	0.4247146436768204
118	0.5843682040960819	0.4156317959039181
119	0.6119736361119084	0.3880263638880916
120	0.5752906794966783	0.4247093205033216
121	0.5794829254012185	0.4205170745987816
122	0.6112978496687359	0.388702150331264
123	0.5799551789037005	0.4200448210962995
124	0.592595724794493	0.407404275205507
125	0.6053353049335882	0.3946646950664119
126	0.611852510537616	0.388147489462384
127	0.6150110153117938	0.3849889846882061
128	0.5904208124140606	0.4095791875859393
129	0.5843713833215163	0.4156286166784838
130	0.0009230519807955996	0.9990769480192045
131	0.573179402531698	0.426820597468302
132	0.5924992448773106	0.4075007551226894
133	0.5925981287199663	0.4074018712800336
134	0.0009078092717122828	0.9990921907282877
135	0.5843534721777375	0.4156465278222625
136	0.6112487097121847	0.3887512902878152
137	5.762211046402888e-07	0.9999994237788953
138	0.5904257228486743	0.4095742771513257
139	0.5906305105078746	0.4093694894921254
140	3.929774363902129e-10	0.9999999996070226
141	0.6135528479930121	0.3864471520069879
142	0.0009153616126097383	0.9990846383873903
143	0.5822695503906152	0.4177304496093848
144	0.556358367702628	0.443641632297372
145	0.575216494404984	0.424783505595016
146	0.5859861593859429	0.414013840614057
147	0.5859063813808708	0.4140936186191292
148	0.6112622062682725	0.3887377937317276
149	0.5883297515166415	0.4116702484833586
150	0.5883297555939547	0.4116702444060453
151	0.598611163691228	0.4013888363087719
152	0.0009157156367442154	0.9990842843632557
153	0.000876302571122904	0.9991236974288771
154	0.5927173142468453	0.4072826857531548
155	0.5730865789570448	0.4269134210429551
156	5.767951773435895e-07	0.9999994232048226
157	0.5906305029021308	0.4093694970978692
158	0.5882110631365919	0.411788936863408
159	0.61694534993689	0.38305465006311
160	0.616982499966931	0.383017500033069
161	0.5799551789037005	0.4200448210962995
162	0.6053472173530597	0.3946527826469403
163	0.0008986242931153746	0.9991013757068847
164	5.711653046768603e-07	0.9999994288346953
165	0.5904257228486743	0.4095742771513257
166	0.5882111105357297	0.4117888894642704
167	0.5925981287199663	0.4074018712800336
168	0.5843593005002558	0.4156406994997441
169	0.5843713833215163	0.4156286166784838
170	0.6052411247275616	0.3947588752724385
171	0.0009975598090283576	0.9990024401909716
172	0.5882731328425381	0.4117268671574619
173	0.5798360902618436	0.4201639097381563
174	0.5906305105078746	0.4093694894921254
175	0.5822697393683616	0.4177302606316385
176	0.592595724794493	0.407404275205507
177	0.584335484401972	0.415664515598028
178	5.872943463843542e-07	0.9999994127056536
179	0.6112909789209936	0.3887090210790063
180	0.5798360902618436	0.4201639097381563
181	0.6053472173530597	0.3946527826469403
182	0.6053472173530597	0.3946527826469403
183	0.5822695559470742	0.4177304440529259
184	0.6053472173530597	0.3946527826469403
185	0.5694100035139362	0.4305899964860638
186	0.590417628816043	0.409582371183957
187	0.6112961442241565	0.3887038557758435
188	0.588211103439984	0.411788896560016
189	0.5797842032821818	0.4202157967178182
190	0.592595724794493	0.407404275205507
191	0.5752907130904468	0.4247092869095533
192	0.5904257228486743	0.4095742771513257
193	0.5860250596542748	0.4139749403457252
194	0.5925974278621045	0.4074025721378955
195	0.6135528479930121	0.3864471520069879
196	0.6135410251858137	0.3864589748141862
197	0.0009065827856396275	0.9990934172143604
198	0.6053489220948431	0.394651077905157
199	0.6053472173530597	0.3946527826469403
200	0.5883297515166415	0.4116702484833586
201	0.0009150230667594136	0.9990849769332405
202	0.590314891415185	0.409685108584815
203	0.592708403897935	0.4072915961020649
204	0.0008848820708973032	0.9991151179291027
205	0.6053472173530597	0.3946527826469403
206	0.5882110629613494	0.4117889370386506
207	0.576032846450249	0.423967153549751
208	0.0008925866215570945	0.9991074133784429
209	0.6018203798352058	0.3981796201647943
210	0.5884823294624281	0.411517670537572
211	5.629869372966968e-07	0.9999994370130626
212	0.5822695443829801	0.4177304556170199
213	0.5798360902618436	0.4201639097381563
214	0.5925730062545915	0.4074269937454085
215	0.0007963758597310764	0.9992036241402689
216	0.5859063964051747	0.4140936035948252
217	0.5730865789570448	0.4269134210429551
218	0.5822695446522821	0.4177304553477179
219	0.5563779494964947	0.4436220505035053
220	0.5822695444272689	0.4177304555727311
221	0.5669687132626142	0.4330312867373859
222	0.6053489220948431	0.394651077905157
223	0.5927173142468453	0.4072826857531548
224	0.5928348617307153	0.4071651382692848
225	0.5797557595187862	0.4202442404812138
226	0.0008907885943867596	0.9991092114056133
227	0.5906305105078746	0.4093694894921254
228	0.5843682040960819	0.4156317959039181
229	0.592595724794493	0.407404275205507
230	3.664520708177492e-10	0.9999999996335479
231	0.5822695444453909	0.4177304555546091
232	0.5799762126000712	0.4200237873999288
233	0.5882110837468804	0.4117889162531197
234	0.5926962379684392	0.4073037620315608
235	0.5859063959478821	0.4140936040521179
236	0.6053011401619519	0.3946988598380481
237	0.5860250596542748	0.4139749403457252
238	0.5926440168815321	0.4073559831184678
239	0.5883295767371319	0.4116704232628682
240	0.5730865789570448	0.4269134210429551
241	0.5800046729523309	0.419995327047669
242	0.6214905118340631	0.3785094881659368
243	0.6112978397904658	0.3887021602095341
244	0.616982499966931	0.383017500033069
245	0.6169233681664287	0.3830766318335713
246	0.5904257228486743	0.4095742771513257
247	0.5822695446522821	0.4177304553477179
248	0.5905637867941093	0.4094362132058906
249	0.5669687132626142	0.4330312867373859
250	0.0008928577511543641	0.9991071422488457
251	5.82021951521078e-07	0.9999994179780485
252	0.0009981656336577013	0.9990018343663424
253	0.6112961442241565	0.3887038557758435
254	0.5883300352886067	0.4116699647113932
255	0.5925587705335541	0.4074412294664458
256	0.6135528479930121	0.3864471520069879
257	0.616982499966931	0.383017500033069
258	0.5904208124140606	0.4095791875859393
259	0.6112487959583033	0.3887512040416967
260	0.6053472173530597	0.3946527826469403
261	0.5731453747464339	0.4268546252535662
262	0.6053353014005617	0.3946646985994384
263	0.616982499966931	0.383017500033069
264	0.5925974278621045	0.4074025721378955
265	0.5883297555939547	0.4116702444060453
266	0.5906305105078746	0.4093694894921254
267	0.590417628816043	0.409582371183957
268	0.5798360902494425	0.4201639097505575
269	0.5883297515166415	0.4116702484833586
270	0.5798360902618436	0.4201639097381563
271	0.5843592511424019	0.4156407488575982
272	0.5925974278621045	0.4074025721378955
273	0.5859063963473152	0.4140936036526848
274	0.5843713833215163	0.4156286166784838
275	0.5843682040960819	0.4156317959039181
276	0.5860250596542748	0.4139749403457252
277	0.6112622283833913	0.3887377716166086
278	0.556358367702628	0.443641632297372
279	0.5822695446522821	0.4177304553477179
280	0.5925974278621045	0.4074025721378955
281	0.6214905118340631	0.3785094881659368
282	0.5843682040960819	0.4156317959039181
283	0.6112961564343172	0.3887038435656828
284	5.434358870334757e-07	0.9999994565641129
285	5.715322079289373e-07	0.9999994284677921
286	0.590417628816043	0.409582371183957
287	0.5798360902500551	0.4201639097499449
288	0.5860250669481273	0.4139749330518728
289	0.001007670014910411	0.9989923299850896
290	0.5986118563415436	0.4013881436584565
291	0.6053489220948431	0.394651077905157
292	0.5822695444467518	0.4177304555532482
293	0.5843682040960819	0.4156317959039181
294	0.5985966264745156	0.4014033735254843
295	0.5927141361988283	0.4072858638011717
296	0.5822695443829801	0.4177304556170199
297	0.590630525260204	0.409369474739796
298	3.625019340491306e-10	0.9999999996374981
299	0.5730865789570448	0.4269134210429551
300	0.5883297548644567	0.4116702451355432
301	0.592595724794493	0.407404275205507
302	0.6053472173530597	0.3946527826469403
303	0.5882110564005015	0.4117889435994985
304	0.0009982861266867556	0.9990017138733132
305	0.001041284206302954	0.9989587157936971
306	0.5906305105078746	0.4093694894921254
307	0.616982499966931	0.383017500033069
308	0.6135545399387387	0.3864454600612613
309	0.6053489220948431	0.394651077905157
310	0.592595724794493	0.407404275205507
311	0.6135410360773919	0.3864589639226083
312	0.5906305029896031	0.4093694970103969
313	0.5882111535887021	0.4117888464112979
314	0.5822695443829801	0.4177304556170199
315	0.5925974278621045	0.4074025721378955
316	0.5860250596542748	0.4139749403457252
317	0.590417628816043	0.409582371183957
318	0.5985972665093512	0.4014027334906488
319	0.5906305028928818	0.4093694971071182
320	0.5843397351170732	0.4156602648829269
321	0.5798360902618436	0.4201639097381563
322	0.5859063813808708	0.4140936186191292
323	0.5841882195789095	0.4158117804210905
324	0.556358367702628	0.443641632297372
325	0.6053489220948431	0.394651077905157
326	0.5843175190057516	0.4156824809942484
327	0.5797367756878108	0.4202632243121893
328	0.0008983172702430432	0.999101682729757
329	0.5882111403375406	0.4117888596624595
330	0.5883297584983963	0.4116702415016037
331	0.5822695444272689	0.4177304555727311
332	0.5860250567065084	0.4139749432934915
333	0.5882111535887021	0.4117888464112979
334	0.5799551789037005	0.4200448210962995
335	0.6053472173530597	0.3946527826469403
336	0.0009981037840469922	0.999001896215953
337	0.5906305029154881	0.4093694970845119
338	0.5752907274204698	0.4247092725795301
339	0.5799551789037005	0.4200448210962995
340	0.0009151897017255481	0.9990848102982746
341	0.0009213419752580477	0.9990786580247419
342	0.5799551789037005	0.4200448210962995
343	0.0008768675950234817	0.9991231324049766
344	0.5843682040960819	0.4156317959039181
345	0.5799551789037005	0.4200448210962995
346	0.5860250669481273	0.4139749330518728
347	0.5752906794966783	0.4247093205033216
348	0.6169808147734113	0.3830191852265888
349	0.5860250596542748	0.4139749403457252
350	0.5883297548656147	0.4116702451343854
351	0.592595724794493	0.407404275205507
352	0.5883297515166415	0.4116702484833586
353	0.5859861593859429	0.414013840614057
354	0.6169335857908907	0.3830664142091093
355	0.592595724794493	0.407404275205507
356	0.5904208124140606	0.4095791875859393
357	0.5731456285701342	0.4268543714298658
358	0.5730865789570448	0.4269134210429551
359	0.5904257228486743	0.4095742771513257
360	0.5925470789134571	0.4074529210865429
361	0.5730865789570448	0.4269134210429551
362	0.6214905118340631	0.3785094881659368
363	0.0008980893000355267	0.9991019106999646
364	0.6112961442241565	0.3887038557758435
365	0.5860250590564358	0.4139749409435643
366	0.5904257228486743	0.4095742771513257
367	0.5798360902500551	0.4201639097499449
368	0.5860056155421227	0.4139943844578772
369	0.579836090256924	0.4201639097430762
370	0.6135414664798807	0.3864585335201193
371	0.6135528479930121	0.3864471520069879
372	0.6112978496687359	0.388702150331264
373	0.6053472173530597	0.3946527826469403
374	0.5903851371993681	0.4096148628006319
375	0.5926905721956959	0.4073094278043042
376	0.5859667336019697	0.4140332663980302
377	0.0009979204364519625	0.999002079563548
378	0.5860250596542748	0.4139749403457252
379	0.5798360902520003	0.4201639097479996
380	0.000907262465097129	0.9990927375349028
381	0.5883297515166415	0.4116702484833586
382	0.6112978397904658	0.3887021602095341
383	0.5843682040960819	0.4156317959039181
384	0.590417628816043	0.409582371183957
385	0.5880210432332927	0.4119789567667073
386	0.5822695443876912	0.4177304556123089
387	0.5927141361988283	0.4072858638011717
388	0.5843444926011169	0.415655507398883
389	0.5883297515166415	0.4116702484833586
390	0.592595724794493	0.407404275205507
391	0.6112961442241565	0.3887038557758435
392	0.5730865789570448	0.4269134210429551
393	0.5859063964051747	0.4140936035948252
394	0.5822695443829801	0.4177304556170199
395	0.6053472173530597	0.3946527826469403
396	0.5843623731594475	0.4156376268405526
397	0.5859063963473152	0.4140936036526848
398	0.6053489220948431	0.394651077905157
399	0.556988303016612	0.443011696983388
400	0.5925981287199663	0.4074018712800336
401	0.5925974278621045	0.4074025721378955
402	0.6112978397904658	0.3887021602095341
403	0.5843682040960819	0.4156317959039181
404	0.6214905118340631	0.3785094881659368
405	0.6053370008324511	0.394662999167549
406	0.0008848734029215405	0.9991151265970784
407	0.5927141361988283	0.4072858638011717
408	0.6169572262134452	0.3830427737865548
409	0.5904208124140606	0.4095791875859393
410	0.5883297515166415	0.4116702484833586
411	0.5859063964051747	0.4140936035948252
412	0.5730865789570448	0.4269134210429551
413	0.5928348617307153	0.4071651382692848
414	0.5904208124140606	0.4095791875859393
415	0.6169808147734113	0.3830191852265888
416	0.6052994580426397	0.3947005419573602
417	0.6053370029431799	0.3946629970568201
418	0.5669791185598442	0.4330208814401558
419	0.590390870653586	0.4096091293464141
420	0.5928348617307153	0.4071651382692848
421	0.5927218865955962	0.4072781134044037
422	0.592595724794493	0.407404275205507
423	0.5904208124140606	0.4095791875859393
424	0.6053472173530597	0.3946527826469403
425	0.5796192828022575	0.4203807171977424
426	0.6053489220948431	0.394651077905157
427	0.5843713833215163	0.4156286166784838
428	0.5843682040960819	0.4156317959039181
429	0.6214905118340631	0.3785094881659368
430	0.590417628816043	0.409582371183957
431	0.6112978397904658	0.3887021602095341
432	0.5730865789570448	0.4269134210429551
433	0.616982499966931	0.383017500033069
434	0.5752906939268647	0.4247093060731353
435	0.6112961442241565	0.3887038557758435
436	0.5859063963473152	0.4140936036526848
437	0.5904257228486743	0.4095742771513257
438	0.5822695443829801	0.4177304556170199
439	0.5798360902500551	0.4201639097499449
440	0.6053472173530597	0.3946527826469403
441	0.5883297556680329	0.411670244331967
442	0.590417628816043	0.409582371183957
443	0.5882111403375406	0.4117888596624595
444	0.5752906939268647	0.4247093060731353
445	0.5859063964288692	0.4140936035711307
446	0.5882111535887021	0.4117888464112979
447	0.6214905118340631	0.3785094881659368
448	0.590417628816043	0.409582371183957
449	0.6053489220948431	0.394651077905157
450	0.5904208124140606	0.4095791875859393
451	0.5928348617307153	0.4071651382692848
452	0.5822695445095689	0.417730455490431
453	0.5752906939268647	0.4247093060731353
454	0.6112961442241565	0.3887038557758435
455	0.616982499966931	0.383017500033069
456	0.6135528479930121	0.3864471520069879
457	0.6112961442241565	0.3887038557758435
458	0.556358367702628	0.443641632297372
459	0.6053472173530597	0.3946527826469403
460	0.5859063963473152	0.4140936036526848
461	0.0008927635548270843	0.999107236445173
462	0.6053250566246516	0.3946749433753484
463	0.5882111403375406	0.4117888596624595
464	0.5798360902612303	0.4201639097387697
465	0.6112621777428388	0.3887378222571612
466	0.5843682040960819	0.4156317959039181
467	0.5859063963473152	0.4140936036526848
468	0.5799551789037005	0.4200448210962995
469	0.5736947862947291	0.4263052137052708
470	0.5927084144917412	0.4072915855082589
471	0.0009068648273447617	0.9990931351726552
472	0.5928348617307153	0.4071651382692848
473	0.6112843389177361	0.3887156610822638
474	0.6053472173530597	0.3946527826469403
475	0.5883297515166415	0.4116702484833586
476	0.5843624197843678	0.4156375802156322
477	0.5904208124140606	0.4095791875859393
478	0.5737395358483576	0.4262604641516425
479	0.5860250590564358	0.4139749409435643
480	0.6019088627285124	0.3980911372714876
481	0.5860250669481273	0.4139749330518728
482	0.598611163691228	0.4013888363087719
483	0.6169589019272276	0.3830410980727725
484	0.590417628816043	0.409582371183957
485	0.6169472256265449	0.383052774373455
486	0.5798360871476013	0.4201639128523987
487	0.6135545399387387	0.3864454600612613
488	0.0008925867126725393	0.9991074132873276
489	0.5985924322835778	0.4014075677164221
490	4.031342541893207e-10	0.9999999995968658
491	0.0009854239327366542	0.9990145760672633
492	0.590417628816043	0.409582371183957
493	0.598611163691228	0.4013888363087719
494	0.6214905118340631	0.3785094881659368
495	0.590417628816043	0.409582371183957
496	0.6112007180129657	0.3887992819870344
497	0.5859063813808708	0.4140936186191292
498	5.575296520288155e-07	0.9999994424703479
499	0.6053472173530597	0.3946527826469403
500	0.5860250596542748	0.4139749403457252
501	0.5822695385819817	0.4177304614180183
502	0.5798360902500551	0.4201639097499449
503	0.6112978397904658	0.3887021602095341
504	0.5798360902618436	0.4201639097381563
505	0.5906305029154881	0.4093694970845119
506	0.0009242558273541534	0.9990757441726459
507	0.5798360902500551	0.4201639097499449
508	0.556358367702628	0.443641632297372
509	3.678645647382083e-10	0.9999999996321354
510	0.590417628816043	0.409582371183957
511	0.5883297515166415	0.4116702484833586
512	0.5800436874171181	0.419956312582882
513	0.5669687132626142	0.4330312867373859
514	0.5843682040960819	0.4156317959039181
515	0.5799551789037005	0.4200448210962995
516	0.5903998021164955	0.4096001978835047
517	0.590417628816043	0.409582371183957
518	0.592595724794493	0.407404275205507
519	0.0009981767279767498	0.9990018232720234
520	0.0008524757802958681	0.9991475242197042
521	0.5859063813808708	0.4140936186191292
522	0.5843682040960819	0.4156317959039181
523	0.5669791293143086	0.4330208706856913
524	0.590417628816043	0.409582371183957
525	0.556358367702628	0.443641632297372
526	0.592595724794493	0.407404275205507
527	0.5730865789570448	0.4269134210429551
528	5.630027943670985e-07	0.9999994369972056
529	0.5798360902618436	0.4201639097381563
530	0.5927173142468453	0.4072826857531548
531	0.592595724794493	0.407404275205507
532	0.0008617171923841513	0.999138282807616
533	0.556358367702628	0.443641632297372
534	0.5925974278621045	0.4074025721378955
535	0.5798360902500551	0.4201639097499449
536	0.556358367702628	0.443641632297372
537	0.5822695446522821	0.4177304553477179
538	0.5883299947583058	0.4116700052416942
539	0.0009068530814767651	0.9990931469185232
540	0.6112961564343172	0.3887038435656828
541	0.5882110837468804	0.4117889162531197
542	0.5752906939268647	0.4247093060731353
543	0.5879268585558869	0.4120731414441131
544	0.5749910590045832	0.4250089409954167
545	0.5883297515166415	0.4116702484833586
546	0.5920749405670075	0.4079250594329923
547	0.6203710715755691	0.3796289284244309
548	0.6203710715755691	0.3796289284244309
549	0.5875000799217462	0.4124999200782537
550	0.585216145361274	0.4147838546387261
551	0.5745793973948258	0.4254206026051742
552	0.587382447128116	0.4126175528718839
553	0.5663548620447	0.4336451379553001
554	0.5895772234066886	0.4104227765933114
555	0.6203710715755691	0.3796289284244309
556	0.5976710064473786	0.4023289935526214
557	0.5873824744125992	0.4126175255874008
558	0.6043665733618604	0.3956334266381396
559	0.5852161439563044	0.4147838560436957
560	0.5687909936113721	0.4312090063886278
561	0.5663340142115895	0.4336659857884105
562	0.5918215450342973	0.4081784549657027
563	0.0009430965346031126	0.9990569034653968
564	0.5792012792688128	0.4207987207311873
565	0.5916501441689321	0.4083498558310679
566	0.5970904372622201	0.4029095627377799
567	0.5911643187352522	0.4088356812647478

*** RUNNING MODEL 6 (2 Gamma) ***
######################################

>Done in 172 seconds 

-4943.90132662642

------------------------------------------------

dN/dS = 0.1275104550404677 (sample variance = 0.01625891614462715)

Rate[1]=  0.00000000 (weight=0.5000000)
Rate[2]=  0.25502091 (weight=0.5000000)

------------------------------------------------

 No rate classes with dN/dS>1.

------------------------------------------------

Tabulated Posteriors for Each Site
Sites in Columns, Rate Classes in Rows
Import the following part into a data processing program
for further analysis


Rate/Site	Rate=4.038064330883322e-19	Rate=0.2550209100809355
1	6.38356551899536e-54	1
2	5.642911415379164e-54	1
3	0.6039143132584137	0.3960856867415863
4	2.286244980405107e-18	1
5	0.584813642751922	0.4151863572480779
6	2.229156374248682e-18	1
7	0.5870902905006533	0.4129097094993466
8	2.254615467403471e-18	1
9	0.5872074596739182	0.4127925403260818
10	0.5916755439999436	0.4083244560000563
11	2.251533940463504e-18	1
12	2.431385785152752e-18	1
13	0.5837193552524681	0.416280644747532
14	0.5835650331167234	0.4164349668832766
15	0.5846086224050302	0.4153913775949697
16	0.6115967849251227	0.3884032150748774
17	0.6100681791865288	0.3899318208134712
18	0.5929804639488407	0.4070195360511592
19	0.592860250116479	0.4071397498835209
20	0.5988908660806295	0.4011091339193706
21	2.303615935941471e-18	1
22	0.5862700325016069	0.4137299674983931
23	0.5800640707852989	0.4199359292147012
24	0.6138712717381823	0.3861287282618175
25	0.5885810130182763	0.4114189869817236
26	0.6056458300742683	0.3943541699257317
27	0.6056441173438298	0.3943558826561701
28	2.093772577120946e-18	1
29	0.58250422729749	0.4174957727025101
30	0.5906687363895523	0.4093312636104477
31	0.5916903043560744	0.4083096956439256
32	0.586151045424844	0.413848954575156
33	0.611610387012299	0.3883896129877011
34	0.582504221233253	0.417495778766747
35	0.5928585389110688	0.4071414610889313
36	0.6218293861371592	0.3781706138628408
37	0.5906745421707245	0.4093254578292754
38	0.5845847650911188	0.4154152349088812
39	0.6056218519673124	0.3943781480326877
40	0.5861510473174143	0.4138489526825858
41	0.5825042502435239	0.4174957497564762
42	0.5861510454278007	0.4138489545721993
43	0.58250422729749	0.4174957727025101
44	0.6138712717381823	0.3861287282618175
45	0.5864149713652806	0.4135850286347194
46	0.5929682787415249	0.407031721258475
47	0.611610387012299	0.3883896129877011
48	0.5928585389110688	0.4071414610889313
49	0.5755368129828701	0.42446318701713
50	2.27569911876719e-18	1
51	3.531508647095292e-36	1
52	3.477699783142435e-36	1
53	0.6085022430309489	0.391497756969051
54	0.6006620722759763	0.3993379277240238
55	0.5821698979745538	0.4178301020254462
56	0.58057084718138	0.4194291528186201
57	0.5842615287095703	0.4157384712904297
58	0.5942086109491228	0.4057913890508772
59	2.46039905488255e-18	1
60	2.144938549513789e-18	1
61	0.6056441173438298	0.3943558826561701
62	0.5860947902266919	0.4139052097733081
63	0.5861510303388212	0.4138489696611788
64	0.5845846855082505	0.4154153144917495
65	0.5908880254814272	0.4091119745185729
66	0.5755061212502391	0.4244938787497608
67	0.592860250116479	0.4071397498835209
68	0.5671817879007102	0.4328182120992899
69	0.584611818161366	0.415388181838634
70	2.448325514120126e-18	1
71	3.715093542795234e-36	1
72	0.6116086958021926	0.3883913041978074
73	0.5861510449222136	0.4138489550777864
74	0.5885810171450655	0.4114189828549346
75	0.5733157914978192	0.4266842085021807
76	0.5906826745706119	0.4093173254293881
77	0.588461991335849	0.411538008664151
78	0.5884620922265509	0.4115379077734491
79	0.5732958901226088	0.4267041098773911
80	0.6055978405186289	0.3944021594813711
81	0.590888027141648	0.4091119728583519
82	2.60074967127569e-18	1
83	0.59888598878058	0.40111401121942
84	0.611610387012299	0.3883896129877011
85	0.5906566555607599	0.4093433444392403
86	0.6173098139951125	0.3826901860048875
87	2.305076296375903e-18	1
88	0.5802052613921269	0.4197947386078731
89	0.5861510303398609	0.4138489696601392
90	0.5887385164975427	0.4112614835024572
91	0.5906745421707245	0.4093254578292754
92	0.5906826745706119	0.4093173254293881
93	0.5884463738036945	0.4115536261963055
94	0.5780191088688235	0.4219808911311765
95	0.5928585389110688	0.4071414610889313
96	0.5861510303388212	0.4138489696611788
97	0.5906777409051558	0.4093222590948441
98	0.5700654050616927	0.4299345949383073
99	2.243953678465277e-18	1
100	0.6006727609238947	0.3993272390761054
101	0.5887320703327747	0.4112679296672253
102	2.258616052151274e-18	1
103	0.6056441173438298	0.3943558826561701
104	2.481564611359669e-18	1
105	0.5884620922265509	0.4115379077734491
106	0.5987966109832986	0.4012033890167013
107	0.5800640739056032	0.4199359260943968
108	0.590888027141648	0.4091119728583519
109	0.5862700330739283	0.4137299669260716
110	2.493016086915267e-18	1
111	0.5884620922265509	0.4115379077734491
112	0.6056080873317295	0.3943919126682705
113	2.483915289154671e-18	1
114	0.5800640707590702	0.4199359292409298
115	0.5906745421707245	0.4093254578292754
116	0.5906745421707245	0.4093254578292754
117	0.57550074031367	0.4244992596863298
118	0.5846086236958157	0.4153913763041843
119	0.6122874340149413	0.3877125659850586
120	0.575506112867666	0.424493887132334
121	0.5797098173923962	0.4202901826076037
122	0.6116103969225488	0.3883896030774512
123	0.5801834908669896	0.4198165091330103
124	0.5928585389110688	0.4071414610889313
125	0.6056321366971343	0.3943678633028657
126	0.6121656000174547	0.3878343999825453
127	0.6153328469900089	0.3846671530099911
128	0.5906777409051558	0.4093222590948441
129	0.584611818161366	0.415388181838634
130	2.304419579195281e-18	1
131	0.5733882994458073	0.4266117005541927
132	0.5927614994736035	0.4072385005263965
133	0.5928609542909181	0.407139045709082
134	2.266218096292188e-18	1
135	0.5845938060913352	0.4154061939086647
136	0.6115609878971836	0.3884390121028163
137	3.580653037047888e-36	1
138	0.5906826745706119	0.4093173254293881
139	0.590888027141648	0.4091119728583519
140	6.085411789058139e-54	1
141	0.6138712717381823	0.3861287282618175
142	2.2851468371892e-18	1
143	0.5825042330556571	0.417495766944343
144	0.5565207283820084	0.4434792716179915
145	0.5754316320612846	0.4245683679387154
146	0.5862310338618725	0.4137689661381275
147	0.5861510303388212	0.4138489696611788
148	0.611574564084129	0.388425435915871
149	0.5885810130182763	0.4114189869817236
150	0.5885810171450655	0.4114189828549346
151	0.5988901701624216	0.4011098298375783
152	2.286034666055441e-18	1
153	2.187275697192143e-18	1
154	0.5929804642212528	0.4070195357787472
155	0.5732958901226088	0.4267041098773911
156	3.584231275655287e-36	1
157	0.590888019553877	0.409111980446123
158	0.5884620016512181	0.4115379983487819
159	0.617272457339085	0.3827275426609149
160	0.6173098139951125	0.3826901860048875
161	0.5801834908669896	0.4198165091330103
162	0.6056441173438298	0.3943558826561701
163	2.243205719054282e-18	1
164	3.549145561594557e-36	1
165	0.5906826745706119	0.4093173254293881
166	0.5884620491352599	0.4115379508647401
167	0.5928609542909181	0.407139045709082
168	0.5845996682359068	0.4154003317640931
169	0.584611818161366	0.415388181838634
170	0.6055374278683574	0.3944625721316425
171	2.491178220617147e-18	1
172	0.588524232199192	0.411475767800808
173	0.5800640739105529	0.4199359260894471
174	0.590888027141648	0.4091119728583519
175	0.582504422700558	0.4174955772994421
176	0.5928585389110688	0.4071414610889313
177	0.5845757169485649	0.415424283051435
178	3.649663947750797e-36	1
179	0.6116018103307446	0.3883981896692555
180	0.5800640739105529	0.4199359260894471
181	0.6056441173438298	0.3943558826561701
182	0.6056441173438298	0.3943558826561701
183	0.5825042386697586	0.4174957613302413
184	0.6056441173438298	0.3943558826561701
185	0.5696090492562892	0.4303909507437109
186	0.5906745421707245	0.4093254578292754
187	0.6116086835531562	0.3883913164468438
188	0.5884620420177066	0.4115379579822934
189	0.5800120063610078	0.4199879936389922
190	0.5928585389110688	0.4071414610889313
191	0.575506146527514	0.4244938534724861
192	0.5906826745706119	0.4093173254293881
193	0.5862700330739283	0.4137299669260716
194	0.592860250116479	0.4071397498835209
195	0.6138712717381823	0.3861287282618175
196	0.6138593844721585	0.3861406155278415
197	2.263148373450149e-18	1
198	0.6056458300742683	0.3943541699257317
199	0.6056441173438298	0.3943558826561701
200	0.5885810130182763	0.4114189869817236
201	2.284298843600426e-18	1
202	0.5905714191678717	0.4094285808321282
203	0.5929715057159193	0.4070284942840807
204	2.208772044689178e-18	1
205	0.6056441173438298	0.3943558826561701
206	0.5884620014566816	0.4115379985433183
207	0.5762496494642143	0.4237503505357857
208	2.228076665868198e-18	1
209	0.6021073788531447	0.3978926211468554
210	0.5887336275705661	0.411266372429434
211	3.498179122415896e-36	1
212	0.5825042270780809	0.4174957729219191
213	0.5800640739105529	0.4199359260894471
214	0.5928356878626744	0.4071643121373257
215	1.987064753158978e-18	1
216	0.586151045424844	0.413848954575156
217	0.5732958901226088	0.4267041098773911
218	0.58250422729749	0.4174957727025101
219	0.5565403683358773	0.4434596316641228
220	0.5825042271224383	0.4174957728775617
221	0.5671609470136211	0.432839052986379
222	0.6056458300742683	0.3943541699257317
223	0.5929804642212528	0.4070195357787472
224	0.5930983290462123	0.4069016709537877
225	0.5799834718352668	0.4200165281647333
226	2.223568307566477e-18	1
227	0.590888027141648	0.4091119728583519
228	0.5846086236958157	0.4153913763041843
229	0.5928585389110688	0.4071414610889313
230	5.673527058293587e-54	1
231	0.5825042271406004	0.4174957728593996
232	0.5802045271060166	0.4197954728939834
233	0.5884620222901283	0.4115379777098716
234	0.5929592726223426	0.4070407273776575
235	0.5861510449222136	0.4138489550777864
236	0.6055977579756721	0.3944022420243279
237	0.5862700330739283	0.4137299669260716
238	0.5929069713867082	0.4070930286132917
239	0.5885808381085301	0.4114191618914699
240	0.5732958901226088	0.4267041098773911
241	0.5802331017644168	0.4197668982355833
242	0.6218293861371592	0.3781706138628408
243	0.611610387012299	0.3883896129877011
244	0.6173098139951125	0.3826901860048875
245	0.6172503494563686	0.3827496505436314
246	0.5906826745706119	0.4093173254293881
247	0.58250422729749	0.4174957727025101
248	0.5908207555895763	0.4091792444104236
249	0.5671609470136211	0.432839052986379
250	2.228755962964552e-18	1
251	3.616805528934178e-36	1
252	2.492696905610982e-18	1
253	0.6116086835531562	0.3883913164468438
254	0.58858129780501	0.4114187021949902
255	0.5928213700419099	0.4071786299580901
256	0.6138712717381823	0.3861287282618175
257	0.6173098139951125	0.3826901860048875
258	0.5906777409051558	0.4093222590948441
259	0.6115610778543143	0.3884389221456857
260	0.6056441173438298	0.3943558826561701
261	0.5733548486949208	0.4266451513050793
262	0.6056321331546339	0.3943678668453661
263	0.6173098139951125	0.3826901860048875
264	0.592860250116479	0.4071397498835209
265	0.5885810171450655	0.4114189828549346
266	0.590888027141648	0.4091119728583519
267	0.5906745421707245	0.4093254578292754
268	0.5800640738981003	0.4199359261018998
269	0.5885810130182763	0.4114189869817236
270	0.5800640739105529	0.4199359260894471
271	0.5845996219930828	0.4154003780069171
272	0.592860250116479	0.4071397498835209
273	0.5861510453668953	0.4138489546331047
274	0.584611818161366	0.415388181838634
275	0.5846086236958157	0.4153913763041843
276	0.5862700330739283	0.4137299669260716
277	0.6115745802614507	0.3884254197385493
278	0.5565207283820084	0.4434792716179915
279	0.58250422729749	0.4174957727025101
280	0.592860250116479	0.4071397498835209
281	0.6218293861371592	0.3781706138628408
282	0.5846086236958157	0.4153913763041843
283	0.6116086958021926	0.3883913041978074
284	3.376348842477973e-36	1
285	3.551431892414071e-36	1
286	0.5906745421707245	0.4093254578292754
287	0.5800640738987159	0.4199359261012841
288	0.5862700403982722	0.4137299596017276
289	2.516523972524795e-18	1
290	0.5988908660806295	0.4011091339193706
291	0.6056458300742683	0.3943541699257317
292	0.5825042271419451	0.4174957728580548
293	0.5846086236958157	0.4153913763041843
294	0.5988755503881058	0.4011244496118942
295	0.5929772710951969	0.4070227289048032
296	0.5825042270780809	0.4174957729219191
297	0.590888041945308	0.409111958054692
298	5.61219397950914e-54	1
299	0.5732958901226088	0.4267041098773911
300	0.5885810163900642	0.4114189836099358
301	0.5928585389110688	0.4071414610889313
302	0.6056441173438298	0.3943558826561701
303	0.5884619949265337	0.4115380050734662
304	2.492999100043502e-18	1
305	2.600808020495243e-18	1
306	0.590888027141648	0.4091119728583519
307	0.6173098139951125	0.3826901860048875
308	0.613872971539098	0.386127028460902
309	0.6056458300742683	0.3943541699257317
310	0.5928585389110688	0.4071414610889313
311	0.6138593958362085	0.3861406041637916
312	0.5908880196415619	0.4091119803584381
313	0.5884620922265509	0.4115379077734491
314	0.5825042270780809	0.4174957729219191
315	0.592860250116479	0.4071397498835209
316	0.5862700330739283	0.4137299669260716
317	0.5906745421707245	0.4093254578292754
318	0.5988761938637519	0.4011238061362482
319	0.5908880195446136	0.4091119804553864
320	0.5845799910071248	0.4154200089928752
321	0.5800640739105529	0.4199359260894471
322	0.5861510303388212	0.4138489696611788
323	0.5844275863463003	0.4155724136536996
324	0.5565207283820084	0.4434792716179915
325	0.6056458300742683	0.3943541699257317
326	0.5845576441229883	0.4154423558770117
327	0.5799644030052092	0.4200355969947908
328	2.242436312996119e-18	1
329	0.588462078966994	0.4115379210330059
330	0.5885810200346191	0.411418979965381
331	0.5825042271224383	0.4174957728775617
332	0.5862700301280526	0.4137299698719474
333	0.5884620922265509	0.4115379077734491
334	0.5801834908669896	0.4198165091330103
335	0.6056441173438298	0.3943558826561701
336	2.492541957202812e-18	1
337	0.590888019567253	0.4091119804327469
338	0.5755061608681614	0.4244938391318386
339	0.5801834908669896	0.4198165091330103
340	2.28471637565765e-18	1
341	2.300132858087155e-18	1
342	0.5801834908669896	0.4198165091330103
343	2.188690573808218e-18	1
344	0.5846086236958157	0.4153913763041843
345	0.5801834908669896	0.4198165091330103
346	0.5862700403982722	0.4137299596017276
347	0.575506112867666	0.424493887132334
348	0.6173081210031692	0.3826918789968308
349	0.5862700330739283	0.4137299669260716
350	0.5885810163911628	0.4114189836088372
351	0.5928585389110688	0.4071414610889313
352	0.5885810130182763	0.4114189869817236
353	0.5862310338618725	0.4137689661381275
354	0.6172606080747305	0.3827393919252695
355	0.5928585389110688	0.4071414610889313
356	0.5906777409051558	0.4093222590948441
357	0.5733550953087402	0.4266449046912597
358	0.5732958901226088	0.4267041098773911
359	0.5906826745706119	0.4093173254293881
360	0.5928092463079018	0.4071907536920982
361	0.5732958901226088	0.4267041098773911
362	0.6218293861371592	0.3781706138628408
363	2.241865038845173e-18	1
364	0.6116086835531562	0.3883913164468438
365	0.5862700325016069	0.4137299674983931
366	0.5906826745706119	0.4093173254293881
367	0.5800640738987159	0.4199359261012841
368	0.5862505358155902	0.4137494641844098
369	0.5800640739056119	0.4199359260943882
370	0.6138598250779427	0.3861401749220574
371	0.6138712717381823	0.3861287282618175
372	0.6116103969225488	0.3883896030774512
373	0.6056441173438298	0.3943558826561701
374	0.5906418463938055	0.4093581536061946
375	0.5929535752036348	0.4070464247963652
376	0.5862115609692652	0.4137884390307348
377	2.492082256375635e-18	1
378	0.5862700330739283	0.4137299669260716
379	0.5800640739006618	0.4199359260993382
380	2.264851502416274e-18	1
381	0.5885810130182763	0.4114189869817236
382	0.611610387012299	0.3883896129877011
383	0.5846086236958157	0.4153913763041843
384	0.5906745421707245	0.4093254578292754
385	0.5882713712176054	0.4117286287823946
386	0.5825042270827998	0.4174957729172001
387	0.5929772710951969	0.4070227289048032
388	0.5845847732783959	0.4154152267216041
389	0.5885810130182763	0.4114189869817236
390	0.5928585389110688	0.4071414610889313
391	0.6116086835531562	0.3883913164468438
392	0.5732958901226088	0.4267041098773911
393	0.586151045424844	0.413848954575156
394	0.5825042270780809	0.4174957729219191
395	0.6056441173438298	0.3943558826561701
396	0.5846027555949074	0.4153972444050926
397	0.5861510453668953	0.4138489546331047
398	0.6056458300742683	0.3943541699257317
399	0.5571523391199772	0.4428476608800229
400	0.5928609542909181	0.407139045709082
401	0.592860250116479	0.4071397498835209
402	0.611610387012299	0.3883896129877011
403	0.5846086236958157	0.4153913763041843
404	0.6218293861371592	0.3781706138628408
405	0.6056338442345732	0.3943661557654267
406	2.208750069604681e-18	1
407	0.5929772710951969	0.4070227289048032
408	0.617284398602706	0.382715601397294
409	0.5906777409051558	0.4093222590948441
410	0.5885810130182763	0.4114189869817236
411	0.586151045424844	0.413848954575156
412	0.5732958901226088	0.4267041098773911
413	0.5930983290462123	0.4069016709537877
414	0.5906777409051558	0.4093222590948441
415	0.6173081210031692	0.3826918789968308
416	0.6055960679858712	0.3944039320141288
417	0.6056338426386454	0.3943661573613545
418	0.5671713562539507	0.4328286437460494
419	0.5906476345216498	0.4093523654783501
420	0.5930983290462123	0.4069016709537877
421	0.5929849578304859	0.4070150421695142
422	0.5928585389110688	0.4071414610889313
423	0.5906777409051558	0.4093222590948441
424	0.6056441173438298	0.3943558826561701
425	0.5798466866263809	0.420153313373619
426	0.6056458300742683	0.3943541699257317
427	0.584611818161366	0.415388181838634
428	0.5846086236958157	0.4153913763041843
429	0.6218293861371592	0.3781706138628408
430	0.5906745421707245	0.4093254578292754
431	0.611610387012299	0.3883896129877011
432	0.5732958901226088	0.4267041098773911
433	0.6173098139951125	0.3826901860048875
434	0.5755061273212718	0.4244938726787281
435	0.6116086835531562	0.3883913164468438
436	0.5861510453668953	0.4138489546331047
437	0.5906826745706119	0.4093173254293881
438	0.5825042270780809	0.4174957729219191
439	0.5800640738987159	0.4199359261012841
440	0.6056441173438298	0.3943558826561701
441	0.5885810172194078	0.4114189827805921
442	0.5906745421707245	0.4093254578292754
443	0.588462078966994	0.4115379210330059
444	0.5755061273212718	0.4244938726787281
445	0.5861510454485884	0.4138489545514115
446	0.5884620922265509	0.4115379077734491
447	0.6218293861371592	0.3781706138628408
448	0.5906745421707245	0.4093254578292754
449	0.6056458300742683	0.3943541699257317
450	0.5906777409051558	0.4093222590948441
451	0.5930983290462123	0.4069016709537877
452	0.5825042272049233	0.4174957727950767
453	0.5755061273212718	0.4244938726787281
454	0.6116086835531562	0.3883913164468438
455	0.6173098139951125	0.3826901860048875
456	0.6138712717381823	0.3861287282618175
457	0.6116086835531562	0.3883913164468438
458	0.5565207283820084	0.4434792716179915
459	0.6056441173438298	0.3943558826561701
460	0.5861510453668953	0.4138489546331047
461	2.228520044005453e-18	1
462	0.6056218277348453	0.3943781722651547
463	0.588462078966994	0.4115379210330059
464	0.5800640739099363	0.4199359260900637
465	0.611574529538104	0.388425470461896
466	0.5846086236958157	0.4153913763041843
467	0.5861510453668953	0.4138489546331047
468	0.5801834908669896	0.4198165091330103
469	0.5739054512098563	0.4260945487901438
470	0.5929715142554326	0.4070284857445673
471	2.263855022172395e-18	1
472	0.5930983290462123	0.4069016709537877
473	0.6115968152762408	0.3884031847237592
474	0.6056441173438298	0.3943558826561701
475	0.5885810130182763	0.4114189869817236
476	0.5846028051200068	0.4153971948799932
477	0.5906777409051558	0.4093222590948441
478	0.5739504115750391	0.4260495884249608
479	0.5862700325016069	0.4137299674983931
480	0.6021954258459788	0.397804574154021
481	0.5862700403982722	0.4137299596017276
482	0.5988901701624216	0.4011098298375783
483	0.617286089326564	0.382713910673436
484	0.5906745421707245	0.4093254578292754
485	0.617274349945795	0.382725650054205
486	0.5800640707798235	0.4199359292201764
487	0.613872971539098	0.386127028460902
488	2.228076880084393e-18	1
489	0.5988713331289354	0.4011286668710646
490	6.243183500147025e-54	1
491	2.460753558347817e-18	1
492	0.5906745421707245	0.4093254578292754
493	0.5988901701624216	0.4011098298375783
494	0.6218293861371592	0.3781706138628408
495	0.5906745421707245	0.4093254578292754
496	0.6115127169171397	0.3884872830828602
497	0.5861510303388212	0.4138489696611788
498	3.464171830495036e-36	1
499	0.6056441173438298	0.3943558826561701
500	0.5862700330739283	0.4137299669260716
501	0.582504221233253	0.417495778766747
502	0.5800640738987159	0.4199359261012841
503	0.611610387012299	0.3883896129877011
504	0.5800640739105529	0.4199359260894471
505	0.590888019567253	0.4091119804327469
506	2.307435429787152e-18	1
507	0.5800640738987159	0.4199359261012841
508	0.5565207283820084	0.4434792716179915
509	5.695456818996906e-54	1
510	0.5906745421707245	0.4093254578292754
511	0.5885810130182763	0.4114189869817236
512	0.580272206763817	0.419727793236183
513	0.5671609470136211	0.432839052986379
514	0.5846086236958157	0.4153913763041843
515	0.5801834908669896	0.4198165091330103
516	0.5906566164964393	0.4093433835035606
517	0.5906745421707245	0.4093254578292754
518	0.5928585389110688	0.4071414610889313
519	2.492724853702314e-18	1
520	2.127582172300122e-18	1
521	0.5861510303388212	0.4138489696611788
522	0.5846086236958157	0.4153913763041843
523	0.5671713632449503	0.4328286367550496
524	0.5906745421707245	0.4093254578292754
525	0.5565207283820084	0.4434792716179915
526	0.5928585389110688	0.4071414610889313
527	0.5732958901226088	0.4267041098773911
528	3.498278103111115e-36	1
529	0.5800640739105529	0.4199359260894471
530	0.5929804642212528	0.4070195357787472
531	0.5928585389110688	0.4071414610889313
532	2.150734345274295e-18	1
533	0.5565207283820084	0.4434792716179915
534	0.592860250116479	0.4071397498835209
535	0.5800640738987159	0.4199359261012841
536	0.5565207283820084	0.4434792716179915
537	0.58250422729749	0.4174957727025101
538	0.5885812571244843	0.4114187428755158
539	2.263825694617847e-18	1
540	0.6116086958021926	0.3883913041978074
541	0.5884620222901283	0.4115379777098716
542	0.5755061273212718	0.4244938726787281
543	0.58817701225301	0.41182298774699
544	0.5752055833245192	0.4247944166754807
545	0.5885810130182763	0.4114189869817236
546	0.59233631610008	0.40766368389992
547	0.6207070078288072	0.3792929921711928
548	0.6207070078288072	0.3792929921711928
549	0.587749026196045	0.4122509738039551
550	0.5854588538246415	0.4145411461753585
551	0.5747928101314197	0.4252071898685802
552	0.58763107294376	0.4123689270562399
553	0.5665452776982757	0.4334547223017244
554	0.5898318148663758	0.4101681851336243
555	0.6207070078288072	0.3792929921711928
556	0.5979473741490214	0.4020526258509785
557	0.5876311002455399	0.4123688997544601
558	0.6046608154243104	0.3953391845756896
559	0.5854588535024992	0.4145411464975009
560	0.5689882759767519	0.4310117240232481
561	0.5665244283807086	0.4334755716192913
562	0.5920821351773017	0.4079178648226983
563	2.354655247886974e-18	1
564	0.5794274637296244	0.4205725362703756
565	0.5919103639336433	0.4080896360663567
566	0.597365438642413	0.402634561357587
567	0.5914233268132526	0.4085766731867475

*** RUNNING MODEL 7 (Beta) ***
######################################

>Done in 400 seconds 

-4943.926630847

------------------------------------------------

dN/dS = 0.1269780007485145 (sample variance = 0.016065634923172)

Rate[1]=  0.00022772 (weight=0.5000000)
Rate[2]=  0.25372829 (weight=0.5000000)

------------------------------------------------

 No rate classes with dN/dS>1.

------------------------------------------------

Tabulated Posteriors for Each Site
Sites in Columns, Rate Classes in Rows
Import the following part into a data processing program
for further analysis


Rate/Site	Rate=0.0002277150558502683	Rate=0.2537282864411787
1	1.159954037598226e-09	0.9999999988400459
2	1.025921954603117e-09	0.9999999989740781
3	0.6034741488098578	0.3965258511901422
4	0.001292084443119442	0.9987079155568805
5	0.5844507964885435	0.4155492035114566
6	0.001260002720251047	0.9987399972797489
7	0.5867180959733582	0.4132819040266418
8	0.001274308839341942	0.9987256911606581
9	0.5868347851588009	0.413165214841199
10	0.5912847513394373	0.4087152486605627
11	0.001272583563889155	0.9987274164361108
12	0.001373637681461633	0.9986263623185384
13	0.5833620035877725	0.4166379964122275
14	0.5832077562652928	0.4167922437347072
15	0.5842467051655649	0.4157532948344352
16	0.611126382167682	0.3888736178323181
17	0.6096042640944543	0.3903957359055456
18	0.5925843267533306	0.4074156732466694
19	0.5924646062675472	0.4075353937324529
20	0.5984708516220899	0.4015291483779102
21	0.001301847420245284	0.9986981525797548
22	0.5859012606300523	0.4140987393699476
23	0.5797208762831841	0.4202791237168158
24	0.6133919149487432	0.3866080850512567
25	0.5882027746048033	0.4117972253951968
26	0.6051988677038602	0.3948011322961397
27	0.6051971668752185	0.3948028331247814
28	0.001183889950088122	0.9988161100499118
29	0.5821509478326624	0.4178490521673376
30	0.5902820409120484	0.4097179590879516
31	0.5913004055491402	0.4086995944508597
32	0.5857827619336631	0.414217238066337
33	0.611139878177109	0.3888601218228909
34	0.5821509417639562	0.4178490582360438
35	0.5924629071827316	0.4075370928172683
36	0.6213192369726616	0.3786807630273385
37	0.5902877940541059	0.409712205945894
38	0.5842230505151895	0.4157769494848104
39	0.6051750815377328	0.3948249184622673
40	0.5857827638172849	0.4142172361827151
41	0.5821509706082677	0.4178490293917323
42	0.5857827619366096	0.4142172380633904
43	0.5821509478326624	0.4178490521673376
44	0.6133919149487432	0.3866080850512567
45	0.5860461239426147	0.4139538760573853
46	0.5925722390972541	0.4074277609027459
47	0.611139878177109	0.3888601218228909
48	0.5924629071827316	0.4075370928172683
49	0.575212483632532	0.424787516367468
50	0.001286159558171938	0.9987138404418281
51	1.132822287242502e-06	0.9999988671777127
52	1.115641734086357e-06	0.999998884358266
53	0.6080454502612889	0.391954549738711
54	0.6002362845561591	0.3997637154438409
55	0.58181902655489	0.41818097344511
56	0.5802266524827303	0.4197733475172698
57	0.5839020624390974	0.4160979375609027
58	0.5938087073828004	0.4061912926171996
59	0.001389932197973519	0.9986100678020264
60	0.001212658464818199	0.9987873415351818
61	0.6051971668752185	0.3948028331247814
62	0.5857267134693958	0.4142732865306044
63	0.5857827469455459	0.4142172530544542
64	0.5842229666638481	0.4157770333361519
65	0.5905003700141801	0.40949962998582
66	0.5751818210686891	0.424818178931311
67	0.5924646062675472	0.4075353937324529
68	0.5668924011727912	0.4331075988272089
69	0.5842498784789119	0.4157501215210881
70	0.001383150137354013	0.998616849862646
71	1.191450851658253e-06	0.9999988085491484
72	0.611138198662071	0.388861801337929
73	0.5857827614957536	0.4142172385042464
74	0.5882027786585269	0.4117972213414732
75	0.5730006289071952	0.4269993710928049
76	0.5902958692459216	0.4097041307540783
77	0.5880842392981451	0.4119157607018549
78	0.5880843399249129	0.4119156600750871
79	0.5729808063968758	0.4270191936031242
80	0.6051512662463426	0.3948487337536574
81	0.5905003717187763	0.4094996282812238
82	0.001468743189651375	0.9985312568103487
83	0.5984660134264421	0.4015339865735579
84	0.611139878177109	0.3888601218228909
85	0.5902700512500273	0.4097299487499728
86	0.6168170716544747	0.3831829283455253
87	0.001302666971312426	0.9986973330286877
88	0.5798615650404176	0.4201384349595824
89	0.5857827469465823	0.4142172530534176
90	0.5883601912935077	0.4116398087064924
91	0.5902877940541059	0.409712205945894
92	0.5902958692459216	0.4097041307540783
93	0.5880686689529229	0.4119313310470772
94	0.5776848848872499	0.4223151151127501
95	0.5924629071827316	0.4075370928172683
96	0.5857827469455459	0.4142172530544542
97	0.5902909702358207	0.4097090297641794
98	0.5697644402114226	0.4302355597885775
99	0.001268319759998401	0.9987316802400017
100	0.6002468827665192	0.3997531172334808
101	0.5883537598472074	0.4116462401527927
102	0.001276558421622181	0.9987234415783777
103	0.6051971668752185	0.3948028331247814
104	0.001401815035169411	0.9985981849648305
105	0.5880843399249129	0.4119156600750871
106	0.598377385946098	0.4016226140539019
107	0.5797208793780356	0.4202791206219643
108	0.5905003717187763	0.4094996282812238
109	0.5859012612382547	0.4140987387617453
110	0.001408246845755852	0.9985917531542441
111	0.5880843399249129	0.4119156600750871
112	0.6051614255105215	0.3948385744894784
113	0.001403136388077677	0.9985968636119223
114	0.5797208762571355	0.4202791237428644
115	0.5902877940541059	0.409712205945894
116	0.5902877940541059	0.409712205945894
117	0.5751765121942337	0.4248234878057662
118	0.584246706712031	0.415753293287969
119	0.6118150031800715	0.3881849968199284
120	0.5751818127068813	0.4248181872931187
121	0.5793682166557682	0.4206317833442318
122	0.6111398880353001	0.3888601119646999
123	0.5798398021326081	0.4201601978673919
124	0.5924629071827316	0.4075370928172683
125	0.6051852851522588	0.3948147148477412
126	0.6116942001169197	0.3883057998830803
127	0.6148483273618146	0.3851516726381854
128	0.5902909702358207	0.4097090297641794
129	0.5842498784789119	0.4157501215210881
130	0.001302298009291227	0.9986977019907087
131	0.5730737935284272	0.4269262064715728
132	0.5923666854135566	0.4076333145864434
133	0.5924653054980872	0.4075346945019128
134	0.001280832748821604	0.9987191672511784
135	0.5842320143329406	0.4157679856670594
136	0.6110908741771147	0.3889091258228852
137	1.148517525071198e-06	0.9999988514824749
138	0.5902958692459216	0.4097041307540783
139	0.5905003717187763	0.4094996282812238
140	1.106011719872613e-09	0.9999999988939883
141	0.6133919149487432	0.3866080850512567
142	0.001291467966115195	0.9987085320338848
143	0.5821509535604267	0.4178490464395733
144	0.55627632402588	0.44372367597412
145	0.5751077783127611	0.424892221687239
146	0.585862414822539	0.414137585177461
147	0.5857827469455459	0.4142172530544542
148	0.6111043367233147	0.3888956632766854
149	0.5882027746048033	0.4117972253951968
150	0.5882027786585269	0.4117972213414732
151	0.5984701605727079	0.4015298394272921
152	0.001291966353879268	0.9987080336461206
153	0.001236459110793538	0.9987635408892065
154	0.59258432707972	0.40741567292028
155	0.5729808063968758	0.4270191936031242
156	1.149660071199328e-06	0.9999988503399289
157	0.5905003641106192	0.4094996358893807
158	0.5880842495810696	0.4119157504189304
159	0.6167800165986483	0.3832199834013517
160	0.6168170716544747	0.3831829283455253
161	0.5798398021326081	0.4201601978673919
162	0.6051971668752185	0.3948028331247814
163	0.001267896487076063	0.9987321035129241
164	1.138455100943124e-06	0.9999988615448991
165	0.5902958692459216	0.4097041307540783
166	0.5880842969156103	0.4119157030843896
167	0.5924653054980872	0.4075346945019128
168	0.5842378264901044	0.4157621735098955
169	0.5842498784789119	0.4157501215210881
170	0.6050913503855144	0.3949086496144855
171	0.001407214698729492	0.9985927853012705
172	0.5881462332685659	0.4118537667314342
173	0.5797208793829483	0.4202791206170517
174	0.5905003717187763	0.4094996282812238
175	0.5821511421698008	0.4178488578301992
176	0.5924629071827316	0.4075370928172683
177	0.5842140744049936	0.4157859255950064
178	1.17055589297783e-06	0.999998829444107
179	0.6111327435098535	0.3888672564901466
180	0.5797208793829483	0.4202791206170517
181	0.6051971668752185	0.3948028331247814
182	0.6051971668752185	0.3948028331247814
183	0.5821509590865271	0.4178490409134728
184	0.6051971668752185	0.3948028331247814
185	0.5693094201867864	0.4306905798132135
186	0.5902877940541059	0.409712205945894
187	0.6111381864764458	0.3888618135235542
188	0.588084289829866	0.411915710170134
189	0.5796690827761458	0.4203309172238541
190	0.5924629071827316	0.4075370928172683
191	0.5751818462609604	0.4248181537390397
192	0.5902958692459216	0.4097041307540783
193	0.5859012612382547	0.4140987387617453
194	0.5924646062675472	0.4075353937324529
195	0.6133919149487432	0.3866080850512567
196	0.6133801223752609	0.3866198776247393
197	0.001279104618667146	0.9987208953813329
198	0.6051988677038602	0.3948011322961397
199	0.6051971668752185	0.3948028331247814
200	0.5882027746048033	0.4117972253951968
201	0.001290991088564572	0.9987090089114353
202	0.5901852277740516	0.4098147722259483
203	0.592575439952051	0.407424560047949
204	0.001248542477961975	0.9987514575220381
205	0.6051971668752185	0.3948028331247814
206	0.588084249396758	0.411915750603242
207	0.5759232373458645	0.4240767626541356
208	0.001259393396640693	0.9987406066033594
209	0.601675324170649	0.3983246758293511
210	0.588355306365985	0.411644693634015
211	1.122177661232469e-06	0.9999988778223388
212	0.5821509475425642	0.4178490524574357
213	0.5797208793829483	0.4202791206170517
214	0.5924402488906326	0.4075597511093673
215	0.001123877546358576	0.9988761224536414
216	0.5857827619336631	0.414217238066337
217	0.5729808063968758	0.4270191936031242
218	0.5821509478326624	0.4178490521673376
219	0.5562958779992733	0.4437041220007267
220	0.582150947586781	0.417849052413219
221	0.5668715718235917	0.4331284281764084
222	0.6051988677038602	0.3948011322961397
223	0.59258432707972	0.40741567292028
224	0.5927017142434291	0.4072982857565709
225	0.5796406906783634	0.4203593093216366
226	0.001256861867559882	0.9987431381324401
227	0.5905003717187763	0.4094996282812238
228	0.584246706712031	0.415753293287969
229	0.5924629071827316	0.4075370928172683
230	1.031461699715201e-09	0.9999999989685383
231	0.5821509476048735	0.4178490523951265
232	0.579860828903253	0.4201391710967471
233	0.5880842701696254	0.4119157298303747
234	0.5925633051082947	0.4074366948917052
235	0.5857827614957536	0.4142172385042464
236	0.6051511949654178	0.3948488050345823
237	0.5859012612382547	0.4140987387617453
238	0.5925111322534102	0.4074888677465898
239	0.5882025999965667	0.4117974000034333
240	0.5729808063968758	0.4270191936031242
241	0.5798892389644713	0.4201107610355286
242	0.6213192369726616	0.3786807630273385
243	0.611139878177109	0.3888601218228909
244	0.6168170716544747	0.3831829283455253
245	0.6167580918552641	0.3832419081447359
246	0.5902958692459216	0.4097041307540783
247	0.5821509478326624	0.4178490521673376
248	0.5904339005410676	0.4095660994589325
249	0.5668715718235917	0.4331284281764084
250	0.001259775247369487	0.9987402247526306
251	1.160062625968586e-06	0.999998839937374
252	0.001408067682458425	0.9985919323175415
253	0.6111381864764458	0.3888618135235542
254	0.5882030578188678	0.4117969421811322
255	0.5924260545143327	0.4075739454856673
256	0.6133919149487432	0.3866080850512567
257	0.6168170716544747	0.3831829283455253
258	0.5902909702358207	0.4097090297641794
259	0.6110909602428463	0.3889090397571538
260	0.6051971668752185	0.3948028331247814
261	0.5730395195914153	0.4269604804085846
262	0.6051852816281302	0.3948147183718698
263	0.6168170716544747	0.3831829283455253
264	0.5924646062675472	0.4075353937324529
265	0.5882027786585269	0.4117972213414732
266	0.5905003717187763	0.4094996282812238
267	0.5902877940541059	0.409712205945894
268	0.5797208793705794	0.4202791206294207
269	0.5882027746048033	0.4117972253951968
270	0.5797208793829483	0.4202791206170517
271	0.5842377772574324	0.4157622227425675
272	0.5924646062675472	0.4075353937324529
273	0.585782761875894	0.4142172381241061
274	0.5842498784789119	0.4157501215210881
275	0.584246706712031	0.415753293287969
276	0.5859012612382547	0.4140987387617453
277	0.6111043588162034	0.3888956411837965
278	0.55627632402588	0.44372367597412
279	0.5821509478326624	0.4178490521673376
280	0.5924646062675472	0.4075353937324529
281	0.6213192369726616	0.3786807630273385
282	0.584246706712031	0.415753293287969
283	0.611138198662071	0.388861801337929
284	1.083263564455466e-06	0.9999989167364356
285	1.139185355129003e-06	0.999998860814645
286	0.5902877940541059	0.409712205945894
287	0.5797208793711902	0.4202791206288098
288	0.5859012685144294	0.4140987314855706
289	0.001421450106287231	0.9985785498937128
290	0.5984708516220899	0.4015291483779102
291	0.6051988677038602	0.3948011322961397
292	0.5821509476062304	0.4178490523937696
293	0.584246706712031	0.415753293287969
294	0.5984556614169735	0.4015443385830265
295	0.5925811564190481	0.4074188435809519
296	0.5821509475425642	0.4178490524574357
297	0.5905003864438891	0.4094996135561109
298	1.020359407285116e-09	0.9999999989796405
299	0.5729808063968758	0.4270191936031242
300	0.58820277794027	0.4117972220597299
301	0.5924629071827316	0.4075370928172683
302	0.6051971668752185	0.3948028331247814
303	0.5880842428486313	0.4119157571513687
304	0.001408237339350445	0.9985917626606496
305	0.001468775948925336	0.9985312240510748
306	0.5905003717187763	0.4094996282812238
307	0.6168170716544747	0.3831829283455253
308	0.6133936030474939	0.3866063969525061
309	0.6051988677038602	0.3948011322961397
310	0.5924629071827316	0.4075370928172683
311	0.6133801332511547	0.3866198667488452
312	0.590500364197944	0.4094996358020561
313	0.5880843399249129	0.4119156600750871
314	0.5821509475425642	0.4178490524574357
315	0.5924646062675472	0.4075353937324529
316	0.5859012612382547	0.4140987387617453
317	0.5902877940541059	0.409712205945894
318	0.5984562999742689	0.4015437000257311
319	0.5905003641013852	0.4094996358986149
320	0.5842183129399543	0.4157816870600457
321	0.5797208793829483	0.4202791206170517
322	0.5857827469455459	0.4142172530544542
323	0.5840672061053598	0.4159327938946403
324	0.55627632402588	0.44372367597412
325	0.6051988677038602	0.3948011322961397
326	0.5841961568317815	0.4158038431682185
327	0.5796217483200422	0.4203782516799579
328	0.001267464097238371	0.9987325359027617
329	0.58808432668605	0.4119156733139498
330	0.5882027815675941	0.4117972184324059
331	0.582150947586781	0.417849052413219
332	0.5859012582913909	0.4140987417086091
333	0.5880843399249129	0.4119156600750871
334	0.5798398021326081	0.4201601978673919
335	0.6051971668752185	0.3948028331247814
336	0.001407980604771441	0.9985920193952286
337	0.5905003641239529	0.4094996358760472
338	0.5751818605712522	0.4248181394287478
339	0.5798398021326081	0.4201601978673919
340	0.001291225757632335	0.9987087742423677
341	0.001299890058819309	0.9987001099411806
342	0.5798398021326081	0.4201601978673919
343	0.001237255068325306	0.9987627449316747
344	0.584246706712031	0.415753293287969
345	0.5798398021326081	0.4201601978673919
346	0.5859012685144294	0.4140987314855706
347	0.5751818127068813	0.4248181872931187
348	0.616815390278918	0.383184609721082
349	0.5859012612382547	0.4140987387617453
350	0.5882027779415147	0.4117972220584855
351	0.5924629071827316	0.4075370928172683
352	0.5882027746048033	0.4117972253951968
353	0.585862414822539	0.414137585177461
354	0.6167682677975934	0.3832317322024066
355	0.5924629071827316	0.4075370928172683
356	0.5902909702358207	0.4097090297641794
357	0.5730397723394244	0.4269602276605756
358	0.5729808063968758	0.4270191936031242
359	0.5902958692459216	0.4097041307540783
360	0.5924145482003692	0.4075854517996308
361	0.5729808063968758	0.4270191936031242
362	0.6213192369726616	0.3786807630273385
363	0.001267143037543179	0.9987328569624568
364	0.6111381864764458	0.3888618135235542
365	0.5859012606300523	0.4140987393699476
366	0.5902958692459216	0.4097041307540783
367	0.5797208793711902	0.4202791206288098
368	0.5858818438169843	0.4141181561830157
369	0.5797208793780417	0.4202791206219582
370	0.6133805625935108	0.3866194374064892
371	0.6133919149487432	0.3866080850512567
372	0.6111398880353001	0.3888601119646999
373	0.6051971668752185	0.3948028331247814
374	0.5902553778717196	0.4097446221282805
375	0.5925576549929754	0.4074423450070245
376	0.5858430164394737	0.4141569835605264
377	0.001407722458147355	0.9985922775418526
378	0.5859012612382547	0.4140987387617453
379	0.5797208793731319	0.4202791206268682
380	0.001280061816215962	0.998719938183784
381	0.5882027746048033	0.4117972253951968
382	0.611139878177109	0.3888601218228909
383	0.584246706712031	0.415753293287969
384	0.5902877940541059	0.409712205945894
385	0.587894434387019	0.412105565612981
386	0.5821509475472676	0.4178490524527324
387	0.5925811564190481	0.4074188435809519
388	0.5842230589844859	0.4157769410155141
389	0.5882027746048033	0.4117972253951968
390	0.5924629071827316	0.4075370928172683
391	0.6111381864764458	0.3888618135235542
392	0.5729808063968758	0.4270191936031242
393	0.5857827619336631	0.414217238066337
394	0.5821509475425642	0.4178490524574357
395	0.6051971668752185	0.3948028331247814
396	0.5842408919581271	0.415759108041873
397	0.585782761875894	0.4142172381241061
398	0.6051988677038602	0.3948011322961397
399	0.556905358719303	0.4430946412806969
400	0.5924653054980872	0.4075346945019128
401	0.5924646062675472	0.4075353937324529
402	0.611139878177109	0.3888601218228909
403	0.584246706712031	0.415753293287969
404	0.6213192369726616	0.3786807630273385
405	0.6051869771681514	0.3948130228318486
406	0.001248530278734899	0.9987514697212651
407	0.5925811564190481	0.4074188435809519
408	0.6167918620823448	0.3832081379176551
409	0.5902909702358207	0.4097090297641794
410	0.5882027746048033	0.4117972253951968
411	0.5857827619336631	0.414217238066337
412	0.5729808063968758	0.4270191936031242
413	0.5927017142434291	0.4072982857565709
414	0.5902909702358207	0.4097090297641794
415	0.616815390278918	0.383184609721082
416	0.6051495167216153	0.3948504832783846
417	0.6051869792634819	0.3948130207365181
418	0.5668819738054128	0.4331180261945872
419	0.5902611064000071	0.409738893599993
420	0.5927017142434291	0.4072982857565709
421	0.5925889385265359	0.4074110614734641
422	0.5924629071827316	0.4075370928172683
423	0.5902909702358207	0.4097090297641794
424	0.6051971668752185	0.3948028331247814
425	0.5795043796584959	0.4204956203415041
426	0.6051988677038602	0.3948011322961397
427	0.5842498784789119	0.4157501215210881
428	0.584246706712031	0.415753293287969
429	0.6213192369726616	0.3786807630273385
430	0.5902877940541059	0.409712205945894
431	0.611139878177109	0.3888601218228909
432	0.5729808063968758	0.4270191936031242
433	0.6168170716544747	0.3831829283455253
434	0.5751818271174021	0.424818172882598
435	0.6111381864764458	0.3888618135235542
436	0.585782761875894	0.4142172381241061
437	0.5902958692459216	0.4097041307540783
438	0.5821509475425642	0.4178490524574357
439	0.5797208793711902	0.4202791206288098
440	0.6051971668752185	0.3948028331247814
441	0.5882027787325526	0.4117972212674473
442	0.5902877940541059	0.409712205945894
443	0.58808432668605	0.4119156733139498
444	0.5751818271174021	0.424818172882598
445	0.5857827619573186	0.4142172380426813
446	0.5880843399249129	0.4119156600750871
447	0.6213192369726616	0.3786807630273385
448	0.5902877940541059	0.409712205945894
449	0.6051988677038602	0.3948011322961397
450	0.5902909702358207	0.4097090297641794
451	0.5927017142434291	0.4072982857565709
452	0.5821509476689452	0.4178490523310549
453	0.5751818271174021	0.424818172882598
454	0.6111381864764458	0.3888618135235542
455	0.6168170716544747	0.3831829283455253
456	0.6133919149487432	0.3866080850512567
457	0.6111381864764458	0.3888618135235542
458	0.55627632402588	0.44372367597412
459	0.6051971668752185	0.3948028331247814
460	0.585782761875894	0.4142172381241061
461	0.001259642568081375	0.9987403574319187
462	0.6051750640300879	0.3948249359699121
463	0.58808432668605	0.4119156733139498
464	0.5797208793823366	0.4202791206176634
465	0.611104308279628	0.388895691720372
466	0.584246706712031	0.415753293287969
467	0.585782761875894	0.4142172381241061
468	0.5798398021326081	0.4201601978673919
469	0.5735883051706301	0.4264116948293699
470	0.592575450553353	0.4074245494466468
471	0.001279501820573324	0.9987204981794267
472	0.5927017142434291	0.4072982857565709
473	0.6111264114344181	0.3888735885655819
474	0.6051971668752185	0.3948028331247814
475	0.5882027746048033	0.4117972253951968
476	0.5842409384774868	0.4157590615225131
477	0.5902909702358207	0.4097090297641794
478	0.5736329568900546	0.4263670431099453
479	0.5859012606300523	0.4140987393699476
480	0.6017639404677584	0.3982360595322417
481	0.5859012685144294	0.4140987314855706
482	0.5984701605727079	0.4015298394272921
483	0.6167935340255853	0.3832064659744145
484	0.5902877940541059	0.409712205945894
485	0.6167818880239289	0.3832181119760711
486	0.5797208762777442	0.4202791237222557
487	0.6133936030474939	0.3866063969525061
488	0.001259393525020064	0.99874060647498
489	0.5984514782910609	0.4015485217089391
490	1.134553060135214e-09	0.999999998865447
491	0.001390127211902981	0.998609872788097
492	0.5902877940541059	0.409712205945894
493	0.5984701605727079	0.4015298394272921
494	0.6213192369726616	0.3786807630273385
495	0.5902877940541059	0.409712205945894
496	0.6110430161329793	0.3889569838670208
497	0.5857827469455459	0.4142172530544542
498	1.111315836157462e-06	0.9999988886841638
499	0.6051971668752185	0.3948028331247814
500	0.5859012612382547	0.4140987387617453
501	0.5821509417639562	0.4178490582360438
502	0.5797208793711902	0.4202791206288098
503	0.611139878177109	0.3888601218228909
504	0.5797208793829483	0.4202791206170517
505	0.5905003641239529	0.4094996358760472
506	0.001303993489351526	0.9986960065106485
507	0.5797208793711902	0.4202791206288098
508	0.55627632402588	0.44372367597412
509	1.035431167411637e-09	0.9999999989645688
510	0.5902877940541059	0.409712205945894
511	0.5882027746048033	0.4117972253951968
512	0.5799281983165921	0.4200718016834079
513	0.5668715718235917	0.4331284281764084
514	0.584246706712031	0.415753293287969
515	0.5798398021326081	0.4201601978673919
516	0.5902700141731166	0.4097299858268833
517	0.5902877940541059	0.409712205945894
518	0.5924629071827316	0.4075370928172683
519	0.001408083295060746	0.9985919167049393
520	0.001202900045917508	0.9987970999540824
521	0.5857827469455459	0.4142172530544542
522	0.584246706712031	0.415753293287969
523	0.5668819845424151	0.4331180154575849
524	0.5902877940541059	0.409712205945894
525	0.55627632402588	0.44372367597412
526	0.5924629071827316	0.4075370928172683
527	0.5729808063968758	0.4270191936031242
528	1.122209205416864e-06	0.9999988777907947
529	0.5797208793829483	0.4202791206170517
530	0.59258432707972	0.40741567292028
531	0.5924629071827316	0.4075370928172683
532	0.001215916198255662	0.9987840838017442
533	0.55627632402588	0.44372367597412
534	0.5924646062675472	0.4075353937324529
535	0.5797208793711902	0.4202791206288098
536	0.55627632402588	0.44372367597412
537	0.5821509478326624	0.4178490521673376
538	0.5882030173620166	0.4117969826379834
539	0.001279485290348416	0.9987205147096516
540	0.611138198662071	0.388861801337929
541	0.5880842701696254	0.4119157298303747
542	0.5751818271174021	0.424818172882598
543	0.5878004418118083	0.4121995581881916
544	0.574882646472211	0.4251173535277891
545	0.5882027746048033	0.4117972253951968
546	0.5919428363897837	0.4080571636102163
547	0.6202012525743243	0.3797987474256757
548	0.6202012525743243	0.3797987474256757
549	0.5873742511838578	0.4126257488161421
550	0.5850934702357496	0.4149065297642504
551	0.5744715328969143	0.4255284671030857
552	0.5872567805032629	0.4127432194967372
553	0.5662586167945557	0.4337413832054441
554	0.589448540261566	0.4105514597384339
555	0.6202012525743243	0.3797987474256757
556	0.597531306838331	0.4024686931616689
557	0.5872568077623597	0.4127431922376403
558	0.6042178429080646	0.3957821570919354
559	0.5850934697725665	0.4149065302274336
560	0.5686912762479875	0.4313087237520123
561	0.5662377768117465	0.4337622231882535
562	0.5916898238271496	0.4083101761728504
563	0.001330525116425893	0.9986694748835742
564	0.579086959405372	0.420913040594628
565	0.5915186253664916	0.4084813746335085
566	0.5969515000947146	0.4030484999052854
567	0.5910334643385636	0.4089665356614363

*** RUNNING MODEL 8 (Beta & w) ***
######################################

>Done in 146 seconds 

-4938.90902087108

------------------------------------------------

dN/dS = 0.1300547046497324 (sample variance = 0.06054568790323824)

Rate[1]=  0.01281091 (weight=0.4642997)
Rate[2]=  0.11351701 (weight=0.4642997)
Rate[3]=  1.00000000 (weight=0.0714007)

------------------------------------------------

 Sites with dN/dS>1 (Posterior cutoff = 0.95)

1 (0.9537063311400183)
2 (0.9692209108808724)
140 (0.960974714844818)
230 (0.9685961144425779)
298 (0.9697143147489277)
490 (0.9569366098585621)
509 (0.9682055136291944)


------------------------------------------------

 Sites with dN/dS<=1 (Posterior cutoff = 0.95)

3 (0.01634943761025499)
4 (0.2538517160487644)
5 (0.02168643125098512)
6 (0.2707483316075493)
7 (0.02097169795403303)
8 (0.2630468250305484)
9 (0.02093556741590937)
10 (0.01960923366469782)
11 (0.2640617139131045)
12 (0.2154940004047946)
13 (0.02203719496039773)
14 (0.02208376106349833)
15 (0.02176016133151448)
16 (0.01456935052045989)
17 (0.01492843598552704)
18 (0.01923020597692383)
19 (0.01926604719942872)
20 (0.01761269353467994)
21 (0.2492162323293388)
22 (0.02122539171410905)
23 (0.02324812763967781)
24 (0.01406708576792641)
25 (0.02051440115420216)
26 (0.01592818297160583)
27 (0.01592986735312569)
28 (0.3157934487842811)
29 (0.02243202560053362)
30 (0.01990786935407343)
31 (0.01974769906791491)
32 (0.02126259673543756)
33 (0.01455696300968928)
34 (0.02243200286886985)
35 (0.01926810324890186)
36 (0.01246329283879158)
37 (0.01990077854346925)
38 (0.02179171044100051)
39 (0.01595192953472626)
40 (0.0212625969803534)
41 (0.0224319701643182)
42 (0.0212625967354646)
43 (0.02243202560053362)
44 (0.01406708576792641)
45 (0.02117741956446579)
46 (0.01924455802005762)
47 (0.01455696300968928)
48 (0.01926810324890186)
49 (0.02485147739467341)
50 (0.2568819514122844)
51 (0.7842363607242671)
52 (0.7929930913064323)
53 (0.01528270370283434)
54 (0.01717250881241461)
55 (0.02254267913854437)
56 (0.02310098824504854)
57 (0.02186155825176788)
58 (0.01889312556552399)
59 (0.2085810604310755)
60 (0.2979542646328964)
61 (0.01592986735312569)
62 (0.02128008057405868)
63 (0.02126262434419078)
64 (0.02179183125290243)
65 (0.01982662359802694)
66 (0.02483471116990132)
67 (0.01926604719942872)
68 (0.02803890979386284)
69 (0.02175594783441096)
70 (0.2114492798189153)
71 (0.7532597824602482)
72 (0.0145584960957386)
73 (0.02126264335468019)
74 (0.02051436036856951)
75 (0.02563773608511956)
76 (0.01989097244082668)
77 (0.02055042188041182)
78 (0.02055039173183855)
79 (0.02564513982092055)
80 (0.01597575299759379)
81 (0.01982665908108794)
82 (0.1785303867446849)
83 (0.01761798885040283)
84 (0.01455696300968928)
85 (0.01992254414869108)
86 (0.01334906645138744)
87 (0.248491254632719)
88 (0.02322027276596404)
89 (0.02126262434420107)
90 (0.02046976587902327)
91 (0.01990077854346925)
92 (0.01989097244082668)
93 (0.02055518704055538)
94 (0.02394603232061208)
95 (0.01926810324890186)
96 (0.02126262434419078)
97 (0.01989692115327416)
98 (0.02708269914747895)
99 (0.2662462247965359)
100 (0.01716116207279644)
101 (0.02047064915061291)
102 (0.2618301680655724)
103 (0.01592986735312569)
104 (0.2036960792907203)
105 (0.02055039173183855)
106 (0.01771548017438827)
107 (0.02324810915524425)
108 (0.01982665908108794)
109 (0.02122541926378554)
110 (0.2011134991390107)
111 (0.02055039173183855)
112 (0.01596559248610967)
113 (0.2031572181338501)
114 (0.02324812779599875)
115 (0.01990077854346925)
116 (0.01990077854346925)
117 (0.02485056470154686)
118 (0.02176015766737752)
119 (0.01446691716415338)
120 (0.0248347138091029)
121 (0.02340256228583591)
122 (0.01455695571682126)
123 (0.0232076416272887)
124 (0.01926810324890186)
125 (0.01594172837844865)
126 (0.01457768933276958)
127 (0.01376166828605629)
128 (0.01989692115327416)
129 (0.02175594783441096)
130 (0.2487258527231171)
131 (0.02573804805825741)
132 (0.01938232269814691)
133 (0.01926522595959141)
134 (0.2595776922415682)
135 (0.02177975580925786)
136 (0.01460202206689956)
137 (0.7760102094963119)
138 (0.01989097244082668)
139 (0.01982665908108794)
141 (0.01406708576792641)
142 (0.2543179560770989)
143 (0.02243202563015834)
144 (0.03262954124593943)
145 (0.02490344143733389)
146 (0.02123756877730465)
147 (0.02126262434419078)
148 (0.01458963585564928)
149 (0.02051440115420216)
150 (0.02051436036856951)
151 (0.01761344355447547)
152 (0.2537880685898382)
153 (0.2840144278053008)
154 (0.01923020528734148)
155 (0.02564513982092055)
156 (0.7754115760754817)
157 (0.01982662341124647)
158 (0.02055045398129009)
159 (0.01338056469261888)
160 (0.01334906645138744)
161 (0.0232076416272887)
162 (0.01592986735312569)
163 (0.2664760753477855)
164 (0.7812608668495377)
165 (0.01989097244082668)
166 (0.02055040459835561)
167 (0.01926522595959141)
168 (0.0217719936716318)
169 (0.02175594783441096)
170 (0.0160359148914114)
171 (0.2015385921372191)
172 (0.02053155569180154)
173 (0.02324810912630729)
174 (0.01982665908108794)
175 (0.02243202232401433)
176 (0.01926810324890186)
177 (0.02180368730637471)
178 (0.7644800087077369)
179 (0.01456543212399917)
180 (0.02324810912630729)
181 (0.01592986735312569)
182 (0.01592986735312569)
183 (0.022431969946882)
184 (0.01592986735312569)
185 (0.0270595885114302)
186 (0.01990077854346925)
187 (0.01455850459249977)
188 (0.02055040673322844)
189 (0.02327990122174521)
190 (0.01926810324890186)
191 (0.02483470323017295)
192 (0.01989097244082668)
193 (0.02122541926378554)
194 (0.01926604719942872)
195 (0.01406708576792641)
196 (0.01407758033963568)
197 (0.2604873624885605)
198 (0.01592818297160583)
199 (0.01592986735312569)
200 (0.02051440115420216)
201 (0.2544015491315199)
202 (0.01996127974275203)
203 (0.01924076259343896)
204 (0.2771353546462936)
205 (0.01592986735312569)
206 (0.02055041886003025)
207 (0.02457759878560404)
208 (0.2712002024490278)
209 (0.01680796473710614)
210 (0.02046901890230032)
211 (0.7896493673840277)
212 (0.02243196962058889)
213 (0.02324810912630729)
214 (0.01929501938443038)
215 (0.356295047471856)
216 (0.02126259673543756)
217 (0.02564513982092055)
218 (0.02243202560053362)
219 (0.03262041973082692)
220 (0.02243196962139386)
221 (0.02802421043472267)
222 (0.01592818297160583)
223 (0.01923020528734148)
224 (0.01919700282524521)
225 (0.02329924749434463)
226 (0.2725014250541374)
227 (0.01982665908108794)
228 (0.02176015766737752)
229 (0.01926810324890186)
231 (0.02243196962158248)
232 (0.02321974846784209)
233 (0.02055044782038092)
234 (0.0192552035154241)
235 (0.02126264335468019)
236 (0.01597580615765905)
237 (0.02122541926378554)
238 (0.01925393519364497)
239 (0.0205144145638139)
240 (0.02564513982092055)
241 (0.02320046496219925)
242 (0.01246329283879158)
243 (0.01455696300968928)
244 (0.01334906645138744)
245 (0.01339923359247015)
246 (0.01989097244082668)
247 (0.02243202560053362)
248 (0.01985464151689871)
249 (0.02802421043472267)
250 (0.270990276049879)
251 (0.7699338136976863)
252 (0.2011982178623881)
253 (0.01455850459249977)
254 (0.02051437225815334)
255 (0.01931186681351364)
256 (0.01406708576792641)
257 (0.01334906645138744)
258 (0.01989692115327416)
259 (0.01460196228194384)
260 (0.01592986735312569)
261 (0.02562325939428421)
262 (0.01594173183041124)
263 (0.01334906645138744)
264 (0.01926604719942872)
265 (0.02051436036856951)
266 (0.01982665908108794)
267 (0.01990077854346925)
268 (0.02324810919970226)
269 (0.02051440115420216)
270 (0.02324810912630729)
271 (0.02177205627357691)
272 (0.01926604719942872)
273 (0.02126259673459936)
274 (0.02175594783441096)
275 (0.02176015766737752)
276 (0.02122541926378554)
277 (0.01458961124124014)
278 (0.03262954124593943)
279 (0.02243202560053362)
280 (0.01926604719942872)
281 (0.01246329283879158)
282 (0.02176015766737752)
283 (0.0145584960957386)
284 (0.8091482280750835)
285 (0.7808829017110677)
286 (0.01990077854346925)
287 (0.02324810919610959)
288 (0.02122538928735576)
289 (0.1962717748798243)
290 (0.01761269353467994)
291 (0.01592818297160583)
292 (0.02243196962128553)
293 (0.02176015766737752)
294 (0.01762933530148996)
295 (0.01923393600508454)
296 (0.02243196962058889)
297 (0.0198266590811783)
299 (0.02564513982092055)
300 (0.02051438470169517)
301 (0.01926810324890186)
302 (0.01592986735312569)
303 (0.02055045594907199)
304 (0.2011305632482534)
305 (0.1785218766966253)
306 (0.01982665908108794)
307 (0.01334906645138744)
308 (0.01406559545581073)
309 (0.01592818297160583)
310 (0.01926810324890186)
311 (0.01407756894043972)
312 (0.01982662341240892)
313 (0.02055039173183855)
314 (0.02243196962058889)
315 (0.01926604719942872)
316 (0.02122541926378554)
317 (0.01990077854346925)
318 (0.01762864933808958)
319 (0.01982662341115765)
320 (0.02179820419311339)
321 (0.02324810912630729)
322 (0.02126262434419078)
323 (0.02199971694295334)
324 (0.03262954124593943)
325 (0.01592818297160583)
326 (0.02182760708917046)
327 (0.02331877781736436)
328 (0.2667086347697708)
329 (0.02055039569101813)
330 (0.02051438467966689)
331 (0.02243196962139386)
332 (0.02122542112392634)
333 (0.02055039173183855)
334 (0.0232076416272887)
335 (0.01592986735312569)
336 (0.2012330153698273)
337 (0.01982662341159429)
338 (0.02483471411587023)
339 (0.0232076416272887)
340 (0.2542811529208218)
341 (0.2498168619620646)
342 (0.0232076416272887)
343 (0.283818492686261)
344 (0.02176015766737752)
345 (0.0232076416272887)
346 (0.02122538928735576)
347 (0.0248347138091029)
348 (0.01335048480389159)
349 (0.02122541926378554)
350 (0.02051438481557684)
351 (0.01926810324890186)
352 (0.02051440115420216)
353 (0.02123756877730465)
354 (0.01339052474431008)
355 (0.01926810324890186)
356 (0.01989692115327416)
357 (0.0256231562365096)
358 (0.02564513982092055)
359 (0.01989097244082668)
360 (0.01943262686852936)
361 (0.02564513982092055)
362 (0.01246329283879158)
363 (0.2668817289254799)
364 (0.01455850459249977)
365 (0.02122539171410905)
366 (0.01989097244082668)
367 (0.02324810919610959)
368 (0.02123150367651866)
369 (0.02324810915517457)
370 (0.01407719082419428)
371 (0.01406708576792641)
372 (0.01455695571682126)
373 (0.01592986735312569)
374 (0.01994055963388582)
375 (0.0192618958697031)
376 (0.02124363427270835)
377 (0.2013362389213088)
378 (0.02122541926378554)
379 (0.02324810918413392)
380 (0.2599828269992934)
381 (0.02051440115420216)
382 (0.01455696300968928)
383 (0.02176015766737752)
384 (0.01990077854346925)
385 (0.02060817209364567)
386 (0.02243196962063553)
387 (0.01923393600508454)
388 (0.02179170272748173)
389 (0.02051440115420216)
390 (0.01926810324890186)
391 (0.01455850459249977)
392 (0.02564513982092055)
393 (0.02126259673543756)
394 (0.02243196962058889)
395 (0.01592986735312569)
396 (0.02176795217358421)
397 (0.02126259673459936)
398 (0.01592818297160583)
399 (0.03233697073204467)
400 (0.01926522595959141)
401 (0.01926604719942872)
402 (0.01455696300968928)
403 (0.02176015766737752)
404 (0.01246329283879158)
405 (0.01594004944034436)
406 (0.2771413986165693)
407 (0.01923393600508454)
408 (0.01337045498480489)
409 (0.01989692115327416)
410 (0.02051440115420216)
411 (0.02126259673543756)
412 (0.02564513982092055)
413 (0.01919700282524521)
414 (0.01989692115327416)
415 (0.01335048480389159)
416 (0.01597747312816856)
417 (0.01594005007499086)
418 (0.02803155085593747)
419 (0.01993349937499645)
420 (0.01919700282524521)
421 (0.01926123192424949)
422 (0.01926810324890186)
423 (0.01989692115327416)
424 (0.01592986735312569)
425 (0.02332643941522216)
426 (0.01592818297160583)
427 (0.02175594783441096)
428 (0.02176015766737752)
429 (0.01246329283879158)
430 (0.01990077854346925)
431 (0.01455696300968928)
432 (0.02564513982092055)
433 (0.01334906645138744)
434 (0.02483472469141962)
435 (0.01455850459249977)
436 (0.02126259673459936)
437 (0.01989097244082668)
438 (0.02243196962058889)
439 (0.02324810919610959)
440 (0.01592986735312569)
441 (0.0205143603694342)
442 (0.01990077854346925)
443 (0.02055039569101813)
444 (0.02483472469141962)
445 (0.02126259673566335)
446 (0.02055039173183855)
447 (0.01246329283879158)
448 (0.01990077854346925)
449 (0.01592818297160583)
450 (0.01989692115327416)
451 (0.01919700282524521)
452 (0.02243196962228403)
453 (0.02483472469141962)
454 (0.01455850459249977)
455 (0.01334906645138744)
456 (0.01406708576792641)
457 (0.01455850459249977)
458 (0.03262954124593943)
459 (0.01592986735312569)
460 (0.02126259673459936)
461 (0.2710336806826412)
462 (0.01595195051933089)
463 (0.02055039569101813)
464 (0.02324810912990513)
465 (0.01458965628439343)
466 (0.02176015766737752)
467 (0.02126259673459936)
468 (0.0232076416272887)
469 (0.02544701144011257)
470 (0.01924075427849303)
471 (0.2602781263320348)
472 (0.01919700282524521)
473 (0.01456932204486109)
474 (0.01592986735312569)
475 (0.02051440115420216)
476 (0.02176785825631985)
477 (0.01989692115327416)
478 (0.02539880521868815)
479 (0.02122539171410905)
480 (0.01694043434117724)
481 (0.02122538928735576)
482 (0.01761344355447547)
483 (0.01336904038965992)
484 (0.01990077854346925)
485 (0.01337894960022769)
486 (0.02324812767222399)
487 (0.01406559545581073)
488 (0.2712001339527602)
489 (0.0176339313482041)
491 (0.2085203335185382)
492 (0.01990077854346925)
493 (0.01761344355447547)
494 (0.01246329283879158)
495 (0.01990077854346925)
496 (0.01464623635214057)
497 (0.02126262434419078)
498 (0.7952610757248811)
499 (0.01592986735312569)
500 (0.02122541926378554)
501 (0.02243200286886985)
502 (0.02324810919610959)
503 (0.01455696300968928)
504 (0.02324810912630729)
505 (0.01982662341159429)
506 (0.2480940726835064)
507 (0.02324810919610959)
508 (0.03262954124593943)
510 (0.01990077854346925)
511 (0.02051440115420216)
512 (0.0231872208730627)
513 (0.02802421043472267)
514 (0.02176015766737752)
515 (0.0232076416272887)
516 (0.0199225764896463)
517 (0.01990077854346925)
518 (0.01926810324890186)
519 (0.2011788366581335)
520 (0.3039094287190336)
521 (0.02126262434419078)
522 (0.02176015766737752)
523 (0.02803155716230165)
524 (0.01990077854346925)
525 (0.03262954124593943)
526 (0.01926810324890186)
527 (0.02564513982092055)
528 (0.7896368074376365)
529 (0.02324810912630729)
530 (0.01923020528734148)
531 (0.01926810324890186)
532 (0.2960034897142479)
533 (0.03262954124593943)
534 (0.01926604719942872)
535 (0.02324810919610959)
536 (0.03262954124593943)
537 (0.02243202560053362)
538 (0.02051438232835159)
539 (0.2602858588123419)
540 (0.0145584960957386)
541 (0.02055044782038092)
542 (0.02483472469141962)
543 (0.02063680549990735)
544 (0.02497109409232012)
545 (0.02051440115420216)
546 (0.01941594764402793)
547 (0.0126800676374154)
548 (0.0126800676374154)
549 (0.02076823493118224)
550 (0.02148079920015819)
551 (0.02509438569846108)
552 (0.02080441472057016)
553 (0.02829807569302818)
554 (0.02014330674381425)
555 (0.0126800676374154)
556 (0.01787920938513482)
557 (0.02080440651758021)
558 (0.01616756563721079)
559 (0.02148082949935765)
560 (0.02729191468705821)
561 (0.0282832707963225)
562 (0.01951279063254226)
563 (0.2348683102316256)
564 (0.02346609358739643)
565 (0.01953977039946194)
566 (0.01801932078113292)
567 (0.01968188424058295)


------------------------------------------------

Tabulated Posteriors for Each Site
Sites in Columns, Rate Classes in Rows
Import the following part into a data processing program
for further analysis


Rate/Site	Rate=0.01281091134898091	Rate=0.1135170055134855	Rate=1
1	7.994013003304168e-05	0.04621372872994858	0.9537063311400183
2	5.065943905037274e-05	0.0307284296800772	0.9692209108808724
3	0.5321897088409474	0.4514608535487975	0.01634943761025499
4	0.08597909141708043	0.6601691925341551	0.2538517160487644
5	0.5217847350298119	0.4565288337192028	0.02168643125098512
6	0.08329931121037483	0.6459523571820759	0.2707483316075493
7	0.5230571450335666	0.4559711570124003	0.02097169795403303
8	0.08451158309076072	0.652441591878691	0.2630468250305484
9	0.5231223487107605	0.4559420838733301	0.02093556741590937
10	0.5255890602035127	0.4548017061317894	0.01960923366469782
11	0.08435290476344205	0.6515853813234533	0.2640617139131045
12	0.09233284760932101	0.6921731519858842	0.2154940004047946
13	0.5211607901276599	0.4568020149119423	0.02203719496039773
14	0.5210806943174334	0.4568355446190682	0.02208376106349833
15	0.5216705045271265	0.456569334141359	0.02176016133151448
16	0.5362328658129171	0.449197783666623	0.01456935052045989
17	0.535426000003594	0.449645564010879	0.01492843598552704
18	0.5263088504294995	0.4544609435935765	0.01923020597692383
19	0.5262426172874286	0.4544913355131426	0.01926604719942872
20	0.5295139303254888	0.4528733761398314	0.01761269353467994
21	0.08674286014282441	0.6640409075278367	0.2492162323293388
22	0.5226038208865459	0.456170787399345	0.02122539171410905
23	0.5191035692704338	0.4576483030898884	0.02324812763967781
24	0.5374174766883894	0.4485154375436842	0.01406708576792641
25	0.5238894014839689	0.4555961973618288	0.02051440115420216
26	0.5331120416763634	0.4509597753520309	0.01592818297160583
27	0.5331107941432613	0.450959338503613	0.01592986735312569
28	0.07648059840134035	0.6077259528143786	0.3157934487842811
29	0.5204886000915374	0.4570793743079291	0.02243202560053362
30	0.5250375320574412	0.4550545985884853	0.01990786935407343
31	0.52555247124146	0.4546998296906252	0.01974769906791491
32	0.5225373755807489	0.4562000276838136	0.02126259673543756
33	0.5362423053888434	0.4492007316014672	0.01455696300968928
34	0.5204886102279352	0.4570793869031949	0.02243200286886985
35	0.5262411849240258	0.4544907118270723	0.01926810324890186
36	0.5415095215568366	0.4460271856043716	0.01246329283879158
37	0.5250424658791349	0.4550567555773958	0.01990077854346925
38	0.5216490534930279	0.4565592360659715	0.02179171044100051
39	0.5330944430445612	0.4509536274207128	0.01595192953472626
40	0.5225373758868525	0.4562000271327943	0.0212625969803534
41	0.5204886332125297	0.4570793966231521	0.0224319701643182
42	0.5225373755813688	0.4562000276831666	0.0212625967354646
43	0.5204886000915374	0.4570793743079291	0.02243202560053362
44	0.5374174766883894	0.4485154375436842	0.01406708576792641
45	0.5226799880140905	0.4561425924214437	0.02117741956446579
46	0.5262987789883329	0.4544566629916094	0.01924455802005762
47	0.5362423053888434	0.4492007316014672	0.01455696300968928
48	0.5262411849240258	0.4544907118270723	0.01926810324890186
49	0.516496859017308	0.4586516635880185	0.02485147739467341
50	0.0854935916274617	0.6576244569602537	0.2568819514122844
51	0.00309577202946136	0.2126678672462716	0.7842363607242671
52	0.002952498042344061	0.2040544106512237	0.7929930913064323
53	0.5345957084298789	0.4501215878672867	0.01528270370283434
54	0.5304454657484868	0.4523820254390986	0.01717250881241461
55	0.5202887116830347	0.457168609178421	0.02254267913854437
56	0.5193732452163253	0.4575257665386261	0.02310098824504854
57	0.5214678702849155	0.4566705714633166	0.02186155825176788
58	0.5269639430856966	0.4541429313487795	0.01889312556552399
59	0.09352978278632618	0.6978891567825984	0.2085810604310755
60	0.07913326612145291	0.6229124692456507	0.2979542646328964
61	0.5331107941432613	0.450959338503613	0.01592986735312569
62	0.5225060342866128	0.4562138851393285	0.02128008057405868
63	0.5225373581996186	0.4562000174561908	0.02126262434419078
64	0.5216489732806118	0.4565591954664858	0.02179183125290243
65	0.5251636011000524	0.4550097753019206	0.01982662359802694
66	0.5164890485394616	0.4586762402906372	0.02483471116990132
67	0.5262426172874286	0.4544913355131426	0.01926604719942872
68	0.5115850728666715	0.4603760173394656	0.02803890979386284
69	0.521673364155672	0.456570688009917	0.02175594783441096
70	0.0930334809596623	0.6955172392214224	0.2114492798189153
71	0.003609765128505052	0.2431304524112467	0.7532597824602482
72	0.5362411384100124	0.4492003654942491	0.0145584960957386
73	0.5225373518791251	0.4562000047661947	0.02126264335468019
74	0.5238894230587732	0.4555962165726573	0.02051436036856951
75	0.5152156621936733	0.4591466017212072	0.02563773608511956
76	0.5250492876341387	0.4550597399250346	0.01989097244082668
77	0.5238234474775444	0.4556261306420438	0.02055042188041182
78	0.5238235026725621	0.4556261055955994	0.02055039173183855
79	0.5152040352790558	0.4591508249000236	0.02564513982092055
80	0.533076794231105	0.4509474527713011	0.01597575299759379
81	0.5251635835081242	0.4550097574107879	0.01982665908108794
82	0.09895193421310353	0.7225176790422116	0.1785303867446849
83	0.5295101200520357	0.4528718910975614	0.01761798885040283
84	0.5362423053888434	0.4492007316014672	0.01455696300968928
85	0.5250273219291491	0.4550501339221598	0.01992254414869108
86	0.5391943064947594	0.4474566270538531	0.01334906645138744
87	0.08684341108416087	0.6646653342831201	0.248491254632719
88	0.519177126050015	0.4576026011840211	0.02322027276596404
89	0.5225373581998457	0.4562000174559533	0.02126262434420107
90	0.5239700786593516	0.4555601554616253	0.02046976587902327
91	0.5250424658791349	0.4550567555773958	0.01990077854346925
92	0.5250492876341387	0.4550597399250346	0.01989097244082668
93	0.5238147794142445	0.4556300335452	0.02055518704055538
94	0.5179310210444201	0.4581229466349678	0.02394603232061208
95	0.5262411849240258	0.4544907118270723	0.01926810324890186
96	0.5225373581996186	0.4562000174561908	0.02126262434419078
97	0.5250451493431257	0.4550579295036	0.01989692115327416
98	0.5132299925011303	0.4596873083513906	0.02708269914747895
99	0.08400644477005537	0.6497473304334087	0.2662462247965359
100	0.5304536921335308	0.4523851457936729	0.01716116207279644
101	0.5239668512041322	0.4555624996452548	0.02047064915061291
102	0.08470335091410362	0.6534664810203239	0.2618301680655724
103	0.5331107941432613	0.450959338503613	0.01592986735312569
104	0.09438748419355823	0.7019164365157216	0.2036960792907203
105	0.5238235026725621	0.4556261055955994	0.02055039173183855
106	0.5294400152558327	0.452844504569779	0.01771548017438827
107	0.5191035795753003	0.4576483112694555	0.02324810915524425
108	0.5251635835081242	0.4550097574107879	0.01982665908108794
109	0.5226038071447382	0.4561707735914762	0.02122541926378554
110	0.09484356318845638	0.704042937672533	0.2011134991390107
111	0.5238235026725621	0.4556261055955994	0.02055039173183855
112	0.5330843270792159	0.4509500804346744	0.01596559248610967
113	0.09448205296294446	0.7023607289032054	0.2031572181338501
114	0.5191035691832824	0.4576483030207189	0.02324812779599875
115	0.5250424658791349	0.4550567555773958	0.01990077854346925
116	0.5250424658791349	0.4550567555773958	0.01990077854346925
117	0.5164809656884646	0.4586684696099885	0.02485056470154686
118	0.5216705070175182	0.4565693353151042	0.02176015766737752
119	0.5365763515327775	0.4489567313030691	0.01446691716415338
120	0.5164890440823318	0.4586762421085653	0.0248347138091029
121	0.5188898290260426	0.4577076086881214	0.02340256228583591
122	0.5362423113589108	0.449200732924268	0.01455695571682126
123	0.5191715955601292	0.4576207628125822	0.0232076416272887
124	0.5262411849240258	0.4544907118270723	0.01926810324890186
125	0.5331020034520308	0.4509562681695205	0.01594172837844865
126	0.5364917750669737	0.4489305356002568	0.01457768933276958
127	0.5381680322401011	0.4480702994738427	0.01376166828605629
128	0.5250451493431257	0.4550579295036	0.01989692115327416
129	0.521673364155672	0.456570688009917	0.02175594783441096
130	0.08680812273888745	0.6644660245379956	0.2487258527231171
131	0.5152066705847014	0.4590552813570412	0.02573804805825741
132	0.5261609167514893	0.4544567605503639	0.01938232269814691
133	0.5262431941437482	0.4544915798966604	0.01926522595959141
134	0.08505927404427731	0.6553630337141544	0.2595776922415682
135	0.5216571820706527	0.4565630621200894	0.02177975580925786
136	0.5362079762481455	0.4491900016849548	0.01460202206689956
137	0.003230886923747522	0.2207589035799404	0.7760102094963119
138	0.5250492876341387	0.4550597399250346	0.01989097244082668
139	0.5251635835081242	0.4550097574107879	0.01982665908108794
140	6.616534824456261e-05	0.03895911980693744	0.960974714844818
141	0.5374174766883894	0.4485154375436842	0.01406708576792641
142	0.08591331710102594	0.6597687268218752	0.2543179560770989
143	0.520488601378432	0.4570793729914097	0.02243202563015834
144	0.5050888826693706	0.4622815760846899	0.03262954124593943
145	0.5164309779657745	0.4586655805968917	0.02490344143733389
146	0.5225820579709448	0.4561803732517505	0.02123756877730465
147	0.5225373581996186	0.4562000174561908	0.02126262434419078
148	0.5362174091001265	0.4491929550442242	0.01458963585564928
149	0.5238894014839689	0.4555961973618288	0.02051440115420216
150	0.5238894230587732	0.4555962165726573	0.02051436036856951
151	0.5295133907850783	0.4528731656604461	0.01761344355447547
152	0.08598400115262655	0.6602279302575351	0.2537880685898382
153	0.08125262786528577	0.6347329443294135	0.2840144278053008
154	0.5263088509136316	0.454460943799027	0.01923020528734148
155	0.5152040352790558	0.4591508249000236	0.02564513982092055
156	0.003240765599866223	0.2213476583246521	0.7754115760754817
157	0.5251635998363008	0.4550097767524529	0.01982662341124647
158	0.523823436862858	0.4556261091558518	0.02055045398129009
159	0.5391696334531674	0.4474498018542138	0.01338056469261888
160	0.5391943064947594	0.4474566270538531	0.01334906645138744
161	0.5191715955601292	0.4576207628125822	0.0232076416272887
162	0.5331107941432613	0.450959338503613	0.01592986735312569
163	0.08397218067550169	0.6495517439767129	0.2664760753477855
164	0.003144453561936976	0.2155946795885254	0.7812608668495377
165	0.5250492876341387	0.4550597399250346	0.01989097244082668
166	0.5238234791233342	0.4556261162783102	0.02055040459835561
167	0.5262431941437482	0.4544915798966604	0.01926522595959141
168	0.5216624620569992	0.456565544271369	0.0217719936716318
169	0.521673364155672	0.456570688009917	0.02175594783441096
170	0.5330322740933092	0.4509318110152793	0.0160359148914114
171	0.09476918918500658	0.7036922186777743	0.2015385921372191
172	0.5238579627490073	0.4556104815591911	0.02053155569180154
173	0.519103579591441	0.4576483112822518	0.02324810912630729
174	0.5251635835081242	0.4550097574107879	0.01982665908108794
175	0.5204886460112098	0.457079331664776	0.02243202232401433
176	0.5262411849240258	0.4544907118270723	0.01926810324890186
177	0.5216409172558846	0.4565553954377408	0.02180368730637471
178	0.003422246379546556	0.2320977449127165	0.7644800087077369
179	0.5362358508497654	0.4491987170262355	0.01456543212399917
180	0.519103579591441	0.4576483112822518	0.02324810912630729
181	0.5331107941432613	0.450959338503613	0.01592986735312569
182	0.5331107941432613	0.450959338503613	0.01592986735312569
183	0.5204886308382353	0.4570793992148828	0.022431969946882
184	0.5331107941432613	0.450959338503613	0.01592986735312569
185	0.5130340046580336	0.4599064068305361	0.0270595885114302
186	0.5250424658791349	0.4550567555773958	0.01990077854346925
187	0.5362411312916811	0.4492003641158192	0.01455850459249977
188	0.5238234752054417	0.4556261180613299	0.02055040673322844
189	0.5190690184963175	0.4576510802819372	0.02327990122174521
190	0.5262411849240258	0.4544907118270723	0.01926810324890186
191	0.5164890619611847	0.4586762348086424	0.02483470323017295
192	0.5250492876341387	0.4550597399250346	0.01989097244082668
193	0.5226038071447382	0.4561707735914762	0.02122541926378554
194	0.5262426172874286	0.4544913355131426	0.01926604719942872
195	0.5374174766883894	0.4485154375436842	0.01406708576792641
196	0.5374093893976317	0.4485130302627326	0.01407758033963568
197	0.08491677744903789	0.6545958600624017	0.2604873624885605
198	0.5331120416763634	0.4509597753520309	0.01592818297160583
199	0.5331107941432613	0.450959338503613	0.01592986735312569
200	0.5238894014839689	0.4555961973618288	0.02051440115420216
201	0.08589158920094229	0.6597068616675378	0.2544015491315199
202	0.5249760039739292	0.4550627162833188	0.01996127974275203
203	0.5263014377375733	0.4544577996689877	0.01924076259343896
204	0.08231097677259308	0.6405536685811132	0.2771353546462936
205	0.5331107941432613	0.450959338503613	0.01592986735312569
206	0.5238234530082517	0.455626128131718	0.02055041886003025
207	0.5169055910756987	0.4585168101386974	0.02457759878560404
208	0.08323724796473339	0.6455625495862388	0.2712002024490278
209	0.5312212005102965	0.4519708347525973	0.01680796473710614
210	0.5239680347845653	0.4555629463131343	0.02046901890230032
211	0.003007099803493871	0.2073435328124784	0.7896493673840277
212	0.5204886283678368	0.4570794020115744	0.02243196962058889
213	0.519103579591441	0.4576483112822518	0.02324810912630729
214	0.5262222794774166	0.454482701138153	0.01929501938443038
215	0.07065970103707772	0.5730452514910662	0.356295047471856
216	0.5225373755807489	0.4562000276838136	0.02126259673543756
217	0.5152040352790558	0.4591508249000236	0.02564513982092055
218	0.5204886000915374	0.4570793743079291	0.02243202560053362
219	0.5051011279142695	0.4622784523549036	0.03262041973082692
220	0.5204886283769112	0.4570794020016949	0.02243196962139386
221	0.5115812596980083	0.460394529867269	0.02802421043472267
222	0.5331120416763634	0.4509597753520309	0.01592818297160583
223	0.5263088509136316	0.454460943799027	0.01923020528734148
224	0.5263731972367364	0.4544297999380184	0.01919700282524521
225	0.5190494108509907	0.4576513416546648	0.02329924749434463
226	0.08302831507404448	0.6444702598718181	0.2725014250541374
227	0.5251635835081242	0.4550097574107879	0.01982665908108794
228	0.5216705070175182	0.4565693353151042	0.02176015766737752
229	0.5262411849240258	0.4544907118270723	0.01926810324890186
230	5.179686229639469e-05	0.0313520886951257	0.9685961144425779
231	0.5204886283806983	0.4570794019977193	0.02243196962158248
232	0.5191768957596873	0.4576033557724706	0.02321974846784209
233	0.5238234481465336	0.4556261040330855	0.02055044782038092
234	0.5262913088238171	0.4544534876607588	0.0192552035154241
235	0.5225373518791251	0.4562000047661947	0.02126264335468019
236	0.5330767537322527	0.4509474401100882	0.01597580615765905
237	0.5226038071447382	0.4561707735914762	0.02122541926378554
238	0.5262678100178432	0.4544782547885119	0.01925393519364497
239	0.5238893305457779	0.4555962548904082	0.0205144145638139
240	0.5152040352790558	0.4591508249000236	0.02564513982092055
241	0.5191964830460627	0.457603051991738	0.02320046496219925
242	0.5415095215568366	0.4460271856043716	0.01246329283879158
243	0.5362423053888434	0.4492007316014672	0.01455696300968928
244	0.5391943064947594	0.4474566270538531	0.01334906645138744
245	0.5391550093071432	0.4474457571003867	0.01339923359247015
246	0.5250492876341387	0.4550597399250346	0.01989097244082668
247	0.5204886000915374	0.4570793743079291	0.02243202560053362
248	0.5251186508273702	0.4550267076557311	0.01985464151689871
249	0.5115812596980083	0.460394529867269	0.02802421043472267
250	0.08327001415075655	0.6457397097993645	0.270990276049879
251	0.003331367016467424	0.2267348192858463	0.7699338136976863
252	0.09482945315808805	0.703972328979524	0.2011982178623881
253	0.5362411312916811	0.4492003641158192	0.01455850459249977
254	0.5238894810779215	0.4555961466639251	0.02051437225815334
255	0.5262104361360533	0.4544776970504331	0.01931186681351364
256	0.5374174766883894	0.4485154375436842	0.01406708576792641
257	0.5391943064947594	0.4474566270538531	0.01334906645138744
258	0.5250451493431257	0.4550579295036	0.01989692115327416
259	0.5362080217775397	0.4491900159405165	0.01460196228194384
260	0.5331107941432613	0.450959338503613	0.01592986735312569
261	0.5152384064504266	0.4591383341552892	0.02562325939428421
262	0.5331020008938473	0.4509562672757416	0.01594173183041124
263	0.5391943064947594	0.4474566270538531	0.01334906645138744
264	0.5262426172874286	0.4544913355131426	0.01926604719942872
265	0.5238894230587732	0.4555962165726573	0.02051436036856951
266	0.5251635835081242	0.4550097574107879	0.01982665908108794
267	0.5250424658791349	0.4550567555773958	0.01990077854346925
268	0.5191035795505212	0.4576483112497765	0.02324810919970226
269	0.5238894014839689	0.4555961973618288	0.02051440115420216
270	0.519103579591441	0.4576483112822518	0.02324810912630729
271	0.5216624194782353	0.4565655242481879	0.02177205627357691
272	0.5262426172874286	0.4544913355131426	0.01926604719942872
273	0.5225373755687408	0.4562000276966598	0.02126259673459936
274	0.521673364155672	0.456570688009917	0.02175594783441096
275	0.5216705070175182	0.4565693353151042	0.02176015766737752
276	0.5226038071447382	0.4561707735914762	0.02122541926378554
277	0.5362174258370351	0.4491929629217248	0.01458961124124014
278	0.5050888826693706	0.4622815760846899	0.03262954124593943
279	0.5204886000915374	0.4570793743079291	0.02243202560053362
280	0.5262426172874286	0.4544913355131426	0.01926604719942872
281	0.5415095215568366	0.4460271856043716	0.01246329283879158
282	0.5216705070175182	0.4565693353151042	0.02176015766737752
283	0.5362411384100124	0.4492003654942491	0.0145584960957386
284	0.002691412990025539	0.188160358934891	0.8091482280750835
285	0.003150665588418791	0.2159664327005135	0.7808829017110677
286	0.5250424658791349	0.4550567555773958	0.01990077854346925
287	0.5191035795525254	0.4576483112513651	0.02324810919610959
288	0.5226038252351881	0.4561707854774563	0.02122538928735576
289	0.09572980960130301	0.7079984155188728	0.1962717748798243
290	0.5295139303254888	0.4528733761398314	0.01761269353467994
291	0.5331120416763634	0.4509597753520309	0.01592818297160583
292	0.5204886283811482	0.4570794019975663	0.02243196962128553
293	0.5216705070175182	0.4565693353151042	0.02176015766737752
294	0.5295019565857982	0.4528687081127118	0.01762933530148996
295	0.5263062316077538	0.4544598323871616	0.01923393600508454
296	0.5204886283678368	0.4570794020115744	0.02243196962058889
297	0.5251635868857171	0.4550097540331046	0.0198266590811783
298	4.974162753153602e-05	0.03023594362354081	0.9697143147489277
299	0.5152040352790558	0.4591508249000236	0.02564513982092055
300	0.5238894105750889	0.4555962047232159	0.02051438470169517
301	0.5262411849240258	0.4544907118270723	0.01926810324890186
302	0.5331107941432613	0.450959338503613	0.01592986735312569
303	0.523823433238212	0.4556261108127162	0.02055045594907199
304	0.09484142839393739	0.7040280083578092	0.2011305632482534
305	0.09895352510672047	0.7225245981966543	0.1785218766966253
306	0.5251635835081242	0.4550097574107879	0.01982665908108794
307	0.5391943064947594	0.4474566270538531	0.01334906645138744
308	0.5374186243157428	0.4485157802284464	0.01406559545581073
309	0.5331120416763634	0.4509597753520309	0.01592818297160583
310	0.5262411849240258	0.4544907118270723	0.01926810324890186
311	0.5374093981796757	0.4485130328798846	0.01407756894043972
312	0.5251635998546025	0.4550097767329886	0.01982662341240892
313	0.5238235026725621	0.4556261055955994	0.02055039173183855
314	0.5204886283678368	0.4570794020115744	0.02243196962058889
315	0.5262426172874286	0.4544913355131426	0.01926604719942872
316	0.5226038071447382	0.4561707735914762	0.02122541926378554
317	0.5250424658791349	0.4550567555773958	0.01990077854346925
318	0.5295024499177231	0.4528689007441873	0.01762864933808958
319	0.5251635998343511	0.4550097767544912	0.01982662341115765
320	0.5216446447053728	0.4565571511015138	0.02179820419311339
321	0.519103579591441	0.4576483112822518	0.02324810912630729
322	0.5225373581996186	0.4562000174561908	0.02126262434419078
323	0.5215076473768576	0.4564926356801891	0.02199971694295334
324	0.5050888826693706	0.4622815760846899	0.03262954124593943
325	0.5331120416763634	0.4509597753520309	0.01592818297160583
326	0.5216246628449301	0.4565477300658994	0.02182760708917046
327	0.5190340100002243	0.4576472121824113	0.02331877781736436
328	0.08393561816309164	0.6493557470671376	0.2667086347697708
329	0.5238234954338622	0.4556261088751198	0.02055039569101813
330	0.5238894114167979	0.4555962039035353	0.02051438467966689
331	0.5204886283769112	0.4570794020016949	0.02243196962139386
332	0.5226038045344087	0.4561707743416649	0.02122542112392634
333	0.5238235026725621	0.4556261055955994	0.02055039173183855
334	0.5191715955601292	0.4576207628125822	0.0232076416272887
335	0.5331107941432613	0.450959338503613	0.01592986735312569
336	0.09482329087020828	0.7039436937599645	0.2012330153698273
337	0.5251635998390081	0.4550097767493976	0.01982662341159429
338	0.5164890598787408	0.4586762260053889	0.02483471411587023
339	0.5191715955601292	0.4576207628125822	0.0232076416272887
340	0.08591087221259094	0.6598079748665874	0.2542811529208218
341	0.0866254218343195	0.6635577162036159	0.2498168619620646
342	0.5191715955601292	0.4576207628125822	0.0232076416272887
343	0.08129461571986804	0.634886891593871	0.283818492686261
344	0.5216705070175182	0.4565693353151042	0.02176015766737752
345	0.5191715955601292	0.4576207628125822	0.0232076416272887
346	0.5226038252351881	0.4561707854774563	0.02122538928735576
347	0.5164890440823318	0.4586762421085653	0.0248347138091029
348	0.5391931964179272	0.4474563187781811	0.01335048480389159
349	0.5226038071447382	0.4561707735914762	0.02122541926378554
350	0.5238894105174881	0.455596204666935	0.02051438481557684
351	0.5262411849240258	0.4544907118270723	0.01926810324890186
352	0.5238894014839689	0.4555961973618288	0.02051440115420216
353	0.5225820579709448	0.4561803732517505	0.02123756877730465
354	0.5391618267761722	0.4474476484795178	0.01339052474431008
355	0.5262411849240258	0.4544907118270723	0.01926810324890186
356	0.5250451493431257	0.4550579295036	0.01989692115327416
357	0.515238576023333	0.4591382677401575	0.0256231562365096
358	0.5152040352790558	0.4591508249000236	0.02564513982092055
359	0.5250492876341387	0.4550597399250346	0.01989097244082668
360	0.5261666265918303	0.4544007465396404	0.01943262686852936
361	0.5152040352790558	0.4591508249000236	0.02564513982092055
362	0.5415095215568366	0.4460271856043716	0.01246329283879158
363	0.08390842557295043	0.6492098455015696	0.2668817289254799
364	0.5362411312916811	0.4492003641158192	0.01455850459249977
365	0.5226038208865459	0.456170787399345	0.02122539171410905
366	0.5250492876341387	0.4550597399250346	0.01989097244082668
367	0.5191035795525254	0.4576483112513651	0.02324810919610959
368	0.522592923214738	0.4561755731087432	0.02123150367651866
369	0.5191035795753396	0.4576483112694859	0.02324810915517457
370	0.5374096891274472	0.4485131200483585	0.01407719082419428
371	0.5374174766883894	0.4485154375436842	0.01406708576792641
372	0.5362423113589108	0.449200732924268	0.01455695571682126
373	0.5331107941432613	0.450959338503613	0.01592986735312569
374	0.5250147811718447	0.4550446591942695	0.01994055963388582
375	0.5262865991745893	0.4544515049557075	0.0192618958697031
376	0.5225711955151201	0.4561851702121715	0.02124363427270835
377	0.09480502008624962	0.7038587409924416	0.2013362389213088
378	0.5226038071447382	0.4561707735914762	0.02122541926378554
379	0.519103579559186	0.4576483112566802	0.02324810918413392
380	0.08499677201493543	0.6550204009857712	0.2599828269992934
381	0.5238894014839689	0.4555961973618288	0.02051440115420216
382	0.5362423053888434	0.4492007316014672	0.01455696300968928
383	0.5216705070175182	0.4565693353151042	0.02176015766737752
384	0.5250424658791349	0.4550567555773958	0.01990077854346925
385	0.5237177851470486	0.4556740427593056	0.02060817209364567
386	0.5204886283688213	0.4570794020105433	0.02243196962063553
387	0.5263062316077538	0.4544598323871616	0.01923393600508454
388	0.5216490587421355	0.4565592385303827	0.02179170272748173
389	0.5238894014839689	0.4555961973618288	0.02051440115420216
390	0.5262411849240258	0.4544907118270723	0.01926810324890186
391	0.5362411312916811	0.4492003641158192	0.01455850459249977
392	0.5152040352790558	0.4591508249000236	0.02564513982092055
393	0.5225373755807489	0.4562000276838136	0.02126259673543756
394	0.5204886283678368	0.4570794020115744	0.02243196962058889
395	0.5331107941432613	0.450959338503613	0.01592986735312569
396	0.5216652100483848	0.4565668377780309	0.02176795217358421
397	0.5225373755687408	0.4562000276966598	0.02126259673459936
398	0.5331120416763634	0.4509597753520309	0.01592818297160583
399	0.5054827652856868	0.4621802639822686	0.03233697073204467
400	0.5262431941437482	0.4544915798966604	0.01926522595959141
401	0.5262426172874286	0.4544913355131426	0.01926604719942872
402	0.5362423053888434	0.4492007316014672	0.01455696300968928
403	0.5216705070175182	0.4565693353151042	0.02176015766737752
404	0.5415095215568366	0.4460271856043716	0.01246329283879158
405	0.5331032466973432	0.4509567038623122	0.01594004944034436
406	0.08230999974365084	0.6405486016397799	0.2771413986165693
407	0.5263062316077538	0.4544598323871616	0.01923393600508454
408	0.5391775445077792	0.4474520005074158	0.01337045498480489
409	0.5250451493431257	0.4550579295036	0.01989692115327416
410	0.5238894014839689	0.4555961973618288	0.02051440115420216
411	0.5225373755807489	0.4562000276838136	0.02126259673543756
412	0.5152040352790558	0.4591508249000236	0.02564513982092055
413	0.5263731972367364	0.4544297999380184	0.01919700282524521
414	0.5250451493431257	0.4550579295036	0.01989692115327416
415	0.5391931964179272	0.4474563187781811	0.01335048480389159
416	0.5330755201049309	0.4509470067669007	0.01597747312816856
417	0.5331032462270051	0.4509567036980039	0.01594005007499086
418	0.5115831646510408	0.4603852844930216	0.02803155085593747
419	0.5250196979556712	0.4550468026693324	0.01993349937499645
420	0.5263731972367364	0.4544297999380184	0.01919700282524521
421	0.5263012011970056	0.4544375668787448	0.01926123192424949
422	0.5262411849240258	0.4544907118270723	0.01926810324890186
423	0.5250451493431257	0.4550579295036	0.01989692115327416
424	0.5331107941432613	0.450959338503613	0.01592986735312569
425	0.5189781965432964	0.4576953640414815	0.02332643941522216
426	0.5331120416763634	0.4509597753520309	0.01592818297160583
427	0.521673364155672	0.456570688009917	0.02175594783441096
428	0.5216705070175182	0.4565693353151042	0.02176015766737752
429	0.5415095215568366	0.4460271856043716	0.01246329283879158
430	0.5250424658791349	0.4550567555773958	0.01990077854346925
431	0.5362423053888434	0.4492007316014672	0.01455696300968928
432	0.5152040352790558	0.4591508249000236	0.02564513982092055
433	0.5391943064947594	0.4474566270538531	0.01334906645138744
434	0.5164890420169467	0.4586762332916337	0.02483472469141962
435	0.5362411312916811	0.4492003641158192	0.01455850459249977
436	0.5225373755687408	0.4562000276966598	0.02126259673459936
437	0.5250492876341387	0.4550597399250346	0.01989097244082668
438	0.5204886283678368	0.4570794020115744	0.02243196962058889
439	0.5191035795525254	0.4576483112513651	0.02324810919610959
440	0.5331107941432613	0.450959338503613	0.01592986735312569
441	0.5238894230742961	0.4555962165562697	0.0205143603694342
442	0.5250424658791349	0.4550567555773958	0.01990077854346925
443	0.5238234954338622	0.4556261088751198	0.02055039569101813
444	0.5164890420169467	0.4586762332916337	0.02483472469141962
445	0.5225373755857284	0.4562000276786082	0.02126259673566335
446	0.5238235026725621	0.4556261055955994	0.02055039173183855
447	0.5415095215568366	0.4460271856043716	0.01246329283879158
448	0.5250424658791349	0.4550567555773958	0.01990077854346925
449	0.5331120416763634	0.4509597753520309	0.01592818297160583
450	0.5250451493431257	0.4550579295036	0.01989692115327416
451	0.5263731972367364	0.4544297999380184	0.01919700282524521
452	0.5204886283940937	0.4570794019836223	0.02243196962228403
453	0.5164890420169467	0.4586762332916337	0.02483472469141962
454	0.5362411312916811	0.4492003641158192	0.01455850459249977
455	0.5391943064947594	0.4474566270538531	0.01334906645138744
456	0.5374174766883894	0.4485154375436842	0.01406708576792641
457	0.5362411312916811	0.4492003641158192	0.01455850459249977
458	0.5050888826693706	0.4622815760846899	0.03262954124593943
459	0.5331107941432613	0.450959338503613	0.01592986735312569
460	0.5225373755687408	0.4562000276966598	0.02126259673459936
461	0.08326179372402881	0.64570452559333	0.2710336806826412
462	0.5330944274958451	0.450953621984824	0.01595195051933089
463	0.5238234954338622	0.4556261088751198	0.02055039569101813
464	0.5191035795894341	0.4576483112806608	0.02324810912990513
465	0.5362173915209847	0.449192952194622	0.01458965628439343
466	0.5216705070175182	0.4565693353151042	0.02176015766737752
467	0.5225373755687408	0.4562000276966598	0.02126259673459936
468	0.5191715955601292	0.4576207628125822	0.0232076416272887
469	0.5155454771144665	0.459007511445421	0.02544701144011257
470	0.5263014435766161	0.454457802144891	0.01924075427849303
471	0.08494995082237156	0.6547719228455937	0.2602781263320348
472	0.5263731972367364	0.4544297999380184	0.01919700282524521
473	0.5362328866944436	0.4491977912606953	0.01456932204486109
474	0.5331107941432613	0.450959338503613	0.01592986735312569
475	0.5238894014839689	0.4555961973618288	0.02051440115420216
476	0.5216652682458335	0.4565668734978467	0.02176785825631985
477	0.5250451493431257	0.4550579295036	0.01989692115327416
478	0.5155830342771394	0.4590181605041725	0.02539880521868815
479	0.5226038208865459	0.456170787399345	0.02122539171410905
480	0.5312242022503865	0.4518353634084363	0.01694043434117724
481	0.5226038252351881	0.4561707854774563	0.02122538928735576
482	0.5295133907850783	0.4528731656604461	0.01761344355447547
483	0.5391786511320509	0.4474523084782893	0.01336904038965992
484	0.5250424658791349	0.4550567555773958	0.01990077854346925
485	0.5391708889119893	0.447450161487783	0.01337894960022769
486	0.5191035692522883	0.4576483030754876	0.02324812767222399
487	0.5374186243157428	0.4485157802284464	0.01406559545581073
488	0.08323725865889844	0.6455626073883415	0.2712001339527602
489	0.5294986509573081	0.4528674176944878	0.0176339313482041
490	7.37243919172323e-05	0.04298966574952059	0.9569366098585621
491	0.09354447858325807	0.6979351878982039	0.2085203335185382
492	0.5250424658791349	0.4550567555773958	0.01990077854346925
493	0.5295133907850783	0.4528731656604461	0.01761344355447547
494	0.5415095215568366	0.4460271856043716	0.01246329283879158
495	0.5250424658791349	0.4550567555773958	0.01990077854346925
496	0.5361743181381455	0.4491794455097139	0.01464623635214057
497	0.5225373581996186	0.4562000174561908	0.02126262434419078
498	0.002915931550341352	0.2018229927247775	0.7952610757248811
499	0.5331107941432613	0.450959338503613	0.01592986735312569
500	0.5226038071447382	0.4561707735914762	0.02122541926378554
501	0.5204886102279352	0.4570793869031949	0.02243200286886985
502	0.5191035795525254	0.4576483112513651	0.02324810919610959
503	0.5362423053888434	0.4492007316014672	0.01455696300968928
504	0.519103579591441	0.4576483112822518	0.02324810912630729
505	0.5251635998390081	0.4550097767493976	0.01982662341159429
506	0.08692183090878436	0.6649840964077092	0.2480940726835064
507	0.5191035795525254	0.4576483112513651	0.02324810919610959
508	0.5050888826693706	0.4622815760846899	0.03262954124593943
509	5.252040471888216e-05	0.03174196596608674	0.9682055136291944
510	0.5250424658791349	0.4550567555773958	0.01990077854346925
511	0.5238894014839689	0.4555961973618288	0.02051440115420216
512	0.5192187639789889	0.4575940151479484	0.0231872208730627
513	0.5115812596980083	0.460394529867269	0.02802421043472267
514	0.5216705070175182	0.4565693353151042	0.02176015766737752
515	0.5191715955601292	0.4576207628125822	0.0232076416272887
516	0.5250272994238597	0.4550501240864938	0.0199225764896463
517	0.5250424658791349	0.4550567555773958	0.01990077854346925
518	0.5262411849240258	0.4544907118270723	0.01926810324890186
519	0.094831994564988	0.7039891687768784	0.2011788366581335
520	0.0782419143937384	0.617848656887228	0.3039094287190336
521	0.5225373581996186	0.4562000174561908	0.02126262434419078
522	0.5216705070175182	0.4565693353151042	0.02176015766737752
523	0.5115831662950104	0.4603852765426879	0.02803155716230165
524	0.5250424658791349	0.4550567555773958	0.01990077854346925
525	0.5050888826693706	0.4622815760846899	0.03262954124593943
526	0.5262411849240258	0.4544907118270723	0.01926810324890186
527	0.5152040352790558	0.4591508249000236	0.02564513982092055
528	0.003007315099581791	0.2073558774627816	0.7896368074376365
529	0.519103579591441	0.4576483112822518	0.02324810912630729
530	0.5263088509136316	0.454460943799027	0.01923020528734148
531	0.5262411849240258	0.4544907118270723	0.01926810324890186
532	0.07942747927405258	0.6245690310116995	0.2960034897142479
533	0.5050888826693706	0.4622815760846899	0.03262954124593943
534	0.5262426172874286	0.4544913355131426	0.01926604719942872
535	0.5191035795525254	0.4576483112513651	0.02324810919610959
536	0.5050888826693706	0.4622815760846899	0.03262954124593943
537	0.5204886000915374	0.4570793743079291	0.02243202560053362
538	0.5238894672160774	0.4555961504555711	0.02051438232835159
539	0.0849486805159667	0.6547654606716914	0.2602858588123419
540	0.5362411384100124	0.4492003654942491	0.0145584960957386
541	0.5238234481465336	0.4556261040330855	0.02055044782038092
542	0.5164890420169467	0.4586762332916337	0.02483472469141962
543	0.5236654193555587	0.4556977751445339	0.02063680549990735
544	0.5163050534833112	0.4587238524243686	0.02497109409232012
545	0.5238894014839689	0.4555961973618288	0.02051440115420216
546	0.5259546494467655	0.4546294029092064	0.01941594764402793
547	0.5409334748791265	0.4463864574834582	0.0126800676374154
548	0.5409334748791265	0.4463864574834582	0.0126800676374154
549	0.5234256814493692	0.4558060836194486	0.02076823493118224
550	0.5221483746722915	0.4563708261275505	0.02148079920015819
551	0.5160736441427527	0.4588319701587861	0.02509438569846108
552	0.5233601158534081	0.4558354694260218	0.02080441472057016
553	0.51120252308695	0.4604994012200218	0.02829807569302818
554	0.524578062847618	0.4552786304085677	0.02014330674381425
555	0.5409334748791265	0.4463864574834582	0.0126800676374154
556	0.5289987063097371	0.453122084305128	0.01787920938513482
557	0.5233601307665667	0.4558354627158531	0.02080440651758021
558	0.5325880591951003	0.4512443751676889	0.01616756563721079
559	0.5221483590978384	0.4563708114028038	0.02148082949935765
560	0.5126688767477624	0.4600392085651794	0.02729191468705821
561	0.511198763620284	0.4605179655833934	0.0282832707963225
562	0.5258070586776691	0.4546801506897887	0.01951279063254226
563	0.08906761612126382	0.6760640736471105	0.2348683102316256
564	0.5187384762695623	0.4577954301430414	0.02346609358739643
565	0.5257197532764528	0.4547404763240852	0.01953977039946194
566	0.5286872227896756	0.4532934564291916	0.01801932078113292
567	0.5254504401264534	0.4548676756329637	0.01968188424058295

*** RUNNING MODEL 9 (Beta & Gamma) ***
######################################

>Done in 210 seconds 

-4943.92337896892

------------------------------------------------

dN/dS = 0.1270701049978374 (sample variance = 0.01609573469321943)

Rate[1]=  0.00020114 (weight=0.5000000)
Rate[2]=  0.25393907 (weight=0.5000000)

------------------------------------------------

 No rate classes with dN/dS>1.

------------------------------------------------

Tabulated Posteriors for Each Site
Sites in Columns, Rate Classes in Rows
Import the following part into a data processing program
for further analysis


Rate/Site	Rate=0.0002011383699838047	Rate=0.253939071625691
1	7.975568750494652e-10	0.9999999992024432
2	7.053602953779664e-10	0.9999999992946398
3	0.6035204116519961	0.396479588348004
4	0.001140702588013862	0.9988592974119862
5	0.5844889340400613	0.4155110659599387
6	0.001112359335660945	0.9988876406643391
7	0.5867572180884273	0.4132427819115727
8	0.00112499991493351	0.9988750000850665
9	0.5868739578367107	0.4131260421632893
10	0.5913256180740531	0.4086743819259469
11	0.001123468739441657	0.9988765312605583
12	0.00121273876584673	0.9987872612341532
13	0.5833984250414522	0.4166015749585478
14	0.5832447317402395	0.4167552682597604
15	0.5842846865514463	0.4157153134485538
16	0.6111757571009846	0.3888242428990153
17	0.6096525573681622	0.3903474426318378
18	0.5926259080095041	0.407374091990496
19	0.5925061346467887	0.4074938653532112
20	0.598514943180156	0.401485056819844
21	0.001149326473482454	0.9988506735265176
22	0.5859399711025348	0.4140600288974652
23	0.5797568976475659	0.4202431023524342
24	0.613442236232979	0.3865577637670211
25	0.5882424807415904	0.4117575192584096
26	0.6052457828664168	0.3947542171335832
27	0.6052440795521729	0.3947559204478272
28	0.001045128649955428	0.9989548713500445
29	0.5821880297775301	0.41781197022247
30	0.590322627801982	0.4096773721980179
31	0.5913409488318814	0.4086590511681187
32	0.585821421058297	0.414178578941703
33	0.6111892697703946	0.3888107302296054
34	0.5821880237088985	0.4178119762911015
35	0.5925044330500154	0.4074955669499846
36	0.6213727908819057	0.3786272091180943
37	0.590328386177572	0.4096716138224279
38	0.584261007966306	0.415738992033694
39	0.6052219705636789	0.3947780294363211
40	0.5858214229424423	0.4141785770575577
41	0.5821880525842061	0.4178119474157938
42	0.5858214210612432	0.4141785789387569
43	0.5821880297775301	0.41781197022247
44	0.613442236232979	0.3865577637670211
45	0.5860842776238862	0.4139157223761139
46	0.5926138060416702	0.4073861939583297
47	0.6111892697703946	0.3888107302296054
48	0.5925044330500154	0.4074955669499846
49	0.5752465204833056	0.4247534795166943
50	0.00113546694156801	0.9988645330584319
51	8.82500892463229e-07	0.9999991174991076
52	8.691062487026335e-07	0.9999991308937514
53	0.608091993931213	0.391908006068787
54	0.6002796693269079	0.399720330673092
55	0.5818547826955287	0.4181452173044714
56	0.5802617179794907	0.4197382820205092
57	0.583938696060854	0.4160613039391461
58	0.5938494588165631	0.4061505411834369
59	0.001227136541204342	0.9987728634587957
60	0.0010705404260001	0.9989294595739999
61	0.6052440795521729	0.3947559204478272
62	0.5857653561712375	0.4142346438287625
63	0.5858214060526644	0.4141785939473355
64	0.5842609241515003	0.4157390758484997
65	0.5905410666246834	0.4094589333753165
66	0.5752158634665373	0.4247841365334628
67	0.5925061346467887	0.4074938653532112
68	0.5669227687286422	0.4330772312713577
69	0.5842878657280498	0.4157121342719501
70	0.001221145289920943	0.9987788547100791
71	9.281935416707879e-07	0.9999990718064583
72	0.6111875878031263	0.3888124121968736
73	0.5858214206098411	0.414178579390159
74	0.5882424848076131	0.411757515192387
75	0.5730337104103844	0.4269662895896156
76	0.5903364732153289	0.4096635267846712
77	0.5881238943146053	0.4118761056853947
78	0.5881239949273137	0.4118760050726862
79	0.5730138801054061	0.4269861198945939
80	0.6051981291637705	0.3948018708362295
81	0.5905410683221757	0.4094589316778243
82	0.001296766712578548	0.9987032332874215
83	0.5985100996148917	0.4014899003851083
84	0.6111892697703946	0.3888107302296054
85	0.5903106236774697	0.4096893763225303
86	0.6168688017420105	0.3831311982579895
87	0.001150050590898294	0.9988499494091017
88	0.5798976334260175	0.4201023665739826
89	0.5858214060537007	0.4141785939462994
90	0.5883993438674646	0.4116006561325354
91	0.590328386177572	0.4096716138224279
92	0.5903364732153289	0.4096635267846712
93	0.5881083155206426	0.4118916844793574
94	0.577719430274662	0.4222805697253379
95	0.5925044330500154	0.4074955669499846
96	0.5858214060526644	0.4141785939473355
97	0.5903315670350285	0.4096684329649715
98	0.5697961077407186	0.4302038922592814
99	0.001119706314977285	0.9988802936850227
100	0.6002902786937008	0.3997097213062992
101	0.5883929097787337	0.4116070902212664
102	0.001126985976729568	0.9988730140232703
103	0.6052440795521729	0.3947559204478272
104	0.00123763919915414	0.9987623608008459
105	0.5881239949273137	0.4118760050726862
106	0.5984213446986387	0.4015786553013612
107	0.5797569007470962	0.4202430992529039
108	0.5905410683221757	0.4094589316778243
109	0.5859399717049567	0.4140600282950433
110	0.001243321026269351	0.9987566789737307
111	0.5881239949273137	0.4118760050726862
112	0.6052082988193049	0.394791701180695
113	0.0012388065044113	0.9987611934955886
114	0.5797568976214845	0.4202431023785154
115	0.590328386177572	0.4096716138224279
116	0.590328386177572	0.4096716138224279
117	0.5752105436560035	0.4247894563439965
118	0.5842846892663368	0.4157153107336631
119	0.6118641852765252	0.3881358147234747
120	0.5752158551052846	0.4247841448947153
121	0.5794040798893181	0.4205959201106819
122	0.6111892796382139	0.388810720361786
123	0.5798758754233133	0.4201241245766869
124	0.5925044330500154	0.4074955669499846
125	0.6052321847387552	0.3947678152612447
126	0.6117431776953135	0.3882568223046865
127	0.6148986728133602	0.3851013271866398
128	0.5903315670350285	0.4096684329649715
129	0.5842878657280498	0.4157121342719501
130	0.001149724652341733	0.9988502753476582
131	0.5731062256399326	0.4268937743600673
132	0.5924080761466614	0.4075919238533386
133	0.5925068349027831	0.4074931650972169
134	0.001130759869573321	0.9988692401304267
135	0.5842699816425168	0.4157300183574833
136	0.6111402114392782	0.3888597885607218
137	8.947334693193718e-07	0.9999991052665306
138	0.5903364732153289	0.4096635267846712
139	0.5905410683221757	0.4094589316778243
140	7.604518084576139e-10	0.9999999992395482
141	0.613442236232979	0.3865577637670211
142	0.001140157521129086	0.9988598424788708
143	0.5821880355069451	0.4178119644930549
144	0.5563019782316291	0.4436980217683709
145	0.575141765697015	0.4248582343029849
146	0.5859011103127464	0.4140988896872535
147	0.5858214060526644	0.4141785939473355
148	0.6111536897482258	0.3888463102517741
149	0.5882424807415904	0.4117575192584096
150	0.5882424848076131	0.411757515192387
151	0.5985142511174302	0.4014857488825699
152	0.001140597931158961	0.9988594020688411
153	0.001091564775181416	0.9989084352248185
154	0.5926259085824899	0.4073740914175102
155	0.5730138801054061	0.4269861198945939
156	8.956239472702387e-07	0.9999991043760528
157	0.5905410607164768	0.4094589392835231
158	0.5881239045515367	0.4118760954484633
159	0.6168317057376493	0.3831682942623506
160	0.6168688017420105	0.3831311982579895
161	0.5798758754233133	0.4201241245766869
162	0.6052440795521729	0.3947559204478272
163	0.001119335226461279	0.9988806647735388
164	8.868908849818293e-07	0.999999113109115
165	0.5903364732153289	0.4096635267846712
166	0.5881239519174717	0.4118760480825284
167	0.5925068349027831	0.4074931650972169
168	0.5842757991158435	0.4157242008841565
169	0.5842878657280498	0.4157121342719501
170	0.6051381476906794	0.3948618523093206
171	0.001242409226632882	0.9987575907733671
172	0.5881859174209781	0.4118140825790219
173	0.579756900752011	0.420243099247989
174	0.5905410683221757	0.4094589316778243
175	0.5821882243124276	0.4178117756875724
176	0.5925044330500154	0.4074955669499846
177	0.5842520218474003	0.4157479781525996
178	9.11909996694816e-07	0.9999990880900033
179	0.6111784218419798	0.3888215781580202
180	0.579756900752011	0.420243099247989
181	0.6052440795521729	0.3947559204478272
182	0.6052440795521729	0.3947559204478272
183	0.5821880410519733	0.4178119589480268
184	0.6052440795521729	0.3947559204478272
185	0.5693408696029219	0.4306591303970781
186	0.590328386177572	0.4096716138224279
187	0.6111875756057523	0.3888124243942477
188	0.5881239448391127	0.4118760551608873
189	0.5797050760506011	0.4202949239493989
190	0.5925044330500154	0.4074955669499846
191	0.5752158886564965	0.4247841113435035
192	0.5903364732153289	0.4096635267846712
193	0.5859399717049567	0.4140600282950433
194	0.5925061346467887	0.4074938653532112
195	0.613442236232979	0.3865577637670211
196	0.6134304306817349	0.3865695693182652
197	0.001129236189111333	0.9988707638108887
198	0.6052457828664168	0.3947542171335832
199	0.6052440795521729	0.3947559204478272
200	0.5882424807415904	0.4117575192584096
201	0.001139736338803469	0.9988602636611965
202	0.5902257577962238	0.4097742422037762
203	0.5926170115777508	0.4073829884222491
204	0.001102238669004794	0.9988977613309952
205	0.6052440795521729	0.3947559204478272
206	0.5881239044119233	0.4118760955880767
207	0.575956497231942	0.4240435027680581
208	0.00111182387479643	0.9988881761252035
209	0.6017198310117158	0.3982801689882841
210	0.5883944581778547	0.4116055418221453
211	8.742043798855671e-07	0.9999991257956201
212	0.5821880294988636	0.4178119705011364
213	0.579756900752011	0.420243099247989
214	0.592481750350273	0.4075182496497271
215	0.0009921194349535264	0.9990078805650465
216	0.585821421058297	0.414178578941703
217	0.5730138801054061	0.4269861198945939
218	0.5821880297775301	0.41781197022247
219	0.5563215401195765	0.4436784598804236
220	0.5821880295431098	0.4178119704568903
221	0.5669019441070983	0.4330980558929017
222	0.6052457828664168	0.3947542171335832
223	0.5926259085824899	0.4073740914175102
224	0.592743345670102	0.4072566543298981
225	0.5796766671831495	0.4203233328168505
226	0.001109584979770015	0.99889041502023
227	0.5905410683221757	0.4094589316778243
228	0.5842846892663368	0.4157153107336631
229	0.5925044330500154	0.4074955669499846
230	7.091722404571337e-10	0.9999999992908277
231	0.5821880295611997	0.4178119704388001
232	0.5798968974141133	0.4201031025858866
233	0.5881239251376505	0.4118760748623494
234	0.5926048621576075	0.4073951378423925
235	0.5858214206098411	0.414178579390159
236	0.6051980580726509	0.394801941927349
237	0.5859399717049567	0.4140600282950433
238	0.5925526818092137	0.4074473181907862
239	0.5882423060717373	0.4117576939282625
240	0.5730138801054061	0.4269861198945939
241	0.579925325200726	0.420074674799274
242	0.6213727908819057	0.3786272091180943
243	0.6111892697703946	0.3888107302296054
244	0.6168688017420105	0.3831311982579895
245	0.6168097577277218	0.3831902422722782
246	0.5903364732153289	0.4096635267846712
247	0.5821880297775301	0.41781197022247
248	0.5904739726417262	0.4095260273582737
249	0.5669019441070983	0.4330980558929017
250	0.001112161174602675	0.9988878388253973
251	9.037316583125216e-07	0.9999990962683417
252	0.0012431627450905	0.9987568372549095
253	0.6111875756057523	0.3888124243942477
254	0.5882427642470099	0.4117572357529901
255	0.5924675285372475	0.4075324714627524
256	0.613442236232979	0.3865577637670211
257	0.6168688017420105	0.3831311982579895
258	0.5903315670350285	0.4096684329649715
259	0.6111402976095025	0.3888597023904975
260	0.6052440795521729	0.3947559204478272
261	0.5730726165634392	0.4269273834365607
262	0.6052321812205437	0.3947678187794563
263	0.6168688017420105	0.3831311982579895
264	0.5925061346467887	0.4074938653532112
265	0.5882424848076131	0.411757515192387
266	0.5905410683221757	0.4094589316778243
267	0.590328386177572	0.4096716138224279
268	0.5797569007396282	0.4202430992603718
269	0.5882424807415904	0.4117575192584096
270	0.579756900752011	0.420243099247989
271	0.5842757498329962	0.4157242501670038
272	0.5925061346467887	0.4074938653532112
273	0.5858214210004906	0.4141785789995094
274	0.5842878657280498	0.4157121342719501
275	0.5842846892663368	0.4157153107336631
276	0.5859399717049567	0.4140600282950433
277	0.611153711731343	0.388846288268657
278	0.5563019782316291	0.4436980217683709
279	0.5821880297775301	0.41781197022247
280	0.5925061346467887	0.4074938653532112
281	0.6213727908819057	0.3786272091180943
282	0.5842846892663368	0.4157153107336631
283	0.6111875878031263	0.3888124121968736
284	8.438756132905692e-07	0.9999991561243867
285	8.874600189755454e-07	0.999999112539981
286	0.590328386177572	0.4096716138224279
287	0.5797569007402394	0.4202430992597605
288	0.5859399789894043	0.4140600210105957
289	0.001254985166497665	0.9987450148335023
290	0.598514943180156	0.401485056819844
291	0.6052457828664168	0.3947542171335832
292	0.5821880295625184	0.4178119704374816
293	0.5842846892663368	0.4157153107336631
294	0.5984997359741014	0.4015002640258986
295	0.5926227332592182	0.4073772667407818
296	0.5821880294988636	0.4178119705011364
297	0.590541083051749	0.4094589169482511
298	7.015354923127782e-10	0.9999999992984645
299	0.5730138801054061	0.4269861198945939
300	0.5882424840832723	0.4117575159167277
301	0.5925044330500154	0.4074955669499846
302	0.6052440795521729	0.3947559204478272
303	0.588123897807965	0.411876102192035
304	0.001243312618455112	0.9987566873815449
305	0.001296795644970684	0.9987032043550292
306	0.5905410683221757	0.4094589316778243
307	0.6168688017420105	0.3831311982579895
308	0.6134439267871976	0.3865560732128023
309	0.6052457828664168	0.3947542171335832
310	0.5925044330500154	0.4074955669499846
311	0.6134304415658948	0.3865695584341053
312	0.590541060803807	0.409458939196193
313	0.5881239949273137	0.4118760050726862
314	0.5821880294988636	0.4178119705011364
315	0.5925061346467887	0.4074938653532112
316	0.5859399717049567	0.4140600282950433
317	0.590328386177572	0.4096716138224279
318	0.5985003755190467	0.4014996244809533
319	0.590541060707244	0.4094589392927561
320	0.5842562637356856	0.4157437362643145
321	0.579756900752011	0.420243099247989
322	0.5858214060526644	0.4141785939473355
323	0.584104934894298	0.4158950651057021
324	0.5563019782316291	0.4436980217683709
325	0.6052457828664168	0.3947542171335832
326	0.5842340843717589	0.4157659156282409
327	0.5796577084955792	0.4203422915044208
328	0.001118953287079079	0.998881046712921
329	0.5881239816842397	0.4118760183157603
330	0.5882424877117436	0.4117575122882564
331	0.5821880295431098	0.4178119704568903
332	0.5859399687597785	0.4140600312402214
333	0.5881239949273137	0.4118760050726862
334	0.5798758754233133	0.4201241245766869
335	0.6052440795521729	0.3947559204478272
336	0.001243085820469841	0.9987569141795302
337	0.5905410607298278	0.4094589392701722
338	0.5752159029756763	0.4247840970243236
339	0.5798758754233133	0.4201241245766869
340	0.001139943630869094	0.9988600563691308
341	0.001147596333013968	0.9988524036669861
342	0.5798758754233133	0.4201241245766869
343	0.001092267789188876	0.9989077322108111
344	0.5842846892663368	0.4157153107336631
345	0.5798758754233133	0.4201241245766869
346	0.5859399789894043	0.4140600210105957
347	0.5752158551052846	0.4247841448947153
348	0.6168671179240635	0.3831328820759365
349	0.5859399717049567	0.4140600282950433
350	0.5882424840844912	0.4117575159155089
351	0.5925044330500154	0.4074955669499846
352	0.5882424807415904	0.4117575192584096
353	0.5859011103127464	0.4140988896872535
354	0.6168199444169903	0.3831800555830097
355	0.5925044330500154	0.4074955669499846
356	0.5903315670350285	0.4096684329649715
357	0.5730728688283504	0.4269271311716496
358	0.5730138801054061	0.4269861198945939
359	0.5903364732153289	0.4096635267846712
360	0.5924558941021159	0.407544105897884
361	0.5730138801054061	0.4269861198945939
362	0.6213727908819057	0.3786272091180943
363	0.001118669687861562	0.9988813303121384
364	0.6111875756057523	0.3888124243942477
365	0.5859399711025348	0.4140600288974652
366	0.5903364732153289	0.4096635267846712
367	0.5797569007402394	0.4202430992597605
368	0.5859205465775008	0.4140794534224991
369	0.5797569007471024	0.4202430992528977
370	0.6134308715211307	0.3865691284788693
371	0.613442236232979	0.3865577637670211
372	0.6111892796382139	0.388810720361786
373	0.6052440795521729	0.3947559204478272
374	0.5902959353413162	0.4097040646586838
375	0.5925992068902125	0.4074007931097874
376	0.585881704856685	0.414118295143315
377	0.001242857777994888	0.9987571422220051
378	0.5859399717049567	0.4140600282950433
379	0.5797569007421903	0.4202430992578095
380	0.001130081736139148	0.9988699182638607
381	0.5882424807415904	0.4117575192584096
382	0.6111892697703946	0.3888107302296054
383	0.5842846892663368	0.4157153107336631
384	0.590328386177572	0.4096716138224279
385	0.5879340169550239	0.412065983044976
386	0.5821880295035663	0.4178119704964338
387	0.5926227332592182	0.4073772667407818
388	0.5842610164403443	0.4157389835596557
389	0.5882424807415904	0.4117575192584096
390	0.5925044330500154	0.4074955669499846
391	0.6111875756057523	0.3888124243942477
392	0.5730138801054061	0.4269861198945939
393	0.585821421058297	0.414178578941703
394	0.5821880294988636	0.4178119705011364
395	0.6052440795521729	0.3947559204478272
396	0.5842788691930478	0.4157211308069521
397	0.5858214210004906	0.4141785789995094
398	0.6052457828664168	0.3947542171335832
399	0.5569312675539992	0.4430687324460008
400	0.5925068349027831	0.4074931650972169
401	0.5925061346467887	0.4074938653532112
402	0.6111892697703946	0.3888107302296054
403	0.5842846892663368	0.4157153107336631
404	0.6213727908819057	0.3786272091180943
405	0.6052338791906837	0.3947661208093162
406	0.001102227896536547	0.9988977721034634
407	0.5926227332592182	0.4073772667407818
408	0.616843564156827	0.3831564358431731
409	0.5903315670350285	0.4096684329649715
410	0.5882424807415904	0.4117575192584096
411	0.585821421058297	0.414178578941703
412	0.5730138801054061	0.4269861198945939
413	0.592743345670102	0.4072566543298981
414	0.5903315670350285	0.4096684329649715
415	0.6168671179240635	0.3831328820759365
416	0.6051963773557965	0.3948036226442036
417	0.6052338813252369	0.394766118674763
418	0.5669123437106871	0.4330876562893129
419	0.5903016690329717	0.4096983309670285
420	0.592743345670102	0.4072566543298981
421	0.5926305009803078	0.407369499019692
422	0.5925044330500154	0.4074955669499846
423	0.5903315670350285	0.4096684329649715
424	0.6052440795521729	0.3947559204478272
425	0.5795403142053275	0.4204596857946725
426	0.6052457828664168	0.3947542171335832
427	0.5842878657280498	0.4157121342719501
428	0.5842846892663368	0.4157153107336631
429	0.6213727908819057	0.3786272091180943
430	0.590328386177572	0.4096716138224279
431	0.6111892697703946	0.3888107302296054
432	0.5730138801054061	0.4269861198945939
433	0.6168688017420105	0.3831311982579895
434	0.575215869524254	0.424784130475746
435	0.6111875756057523	0.3888124243942477
436	0.5858214210004906	0.4141785789995094
437	0.5903364732153289	0.4096635267846712
438	0.5821880294988636	0.4178119705011364
439	0.5797569007402394	0.4202430992597605
440	0.6052440795521729	0.3947559204478272
441	0.5882424848816262	0.4117575151183739
442	0.590328386177572	0.4096716138224279
443	0.5881239816842397	0.4118760183157603
444	0.575215869524254	0.424784130475746
445	0.5858214210819493	0.4141785789180506
446	0.5881239949273137	0.4118760050726862
447	0.6213727908819057	0.3786272091180943
448	0.590328386177572	0.4096716138224279
449	0.6052457828664168	0.3947542171335832
450	0.5903315670350285	0.4096684329649715
451	0.592743345670102	0.4072566543298981
452	0.5821880296252609	0.417811970374739
453	0.575215869524254	0.424784130475746
454	0.6111875756057523	0.3888124243942477
455	0.6168688017420105	0.3831311982579895
456	0.613442236232979	0.3865577637670211
457	0.6111875756057523	0.3888124243942477
458	0.5563019782316291	0.4436980217683709
459	0.6052440795521729	0.3947559204478272
460	0.5858214210004906	0.4141785789995094
461	0.001112043990940551	0.9988879560090594
462	0.6052219531174319	0.3947780468825681
463	0.5881239816842397	0.4118760183157603
464	0.5797569007513992	0.4202430992486009
465	0.6111536611653003	0.3888463388346997
466	0.5842846892663368	0.4157153107336631
467	0.5858214210004906	0.4141785789995094
468	0.5798758754233133	0.4201241245766869
469	0.5736211860881446	0.4263788139118553
470	0.5926170221237808	0.4073829778762192
471	0.001129587048308872	0.9988704129516911
472	0.592743345670102	0.4072566543298981
473	0.6111757876061311	0.3888242123938689
474	0.6052440795521729	0.3947559204478272
475	0.5882424807415904	0.4117575192584096
476	0.5842789157127943	0.4157210842872057
477	0.5903315670350285	0.4096684329649715
478	0.5736658746226111	0.4263341253773889
479	0.5859399711025348	0.4140600288974652
480	0.6018082628541706	0.3981917371458296
481	0.5859399789894043	0.4140600210105957
482	0.5985142511174302	0.4014857488825699
483	0.616845238496329	0.3831547615036709
484	0.590328386177572	0.4096716138224279
485	0.6168335799418858	0.3831664200581141
486	0.5797568976421211	0.4202431023578789
487	0.6134439267871976	0.3865560732128023
488	0.001111823987841533	0.9988881760121584
489	0.5984955484764748	0.4015044515235252
490	7.800859344001275e-10	0.9999999992199141
491	0.001227313669320062	0.9987726863306799
492	0.590328386177572	0.4096716138224279
493	0.5985142511174302	0.4014857488825699
494	0.6213727908819057	0.3786272091180943
495	0.590328386177572	0.4096716138224279
496	0.611092272127013	0.3889077278729871
497	0.5858214060526644	0.4141785939473355
498	8.657389229210547e-07	0.999999134261077
499	0.6052440795521729	0.3947559204478272
500	0.5859399717049567	0.4140600282950433
501	0.5821880237088985	0.4178119762911015
502	0.5797569007402394	0.4202430992597605
503	0.6111892697703946	0.3888107302296054
504	0.579756900752011	0.420243099247989
505	0.5905410607298278	0.4094589392701722
506	0.001151222287059946	0.99884877771294
507	0.5797569007402394	0.4202430992597605
508	0.5563019782316291	0.4436980217683709
509	7.119027996172537e-10	0.9999999992880971
510	0.590328386177572	0.4096716138224279
511	0.5882424807415904	0.4117575192584096
512	0.5799642998384446	0.4200357001615554
513	0.5669019441070983	0.4330980558929017
514	0.5842846892663368	0.4157153107336631
515	0.5798758754233133	0.4201241245766869
516	0.5903105865425906	0.4096894134574093
517	0.590328386177572	0.4096716138224279
518	0.5925044330500154	0.4074955669499846
519	0.001243176543674154	0.9987568234563258
520	0.00106192072845954	0.9989380792715403
521	0.5858214060526644	0.4141785939473355
522	0.5842846892663368	0.4157153107336631
523	0.5669123544680571	0.433087645531943
524	0.590328386177572	0.4096716138224279
525	0.5563019782316291	0.4436980217683709
526	0.5925044330500154	0.4074955669499846
527	0.5730138801054061	0.4269861198945939
528	8.742290329331743e-07	0.9999991257709669
529	0.579756900752011	0.420243099247989
530	0.5926259085824899	0.4073740914175102
531	0.5925044330500154	0.4074955669499846
532	0.001073418817559565	0.9989265811824404
533	0.5563019782316291	0.4436980217683709
534	0.5925061346467887	0.4074938653532112
535	0.5797569007402394	0.4202430992597605
536	0.5563019782316291	0.4436980217683709
537	0.5821880297775301	0.41781197022247
538	0.5882427237399505	0.4117572762600494
539	0.00112957247748609	0.9988704275225139
540	0.6111875878031263	0.3888124121968736
541	0.5881239251376505	0.4118760748623494
542	0.575215869524254	0.424784130475746
543	0.587839994157518	0.4121600058424821
544	0.5749165547164887	0.4250834452835112
545	0.5882424807415904	0.4117575192584096
546	0.5919841635504524	0.4080158364495476
547	0.6202543995722347	0.3797456004277652
548	0.6202543995722347	0.3797456004277652
549	0.5874136341442174	0.4125863658557825
550	0.5851318644057716	0.4148681355942284
551	0.5745052926228251	0.4254947073771749
552	0.587296112624602	0.412703887375398
553	0.566288729292034	0.4337112707079659
554	0.5894888148910445	0.4105111851089554
555	0.6202543995722347	0.3797456004277652
556	0.5975750246910068	0.4024249753089932
557	0.5872961398924602	0.4127038601075397
558	0.6042643843263197	0.3957356156736803
559	0.58513186312821	0.4148681368717901
560	0.5687224786047475	0.4312775213952525
561	0.5662678933548867	0.4337321066451133
562	0.5917310389056947	0.4082689610943052
563	0.001174660450875152	0.9988253395491249
564	0.5791227341872176	0.4208772658127824
565	0.5915597865736472	0.4084402134263528
566	0.5969950099197834	0.4030049900802166
567	0.5910744384790027	0.4089255615209975

*** RUNNING MODEL 10 (Beta & (Gamma+1)) ***
######################################

>Done in 70 seconds 

-4943.90141435954

------------------------------------------------

dN/dS = 0.1273946284280676 (sample variance = 0.01622906474637864)

Rate[1]=  0.00000128 (weight=0.5000000)
Rate[2]=  0.25478797 (weight=0.5000000)

------------------------------------------------

 No rate classes with dN/dS>1.

------------------------------------------------

Tabulated Posteriors for Each Site
Sites in Columns, Rate Classes in Rows
Import the following part into a data processing program
for further analysis


Rate/Site	Rate=1.281873474584936e-06	Rate=0.2547879749826606
1	2.047065725151941e-16	0.9999999999999998
2	1.809704375943686e-16	0.9999999999999999
3	0.6038471644609905	0.3961528355390095
4	7.262435679384331e-06	0.9999927375643206
5	0.58475829023253	0.41524170976747
6	7.081203818027198e-06	0.9999929187961819
7	0.5870335120345487	0.4129664879654514
8	7.162028849718067e-06	0.9999928379711502
9	0.5871506080047494	0.4128493919952506
10	0.5916158986896325	0.4083841013103676
11	7.152235528034565e-06	0.9999928477644719
12	7.723149849878624e-06	0.9999922768501501
13	0.5836642944951841	0.416335705504816
14	0.5835102867195502	0.4164897132804498
15	0.5845534966904117	0.4154465033095883
16	0.6115251427224296	0.3884748572775704
17	0.6099973159208854	0.3900026840791146
18	0.5929201265754377	0.4070798734245623
19	0.5927999880158302	0.4072000119841697
20	0.5988268926217393	0.4011731073782608
21	7.317583200472394e-06	0.9999926824167995
22	0.5862138619880525	0.4137861380119475
23	0.5800117957549925	0.4199882042450075
24	0.6137982635171375	0.3862017364828625
25	0.5885234007483705	0.4114765992516295
26	0.6055777542577552	0.3944222457422448
27	0.6055760434791367	0.3944239565208632
28	6.651427422499005e-06	0.9999933485725774
29	0.582450416258111	0.417549583741889
30	0.590609842292342	0.409390157707658
31	0.5916308092217373	0.4083691907782628
32	0.5860949492966411	0.413905050703359
33	0.6115387258677961	0.3884612741322039
34	0.582450410192842	0.4175495898071579
35	0.5927982787975996	0.4072017212024003
36	0.621751690495857	0.3782483095041432
37	0.5906156349080843	0.4093843650919157
38	0.5845296748573681	0.4154703251426319
39	0.6055538103717076	0.3944461896282923
40	0.5860949511876263	0.4139050488123736
41	0.5824504391751422	0.4175495608248577
42	0.5860949492995954	0.4139050507004046
43	0.582450416258111	0.417549583741889
44	0.6137982635171375	0.3862017364828625
45	0.5863584800888929	0.413641519911107
46	0.5929079615012306	0.4070920384987693
47	0.6115387258677961	0.3884612741322039
48	0.5927982787975996	0.4072017212024003
49	0.5754874061273469	0.4245125938726532
50	7.228957479584715e-06	0.9999927710425205
51	3.564503694639634e-11	0.9999999999643548
52	3.510221549920184e-11	0.9999999999648979
53	0.6084319193170675	0.3915680806829324
54	0.6005965217039386	0.3994034782960614
55	0.5821158718454941	0.4178841281545059
56	0.5805178529563262	0.4194821470436739
57	0.5842061792875491	0.4157938207124508
58	0.5941470388347161	0.4058529611652839
59	7.815255614105526e-06	0.9999921847443859
60	6.813857912519962e-06	0.9999931861420875
61	0.6055760434791367	0.3944239565208632
62	0.5860387137168485	0.4139612862831516
63	0.5860949342278116	0.4139050657721884
64	0.5845295949097377	0.4154704050902623
65	0.5908289790154483	0.4091710209845517
66	0.57545672316574	0.42454327683426
67	0.5927999880158302	0.4072000119841697
68	0.5671377094575177	0.4328622905424823
69	0.5845566887405482	0.4154433112594518
70	7.776926517902713e-06	0.999992223073482
71	3.749674249626204e-11	0.9999999999625032
72	0.6115370365757272	0.3884629634242728
73	0.5860949488057154	0.4139050511942845
74	0.5885234048620736	0.4114765951379266
75	0.5732677863215515	0.4267322136784484
76	0.5906237579297053	0.4093762420702947
77	0.5884044531114183	0.4115955468885817
78	0.5884045539819994	0.4115954460180006
79	0.573247895794268	0.426752104205732
80	0.6055298329947263	0.3944701670052738
81	0.5908289806819645	0.4091710193180354
82	8.260770394335904e-06	0.9999917392296056
83	0.5988220223519032	0.4011779776480968
84	0.6115387258677961	0.3884612741322039
85	0.5905977739266374	0.4094022260733627
86	0.6172347676753062	0.3827652323246939
87	7.322216593069319e-06	0.9999926777834068
88	0.5801529163987849	0.4198470836012151
89	0.5860949342288506	0.4139050657711493
90	0.5886805876822025	0.4113194123177976
91	0.5906156349080843	0.4093843650919157
92	0.5906237579297053	0.4093762420702947
93	0.5883888382325662	0.4116111617674338
94	0.5779679093171064	0.4220320906828937
95	0.5927982787975996	0.4072017212024003
96	0.5860949342278116	0.4139050657721884
97	0.5906188299478956	0.4093811700521044
98	0.5700195949313764	0.4299804050686237
99	7.128178540851131e-06	0.9999928718214592
100	0.6006071895594491	0.3993928104405508
101	0.5886741415722092	0.4113258584277908
102	7.174728615502983e-06	0.9999928252713844
103	0.6055760434791367	0.3944239565208632
104	7.882452016406054e-06	0.9999921175479836
105	0.5884045539819994	0.4115954460180006
106	0.5987327854640146	0.4012672145359854
107	0.5800117988701312	0.4199882011298688
108	0.5908289806819645	0.4091710193180354
109	0.5862138625669481	0.4137861374330519
110	7.91880174751722e-06	0.9999920811982524
111	0.5884045539819994	0.4115954460180006
112	0.6055400650119902	0.3944599349880099
113	7.889910405363937e-06	0.9999921100895945
114	0.5800117957287856	0.4199882042712145
115	0.5906156349080843	0.4093843650919157
116	0.5906156349080843	0.4093843650919157
117	0.5754513562744141	0.4245486437255859
118	0.5845534979916671	0.4154465020083328
119	0.6122152884317785	0.3877847115682214
120	0.5754567147855879	0.4245432852144122
121	0.5796578048570824	0.4203421951429177
122	0.611538735768924	0.3884612642310759
123	0.5801311405702728	0.4198688594297273
124	0.5927982787975996	0.4072017212024003
125	0.6055640850885973	0.3944359149114028
126	0.6120936531864322	0.3879063468135679
127	0.6152587761645536	0.3847412238354465
128	0.5906188299478956	0.4093811700521044
129	0.5845566887405482	0.4154433112594518
130	7.320131823811914e-06	0.9999926798681763
131	0.5733401323033158	0.4266598676966841
132	0.5927013924077077	0.4072986075922924
133	0.5928006913799898	0.4071993086200103
134	7.198857156658711e-06	0.9999928011428434
135	0.5845387067338838	0.4154612932661162
136	0.6114893968949414	0.3885106031050586
137	3.61407357348991e-11	0.9999999999638594
138	0.5906237579297053	0.4093762420702947
139	0.5908289806819645	0.4091710193180354
140	1.951523057328828e-16	0.9999999999999999
141	0.6137982635171375	0.3862017364828625
142	7.25895244704418e-06	0.999992741047553
143	0.5824504220070545	0.4175495779929455
144	0.5564834988671358	0.4435165011328642
145	0.575382306128056	0.424617693871944
146	0.5861748840194243	0.4138251159805758
147	0.5860949342278116	0.4139050657721884
148	0.6115029527653872	0.3884970472346129
149	0.5885234007483705	0.4114765992516295
150	0.5885234048620736	0.4114765951379266
151	0.5988261975015762	0.4011738024984238
152	7.261769875112127e-06	0.9999927382301249
153	6.9482605368427e-06	0.9999930517394632
154	0.5929201268500613	0.4070798731499386
155	0.573247895794268	0.426752104205732
156	3.617682680488863e-11	0.999999999963823
157	0.5908289730902382	0.4091710269097616
158	0.5884044634331461	0.4115955365668539
159	0.6171974632972091	0.3828025367027908
160	0.6172347676753062	0.3827652323246939
161	0.5801311405702728	0.4198688594297273
162	0.6055760434791367	0.3944239565208632
163	7.125810520978677e-06	0.999992874189479
164	3.582293009138251e-11	0.9999999999641771
165	0.5906237579297053	0.4093762420702947
166	0.5884045108977763	0.4115954891022236
167	0.5928006913799898	0.4071993086200103
168	0.5845445596383589	0.4154554403616409
169	0.5845566887405482	0.4154433112594518
170	0.6054695191271188	0.3945304808728812
171	7.912967315611285e-06	0.9999920870326844
172	0.5884666748687081	0.4115333251312919
173	0.5800117988750745	0.4199882011249255
174	0.5908289806819645	0.4091710193180354
175	0.5824506114445186	0.4175493885554815
176	0.5927982787975996	0.4072017212024003
177	0.5845206397775624	0.4154793602224376
178	3.6836820267101e-11	0.9999999999631631
179	0.6115294798904809	0.388470520109519
180	0.5800117988750745	0.4199882011249255
181	0.6055760434791367	0.3944239565208632
182	0.6055760434791367	0.3944239565208632
183	0.5824504276128594	0.4175495723871407
184	0.6055760434791367	0.3944239565208632
185	0.5695634011782965	0.4304365988217036
186	0.5906156349080843	0.4093843650919157
187	0.6115370243377964	0.3884629756622037
188	0.5884045037909003	0.4115954962090996
189	0.579959773162092	0.4200402268379079
190	0.5927982787975996	0.4072017212024003
191	0.5754567484102533	0.4245432515897467
192	0.5906237579297053	0.4093762420702947
193	0.5862138625669481	0.4137861374330519
194	0.5927999880158302	0.4072000119841697
195	0.6137982635171375	0.3862017364828625
196	0.6137863933257754	0.3862136066742246
197	7.189118656461023e-06	0.9999928108813435
198	0.6055777542577552	0.3944222457422448
199	0.6055760434791367	0.3944239565208632
200	0.5885234007483705	0.4114765992516295
201	7.256260212060744e-06	0.999992743739788
202	0.5905126088526844	0.4094873911473156
203	0.5929111811767483	0.4070888188232517
204	7.016501152849193e-06	0.9999929834988472
205	0.6055760434791367	0.3944239565208632
206	0.5884044632300797	0.4115955367699204
207	0.5761993891673467	0.4238006108326533
208	7.077784079439472e-06	0.9999929222159205
209	0.6020410935097936	0.3979589064902064
210	0.5886756972199237	0.4113243027800763
211	3.530884638033611e-11	0.9999999999646911
212	0.5824504160258918	0.4175495839741083
213	0.5800117988750745	0.4199882011249255
214	0.5927754659877588	0.4072245340122412
215	6.312662269154114e-06	0.9999936873377309
216	0.5860949492966411	0.413905050703359
217	0.573247895794268	0.426752104205732
218	0.582450416258111	0.417549583741889
219	0.5565031195689402	0.4434968804310599
220	0.582450416070225	0.417549583929775
221	0.5671168683698288	0.4328831316301712
222	0.6055777542577552	0.3944222457422448
223	0.5929201268500613	0.4070798731499386
224	0.5930379189607061	0.4069620810392938
225	0.5799312595750847	0.4200687404249153
226	7.063466178873324e-06	0.9999929365338212
227	0.5908289806819645	0.4091710193180354
228	0.5845534979916671	0.4154465020083328
229	0.5927982787975996	0.4072017212024003
230	1.819518392305754e-16	0.9999999999999999
231	0.5824504160883764	0.4175495839116236
232	0.5801521817532057	0.4198478182467942
233	0.588404484066496	0.4115955159335039
234	0.5928989649598839	0.407101035040116
235	0.5860949488057154	0.4139050511942845
236	0.6055297661317232	0.3944702338682769
237	0.5862138625669481	0.4137861374330519
238	0.5928466758598474	0.4071533241401527
239	0.5885232258646715	0.4114767741353285
240	0.573247895794268	0.426752104205732
241	0.5801807119231815	0.4198192880768185
242	0.621751690495857	0.3782483095041432
243	0.6115387258677961	0.3884612741322039
244	0.6172347676753062	0.3827652323246939
245	0.6171753940233659	0.3828246059766342
246	0.5906237579297053	0.4093762420702947
247	0.582450416258111	0.417549583741889
248	0.5907615410899361	0.409238458910064
249	0.5671168683698288	0.4328831316301712
250	7.079940650321699e-06	0.9999929200593497
251	3.650538873072309e-11	0.9999999999634946
252	7.917789512910751e-06	0.9999920822104871
253	0.6115370243377964	0.3884629756622037
254	0.5885236852194602	0.4114763147805399
255	0.5927611730962311	0.4072388269037689
256	0.6137982635171375	0.3862017364828625
257	0.6172347676753062	0.3827652323246939
258	0.5906188299478956	0.4093811700521044
259	0.6114894862180378	0.3885105137819623
260	0.6055760434791367	0.3944239565208632
261	0.5733068138127801	0.4266931861872198
262	0.6055640816246045	0.3944359183753954
263	0.6172347676753062	0.3827652323246939
264	0.5927999880158302	0.4072000119841697
265	0.5885234048620736	0.4114765951379266
266	0.5908289806819645	0.4091710193180354
267	0.5906156349080843	0.4093843650919157
268	0.5800117988626371	0.419988201137363
269	0.5885234007483705	0.4114765992516295
270	0.5800117988750745	0.4199882011249255
271	0.5845445092734602	0.4154554907265397
272	0.5927999880158302	0.4072000119841697
273	0.5860949492387241	0.413905050761276
274	0.5845566887405482	0.4154433112594518
275	0.5845534979916671	0.4154465020083328
276	0.5862138625669481	0.4137861374330519
277	0.6115029695767723	0.3884970304232277
278	0.5564834988671358	0.4435165011328642
279	0.582450416258111	0.417549583741889
280	0.5927999880158302	0.4072000119841697
281	0.621751690495857	0.3782483095041432
282	0.5845534979916671	0.4154465020083328
283	0.6115370365757272	0.3884629634242728
284	3.407996247665085e-11	0.99999999996592
285	3.584599262238066e-11	0.999999999964154
286	0.5906156349080843	0.4093843650919157
287	0.5800117988632515	0.4199882011367485
288	0.586213869883994	0.413786130116006
289	7.993423286817895e-06	0.9999920065767132
290	0.5988268926217393	0.4011731073782608
291	0.6055777542577552	0.3944222457422448
292	0.5824504160897276	0.4175495839102724
293	0.5845534979916671	0.4154465020083328
294	0.5988115986991718	0.4011884013008282
295	0.5929169374048077	0.4070830625951923
296	0.5824504160258918	0.4175495839741083
297	0.5908289954696369	0.4091710045303631
298	1.799861515980638e-16	0.9999999999999999
299	0.573247895794268	0.426752104205732
300	0.5885234041136761	0.4114765958863238
301	0.5927982787975996	0.4072017212024003
302	0.6055760434791367	0.3944239565208632
303	0.5884044567054528	0.4115955432945471
304	7.918747862021041e-06	0.999992081252138
305	8.260955910381911e-06	0.9999917390440896
306	0.5908289806819645	0.4091710193180354
307	0.6172347676753062	0.3827652323246939
308	0.61379996139782	0.3862000386021801
309	0.6055777542577552	0.3944222457422448
310	0.5927982787975996	0.4072017212024003
311	0.6137864045708893	0.3862135954291107
312	0.5908289731778487	0.4091710268221515
313	0.5884045539819994	0.4115954460180006
314	0.5824504160258918	0.4175495839741083
315	0.5927999880158302	0.4072000119841697
316	0.5862138625669481	0.4137861374330519
317	0.5906156349080843	0.4093843650919157
318	0.5988122414801367	0.4011877585198633
319	0.5908289730809798	0.4091710269190201
320	0.5845249077097694	0.4154750922902307
321	0.5800117988750745	0.4199882011249255
322	0.5860949342278116	0.4139050657721884
323	0.5843727466816472	0.4156272533183527
324	0.5564834988671358	0.4435165011328642
325	0.6055777542577552	0.3944222457422448
326	0.584502597916955	0.415497402083045
327	0.579912212370305	0.420087787629695
328	7.123368555083742e-06	0.9999928766314449
329	0.5884045407236863	0.4115954592763136
330	0.5885234077553423	0.4114765922446578
331	0.582450416070225	0.417549583929775
332	0.5862138596199052	0.4137861403800948
333	0.5884045539819994	0.4115954460180006
334	0.5801311405702728	0.4198688594297273
335	0.6055760434791367	0.3944239565208632
336	7.91729665380241e-06	0.9999920827033462
337	0.5908289731036085	0.4091710268963915
338	0.5754567627691233	0.4245432372308767
339	0.5801311405702728	0.4198688594297273
340	7.257585666688606e-06	0.9999927424143332
341	7.306525646351757e-06	0.9999926934743537
342	0.5801311405702728	0.4198688594297273
343	6.952753199959393e-06	0.9999930472468
344	0.5845534979916671	0.4154465020083328
345	0.5801311405702728	0.4198688594297273
346	0.586213869883994	0.413786130116006
347	0.5754567147855879	0.4245432852144122
348	0.6172330765900921	0.3827669234099078
349	0.5862138625669481	0.4137861374330519
350	0.5885234041147976	0.4114765958852023
351	0.5927982787975996	0.4072017212024003
352	0.5885234007483705	0.4114765992516295
353	0.5861748840194243	0.4138251159805758
354	0.6171856459974767	0.3828143540025232
355	0.5927982787975996	0.4072017212024003
356	0.5906188299478956	0.4093811700521044
357	0.5733070694734255	0.4266929305265746
358	0.573247895794268	0.426752104205732
359	0.5906237579297053	0.4093762420702947
360	0.5927491524601974	0.4072508475398025
361	0.573247895794268	0.426752104205732
362	0.621751690495857	0.3782483095041432
363	7.121555579849305e-06	0.9999928784444202
364	0.6115370243377964	0.3884629756622037
365	0.5862138619880525	0.4137861380119475
366	0.5906237579297053	0.4093762420702947
367	0.5800117988632515	0.4199882011367485
368	0.5861943765686831	0.413805623431317
369	0.5800117988701392	0.4199882011298608
370	0.6137868383905086	0.3862131616094913
371	0.6137982635171375	0.3862017364828625
372	0.611538735768924	0.3884612642310759
373	0.6055760434791367	0.3944239565208632
374	0.5905829976782276	0.4094170023217723
375	0.5928932766514154	0.4071067233485846
376	0.5861554201241285	0.4138445798758715
377	7.91583727054137e-06	0.9999920841627294
378	0.5862138625669481	0.4137861374330519
379	0.5800117988652017	0.4199882011347983
380	7.194524949576359e-06	0.9999928054750504
381	0.5885234007483705	0.4114765992516295
382	0.6115387258677961	0.3884612741322039
383	0.5845534979916671	0.4154465020083328
384	0.5906156349080843	0.4093843650919157
385	0.5882139910192088	0.4117860089807911
386	0.582450416030608	0.4175495839693919
387	0.5929169374048077	0.4070830625951923
388	0.5845296830381536	0.4154703169618465
389	0.5885234007483705	0.4114765992516295
390	0.5927982787975996	0.4072017212024003
391	0.6115370243377964	0.3884629756622037
392	0.573247895794268	0.426752104205732
393	0.5860949492966411	0.413905050703359
394	0.5824504160258918	0.4175495839741083
395	0.6055760434791367	0.3944239565208632
396	0.5845476429803558	0.4154523570196442
397	0.5860949492387241	0.413905050761276
398	0.6055777542577552	0.3944222457422448
399	0.5571147567644578	0.4428852432355423
400	0.5928006913799898	0.4071993086200103
401	0.5927999880158302	0.4072000119841697
402	0.6115387258677961	0.3884612741322039
403	0.5845534979916671	0.4154465020083328
404	0.621751690495857	0.3782483095041432
405	0.605565785604517	0.394434214395483
406	7.016431817021442e-06	0.999992983568183
407	0.5929169374048077	0.4070830625951923
408	0.6172093971801021	0.382790602819898
409	0.5906188299478956	0.4093811700521044
410	0.5885234007483705	0.4114765992516295
411	0.5860949492966411	0.413905050703359
412	0.573247895794268	0.426752104205732
413	0.5930379189607061	0.4069620810392938
414	0.5906188299478956	0.4093811700521044
415	0.6172330765900921	0.3827669234099078
416	0.6055280780545861	0.3944719219454139
417	0.6055657890823271	0.394434210917673
418	0.5671272752196621	0.4328727247803379
419	0.59058876579825	0.40941123420175
420	0.5930379189607061	0.4069620810392938
421	0.5929246404389052	0.4070753595610948
422	0.5927982787975996	0.4072017212024003
423	0.5906188299478956	0.4093811700521044
424	0.6055760434791367	0.3944239565208632
425	0.5797945362674976	0.4202054637325024
426	0.6055777542577552	0.3944222457422448
427	0.5845566887405482	0.4154433112594518
428	0.5845534979916671	0.4154465020083328
429	0.621751690495857	0.3782483095041432
430	0.5906156349080843	0.4093843650919157
431	0.6115387258677961	0.3884612741322039
432	0.573247895794268	0.426752104205732
433	0.6172347676753062	0.3827652323246939
434	0.5754567292321113	0.4245432707678886
435	0.6115370243377964	0.3884629756622037
436	0.5860949492387241	0.413905050761276
437	0.5906237579297053	0.4093762420702947
438	0.5824504160258918	0.4175495839741083
439	0.5800117988632515	0.4199882011367485
440	0.6055760434791367	0.3944239565208632
441	0.5885234049363053	0.4114765950636948
442	0.5906156349080843	0.4093843650919157
443	0.5884045407236863	0.4115954592763136
444	0.5754567292321113	0.4245432707678886
445	0.5860949493203714	0.4139050506796285
446	0.5884045539819994	0.4115954460180006
447	0.621751690495857	0.3782483095041432
448	0.5906156349080843	0.4093843650919157
449	0.6055777542577552	0.3944222457422448
450	0.5906188299478956	0.4093811700521044
451	0.5930379189607061	0.4069620810392938
452	0.582450416152666	0.417549583847334
453	0.5754567292321113	0.4245432707678886
454	0.6115370243377964	0.3884629756622037
455	0.6172347676753062	0.3827652323246939
456	0.6137982635171375	0.3862017364828625
457	0.6115370243377964	0.3884629756622037
458	0.5564834988671358	0.4435165011328642
459	0.6055760434791367	0.3944239565208632
460	0.5860949492387241	0.413905050761276
461	7.079191607297675e-06	0.9999929208083926
462	0.6055537958292433	0.3944462041707566
463	0.5884045407236863	0.4115954592763136
464	0.5800117988744596	0.4199882011255403
465	0.6115029188471016	0.3884970811528983
466	0.5845534979916671	0.4154465020083328
467	0.5860949492387241	0.413905050761276
468	0.5801311405702728	0.4198688594297273
469	0.5738569249699244	0.4261430750300758
470	0.5929111901154649	0.4070888098845352
471	7.191361705593046e-06	0.9999928086382944
472	0.5930379189607061	0.4069620810392938
473	0.611525172858248	0.3884748271417519
474	0.6055760434791367	0.3944239565208632
475	0.5885234007483705	0.4114765992516295
476	0.584547688816513	0.4154523111834871
477	0.5906188299478956	0.4093811700521044
478	0.5739018330054584	0.4260981669945416
479	0.5862138619880525	0.4137861380119475
480	0.6021293100767571	0.3978706899232429
481	0.586213869883994	0.413786130116006
482	0.5988261975015762	0.4011738024984238
483	0.6172110763683307	0.3827889236316693
484	0.5906156349080843	0.4093843650919157
485	0.6171993532522462	0.3828006467477538
486	0.5800117957495218	0.4199882042504782
487	0.61379996139782	0.3862000386021801
488	7.077784770546423e-06	0.9999929222152295
489	0.5988073877818373	0.4011926122181627
490	2.002081715154709e-16	0.9999999999999998
491	7.81639273466043e-06	0.9999921836072654
492	0.5906156349080843	0.4093843650919157
493	0.5988261975015762	0.4011738024984238
494	0.621751690495857	0.3782483095041432
495	0.5906156349080843	0.4093843650919157
496	0.6114412158190727	0.3885587841809273
497	0.5860949342278116	0.4139050657721884
498	3.496582118219887e-11	0.9999999999650341
499	0.6055760434791367	0.3944239565208632
500	0.5862138625669481	0.4137861374330519
501	0.582450410192842	0.4175495898071579
502	0.5800117988632515	0.4199882011367485
503	0.6115387258677961	0.3884612741322039
504	0.5800117988750745	0.4199882011249255
505	0.5908289731036085	0.4091710268963915
506	7.329706845942313e-06	0.9999926702931541
507	0.5800117988632515	0.4199882011367485
508	0.5564834988671358	0.4435165011328642
509	1.826547077725441e-16	0.9999999999999998
510	0.5906156349080843	0.4093843650919157
511	0.5885234007483705	0.4114765992516295
512	0.5802198161828497	0.4197801838171504
513	0.5671168683698288	0.4328831316301712
514	0.5845534979916671	0.4154465020083328
515	0.5801311405702728	0.4198688594297273
516	0.5905977351206591	0.4094022648793409
517	0.5906156349080843	0.4093843650919157
518	0.5927982787975996	0.4072017212024003
519	7.917877265931116e-06	0.999992082122734
520	6.758758959349942e-06	0.9999932412410407
521	0.5860949342278116	0.4139050657721884
522	0.5845534979916671	0.4154465020083328
523	0.5671272871283254	0.4328727128716746
524	0.5906156349080843	0.4093843650919157
525	0.5564834988671358	0.4435165011328642
526	0.5927982787975996	0.4072017212024003
527	0.573247895794268	0.426752104205732
528	3.530984516629793e-11	0.9999999999646902
529	0.5800117988750745	0.4199882011249255
530	0.5929201268500613	0.4070798731499386
531	0.5927982787975996	0.4072017212024003
532	6.832255770932378e-06	0.9999931677442291
533	0.5564834988671358	0.4435165011328642
534	0.5927999880158302	0.4072000119841697
535	0.5800117988632515	0.4199882011367485
536	0.5564834988671358	0.4435165011328642
537	0.582450416258111	0.417549583741889
538	0.5885236446650574	0.4114763553349426
539	7.191268209905641e-06	0.9999928087317901
540	0.6115370365757272	0.3884629634242728
541	0.588404484066496	0.4115955159335039
542	0.5754567292321113	0.4245432707678886
543	0.5881196178326616	0.4118803821673385
544	0.5751563728246109	0.4248436271753892
545	0.5885234007483705	0.4114765992516295
546	0.5922763497226456	0.4077236502773543
547	0.6206299087901375	0.3793700912098625
548	0.6206299087901375	0.3793700912098625
549	0.587691887787493	0.412308112212507
550	0.5854031470819483	0.4145968529180518
551	0.5747438265242567	0.4252561734757434
552	0.5875740080820672	0.4124259919179328
553	0.5665015778660292	0.4334984221339708
554	0.5897733811110882	0.4102266188889118
555	0.6206299087901375	0.3793700912098625
556	0.5978839479946466	0.4021160520053534
557	0.5875740353812698	0.4124259646187302
558	0.604593283945001	0.395406716054999
559	0.5854031467590843	0.4145968532409156
560	0.5689430041312549	0.4310569958687452
561	0.5664807236069997	0.4335192763930003
562	0.5920223291373587	0.4079776708626414
563	7.479598530220566e-06	0.9999925204014697
564	0.5793755497466612	0.4206244502533388
565	0.5918506356384793	0.4081493643615208
566	0.5973022940672866	0.4026977059327134
567	0.5913638543827643	0.4086361456172358

*** RUNNING MODEL 11 (Beta & (Normal>1)) ***
######################################

>Done in 117 seconds 

-4945.11194966906

------------------------------------------------

dN/dS = 0.1267138794519673 (sample variance = 0.01350301608576002)

Rate[1]=  0.01051140 (weight=0.5000000)
Rate[2]=  0.24291636 (weight=0.5000000)

------------------------------------------------

 No rate classes with dN/dS>1.

------------------------------------------------

Tabulated Posteriors for Each Site
Sites in Columns, Rate Classes in Rows
Import the following part into a data processing program
for further analysis


Rate/Site	Rate=0.01051140062401794	Rate=0.2429163582799167
1	0.000124928020463338	0.9998750719795366
2	0.000111640882203	0.9998883591177969
3	0.594992469314605	0.4050075306853949
4	0.05703870607053186	0.942961293929468
5	0.5774678659668524	0.4225321340331476
6	0.0558113217669861	0.944188678233014
7	0.5795544115005822	0.4204455884994178
8	0.05635924062642993	0.9436407593735701
9	0.5796618129155393	0.4203381870844607
10	0.5837588224871154	0.4162411775128845
11	0.05629360864464946	0.9437063913553506
12	0.06013450938547005	0.93986549061453
13	0.5764678452879541	0.4235321547120457
14	0.5763249559346179	0.4236750440653822
15	0.5772796969638786	0.4227203030361214
16	0.6020537515819051	0.3979462484180948
17	0.6006492029580873	0.3993507970419127
18	0.5849551089490719	0.4150448910509281
19	0.5848448473333591	0.4151551526666409
20	0.5903787812476287	0.4096212187523713
21	0.05741106042968942	0.9425889395703105
22	0.578802228430081	0.4211977715699189
23	0.5731163180101906	0.4268836819898093
24	0.6041459536535395	0.3958540463464604
25	0.5809206046731471	0.4190793953268529
26	0.5965829364241176	0.4034170635758823
27	0.5965813715411036	0.4034186284588964
28	0.05287540506505767	0.9471245949349424
29	0.5753515113664432	0.4246484886335567
30	0.5828349440692314	0.4171650559307685
31	0.5837734741305941	0.4162265258694059
32	0.5786931739630161	0.4213068260369838
33	0.6020661852117751	0.3979338147882249
34	0.57535150551952	0.42464849448048
35	0.5848432871891577	0.4151567128108424
36	0.6114726536306793	0.3885273463693208
37	0.5828402321877698	0.4171597678122302
38	0.5772579718842891	0.422742028115711
39	0.5965610369846435	0.4034389630153565
40	0.5786931757178055	0.4213068242821946
41	0.5753515319522706	0.4246484680477295
42	0.5786931739657459	0.4213068260342541
43	0.5753515113664432	0.4246484886335567
44	0.6041459536535395	0.3958540463464604
45	0.5789365400677812	0.4210634599322188
46	0.5849440006363906	0.4150559993636093
47	0.6020661852117751	0.3979338147882249
48	0.5848432871891577	0.4151567128108424
49	0.5689709874614889	0.4310290125385112
50	0.05681242536215555	0.9431875746378445
51	0.002552447186284274	0.9974475528137158
52	0.002517078960160448	0.9974829210398395
53	0.5992121037842916	0.4007878962157083
54	0.592008519682472	0.4079914803175279
55	0.5750480392918473	0.4249519607081527
56	0.5735833596983674	0.4264166403016327
57	0.5769644706903067	0.4230355293096933
58	0.5860850370214055	0.4139149629785946
59	0.060748405979727	0.9392515940202729
60	0.0539889181625902	0.9460110818374099
61	0.5965813715411036	0.4034186284588964
62	0.5786415860241213	0.4213584139758787
63	0.5786931603140766	0.4213068396859233
64	0.5772578952300641	0.422742104769936
65	0.5830359391094411	0.4169640608905589
66	0.5689427542192965	0.4310572457807034
67	0.5848448473333591	0.4151551526666409
68	0.5613256178018936	0.4386743821981064
69	0.5772826075384214	0.4227173924615786
70	0.06049296766165218	0.9395070323383478
71	0.002672866170004643	0.9973271338299953
72	0.6020646386284971	0.3979353613715029
73	0.5786931740159126	0.4213068259840874
74	0.5809206080248568	0.4190793919751433
75	0.5669378766729832	0.4330621233270167
76	0.5828476476648558	0.4171523523351442
77	0.5808114874927581	0.4191885125072418
78	0.5808115800273489	0.4191884199726511
79	0.5669196586762349	0.433080341323765
80	0.5965391117355341	0.4034608882644659
81	0.583035941070951	0.4169640589290489
82	0.06369931713706205	0.9363006828629379
83	0.5903743308797974	0.4096256691202027
84	0.6020661852117751	0.3979338147882249
85	0.582823928257034	0.417176071742966
86	0.6073104664412171	0.3926895335587828
87	0.05744228781949831	0.9425577121805017
88	0.573245733519127	0.426754266480873
89	0.57869316031504	0.4213068396849599
90	0.5810664933116839	0.418933506688316
91	0.5828402321877698	0.4171597678122302
92	0.5828476476648558	0.4171523523351442
93	0.5807971827813658	0.4192028172186342
94	0.5712449498479995	0.4287550501520005
95	0.5848432871891577	0.4151567128108424
96	0.5786931603140766	0.4213068396859233
97	0.5828431489553892	0.4171568510446109
98	0.5639643797942754	0.4360356202057246
99	0.0561300381381182	0.9438699618618818
100	0.5920182706759948	0.4079817293240052
101	0.5810605824015359	0.418939417598464
102	0.05644530173367811	0.943554698266322
103	0.5965813715411036	0.4034186284588964
104	0.06119509223308135	0.9388049077669186
105	0.5808115800273489	0.4191884199726511
106	0.5902928134554263	0.4097071865445736
107	0.5731163207925972	0.4268836792074027
108	0.583035941070951	0.4169640589290489
109	0.5788022292650041	0.4211977707349958
110	0.06143674078459536	0.9385632592154047
111	0.5808115800273489	0.4191884199726511
112	0.596548465805586	0.403451534194414
113	0.0612447780000087	0.9387552219999913
114	0.5731163179868396	0.4268836820131605
115	0.5828402321877698	0.4171597678122302
116	0.5828402321877698	0.4171597678122302
117	0.568937897073018	0.431062102926982
118	0.5772796970520206	0.4227203029479794
119	0.602690438001011	0.397309561998989
120	0.5689427465294987	0.4310572534705012
121	0.5727920436869827	0.4272079563130174
122	0.6020661942963189	0.397933805703681
123	0.5732256936195662	0.426774306380434
124	0.5848432871891577	0.4151567128108424
125	0.5965704326821845	0.4034295673178155
126	0.602579124672479	0.3974208753275211
127	0.6054922268885428	0.3945077731114572
128	0.5828431489553892	0.4171568510446109
129	0.5772826075384214	0.4227173924615786
130	0.05742822570201072	0.9425717742979893
131	0.567006278118291	0.432993721881709
132	0.5847548407613837	0.4152451592386164
133	0.5848454896449444	0.4151545103550557
134	0.05660893459800393	0.9433910654019961
135	0.57726620394089	0.4227337960591101
136	0.6020210300661081	0.3979789699338919
137	0.002584735205578557	0.9974152647944214
138	0.5828476476648558	0.4171523523351442
139	0.583035941070951	0.4169640589290489
140	0.0001195964414359976	0.999880403558564
141	0.6041459536535395	0.3958540463464604
142	0.05701507747807998	0.9429849225219199
143	0.5753515166925667	0.4246484833074333
144	0.5515783743918078	0.4484216256081923
145	0.5688747570283151	0.431125242971685
146	0.5787664770096438	0.4212335229903563
147	0.5786931603140766	0.4213068396859233
148	0.6020334353975346	0.3979665646024653
149	0.5809206046731471	0.4190793953268529
150	0.5809206080248568	0.4190793919751433
151	0.5903781459985648	0.4096218540014351
152	0.05703409211380138	0.9429659078861986
153	0.05490650706634335	0.9450934929336566
154	0.5849551089676926	0.4150448910323073
155	0.5669196586762349	0.433080341323765
156	0.002587084084928907	0.9974129159150712
157	0.5830359336273148	0.4169640663726852
158	0.5808114973282497	0.4191885026717503
159	0.6072762957033417	0.3927237042966581
160	0.6073104664412171	0.3926895335587828
161	0.5732256936195662	0.426774306380434
162	0.5965813715411036	0.4034186284588964
163	0.05611361176433207	0.943886388235668
164	0.002564039976228501	0.9974359600237716
165	0.5828476476648558	0.4171523523351442
166	0.5808115404909796	0.4191884595090205
167	0.5848454896449444	0.4151545103550557
168	0.5772715429082889	0.4227284570917112
169	0.5772826075384214	0.4227173924615786
170	0.5964839495383573	0.4035160504616427
171	0.06139797550175036	0.9386020244982496
172	0.5808685562214665	0.4191314437785335
173	0.5731163207970155	0.4268836792029845
174	0.583035941070951	0.4169640589290489
175	0.5753516919959775	0.4246483080040225
176	0.5848432871891577	0.4151567128108424
177	0.5772497296702541	0.4227502703297459
178	0.00263000567952433	0.9973699943204757
179	0.6020560166209079	0.3979439833790921
180	0.5731163207970155	0.4268836792029845
181	0.5965813715411036	0.4034186284588964
182	0.5965813715411036	0.4034186284588964
183	0.5753515212819192	0.4246484787180808
184	0.5965813715411036	0.4034186284588964
185	0.5635459986077933	0.4364540013922066
186	0.5828402321877698	0.4171597678122302
187	0.6020646273919313	0.3979353726080687
188	0.5808115339551898	0.4191884660448102
189	0.5730687037244822	0.4269312962755178
190	0.5848432871891577	0.4151567128108424
191	0.5689427773879676	0.4310572226120324
192	0.5828476476648558	0.4171523523351442
193	0.5788022292650041	0.4211977707349958
194	0.5848448473333591	0.4151551526666409
195	0.6041459536535395	0.3958540463464604
196	0.6041350836825273	0.3958649163174727
197	0.05654263237489787	0.9434573676251021
198	0.5965829364241176	0.4034170635758823
199	0.5965813715411036	0.4034186284588964
200	0.5809206046731471	0.4190793953268529
201	0.05699686516900372	0.9430031348309964
202	0.5827458482984987	0.4172541517015013
203	0.5849469403855375	0.4150530596144624
204	0.05537113138104075	0.9446288686189593
205	0.5965813715411036	0.4034186284588964
206	0.5808114967804515	0.4191885032195485
207	0.5696260903177894	0.4303739096822107
208	0.05578767019340537	0.9442123298065946
209	0.5933345821175793	0.4066654178824207
210	0.5810620034677402	0.4189379965322598
211	0.002530528167845722	0.9974694718321543
212	0.5753515105729313	0.4246484894270686
213	0.5731163207970155	0.4268836792029845
214	0.5848224588387252	0.4151775411612748
215	0.05053689805355174	0.9494631019464483
216	0.5786931739630161	0.4213068260369838
217	0.5669196586762349	0.433080341323765
218	0.5753515113664432	0.4246484886335567
219	0.5515963208871986	0.4484036791128015
220	0.5753515106138077	0.4246484893861923
221	0.5613064501368716	0.4386935498631284
222	0.5965829364241176	0.4034170635758823
223	0.5849551089676926	0.4150448910323073
224	0.5850632282200353	0.4149367717799647
225	0.5730426075536588	0.4269573924463412
226	0.05569074992550708	0.9443092500744928
227	0.583035941070951	0.4169640589290489
228	0.5772796970520206	0.4227203029479794
229	0.5848432871891577	0.4151567128108424
230	0.000112192209724028	0.999887807790276
231	0.5753515106305648	0.4246484893694352
232	0.5732450670559124	0.4267549329440876
233	0.5808115162636193	0.4191884837363807
234	0.5849357887230562	0.4150642112769439
235	0.5786931740159126	0.4213068259840874
236	0.5965390449531819	0.4034609550468181
237	0.5788022292650041	0.4211977707349958
238	0.584887700009595	0.4151122999904051
239	0.5809204437085302	0.4190795562914698
240	0.5669196586762349	0.433080341323765
241	0.5732711788184606	0.4267288211815394
242	0.6114726536306793	0.3885273463693208
243	0.6020661852117751	0.3979338147882249
244	0.6073104664412171	0.3926895335587828
245	0.6072560729384882	0.3927439270615119
246	0.5828476476648558	0.4171523523351442
247	0.5753515113664432	0.4246484886335567
248	0.5829756943661115	0.4170243056338885
249	0.5613064501368716	0.4386935498631284
250	0.0558023159525371	0.944197684047463
251	0.002608460102682113	0.9973915398973179
252	0.0614300136394688	0.9385699863605311
253	0.6020646273919313	0.3979353726080687
254	0.5809208678547556	0.4190791321452443
255	0.584809410020638	0.4151905899793619
256	0.6041459536535395	0.3958540463464604
257	0.6073104664412171	0.3926895335587828
258	0.5828431489553892	0.4171568510446109
259	0.6020211105241151	0.3979788894758849
260	0.5965813715411036	0.4034186284588964
261	0.5669736222844077	0.4330263777155922
262	0.5965704294480181	0.403429570551982
263	0.6073104664412171	0.3926895335587828
264	0.5848448473333591	0.4151551526666409
265	0.5809206080248568	0.4190793919751433
266	0.583035941070951	0.4169640589290489
267	0.5828402321877698	0.4171597678122302
268	0.5731163207859138	0.4268836792140862
269	0.5809206046731471	0.4190793953268529
270	0.5731163207970155	0.4268836792029845
271	0.5772714975791288	0.4227285024208714
272	0.5848448473333591	0.4151551526666409
273	0.5786931739095924	0.4213068260904076
274	0.5772826075384214	0.4227173924615786
275	0.5772796970520206	0.4227203029479794
276	0.5788022292650041	0.4211977707349958
277	0.6020334555068021	0.397966544493198
278	0.5515783743918078	0.4484216256081923
279	0.5753515113664432	0.4246484886335567
280	0.5848448473333591	0.4151551526666409
281	0.6114726536306793	0.3885273463693208
282	0.5772796970520206	0.4227203029479794
283	0.6020646386284971	0.3979353613715029
284	0.002450234639293585	0.9975497653607064
285	0.002565542466316689	0.9974344575336833
286	0.5828402321877698	0.4171597678122302
287	0.5731163207864632	0.4268836792135369
288	0.5788022356685173	0.4211977643314827
289	0.06193216257219487	0.9380678374278052
290	0.5903787812476287	0.4096212187523713
291	0.5965829364241176	0.4034170635758823
292	0.5753515106318977	0.4246484893681023
293	0.5772796970520206	0.4227203029479794
294	0.5903648093333361	0.4096351906666639
295	0.5849521964630816	0.4150478035369182
296	0.5753515105729313	0.4246484894270686
297	0.5830359547760094	0.4169640452239904
298	0.000111085798844277	0.9998889142011558
299	0.5669196586762349	0.433080341323765
300	0.5809206076052471	0.4190793923947529
301	0.5848432871891577	0.4151567128108424
302	0.5965813715411036	0.4034186284588964
303	0.5808114911734481	0.419188508826552
304	0.06143638496055149	0.9385636150394484
305	0.06370055014821835	0.9362994498517816
306	0.583035941070951	0.4169640589290489
307	0.6073104664412171	0.3926895335587828
308	0.6041475086829031	0.3958524913170969
309	0.5965829364241176	0.4034170635758823
310	0.5848432871891577	0.4151567128108424
311	0.6041350936044222	0.3958649063955779
312	0.5830359337082381	0.4169640662917618
313	0.5808115800273489	0.4191884199726511
314	0.5753515105729313	0.4246484894270686
315	0.5848448473333591	0.4151551526666409
316	0.5788022292650041	0.4211977707349958
317	0.5828402321877698	0.4171597678122302
318	0.5903653960936741	0.4096346039063259
319	0.5830359336187541	0.4169640663812459
320	0.5772536299019729	0.422746370098027
321	0.5731163207970155	0.4268836792029845
322	0.5786931603140766	0.4213068396859233
323	0.5771148657255059	0.4228851342744941
324	0.5515783743918078	0.4484216256081923
325	0.5965829364241176	0.4034170635758823
326	0.5772332760956937	0.4227667239043063
327	0.5730252092034912	0.4269747907965089
328	0.05609704618211161	0.9439029538178884
329	0.5808115678696246	0.4191884321303753
330	0.5809206109803841	0.4190793890196159
331	0.5753515106138077	0.4246484893861923
332	0.5788022265879861	0.4211977734120138
333	0.5808115800273489	0.4191884199726511
334	0.5732256936195662	0.426774306380434
335	0.5965813715411036	0.4034186284588964
336	0.06142674260628262	0.9385732573937173
337	0.5830359336396391	0.4169640663603608
338	0.5689427907496571	0.4310572092503427
339	0.5732256936195662	0.426774306380434
340	0.05700582512142784	0.9429941748785721
341	0.05733641459832044	0.9426635854016795
342	0.5732256936195662	0.426774306380434
343	0.05493714984124121	0.9450628501587587
344	0.5772796970520206	0.4227203029479794
345	0.5732256936195662	0.426774306380434
346	0.5788022356685173	0.4211977643314827
347	0.5689427465294987	0.4310572534705012
348	0.6073089168429515	0.3926910831570485
349	0.5788022292650041	0.4211977707349958
350	0.5809206076074966	0.4190793923925035
351	0.5848432871891577	0.4151567128108424
352	0.5809206046731471	0.4190793953268529
353	0.5787664770096438	0.4212335229903563
354	0.6072654578041283	0.3927345421958717
355	0.5848432871891577	0.4151567128108424
356	0.5828431489553892	0.4171568510446109
357	0.5669738550241437	0.4330261449758563
358	0.5669196586762349	0.433080341323765
359	0.5828476476648558	0.4171523523351442
360	0.5847991177283062	0.4152008822716939
361	0.5669196586762349	0.433080341323765
362	0.6114726536306793	0.3885273463693208
363	0.05608474571338713	0.9439152542866129
364	0.6020646273919313	0.3979353726080687
365	0.578802228430081	0.4211977715699189
366	0.5828476476648558	0.4171523523351442
367	0.5731163207864632	0.4268836792135369
368	0.5787843589372214	0.4212156410627787
369	0.5731163207926031	0.4268836792073969
370	0.6041354892528715	0.3958645107471284
371	0.6041459536535395	0.3958540463464604
372	0.6020661942963189	0.397933805703681
373	0.5965813715411036	0.4034186284588964
374	0.5828104425931367	0.4171895574068633
375	0.5849305931086269	0.415069406891373
376	0.578748623426415	0.421251376573585
377	0.06141704667064313	0.9385829533293569
378	0.5788022292650041	0.4211977707349958
379	0.5731163207881872	0.4268836792118127
380	0.05657923930611918	0.9434207606938808
381	0.5809206046731471	0.4190793953268529
382	0.6020661852117751	0.3979338147882249
383	0.5772796970520206	0.4227203029479794
384	0.5828402321877698	0.4171597678122302
385	0.5806367601096402	0.4193632398903598
386	0.5753515105772873	0.4246484894227127
387	0.5849521964630816	0.4150478035369182
388	0.5772579797420548	0.4227420202579451
389	0.5809206046731471	0.4190793953268529
390	0.5848432871891577	0.4151567128108424
391	0.6020646273919313	0.3979353726080687
392	0.5669196586762349	0.433080341323765
393	0.5786931739630161	0.4213068260369838
394	0.5753515105729313	0.4246484894270686
395	0.5965813715411036	0.4034186284588964
396	0.5772743561785328	0.4227256438214672
397	0.5786931739095924	0.4213068260904076
398	0.5965829364241176	0.4034170635758823
399	0.5521557104585636	0.4478442895414363
400	0.5848454896449444	0.4151545103550557
401	0.5848448473333591	0.4151551526666409
402	0.6020661852117751	0.3979338147882249
403	0.5772796970520206	0.4227203029479794
404	0.6114726536306793	0.3885273463693208
405	0.5965719892012494	0.4034280107987506
406	0.05537066252888724	0.9446293374711128
407	0.5849521964630816	0.4150478035369182
408	0.6072872180913299	0.3927127819086701
409	0.5828431489553892	0.4171568510446109
410	0.5809206046731471	0.4190793953268529
411	0.5786931739630161	0.4213068260369838
412	0.5669196586762349	0.433080341323765
413	0.5850632282200353	0.4149367717799647
414	0.5828431489553892	0.4171568510446109
415	0.6073089168429515	0.3926910831570485
416	0.5965375008549759	0.403462499145024
417	0.5965719915837445	0.4034280084162556
418	0.5613160221601893	0.4386839778398107
419	0.5828157085398454	0.4171842914601546
420	0.5850632282200353	0.4149367717799647
421	0.5849594212010093	0.4150405787989907
422	0.5848432871891577	0.4151567128108424
423	0.5828431489553892	0.4171568510446109
424	0.5965813715411036	0.4034186284588964
425	0.5729172087646793	0.4270827912353207
426	0.5965829364241176	0.4034170635758823
427	0.5772826075384214	0.4227173924615786
428	0.5772796970520206	0.4227203029479794
429	0.6114726536306793	0.3885273463693208
430	0.5828402321877698	0.4171597678122302
431	0.6020661852117751	0.3979338147882249
432	0.5669196586762349	0.433080341323765
433	0.6073104664412171	0.3926895335587828
434	0.5689427599839888	0.4310572400160111
435	0.6020646273919313	0.3979353726080687
436	0.5786931739095924	0.4213068260904076
437	0.5828476476648558	0.4171523523351442
438	0.5753515105729313	0.4246484894270686
439	0.5731163207864632	0.4268836792135369
440	0.5965813715411036	0.4034186284588964
441	0.5809206080934679	0.4190793919065322
442	0.5828402321877698	0.4171597678122302
443	0.5808115678696246	0.4191884321303753
444	0.5689427599839888	0.4310572400160111
445	0.5786931739849334	0.4213068260150666
446	0.5808115800273489	0.4191884199726511
447	0.6114726536306793	0.3885273463693208
448	0.5828402321877698	0.4171597678122302
449	0.5965829364241176	0.4034170635758823
450	0.5828431489553892	0.4171568510446109
451	0.5850632282200353	0.4149367717799647
452	0.5753515106898917	0.4246484893101083
453	0.5689427599839888	0.4310572400160111
454	0.6020646273919313	0.3979353726080687
455	0.6073104664412171	0.3926895335587828
456	0.6041459536535395	0.3958540463464604
457	0.6020646273919313	0.3979353726080687
458	0.5515783743918078	0.4484216256081923
459	0.5965813715411036	0.4034186284588964
460	0.5786931739095924	0.4213068260904076
461	0.05579722586300195	0.9442027741369982
462	0.5965610214110951	0.4034389785889049
463	0.5808115678696246	0.4191884321303753
464	0.5731163207964654	0.4268836792035346
465	0.6020334083641373	0.3979665916358626
466	0.5772796970520206	0.4227203029479794
467	0.5786931739095924	0.4213068260904076
468	0.5732256936195662	0.426774306380434
469	0.5674787631659852	0.4325212368340147
470	0.5849469501187072	0.4150530498812929
471	0.05655782363581298	0.943442176364187
472	0.5850632282200353	0.4149367717799647
473	0.6020537779970927	0.3979462220029074
474	0.5965813715411036	0.4034186284588964
475	0.5809206046731471	0.4190793953268529
476	0.5772743983303148	0.4227256016696854
477	0.5828431489553892	0.4171568510446109
478	0.567519762651704	0.432480237348296
479	0.578802228430081	0.4211977715699189
480	0.5934166548484205	0.4065833451515793
481	0.5788022356685173	0.4211977643314827
482	0.5903781459985648	0.4096218540014351
483	0.6072887587140449	0.3927112412859552
484	0.5828402321877698	0.4171597678122302
485	0.6072780203629345	0.3927219796370654
486	0.5731163180053134	0.4268836819946867
487	0.6041475086829031	0.3958524913170969
488	0.05578767509162517	0.9442123249083748
489	0.5903609608521665	0.4096390391478336
490	0.0001224194468529723	0.999877580553147
491	0.06075539851875213	0.9392446014812479
492	0.5828402321877698	0.4171597678122302
493	0.5903781459985648	0.4096218540014351
494	0.6114726536306793	0.3885273463693208
495	0.5828402321877698	0.4171597678122302
496	0.6019769310185029	0.3980230689814971
497	0.5786931603140766	0.4213068396859233
498	0.002508142005533053	0.9974918579944669
499	0.5965813715411036	0.4034186284588964
500	0.5788022292650041	0.4211977707349958
501	0.57535150551952	0.42464849448048
502	0.5731163207864632	0.4268836792135369
503	0.6020661852117751	0.3979338147882249
504	0.5731163207970155	0.4268836792029845
505	0.5830359336396391	0.4169640663603608
506	0.05749285943568518	0.9425071405643147
507	0.5731163207864632	0.4268836792135369
508	0.5515783743918078	0.4484216256081923
509	0.0001125875621830746	0.999887412437817
510	0.5828402321877698	0.4171597678122302
511	0.5809206046731471	0.4190793953268529
512	0.5733070127883997	0.4266929872116002
513	0.5613064501368716	0.4386935498631284
514	0.5772796970520206	0.4227203029479794
515	0.5732256936195662	0.426774306380434
516	0.5828238939413197	0.4171761060586804
517	0.5828402321877698	0.4171597678122302
518	0.5848432871891577	0.4151567128108424
519	0.06143059874631125	0.9385694012536887
520	0.0536117351053058	0.9463882648946942
521	0.5786931603140766	0.4213068396859233
522	0.5772796970520206	0.4227203029479794
523	0.5613160322358171	0.4386839677641829
524	0.5828402321877698	0.4171597678122302
525	0.5515783743918078	0.4484216256081923
526	0.5848432871891577	0.4151567128108424
527	0.5669196586762349	0.433080341323765
528	0.002530592838278236	0.9974694071617218
529	0.5731163207970155	0.4268836792029845
530	0.5849551089676926	0.4150448910323073
531	0.5848432871891577	0.4151567128108424
532	0.05411469392335758	0.9458853060766425
533	0.5515783743918078	0.4484216256081923
534	0.5848448473333591	0.4151551526666409
535	0.5731163207864632	0.4268836792135369
536	0.5515783743918078	0.4484216256081923
537	0.5753515113664432	0.4246484886335567
538	0.580920830103586	0.419079169896414
539	0.05655719034895216	0.9434428096510479
540	0.6020646386284971	0.3979353613715029
541	0.5808115162636193	0.4191884837363807
542	0.5689427599839888	0.4310572400160111
543	0.5805502297424917	0.4194497702575083
544	0.5686677723006295	0.4313322276993705
545	0.5809206046731471	0.4190793953268529
546	0.5843643918925802	0.4156356081074198
547	0.6104390119976811	0.3895609880023189
548	0.6104390119976811	0.3895609880023189
549	0.5801580870582802	0.4198419129417198
550	0.5780589868746684	0.4219410131253316
551	0.5682899578695797	0.4317100421304203
552	0.5800499608712463	0.4199500391287537
553	0.5607435774517107	0.4392564225482894
554	0.5820676325481916	0.4179323674518084
555	0.6104390119976811	0.3895609880023189
556	0.5895130346927506	0.4104869653072494
557	0.5800499859021868	0.4199500140978131
558	0.5956781220404888	0.4043218779595112
559	0.5780589876464663	0.4219410123535337
560	0.5629781956204828	0.4370218043795172
561	0.5607244014039147	0.4392755985960854
562	0.5841314888824074	0.4158685111175926
563	0.05850207504068438	0.9414979249593156
564	0.5725334631034519	0.4274665368965481
565	0.5839738223399271	0.4160261776600729
566	0.5889789637921017	0.4110210362078983
567	0.5835272849666538	0.4164727150333462

*** RUNNING MODEL 12 (0 & 2 (Normal>1)) ***
######################################

>Done in 165 seconds 

-4944.6352909438

------------------------------------------------

dN/dS = 0.1783709698166236 (sample variance = 0.1171881379960168)

Rate[1]=  0.00000000 (weight=0.7676438)
Rate[2]=  0.53969002 (weight=0.1161781)
Rate[3]=  0.99563318 (weight=0.1161781)

------------------------------------------------

 No rate classes with dN/dS>1.

------------------------------------------------

Tabulated Posteriors for Each Site
Sites in Columns, Rate Classes in Rows
Import the following part into a data processing program
for further analysis


Rate/Site	Rate=0	Rate=0.5396900183325954	Rate=0.99563318467274
1	0	0.2547721661225033	0.7452278338774968
2	0	0.2187947732713157	0.7812052267286842
3	0.9073743089979701	0.06144786598670651	0.03117782501532348
4	0	0.4946193340324619	0.5053806659675381
5	0.8895652624476303	0.07006197143897953	0.04037276611339007
6	0	0.484526519247955	0.515473480752045
7	0.8918458602951475	0.06899485305189787	0.0391592866529547
8	0	0.4890830103673246	0.5109169896326754
9	0.8919619663202429	0.06894023294584509	0.03909780073391187
10	0.8962872130328786	0.06688292964454	0.0368298573225815
11	0	0.4884372387277194	0.5115627612722806
12	0	0.5193612720421212	0.4806387279578788
13	0.8884276232886271	0.07059410625193972	0.04097827045943328
14	0.888292426854852	0.0706564907269271	0.04105108241822081
15	0.8893493472652804	0.07015751505365819	0.04049313768106148
16	0.9137696135663251	0.0581911584404205	0.02803922799325432
17	0.9124782373209044	0.05884572341763376	0.02867603926146177
18	0.8975413473061431	0.06628182319891594	0.03617682949494089
19	0.8974249222828137	0.06633708213516848	0.03623799558201798
20	0.9029852275177913	0.06363279631097959	0.033381976171229
21	0	0.497368337911001	0.502631662088999
22	0.8910378724561082	0.06937346199376231	0.03958866555012956
23	0.8846772062349822	0.07231708548177601	0.04300570828324168
24	0.9156067581171037	0.0572450140249814	0.02714822785791493
25	0.8933245525593211	0.06829712244730274	0.03837832499337605
26	0.9088646337134916	0.06069785368705963	0.03043751259944886
27	0.9088607136471899	0.06069918406892727	0.03044010228388288
28	0	0.4594063355533889	0.5405936644466109
29	0.8872179686180924	0.07115023860993372	0.04163179277197383
30	0.8953197961848501	0.06734151286088105	0.03733869095426885
31	0.8959990242769915	0.06694619301000983	0.03705478271299858
32	0.8909189539260578	0.06942917286933789	0.03965187320460429
33	0.9138016487317434	0.05817991775020189	0.0280184335180548
34	0.8872179995234354	0.0711502385027363	0.04163176197382825
35	0.8974204276513379	0.06633848492422205	0.03624108742444009
36	0.9216850721216833	0.05403869704086201	0.02427623083745463
37	0.8953374948401804	0.06733599417620471	0.03732651098361486
38	0.8892751959548956	0.07017980626843333	0.04054499777667105
39	0.9088041701920778	0.06071839015204795	0.03047743965587432
40	0.8909189546858171	0.06942917177451909	0.03965187353966388
41	0.8872180657049221	0.07115021664374253	0.04163171765133528
42	0.8909189539277464	0.0694291728676116	0.03965187320464209
43	0.8872179686180924	0.07115023860993372	0.04163179277197383
44	0.9156067581171037	0.0572450140249814	0.02714822785791493
45	0.8911736693413056	0.0693128904459397	0.03951344021275482
46	0.8975075527425522	0.06629249403693654	0.0361999532205112
47	0.9138016487317434	0.05817991775020189	0.0280184335180548
48	0.8974204276513379	0.06633848492422205	0.03624108742444009
49	0.879791136479157	0.07452080691628643	0.04568805660455658
50	0	0.4927773595668699	0.50722264043313
51	0	0.337660152033713	0.662339847966287
52	0	0.3321710357760638	0.6678289642239361
53	0.9111718651180815	0.05951731404265163	0.02931082083926695
54	0.9044942484218973	0.0628813038731218	0.03262444770498095
55	0.8868431050709513	0.07132651453681171	0.04183038039223693
56	0.8851320410018775	0.07210064549274646	0.04276731350537605
57	0.8889855697017817	0.07033485667855684	0.04067957361966151
58	0.8986439514982024	0.06574857447552411	0.0356074740262734
59	0	0.5241593151293007	0.4758406848706994
60	0	0.4690739677352277	0.5309260322647723
61	0.9088607136471899	0.06069918406892727	0.03044010228388288
62	0.8908630382820992	0.0694554032884304	0.03968155842947028
63	0.8909189035319788	0.06942918564097812	0.03965191082704307
64	0.8892749564655222	0.07017987467710804	0.04054516885736979
65	0.8955638066427674	0.06723349481188055	0.03720269854535194
66	0.8798129014892481	0.07452456249081645	0.04566253601993548
67	0.8974249222828137	0.06633708213516848	0.03623799558201798
68	0.8703688809615013	0.07867652286097487	0.05095459617752392
69	0.8893582823016711	0.07015483785781844	0.04048687984051032
70	0	0.5221481112339776	0.4778518887660225
71	0	0.3561788131530763	0.6438211868469237
72	0.9137979851855405	0.05818120155384471	0.02802081326061477
73	0.8909188824917015	0.06942918077662871	0.0396519367316697
74	0.8933246175012383	0.06829711329355706	0.03837826920520451
75	0.8774008083129381	0.07560177129090186	0.04699742039616001
76	0.8953588679748236	0.06732933181235888	0.03731180021281764
77	0.8932079553188161	0.06835227358932157	0.03843977109186231
78	0.893208044501506	0.0683522314303978	0.03843972406809614
79	0.8773787272495859	0.07561159159986294	0.04700968115055126
80	0.9087435029867447	0.06073898228116157	0.03051751473209389
81	0.8955637525125101	0.06723350022269944	0.03720274726479044
82	0	0.5463743354844044	0.4536256645155957
83	0.9029721338620644	0.0636370792467706	0.03339078689116512
84	0.9138016487317434	0.05817991775020189	0.0280184335180548
85	0.8952855591099885	0.06735218716389389	0.03736225372611752
86	0.9182902082888164	0.05584212811877758	0.02586766359240601
87	0	0.4979164421754946	0.5020835578245054
88	0.8847850265722224	0.07225777556498615	0.04295719786279142
89	0.8909189035325221	0.06942918564042079	0.03965191082705716
90	0.893458157260054	0.0682342777399533	0.03830756499999274
91	0.8953374948401804	0.06733599417620471	0.03732651098361486
92	0.8953588679748236	0.06732933181235888	0.03731180021281764
93	0.8931937991994623	0.06835894596897449	0.03844725483156321
94	0.882505837438831	0.07331026385057288	0.04418389871059605
95	0.8974204276513379	0.06633848492422205	0.03624108742444009
96	0.8909189035319788	0.06942918564097812	0.03965191082704307
97	0.8953459107614721	0.06733337080677025	0.03732071843175771
98	0.8733352856744979	0.07729633612639798	0.04936837819910413
99	0	0.4871737651616767	0.5128262348383232
100	0.9045228367333817	0.06287186011063611	0.03260530315598213
101	0.8934544035343944	0.06823655527365217	0.03830904119195343
102	0	0.4898136696301376	0.5101863303698624
103	0.9088607136471899	0.06069918406892727	0.03044010228388288
104	0	0.527617934233185	0.472382065766815
105	0.893208044501506	0.0683522314303978	0.03843972406809614
106	0.9027313575333318	0.06371575726085685	0.03355288520581149
107	0.8846772342362623	0.07231708230693118	0.04300568345680644
108	0.8955637525125101	0.06723350022269944	0.03720274726479044
109	0.8910378306277821	0.06937346628782046	0.03958870308439756
110	0	0.5294655653666623	0.4705344346333378
111	0.893208044501506	0.0683522314303978	0.03843972406809614
112	0.9087697964434085	0.06073004813468671	0.03050015542190469
113	0	0.5280004087002445	0.4719995912997556
114	0.8846772060142395	0.07231708550681365	0.04300570847894686
115	0.8953374948401804	0.06733599417620471	0.03732651098361486
116	0.8953374948401804	0.06733599417620471	0.03732651098361486
117	0.8797794520912172	0.07453281386034936	0.04568773404843338
118	0.8893493476370034	0.07015751494198723	0.04049313742100954
119	0.9142045265648433	0.05793974728261042	0.02785572615254631
120	0.8798128936124038	0.07452456635853849	0.04566254002905774
121	0.8842345557885709	0.07250230790763391	0.04326313630379532
122	0.9138016655007152	0.05817991131866094	0.02801842318062381
123	0.8848026170797674	0.07225972850847961	0.04293765441175292
124	0.8974204276513379	0.06633848492422205	0.03624108742444009
125	0.9088305070186837	0.06070944436373286	0.03046004861758331
126	0.9139146003598918	0.05804169961271511	0.02804370002739313
127	0.91673673659749	0.05665550494226008	0.02660775846025005
128	0.8953459107614721	0.06733337080677025	0.03732071843175771
129	0.8893582823016711	0.07015483785781844	0.04048687984051032
130	0	0.4977557439319207	0.5022442560680793
131	0.8772164238098555	0.07562444460176443	0.04715913158838003
132	0.8971444992647407	0.06642580691237679	0.03642969382288253
133	0.8974267318991884	0.06633650980652661	0.03623675829428494
134	0	0.4911614638275457	0.5088385361724543
135	0.8893029699098995	0.07017145531431193	0.0405255747757885
136	0.913684278884904	0.05822108685704851	0.0280946342580475
137	0	0.3427203270868586	0.6572796729131414
138	0.8953588679748236	0.06732933181235888	0.03731180021281764
139	0.8955637525125101	0.06723350022269944	0.03720274726479044
140	0	0.2386124938189488	0.7613875061810511
141	0.9156067581171037	0.0572450140249814	0.02714822785791493
142	0	0.4942880739684302	0.5057119260315698
143	0.8872179720729654	0.07115023510263306	0.04163179282440146
144	0.8574338323320988	0.08416434004458437	0.05840182762331666
145	0.8796487350205588	0.07457789092448476	0.04577337405495641
146	0.8909989696543338	0.06939168857442074	0.03960934177124541
147	0.8909189035319788	0.06942918564097812	0.03965191082704307
148	0.9137162477951901	0.0582098819239309	0.02807387028087902
149	0.8933245525593211	0.06829712244730274	0.03837832499337605
150	0.8933246175012383	0.06829711329355706	0.03837826920520451
151	0.9029835316811839	0.06363335081155329	0.03338311750726269
152	0	0.4946868607578581	0.5053131392421419
153	0	0.4768648831658872	0.5231351168341128
154	0.8975413473787063	0.06628182317598644	0.03617682944530732
155	0.8773787272495859	0.07561159159986294	0.04700968115055126
156	0	0.3430837568072471	0.6569162431927529
157	0.895563803693879	0.067233498000996	0.03720269830512503
158	0.8932079142002654	0.06835227440535913	0.03843981139437549
159	0.9182060549336313	0.05587254465041117	0.02592140041595752
160	0.9182902082888164	0.05584212811877758	0.02586766359240601
161	0.8848026170797674	0.07225972850847961	0.04293765441175292
162	0.9088607136471899	0.06069918406892727	0.03044010228388288
163	0	0.4870450756566648	0.5129549243433351
164	0	0.339508902707723	0.660491097292277
165	0.8953588679748236	0.06732933181235888	0.03731180021281764
166	0.8932080074800343	0.06835224892477128	0.03843974359519448
167	0.8974267318991884	0.06633650980652661	0.03623675829428494
168	0.8893218320638893	0.07016578181247746	0.04051238612363316
169	0.8893582823016711	0.07015483785781844	0.04048687984051032
170	0.9085907475964248	0.06079073971093197	0.0306185126926433
171	0	0.5291571860641233	0.4708428139358767
172	0.8932689962120255	0.06832340338616404	0.03840760040181045
173	0.8846772342801297	0.07231708230193638	0.04300568341793378
174	0.8955637525125101	0.06723350022269944	0.03720274726479044
175	0.8872180926921786	0.0711501185198416	0.04163178878797985
176	0.8974204276513379	0.06633848492422205	0.03624108742444009
177	0.8892474002551584	0.0701881471181369	0.04056445262670472
178	0	0.3496146119981065	0.6503853880018935
179	0.913773844123747	0.05818967556394408	0.02803648031230902
180	0.8846772342801297	0.07231708230193638	0.04300568341793378
181	0.9088607136471899	0.06069918406892727	0.03044010228388288
182	0.9088607136471899	0.06069918406892727	0.03044010228388288
183	0.8872180590724911	0.07115022356927876	0.04163171735823011
184	0.9088607136471899	0.06069918406892727	0.03044010228388288
185	0.8732030577116848	0.07744938419488458	0.0493475580934306
186	0.8953374948401804	0.06733599417620471	0.03732651098361486
187	0.9137979653072839	0.0581812093832519	0.0280208253094643
188	0.8932080002370052	0.06835225235904459	0.0384397474039502
189	0.8845927493465138	0.07234850294607352	0.04305874770741273
190	0.8974204276513379	0.06633848492422205	0.03624108742444009
191	0.8798129251903067	0.07452455084526766	0.04566252396442554
192	0.8953588679748236	0.06732933181235888	0.03731180021281764
193	0.8910378306277821	0.06937346628782046	0.03958870308439756
194	0.8974249222828137	0.06633708213516848	0.03623799558201798
195	0.9156067581171037	0.0572450140249814	0.02714822785791493
196	0.9155790397823285	0.05725486103380478	0.02716609918386676
197	0	0.4906216960298411	0.5093783039701589
198	0.9088646337134916	0.06069785368705963	0.03043751259944886
199	0.9088607136471899	0.06069918406892727	0.03044010228388288
200	0.8933245525593211	0.06829712244730274	0.03837832499337605
201	0	0.4942871813437527	0.5057128186562474
202	0.8951740015717271	0.06739814994370487	0.037427848484568
203	0.8975159108621833	0.06628986322807409	0.0361942259097425
204	0	0.4808092913462289	0.5191907086537711
205	0.9088607136471899	0.06069918406892727	0.03044010228388288
206	0.8932079642251889	0.06835226937773677	0.0384397663970743
207	0.8805761175827278	0.07418063443056365	0.04524324798670862
208	0	0.4842423299190275	0.5157576700809725
209	0.9057715340896616	0.06224454751334439	0.03198391839699396
210	0.893458109965961	0.06823530847937323	0.03830658155466573
211	0	0.3342950551151652	0.6657049448848349
212	0.8872180529516639	0.07115023012229547	0.04163171692604061
213	0.8846772342801297	0.07231708230193638	0.04300568341793378
214	0.897355133682796	0.06635913110145307	0.03628573521575107
215	0	0.4385779469392946	0.5614220530607054
216	0.8909189539260578	0.06942917286933789	0.03965187320460429
217	0.8773787272495859	0.07561159159986294	0.04700968115055126
218	0.8872179686180924	0.07115023860993372	0.04163179277197383
219	0.8574587659775071	0.08415403297761431	0.0583872010448785
220	0.8872180529749476	0.07115023009801127	0.04163171692704112
221	0.87038892124039	0.07867865217263098	0.05093242658697898
222	0.9088646337134916	0.06069785368705963	0.03043751259944886
223	0.8975413473787063	0.06628182317598644	0.03617682944530732
224	0.8976519589245706	0.06622842775379201	0.03611961332163729
225	0.8845432934597134	0.0723663265897849	0.04309037995050159
226	0	0.4834944354976983	0.5165055645023016
227	0.8955637525125101	0.06723350022269944	0.03720274726479044
228	0.8893493476370034	0.07015751494198723	0.04049313742100954
229	0.8974204276513379	0.06633848492422205	0.03624108742444009
230	0	0.2205466931460114	0.7794533068539885
231	0.8872180529855019	0.07115023008718488	0.04163171692731315
232	0.8847858376255815	0.07225786581388299	0.04295629656053546
233	0.893207932379364	0.06835226580743047	0.03843980181320552
234	0.897481942038629	0.06630058049988612	0.03621747746148483
235	0.8909188824917015	0.06942918077662871	0.0396519367316697
236	0.9087434103176211	0.06073901857693573	0.03051757110544319
237	0.8910378306277821	0.06937346628782046	0.03958870308439756
238	0.8974668581799509	0.06631631609291512	0.03621682572713392
239	0.8933244656060395	0.06829718849853474	0.03837834589542578
240	0.8773787272495859	0.07561159159986294	0.04700968115055126
241	0.8848351969976226	0.0722400548942423	0.04292474810813517
242	0.9216850721216833	0.05403869704086201	0.02427623083745463
243	0.9138016487317434	0.05817991775020189	0.0280184335180548
244	0.9182902082888164	0.05584212811877758	0.02586766359240601
245	0.9181557998621045	0.05589070619895886	0.02595349393893664
246	0.8953588679748236	0.06732933181235888	0.03731180021281764
247	0.8872179686180924	0.07115023860993372	0.04163179277197383
248	0.8954712458346622	0.06727535239999119	0.03725340176534654
249	0.87038892124039	0.07867865217263098	0.05093242658697898
250	0	0.484365145130271	0.515634854869729
251	0	0.3463881450977918	0.6536118549022082
252	0	0.5294012992514311	0.4705987007485689
253	0.9137979653072839	0.0581812093832519	0.0280208253094643
254	0.8933247651122244	0.06829694925184077	0.03837828563593483
255	0.8973144142984565	0.06637202637438616	0.0363135593271573
256	0.9156067581171037	0.0572450140249814	0.02714822785791493
257	0.9182902082888164	0.05584212811877758	0.02586766359240601
258	0.8953459107614721	0.06733337080677025	0.03732071843175771
259	0.9136843924270289	0.05822104705464947	0.02809456051832153
260	0.9088607136471899	0.06069918406892727	0.03044010228388288
261	0.8774440965057312	0.07558251573551164	0.04697338775875712
262	0.9088304990248188	0.0607094470787236	0.03046005389645752
263	0.9182902082888164	0.05584212811877758	0.02586766359240601
264	0.8974249222828137	0.06633708213516848	0.03623799558201798
265	0.8933246175012383	0.06829711329355706	0.03837826920520451
266	0.8955637525125101	0.06723350022269944	0.03720274726479044
267	0.8953374948401804	0.06733599417620471	0.03732651098361486
268	0.884677234177438	0.07231708231358572	0.04300568350897632
269	0.8933245525593211	0.06829712244730274	0.03837832499337605
270	0.8846772342801297	0.07231708230193638	0.04300568341793378
271	0.889321703927576	0.07016582038648084	0.040512475685943
272	0.8974249222828137	0.06633708213516848	0.03623799558201798
273	0.8909189538959851	0.06942917290044223	0.03965187320357268
274	0.8893582823016711	0.07015483785781844	0.04048687984051032
275	0.8893493476370034	0.07015751494198723	0.04049313742100954
276	0.8910378306277821	0.06937346628782046	0.03958870308439756
277	0.9137162999009852	0.05820986650705542	0.02807383359195948
278	0.8574338323320988	0.08416434004458437	0.05840182762331666
279	0.8872179686180924	0.07115023860993372	0.04163179277197383
280	0.8974249222828137	0.06633708213516848	0.03623799558201798
281	0.9216850721216833	0.05403869704086201	0.02427623083745463
282	0.8893493476370034	0.07015751494198723	0.04049313742100954
283	0.9137979851855405	0.05818120155384471	0.02802081326061477
284	0	0.3217360111772388	0.6782639888227613
285	0	0.3397411458809074	0.6602588541190927
286	0.8953374948401804	0.06733599417620471	0.03732651098361486
287	0.8846772341828866	0.07231708231296512	0.0430056835041483
288	0.8910378789308562	0.06937345897096436	0.03958866209817953
289	0	0.5328388862738503	0.4671611137261496
290	0.9029852275177913	0.06363279631097959	0.033381976171229
291	0.9088646337134916	0.06069785368705963	0.03043751259944886
292	0.8872180529887436	0.07115023008421867	0.04163171692703762
293	0.8893493476370034	0.07015751494198723	0.04049313742100954
294	0.9029442103718277	0.06364621146992519	0.03340957815824717
295	0.8975331254753993	0.0662844214147949	0.03618245310980586
296	0.8872180529516639	0.07115023012229547	0.04163171692604061
297	0.8955637611442235	0.06723349158225871	0.03720274727351779
298	0	0.2175412851943153	0.7824587148056847
299	0.8773787272495859	0.07561159159986294	0.04700968115055126
300	0.8933245796709455	0.06829711783720535	0.03837830249184922
301	0.8974204276513379	0.06633848492422205	0.03624108742444009
302	0.9088607136471899	0.06069918406892727	0.03044010228388288
303	0.8932079103640452	0.06835227622069112	0.03843981341526358
304	0	0.5294498968791387	0.4705501031208614
305	0	0.5463808556764084	0.4536191443235916
306	0.8955637525125101	0.06723350022269944	0.03720274726479044
307	0.9182902082888164	0.05584212811877758	0.02586766359240601
308	0.9156103549367276	0.05724373730416198	0.02714590775911051
309	0.9088646337134916	0.06069785368705963	0.03043751259944886
310	0.8974204276513379	0.06633848492422205	0.03624108742444009
311	0.9155790719940136	0.05725484959475358	0.02716607841123271
312	0.8955638037412339	0.06723349795218261	0.03720269830658349
313	0.893208044501506	0.0683522314303978	0.03843972406809614
314	0.8872180529516639	0.07115023012229547	0.04163171692604061
315	0.8974249222828137	0.06633708213516848	0.03623799558201798
316	0.8910378306277821	0.06937346628782046	0.03958870308439756
317	0.8953374948401804	0.06733599417620471	0.03732651098361486
318	0.9029457765239909	0.06364569963303225	0.03340852384297687
319	0.8955638036887282	0.06723349800626309	0.03720269830500862
320	0.8892608572680839	0.07018410510046344	0.04055503763145268
321	0.8846772342801297	0.07231708230193638	0.04300568341793378
322	0.8909189035319788	0.06942918564097812	0.03965191082704307
323	0.8887926614451066	0.0703247918943438	0.04088254666054961
324	0.8574338323320988	0.08416434004458437	0.05840182762331666
325	0.9088646337134916	0.06069785368705963	0.03043751259944886
326	0.8891918621549627	0.07020482281957199	0.04060331502546532
327	0.8844969324509292	0.07238104192600454	0.04312202562306621
328	0	0.4869075609825118	0.5130924390174881
329	0.8932080338049564	0.06835223647637975	0.03843972971866393
330	0.8933245818534497	0.06829711568110532	0.03837830246544497
331	0.8872180529749476	0.07115023009801127	0.04163171692704112
332	0.8910378270358469	0.06937346699739315	0.03958870596676002
333	0.893208044501506	0.0683522314303978	0.03843972406809614
334	0.8848026170797674	0.07225972850847961	0.04293765441175292
335	0.9088607136471899	0.06069918406892727	0.03044010228388288
336	0	0.5293763544505462	0.4706236455494537
337	0.8955638037000302	0.067233497994448	0.03720269830552191
338	0.8798129172427833	0.07452454423809128	0.04566253851912534
339	0.8848026170797674	0.07225972850847961	0.04293765441175292
340	0	0.4943606761400018	0.5056393238599982
341	0	0.4971172009344432	0.5028827990655569
342	0.8848026170797674	0.07225972850847961	0.04293765441175292
343	0	0.4769002434382814	0.5230997565617186
344	0.8893493476370034	0.07015751494198723	0.04049313742100954
345	0.8848026170797674	0.07225972850847961	0.04293765441175292
346	0.8910378789308562	0.06937345897096436	0.03958866209817953
347	0.8798128936124038	0.07452456635853849	0.04566254002905774
348	0.9182867352537452	0.05584338224781961	0.02586988249843533
349	0.8910378306277821	0.06937346628782046	0.03958870308439756
350	0.8933245794974358	0.06829711785479707	0.03837830264776711
351	0.8974204276513379	0.06633848492422205	0.03624108742444009
352	0.8933245525593211	0.06829712244730274	0.03837832499337605
353	0.8909989696543338	0.06939168857442074	0.03960934177124541
354	0.9181794509285093	0.05588216702331874	0.02593838204817214
355	0.8974204276513379	0.06633848492422205	0.03624108742444009
356	0.8953459107614721	0.06733337080677025	0.03732071843175771
357	0.8774443730760186	0.07558238997652071	0.04697323694746062
358	0.8773787272495859	0.07561159159986294	0.04700968115055126
359	0.8953588679748236	0.06732933181235888	0.03731180021281764
360	0.8970515501546531	0.06643676249595326	0.0365116873493936
361	0.8773787272495859	0.07561159159986294	0.04700968115055126
362	0.9216850721216833	0.05403869704086201	0.02427623083745463
363	0	0.4868051457942234	0.5131948542057766
364	0.9137979653072839	0.0581812093832519	0.0280208253094643
365	0.8910378724561082	0.06937346199376231	0.03958866555012956
366	0.8953588679748236	0.06732933181235888	0.03731180021281764
367	0.8846772341828866	0.07231708231296512	0.0430056835041483
368	0.8910183897912919	0.06938257300816876	0.03959903720053935
369	0.8846772342363592	0.07231708230692012	0.04300568345672058
370	0.9155799787498986	0.05725452804124246	0.02716549320885878
371	0.9156067581171037	0.0572450140249814	0.02714822785791493
372	0.9138016655007152	0.05817991131866094	0.02801842318062381
373	0.9088607136471899	0.06069918406892727	0.03044010228388288
374	0.8952417528411771	0.06736585667621456	0.03739239048260834
375	0.8974649893438157	0.06630595584898025	0.03622905480720402
376	0.8909795591179051	0.06940079177927433	0.0396196491028207
377	0	0.5293023410754423	0.4706976589245577
378	0.8910378306277821	0.06937346628782046	0.03958870308439756
379	0.8846772341924405	0.07231708231192073	0.04300568349563883
380	0	0.4909253206943346	0.5090746793056654
381	0.8933245525593211	0.06829712244730274	0.03837832499337605
382	0.9138016487317434	0.05817991775020189	0.0280184335180548
383	0.8893493476370034	0.07015751494198723	0.04049313742100954
384	0.8953374948401804	0.06733599417620471	0.03732651098361486
385	0.8930211266054401	0.06844059894884758	0.03853827444571243
386	0.8872180529543973	0.07115023011949469	0.04163171692610811
387	0.8975331254753993	0.0662844214147949	0.03618245310980586
388	0.8892752059823772	0.07017980324420087	0.04054499077342209
389	0.8933245525593211	0.06829712244730274	0.03837832499337605
390	0.8974204276513379	0.06633848492422205	0.03624108742444009
391	0.9137979653072839	0.0581812093832519	0.0280208253094643
392	0.8773787272495859	0.07561159159986294	0.04700968115055126
393	0.8909189539260578	0.06942917286933789	0.03965187320460429
394	0.8872180529516639	0.07115023012229547	0.04163171692604061
395	0.9088607136471899	0.06069918406892727	0.03044010228388288
396	0.8893304209105676	0.07016319900171361	0.04050638008771887
397	0.8909189538959851	0.06942917290044223	0.03965187320357268
398	0.9088646337134916	0.06069785368705963	0.03043751259944886
399	0.8582347502506354	0.08383277916351174	0.05793247058585284
400	0.8974267318991884	0.06633650980652661	0.03623675829428494
401	0.8974249222828137	0.06633708213516848	0.03623799558201798
402	0.9138016487317434	0.05817991775020189	0.0280184335180548
403	0.8893493476370034	0.07015751494198723	0.04049313742100954
404	0.9216850721216833	0.05403869704086201	0.02427623083745463
405	0.9088344167482978	0.06070811798134038	0.03045746527036187
406	0	0.480806032854474	0.5191939671455261
407	0.8975331254753993	0.0662844214147949	0.03618245310980586
408	0.9182332025438978	0.05586274337401629	0.02590405408208586
409	0.8953459107614721	0.06733337080677025	0.03732071843175771
410	0.8933245525593211	0.06829712244730274	0.03837832499337605
411	0.8909189539260578	0.06942917286933789	0.03965187320460429
412	0.8773787272495859	0.07561159159986294	0.04700968115055126
413	0.8976519589245706	0.06622842775379201	0.03611961332163729
414	0.8953459107614721	0.06733337080677025	0.03732071843175771
415	0.9182867352537452	0.05584338224781961	0.02586988249843533
416	0.9087395351683085	0.06074033177045803	0.03052013306123339
417	0.9088344011182324	0.06070812329009864	0.03045747559166883
418	0.8703789112461174	0.07867758857959546	0.05094350017428718
419	0.8952594092444397	0.06736034324459921	0.0373802475109612
420	0.8976519589245706	0.06622842775379201	0.03611961332163729
421	0.8974771872625036	0.06629575294645464	0.03622705979104174
422	0.8974204276513379	0.06633848492422205	0.03624108742444009
423	0.8953459107614721	0.06733337080677025	0.03732071843175771
424	0.9088607136471899	0.06069918406892727	0.03044010228388288
425	0.884438480605174	0.07242376991905762	0.04313774947576823
426	0.9088646337134916	0.06069785368705963	0.03043751259944886
427	0.8893582823016711	0.07015483785781844	0.04048687984051032
428	0.8893493476370034	0.07015751494198723	0.04049313742100954
429	0.9216850721216833	0.05403869704086201	0.02427623083745463
430	0.8953374948401804	0.06733599417620471	0.03732651098361486
431	0.9138016487317434	0.05817991775020189	0.0280184335180548
432	0.8773787272495859	0.07561159159986294	0.04700968115055126
433	0.9182902082888164	0.05584212811877758	0.02586766359240601
434	0.8798128856783013	0.07452455973747928	0.04566255458421949
435	0.9137979653072839	0.0581812093832519	0.0280208253094643
436	0.8909189538959851	0.06942917290044223	0.03965187320357268
437	0.8953588679748236	0.06732933181235888	0.03731180021281764
438	0.8872180529516639	0.07115023012229547	0.04163171692604061
439	0.8846772341828866	0.07231708231296512	0.0430056835041483
440	0.9088607136471899	0.06069918406892727	0.03044010228388288
441	0.8933246175428754	0.06829711325077027	0.03837826920635425
442	0.8953374948401804	0.06733599417620471	0.03732651098361486
443	0.8932080338049564	0.06835223647637975	0.03843972971866393
444	0.8798128856783013	0.07452455973747928	0.04566255458421949
445	0.8909189539396303	0.06942917285545096	0.03965187320491878
446	0.893208044501506	0.0683522314303978	0.03843972406809614
447	0.9216850721216833	0.05403869704086201	0.02427623083745463
448	0.8953374948401804	0.06733599417620471	0.03732651098361486
449	0.9088646337134916	0.06069785368705963	0.03043751259944886
450	0.8953459107614721	0.06733337080677025	0.03732071843175771
451	0.8976519589245706	0.06622842775379201	0.03611961332163729
452	0.8872180530230064	0.07115023004867163	0.041631716928322
453	0.8798128856783013	0.07452455973747928	0.04566255458421949
454	0.9137979653072839	0.0581812093832519	0.0280208253094643
455	0.9182902082888164	0.05584212811877758	0.02586766359240601
456	0.9156067581171037	0.0572450140249814	0.02714822785791493
457	0.9137979653072839	0.0581812093832519	0.0280208253094643
458	0.8574338323320988	0.08416434004458437	0.05840182762331666
459	0.9088607136471899	0.06069918406892727	0.03044010228388288
460	0.8909189538959851	0.06942917290044223	0.03965187320357268
461	0	0.4843461398531438	0.5156538601468562
462	0.9088041130824149	0.0607184095438985	0.03047747737368656
463	0.8932080338049564	0.06835223647637975	0.03843972971866393
464	0.8846772342746708	0.07231708230255816	0.04300568342277102
465	0.9137162218429152	0.05820989388849281	0.02807388426859184
466	0.8893493476370034	0.07015751494198723	0.04049313742100954
467	0.8909189538959851	0.06942917290044223	0.03965187320357268
468	0.8848026170797674	0.07225972850847961	0.04293765441175292
469	0.8779884992522566	0.07532823947012311	0.04668326127762028
470	0.8975159242908495	0.06628985898301805	0.03619421672613242
471	0	0.4907475403531505	0.5092524596468495
472	0.8976519589245706	0.06622842775379201	0.03611961332163729
473	0.9137696428346959	0.05819114927699855	0.0280392078883056
474	0.9088607136471899	0.06069918406892727	0.03044010228388288
475	0.8933245525593211	0.06829712244730274	0.03837832499337605
476	0.8893306114422331	0.07016315225887869	0.0405062362988881
477	0.8953459107614721	0.06733337080677025	0.03732071843175771
478	0.8781004590345248	0.07529346781882733	0.04660607314664768
479	0.8910378724561082	0.06937346199376231	0.03958866555012956
480	0.905509198256738	0.06229081152113133	0.03219999022213071
481	0.8910378789308562	0.06937345897096436	0.03958866209817953
482	0.9029835316811839	0.06363335081155329	0.03338311750726269
483	0.9182366682021289	0.05586149278668785	0.02590183901118321
484	0.8953374948401804	0.06733599417620471	0.03732651098361486
485	0.9182099912629051	0.05587113525454343	0.02591887348255137
486	0.8846772061892308	0.07231708548696641	0.04300570832380278
487	0.9156103549367276	0.05724373730416198	0.02714590775911051
488	0	0.4842423663007589	0.5157576336992412
489	0.9029327248306698	0.06364996546781616	0.03341730970151422
490	0	0.2481086748540988	0.7518913251459013
491	0	0.5242090902390335	0.4757909097609666
492	0.8953374948401804	0.06733599417620471	0.03732651098361486
493	0.9029835316811839	0.06363335081155329	0.03338311750726269
494	0.9216850721216833	0.05403869704086201	0.02427623083745463
495	0.8953374948401804	0.06733599417620471	0.03732651098361486
496	0.9135689249177976	0.05826151729801811	0.0281695577841842
497	0.8909189035319788	0.06942918564097812	0.03965191082704307
498	0	0.3307201517709117	0.6692798482290883
499	0.9088607136471899	0.06069918406892727	0.03044010228388288
500	0.8910378306277821	0.06937346628782046	0.03958870308439756
501	0.8872179995234354	0.0711502385027363	0.04163176197382825
502	0.8846772341828866	0.07231708231296512	0.0430056835041483
503	0.9138016487317434	0.05817991775020189	0.0280184335180548
504	0.8846772342801297	0.07231708230193638	0.04300568341793378
505	0.8955638037000302	0.067233497994448	0.03720269830552191
506	0	0.498076925066942	0.5019230749330581
507	0.8846772341828866	0.07231708231296512	0.0430056835041483
508	0.8574338323320988	0.08416434004458437	0.05840182762331666
509	0	0.2215639178978839	0.7784360821021161
510	0.8953374948401804	0.06733599417620471	0.03732651098361486
511	0.8933245525593211	0.06829712244730274	0.03837832499337605
512	0.8848762182044113	0.07222128305272062	0.04290249874286814
513	0.87038892124039	0.07867865217263098	0.05093242658697898
514	0.8893493476370034	0.07015751494198723	0.04049313742100954
515	0.8848026170797674	0.07225972850847961	0.04293765441175292
516	0.8952854858574885	0.06735221000880158	0.03736230413371006
517	0.8953374948401804	0.06733599417620471	0.03732651098361486
518	0.8974204276513379	0.06633848492422205	0.03624108742444009
519	0	0.5294186236640314	0.4705813763359686
520	0	0.4658057266993923	0.5341942733006078
521	0.8909189035319788	0.06942918564097812	0.03965191082704307
522	0.8893493476370034	0.07015751494198723	0.04049313742100954
523	0.870378905294051	0.07867758794491236	0.05094350676103666
524	0.8953374948401804	0.06733599417620471	0.03732651098361486
525	0.8574338323320988	0.08416434004458437	0.05840182762331666
526	0.8974204276513379	0.06633848492422205	0.03624108742444009
527	0.8773787272495859	0.07561159159986294	0.04700968115055126
528	0	0.3343023324445454	0.6656976675554546
529	0.8846772342801297	0.07231708230193638	0.04300568341793378
530	0.8975413473787063	0.06628182317598644	0.03617682944530732
531	0.8974204276513379	0.06633848492422205	0.03624108742444009
532	0	0.4701505809837901	0.5298494190162099
533	0.8574338323320988	0.08416434004458437	0.05840182762331666
534	0.8974249222828137	0.06633708213516848	0.03623799558201798
535	0.8846772341828866	0.07231708231296512	0.0430056835041483
536	0.8574338323320988	0.08416434004458437	0.05840182762331666
537	0.8872179686180924	0.07115023860993372	0.04163179277197383
538	0.8933247284334741	0.06829697212480357	0.03837829944172227
539	0	0.4907430603898977	0.5092569396101023
540	0.9137979851855405	0.05818120155384471	0.02802081326061477
541	0.893207932379364	0.06835226580743047	0.03843980181320552
542	0.8798128856783013	0.07452455973747928	0.04566255458421949
543	0.8929286248364868	0.06848432253946077	0.03858705262405221
544	0.8794299252310073	0.07468286044064083	0.04588721432835197
545	0.8933245525593211	0.06829712244730274	0.03837832499337605
546	0.896927596150785	0.06657644435101341	0.03649595949820141
547	0.920847663262084	0.05448565244181489	0.02466668429610114
548	0.920847663262084	0.05448565244181489	0.02466668429610114
549	0.8925032871127511	0.06868519510711651	0.03881151778013223
550	0.8902216102158512	0.06975565029391428	0.04002273949023458
551	0.8790287017364266	0.07487607913350493	0.04609521913006843
552	0.8923868249142453	0.06874006098757941	0.0388731140981754
553	0.8696200051565074	0.07900052053858513	0.05137947430490753
554	0.894533440430585	0.06772255425133052	0.03774400531808438
555	0.920847663262084	0.05448565244181489	0.02466668429610114
556	0.9020952472089748	0.0640614610165807	0.03384329177444458
557	0.8923868470329968	0.06874005055976636	0.03887310240723687
558	0.9080190917974799	0.06112333908658402	0.03085756911593609
559	0.8902215678695322	0.06975565464352128	0.04002277748694648
560	0.8725105097193523	0.07775804632081994	0.04973144395982791
561	0.8696401574546807	0.07900267750640462	0.05135716503891476
562	0.8966349281613364	0.06670467227765131	0.03666039956101227
563	0	0.5065467924641228	0.4934532075358772
564	0.8840027178597695	0.07262522166688296	0.04337206047334746
565	0.8965191563787147	0.06677213610113485	0.03670870752015051
566	0.9015962368653828	0.06431475858970734	0.03408900454490982
567	0.8960490889228646	0.06699726623281897	0.03695364484431635

*** RUNNING MODEL 13 (3 Normal) ***
######################################

>Done in 71 seconds 

-4943.90592854052

------------------------------------------------

dN/dS = 0.1275134208161419 (sample variance = 0.01624914241126509)

Rate[1]=  0.00004130 (weight=0.5000000)
Rate[2]=  0.25498554 (weight=0.5000000)

------------------------------------------------

 No rate classes with dN/dS>1.

------------------------------------------------

Tabulated Posteriors for Each Site
Sites in Columns, Rate Classes in Rows
Import the following part into a data processing program
for further analysis


Rate/Site	Rate=4.129676046810506e-05	Rate=0.2549855448718157
1	6.828932360966899e-12	0.999999999993171
2	6.037035544084463e-12	0.9999999999939629
3	0.6038555844299773	0.3961444155700227
4	0.0002337391189129347	0.999766260881087
5	0.5847652379914625	0.4152347620085374
6	0.000227907629445054	0.999772092370555
7	0.5870406385896149	0.4129593614103851
8	0.0002305080186049152	0.9997694919813952
9	0.5871577435987508	0.4128422564012491
10	0.5916234680454028	0.4083765319545973
11	0.0002301940799608234	0.9997698059200392
12	0.0002485662234340062	0.9997514337765661
13	0.5836722579574749	0.4163277420425251
14	0.5835176444696156	0.4164823555303844
15	0.5845603968071266	0.4154396031928735
16	0.6115340985843177	0.3884659014156823
17	0.610006559809436	0.3899934401905641
18	0.592927680413596	0.4070723195864039
19	0.5928075337966575	0.4071924662033425
20	0.5988349016220612	0.4011650983779388
21	0.0002355137226212655	0.9997644862773787
22	0.586220894334234	0.4137791056657661
23	0.5800183414994895	0.4199816585005106
24	0.6138074044783535	0.3861925955216465
25	0.5885306129280485	0.4114693870719514
26	0.6055862790289821	0.3944137209710178
27	0.6055845684232359	0.3944154315767642
28	0.0002140765133825638	0.9997859234866175
29	0.5824571537478159	0.417542846252184
30	0.5906172083977632	0.4093827916022368
31	0.5916384507222076	0.4083615492777923
32	0.5861019722785691	0.4138980277214309
33	0.6115476983115797	0.3884523016884203
34	0.5824571476924679	0.4175428523075321
35	0.5928058247358113	0.4071941752641887
36	0.6217614188272367	0.3782385811727633
37	0.5906230117618883	0.4093769882381117
38	0.5845365543537904	0.4154634456462096
39	0.6055623102177898	0.3944376897822103
40	0.586101974169883	0.413898025830117
41	0.5824571766546781	0.4175428233453219
42	0.5861019722815237	0.4138980277184763
43	0.5824571537478159	0.417542846252184
44	0.6138074044783535	0.3861925955216465
45	0.586366144108811	0.413633855891189
46	0.59291550636104	0.4070844936389601
47	0.6115476983115797	0.3884523016884203
48	0.5928058247358113	0.4071941752641887
49	0.5754935751054026	0.4245064248945974
50	0.0002326620470143887	0.9997673379529857
51	3.693853863925971e-08	0.9999999630614613
52	3.637616450273278e-08	0.9999999636238355
53	0.6084421321248392	0.3915578678751607
54	0.6006060600436326	0.3993939399563673
55	0.5821237405587333	0.4178762594412668
56	0.5805255585082627	0.4194744414917372
57	0.5842142402698305	0.4157857597301696
58	0.5941559983092093	0.4058440016907906
59	0.000251529590934034	0.999748470409066
60	0.0002193037396415246	0.9997806962603585
61	0.6055845684232359	0.3944154315767642
62	0.5860457253533852	0.4139542746466149
63	0.5861019572175219	0.4138980427824782
64	0.5845364708270923	0.4154635291729077
65	0.5908363701873068	0.4091636298126931
66	0.575462907099485	0.424537092900515
67	0.5928075337966575	0.4071924662033425
68	0.5671432156942686	0.4328567843057314
69	0.5845635926499497	0.4154364073500503
70	0.0002502961789011238	0.9997497038210988
71	3.88576953498849e-08	0.9999999611423046
72	0.6115460091845086	0.3884539908154914
73	0.5861019717784236	0.4138980282215764
74	0.5885306170467588	0.4114693829532411
75	0.5732737977191659	0.4267262022808342
76	0.5906311339258392	0.4093688660741608
77	0.5884116562347533	0.4115883437652467
78	0.5884117570367401	0.4115882429632599
79	0.5732539042187731	0.4267460957812268
80	0.6055383114224873	0.3944616885775127
81	0.5908363718462412	0.4091636281537589
82	0.0002658647943038909	0.9997341352056962
83	0.5988300261456743	0.4011699738543258
84	0.6115476983115797	0.3884523016884203
85	0.5906051313981394	0.4093948686018605
86	0.6172441628294389	0.3827558371705611
87	0.0002356628528100907	0.9997643371471898
88	0.580159458073207	0.4198405419267929
89	0.5861019572185606	0.4138980427814394
90	0.5886884118768168	0.4113115881231832
91	0.5906230117618883	0.4093769882381117
92	0.5906311339258392	0.4093688660741608
93	0.5883960571292586	0.4116039428707415
94	0.5779748713723756	0.4220251286276244
95	0.5928058247358113	0.4071941752641887
96	0.5861019572175219	0.4138980427824782
97	0.5906262064847538	0.4093737935152462
98	0.5700251218835355	0.4299748781164646
99	0.0002294192806738301	0.9997705807193262
100	0.6006167419305021	0.399383258069498
101	0.5886819733139643	0.4113180266860358
102	0.0002309168769263298	0.9997690831230738
103	0.6055845684232359	0.3944154315767642
104	0.0002536909012331764	0.9997463090987668
105	0.5884117570367401	0.4115882429632599
106	0.5987407112770482	0.4012592887229519
107	0.5800183446142683	0.4199816553857317
108	0.5908363718462412	0.4091636281537589
109	0.5862208949066825	0.4137791050933174
110	0.0002548606574085194	0.9997451393425915
111	0.5884117570367401	0.4115882429632599
112	0.6055485528477593	0.3944514471522407
113	0.0002539311356470617	0.9997460688643529
114	0.5800183414733168	0.4199816585266832
115	0.5906230117618883	0.4093769882381117
116	0.5906230117618883	0.4093769882381117
117	0.5754575277722079	0.4245424722277921
118	0.5845604022007218	0.4154395977992782
119	0.6122246612039268	0.3877753387960733
120	0.5754628987213263	0.4245371012786737
121	0.5796642720541451	0.4203357279458549
122	0.6115477082059496	0.3884522917940503
123	0.5801376958183875	0.4198623041816126
124	0.5928058247358113	0.4071941752641887
125	0.6055725961643657	0.3944274038356343
126	0.6121029277794036	0.3878970722205964
127	0.6152685661553413	0.3847314338446589
128	0.5906262064847538	0.4093737935152462
129	0.5845635926499497	0.4154364073500503
130	0.0002355957585851823	0.9997644042414148
131	0.5733466423906558	0.4266533576093442
132	0.5927088495942261	0.4072911504057738
133	0.5928082370875337	0.4071917629124662
134	0.0002316937195595803	0.9997683062804404
135	0.5845455900545775	0.4154544099454225
136	0.6114983226267462	0.3885016773732538
137	3.745227958420569e-08	0.9999999625477204
138	0.5906311339258392	0.4093688660741608
139	0.5908363718462412	0.4091636281537589
140	6.510153585777231e-12	0.9999999999934899
141	0.6138074044783535	0.3861925955216465
142	0.0002336269945138235	0.9997663730054862
143	0.5824571594992493	0.4175428405007506
144	0.5564881592371911	0.443511840762809
145	0.5753884436702781	0.4246115563297219
146	0.5861819108024249	0.413818089197575
147	0.5861019572175219	0.4138980427824782
148	0.6115118862125233	0.3884881137874768
149	0.5885306129280485	0.4114693870719514
150	0.5885306170467588	0.4114693829532411
151	0.5988342065715844	0.4011657934284157
152	0.000233717686704985	0.999766282313295
153	0.0002236288559693971	0.9997763711440306
154	0.592927681551889	0.4070723184481111
155	0.5732539042187731	0.4267460957812268
156	3.748967946048597e-08	0.9999999625103206
157	0.5908363642690941	0.4091636357309059
158	0.5884116665949878	0.4115883334050122
159	0.6172068274271681	0.3827931725728318
160	0.6172441628294389	0.3827558371705611
161	0.5801376958183875	0.4198623041816126
162	0.6055845684232359	0.3944154315767642
163	0.0002293424957416568	0.9997706575042583
164	3.712291081885005e-08	0.9999999628770893
165	0.5906311339258392	0.4093688660741608
166	0.5884117139810987	0.4115882860189013
167	0.5928082370875337	0.4071917629124662
168	0.5845514532019321	0.4154485467980679
169	0.5845635926499497	0.4154364073500503
170	0.6054779354287059	0.3945220645712942
171	0.0002546729283138091	0.9997453270716863
172	0.5884738740830774	0.4115261259169226
173	0.5800183446192121	0.419981655380788
174	0.5908363718462412	0.4091636281537589
175	0.5824573489172384	0.4175426510827616
176	0.5928058247358113	0.4071941752641887
177	0.5845275087871158	0.4154724912128843
178	3.817368583586672e-08	0.9999999618263141
179	0.6115405111719735	0.3884594888280264
180	0.5800183446192121	0.419981655380788
181	0.6055845684232359	0.3944154315767642
182	0.6055845684232359	0.3944154315767642
183	0.5824571651002736	0.4175428348997264
184	0.6055845684232359	0.3944154315767642
185	0.5695691109280562	0.4304308890719438
186	0.5906230117618883	0.4093769882381117
187	0.6115459969550577	0.3884540030449423
188	0.5884117068613121	0.4115882931386879
189	0.579966296725683	0.420033703274317
190	0.5928058247358113	0.4071941752641887
191	0.5754629323399483	0.4245370676600518
192	0.5906311339258392	0.4093688660741608
193	0.5862208949066825	0.4137791050933174
194	0.5928075337966575	0.4071924662033425
195	0.6138074044783535	0.3861925955216465
196	0.6137955222474789	0.386204477752521
197	0.0002313797487592471	0.9997686202512408
198	0.6055862790289821	0.3944137209710178
199	0.6055845684232359	0.3944154315767642
200	0.5885306129280485	0.4114693870719514
201	0.0002335403775476534	0.9997664596224524
202	0.5905199395644394	0.4094800604355606
203	0.5929187258666092	0.4070812741333908
204	0.0002258248714438229	0.9997741751285562
205	0.6055845684232359	0.3944154315767642
206	0.5884116663496723	0.4115883336503277
207	0.576206710418491	0.423793289581509
208	0.0002277969855228924	0.9997722030144771
209	0.6020502344552225	0.3979497655447775
210	0.588683528756474	0.4113164712435259
211	3.659013087927078e-08	0.9999999634098692
212	0.5824571535268522	0.4175428464731478
213	0.5800183446192121	0.419981655380788
214	0.5927829872566933	0.4072170127433066
215	0.0002031746127408732	0.9997968253872592
216	0.5861019722785691	0.4138980277214309
217	0.5732539042187731	0.4267460957812268
218	0.5824571537478159	0.417542846252184
219	0.5565077843028965	0.4434922156971035
220	0.5824571535711154	0.4175428464288847
221	0.5671223875203366	0.4328776124796634
222	0.6055862790289821	0.3944137209710178
223	0.592927681551889	0.4070723184481111
224	0.5930454830977163	0.4069545169022837
225	0.579937766932469	0.4200622330675311
226	0.0002273367722546982	0.9997726632277453
227	0.5908363718462412	0.4091636281537589
228	0.5845604022007218	0.4154395977992782
229	0.5928058247358113	0.4071941752641887
230	6.069765745603047e-12	0.9999999999939302
231	0.5824571535892579	0.4175428464107421
232	0.5801587223973814	0.4198412776026186
233	0.5884116872173853	0.4115883127826147
234	0.5929065026269819	0.4070934973730181
235	0.5861019717784236	0.4138980282215764
236	0.6055382404934815	0.3944617595065185
237	0.5862208949066825	0.4137791050933174
238	0.5928542219745071	0.4071457780254928
239	0.5885304383047659	0.4114695616952341
240	0.5732539042187731	0.4267460957812268
241	0.5801872696778689	0.4198127303221312
242	0.6217614188272367	0.3782385811727633
243	0.6115476983115797	0.3884523016884203
244	0.6172441628294389	0.3827558371705611
245	0.6171847335011409	0.3828152664988592
246	0.5906311339258392	0.4093688660741608
247	0.5824571537478159	0.417542846252184
248	0.5907695117863976	0.4092304882136025
249	0.5671223875203366	0.4328776124796634
250	0.0002278663866569064	0.9997721336133431
251	3.783019491652245e-08	0.9999999621698051
252	0.0002548280723663866	0.9997451719276336
253	0.6115459969550577	0.3884540030449423
254	0.5885308973753336	0.4114691026246662
255	0.5927686809767596	0.4072313190232404
256	0.6138074044783535	0.3861925955216465
257	0.6172441628294389	0.3827558371705611
258	0.5906262064847538	0.4093737935152462
259	0.6114984101410585	0.3885015898589415
260	0.6055845684232359	0.3944154315767642
261	0.5733128298201454	0.4266871701798547
262	0.6055725926456753	0.3944274073543247
263	0.6172441628294389	0.3827558371705611
264	0.5928075337966575	0.4071924662033425
265	0.5885306170467588	0.4114693829532411
266	0.5908363718462412	0.4091636281537589
267	0.5906230117618883	0.4093769882381117
268	0.5800183446067858	0.4199816553932142
269	0.5885306129280485	0.4114693870719514
270	0.5800183446192121	0.419981655380788
271	0.5845514034232296	0.4154485965767704
272	0.5928075337966575	0.4071924662033425
273	0.5861019722207418	0.4138980277792582
274	0.5845635926499497	0.4154364073500503
275	0.5845604022007218	0.4154395977992782
276	0.5862208949066825	0.4137791050933174
277	0.6115119066698377	0.3884880933301622
278	0.5564881592371911	0.443511840762809
279	0.5824571537478159	0.417542846252184
280	0.5928075337966575	0.4071924662033425
281	0.6217614188272367	0.3782385811727633
282	0.5845604022007218	0.4154395977992782
283	0.6115460091845086	0.3884539908154914
284	3.531655039428608e-08	0.9999999646834495
285	3.714681286689602e-08	0.9999999628531872
286	0.5906230117618883	0.4093769882381117
287	0.5800183446074006	0.4199816553925993
288	0.5862209022178492	0.4137790977821508
289	0.0002572618459670354	0.999742738154033
290	0.5988349016220612	0.4011650983779388
291	0.6055862790289821	0.3944137209710178
292	0.5824571535906854	0.4175428464093146
293	0.5845604022007218	0.4154395977992782
294	0.5988195947726029	0.4011804052273971
295	0.592924492423933	0.4070755075760669
296	0.5824571535268522	0.4175428464731478
297	0.5908363866338968	0.4091636133661032
298	6.004186158584277e-12	0.9999999999939958
299	0.5732539042187731	0.4267460957812268
300	0.5885306162938896	0.4114693837061104
301	0.5928058247358113	0.4071941752641887
302	0.6055845684232359	0.3944154315767642
303	0.5884116598990607	0.4115883401009391
304	0.0002548589239921362	0.9997451410760079
305	0.0002658707586582125	0.9997341292413418
306	0.5908363718462412	0.4091636281537589
307	0.6172441628294389	0.3827558371705611
308	0.6138091021853346	0.3861908978146654
309	0.6055862790289821	0.3944137209710178
310	0.5928058247358113	0.4071941752641887
311	0.6137955330170787	0.3862044669829214
312	0.590836364356622	0.4091636356433779
313	0.5884117570367401	0.4115882429632599
314	0.5824571535268522	0.4175428464731478
315	0.5928075337966575	0.4071924662033425
316	0.5862208949066825	0.4137791050933174
317	0.5906230117618883	0.4093769882381117
318	0.5988202371380453	0.4011797628619547
319	0.5908363642598361	0.409163635740164
320	0.5845317859510151	0.4154682140489849
321	0.5800183446192121	0.419981655380788
322	0.5861019572175219	0.4138980427824782
323	0.5843794915382376	0.4156205084617624
324	0.5564881592371911	0.443511840762809
325	0.6055862790289821	0.3944137209710178
326	0.5845094505327988	0.4154905494672012
327	0.579918705545063	0.420081294454937
328	0.000229263907355505	0.9997707360926446
329	0.5884117437990808	0.4115882562009192
330	0.5885306199365312	0.4114693800634689
331	0.5824571535711154	0.4175428464288847
332	0.5862208919626095	0.4137791080373906
333	0.5884117570367401	0.4115882429632599
334	0.5801376958183875	0.4198623041816126
335	0.6055845684232359	0.3944154315767642
336	0.0002548122295390811	0.9997451877704608
337	0.5908363642824267	0.4091636357175732
338	0.5754629466733446	0.4245370533266554
339	0.5801376958183875	0.4198623041816126
340	0.0002335830341314422	0.9997664169658685
341	0.0002351580413714344	0.9997648419586285
342	0.5801376958183875	0.4198623041816126
343	0.0002237734043529889	0.999776226595647
344	0.5845604022007218	0.4154395977992782
345	0.5801376958183875	0.4198623041816126
346	0.5862209022178492	0.4137790977821508
347	0.5754628987213263	0.4245371012786737
348	0.6172424719163641	0.3827575280836359
349	0.5862208949066825	0.4137791050933174
350	0.5885306162949895	0.4114693837050106
351	0.5928058247358113	0.4071941752641887
352	0.5885306129280485	0.4114693870719514
353	0.5861819108024249	0.413818089197575
354	0.6171949915523897	0.3828050084476104
355	0.5928058247358113	0.4071941752641887
356	0.5906262064847538	0.4093737935152462
357	0.5733130838909934	0.4266869161090067
358	0.5732539042187731	0.4267460957812268
359	0.5906311339258392	0.4093688660741608
360	0.5927565752438381	0.4072434247561619
361	0.5732539042187731	0.4267460957812268
362	0.6217614188272367	0.3782385811727633
363	0.0002292055554010932	0.9997707944445989
364	0.6115459969550577	0.3884540030449423
365	0.586220894334234	0.4137791056657661
366	0.5906311339258392	0.4093688660741608
367	0.5800183446074006	0.4199816553925993
368	0.586201408244316	0.4137985917556841
369	0.5800183446142749	0.4199816553857251
370	0.6137959655659274	0.3862040344340726
371	0.6138074044783535	0.3861925955216465
372	0.6115477082059496	0.3884522917940503
373	0.6055845684232359	0.3944154315767642
374	0.5905903373341088	0.4094096626658912
375	0.5929008030813286	0.4070991969186713
376	0.5861624437246015	0.4138375562753986
377	0.0002547652764100217	0.9997452347235899
378	0.5862208949066825	0.4137791050933174
379	0.5800183446093349	0.4199816553906652
380	0.0002315537347377044	0.9997684462652623
381	0.5885306129280485	0.4114693870719514
382	0.6115476983115797	0.3884523016884203
383	0.5845604022007218	0.4154395977992782
384	0.5906230117618883	0.4093769882381117
385	0.5882211756200315	0.4117788243799685
386	0.5824571535315679	0.4175428464684321
387	0.592924492423933	0.4070755075760669
388	0.5845365627511644	0.4154634372488356
389	0.5885306129280485	0.4114693870719514
390	0.5928058247358113	0.4071941752641887
391	0.6115459969550577	0.3884540030449423
392	0.5732539042187731	0.4267460957812268
393	0.5861019722785691	0.4138980277214309
394	0.5824571535268522	0.4175428464731478
395	0.6055845684232359	0.3944154315767642
396	0.5845545365364246	0.4154454634635753
397	0.5861019722207418	0.4138980277792582
398	0.6055862790289821	0.3944137209710178
399	0.5571195071385999	0.4428804928614001
400	0.5928082370875337	0.4071917629124662
401	0.5928075337966575	0.4071924662033425
402	0.6115476983115797	0.3884523016884203
403	0.5845604022007218	0.4154395977992782
404	0.6217614188272367	0.3782385811727633
405	0.605574297444005	0.394425702555995
406	0.0002258226513948963	0.9997741773486052
407	0.592924492423933	0.4070755075760669
408	0.6172187659042837	0.3827812340957162
409	0.5906262064847538	0.4093737935152462
410	0.5885306129280485	0.4114693870719514
411	0.5861019722785691	0.4138980277214309
412	0.5732539042187731	0.4267460957812268
413	0.5930454830977163	0.4069545169022837
414	0.5906262064847538	0.4093737935152462
415	0.6172424719163641	0.3827575280836359
416	0.6055365526018408	0.3944634473981593
417	0.6055742999871078	0.3944257000128922
418	0.5671327886241724	0.4328672113758276
419	0.590596116003314	0.409403883996686
420	0.5930454830977163	0.4069545169022837
421	0.5929321591848601	0.40706784081514
422	0.5928058247358113	0.4071941752641887
423	0.5906262064847538	0.4093737935152462
424	0.6055845684232359	0.3944154315767642
425	0.5798010429235768	0.4201989570764232
426	0.6055862790289821	0.3944137209710178
427	0.5845635926499497	0.4154364073500503
428	0.5845604022007218	0.4154395977992782
429	0.6217614188272367	0.3782385811727633
430	0.5906230117618883	0.4093769882381117
431	0.6115476983115797	0.3884523016884203
432	0.5732539042187731	0.4267460957812268
433	0.6172441628294389	0.3827558371705611
434	0.5754629131521932	0.4245370868478067
435	0.6115459969550577	0.3884540030449423
436	0.5861019722207418	0.4138980277792582
437	0.5906311339258392	0.4093688660741608
438	0.5824571535268522	0.4175428464731478
439	0.5800183446074006	0.4199816553925993
440	0.6055845684232359	0.3944154315767642
441	0.5885306171209808	0.4114693828790193
442	0.5906230117618883	0.4093769882381117
443	0.5884117437990808	0.4115882562009192
444	0.5754629131521932	0.4245370868478067
445	0.5861019723022891	0.4138980276977108
446	0.5884117570367401	0.4115882429632599
447	0.6217614188272367	0.3782385811727633
448	0.5906230117618883	0.4093769882381117
449	0.6055862790289821	0.3944137209710178
450	0.5906262064847538	0.4093737935152462
451	0.5930454830977163	0.4069545169022837
452	0.5824571536535111	0.4175428463464889
453	0.5754629131521932	0.4245370868478067
454	0.6115459969550577	0.3884540030449423
455	0.6172441628294389	0.3827558371705611
456	0.6138074044783535	0.3861925955216465
457	0.6115459969550577	0.3884540030449423
458	0.5564881592371911	0.443511840762809
459	0.6055845684232359	0.3944154315767642
460	0.5861019722207418	0.4138980277792582
461	0.0002278422793197679	0.9997721577206802
462	0.6055622935956448	0.3944377064043552
463	0.5884117437990808	0.4115882562009192
464	0.5800183446185966	0.4199816553814034
465	0.6115118558753336	0.3884881441246664
466	0.5845604022007218	0.4154395977992782
467	0.5861019722207418	0.4138980277792582
468	0.5801376958183875	0.4198623041816126
469	0.5738634060284825	0.4261365939715175
470	0.5929187361277702	0.4070812638722298
471	0.0002314519430244623	0.9997685480569756
472	0.5930454830977163	0.4069545169022837
473	0.6115341323024807	0.3884658676975194
474	0.6055845684232359	0.3944154315767642
475	0.5885306129280485	0.4114693870719514
476	0.5845545830482123	0.4154454169517879
477	0.5906262064847538	0.4093737935152462
478	0.5739083441047679	0.4260916558952321
479	0.586220894334234	0.4137791056657661
480	0.6021383248372452	0.3978616751627548
481	0.5862209022178492	0.4137790977821508
482	0.5988342065715844	0.4011657934284157
483	0.6172204465623236	0.3827795534376765
484	0.5906230117618883	0.4093769882381117
485	0.617208711542979	0.3827912884570211
486	0.5800183414940255	0.4199816585059744
487	0.6138091021853346	0.3861908978146654
488	0.000227797008466564	0.9997722029915334
489	0.5988153783914306	0.4011846216085693
490	6.678834592326443e-12	0.9999999999933211
491	0.0002515652771687682	0.9997484347228313
492	0.5906230117618883	0.4093769882381117
493	0.5988342065715844	0.4011657934284157
494	0.6217614188272367	0.3782385811727633
495	0.5906230117618883	0.4093769882381117
496	0.6114500966028462	0.3885499033971537
497	0.5861019572175219	0.4138980427824782
498	3.623462223972864e-08	0.9999999637653778
499	0.6055845684232359	0.3944154315767642
500	0.5862208949066825	0.4137791050933174
501	0.5824571476924679	0.4175428523075321
502	0.5800183446074006	0.4199816553925993
503	0.6115476983115797	0.3884523016884203
504	0.5800183446192121	0.419981655380788
505	0.5908363642824267	0.4091636357175732
506	0.0002359038716602662	0.9997640961283398
507	0.5800183446074006	0.4199816553925993
508	0.5564881592371911	0.443511840762809
509	6.093213164128439e-12	0.9999999999939068
510	0.5906230117618883	0.4093769882381117
511	0.5885306129280485	0.4114693870719514
512	0.5802263722333033	0.4197736277666967
513	0.5671223875203366	0.4328776124796634
514	0.5845604022007218	0.4154395977992782
515	0.5801376958183875	0.4198623041816126
516	0.5906050935664526	0.4093949064335474
517	0.5906230117618883	0.4093769882381117
518	0.5928058247358113	0.4071941752641887
519	0.0002548309107908959	0.9997451690892091
520	0.0002175305585316391	0.9997824694414684
521	0.5861019572175219	0.4138980427824782
522	0.5845604022007218	0.4154395977992782
523	0.5671327997027313	0.4328672002972687
524	0.5906230117618883	0.4093769882381117
525	0.5564881592371911	0.443511840762809
526	0.5928058247358113	0.4071941752641887
527	0.5732539042187731	0.4267460957812268
528	3.659116344582786e-08	0.9999999634088365
529	0.5800183446192121	0.419981655380788
530	0.592927681551889	0.4070723184481111
531	0.5928058247358113	0.4071941752641887
532	0.0002198957280738118	0.9997801042719262
533	0.5564881592371911	0.443511840762809
534	0.5928075337966575	0.4071924662033425
535	0.5800183446074006	0.4199816553925993
536	0.5564881592371911	0.443511840762809
537	0.5824571537478159	0.417542846252184
538	0.5885308567588264	0.4114691432411735
539	0.0002314489355412903	0.9997685510644586
540	0.6115460091845086	0.3884539908154914
541	0.5884116872173853	0.4115883127826147
542	0.5754629131521932	0.4245370868478067
543	0.5881268382260003	0.4118731617739998
544	0.5751625393146237	0.4248374606853764
545	0.5885306129280485	0.4114693870719514
546	0.5922839089668342	0.4077160910331657
547	0.62063967086357	0.3793603291364299
548	0.62063967086357	0.3793603291364299
549	0.5876991209905869	0.4123008790094133
550	0.5854101997047617	0.4145898002952382
551	0.5747500274335449	0.4252499725664551
552	0.5875812322551109	0.4124187677448892
553	0.5665070970414949	0.4334929029585051
554	0.589780778825807	0.4102192211741928
555	0.62063967086357	0.3793603291364299
556	0.5978919640554169	0.4021080359445831
557	0.5875812595116719	0.4124187404883281
558	0.6046018314058917	0.3953981685941083
559	0.5854101965444793	0.4145898034555206
560	0.5689487364546154	0.4310512635453846
561	0.5664862548115147	0.4335137451884853
562	0.5920298788806646	0.4079701211193354
563	0.0002407274763828917	0.9997592725236172
564	0.579382120173369	0.4206178798266311
565	0.5918581863561548	0.4081418136438451
566	0.5973102197674585	0.4026897802325415
567	0.5913713199528214	0.4086286800471785

*** RUNNING MODEL 14 (Gamma mod Beta) ***
######################################

>Done in 88 seconds 

-4938.28606067807

------------------------------------------------

dN/dS = 0.1247665569999931 (sample variance = 0.04650895612317346)

Rate[1]=  0.04038536 (weight=0.8672329)
Rate[2]=  0.67594333 (weight=0.1327671)

------------------------------------------------

 No rate classes with dN/dS>1.

------------------------------------------------

Tabulated Posteriors for Each Site
Sites in Columns, Rate Classes in Rows
Import the following part into a data processing program
for further analysis


Rate/Site	Rate=0.04038535983486805	Rate=0.6759433319888617
1	0.004526841542575759	0.9954731584574242
2	0.003331668989002668	0.9966683310109974
3	0.9491870832202551	0.05081291677974473
4	0.4935276370725989	0.5064723629274012
5	0.9387851893849463	0.06121481061505371
6	0.4778310099617993	0.5221689900382007
7	0.9401175094369338	0.05988249056306617
8	0.484895727761487	0.5151042722385131
9	0.9401853596714276	0.05981464032857248
10	0.9427119201189783	0.05728807988102174
11	0.4839757601897051	0.516024239810295
12	0.5318033732663288	0.4681966267336714
13	0.9381320397760471	0.06186796022395289
14	0.9380458979961972	0.06195410200380277
15	0.9386553591671055	0.06134464083289452
16	0.9529189633549001	0.04708103664509979
17	0.9521703502828491	0.04782964971715081
18	0.943440936653768	0.05655906334623206
19	0.9433728266219037	0.05662717337809624
20	0.9466208608752835	0.05337913912471647
21	0.4980811763855824	0.5019188236144175
22	0.939642148072387	0.06035785192761307
23	0.9359263178508405	0.06407368214915943
24	0.9539907639673917	0.04600923603260832
25	0.9409780304451913	0.05902196955480872
26	0.9500540031121597	0.04994599688784017
27	0.9500516116145542	0.04994838838544583
28	0.4391029029248668	0.5608970970751332
29	0.9374106354153282	0.06258936458467174
30	0.9421442508885127	0.05785574911148728
31	0.9425618977783636	0.05743810222163637
32	0.9395726849737053	0.06042731502629479
33	0.9529369563663962	0.04706304363360378
34	0.9374106471818615	0.06258935281813852
35	0.9433701279688957	0.05662987203110426
36	0.9575377881563621	0.0424622118436379
37	0.9421533934245638	0.05784660657543621
38	0.9386158111429361	0.06138418885706388
39	0.9500206602074437	0.04997933979255623
40	0.9395726861442166	0.06042731385578332
41	0.937410693340606	0.06258930665939405
42	0.9395726849760714	0.06042731502392856
43	0.9374106354153282	0.06258936458467174
44	0.9539907639673917	0.04600923603260832
45	0.9397274074006842	0.06027259259931581
46	0.9434220482449578	0.05657795175504209
47	0.9529369563663962	0.04706304363360378
48	0.9433701279688957	0.05662987203110426
49	0.9330761062381082	0.06692389376189188
50	0.4906586483658762	0.5093413516341238
51	0.051895590187667	0.948104409812333
52	0.05004500465072013	0.9499549953492799
53	0.9514176792844442	0.04858232071555585
54	0.9475159911268145	0.05248400887318551
55	0.9372041830265394	0.06279581697346058
56	0.9362069681347499	0.06379303186525012
57	0.9384559073073965	0.06154409269260359
58	0.9440991232304393	0.05590087676956074
59	0.5391828922169413	0.4608171077830587
60	0.4539705841703799	0.5460294158296201
61	0.9500516116145542	0.04994838838544583
62	0.9395399877511392	0.06046001224886078
63	0.9395726539288591	0.06042734607114083
64	0.9386156624973878	0.0613843375026122
65	0.942286170488565	0.05771382951143504
66	0.9330848144792331	0.06691518552076685
67	0.9433728266219037	0.05662717337809624
68	0.9275705725712732	0.07242942742872685
69	0.9386606975700604	0.06133930242993964
70	0.5361166392858643	0.4638833607141358
71	0.05847741480278549	0.9415225851972145
72	0.9529347102703347	0.04706528972966531
73	0.9395726505438577	0.06042734945614219
74	0.9409780635105384	0.0590219364894615
75	0.9316756405391025	0.0683243594608976
76	0.9421662606314107	0.05783373936858935
77	0.9409098908764628	0.0590901091235371
78	0.9409099485883682	0.05909005141163178
79	0.9316627182081505	0.0683372817918495
80	0.9499872279252812	0.05001277207471875
81	0.9422861450709065	0.05771385492909344
82	0.5733037229076022	0.4266962770923978
83	0.9466136818947228	0.05338631810527714
84	0.9529369563663962	0.04706304363360378
85	0.9421251788175999	0.0578748211824001
86	0.9555572948225234	0.04444270517747659
87	0.4986396173523077	0.5013603826476922
88	0.935992131888131	0.06400786811186891
89	0.9395726539295934	0.06042734607040646
90	0.9410626506356273	0.05893734936437263
91	0.9421533934245638	0.05784660657543621
92	0.9421662606314107	0.05783373936858935
93	0.9409008232887213	0.05909917671127871
94	0.9346644074869618	0.06533559251303819
95	0.9433701279688957	0.05662987203110426
96	0.9395726539288591	0.06042734607114083
97	0.9421584541023047	0.05784154589769534
98	0.9293318383295677	0.0706681616704324
99	0.4819410903970529	0.5180589096029472
100	0.9475314929522706	0.05246850704772942
101	0.9410601098180952	0.05893989018190481
102	0.4860106407235668	0.5139893592764333
103	0.9500516116145542	0.04994838838544583
104	0.5445051101806397	0.4554948898193602
105	0.9409099485883682	0.05909005141163178
106	0.9464817883096012	0.05351821169039891
107	0.935926330693817	0.06407366930618295
108	0.9422861450709065	0.05771385492909344
109	0.9396421281738168	0.06035787182618324
110	0.5473483150104627	0.4526516849895374
111	0.9409099485883682	0.05909005141163178
112	0.9500014700969021	0.04999852990309787
113	0.5450935121769034	0.4549064878230966
114	0.9359263177409567	0.06407368225904322
115	0.9421533934245638	0.05784660657543621
116	0.9421533934245638	0.05784660657543621
117	0.9330672536119111	0.06693274638808892
118	0.9386553640088418	0.06134463599115819
119	0.9531814328992336	0.04681856710076647
120	0.933084809015582	0.06691519098441803
121	0.9356734281555208	0.06432657184447928
122	0.9529369682271263	0.04706303177287379
123	0.9359995566743734	0.06400044332562667
124	0.9433701279688957	0.05662987203110426
125	0.9500349491482639	0.04996505085173613
126	0.9530206234937729	0.04697937650622706
127	0.9546556602174425	0.04534433978255746
128	0.9421584541023047	0.05784154589769534
129	0.9386606975700604	0.06133930242993964
130	0.4984362313353901	0.5015637686646099
131	0.9315925238073345	0.06840747619266559
132	0.9432201064687569	0.05677989353124304
133	0.9433739183933904	0.05662608160660953
134	0.4880963006571293	0.5119036993428706
135	0.9386308030154386	0.06136919698456141
136	0.9528716401316373	0.04712835986836263
137	0.05362585103510105	0.9463741489648989
138	0.9421662606314107	0.05783373936858935
139	0.9422861450709065	0.05771385492909344
140	0.003998253766435724	0.9960017462335643
141	0.9539907639673917	0.04600923603260832
142	0.4931536376886786	0.5068463623113215
143	0.9374106396360041	0.0625893603639959
144	0.9200078735169247	0.07999212648307523
145	0.9329948846003181	0.06700511539968192
146	0.9396194155523372	0.06038058444766284
147	0.9395726539288591	0.06042734607114083
148	0.9528895845613543	0.04711041543864582
149	0.9409780304451913	0.05902196955480872
150	0.9409780635105384	0.0590219364894615
[truncated: 53,398 more chars]
