# Supplementary material for: Computational Structural Analysis Predicts Host-Range Promiscuity and Antiviral Resistance in North American H5N1 Lineages
Source: Comput Struct Biotechnol J. 2026 May 8;35(1):0066. doi: 10.34133/csbj.0066 (PMC13153456; doi:10.34133/csbj.0066)
Supplement: Supplementary 1 — Files S1 to S23 Figs. S24 to S30 [file csbj.0066.f1.zip › supplemental_data_file_14.txt]

*** RUNNING MODEL 2 (Selection) ***
######################################

>Done in 379 seconds 

-7053.4157383356

------------------------------------------------

dN/dS = 0.190669590066065 (sample variance = 0.0770079978535822)

Rate[1]=  0.09551933 (weight=0.8948012)
Rate[2]=  1.00000000 (weight=0.0533914)
Rate[3]=  1.00000000 (weight=0.0518074)

------------------------------------------------

 No rate classes with dN/dS>1.

------------------------------------------------

Tabulated Posteriors for Each Site
Sites in Columns, Rate Classes in Rows
Import the following part into a data processing program
for further analysis


Rate/Site	Rate=0.09551933139745981	Rate=1	Rate=1
1	0.4136858336307318	0.2975713695500258	0.2887427968192423
2	0.28691840644542	0.3619094993200448	0.3511720942345352
3	0.3526699970035262	0.3285386685014262	0.3187913344950475
4	0.02221345384850474	0.4962549062521524	0.4815316398993428
5	0.8023121576411557	0.1003322883333871	0.09735555402545719
6	0.7729647406386785	0.1152269498836297	0.1118083094776919
7	0.9781532291610504	0.01108786703730678	0.01075890380164286
8	0.9782330435638784	0.01104735892319037	0.01071959751293124
9	0.8120440482743844	0.09539307282376729	0.09256287890184839
10	0.3093189530353503	0.3505405750985608	0.3401404718660888
11	0.0003421976249599576	0.507355200329169	0.4923026020458711
12	0.05794305353054157	0.4781211027032857	0.4639358437661728
13	0.9783834421417077	0.01097102730210712	0.01064553055618519
14	0.9777850151036426	0.01127474630380807	0.01094023859254935
15	0.8026922724963533	0.100139369068366	0.09716835843528075
16	0.9872855152673164	0.006452968139003887	0.006261516593679572
17	0.9876464579860476	0.006269779286844624	0.006083762727107808
18	0.8395796658692777	0.0814179517894963	0.07900238234122596
19	0.9824102983411932	0.008927281503362016	0.008662420155444737
20	0.9844875796725969	0.007873001245127277	0.007639419082275851
21	0.982500486498935	0.008881508409079487	0.008618005091985527
22	0.9799782033841034	0.01016163992205513	0.009860156693841484
23	0.805314880415829	0.09880831982010399	0.09587679976406693
24	0.9888250293071312	0.005671620309552643	0.005503350383316149
25	0.9811485913868798	0.009567634215101527	0.009283774398018698
26	0.9868881735764987	0.006654630520535912	0.006457195902965398
27	0.9871652429315482	0.006514009822330751	0.006320747246121055
28	0.9727555096184116	0.01382736556707345	0.01341712481451504
29	0.9790701490086861	0.01062250373810809	0.01030734725320593
30	0.8419989934767625	0.08019007316939145	0.07781093335384606
31	0.9833119405218328	0.008469672061314182	0.008218387416853023
32	0.9808084883439524	0.009740246330034287	0.009451265326013336
33	0.988628330842332	0.005771450460205694	0.00560021869746222
34	0.9789388304671611	0.01068915168982121	0.01037201784301778
35	0.9830365731886721	0.008609428934264024	0.008353997877063863
36	0.9908292814420979	0.004654404477264527	0.004516314080637487
37	0.9821735260328898	0.009047450286745919	0.008779023680364161
38	0.9799109530523522	0.01019577140730614	0.009893275540341648
39	0.9872480767324826	0.006471969276488676	0.006279953991028657
40	0.8303181620622259	0.08611843240217429	0.08356340553559986
41	0.9788087132729937	0.01075518992306074	0.01043609680394543
42	0.9799605166348543	0.01017061645801284	0.009868866907132826
43	0.9784320726658695	0.01094634590686405	0.01062158142726643
44	0.8923789428794082	0.05462079410106954	0.05300026301952213
45	0.980998868877485	0.009643622711932448	0.009357508410582568
46	0.8508003438219821	0.07572313372575691	0.07347652245226102
47	0.9893318324032374	0.005414403104083546	0.005253764492679279
48	0.8517562272681357	0.0752379952752167	0.07300577745664752
49	0.7914670428079527	0.1058364972694049	0.1026964599226425
50	0.8390529718482769	0.08168526421371003	0.07926176393801307
51	0.8214223263878216	0.09063332587868159	0.08794434773349671
52	0.978962592398985	0.0106770918232828	0.01036031577773229
53	0.9890743396440359	0.005545088114611671	0.00538057224135249
54	0.9868337964130878	0.006682228501134945	0.006483975085777164
55	0.196385208113183	0.407857711665473	0.3957570802213439
56	0.003872677125632674	0.5055633800381992	0.4905639428361681
57	0.9751709625730484	0.01260145344517145	0.01222758398178016
58	0.9842793325226824	0.007978692686950508	0.007741974790367141
59	0.987927891199599	0.006126943804441136	0.005945164995959903
60	0.9753747910488104	0.01249800460807209	0.01212720434311756
61	0.98665180815647	0.006774592796371258	0.006573599047158596
62	0.9802168068240487	0.01004054178648808	0.009742651389463243
63	0.9805455684869453	0.009873685749409	0.009580745763645671
64	0.9797445145321756	0.01028024376229211	0.009975241705532337
65	0.9824809272955041	0.008891435269602553	0.008627637434893379
66	0.9758387612511792	0.01226252633299601	0.01189871241582477
67	0.845844354176877	0.07823844157735137	0.07591720424577168
68	0.9718337644017592	0.01429517788038308	0.01387105771785772
69	0.9800273293328345	0.01013670708453744	0.009835963582627909
70	0.4330176165895626	0.2877599314834244	0.2792224519270129
71	0.9855176547051511	0.007350208422169268	0.00713213687267959
72	0.9891073396328799	0.005528339667381931	0.005364320699738097
73	0.9812193353652461	0.009531729603312552	0.009248935031441412
74	0.9822297920046905	0.009018893681348825	0.00875131431396077
75	0.9752383220010902	0.0125672665904028	0.01219441140850713
76	0.9823508817494013	0.008957437139380534	0.008691681111218192
77	0.9807479429783905	0.009770974851334945	0.00948108217027456
78	0.981430866389437	0.009424371500470527	0.009144762110092531
79	0.9746002673042462	0.01289109777320264	0.01250863492255118
80	0.9866094350061859	0.006796098393686621	0.006594466600127472
81	0.9806568667613934	0.009817198661332656	0.009525934577273803
82	0.989482489857513	0.00533794009572854	0.005179570046758547
83	0.9839775272956358	0.008131867554454943	0.007890605149909214
84	0.8834090447337539	0.05917327642032766	0.05741767884591854
85	0.9822474588073936	0.009009927268839113	0.008742613923767305
86	0.9901953245275741	0.004976155917211434	0.004828519555214469
87	0.9845830917135098	0.007824526126405596	0.007592382160084686
88	0.9799851021815267	0.0101581385831566	0.009856759235316818
89	0.9824906936085211	0.008886478583739183	0.008622827807739703
90	0.9843372274604477	0.007949309334289036	0.007713463205263274
91	0.9834959344175099	0.008376289846341386	0.008127775736148682
92	0.9823534690716433	0.008956123998632482	0.008690406929724243
93	0.3519907596758927	0.3288834010585211	0.3191258392655862
94	0.8308810557714451	0.08583274759090545	0.08328619663764951
95	0.8586944267011948	0.07171665871892713	0.06958891457987819
96	0.8348096614063163	0.08383886679073678	0.08135147180294693
97	0.9817273591402838	0.009273892868037915	0.008998747991678418
98	0.9734394003940516	0.01348027125074456	0.01308032835520372
99	0.8440416303685223	0.07915337596465155	0.076804993666826
100	0.886893974108623	0.05740457413348608	0.05570145175789092
101	0.9839796183603505	0.008130806278731639	0.007889575360917731
102	0.002488405017732929	0.5062659381045145	0.4912456568777526
103	0.8828753956470555	0.05944411874121382	0.05768048561173052
104	0.006455257305457046	0.5042526460236315	0.4892920966709113
105	0.9815978108063849	0.009339642388265196	0.009062546805350097
106	0.9852263487698369	0.007498054595947267	0.00727559663421591
107	0.8181880867408784	0.09227479588980832	0.08953711736931332
108	0.9836961892608731	0.00827465473087483	0.008029156008252023
109	0.9818846811709334	0.009194047394730084	0.008921271434336488
110	0.9005264154084403	0.05048571653020237	0.04898786806135737
111	0.9821149286810754	0.00907719013481985	0.008807881184104629
112	0.4263352941828482	0.2911514030602658	0.2825133027568859
113	0.0007377837591160798	0.5071544289433354	0.4921077872975485
114	0.9792108122719925	0.0105511130702573	0.01023807465775025
115	0.9834091951923193	0.008420312507764599	0.008170492299916178
116	0.9829628046295705	0.008646868608112491	0.008390326762317017
117	0.976514075530668	0.01191978483611462	0.01156613963321738
118	0.9803684446082583	0.00996358123238405	0.00966797415935754
119	0.9896205334801351	0.00526787897116848	0.005111587548696441
120	0.9117091009711137	0.04481018070145311	0.04348071832743319
121	0.9783931561446538	0.01096609716511521	0.01064074669023095
122	0.9889684957274383	0.005598806958581476	0.005432697313980253
123	0.9784256447072081	0.01094960828149523	0.01062474701129659
124	0.9834647601852177	0.00839211166940137	0.008143128145380884
125	0.9874017936309686	0.006393953511854045	0.006204252857177444
126	0.9895092548510599	0.00532435608865076	0.005166389060289381
127	0.9902610908268441	0.004942777621296742	0.004796131551859031
128	0.9826631546089061	0.008798949646145337	0.008537895744948577
129	0.825656190112694	0.08848451778335591	0.08585929210395013
130	0.850228084975625	0.07601357161454635	0.07375834340982879
131	0.8468993257463682	0.0777030130429977	0.075397661210634
132	0.9832964679136301	0.008477524856756452	0.008226007229613504
133	0.9837330051285887	0.008255969614932442	0.008011025256478909
134	0.9833925799306535	0.008428745232834028	0.008178674836512479
135	0.980666676214544	0.009812220080605873	0.009521103704850103
136	0.07293356826540173	0.4705129836166614	0.4565534481179369
137	0.9825043484282765	0.008879548368423544	0.008616103203300026
138	0.9832449022451764	0.008503695922481467	0.00825140183234228
139	0.3516387222266664	0.3290620702292625	0.319299207544071
140	0.9875778447323282	0.006304602494349552	0.006117552773322249
141	0.9899558799102336	0.005097680974595939	0.004946439115170394
142	0.848381979628968	0.07695052338519887	0.07466749698583325
143	0.8226967474310125	0.08998652039971111	0.08731673216927641
144	0.7295560493425164	0.137258114164313	0.1331858364931706
145	0.8022439799356673	0.1003668904875881	0.09738912957674448
146	0.981692097435782	0.009291789201272011	0.009016113362945943
147	3.941742133240591e-06	0.507526874957013	0.4924691833008538
148	0.454041283661018	0.2770898133756579	0.2688689029633241
149	0.9815581836223184	0.009359754328433768	0.009082062049247774
150	0.9815583360368612	0.009359676973652333	0.009081986989486573
151	0.9850598976244069	0.007582533358613722	0.007357569016979167
152	0.8418825475989119	0.08024917281483421	0.07786827958625402
153	0.977858419583568	0.0112374914106545	0.01090408900577751
154	0.8468347804679122	0.07773577163559171	0.07542944789649614
155	0.9757496134109067	0.01230777143612316	0.01194261515297003
156	0.8354468505070011	0.0835154749229822	0.08103767457001669
157	0.9824687216777654	0.008897629973048249	0.008633648349186243
158	0.3271759690748214	0.341477623828174	0.3313464070970046
159	0.9896973173512078	0.00522890893942606	0.005073773709366212
160	0.9896993368652395	0.005227883977740436	0.005072779157020039
161	0.9776077572764975	0.0113647097694934	0.01102753295400897
162	0.9868920610978362	0.006652657491202924	0.006455281410960757
163	0.834247521179401	0.08412416918797916	0.08162830963261976
164	0.9813618782930751	0.009459384951440268	0.009178736755484607
165	0.9829879608575802	0.008634101095998799	0.008377938046421044
166	0.9823045981690496	0.008980927392870772	0.008714474438079645
167	0.8527097123706044	0.07475407405335002	0.07253621357604549
168	0.9805655704453669	0.009863534177943398	0.009570895376689693
169	0.9802614380937075	0.0100178901283858	0.009720671777906744
170	0.9867478096562136	0.0067258692631597	0.006526321080626753
171	0.4505655590792297	0.2788538439642179	0.2705805969565523
172	0.0004468084315563902	0.5073021073241314	0.4922510842443121
173	0.9790120548880235	0.01065198818184142	0.01033595693013519
174	0.8439002425718487	0.07922513435410748	0.07687462307404376
175	0.9801514841898055	0.01007369490959053	0.009774820900603942
176	0.9840240775336151	0.008108241964518878	0.007867680501866094
177	0.8300381999994686	0.08626052123306949	0.08370127876746182
178	0.3447893986333461	0.33253829973055	0.3226723016361039
179	0.9894212044072872	0.005369044231366387	0.005209751361346365
180	0.9790120549054919	0.01065198817297562	0.01033595692153242
181	0.8859548281822884	0.05788121780941373	0.05616395400829784
182	0.9877185288629178	0.006233201235750109	0.006048269901332271
183	0.8195865483853511	0.09156503622395226	0.08884841539069667
184	0.9868565435027272	0.006670683696309181	0.006472772800963393
185	0.9723757195481069	0.01402011999438313	0.01360416045751002
186	0.8397919889179091	0.08131019171138061	0.07889781937071025
187	0.07070882593286194	0.4716421045909837	0.4576490694761544
188	0.8378838890513257	0.0822786074910189	0.07983750345765543
189	0.9782636737950438	0.01103181319641059	0.01070451300854572
190	0.8491788451942034	0.07654609110094635	0.07427506370485042
191	0.7946903741637877	0.104200563530998	0.1011090623052142
192	0.8424035188928259	0.07998476483986358	0.07761171626731049
193	0.9805111613122164	0.009891148384108482	0.009597690303675131
194	0.8415198329249188	0.08043326098545502	0.07804690608962621
195	0.9886192590973001	0.00577605463276063	0.00560468626993924
196	0.9886266740744554	0.005772291317743145	0.005601034607801502
197	0.8301630783983075	0.08619714183973198	0.08363977976196055
198	0.9864498552662503	0.006877089719649511	0.006673055014100182
199	0.9870656068150014	0.006564578028521436	0.00636981515647718
200	0.982612390365606	0.008824713965463244	0.008562895668930667
201	0.8523939610432281	0.0749143269694726	0.07269171198729937
202	0.8482269815976706	0.07702918936172866	0.07474382904060073
203	0.9821445203313424	0.009062171517835572	0.008793308150822044
204	0.9780236230396381	0.01115364588636572	0.01082273107399621
205	0.9872325924372358	0.006479828003443238	0.006287579559320828
206	0.9817734126819264	0.00925051936583495	0.008976067952238634
207	0.9781583571096707	0.0110852644553098	0.01075637843501939
208	0.9800136750186998	0.01014363704323607	0.009842687938064089
209	0.9872353126857371	0.006478447398780386	0.006286239915482591
210	0.8445460900676146	0.07889734810083376	0.0765565618315517
211	0.04673718816136346	0.4838084029531647	0.4694544088854719
212	0.9780238448576375	0.01115353330732589	0.01082262183503659
213	0.9768420683993323	0.01175331898430779	0.01140461261635992
214	0.9820794675922451	0.009095187661358152	0.008825344746396782
215	0.9633453099629865	0.01860331361646855	0.01805137642054501
216	0.9795637127569337	0.01037200588396994	0.01006428135909642
217	0.975002619282073	0.01268689252633895	0.01231048819158796
218	0.9793155583648931	0.01049795140351387	0.01018649023159299
219	0.9648078106457417	0.01786105228952453	0.01733113706473377
220	0.9793157940134579	0.01049783180506282	0.01018637418147935
221	0.7812066178988963	0.1110439591857013	0.1077494229154023
222	0.9881115153479666	0.006033749246904575	0.005854735405128872
223	0.9843427077919116	0.007946527907823783	0.007710764300264658
224	0.9843654613100743	0.007934979840336837	0.007699558849588807
225	0.9780599721348825	0.01113519767093069	0.01080483019418681
226	0.3378176812977244	0.3360766475902365	0.326105671112039
227	0.9837747855647978	0.008234764837125123	0.007990449598077112
228	0.9810935293933919	0.009595579766739528	0.009310890839868644
229	0.9832524918328157	0.008499843987601296	0.00824766417958305
230	0.04538489804180059	0.4844947292369029	0.4701203727212966
231	0.9792437048696816	0.0105344191271397	0.01022187600317872
232	0.9781570558481782	0.0110859248830919	0.01075701926872994
233	0.9817047265370035	0.009285379567730437	0.009009893895266042
234	0.3483836953734699	0.3307140903478038	0.3209022142787263
235	0.9807489311127671	0.009770473344605955	0.009480595542626974
236	0.9861216817558394	0.007043647252358899	0.006834670991801748
237	0.9796177579519549	0.01034457638691425	0.01003766566113064
238	0.9838923560960018	0.008175094397630665	0.007932549506367629
239	0.9828296134216792	0.008714466992080687	0.008455919586240075
240	0.9761174203602258	0.01212109878873243	0.01176148085104186
241	0.9793027030621994	0.01050447584083434	0.01019282109696633
242	0.9191250062369291	0.0410463946410426	0.03982859912202856
243	0.9895754036198218	0.005290783678425057	0.005133812701753305
244	0.9906006486371025	0.004770442227687376	0.004628909135210013
245	0.9898781576402093	0.005137127270903093	0.004984715088887593
246	0.9820754500378359	0.0090972266862297	0.008827323275934369
247	0.9788979897170603	0.01070987954979454	0.01039213073314504
248	0.9827223603392972	0.0087689010283765	0.008508738632326332
249	0.7642550206410019	0.1196473842800137	0.1160975950789846
250	0.0003867351597228861	0.507332596244233	0.4922806685960441
251	0.9825669302193429	0.008847786302376448	0.008585283478280565
252	0.8916870335830944	0.05497195804817913	0.05334100836872636
253	0.9885435361003453	0.005814486240254984	0.005641977659399723
254	0.9815115281566453	0.009383433324462979	0.009105038518891629
255	0.982947069704956	0.008654854536708218	0.008398075758335739
256	0.9891123124908306	0.005525815798378198	0.005361871710791191
257	0.9893526902219133	0.005403817158825314	0.005243492619261284
258	0.9814342574074548	0.009422650460909135	0.009143092131636121
259	0.9879025064820212	0.006139827281608363	0.005957666236370386
260	0.9859187326083015	0.00714664980499348	0.006934617586705025
261	0.9737387767093837	0.01332832912607134	0.01293289416454504
262	0.9862700089684431	0.006968366908939322	0.006761624122617554
263	0.4587792760277017	0.2746851454376438	0.2665355785346544
264	0.9824337354463759	0.008915386495723567	0.00865087805790052
265	0.9817175699685872	0.009278861155341177	0.00900356887607168
266	0.9826246196068009	0.00881850727243132	0.008556873120767696
267	0.9823218950555536	0.008972148723513651	0.00870595622093275
268	0.9780285125187319	0.01115116433453936	0.01082032314672862
269	0.9820014113418242	0.009134803462360454	0.008863785195815477
270	0.9783341854865402	0.01099602647691549	0.01066978803654446
271	0.8252951118924856	0.08866777540642756	0.0860371127010868
272	0.9832962883384674	0.008477615996336816	0.008226095665195781
273	0.9809859421421541	0.009650183403378821	0.00936387445446696
274	0.9796501182164674	0.01032815261825529	0.01002172916527733
275	0.9803208643191591	0.009987729603006883	0.009691406077834135
276	0.3228012223535205	0.3436979341122549	0.3335008435342247
277	0.8960241634549359	0.05277073940140447	0.05120509714365962
278	0.9734099923692578	0.01349519667249906	0.01309481095824318
279	0.9799711311165518	0.01016522930205289	0.009863639581395372
280	0.9838632289343525	0.008189877273229104	0.007946893792418329
281	0.9913089609558636	0.004410953273040262	0.00428008577109607
282	0.9808378800183822	0.009725329206561642	0.009436790775056023
283	0.9896760492704041	0.00523970310456053	0.00508424762503548
284	0.9771630755332923	0.01159039859458005	0.01124652587212777
285	0.9827774943358505	0.008740918933103727	0.008481586731045839
286	0.8570367045463824	0.07255800058005865	0.0704052948735589
287	0.9802254527994622	0.01003615370430887	0.009738393496229042
288	0.8454950396349854	0.0784157287939951	0.07608923157101947
289	0.9040487345955557	0.04869803783399612	0.0472532275704482
290	0.9861846443817011	0.00701169190165649	0.006803663716642494
291	0.8934858712455663	0.05405899599212884	0.05245513276230486
292	0.9813383134878596	0.009471344770532778	0.009190341741607584
293	0.9820166735269704	0.009127057462695362	0.008856269010334187
294	0.9870945185132494	0.006549904506820725	0.006355576979929962
295	0.9851508968509713	0.007536348623483794	0.007312754525544939
296	0.9812905712425715	0.009495575338598024	0.009213853418830622
297	0.9845655317986384	0.007833438290254223	0.007601029911107426
298	0.9827313122032543	0.008764357698928707	0.008504330097817078
299	0.9812979906101266	0.009491809795325759	0.009210199594547656
300	0.983043007497496	0.00860616333674194	0.008350829165761972
301	0.05198432784877052	0.4811453280479975	0.4668703441032321
302	0.9873767152231456	0.006406681527975825	0.006216603248878503
303	0.9819537207872878	0.009159007795876431	0.008887271416835721
304	0.988464237289094	0.005854732676758232	0.005681030034147765
305	0.9907030407660936	0.004718475265599969	0.00457848396830633
306	0.9826880545074365	0.008786312228644042	0.008525633263919526
307	0.9898014169328941	0.005176075395792137	0.005022507671313563
308	0.9893219472446007	0.005419420107530576	0.005258632647868865
309	0.98795138195008	0.006115021570264669	0.005933596479655217
310	0.9845329272891844	0.007849986020273784	0.007617086690541826
311	0.9903531288937709	0.004896065644685808	0.004750805461543313
312	0.9840345771651783	0.008102913098318367	0.007862509736503357
313	0.9830973448231107	0.008578585574974826	0.008324069601914508
314	0.9807127165313995	0.009788853290364278	0.009498430178236138
315	0.9845365527496535	0.007848145994398746	0.007615301255947828
316	0.9822390084841995	0.009014216051867448	0.008746775463933029
317	0.762830961127665	0.1203701356034696	0.1167989032688654
318	0.4040592913943187	0.3024571177062737	0.2934835908994076
319	0.9844158612774569	0.00790940040156572	0.007674738320977445
320	0.9816267536444354	0.009324953062215331	0.009048293293349122
321	0.9798836213726277	0.01020964302398236	0.009906735603389897
322	0.3389328082144414	0.3355106884801498	0.3255565033054087
323	0.834761524835774	0.08386329749025476	0.08137517767397121
324	0.9669103286062682	0.01679396371328949	0.01629570768044224
325	0.9886017689678777	0.005784931378478859	0.005613299653643493
326	0.9816838411025419	0.009295979528797162	0.009020179368660909
327	0.9798954075803766	0.0102036611832171	0.009900931236406268
328	0.9824543918538075	0.008904902772487937	0.008640705373704753
329	0.9833722300550333	0.00843907338232428	0.008188696562642558
330	0.9834347384402941	0.008407348571843169	0.008157912987862739
331	0.9810038584836303	0.009641090342736284	0.00935505117363338
332	0.9825196274305754	0.008871793833567954	0.00860857873585673
333	0.8481701514750701	0.07705803228994694	0.07477181623498302
334	0.303686040491888	0.3533994408675621	0.3429145186405499
335	0.9876308180487111	0.006277717006653974	0.006091464944634934
336	0.007292363153849321	0.5038277906337184	0.4888798462124322
337	0.8481070793319507	0.07709004322382	0.07480287744422934
338	0.9766610029403328	0.01184521493310659	0.01149378212656061
339	0.978739945085239	0.01079009176406245	0.01046996315069853
340	0.9829154135901408	0.008670920929063282	0.008413665480795973
341	0.9805137264712699	0.009889846491818566	0.009596427036911541
342	0.9787399456359589	0.01079009148455615	0.01046996287948482
343	0.9787448985225116	0.01078757775161363	0.0104675237258748
344	0.8276474881852238	0.08747387651180957	0.08487863530296651
345	0.9788320145456879	0.01074336385433243	0.01042462159997956
346	0.9813691098979834	0.009455714703133052	0.0091751753988835
347	0.801905704128712	0.1005385752275027	0.0975557206437853
348	0.9117739906433145	0.04477724731908914	0.04344876203759634
349	0.3280893782224713	0.3410140423105913	0.3308965794669374
350	0.848014423570116	0.07713706869843301	0.07484850773145101
351	0.3709746553176078	0.3192485258507778	0.3097768188316144
352	0.9844743200028849	0.007879730910385803	0.007645949086729381
353	0.9841435360919302	0.008047613296747698	0.007808850611322029
354	0.9923678980248539	0.003873512133185136	0.003758589841960984
355	0.9863225631842956	0.006941694126864666	0.006735742688839729
356	0.98559027038636	0.007313353867141305	0.007096375746498687
357	0.9786379405067115	0.01084186203309887	0.0105201974601896
358	0.9786379405067115	0.01084186203309887	0.0105201974601896
359	0.985600631632454	0.007308095235562311	0.00709127313198353
360	0.9863840914016482	0.006910466779899885	0.006705441818451927
361	0.9786379405067115	0.01084186203309887	0.0105201974601896
362	0.9931197275781873	0.003491936925410455	0.003388335496402304
363	0.9840922122030916	0.008073661652336559	0.007834126144571895
364	0.9912363936831255	0.004447783259371578	0.004315823057503023
365	0.984155144908359	0.008041721487199675	0.00780313360444131
366	0.985600631632454	0.007308095235562311	0.00709127313198353
367	0.8335166778636482	0.08449509327419354	0.08198822886215824
368	0.9840232739472052	0.008108649807825816	0.007868076244968956
369	0.9808749120687856	0.009706534371662801	0.009418553559551542
370	0.991000978772683	0.00456726312414547	0.00443175810317145
371	0.9149806165589355	0.04314979207396896	0.04186959136709557
372	0.9132973170048936	0.04400411520376983	0.04269856779133655
373	0.9020708686736046	0.04970186190126349	0.0482272694251318
374	0.3785253402586595	0.3154163352133535	0.306058324527987
375	0.8722826956487174	0.06482021985993187	0.0628970844913507
376	0.9839879255028571	0.00812659016403664	0.007885484333106201
377	0.5009529812605046	0.2532807722449615	0.2457662464945339
378	0.9834413078620016	0.008404014400631214	0.008154677737367135
379	0.9808749120684171	0.009706534371849785	0.009418553559732978
380	0.3690345728755158	0.3202331737109996	0.3107322534134845
381	0.8581803700914433	0.07197755729202007	0.06984207261653649
382	0.9906829074952611	0.0047286934819059	0.004588399022833048
383	0.9825515567802643	0.008855588766624661	0.008592854453110966
384	0.984848313094413	0.007689918617195898	0.007461768288391139
385	0.9842179994314878	0.00800982100175573	0.007772179566756487
386	0.9819020361823437	0.009185239225304708	0.008912724592351701
387	0.985662695515322	0.007276596022880849	0.007060708461797005
388	0.9825592430379065	0.008851687768926754	0.008589069193166831
389	0.9842791446856872	0.007978788019649411	0.007742067294663342
390	0.985605984479069	0.007305378511339174	0.007088637009591914
391	0.9906583229622064	0.004741170842321956	0.004600506195471672
392	0.9779174192661875	0.01120754736807953	0.01087503336573308
393	0.9832285065885132	0.008512017191670735	0.008259476219815876
394	0.9818054739661057	0.009234247338328134	0.008960278695566051
395	0.9891691243405638	0.005496982144167708	0.005333893515268399
396	0.9824725095422906	0.008895707522425281	0.008631782935284153
397	0.9832285066012659	0.008512017185198444	0.008259476213535608
398	0.9891679001700698	0.005497603446041961	0.005334496383888159
399	0.9677139471244326	0.01638610411043059	0.01589994876513684
400	0.9855242622312816	0.007346854911862353	0.007128882856855942
401	0.9855227781422305	0.007347608129909621	0.0071296137278598
402	0.4901953342163278	0.2587405887523718	0.2510640770313003
403	0.9824492418892917	0.008907516528187399	0.00864324158252083
404	0.9925753542371313	0.003768222115051485	0.00365642364781727
405	0.9891891103505231	0.005486838667007182	0.005324050982469524
406	0.9818054739532709	0.009234247344842239	0.008960278701886891
407	0.9855760486422792	0.007320571812922327	0.007103379544798415
408	0.9917875542468177	0.004168053358258164	0.00404439239492418
409	0.9847587348745427	0.007735382150396423	0.007505882975060944
410	0.9841885659943966	0.008024759320984825	0.007786674684618498
411	0.9832285065885135	0.008512017191670737	0.008259476219815876
412	0.9776632538630831	0.01133654364930938	0.01100020248760765
413	0.985636565238584	0.007289857892850418	0.00707357686856563
414	0.9847587448196276	0.007735377102978649	0.007505878077393782
415	0.9917093781878586	0.004207729965552991	0.004082891846588266
416	0.8964190881222321	0.05257030372910242	0.05101060814866541
417	0.452144112891678	0.2780526823228621	0.2698032047854601
418	0.784539052030348	0.1093526526382714	0.1061082953313807
419	0.9852187379042855	0.007501917329982162	0.007279344765732363
420	0.8719115635176646	0.06500858013306884	0.06307985634926649
421	0.9861203017666018	0.007044347636744891	0.006835350596653403
422	0.8710413836855476	0.06545022152475037	0.06350839478970213
423	0.9853202571705767	0.007450393370919272	0.007229349458503999
424	0.9896507738328493	0.005252531118960548	0.005096695048190132
425	0.980399589107488	0.009947774499711876	0.009652636392800094
426	0.9896535120166798	0.005251141411600155	0.005095346571720077
427	0.9830687863607129	0.008593079819281689	0.008338133820005362
428	0.9830564626372348	0.00859933446480053	0.008344202897964552
429	0.992945202267187	0.003580513560249629	0.003474284172563504
430	0.985317396859745	0.007451845061259257	0.007230758078995669
431	0.9910420312653183	0.004546427798721584	0.004411540935960003
432	0.9783378613619389	0.01099416086400778	0.01066797777405326
433	0.9921837869080437	0.003966953841267827	0.003849259250688586
434	0.9794168484711018	0.01044654374981003	0.0101366077790882
435	0.991033801409644	0.004550604688117597	0.004415593902238424
436	0.9838131513854952	0.008215293075288692	0.007971555539216036
437	0.9849026996643642	0.007662315862505953	0.007434984473129805
438	0.9819421876570447	0.009164861192499789	0.008892951150455511
439	0.9808440623459017	0.009722191496827763	0.00943374615727059
440	0.9892912453353386	0.005435002213014138	0.005273752451647231
441	0.9843173485166936	0.007959398472258732	0.007723253011047582
442	0.9848850341166852	0.007671281638054706	0.007443684245260151
443	0.9842563037545795	0.007990380451729995	0.007753315793690471
444	0.9788621093319273	0.01072808988131375	0.01040980078675877
445	0.9833605620996961	0.008444995206575896	0.008194442693727915
446	0.9842563180809047	0.007990373180706247	0.00775330873838896
447	0.9926592842220474	0.003725625224185776	0.003615090553766697
448	0.9848850341166852	0.007671281638054706	0.007443684245260151
449	0.9892857688623686	0.005437781681182361	0.00527644945644906
450	0.9848414161397687	0.007693419020830859	0.007465164839400342
451	0.9857487142855647	0.007232939013147392	0.007018346701288039
452	0.9819422441672291	0.009164832511949444	0.008892923320821453
453	0.9789161731849588	0.01070065091477928	0.01038317590026189
454	0.9907089189952482	0.004715491894567232	0.004575589110184581
455	0.9918792068521705	0.00412153701452633	0.003999256133303162
456	0.9912126703668125	0.004459823527423089	0.004327506105764365
457	0.9907089189952482	0.004715491894567232	0.004575589110184581
458	0.9678775252863591	0.0163030834698509	0.0158193912437901
459	0.9892912453353386	0.005435002213014138	0.005273752451647231
460	0.9833605671788196	0.008444992628774066	0.008194440192406262
461	0.9825928489936928	0.008834631775976154	0.008572519230330916
462	0.9892870829967082	0.005437114720058712	0.005275802283233089
463	0.9842563082096905	0.007990378190632608	0.007753313599677032
464	0.9808440695743037	0.009722187828205017	0.009433742597491322
465	0.4923053256613321	0.2576697071669639	0.2500249671717042
466	0.9825987911546082	0.008831615957728722	0.008569592887663008
467	0.8493699711120161	0.07644908917879892	0.07418093970918499
468	0.980917375987034	0.009684982706984686	0.009397641305981318
469	0.9739921677470703	0.01319972585765125	0.01280810639527858
470	0.985810306725642	0.007201679071295251	0.006988014203062679
471	0.3684008473362582	0.3205548077213179	0.3110443449424239
472	0.8711935123264966	0.0653730118466774	0.06343347582682606
473	0.4996325362751796	0.2539509362035297	0.2464165275212908
474	0.9895828897731244	0.005286984239457459	0.005130125987418161
475	0.984673949268303	0.007778413293790241	0.007547637437906779
476	0.8465097010564893	0.07790075882372101	0.07558954011978977
477	0.98523532047678	0.007493501195611043	0.007271178327608971
478	0.8190625150284095	0.09183099828432784	0.08910648668726254
479	0.9837911070257329	0.008226481224410071	0.007982411749856942
480	0.9894309627033797	0.005364091614323747	0.005204945682296566
481	0.9837911157413106	0.008226476801002757	0.007982407457686625
482	0.9878571278445402	0.006162858250461031	0.005980013904998698
483	0.9921264019358983	0.003996078371651634	0.003877519692450117
484	0.9852355894660969	0.007493364675765515	0.007271045858137601
485	0.9921264019358983	0.003996078371651634	0.003877519692450117
486	0.9812345339149546	0.009524015900469673	0.009241450184575757
487	0.9914744116593744	0.004326982263535872	0.004198606077089565
488	0.9829654001716824	0.008645551295543081	0.008389048532774465
489	0.987729118188198	0.006227826847398138	0.006043054964403737
490	0.9909772769429609	0.004579292487131754	0.004443430569907298
491	0.9895828897731244	0.005286984239457459	0.005130125987418161
492	0.05486723575013126	0.4796821690426356	0.4654505952072333
493	0.9878571278445402	0.006162858250461031	0.005980013904998698
494	0.9928913538642835	0.003607843179622863	0.003500802956093539
495	0.9852285594278402	0.007496932623176746	0.007274507948983172
496	0.9129312341211548	0.04418991283809533	0.04287885304074972
497	0.9837273901116913	0.008258819398144232	0.008013790490164345
498	0.9813073426921748	0.009487063343640132	0.009205593964184938
499	0.9895760982378469	0.0052904311397198	0.005133470622433319
500	0.983790998760056	0.008226536172367389	0.00798246506757665
501	0.9855595391975541	0.007328950832838887	0.00711150996960699
502	0.984563142152321	0.007834651104762521	0.007602206742916474
503	0.9931687010320246	0.003467081483454808	0.003364217484520636
504	0.9845631426683712	0.007834650842852075	0.007602206488776585
505	0.98843593130536	0.005869098780852798	0.005694969913787173
506	0.8922156557037112	0.05470366705773557	0.05308067723855339
507	0.9845628431830276	0.007834802840311829	0.007602353976660603
508	0.972369511027685	0.01402327099777142	0.01360721797454366
509	0.4310396649120264	0.2887637990741276	0.280196536013846
510	0.9881749390050889	0.006001559909524828	0.005823501085386213
511	0.9876876939650601	0.006248850836786036	0.006063455198153842
512	0.8601949912577979	0.07095507887689168	0.0688499298653104
513	0.9786669659837083	0.01082713076539768	0.01050590325089398
514	0.9861298691582915	0.007039491909199074	0.006830638932509465
515	0.9846289669600082	0.007801243114136687	0.007569789925855071
516	0.9881749390050889	0.006001559909524828	0.005823501085386213
517	0.9881749390050889	0.006001559909524828	0.005823501085386213
518	0.4467083052650683	0.2808115116550565	0.2724801830798752
519	0.9931687571870232	0.00346705298317146	0.003364189829805277
520	0.9818100241278188	0.009231937999870564	0.008958037872310609
521	0.8777677081087634	0.0620364176539541	0.06019587423728267
522	0.8716409416622172	0.0651459285390512	0.06321312979873167
523	0.9786561983473377	0.01083259565177673	0.01051120600088559
524	0.9881749390050889	0.006001559909524828	0.005823501085386213
525	0.972369511027685	0.01402327099777142	0.01360721797454366
526	5.619028886824566e-05	0.5075003573108419	0.4924434524002899
527	0.9817968601075474	0.009238619120276024	0.008964520772176533
528	0.3836437989294081	0.3128185696398699	0.303537631430722
529	0.9845631445443894	0.007834649890718729	0.007602205564891853
530	0.9888906679278155	0.005638306814207085	0.00547102525797749
531	0.8920599070875586	0.05478271397775284	0.05315737893468851
532	0.9824926971228221	0.00888546174237901	0.008621841134799016
533	0.7682357931389234	0.1176270272905024	0.1141371795705742
534	0.9885405862748233	0.005815983361885109	0.005643430363291614
535	0.9842407196198157	0.00799828985012239	0.007760990530061887
536	0.9719693204406991	0.01422637927637204	0.01380430028292893
537	0.9855592979527543	0.007329073271540807	0.007111628775704785
538	0.4222908089339846	0.293204096110618	0.2845050949553974
539	0.8844790365713874	0.05863022466617396	0.05689073876243859
540	0.9931607874177213	0.003471097871223264	0.003368114711055327
541	0.9876332305617873	0.006276492586605241	0.006090276851607413
542	0.9828129493037382	0.008722924513120575	0.008464126183141206
543	0.8844935064344552	0.05862288079284244	0.05688361277270228
544	0.9827738953323786	0.008742745531288723	0.008483359136332672
545	0.987687693960096	0.006248850839305475	0.006063455200598532
546	0.8945472602904049	0.05352031040372851	0.05193242930586639
547	0.9947570002027885	0.002660973791351526	0.002582026005859997
548	0.8997537156291759	0.05087788398027529	0.0493684003905487
549	0.9876880974470346	0.006248646058033299	0.006063256494932212
550	0.9868921255220113	0.00665262479407378	0.0064552496839148
551	0.9828305758830606	0.008713978515138115	0.008455445601801339
552	0.9846135019513237	0.007809092052603984	0.007577405996072231
553	0.9749161308525249	0.01273078790173163	0.01235308124574326
554	0.9852529364286623	0.00748456059136125	0.007262502979976427
555	0.9928913538509432	0.003607843186393507	0.003500802962663305
556	0.9878584140411614	0.006162205468536277	0.005979380490302411
557	0.9846135307581781	0.007809077432293582	0.007577391809528268
558	0.9895828897530533	0.005286984249644088	0.005130125997302566
559	0.9837909987421483	0.008226536181456018	0.00798246507639563
560	0.9762778300630652	0.01203968623263019	0.01168248370430456
561	0.9749102308053694	0.01273378234603003	0.01235598684860065
562	0.9857378954285719	0.007238429895471208	0.007023674675957044
563	0.9878584140411589	0.006162205468537529	0.005979380490303626
564	0.9812898566769843	0.00949593800126685	0.009214205321748761
565	0.9859713289196553	0.007119955658236306	0.00690871542210826
566	0.9877642936649127	0.006209974277255796	0.00602573205783142
567	0.985889174659162	0.007161651317682484	0.006949174023155523

*** RUNNING MODEL 8 (Beta & w) ***
######################################

>Done in 3097 seconds 

-7049.24103092598

------------------------------------------------

dN/dS = 0.1894001780925667 (sample variance = 0.08903459322227103)

Rate[1]=  0.00117601 (weight=0.4848383)
Rate[2]=  0.28431839 (weight=0.4848383)
Rate[3]=  1.68126514 (weight=0.0303233)

------------------------------------------------

 Sites with dN/dS>1 (Posterior cutoff = 0.95)

11 (0.9733589348171219)
147 (0.9988807760818452)
172 (0.9602969606372659)
250 (0.9680511447623218)
526 (0.9894637570633174)


------------------------------------------------

 Sites with dN/dS<=1 (Posterior cutoff = 0.95)

1 (0.06654107954308956)
2 (0.1455600521117972)
3 (0.09668807382645535)
4 (0.6515584312647539)
5 (0.02939761735069979)
6 (0.03827482225442436)
7 (0.00176515575332728)
8 (0.001753677161194022)
9 (0.02673997442839046)
10 (0.1260845036370709)
12 (0.3268242645410938)
13 (0.001732117043189363)
14 (0.001819112349737646)
15 (0.02932927308622256)
16 (0.0006719768067058784)
17 (0.0006376724943089202)
18 (0.01997347450934433)
19 (0.001198059508252406)
20 (0.000956932160088409)
21 (0.001187124776048694)
22 (0.001514050335790265)
23 (0.02854928958110605)
24 (0.0005334916822689146)
25 (0.001354422677140641)
26 (0.0007096727827588196)
27 (0.0006833528963293973)
28 (0.002615810226068966)
29 (0.001633758393439275)
30 (0.01943880572578975)
31 (0.00109102918569502)
32 (0.001398935395515775)
33 (0.0005500743121559668)
34 (0.001654514008228524)
35 (0.001123404852547131)
36 (0.0003747758898628255)
37 (0.001227577411797366)
38 (0.001519335550067086)
39 (0.0006752190177900974)
40 (0.02211546622699295)
41 (0.001671790967307388)
42 (0.001513643074860422)
43 (0.001726385753928678)
44 (0.009887441198405468)
45 (0.001375894151944291)
46 (0.0175666756556261)
47 (0.000492333199723141)
48 (0.01737318692685281)
49 (0.03254905082226798)
50 (0.02013867530412868)
51 (0.02436666561237069)
52 (0.001651597507989938)
53 (0.0005136282062345378)
54 (0.0007173791890847218)
55 (0.2323391435988378)
56 (0.8450544623534563)
57 (0.002219846161845388)
58 (0.0009932566017677533)
59 (0.0006303554263427852)
60 (0.002186596263507833)
61 (0.0007343066086841414)
62 (0.001479376631095826)
63 (0.001435944871592384)
64 (0.001544536144382091)
65 (0.001190672027339182)
66 (0.002113602384203715)
67 (0.01861885922888701)
68 (0.002785756924234582)
69 (0.001507615972414236)
70 (0.06118940116086724)
71 (0.0008587316239121349)
72 (0.0005113791107695682)
73 (0.001349654534812787)
74 (0.001222459512836665)
75 (0.00221029538882356)
76 (0.001207916764475934)
77 (0.001410419111888316)
78 (0.00132214317358618)
79 (0.002313066258403943)
80 (0.0007393841091720158)
81 (0.001421617857698718)
82 (0.000480265425912155)
83 (0.001020012494081067)
84 (0.01137281305658998)
85 (0.001221850615360275)
86 (0.000423562320909972)
87 (0.000948223956405216)
88 (0.001510945329688027)
89 (0.001189348329871431)
90 (0.0009742199989383278)
91 (0.001078343476503369)
92 (0.001205941397755686)
93 (0.09607554606209046)
94 (0.02205649961941568)
95 (0.01593134030229174)
96 (0.02109716314223443)
97 (0.001286486263746598)
98 (0.002564638709025625)
99 (0.01902140415528761)
100 (0.01115857751218532)
101 (0.001016131936017714)
102 (0.8989799472226382)
103 (0.01149618619739598)
104 (0.7111654384351167)
105 (0.001302670910356952)
106 (0.0008910343221428874)
107 (0.025204191785058)
108 (0.001048967916081733)
109 (0.001266491474584686)
110 (0.008656480460859484)
111 (0.001237996352012556)
112 (0.06186924487211234)
113 (0.9174868147748435)
114 (0.001619913421378371)
115 (0.001083963562375134)
116 (0.001139026035372647)
117 (0.002012682624542524)
118 (0.001464278200412534)
119 (0.000469954084331272)
120 (0.007065250864227544)
121 (0.001735819631006768)
122 (0.0005236852242253194)
123 (0.001731221871532752)
124 (0.001077747123516328)
125 (0.0006645839082132961)
126 (0.0004794499060631147)
127 (0.00041921961920402)
128 (0.001172260052694849)
129 (0.02334754572544226)
130 (0.01771756784807351)
131 (0.01842859590857097)
132 (0.001108998719841939)
133 (0.001057927876811955)
134 (0.001084111416375905)
135 (0.00142762195673845)
136 (0.249394440541635)
137 (0.001190047247950132)
138 (0.001102031474790504)
139 (0.09684923139965423)
140 (0.0006653520494079941)
141 (0.0004431988116570728)
142 (0.01811202221341057)
143 (0.02421007185928869)
144 (0.05407752031684549)
145 (0.02945421147034105)
146 (0.001290714330558156)
148 (0.05242100375836054)
149 (0.00130670566321389)
150 (0.0013066479978388)
151 (0.0008980005006367578)
152 (0.01949204903113803)
153 (0.001812020383430678)
154 (0.0184341349457525)
155 (0.002130194961741166)
156 (0.02096215747777636)
157 (0.00119352460624087)
158 (0.1138850358823584)
159 (0.0004631004480813881)
160 (0.0004628343218979019)
161 (0.001854752676084403)
162 (0.0007213595108291336)
163 (0.02125830076984444)
164 (0.001332653530164443)
165 (0.001132449292578715)
166 (0.001214469309333901)
167 (0.01718749427004787)
168 (0.001437956822291651)
169 (0.001477379577181194)
170 (0.0007270693761666148)
171 (0.05354243996059782)
173 (0.001647763143160676)
174 (0.01905271106595563)
175 (0.001491459090601821)
176 (0.001013368349958598)
177 (0.02231046412282426)
178 (0.1011305141177547)
179 (0.0004858274319075764)
180 (0.001647763133107761)
181 (0.01100874628195275)
182 (0.0006343966995880057)
183 (0.02483172397885378)
184 (0.0007154953421856056)
185 (0.002687827952948602)
186 (0.02003691745520911)
187 (0.2592479417358401)
188 (0.02039858342736354)
189 (0.001752228127522083)
190 (0.01793086077152672)
191 (0.03164314123109729)
192 (0.01938169145293223)
193 (0.001441931691425772)
194 (0.01959963021083188)
195 (0.0005542193965107203)
196 (0.0005531840220268686)
197 (0.02219526324250841)
198 (0.0007547546356250816)
199 (0.0006952328290006184)
200 (0.001175362603060596)
201 (0.01724738969905054)
202 (0.01815752460962855)
203 (0.001233509603477822)
204 (0.001786528364504936)
205 (0.0006775214051153942)
206 (0.001276414318001578)
207 (0.001764699814611166)
208 (0.001507286388965322)
209 (0.0006770976237837126)
210 (0.01886125225502141)
211 (0.408271251459642)
212 (0.001786426009326679)
213 (0.001961977117456622)
214 (0.00124180432915905)
215 (0.004459123831867257)
216 (0.0015680541157649)
217 (0.002244350031443749)
218 (0.001600815476082768)
219 (0.004140257800944252)
220 (0.001600712150542276)
221 (0.03653958952035984)
222 (0.0005972855101953482)
223 (0.000974601506581543)
224 (0.0009726475713168285)
225 (0.001780740900519249)
226 (0.105270843547054)
227 (0.001037376878978713)
228 (0.001367337652474738)
229 (0.001098897895202254)
230 (0.4198441349157997)
231 (0.001610695795815627)
232 (0.001765776364943862)
233 (0.001285053621578811)
234 (0.09876642991279533)
235 (0.001407775613245222)
236 (0.0007881564801995206)
237 (0.00156192528393032)
238 (0.001026357608120567)
239 (0.001147974823498885)
240 (0.002069495897616938)
241 (0.001603831472955483)
242 (0.006080550794254476)
243 (0.0004718081872096308)
244 (0.0003924302097332411)
245 (0.000448398172223333)
246 (0.001242000978529037)
247 (0.001662284378269292)
248 (0.001177185729853668)
249 (0.04128421792295936)
251 (0.001181376813263482)
252 (0.01001337288223692)
253 (0.0005596202682049015)
254 (0.001312209887929733)
255 (0.001137358314485885)
256 (0.0005108912236423288)
257 (0.000490833795147453)
258 (0.001322621203893582)
259 (0.0006167578746480389)
260 (0.000830682349659964)
261 (0.002454647623198499)
262 (0.0007733573846522223)
263 (0.05089068569996551)
264 (0.001198496606760607)
265 (0.001286400870621433)
266 (0.001174501931727385)
267 (0.00121381160000669)
268 (0.001787109568205709)
269 (0.001251114459365314)
270 (0.001743083022360122)
271 (0.02343030022321686)
272 (0.001096167905973466)
273 (0.001380186401915291)
274 (0.00155871823256939)
275 (0.001467166596324679)
276 (0.115696283176369)
277 (0.009314723496267054)
278 (0.002506003422460177)
279 (0.001511637206645038)
280 (0.001028371921351423)
281 (0.000341444875911677)
282 (0.001403393575642654)
283 (0.000465476914440651)
284 (0.00191125513287025)
285 (0.001155232096059191)
286 (0.01627851723553651)
287 (0.001479177641053207)
288 (0.0186842942081883)
289 (0.008143050079255735)
290 (0.0007810201519920036)
291 (0.009739578401645363)
292 (0.001333510112076292)
293 (0.00125058931253215)
294 (0.0006905512904000198)
295 (0.0008876620923358637)
296 (0.001339616973592041)
297 (0.0009494255502261212)
298 (0.001160810474746158)
299 (0.001342617678880352)
300 (0.001122750305227119)
301 (0.3673210208954297)
302 (0.0006662641682370332)
303 (0.001256961022812007)
304 (0.0005694657322322545)
305 (0.0003877306278519699)
306 (0.001166868121270982)
307 (0.0004675583968054499)
308 (0.0004934654677193082)
309 (0.0006118368314953263)
310 (0.0009542250287816777)
311 (0.0004111392813071785)
312 (0.001007969003354571)
313 (0.0011163372795107)
314 (0.001413707223486572)
315 (0.0009535354005599399)
316 (0.001219905600309348)
317 (0.03440948570085842)
318 (0.07037612810717703)
319 (0.0009649969468330371)
320 (0.001298194019966054)
321 (0.001523870436379365)
322 (0.104585710074861)
323 (0.02160163736816824)
324 (0.003707533956568824)
325 (0.0005534357018874102)
326 (0.001289684115785403)
327 (0.001521143054267173)
328 (0.001193104712156012)
329 (0.001083657158192687)
330 (0.001076416846406429)
331 (0.001375435658300072)
332 (0.001185397791982038)
333 (0.01808623941350192)
334 (0.1306359359781908)
335 (0.0006417363375294429)
336 (0.6708582341197374)
337 (0.01811952530291177)
338 (0.001988098125334143)
339 (0.001685368121755957)
340 (0.001140983291507062)
341 (0.001442581824309811)
342 (0.001685367122927704)
343 (0.001683784773975974)
344 (0.0228448430402831)
345 (0.001674100293536327)
346 (0.001330266201194019)
347 (0.0295846169973217)
348 (0.007056061367161541)
349 (0.1120048074186448)
350 (0.01818076541908002)
351 (0.08611992904236636)
352 (0.0009589668508291719)
353 (0.0009958103936407571)
354 (0.0002701022575139053)
355 (0.0007658635820369932)
356 (0.0008402140181571907)
357 (0.001694916940292309)
358 (0.001694916940292309)
359 (0.0008384484003475083)
360 (0.0007592373108420249)
361 (0.001694916940292309)
362 (0.0002245776837577872)
363 (0.001001566160040705)
364 (0.000346237356456188)
365 (0.0009944838912196103)
366 (0.0008384484003475083)
367 (0.02138927293594175)
368 (0.001009240814525746)
369 (0.001391642063117611)
370 (0.0003723212930139415)
371 (0.006609347517011494)
372 (0.00683011752035255)
373 (0.008410851135607545)
374 (0.08214579409697834)
375 (0.0133066705392246)
376 (0.001013195203671382)
377 (0.03956746787239149)
378 (0.001075334928444673)
379 (0.001391642063257173)
380 (0.0868653644015812)
381 (0.01599832808370146)
382 (0.0003855923097942741)
383 (0.001183235073366281)
384 (0.0009188936814573305)
385 (0.000986628472700221)
386 (0.001260616345388495)
387 (0.0008324315116757835)
388 (0.001181691569012655)
389 (0.0009798176277843978)
390 (0.0008384168780877164)
391 (0.0003886674454596413)
392 (0.001797612506089151)
393 (0.001100022089081582)
394 (0.001272572149451151)
395 (0.0005058321122434613)
396 (0.001191504042006778)
397 (0.001100021917517382)
398 (0.0005059955728876581)
399 (0.003545962374439022)
400 (0.0008465021059718318)
401 (0.0008467542713744145)
402 (0.04215759681829768)
403 (0.001196350152280057)
404 (0.0002571022481240829)
405 (0.0005031561651207344)
406 (0.001272572300824438)
407 (0.0008413728053279231)
408 (0.000307642121731565)
409 (0.0009285659481448347)
410 (0.0009898519341985166)
411 (0.001100022089081582)
412 (0.00183462667405893)
413 (0.0008347207478278459)
414 (0.000928564282693536)
415 (0.0003131119718123854)
416 (0.009261968408347294)
417 (0.05300904157016588)
418 (0.03467871375555663)
419 (0.0008795450503947357)
420 (0.01337559905700709)
421 (0.0007880757326796035)
422 (0.01354460190147508)
423 (0.0008685462982959509)
424 (0.0004658454453539574)
425 (0.001455959325712761)
426 (0.00046548487649821)
427 (0.001120627435100469)
428 (0.001123479540058628)
429 (0.0002348048159832898)
430 (0.000869106326504466)
431 (0.0003596253431631202)
432 (0.001737427572118435)
433 (0.0002817018873058999)
434 (0.001585578842569215)
435 (0.0003605787169827702)
436 (0.001032954906505868)
437 (0.0009119894822893112)
438 (0.001255856137026486)
439 (0.001395860540066446)
440 (0.0004950083530307519)
441 (0.0009756909577850687)
442 (0.0009151147062241617)
443 (0.000982485129096351)
444 (0.00166480466226503)
445 (0.001084856819148721)
446 (0.0009824833783331059)
447 (0.0002520179360461161)
448 (0.0009151147062241617)
449 (0.0004957288303702036)
450 (0.0009227107815742838)
451 (0.0008237700918173551)
452 (0.001255832410082318)
453 (0.001654847742985718)
454 (0.0003838750852186866)
455 (0.000301537333545478)
456 (0.0003473696017808885)
457 (0.0003838750852186866)
458 (0.003514322433666182)
459 (0.0004950083530307519)
460 (0.00108485625192966)
461 (0.001178606522023257)
462 (0.0004955535021029394)
463 (0.0009824847954875268)
464 (0.00139585961634122)
465 (0.04170899880306057)
466 (0.001177158542489246)
467 (0.01782842834587511)
468 (0.001386353367718187)
469 (0.002474434655126409)
470 (0.0008169886304561942)
471 (0.0872127613138458)
472 (0.0135078466285014)
473 (0.04001013465604085)
474 (0.0004713134608281672)
475 (0.0009366670587849337)
476 (0.0184800501306737)
477 (0.0008777928805961173)
478 (0.02489811310569839)
479 (0.00103544007943343)
480 (0.0004911473474152739)
481 (0.001035439290152239)
482 (0.0006185598031278071)
483 (0.0002854070000355264)
484 (0.0008777647602785246)
485 (0.0002854070000355264)
486 (0.001345757715314991)
487 (0.0003290885849247461)
488 (0.001134068981182839)
489 (0.0006373713957258107)
490 (0.0003643900246694632)
491 (0.0004713134608281672)
492 (0.3474185939865527)
493 (0.0006185598031278071)
494 (0.0002380178039509175)
495 (0.0008789684126560606)
496 (0.006881103447534668)
497 (0.001042753225180087)
498 (0.001336416570600259)
499 (0.0004721957341893105)
500 (0.001035479625077056)
501 (0.0008498472643618395)
502 (0.0009574862242282313)
503 (0.0002240973230087559)
504 (0.0009574859873205351)
505 (0.0005712466964867541)
506 (0.0102885093745874)
507 (0.0009576165360635465)
508 (0.00269748186022981)
509 (0.06071771125070435)
510 (0.0005964070255410278)
511 (0.0006389701700153749)
512 (0.01575307014886681)
513 (0.001704192446549872)
514 (0.0007933864760349115)
515 (0.0009502845909713634)
516 (0.0005964070255410278)
517 (0.0005964070255410278)
518 (0.05513957900567503)
519 (0.0002240927151913845)
520 (0.001280641344890457)
521 (0.01241143181083804)
522 (0.01357764277049557)
523 (0.001706382918677786)
524 (0.0005964070255410278)
525 (0.00269748186022981)
527 (0.001282295709016521)
528 (0.08016508681185977)
529 (0.0009574851753608157)
530 (0.0005334587548099873)
531 (0.01002926922717195)
532 (0.001196559049121728)
533 (0.03998494933503412)
534 (0.0005651311066591236)
535 (0.0009932898994768845)
536 (0.002767457761890105)
537 (0.0008499385109716017)
538 (0.06353528470347219)
539 (0.01124228939272087)
540 (0.0002248440563639357)
541 (0.0006439917718572392)
542 (0.001157203531204771)
543 (0.01123980212792278)
544 (0.001165136346788966)
545 (0.0006389702421974242)
546 (0.009626326718822084)
547 (0.0001398232056501761)
548 (0.007149796346153927)
549 (0.0006388615920492693)
550 (0.0007147099242374827)
551 (0.001155202014257606)
552 (0.0009432693283554796)
553 (0.002258967046878079)
554 (0.0008747523581035491)
555 (0.0002380178749682023)
556 (0.0006183684817761271)
557 (0.0009432660737087442)
558 (0.0004713136023109246)
559 (0.001035479812913982)
560 (0.002043107192471781)
561 (0.002261102968529286)
562 (0.000840827136714861)
563 (0.0006183684817761271)
564 (0.001341443753145468)
565 (0.0008012748843288441)
566 (0.0006271168389499754)
567 (0.0008092626735368164)


------------------------------------------------

Tabulated Posteriors for Each Site
Sites in Columns, Rate Classes in Rows
Import the following part into a data processing program
for further analysis


Rate/Site	Rate=0.001176011180747567	Rate=0.2843183881591804	Rate=1.681265143658524
1	3.202591982668502e-05	0.9334268945370838	0.06654107954308956
2	2.455890499341305e-05	0.8544153889832093	0.1455600521117972
3	2.859363513803347e-05	0.9032833325384066	0.09668807382645535
4	3.308577439158967e-08	0.3484415356494717	0.6515584312647539
5	0.006620234888951529	0.9639821477603486	0.02939761735069979
6	0.006208498567978797	0.9555166791775969	0.03827482225442436
7	0.6268491663467231	0.3713856778999496	0.00176515575332728
8	0.6271303309827493	0.3711159918560568	0.001753677161194022
9	0.006769076907526764	0.9664909486640827	0.02673997442839046
10	2.598265338526304e-05	0.8738895137095439	0.1260845036370709
11	5.37735591019484e-14	0.02664106518282442	0.9733589348171219
12	9.281795653165515e-08	0.6731756426409498	0.3268242645410938
13	0.6276614969688347	0.370606385987976	0.001732117043189363
14	0.6255687574332847	0.3726121302169779	0.001819112349737646
15	0.006627274010103646	0.9640434529036739	0.02932927308622256
16	0.6672240126670153	0.3321040105262789	0.0006719768067058784
17	0.6693093469952391	0.330052980510452	0.0006376724943089202
18	0.007242217056333981	0.9727843084343217	0.01997347450934433
19	0.6434663589851765	0.3553355815065711	0.001198059508252406
20	0.6527730421171221	0.3462700257227896	0.000956932160088409
21	0.6438504567947309	0.3549624184292205	0.001187124776048694
22	0.6338252895514489	0.3646606601127609	0.001514050335790265
23	0.00666899688963621	0.9647817135292578	0.02854928958110605
24	0.6764243479650095	0.3230421603527217	0.0005334916822689146
25	0.6382043346389371	0.3604412426839221	0.001354422677140641
26	0.6650488296015518	0.3342414976156894	0.0007096727827588196
27	0.6665892601647032	0.3327273869389674	0.0006833528963293973
28	0.6096253827485386	0.3877588070253925	0.002615810226068966
29	0.6302675402333836	0.368098701373177	0.001633758393439275
30	0.007287212126226598	0.9732739821479838	0.01943880572578975
31	0.6473917239980463	0.3515172468162586	0.00109102918569502
32	0.6368600226546037	0.3617410419498805	0.001398935395515775
33	0.6751604986180331	0.3242894270698109	0.0005500743121559668
34	0.6298640498917013	0.3684814361000703	0.001654514008228524
35	0.6461803570040808	0.352696238143372	0.001123404852547131
36	0.6901262458503292	0.309498978259808	0.0003747758898628255
37	0.6424769118176337	0.356295510770569	0.001227577411797366
38	0.6334402811126474	0.3650403833372854	0.001519335550067086
39	0.6670472807515134	0.3322775002306964	0.0006752190177900974
40	0.007074971026002902	0.970809562747004	0.02211546622699295
41	0.6292600553445474	0.3690681536881452	0.001671790967307388
42	0.6334687783976778	0.3650175785274618	0.001513643074860422
43	0.6278534541676072	0.3704201600784643	0.001726385753928678
44	0.008444085872073091	0.9816684729295214	0.009887441198405468
45	0.6374839941501342	0.3611401116979213	0.001375894151944291
46	0.007454070067146774	0.974979254277227	0.0175666756556261
47	0.6795040150117827	0.3200036517884941	0.000492333199723141
48	0.007473466134296914	0.9751533469388503	0.01737318692685281
49	0.006462162466069846	0.9609887867116622	0.03254905082226798
50	0.007228791462229423	0.9726325332336418	0.02013867530412868
51	0.006921643845945622	0.9687116905416836	0.02436666561237069
52	0.6297573314278315	0.3685910710641786	0.001651597507989938
53	0.6778453639842399	0.3216410078095255	0.0005136282062345378
54	0.6646619781176214	0.3346206426932939	0.0007173791890847218
55	1.776361602411062e-05	0.7676430927851381	0.2323391435988378
56	7.7598573134305e-11	0.1549455375689451	0.8450544623534563
57	0.6168845531158794	0.3808956007222752	0.002219846161845388
58	0.6522150048346336	0.3467917385635987	0.0009932566017677533
59	0.6721284087784742	0.3272412357951832	0.0006303554263427852
60	0.6175208042806498	0.3802925994558425	0.002186596263507833
61	0.6636263675807802	0.3356393258105356	0.0007343066086841414
62	0.6344389801972913	0.364081643171613	0.001479376631095826
63	0.6357116889855884	0.3628523661428192	0.001435944871592384
64	0.6326852973804102	0.3657701664752076	0.001544536144382091
65	0.6435783821041163	0.3552309458685445	0.001190672027339182
66	0.6190083186219487	0.3788780789938476	0.002113602384203715
67	0.007356146453455407	0.9740249943176575	0.01861885922888701
68	0.6069474989196613	0.3902667441561041	0.002785756924234582
69	0.6337493250043108	0.364743059023275	0.001507615972414236
70	3.322463813437463e-05	0.9387773742009984	0.06118940116086724
71	0.6581887113025799	0.340952557073508	0.0008587316239121349
72	0.6780316903256023	0.3214569305636282	0.0005113791107695682
73	0.6383649841621702	0.360285361303017	0.001349654534812787
74	0.6425080764179438	0.3562694640692195	0.001222459512836665
75	0.6170797957218424	0.3807099088893342	0.00221029538882356
76	0.6430373663863836	0.3557547168491404	0.001207916764475934
77	0.6364502998929868	0.3621392809951249	0.001410419111888316
78	0.6392077312439525	0.3594701255824613	0.00132214317358618
79	0.6150806919981733	0.3826062417434227	0.002313066258403943
80	0.6633619227714942	0.3358986931193338	0.0007393841091720158
81	0.636083023807762	0.3624953583345391	0.001421617857698718
82	0.6804476360077877	0.3190720985663001	0.000480265425912155
83	0.6504035968351902	0.3485763906707287	0.001020012494081067
84	0.008197346272658947	0.9804298406707511	0.01137281305658998
85	0.6426506725873699	0.3561274767972697	0.001221850615360275
86	0.6853975569610902	0.3141788807179998	0.000423562320909972
87	0.6532038957484323	0.3458478802951626	0.000948223956405216
88	0.6336645788169845	0.3648244758533276	0.001510945329688027
89	0.6437297250276746	0.3550809266424539	0.001189348329871431
90	0.6519690162582279	0.3470567637428337	0.0009742199989383278
91	0.6484834584344968	0.3504381980889999	0.001078343476503369
92	0.6431527935687779	0.3556412650334665	0.001205941397755686
93	2.858821925447293e-05	0.9038958657186552	0.09607554606209046
94	0.007086552851168397	0.9708569475294159	0.02205649961941568
95	0.007618896044590085	0.9764497636531181	0.01593134030229174
96	0.007151590044976455	0.9717512468127891	0.02109716314223443
97	0.6404259398164639	0.3582875739197895	0.001286486263746598
98	0.6126926108699627	0.3847427504210116	0.002564638709025625
99	0.007319339647674544	0.9736592561970379	0.01902140415528761
100	0.008341137629604974	0.9805002848582097	0.01115857751218532
101	0.6502034928285745	0.3487803752354077	0.001016131936017714
102	4.142023814171417e-11	0.1010200527359416	0.8989799472226382
103	0.008183740461515415	0.9803200733410886	0.01149618619739598
104	1.699647084377051e-10	0.2888345613949186	0.7111654384351167
105	0.6398326238292312	0.3588647052604118	0.001302670910356952
106	0.6566837502523262	0.342425215425531	0.0008910343221428874
107	0.006866459725509594	0.9679293484894322	0.025204191785058
108	0.6488818369629739	0.3500691951209443	0.001048967916081733
109	0.6410555020836212	0.3576780064417943	0.001266491474584686
110	0.008687712549978919	0.9826558069891616	0.008656480460859484
111	0.6419793273774165	0.3567826762705709	0.001237996352012556
112	3.271175936649957e-05	0.9380980433685211	0.06186924487211234
113	2.121432076263649e-13	0.08251318522494433	0.9174868147748435
114	0.630645773888594	0.3677343126900277	0.001619913421378371
115	0.6476707510986592	0.3512452853389656	0.001083963562375134
116	0.6457783951573359	0.3530825788072913	0.001139026035372647
117	0.6211662347696318	0.3768210826058256	0.002012682624542524
118	0.6350330280330927	0.3635026937664947	0.001464278200412534
119	0.6813373810039551	0.3181926649117137	0.000469954084331272
120	0.009064282632833194	0.9838704665029393	0.007065250864227544
121	0.6276480461921717	0.3706161341768214	0.001735819631006768
122	0.6770776575179468	0.3223986572578279	0.0005236852242253194
123	0.6277799274061238	0.3704888507223434	0.001731221871532752
124	0.6478897857689678	0.3510324671075158	0.001077747123516328
125	0.667744990326274	0.3315904257655127	0.0006645839082132961
126	0.6806567791180275	0.3188637709759094	0.0004794499060631147
127	0.6857360883658462	0.3138446920149497	0.00041921961920402
128	0.6443535253398028	0.3544742146075024	0.001172260052694849
129	0.006990128706606311	0.9696623255679514	0.02334754572544226
130	0.007439620920886235	0.9748428112310401	0.01771756784807351
131	0.007374453102353665	0.9741969509890752	0.01842859590857097
132	0.6476734318125237	0.3512175694676344	0.001108998719841939
133	0.6496665409191753	0.3492755312040126	0.001057927876811955
134	0.6475066345036382	0.3514092540799859	0.001084111416375905
135	0.636317090875274	0.3622552871679874	0.00142762195673845
136	1.118095696826299e-07	0.7506054476487952	0.249394440541635
137	0.6436416755859254	0.3551682771661245	0.001190047247950132
138	0.6468775029462461	0.3520204655789634	0.001102031474790504
139	2.850474867923306e-05	0.9031222638516664	0.09684923139965423
140	0.6700749240649018	0.3292597238856904	0.0006653520494079941
141	0.6836634003129455	0.3158934008753974	0.0004431988116570728
142	0.007404481373901018	0.9744834964126884	0.01811202221341057
143	0.006946894455606076	0.9688430336851052	0.02421007185928869
144	0.005676088852764943	0.9402463908303895	0.05407752031684549
145	0.006616810556946678	0.9639289779727123	0.02945421147034105
146	0.6402525972913671	0.3584566883780749	0.001290714330558156
147	4.157492422206344e-20	0.001119223918154758	0.9988807760818452
148	3.422495846905453e-05	0.9475447712831705	0.05242100375836054
149	0.6396843102159987	0.3590089841207874	0.00130670566321389
150	0.6396843718439802	0.3590089801581809	0.0013066479978388
151	0.6553267335669787	0.3437752659323846	0.0008980005006367578
152	0.007277455104991361	0.9732304958638706	0.01949204903113803
153	0.6257818143968198	0.3724061652197496	0.001812020383430678
154	0.007373907107011639	0.9741919579472359	0.0184341349457525
155	0.6186783267249849	0.3791914783132738	0.002130194961741166
156	0.007159662945281337	0.9718781795769423	0.02096215747777636
157	0.6434693868642303	0.3553370885295288	0.00119352460624087
158	5.031193462565786e-05	0.8860646521830159	0.1138850358823584
159	0.6818398543608152	0.3176970451911035	0.0004631004480813881
160	0.6818435551547403	0.3176936105233619	0.0004628343218979019
161	0.6250627160198942	0.3730825313040215	0.001854752676084403
162	0.6655000721720488	0.3337785683171221	0.0007213595108291336
163	0.007138593592066032	0.9716031056380895	0.02125830076984444
164	0.6389033524098674	0.3597639940599681	0.001332653530164443
165	0.6457415101223005	0.3531260405851208	0.001132449292578715
166	0.642787708748917	0.3559978219417491	0.001214469309333901
167	0.007489881661901184	0.9753226240680509	0.01718749427004787
168	0.6358090804903433	0.3627529626873651	0.001437956822291651
169	0.6346034387261087	0.3639191816967101	0.001477379577181194
170	0.6641351796798947	0.3351377509439387	0.0007270693761666148
171	3.403700018847018e-05	0.9464235230392137	0.05354243996059782
172	8.713820316767131e-14	0.03970303936264695	0.9602969606372659
173	0.6299085885609433	0.368443648295896	0.001647763143160676
174	0.007316283634866538	0.9736310052991778	0.01905271106595563
175	0.6341580165844602	0.3643505243249379	0.001491459090601821
176	0.6504503025141155	0.3485363291359259	0.001013368349958598
177	0.00706727042229542	0.9706222654548803	0.02231046412282426
178	2.810900485453134e-05	0.8988413768773907	0.1011305141177547
179	0.6800265015521584	0.3194876710159342	0.0004858274319075764
180	0.6299085885713031	0.3684436482955892	0.001647763133107761
181	0.008270255541329539	0.9807209981767177	0.01100874628195275
182	0.6695500955144007	0.3298155077860114	0.0006343966995880057
183	0.006888944534582794	0.9682793314865634	0.02483172397885378
184	0.6647014804173045	0.33458302424051	0.0007154953421856056
185	0.6083970658484785	0.3889151061985731	0.002687827952948602
186	0.007243832534207005	0.9727192500105839	0.02003691745520911
187	1.092126684659226e-07	0.7407519490514914	0.2592479417358401
188	0.007204502367361437	0.972396914205275	0.02039858342736354
189	0.6271948361794532	0.3710529356930247	0.001752228127522083
190	0.007420265827362703	0.9746488734011105	0.01793086077152672
191	0.006507629994656462	0.9618492287742462	0.03164314123109729
192	0.007288461856973886	0.9733298466900939	0.01938169145293223
193	0.6355451109130179	0.3630129573955563	0.001441931691425772
194	0.007273534557484165	0.973126835231684	0.01959963021083188
195	0.6750377127940101	0.3244080678094792	0.0005542193965107203
196	0.6750502511543811	0.324396564823592	0.0005531840220268686
197	0.007066752037778703	0.9707379847197128	0.02219526324250841
198	0.6624833677640499	0.3367618776003249	0.0007547546356250816
199	0.6658546865351778	0.3334500806358217	0.0006952328290006184
200	0.6441800061144585	0.3546446312824809	0.001175362603060596
201	0.007490268981915888	0.9752623413190336	0.01724738969905054
202	0.007409632177571572	0.9744328432127999	0.01815752460962855
203	0.6421589343568082	0.3566075560397141	0.001233509603477822
204	0.6263629376530754	0.3718505339824197	0.001786528364504936
205	0.666907646610498	0.3324148319843865	0.0006775214051153942
206	0.6406929990045834	0.3580305866774151	0.001276414318001578
207	0.6269530879416808	0.3712822122437081	0.001764699814611166
208	0.6337979319604312	0.3646947816506035	0.001507286388965322
209	0.6669119003415364	0.33241100203468	0.0006770976237837126
210	0.007332119871948629	0.9738066278730299	0.01886125225502141
211	7.597918754622441e-08	0.5917286725611705	0.408271251459642
212	0.6263630081387926	0.3718505658518808	0.001786426009326679
213	0.6223179892117282	0.3757200336708152	0.001961977117456622
214	0.6418970025920164	0.3568611930788244	0.00124180432915905
215	0.5853083498023077	0.4102325263658251	0.004459123831867257
216	0.6319030378521808	0.3665289080320542	0.0015680541157649
217	0.6164091473614456	0.3813465026071106	0.002244350031443749
218	0.6311230949622336	0.3672760895616836	0.001600815476082768
219	0.5887731221319327	0.4070866200671232	0.004140257800944252
220	0.6311231679234239	0.3672761199260338	0.001600712150542276
221	0.02618046070509534	0.9372799497745449	0.03653958952035984
222	0.6720254408386365	0.3273772736511682	0.0005972855101953482
223	0.6520429804718506	0.3469824180215678	0.000974601506581543
224	0.6521793563355781	0.3468479960931051	0.0009726475713168285
225	0.626648226541621	0.3715710325578597	0.001780740900519249
226	2.77143593064936e-05	0.8947014420936394	0.105270843547054
227	0.6493578963241088	0.3496047267969125	0.001037376878978713
228	0.6380748739258881	0.360557788421637	0.001367337652474738
229	0.6470795579361166	0.3518215441686812	0.001098897895202254
230	7.374503145876397e-08	0.5801557913391688	0.4198441349157997
231	0.6308569078144236	0.3675323963897607	0.001610695795815627
232	0.6269743775833315	0.3712598460517246	0.001765776364943862
233	0.6404106868019108	0.3583042595765102	0.001285053621578811
234	2.834353715828708e-05	0.9012052265500463	0.09876642991279533
235	0.6365792987598347	0.3620129256269201	0.001407775613245222
236	0.660789342097275	0.3384225014225255	0.0007881564801995206
237	0.6321330367170529	0.3663050379990168	0.00156192528393032
238	0.649935071973914	0.3490385704179655	0.001026357608120567
239	0.6451653611387211	0.3536866640377799	0.001147974823498885
240	0.6199881257493506	0.3779423783530324	0.002069495897616938
241	0.6310948923289453	0.3673012761980992	0.001603831472955483
242	0.009358454095328969	0.9845609951104167	0.006080550794254476
243	0.6812018422816818	0.3183263495311086	0.0004718081872096308
244	0.6883237899433327	0.3112837798469341	0.0003924302097332411
245	0.6830975607564908	0.3164540410712859	0.000448398172223333
246	0.6418628281129222	0.3568951709085489	0.001242000978529037
247	0.6294989549920015	0.3688387606297291	0.001662284378269292
248	0.6452004005956331	0.3536224136745132	0.001177185729853668
249	0.007381379825144632	0.951334402251896	0.04128421792295936
250	6.70291630322807e-14	0.03194885523761121	0.9680511447623218
251	0.6439133455000489	0.3549052776866877	0.001181376813263482
252	0.008423292648853218	0.9815633344689098	0.01001337288223692
253	0.6744685093021174	0.3249718704296777	0.0005596202682049015
254	0.6395216393089026	0.3591661508031677	0.001312209887929733
255	0.6456309362764637	0.3532317054090504	0.001137358314485885
256	0.6780359230328549	0.3214531857435028	0.0005108912236423288
257	0.6796200646746173	0.3198891015302351	0.000490833795147453
258	0.6392580903243557	0.359419288471751	0.001322621203893582
259	0.670657787225988	0.3287254548993638	0.0006167578746480389
260	0.6610962736641158	0.3380730439862241	0.000830682349659964
261	0.6124434704972571	0.3851018818795445	0.002454647623198499
262	0.6616068498887596	0.3376197927265881	0.0007733573846522223
263	3.449004549511967e-05	0.9490748242545394	0.05089068569996551
264	0.6434111904299841	0.3553903129632554	0.001198496606760607
265	0.6403590764047632	0.3583545227246154	0.001286400870621433
266	0.6441591907593797	0.3546663073088928	0.001174501931727385
267	0.6429699326983844	0.3558162557016088	0.00121381160000669
268	0.6264001921528011	0.3718126982789932	0.001787109568205709
269	0.6415325427153202	0.3572163428253144	0.001251114459365314
270	0.6274780355715616	0.3707788814060785	0.001743083022360122
271	0.006985477449510117	0.9695842223272729	0.02343030022321686
272	0.6471536988515232	0.3517501332425033	0.001096167905973466
273	0.6374128101952381	0.3612070034028467	0.001380186401915291
274	0.6323030927728273	0.3661381889946033	0.00155871823256939
275	0.6349620754640701	0.3635707579396052	0.001467166596324679
276	2.681344398091309e-05	0.88427690337965	0.115696283176369
277	0.008553710366595437	0.9821315661371375	0.009314723496267054
278	0.6115226706096563	0.3859713259678834	0.002506003422460177
279	0.6335946633303795	0.3648936994629754	0.001511637206645038
280	0.6498372524957153	0.3491343755829332	0.001028371921351423
281	0.6937036464626973	0.3059549086613909	0.000341444875911677
282	0.6369388207597143	0.3616577856646431	0.001403393575642654
283	0.68184258530552	0.3176919377800394	0.000465476914440651
284	0.62346289967224	0.3746258451948898	0.00191125513287025
285	0.6449426215837152	0.3539021463202257	0.001155232096059191
286	0.007583914477420511	0.9761375682870429	0.01627851723553651
287	0.6345635126386766	0.3639573097202703	0.001479177641053207
288	0.007350669221636876	0.9739650365701749	0.0186842942081883
289	0.008802296549396214	0.9830546533713481	0.008143050079255735
290	0.6610491675663515	0.3381698122816566	0.0007810201519920036
291	0.0084822438341724	0.9817781777641823	0.009739578401645363
292	0.6389358647444072	0.3597306251435164	0.001333510112076292
293	0.6418105055518308	0.3569389051356368	0.00125058931253215
294	0.6660617149096669	0.3332477337999332	0.0006905512904000198
295	0.655941826644845	0.343170511262819	0.0008876620923358637
296	0.6387427541910847	0.3599176288353232	0.001339616973592041
297	0.6530281062188537	0.3460224682309202	0.0009494255502261212
298	0.6447428426799398	0.3540963468453141	0.001160810474746158
299	0.6385798744223689	0.3600775078987508	0.001342617678880352
300	0.646095387392535	0.3527818623022377	0.001122750305227119
301	8.41581358071499e-08	0.6326788949464346	0.3673210208954297
302	0.6676316185118583	0.3317021173199048	0.0006662641682370332
303	0.6413348696636511	0.3574081693135369	0.001256961022812007
304	0.6737795575399104	0.3256509767278574	0.0005694657322322545
305	0.6887947470290313	0.3108175223431167	0.0003877306278519699
306	0.6444304484344017	0.3544026834443273	0.001166868121270982
307	0.6839083602041239	0.3156240813990705	0.0004675583968054499
308	0.6793771238701686	0.320129410662112	0.0004934654677193082
309	0.6709998067030811	0.3283883564654236	0.0006118368314953263
310	0.6529654814559438	0.3460802935152745	0.0009542250287816777
311	0.6866017871984497	0.3129870735202432	0.0004111392813071785
312	0.650547056208797	0.3484449747878483	0.001007969003354571
313	0.6463336641522152	0.3525499985682741	0.0011163372795107
314	0.6364509826025164	0.3621353101739969	0.001413707223486572
315	0.6529701642406165	0.3460763003588236	0.0009535354005599399
316	0.6426491857300178	0.3561309086696727	0.001219905600309348
317	0.005771295650041077	0.9598192186491006	0.03440948570085842
318	3.150221667382221e-05	0.9295923696761491	0.07037612810717703
319	0.6523487780414149	0.3466862250117521	0.0009649969468330371
320	0.6402244418390413	0.3584773641409926	0.001298194019966054
321	0.633284455409084	0.3651916741545368	0.001523870436379365
322	2.778506352479474e-05	0.8953865048616142	0.104585710074861
323	0.007183019622270508	0.9712153430095614	0.02160163736816824
324	0.5938734772504086	0.4024189887930225	0.003707533956568824
325	0.6749919170530353	0.3244546472450772	0.0005534357018874102
326	0.6404122925975871	0.3582980232866276	0.001289684115785403
327	0.6332978241705272	0.3651810327752057	0.001521143054267173
328	0.643583947525582	0.355222947762262	0.001193104712156012
329	0.6475737781594169	0.3513425646823904	0.001083657158192687
330	0.6478529536168038	0.3510706295367897	0.001076416846406429
331	0.6376236891735607	0.3610008751681393	0.001375435658300072
332	0.6438630813227166	0.3549515208853014	0.001185397791982038
333	0.007402501074917099	0.9745112595115809	0.01808623941350192
334	2.563372332792881e-05	0.8693384302984812	0.1306359359781908
335	0.6690762259144928	0.3302820377479777	0.0006417363375294429
336	2.014837219009728e-10	0.3291417656787788	0.6708582341197374
337	0.007398032476981236	0.9744824422201069	0.01811952530291177
338	0.6216991570374617	0.3763127448372041	0.001988098125334143
339	0.6289787135473996	0.3693359183308444	0.001685368121755957
340	0.6455156395716516	0.3533433771368412	0.001140983291507062
341	0.6356237649564604	0.3629336532192297	0.001442581824309811
342	0.6289787086551948	0.3693359242218776	0.001685367122927704
343	0.6289709666470361	0.3693452485789878	0.001683784773975974
344	0.007026264111137276	0.9701288928485796	0.0228448430402831
345	0.629363156085179	0.3689627436212847	0.001674100293536327
346	0.6389707240303092	0.3596990097684968	0.001330266201194019
347	0.006614737527591043	0.9638006454750871	0.0295846169973217
348	0.009070931884008763	0.9838730067488297	0.007056061367161541
349	2.712188449198015e-05	0.8879680706968632	0.1120048074186448
350	0.007399378643770633	0.9744198559371493	0.01818076541908002
351	2.963271215814772e-05	0.9138504382454755	0.08611992904236636
352	0.6526423276457924	0.3463987055033784	0.0009589668508291719
353	0.6511265968944818	0.3478775927118774	0.0009958103936407571
354	0.7024977923030506	0.2972321054394354	0.0002701022575139053
355	0.661982874658506	0.337251261759457	0.0007658635820369932
356	0.6581796535260279	0.3409801324558149	0.0008402140181571907
357	0.6286665032903733	0.3696385797693345	0.001694916940292309
358	0.6286665032903733	0.3696385797693345	0.001694916940292309
359	0.6581944579520304	0.3409670936476221	0.0008384484003475083
360	0.6622801598097563	0.3369606028794017	0.0007592373108420249
361	0.6286665032903733	0.3696385797693345	0.001694916940292309
362	0.7093970132831421	0.2903784090331001	0.0002245776837577872
363	0.6508884721592586	0.3481099616807008	0.001001566160040705
364	0.6932469153708621	0.3064068472726816	0.000346237356456188
365	0.6511801082783888	0.3478254078303916	0.0009944838912196103
366	0.6581944579520304	0.3409670936476221	0.0008384484003475083
367	0.007131904315801103	0.971478822748257	0.02138927293594175
368	0.650572739258929	0.3484180199265452	0.001009240814525746
369	0.6371605006738937	0.3614478572629887	0.001391642063117611
370	0.6927086279587318	0.3069190507482542	0.0003723212930139415
371	0.00919906425614586	0.9841915882268427	0.006609347517011494
372	0.009134166210040722	0.9840357162696067	0.00683011752035255
373	0.008746839403821387	0.9828423094605712	0.008410851135607545
374	3.008282532365535e-05	0.9178241230776981	0.08214579409697834
375	0.007924398614577501	0.978768930846198	0.0133066705392246
376	0.6504100729102503	0.3485767318860784	0.001013195203671382
377	3.684743727942713e-05	0.9603956846903292	0.03956746787239149
378	0.6479332638419129	0.3509914012296423	0.001075334928444673
379	0.637160500673739	0.3614478572630038	0.001391642063257173
380	2.953754410678837e-05	0.9131050980543121	0.0868653644015812
381	0.007607975375508579	0.97639369654079	0.01599832808370146
382	0.6890352554071203	0.3105791522830854	0.0003855923097942741
383	0.6441405482588525	0.3546762166677813	0.001183235073366281
384	0.6545478507957386	0.3445332555228041	0.0009188936814573305
385	0.6514746541922212	0.3475387173350786	0.000986628472700221
386	0.6413108546985059	0.3574285289561056	0.001260616345388495
387	0.6585739781782323	0.3405935903100918	0.0008324315116757835
388	0.6441499802006524	0.3546683282303348	0.001181691569012655
389	0.6517600445074838	0.3472601378647317	0.0009798176277843978
390	0.658291231020127	0.3408703521017852	0.0008384168780877164
391	0.6889840621173826	0.3106272704371578	0.0003886674454596413
392	0.6261223057648709	0.3720800817290399	0.001797612506089151
393	0.646989328969008	0.3519106489419105	0.001100022089081582
394	0.6409137301268963	0.3578136977236527	0.001272572149451151
395	0.6787251056535285	0.3207690622342281	0.0005058321122434613
396	0.6437564803662927	0.3550520155917006	0.001191504042006778
397	0.6469893283503897	0.351910649732093	0.001100021917517382
398	0.6787229027857495	0.3207711016413627	0.0005059955728876581
399	0.5959184973133376	0.4005355403122235	0.003545962374439022
400	0.6578632620215782	0.3412902358724499	0.0008465021059718318
401	0.6578611346466887	0.3412921110819368	0.0008467542713744145
402	3.625323027213594e-05	0.9578061499514302	0.04215759681829768
403	0.6437266719877097	0.3550769778600103	0.001196350152280057
404	0.7043889526190854	0.2953539451327905	0.0002571022481240829
405	0.678760256630763	0.3207365872041165	0.0005031561651207344
406	0.6409137305837019	0.3578136971154736	0.001272572300824438
407	0.6581383603963973	0.3410202667982749	0.0008413728053279231
408	0.6976070137181453	0.3020853441601232	0.000307642121731565
409	0.6541204509831684	0.3449509830686868	0.0009285659481448347
410	0.6513394773484082	0.3476706707173933	0.0009898519341985166
411	0.646989328969008	0.3519106489419105	0.001100022089081582
412	0.6252409742132534	0.3729243991126875	0.00183462667405893
413	0.6584254830555418	0.3407397961966304	0.0008347207478278459
414	0.6541204637841033	0.3449509719332032	0.000928564282693536
415	0.6970015676162682	0.3026853204119194	0.0003131119718123854
416	0.008572452721631084	0.9821655788700216	0.009261968408347294
417	3.417754556480197e-05	0.9469567808842693	0.05300904157016588
418	0.008699809451758257	0.9566214767926853	0.03467871375555663
419	0.6563555728189636	0.3427648821306416	0.0008795450503947357
420	0.007915899506057455	0.9787085014369353	0.01337559905700709
421	0.6610472128879521	0.3381647113793683	0.0007880757326796035
422	0.007896205275310309	0.9785591928232146	0.01354460190147508
423	0.6568486097321292	0.3422828439695748	0.0008685462982959509
424	0.6818114161784946	0.3177227383761514	0.0004658454453539574
425	0.6353478929043888	0.3631961477698985	0.001455959325712761
426	0.68181646366808	0.3177180514554219	0.00046548487649821
427	0.646331895096396	0.3525474774685035	0.001120627435100469
428	0.6463134756096364	0.352563044850305	0.001123479540058628
429	0.7077590941575699	0.2920061010264468	0.0002348048159832898
430	0.6568440490387845	0.342286844634711	0.000869106326504466
431	0.6917169884536928	0.3079233862031441	0.0003596253431631202
432	0.6276000750890995	0.370662497338782	0.001737427572118435
433	0.700902788937477	0.298815509175217	0.0002817018873058999
434	0.6315135793634906	0.3669008417939403	0.001585578842569215
435	0.6917000837218917	0.3079393375611255	0.0003605787169827702
436	0.6496114812874688	0.3493555638060252	0.001032954906505868
437	0.6547551323737335	0.3443328781439771	0.0009119894822893112
438	0.6414814354888329	0.3572627083741406	0.001255856137026486
439	0.6370437741075784	0.3615603653523551	0.001395860540066446
440	0.6794399900135879	0.3200650016333814	0.0004950083530307519
441	0.6519412566954754	0.3470830523467396	0.0009756909577850687
442	0.6547307804338899	0.344354104859886	0.0009151147062241617
443	0.6516558430551526	0.3473616718157511	0.000982485129096351
444	0.6295549401789864	0.3687802551587487	0.00166480466226503
445	0.6475769224866436	0.3513382206942077	0.001084856819148721
446	0.6516559109226628	0.3473616056990041	0.0009824833783331059
447	0.7051448260580451	0.2946031560059088	0.0002520179360461161
448	0.6547307804338899	0.344354104859886	0.0009151147062241617
449	0.6794303286366081	0.3200739425330217	0.0004957288303702036
450	0.6546716864134429	0.3444056028049829	0.0009227107815742838
451	0.6590218614329444	0.3401543684752384	0.0008237700918173551
452	0.6414814460443633	0.3572627215455544	0.001255832410082318
453	0.6296810683672333	0.3686640838897809	0.001654847742985718
454	0.6892447156172834	0.3103714092974979	0.0003838750852186866
455	0.6983500720204192	0.3013483906460353	0.000301537333545478
456	0.6930373582941672	0.3066152721040519	0.0003473696017808885
457	0.6892447156172834	0.3103714092974979	0.0003838750852186866
458	0.5963337230887891	0.4001519544775447	0.003514322433666182
459	0.6794399900135879	0.3200650016333814	0.0004950083530307519
460	0.64757692452632	0.3513382192217503	0.00108485625192966
461	0.6443140477658797	0.3545073457120969	0.001178606522023257
462	0.6794326542185147	0.3200717922793824	0.0004955535021029394
463	0.6516558454968804	0.347361669707632	0.0009824847954875268
464	0.6370437776177279	0.361560362765931	0.00139585961634122
465	3.637827192608047e-05	0.9582546229250134	0.04170899880306057
466	0.6443232895111261	0.3544995519463846	0.001177158542489246
467	0.007428672341137546	0.9747428993129873	0.01782842834587511
468	0.6373346572674715	0.3612789893648103	0.001386353367718187
469	0.6147365626224395	0.3827890027224342	0.002474434655126409
470	0.6593054119881735	0.3398775993813703	0.0008169886304561942
471	2.950156661593075e-05	0.9127577371195383	0.0872127613138458
472	0.007899020811149481	0.9785931325603492	0.0135078466285014
473	3.679311191472334e-05	0.9599530722320444	0.04001013465604085
474	0.6813575810350601	0.3181711055041118	0.0004713134608281672
475	0.653625019064982	0.3454383138762329	0.0009366670587849337
476	0.007374296283590182	0.9741456535857361	0.0184800501306737
477	0.6564392434067693	0.3426829637126346	0.0008777928805961173
478	0.006884310268507843	0.9682175766257938	0.02489811310569839
479	0.6495110379220529	0.3494535219985138	0.00103544007943343
480	0.6810837014879327	0.3184251511646519	0.0004911473474152739
481	0.6495110807310366	0.3494534799788111	0.001035439290152239
482	0.6704844680961471	0.328896972100725	0.0006185598031278071
483	0.7004144841889742	0.2993001088109901	0.0002854070000355264
484	0.6564394778524814	0.3426827573872401	0.0008777647602785246
485	0.7004144841889742	0.2993001088109901	0.0002854070000355264
486	0.6385935061382811	0.3600607361464039	0.001345757715314991
487	0.6950666704385625	0.3046042409765127	0.0003290885849247461
488	0.6459293920628515	0.3529365389559656	0.001134068981182839
489	0.6702790586030706	0.3290835700012035	0.0006373713957258107
490	0.6912399869421092	0.3083956230332212	0.0003643900246694632
491	0.6813575810350601	0.3181711055041118	0.0004713134608281672
492	8.845183553478831e-08	0.6525813175616116	0.3474185939865527
493	0.6704844680961471	0.328896972100725	0.0006185598031278071
494	0.7072590492655917	0.2925029329304573	0.0002380178039509175
495	0.6564297587364845	0.3426912728508596	0.0008789684126560606
496	0.009121052231442668	0.9839978443210227	0.006881103447534668
497	0.6492218825065343	0.3497353642682856	0.001042753225180087
498	0.638887130183415	0.3597764532459847	0.001336416570600259
499	0.6813452614546623	0.3181825428111483	0.0004721957341893105
500	0.6495110171184323	0.3494535032564906	0.001035479625077056
501	0.6579805432522947	0.3411696094833434	0.0008498472643618395
502	0.6531248438746301	0.3459176699011417	0.0009574862242282313
503	0.7098234549269885	0.2899524477500027	0.0002240973230087559
504	0.6531248441854738	0.3459176698272057	0.0009574859873205351
505	0.6738246847338516	0.3256040685696616	0.0005712466964867541
506	0.00849290648671552	0.9812185841386972	0.0102885093745874
507	0.6531246735320402	0.3459177099318962	0.0009576165360635465
508	0.6084504515032939	0.3888520666364761	0.00269748186022981
509	3.300140273995295e-05	0.9392492873465558	0.06071771125070435
510	0.6724225245817217	0.3269810683927373	0.0005964070255410278
511	0.6694055062142336	0.3299555236157511	0.0006389701700153749
512	0.007651497657581876	0.9765954321935512	0.01575307014886681
513	0.6288261092959343	0.369469698257516	0.001704192446549872
514	0.6610564413871175	0.3381501721368476	0.0007933864760349115
515	0.6534419024127607	0.3456078129962679	0.0009502845909713634
516	0.6724225245817217	0.3269810683927373	0.0005964070255410278
517	0.6724225245817217	0.3269810683927373	0.0005964070255410278
518	3.384530016005698e-05	0.9448265756941649	0.05513957900567503
519	0.7098236145625794	0.2899522927222292	0.0002240927151913845
520	0.6408499932624498	0.3578693653926598	0.001280641344890457
521	0.008054611258422096	0.9795339569307399	0.01241143181083804
522	0.007912070653618706	0.9785102865758856	0.01357764277049557
523	0.6288060569571063	0.3694875601242158	0.001706382918677786
524	0.6724225245817217	0.3269810683927373	0.0005964070255410278
525	0.6084504515032939	0.3888520666364761	0.00269748186022981
526	1.043595500709388e-16	0.01053624293668258	0.9894637570633174
527	0.6407956504895819	0.3579220538014017	0.001282295709016521
528	3.034511707825254e-05	0.919804568071062	0.08016508681185977
529	0.6531248452468881	0.3459176695777511	0.0009574851753608157
530	0.676811227083283	0.322655314161907	0.0005334587548099873
531	0.008440745374421766	0.9815299853984062	0.01002926922717195
532	0.6437421206628207	0.3550613202880576	0.001196559049121728
533	0.006146498547407384	0.9538685521175586	0.03998494933503412
534	0.6747636082718147	0.3246712606215262	0.0005651311066591236
535	0.6516105686196442	0.3473961414808789	0.0009932898994768845
536	0.6073065796479183	0.3899259625901917	0.002767457761890105
537	0.6579805768630143	0.3411694846260141	0.0008499385109716017
538	3.248965263626878e-05	0.9364322256438916	0.06353528470347219
539	0.008226088026794021	0.9805316225804851	0.01124228939272087
540	0.7098033509727727	0.2899718049708635	0.0002248440563639357
541	0.6690923303672675	0.3302636778608753	0.0006439917718572392
542	0.6450798640776678	0.3537629323911274	0.001157203531204771
543	0.008226474480930425	0.9805337233911467	0.01123980212792278
544	0.6450483921326511	0.3537864715205601	0.001165136346788966
545	0.6694055069109299	0.3299555228468725	0.0006389702421974242
546	0.008511545189976696	0.9818621280912012	0.009626326718822084
547	0.7268806043033248	0.2729795724910251	0.0001398232056501761
548	0.008146848567671202	0.9847033550861749	0.007149796346153927
549	0.6694056692989213	0.3299554691090295	0.0006388615920492693
550	0.6649533148856061	0.3343319751901564	0.0007147099242374827
551	0.6451564874724609	0.3536883105132816	0.001155202014257606
552	0.6533366553948565	0.345720075276788	0.0009432693283554796
553	0.6162013993269475	0.3815396336261745	0.002258967046878079
554	0.6564638174564874	0.3426614301854091	0.0008747523581035491
555	0.7072590474467697	0.292502934678262	0.0002380178749682023
556	0.6704865615210965	0.3288950699971273	0.0006183684817761271
557	0.6533367961942674	0.3457199377320238	0.0009432660737087442
558	0.6813575790728389	0.31817110732485	0.0004713136023109246
559	0.6495110158112731	0.3494535043758128	0.001035479812913982
560	0.6205434750625963	0.377413417744932	0.002043107192471781
561	0.6162086989571885	0.3815301980742823	0.002261102968529286
562	0.6599229434470059	0.3392362294162793	0.000840827136714861
563	0.6704865615210965	0.3288950699971273	0.0006183684817761271
564	0.6389186102100415	0.3597399460368131	0.001341443753145468
565	0.6601480835361039	0.3390506415795672	0.0008012748843288441
566	0.6699514843097086	0.3294213988513414	0.0006271168389499754
567	0.6597194354614208	0.3394713018650425	0.0008092626735368164
