# Supplementary material for: Computational Structural Analysis Predicts Host-Range Promiscuity and Antiviral Resistance in North American H5N1 Lineages
Source: Comput Struct Biotechnol J. 2026 May 8;35(1):0066. doi: 10.34133/csbj.0066 (PMC13153456; doi:10.34133/csbj.0066)
Supplement: Supplementary 1 — Files S1 to S23 Figs. S24 to S30 [file csbj.0066.f1.zip › supplemental_data_file_15.txt]

*** RUNNING SINGLE RATE MODEL ***
#################################

>Done in 568 seconds 

-39501.6152153468

-----------------------------------

dN/dS = 0.08529233863488822


*** RUNNING MODEL 1 (Neutral) ***
######################################

>Done in 646 seconds 

-39354.209452458

------------------------------------------------

dN/dS = 0.1064613129903129 (sample variance = 0.032067119213436)

Rate[1]=  0.07057353 (weight=0.9613872)
Rate[2]=  1.00000000 (weight=0.0386128)

------------------------------------------------

 No rate classes with dN/dS>1.

------------------------------------------------

Tabulated Posteriors for Each Site
Sites in Columns, Rate Classes in Rows
Import the following part into a data processing program
for further analysis


Rate/Site	Rate=0.07057353367014528	Rate=1
1	0.9999999999717574	2.824266103439968e-11
2	0.99999987555532	1.244446800238441e-07
3	0.99999994296381	5.703618998606515e-08
4	0.998341781694785	0.001658218305214981
5	0.9877603954949098	0.01223960450509025
6	0.9999706704454623	2.93295545376479e-05
7	0.9999999250359307	7.49640692660786e-08
8	0.9999992069160615	7.93083938500035e-07
9	0.9999999998148332	1.851667705447221e-10
10	0.9999999155089304	8.449106961988025e-08
11	0.9999999943836224	5.616377591356083e-09
12	0.9999711133660877	2.888663391236041e-05
13	0.9613654685829094	0.03863453141709064
14	0.9999999914984972	8.501502849751378e-09
15	0.9999999859459296	1.405407036087662e-08
16	0.9999999702299608	2.977003925670985e-08
17	0.9999971892561508	2.810743849343061e-06
18	0.9999999913012464	8.698753528763884e-09
19	0.9999999971618214	2.838178527673916e-09
20	0.9999999714123303	2.858766966163085e-08
21	0.9999995797967638	4.202032362528403e-07
22	0.9999997108470997	2.891529002228754e-07
23	0.9999995805319982	4.194680017326899e-07
24	0.9999995804974821	4.195025178716711e-07
25	0.9999997728912192	2.271087808258762e-07
26	0.9999999998178716	1.821284186388553e-10
27	0.9999999998927943	1.072056135224359e-10
28	0.9999999999723355	2.766456736894035e-11
29	0.9999999861215086	1.387849126923168e-08
30	0.9999999971610998	2.83890021011541e-09
31	0.9999999970625949	2.937405145282602e-09
32	0.9999999788280167	2.117198320519528e-08
33	0.9999960376062046	3.962393795322421e-06
34	0.9999995194909725	4.805090273679498e-07
35	0.9999999703307738	2.966922617892928e-08
36	0.9999994280896289	5.719103710458902e-07
37	0.9999977559037325	2.244096267422822e-06
38	0.9999999862963384	1.370366175996606e-08
39	0.999999994757016	5.242983975037062e-09
40	0.9999999912458964	8.754103516886902e-09
41	0.9999999815379392	1.846206085199225e-08
42	0.9999999943825739	5.617426051448517e-09
43	0.9999999926934112	7.306588803159022e-09
44	0.9999972010076479	2.798992352091264e-06
45	0.9999999915214306	8.478569355522086e-09
46	0.9999999819707442	1.802925573509922e-08
47	0.9999999996064511	3.935488556023138e-10
48	0.9999996766581513	3.233418487752913e-07
49	0.9999999916720024	8.327997637379206e-09
50	0.9999999193951555	8.060484444893549e-08
51	0.9999999999723355	2.766456736894035e-11
52	0.9999971974775385	2.802522461518124e-06
53	0.9999999999723355	2.766456736894035e-11
54	0.9999997372700878	2.627299122248712e-07
55	0.999999519411832	4.805881679611136e-07
56	0.9999985211286609	1.478871339033647e-06
57	0.9999999546391325	4.536086744786381e-08
58	0.8115327056761693	0.1884672943238306
59	0.9999999860947663	1.390523376451217e-08
60	0.9998869608902696	0.0001130391097303888
61	0.9999403347444455	5.966525555448598e-05
62	0.9999948010796241	5.198920375896272e-06
63	0.9999994285411942	5.714588058147576e-07
64	0.9999988424429326	1.157557067495526e-06
65	0.9996315632343299	0.0003684367656700849
66	0.9939298350458455	0.006070164954154389
67	0.9998756895017468	0.0001243104982533073
68	0.9999999926955851	7.304414709673271e-09
69	0.9999998620422678	1.379577323609444e-07
70	0.999995789622713	4.210377287137073e-06
71	0.9999999996113172	3.886827264572482e-10
72	0.9999998565579845	1.434420154705219e-07
73	0.9999990190267469	9.809732531275982e-07
74	0.9999999130761988	8.692380118756237e-08
75	0.99999993217102	6.782898003091104e-08
76	0.0191425911653829	0.9808574088346171
77	0.9999999799841267	2.001587330828568e-08
78	0.999999991725214	8.274785963343793e-09
79	0.9971899785110785	0.002810021488921434
80	0.9999958978568437	4.102143156334933e-06
81	0.9999940817713027	5.918228697311817e-06
82	0.9999999940326316	5.967368390251034e-09
83	0.9999999998202146	1.797854099582612e-10
84	0.9999999862061483	1.379385169213455e-08
85	0.9999999135075233	8.649247679895158e-08
86	0.9999987507942766	1.249205723504656e-06
87	0.9999993400736529	6.599263471231237e-07
88	0.999998492478084	1.507521916038189e-06
89	0.9999548938578847	4.510614211515901e-05
90	0.9999841014998466	1.589850015339217e-05
91	0.9999546875700172	4.531242998289872e-05
92	0.9999974056185856	2.594381414373623e-06
93	0.9997061070898733	0.0002938929101267219
94	0.9999999372800327	6.271996745070452e-08
95	0.9999999862072629	1.379273698864406e-08
96	0.9999999840897433	1.591025670260084e-08
97	0.9999999705320738	2.946792621837972e-08
98	0.999999991725214	8.274785963343793e-09
99	0.999999991725214	8.274785963343793e-09
100	0.9999999995213277	4.786723427233546e-10
101	0.9999999899461006	1.005389936977435e-08
102	0.5817362026556865	0.4182637973443135
103	0.9999998187846332	1.81215366780237e-07
104	0.9999764845661819	2.351543381803601e-05
105	0.9999940690821951	5.930917804859066e-06
106	0.9999940374492097	5.962550790348079e-06
107	0.9795159267228516	0.02048407327714849
108	0.9999940472373587	5.952762641337023e-06
109	0.0002106055215185119	0.9997893944784815
110	0.9999996711428202	3.288571798499575e-07
111	0.9999999662901322	3.370986767134033e-08
112	0.9999985333053728	1.466694627154047e-06
113	0.9999963454053117	3.654594688374275e-06
114	0.9999967914570758	3.208542924213384e-06
115	0.9999999662814263	3.371857373862914e-08
116	0.9999999803922249	1.960777507817074e-08
117	0.998811148086197	0.001188851913803048
118	0.9999999663079657	3.369203428093945e-08
119	0.9999999999655115	3.44885553763143e-11
120	0.9999982394385413	1.760561458787415e-06
121	0.9999448393896716	5.516061032842549e-05
122	0.9993573885062038	0.000642611493796206
123	0.4953428641662848	0.5046571358337151
124	0.9999999905037338	9.496266169904312e-09
125	0.9999999525445176	4.745548240530581e-08
126	0.9999997053509002	2.946490998261522e-07
127	0.9999955364269388	4.463573061189847e-06
128	0.9999999682774054	3.172259452291959e-08
129	0.2151682074063405	0.7848317925936595
130	0.9999999999679389	3.206105539061903e-11
131	0.9999999737205812	2.627941864341082e-08
132	0.9999999927390073	7.260992658018943e-09
133	0.9999997745959922	2.254040078208796e-07
134	0.9999999985081182	1.491881901506019e-09
135	0.9999999999691366	3.08634060949833e-11
136	0.9999989536886832	1.046311316911109e-06
137	0.9999999925785132	7.42148676973943e-09
138	0.9999999947887963	5.211203755803015e-09
139	0.9999649270851396	3.50729148603279e-05
140	0.9999996920928526	3.079071473609634e-07
141	0.9999919577139552	8.0422860448482e-06
142	0.9999998971872266	1.028127733231531e-07
143	0.9999997229616893	2.770383107148582e-07
144	0.9999997819506118	2.180493881901836e-07
145	0.9999999841097457	1.589025436051907e-08
146	0.9999999971457497	2.854250336524642e-09
147	0.9774191911965979	0.02258080880340213
148	0.9999999945166215	5.483378481914559e-09
149	0.9999999927342312	7.265768667155083e-09
150	0.9999996276791401	3.723208599539209e-07
151	0.9999999998956982	1.043017623084893e-10
152	0.9999596511329594	4.034886704062696e-05
153	0.9998793772932481	0.0001206227067519134
154	0.9999791052810333	2.089471896662202e-05
155	0.9999994841409259	5.158590741155468e-07
156	0.992081117115172	0.007918882884827935
157	0.9999997369132075	2.630867925273653e-07
158	0.9999999906945652	9.305434758013598e-09
159	0.9999998031265036	1.968734964643965e-07
160	0.9999999950146395	4.985360372864219e-09
161	0.9999999971275674	2.872432607988994e-09
162	0.9999999840940177	1.590598231581688e-08
163	0.9999999972136245	2.786375553654408e-09
164	0.9999999999725778	2.74221678045243e-11
165	0.9999999907049605	9.295039407039973e-09
166	0.9999545070246482	4.549297535185054e-05
167	0.9999999841095829	1.589041709385657e-08
168	0.9999999995426444	4.573556144775576e-10
169	0.9999999927297721	7.270227904196144e-09
170	0.9999999996162816	3.837183359260553e-10
171	0.9999999912330859	8.76691397479185e-09
172	0.9999997743420006	2.25657999435592e-07
173	0.9999998063032376	1.936967624512478e-07
174	0.9999998036654109	1.96334589189305e-07
175	0.9999994788563589	5.211436410950835e-07
176	0.9998857682467966	0.0001142317532034261
177	0.9999992628741325	7.371258674417958e-07
178	0.9999995823756003	4.176243998559879e-07
179	0.9999477823732917	5.221762670826007e-05
180	0.9999999912310369	8.768963128442955e-09
181	0.9999979876519044	2.012348095531128e-06
182	0.9999999259732604	7.402673959395006e-08
183	0.9999999368998301	6.310016992908371e-08
184	7.319728270628896e-06	0.9999926802717294
185	0.9999915398825169	8.460117483174885e-06
186	0.9999999705048348	2.949516521350139e-08
187	0.9999999789044022	2.109559781360138e-08
188	0.9999717583471829	2.824165281703216e-05
189	0.9999997191107052	2.808892947284057e-07
190	0.9999471428027942	5.285719720576928e-05
191	0.9996252577060463	0.0003747422939538242
192	0.9999726680701249	2.733192987514208e-05
193	0.9999998811576741	1.188423257675911e-07
194	0.9973887840564867	0.00261121594351322
195	0.1340116601053835	0.8659883398946164
196	0.9999999986395333	1.360466834948019e-09
197	0.9999999791134964	2.088650376386244e-08
198	0.9999999968935416	3.106458403069749e-09
199	0.3839109798186906	0.6160890201813095
200	0.9999999927404605	7.25953945936871e-09
201	0.999999915053905	8.494609503225144e-08
202	0.9999999996080596	3.919403443454071e-10
203	0.9999968013566662	3.198643333684442e-06
204	0.9999998039909452	1.960090546591248e-07
205	0.9999999663137287	3.368627138095954e-08
206	0.9999999999725778	2.74221678045243e-11
207	0.9999987803714261	1.219628573759797e-06
208	0.9999999901478747	9.852125334865052e-09
209	0.9999992077989055	7.922010945253539e-07
210	0.9999999906454973	9.354502670668141e-09
211	0.9999998774676458	1.225323541498269e-07
212	0.9999999841100923	1.588990769487444e-08
213	0.9999999836820932	1.631790672553651e-08
214	0.9877803516784314	0.01221964832156877
215	0.9988084897704987	0.001191510229501275
216	0.9999999907025375	9.297462392486175e-09
217	0.9999999999643296	3.567038557374034e-11
218	0.9999999906054036	9.394596323013822e-09
219	0.999999992729772	7.270227911448153e-09
220	0.9999997742700278	2.257299721103197e-07
221	0.9999605125298859	3.94874701141062e-05
222	0.9999999737318729	2.626812715097567e-08
223	0.9999998906335303	1.093664696411003e-07
224	0.9999995812131673	4.187868325821699e-07
225	0.9999999605481548	3.945184527728535e-08
226	0.9999999998030522	1.96947747255401e-10
227	0.9999543460434475	4.5653956552489e-05
228	0.9999999663064711	3.369352885150534e-08
229	0.9999999588069924	4.119300757154294e-08
230	0.9999999905640885	9.435911427705805e-09
231	0.9999999840897517	1.591024830865943e-08
232	0.9999990662445346	9.337554653536274e-07
233	0.9999999998962924	1.037076298045206e-10
234	0.9999986916731584	1.30832684150006e-06
235	0.9999999705704272	2.942957280443386e-08
236	0.9999999949677276	5.032272418037288e-09
237	0.9999999531067132	4.689328687338469e-08
238	0.9999995823416907	4.17658309312126e-07
239	0.9999999987014139	1.298586134966207e-09
240	0.999999991725214	8.274785963343793e-09
241	0.9999999905850709	9.414929019061832e-09
242	0.9999999948186099	5.181390034684587e-09
243	0.9999999999725778	2.74221678045243e-11
244	0.9999999663071568	3.369284318966914e-08
245	0.999999582744779	4.172552210527938e-07
246	0.9999999927298867	7.270113268933811e-09
247	0.9999998147926908	1.852073090643199e-07
248	0.9999998464588374	1.5354116257637e-07
249	1.177806815813387e-07	0.9999998822193183
250	0.9999999840910788	1.590892113932031e-08
251	0.9797630438540634	0.02023695614593659
252	0.9999999995501387	4.49861302496102e-10
253	0.9999999638463786	3.615362142394169e-08
254	0.9999999998036269	1.963731846545915e-10
255	0.9999968036608423	3.196339157580261e-06
256	0.9999999998203066	1.796934100730659e-10
257	0.9999999233643797	7.663562027730174e-08
258	0.9999999997925684	2.074315755458641e-10
259	0.9999999476383756	5.236162425354376e-08
260	0.9999999585908828	4.140911731100168e-08
261	0.9999917257461509	8.274253849018392e-06
262	0.9999999862072656	1.37927344455643e-08
263	0.9999999862072697	1.379273036292748e-08
264	0.9999999881254902	1.18745098991592e-08
265	0.9999999995055148	4.944852834147185e-10
266	0.9999999968551281	3.144871975242041e-09
267	0.9999999840953508	1.590464921171467e-08
268	0.9999999473667787	5.263322127568809e-08
269	0.999999944671356	5.53286440441528e-08
270	0.9999998028794075	1.971205925021658e-07
271	0.805621602369527	0.194378397630473
272	0.9999999840786571	1.592134290389523e-08
273	0.9999653273772616	3.467262273843101e-05
274	0.8982082826592076	0.1017917173407924
275	0.9999999997969889	2.030111507178337e-10
276	0.9999999927284856	7.271514495168601e-09
277	0.9999997809398873	2.190601126873392e-07
278	0.999999804024269	1.959757310475485e-07
279	0.999999986543529	1.345647102499788e-08
280	0.99999993192951	6.807048999086988e-08
281	0.9999999570347969	4.296520301023204e-08
282	0.9999998748009223	1.251990775524264e-07
283	0.9999999999725778	2.74221678045243e-11
284	0.9999999985632428	1.436757224341769e-09
285	0.999999978849658	2.115034204701853e-08
286	0.9999917916653129	8.208334687019418e-06
287	0.9999999705048349	2.949516517627517e-08
288	0.9970435210370677	0.002956478962932289
289	0.9999999586290269	4.137097304055545e-08
290	0.9999999579517693	4.204823067003863e-08
291	0.9999998212080908	1.787919092257333e-07
292	3.727767690979352e-07	0.999999627223231
293	0.004843573249310177	0.9951564267506898
294	0.9999999996098909	3.901089439552798e-10
295	0.990905261958289	0.0090947380417111
296	0.9999999974565026	2.543497380552142e-09
297	0.9999993828895894	6.171104106234655e-07
298	0.9999998811838038	1.188161962438024e-07
299	0.9998865584276033	0.0001134415723966811
300	0.9999999247501506	7.524984941446398e-08
301	0.9999999939562759	6.043724095523903e-09
302	0.9999985262623026	1.473737697466115e-06
303	0.9999940875560854	5.912443914519889e-06
304	0.9999998691755995	1.308244004558599e-07
305	0.99999999072304	9.276959924836993e-09
306	0.9999999954114162	4.588583780255611e-09
307	0.9999999862071909	1.379280925168295e-08
308	0.9999999840926039	1.590739606357336e-08
309	0.9999924169449269	7.583055073163789e-06
310	0.9999999971797979	2.820202102044829e-09
311	0.9999999987004082	1.299591857237965e-09
312	0.987815646571688	0.01218435342831206
313	0.9999999861806944	1.381930550612869e-08
314	0.9999972030817751	2.796918224874565e-06
315	0.999983635878655	1.636412134495235e-05
316	0.9999999734366427	2.656335724923147e-08
317	0.999999936797706	6.320229399400783e-08
318	0.9999701539038724	2.984609612757917e-05
319	0.9999999970782709	2.92172909307887e-09
320	0.9999994384993747	5.615006252648234e-07
321	0.9999654831678391	3.451683216095405e-05
322	0.9999999873183454	1.268165469596136e-08
323	0.999999999963757	3.624300257140783e-11
324	0.9999999971679805	2.832019542986104e-09
325	0.9999999935521645	6.447835476642654e-09
326	0.9999995779973915	4.220026084173548e-07
327	0.999973080304399	2.691969560104377e-05
328	0.9999999999657139	3.428615276756314e-11
329	0.9999999705708945	2.942910551012527e-08
330	0.9999999994196841	5.803159029213988e-10
331	0.9999999815022956	1.849770440968271e-08
332	0.9999999519161475	4.808385255751949e-08
333	0.9999999705048348	2.949516517624616e-08
334	0.9999993737388826	6.262611175154496e-07
335	0.9999998236470017	1.763529983756649e-07
336	0.9999991884190894	8.115809105954526e-07
337	0.999998313417013	1.68658298706306e-06
338	0.3924162450377686	0.6075837549622314
339	0.9999997193271912	2.806728088372763e-07
340	0.0200979813710404	0.9799020186289596
341	0.9999982514641909	1.748535809175974e-06
342	0.9995977819128706	0.0004022180871293615
343	0.9951116561148587	0.004888343885141255
344	2.572335932489795e-11	0.9999999999742767
345	0.9999970385090904	2.961490909601417e-06
346	0.9999940474156848	5.952584315228282e-06
347	0.9999999731518292	2.684817073017284e-08
348	0.9999999204323445	7.956765552239892e-08
349	0.9999999916067711	8.393228877840403e-09
350	0.9999999953477855	4.652214494962484e-09
351	0.9999940729012327	5.927098767328008e-06
352	0.9999999623367535	3.766324647450791e-08
353	0.9990933511050809	0.0009066488949190962
354	0.9983947543353192	0.001605245664680687
355	0.9691014292953977	0.03089857070460224
356	0.3524429678385923	0.6475570321614077
357	0.9999999986501844	1.349815603401621e-09
358	0.9999999908790164	9.12098365307463e-09
359	0.9999999669469597	3.30530403174594e-08
360	0.9999041654814204	9.583451857963414e-05
361	0.9999999907751145	9.224885621839522e-09
362	0.9999998576454028	1.423545972782677e-07
363	0.999999993719502	6.280498010812567e-09
364	0.9999995816460181	4.183539819277424e-07
365	0.9999988725012269	1.127498773146464e-06
366	0.9999538586701371	4.614132986299462e-05
367	0.9999999057572743	9.424272572099499e-08
368	0.9998285909682376	0.0001714090317624183
369	0.9998422591458358	0.0001577408541641265
370	0.9999999861806907	1.381930922209979e-08
371	0.9999999705156889	2.948431106663246e-08
372	0.9999999862068181	1.379318192181458e-08
373	0.9999993862689214	6.137310785783784e-07
374	0.9994704421891603	0.0005295578108397441
375	0.9999998634982618	1.365017382610315e-07
376	0.9999960900992426	3.909900757374813e-06
377	0.9999998030080463	1.969919537644058e-07
378	0.9999999705697963	2.943020360652189e-08
379	0.9977546272706991	0.002245372729300906
380	0.9999999895786287	1.042137137083064e-08
381	0.9999990020383552	9.979616448255484e-07
382	0.9763269090114338	0.02367309098856612
383	0.9999999275897506	7.241024931701987e-08
384	0.9999999266102892	7.338971071135049e-08
385	0.9999999970594158	2.940584123517901e-09
386	0.9999997743993855	2.256006145323617e-07
387	0.9999999974442961	2.555703841052854e-09
388	0.9999999333445457	6.665545433267303e-08
389	0.9795386549473103	0.0204613450526898
390	0.9999999971005638	2.899436349264672e-09
391	0.9999981035133531	1.896486646978238e-06
392	0.9999999953868635	4.613136482543782e-09
393	0.9999973966772875	2.603322712567534e-06
394	0.9999916409705161	8.359029483831274e-06
395	0.9999998044724357	1.955275641976198e-07
396	0.9999999913222514	8.677748605938306e-09
397	0.9994374128769917	0.0005625871230082972
398	7.23758777917278e-05	0.9999276241222083
399	0.9999999588250601	4.117493995746869e-08
400	0.9999997742598133	2.257401866479752e-07
401	0.9999999861888834	1.381111651760019e-08
402	0.9999988786569616	1.121343038392328e-06
403	0.9999999840860999	1.591390001481536e-08
404	0.9999999999648805	3.511945232269137e-11
405	0.9999976230739615	2.376926038537742e-06
406	0.9999999953689941	4.631005774727504e-09
407	0.9999998746621273	1.253378728108802e-07
408	0.9999910541645306	8.945835469383788e-06
409	0.9999999807224781	1.92775219877064e-08
410	0.9999999206172963	7.938270372220716e-08
411	0.9999913092920741	8.6907079258279e-06
412	0.9999960370939595	3.96290604048572e-06
413	0.9999998031453898	1.968546102138572e-07
414	0.999999774674724	2.25325276063538e-07
415	0.9999990051366566	9.948633433008753e-07
416	0.9999999737666238	2.623337618520384e-08
417	0.9999999969931347	3.006865418578047e-09
418	0.9999990092084685	9.907915315574402e-07
419	0.999999999571866	4.281339901900949e-10
420	0.9999999999638797	3.612034835341355e-11
421	0.9999967922668801	3.207733119810448e-06
422	0.999999911557313	8.844268694827085e-08
423	0.9999999898175939	1.018240612364524e-08
424	0.9999998038581109	1.961418891425514e-07
425	0.9999999995189309	4.810691283194913e-10
426	0.9999999950734977	4.926502335503497e-09
427	0.9999994565767162	5.434232838227627e-07
428	0.999999940515623	5.948437686011432e-08
429	0.999999999542478	4.575220724865887e-10
430	0.9999791374406256	2.086255937428198e-05
431	0.9999999999725778	2.74221678045243e-11
432	0.9999999803199805	1.968001947348765e-08
433	0.9999999950217415	4.978258404408357e-09
434	0.9999999915847129	8.415287079100116e-09
435	0.9999993751876243	6.248123757106177e-07
436	0.999999956760128	4.323987195423639e-08
437	0.999999999886082	1.139179482238677e-10
438	0.9999999999690449	3.095521948328149e-11
439	0.999999934848166	6.515183413270732e-08
440	0.9999997399578584	2.60042141555867e-07
441	0.9999994550757758	5.449242242517889e-07
442	0.9999999861853044	1.381469561810389e-08
443	0.9999999798680017	2.013199838613082e-08
444	0.9999548710424172	4.512895758279907e-05
445	0.9999999904451954	9.55480453286537e-09
446	0.9999999999635373	3.646269992418519e-11
447	0.999999001280222	9.987197779913578e-07
448	0.951955753538014	0.04804424646198612
449	0.999999991725214	8.274785963343793e-09
450	0.999999810066835	1.899331649770866e-07
451	7.373816946748401e-05	0.9999262618305325
452	0.9999745519847157	2.544801528420278e-05
453	0.005143072714179023	0.994856927285821
454	0.9999999599587871	4.004121275978029e-08
455	0.9999999998191825	1.808173839484048e-10
456	0.9999999944486107	5.551389413555311e-09
457	0.9999997750100957	2.249899042012353e-07
458	0.9999999999725778	2.74221678045243e-11
459	0.9999999082888135	9.171118650535658e-08
460	0.9999999996106201	3.893798627899897e-10
461	0.9998803953029588	0.0001196046970411809
462	0.9999999691729565	3.082704346193358e-08
463	2.130181603657377e-06	0.9999978698183964
464	0.9497588428682566	0.05024115713174342
465	0.9997033548457788	0.0002966451542212936
466	0.9999999998010164	1.989835728154313e-10
467	0.9999999999725778	2.74221678045243e-11
468	0.9999995827428573	4.172571426168415e-07
469	0.9999999927295463	7.270453685228501e-09
470	0.999991450395051	8.549604949028751e-06
471	0.02161543221437439	0.9783845677856255
472	0.9955413082948504	0.004458691705149623
473	0.05172737563165063	0.9482726243683494
474	0.9999854098256951	1.459017430491824e-05
475	0.9999991196327898	8.803672101959432e-07
476	0.9999999908614111	9.138588953992568e-09
477	0.9999998902334573	1.097665426849495e-07
478	0.9998479452591575	0.0001520547408425403
479	0.999999281138143	7.18861857117221e-07
480	0.03744244706210679	0.9625575529378931
481	0.9999999998184234	1.815767663537971e-10
482	0.9999999787377021	2.126229794219681e-08
483	0.9999999944531571	5.546842847081031e-09
484	0.9999998388963249	1.611036750960838e-07
485	0.9999968009001138	3.199099886263065e-06
486	0.9999999998203174	1.796826227135269e-10
487	0.9999999912276433	8.77235677237229e-09
488	0.9999999663026899	3.369731012900755e-08
489	0.9999924853974269	7.514602573065875e-06
490	0.9999993218723362	6.781276637871731e-07
491	0.9999940723757357	5.927624264269782e-06
492	0.9996397706835261	0.0003602293164738944
493	0.9936731503963867	0.006326849603613264
494	0.9999997742175853	2.257824146306826e-07
495	0.3752129789625491	0.6247870210374508
496	0.9999997741846349	2.258153650377032e-07
497	0.9999999971620688	2.837931286702925e-09
498	0.9999999561297113	4.387028872835312e-08
499	0.9999999998006153	1.993846839122597e-10
500	0.999984849538936	1.51504610639586e-05
501	0.9999999999653615	3.463857465885145e-11
502	0.9999995837395662	4.16260433827736e-07
503	0.9999878599065999	1.214009340006392e-05
504	0.9999999841075429	1.589245707433572e-08
505	0.9999989985084466	1.00149155328605e-06
506	0.9999999997944627	2.055372779913123e-10
507	0.9999999301970396	6.980296042053651e-08
508	0.9978992920701077	0.002100707929892321
509	0.9999999696202059	3.037979411563662e-08
510	0.5635597646324817	0.4364402353675182
511	0.9909016039573455	0.00909839604265443
512	0.9999990768106446	9.231893555119844e-07
513	0.9999998945438886	1.054561113693319e-07
514	0.9999758171675366	2.418283246329638e-05
515	0.9999998969002623	1.030997378064641e-07
516	0.9999999907374731	9.262526856065273e-09
517	0.9999999912274875	8.772512523649951e-09
518	0.9993565526672269	0.000643447332773156
519	0.9999999998141713	1.858287517376141e-10
520	0.9999999907305103	9.26948969056862e-09
521	0.983403150117113	0.01659684988288699
522	0.999999033954847	9.66045152973837e-07
523	0.9999998266713159	1.733286840627928e-07
524	0.9988235714535858	0.001176428546414274
525	0.9999999913888451	8.611154926910738e-09
526	0.9999401420210209	5.985797897917291e-05
527	0.9999999441460228	5.585397716754087e-08
528	0.9999995816017916	4.183982084920265e-07
529	0.9999993713624126	6.286375874094613e-07
530	0.9999995800891032	4.199108967718518e-07
531	0.9999999663134816	3.368651835933061e-08
532	0.9999996712382411	3.287617589603947e-07
533	0.9999977321345468	2.267865453256435e-06
534	0.9999976311359186	2.36886408135753e-06
535	0.9999999214927795	7.850722058634698e-08
536	0.9999999999725778	2.74221678045243e-11
537	0.999999991725214	8.274785963343793e-09
538	0.9999999904060139	9.593986077880011e-09
539	0.9998760975484023	0.0001239024515976651
540	0.9999999995636938	4.363061367412422e-10
541	0.9999999466518738	5.334812616222891e-08
542	0.9999999927405454	7.259454589648594e-09
543	0.9999999905480006	9.451999370236024e-09
544	0.9999971842154562	2.815784543846082e-06
545	0.9999999840940927	1.590590719404226e-08
546	0.9999999613431193	3.86568807780965e-08
547	0.9999968070350477	3.19296495226437e-06
548	0.9999999995575779	4.42422105738735e-10
549	0.999999970538762	2.946123799386018e-08
550	0.9999995229914718	4.770085283118014e-07
551	0.9999999951610573	4.838942677522881e-09
552	0.999999991725214	8.274785963343793e-09
553	0.9762239543844051	0.02377604561559478
554	0.9999999970698907	2.930109234738936e-09
555	0.999990610753719	9.389246280940277e-06
556	0.999998688513546	1.311486453989631e-06
557	0.999999991725214	8.274785963343793e-09
558	0.9999999905753307	9.424669256317451e-09
559	0.00152222420584698	0.998477775794153
560	0.9999545394065397	4.546059346032587e-05
561	0.9999999806991676	1.930083236164242e-08
562	0.9999919496680619	8.050331938025141e-06
563	0.9999999947828649	5.217135123237558e-09
564	0.999999991725214	8.274785963343793e-09
565	0.9999785302492699	2.146975073019009e-05
566	0.9999999951493037	4.850696234681445e-09
567	0.9981987234187301	0.001801276581269884
568	0.9999999927405119	7.259488045162103e-09
569	0.9999995119736377	4.880263623184132e-07
570	0.007519028358021675	0.9924809716419783
571	0.999999884115921	1.15884079033407e-07
572	0.9999999663079645	3.369203555436208e-08
573	0.999999999459094	5.40906093125952e-10
574	0.9999422848819361	5.771511806391291e-05
575	0.9997715944172436	0.0002284055827563771
576	0.9999999908040869	9.195913182159568e-09
577	0.9999999999661165	3.388337376154325e-11
578	0.9999998786110281	1.213889718880601e-07
579	0.999999992734823	7.265177044473259e-09
580	0.99999999943917	5.608300420691405e-10
581	0.999999994973179	5.02682084960935e-09
582	0.9999998802653015	1.197346985742009e-07
583	0.9999999358462103	6.415378969015508e-08
584	0.9994583673729553	0.0005416326270447285
585	0.9999999927405454	7.259454634602211e-09
586	0.9999999794847192	2.051528075206776e-08
587	0.9999999861864218	1.381357806133787e-08
588	1.352424011438688e-05	0.9999864757598856
589	0.9999926625034138	7.337496586240665e-06
590	0.9989431079387611	0.001056892061238955
591	0.9997722840975167	0.0002277159024833416
592	0.999999966313771	3.368622893518288e-08
593	0.9999999998208715	1.791285187429458e-10
594	0.999999931288724	6.871127592757885e-08
595	0.9999999999681966	3.18034996523459e-11
596	0.9999997744449775	2.255550226138166e-07
597	0.9999999849347456	1.506525441902671e-08
598	0.9999995822628499	4.177371500991141e-07
599	0.9999999370429029	6.295709704209762e-08
600	0.9999999999684629	3.153701883608646e-11
601	0.9999999946606949	5.339305160569792e-09
602	0.9999999944881784	5.511821572354667e-09
603	0.9999999944227403	5.57725972425297e-09
604	0.9999987067722916	1.293227708411595e-06
605	0.9999999998196781	1.803218812439804e-10
606	0.999999984092551	1.590744901013636e-08
607	0.9999998569076063	1.430923935723326e-07
608	0.9999998210769524	1.789230477233276e-07
609	0.9999999705366543	2.94633457127256e-08
610	0.9999999995132233	4.867766670701853e-10
611	0.999999963804035	3.619596499879955e-08
612	0.9999999705707663	2.942923369757576e-08
613	0.9993550402954992	0.0006449597045009271
614	0.9999999946724779	5.327522077061226e-09
615	0.01536731367257712	0.9846326863274228
616	0.9998606167921807	0.000139383207819236
617	0.9999999807301062	1.926989391052249e-08
618	0.9999999898426267	1.015737330358706e-08
619	0.9999999909415637	9.05843635570231e-09
620	0.9999999927315714	7.268428619842983e-09
621	0.9999999999689511	3.104883246518009e-11
622	0.9999998039302614	1.960697385287612e-07
623	0.999999986187479	1.381252108496296e-08
624	0.999999804293186	1.95706813962245e-07
625	0.9999999927284855	7.271514498673817e-09
626	0.9999999927326149	7.267385183274416e-09
627	3.897336341838496e-11	0.9999999999610266
628	0.9999999951989951	4.801005036487608e-09
629	0.9999999974082077	2.591792367140356e-09
630	0.9999965557156406	3.444284359289321e-06
631	0.9999999914234463	8.576553690638145e-09
632	0.9999999952493792	4.750620844071438e-09
633	0.9999999999691366	3.08634060949833e-11
634	0.9999999899410303	1.005896971850953e-08
635	0.9999999915935376	8.406462435422239e-09
636	0.9999990301797907	9.698202092975948e-07
637	0.9834283603770265	0.01657163962297336
638	0.9999967969045984	3.203095401509141e-06
639	0.9999986534134165	1.346586583523434e-06
640	0.9999997743090195	2.256909805221401e-07
641	0.9999992260730199	7.739269800861068e-07
642	0.9999998444521173	1.555478826612157e-07
643	0.999513545919108	0.000486454080891887
644	0.9999998154445691	1.845554309576594e-07
645	0.9999999944790912	5.520908921751179e-09
646	0.9999999623531453	3.764685477556479e-08
647	0.9999919907108665	8.009289133505836e-06
648	0.9984647191163329	0.001535280883667039
649	0.9917321290038937	0.008267870996106265
650	0.9999999400433303	5.995666967333253e-08
651	0.9999999737213231	2.627867685124668e-08
652	0.9999998912810935	1.087189065583733e-07
653	0.9999999707121524	2.928784759905776e-08
654	0.9999789598440195	2.104015598047975e-05
655	0.999999774251711	2.257482889501148e-07
656	0.9999999999636231	3.637692932169891e-11
657	0.9999988112360619	1.188763937947307e-06
658	0.9999995226696295	4.77330370449537e-07
659	0.9999985598065382	1.44019346186352e-06
660	0.9999462759560861	5.372404391398731e-05
661	0.9999998039284754	1.960715245882344e-07
662	0.9999361815220961	6.381847790402041e-05
663	0.9992486174188021	0.0007513825811977683
664	0.9999998900378372	1.099621627990018e-07
665	0.9999998807458718	1.192541282830692e-07
666	0.9999999705048348	2.949516518424883e-08
667	0.9994301263633174	0.0005698736366825903
668	0.9999998795964444	1.204035555939274e-07
669	0.999999964675292	3.532470805632381e-08
670	0.9999960804816906	3.919518309429694e-06
671	0.9999999970295268	2.970473246197068e-09
672	0.9999998039765788	1.960234211801683e-07
673	0.9999999737659965	2.62340035370639e-08
674	0.9994397842087613	0.0005602157912387369
675	0.9999992455372819	7.544627180735877e-07
676	7.428895962468606e-06	0.9999925711040375
677	0.9996469762915903	0.0003530237084096398
678	0.999885461715897	0.0001145382841029646
679	0.9996938687339915	0.0003061312660085968
680	0.9999926530629821	7.34693701788645e-06
681	0.9999998626996431	1.373003568040852e-07
682	0.9999944495236546	5.55047634533341e-06
683	0.9999159649923325	8.40350076675041e-05
684	0.003084756928932412	0.9969152430710676
685	0.9999998057076898	1.942923102419756e-07
686	0.9999546807213054	4.531927869461328e-05
687	0.9999999904311728	9.568827228947206e-09
688	0.9999999916033325	8.396667562266547e-09
689	0.9999999861938981	1.380610188400898e-08
690	0.9999997743981061	2.256018939240828e-07
691	0.9999997465187132	2.534812868730051e-07
692	0.9999998693094644	1.306905355577136e-07
693	0.9999998423363897	1.576636102764303e-07
694	0.99999999996394	3.605997306180624e-11
695	0.9999999897372308	1.026276928408913e-08
696	0.9999999970951915	2.90480846519801e-09
697	0.9997454838651259	0.0002545161348741202
698	0.9999947267215994	5.273278400560586e-06
699	0.9999426149813335	5.7385018666461e-05
700	0.9999998689558812	1.310441188550945e-07
701	0.9782934488059466	0.02170655119405341
702	0.9999996965534312	3.034465687764996e-07
703	0.9999999468452661	5.31547338525271e-08
704	0.9999932945044859	6.70549551411379e-06
705	0.9999999663071294	3.369287070512415e-08
706	0.9999999927284855	7.271514483418989e-09
707	0.999999804095465	1.959045350899621e-07
708	0.9999999456240968	5.437590323971223e-08
709	0.9999999639601344	3.60398656165459e-08
710	0.9999999972084607	2.791539276993643e-09
711	0.6112521620286183	0.3887478379713817
712	0.9999999901830599	9.816940139272546e-09
713	0.999999929989654	7.001034595814891e-08
714	0.999999999817639	1.823610645137501e-10
715	0.9961603148755416	0.003839685124458461
716	0.9999959916718406	4.008328159388317e-06
717	0.9999999861888837	1.381111635645784e-08
718	0.9999999803890078	1.961099222932685e-08
719	0.9999998391815917	1.608184082548726e-07
720	0.9999999913956807	8.604319263155842e-09
721	0.9999999802095485	1.979045156466352e-08
722	0.999999986207264	1.379273591838935e-08
723	0.9999999995523959	4.476040221791607e-10
724	0.9999999840012853	1.59987147773294e-08
725	0.9999999170672763	8.293272381402568e-08
726	0.9999999969466653	3.053334679775999e-09
727	0.9999999720955756	2.790442452258784e-08
728	0.9999999954026708	4.597329134798124e-09
729	0.9999998072369565	1.927630434957593e-07
730	0.9999999974455143	2.554485834896191e-09
731	0.4111831167471508	0.5888168832528492
732	0.9999999840926042	1.590739589330354e-08
733	0.9999999667513202	3.324867980406088e-08
734	0.999999983995142	1.600485803344558e-08
735	0.9999999999723521	2.764793221736106e-11
736	0.9999962749026599	3.725097340149357e-06
737	0.9999996452973653	3.547026346312425e-07
738	0.9999999815831709	1.841682899600912e-08
739	0.999999645681164	3.543188360331591e-07
740	0.9999994892605709	5.10739429106459e-07
741	0.9999999916043025	8.395697391491442e-09
742	0.9999999998209608	1.790391544792916e-10
743	0.9999999971812605	2.818739462996965e-09
744	0.9999999916300026	8.36999733339621e-09
745	0.9999999705709	2.942909996809979e-08
746	0.9999999998192314	1.807686579409309e-10
747	0.9999999998208555	1.79144557902318e-10
748	0.9999999954649279	4.535072147640471e-09
749	0.9999999705048348	2.949516517313056e-08
750	0.9999999861924609	1.380753918631753e-08
751	0.9999999705709139	2.942908614141631e-08
752	0.999999981605093	1.839490706266614e-08
753	0.9999999756966053	2.430339474065752e-08
754	0.9999994334545514	5.665454484635878e-07
755	0.9999996426872507	3.573127492296404e-07
756	0.9999988742499855	1.125750014479213e-06
757	0.9999998031472941	1.968527059879581e-07
758	0.9999999972039383	2.796061696454556e-09
759	0.9999474945397783	5.250546022172688e-05

*** RUNNING MODEL 2 (Selection) ***
######################################

>Done in 994 seconds 

-39354.2091136095

------------------------------------------------

dN/dS = 0.1065129914549651 (sample variance = 0.03207902934633623)

Rate[1]=  0.07060981 (weight=0.9613691)
Rate[2]=  1.00000000 (weight=0.0200960)
Rate[3]=  1.00000000 (weight=0.0185349)

------------------------------------------------

 No rate classes with dN/dS>1.

------------------------------------------------

Tabulated Posteriors for Each Site
Sites in Columns, Rate Classes in Rows
Import the following part into a data processing program
for further analysis


Rate/Site	Rate=0.07060980647349115	Rate=1	Rate=1
1	0.999999999971682	1.473124739437823e-11	1.358685970603842e-11
2	0.9999998753616416	6.483761379669788e-08	5.980074454972644e-08
3	0.9999999428568728	2.972619402770758e-08	2.741693334150861e-08
4	0.9983424317193569	0.0008622768580061364	0.0007952914226370225
5	0.9877678707103092	0.006363226259702981	0.005868903029987649
6	0.9999706572597934	1.526426761798747e-05	1.407847258882959e-05
7	0.999999924899544	3.906770300075908e-08	3.60327530655047e-08
8	0.9999992058378431	4.131278677457664e-07	3.81034289184405e-07
9	0.9999999998143762	9.656264406402559e-11	8.906123579478559e-11
10	0.9999999153618703	4.402925741643595e-08	4.060887224706178e-08
11	0.9999999943744232	2.926458445146548e-09	2.699118361485893e-09
12	0.9999710823250306	1.50431461584663e-05	1.387452881081286e-05
13	0.961401337034044	0.02007925357536903	0.01851940939058707
14	0.9999999914807102	4.431785174916782e-09	4.087504731057216e-09
15	0.9999999859173768	7.325864176690659e-09	6.756759025863191e-09
16	0.9999999701719322	1.551673790886361e-08	1.431132988395491e-08
17	0.9999971864307199	1.463635439295703e-06	1.349933840774791e-06
18	0.9999999912832531	4.534503465285894e-09	4.182243415645586e-09
19	0.9999999971556361	1.479655022577263e-09	1.364708952804939e-09
20	0.999999971351676	1.490302823271278e-08	1.374529585799172e-08
21	0.9999995791953967	2.189050523035812e-07	2.01899550999788e-07
22	0.9999997104339414	1.506339823422972e-07	1.389320761680851e-07
23	0.9999995799309669	2.185224043892007e-07	2.015466288479627e-07
24	0.9999995798964421	2.185403643276625e-07	2.015631935799013e-07
25	0.9999997725498668	1.183209092641859e-07	1.091292238481377e-07
26	0.9999999998174215	9.497843089156813e-11	8.76000912262101e-11
27	0.9999999998925286	5.590724350963425e-11	5.156412446149059e-11
28	0.9999999999722617	1.442962796943048e-11	1.330867139640859e-11
29	0.9999999860932526	7.234372556406518e-09	6.672374874555464e-09
30	0.9999999971549131	1.480031100059872e-09	1.365055814944852e-09
31	0.9999999970562556	1.531353340555357e-09	1.412391119467525e-09
32	0.999999978787655	1.103478780549843e-08	1.017755725536364e-08
33	0.9999960339307917	2.063172742555503e-06	1.902896465721009e-06
34	0.9999995188071198	2.503193923341953e-07	2.308734877837583e-07
35	0.9999999702730823	1.546411903816817e-08	1.426279867713382e-08
36	0.9999994271086112	2.980215008209553e-07	2.74869887975854e-07
37	0.999997752912569	1.168948219060418e-06	1.078139211894468e-06
38	0.9999999862683735	7.143273606417555e-09	6.588352889198011e-09
39	0.9999999947460277	2.733147611956541e-09	2.520824758785803e-09
40	0.9999999912278	4.563350463731934e-09	4.208849453161203e-09
41	0.9999999815013492	9.623107931943608e-09	8.875542844883569e-09
42	0.999999994372042	2.927697127149546e-09	2.700260817256581e-09
43	0.9999999926779715	3.808962728647764e-09	3.513065854790828e-09
44	0.9999971981968376	1.457514634994386e-06	1.344288527305828e-06
45	0.9999999915037106	4.419820178022109e-09	4.076469227420698e-09
46	0.9999999819332724	9.398418925472048e-09	8.668308662557414e-09
47	0.9999999996056047	2.051667901184272e-10	1.892285370715518e-10
48	0.9999996762092064	1.684378927178276e-07	1.553529009641936e-07
49	0.9999999916545451	4.341355214683021e-09	4.004099765406606e-09
50	0.9999999193051007	4.197796562344848e-08	3.871693376681435e-08
51	0.9999999999722617	1.442962796943048e-11	1.330867139640859e-11
52	0.9999971946640208	1.459352427304451e-06	1.3459835518762e-06
53	0.9999999999722617	1.442962796943048e-11	1.330867139640859e-11
54	0.9999997368867669	1.368730655827923e-07	1.262401675718575e-07
55	0.9999995187280583	2.503605206643641e-07	2.309114210854662e-07
56	0.9999985195276081	7.701505255124011e-07	7.103218663384902e-07
57	0.9999999545656765	2.363520472861553e-08	2.179911871507534e-08
58	0.8117084159039765	0.09795039964225173	0.09034118445377194
59	0.9999999860664929	7.248293108418984e-09	6.685214017240433e-09
60	0.9998869716725016	5.879800683873161e-05	5.423032065956647e-05
61	0.9999403125518942	3.104976477659253e-05	2.863768332925091e-05
62	0.9999947931880985	2.708614455970879e-06	2.498197445592301e-06
63	0.9999994278834654	2.976184170268317e-07	2.744981174927499e-07
64	0.9999988417459839	6.025306139961378e-07	5.557234022207019e-07
65	0.9996315639242166	0.0001916626334568261	0.0001767734423265163
66	0.993935720841572	0.003154674012446951	0.002909605145980997
67	0.9998756774221631	6.467334290136869e-05	5.964923493557966e-05
68	0.9999999926801436	3.807832690282804e-09	3.51202360274549e-09
69	0.9999998618346672	7.187442623898739e-08	6.629090664337095e-08
70	0.9999957864065072	2.19193634443328e-06	2.021657148175177e-06
71	0.9999999996103923	2.026762299147843e-10	1.869314544708447e-10
72	0.9999998563418225	7.473183656842933e-08	6.892634084859167e-08
73	0.999999017986997	5.108489929447563e-07	4.711640102358334e-07
74	0.9999999129185531	4.530028552089189e-08	4.178116133265987e-08
75	0.9999999320617425	3.534188482734735e-08	3.259637273347171e-08
76	0.01918351774084471	0.5102265556595346	0.4705899265996207
77	0.9999999799437284	1.043339152119438e-08	9.622880063146354e-09
78	0.9999999917078765	4.313611933046923e-09	3.978511703154755e-09
79	0.997192160714608	0.001460654662053836	0.001347184623338143
80	0.9999958940787115	2.13592462483456e-06	1.969996663783869e-06
81	0.9999940763579196	3.081513769615225e-06	2.842128310598156e-06
82	0.999999994021614	3.10999189043448e-09	2.868394126513412e-09
83	0.9999999998197712	9.375604944162219e-11	8.647266971036362e-11
84	0.9999999861780803	7.190244668211828e-09	6.631675033600121e-09
85	0.9999999133376956	4.508224517642646e-08	4.15800593152137e-08
86	0.9999987487827048	6.508906635598005e-07	6.003266317509654e-07
87	0.9999993395330935	3.435788050015229e-07	3.168881016352694e-07
88	0.9999984901551573	7.85430248762289e-07	7.244145938981771e-07
89	0.9999548725758972	2.347555386991143e-05	2.165187023291429e-05
90	0.9999841000531386	8.271246730648722e-06	7.628700130732989e-06
91	0.9999546661710099	2.358292691737886e-05	2.175090207272349e-05
92	0.9999974017184654	1.35164147625234e-06	1.246640058309762e-06
93	0.9997060907458771	0.0001528933384787112	0.000141015915644106
94	0.9999999371618615	3.268877258936593e-08	3.01493658509735e-08
95	0.9999999861791946	7.189665024907468e-09	6.631140419521282e-09
96	0.999999984057667	8.293296279388359e-09	7.64903677414726e-09
97	0.9999999704747677	1.53592010626224e-08	1.416603118852821e-08
98	0.9999999917078765	4.313611933046923e-09	3.978511703154755e-09
99	0.9999999917078765	4.313611933046923e-09	3.978511703154755e-09
100	0.9999999995202447	2.49571607953695e-10	2.301837945625242e-10
101	0.9999999899263876	5.240352948272256e-09	4.833259425503333e-09
102	0.5821786175372738	0.2173531631155171	0.2004682193472091
103	0.9999998184614167	9.44374485238207e-08	8.710113473344018e-08
104	0.9999764712664803	1.22397868305572e-05	1.128894668906731e-05
105	0.9999940636607281	3.088118924093177e-06	2.848220347804924e-06
106	0.9999940319967866	3.104590694362098e-06	2.86341251896073e-06
107	0.9795387530885674	0.01064406209005881	0.009817184821373726
108	0.9999940418056109	3.099488085751416e-06	2.858706303290589e-06
109	0.0002112683269212424	0.5200960324135173	0.4796926992595615
110	0.9999996708594455	1.71220870074508e-07	1.579196844753257e-07
111	0.9999999662248258	1.757004600401106e-08	1.62051280311972e-08
112	0.9999985317195712	7.638081939673402e-07	7.044722348303797e-07
113	0.9999963419284121	1.902950552352842e-06	1.755121035589511e-06
114	0.999996788284759	1.670753331364012e-06	1.540961909668431e-06
115	0.9999999662161227	1.757457349264674e-08	1.620930380472587e-08
116	0.9999999803543637	1.021977660201039e-08	9.425859684602089e-09
117	0.998811281480427	0.0006183784294626324	0.0005703400901104606
118	0.9999999662426743	1.756076124200447e-08	1.619656455008727e-08
119	0.9999999999654212	1.79881154553318e-11	1.659072002014466e-11
120	0.9999982376277793	9.167964897475927e-07	8.455757310777818e-07
121	0.9999448173132425	2.870636118545527e-05	2.647632557216381e-05
122	0.9993574138322341	0.0003342771385106197	0.0003083090292552556
123	0.4957286472644026	0.2623249507710406	0.2419464019645568
124	0.999999990484422	4.950060195691843e-09	4.565517882822095e-09
125	0.9999999524578337	2.473171711145523e-08	2.281044922312603e-08
126	0.999999704942926	1.534904411782874e-07	1.415666327960244e-07
127	0.9999955345498586	2.322953668012675e-06	2.142496473378093e-06
128	0.9999999682172988	1.653354976393347e-08	1.524915134960642e-08
129	0.2154428945437721	0.4081312629587072	0.3764258424975208
130	0.9999999999678534	1.672288141408633e-11	1.542377488960083e-11
131	0.9999999736692028	1.36974370730702e-08	1.263336028930695e-08
132	0.9999999927236742	3.785187860130838e-09	3.491137921980992e-09
133	0.9999997742571505	1.174327702142233e-07	1.083100793216598e-07
134	0.9999999985051727	7.776179493997854e-10	7.172091880979583e-10
135	0.9999999999690541	1.609824817260901e-11	1.484766588861296e-11
136	0.9999989523938586	5.449709327893348e-07	5.026352086452157e-07
137	0.9999999925655594	3.867440116155849e-09	3.567000463230789e-09
138	0.9999999947780048	2.716512884231295e-09	2.50548228942117e-09
139	0.9999649088848115	1.825460640270815e-05	1.683650878588852e-05
140	0.9999996916676298	1.603963291332024e-07	1.479360411887487e-07
141	0.9999919526159129	4.186296966924427e-06	3.861087120098366e-06
142	0.9999998969948505	5.358389013965527e-08	4.942125933674205e-08
143	0.9999997224856889	1.443645918015008e-07	1.331497192882005e-07
144	0.9999997816505808	1.135866639006947e-07	1.047627553580175e-07
145	0.9999999840776829	8.282883857706652e-09	7.639433234894813e-09
146	0.9999999971403245	1.487620133689163e-09	1.372055299269916e-09
147	0.9774362245219359	0.01173780992987607	0.01082596554818787
148	0.9999999945063923	2.857807352047523e-09	2.635800385374883e-09
149	0.9999999927188928	3.787675113071192e-09	3.493431954241078e-09
150	0.9999996271429027	1.939624751431624e-07	1.788946222579778e-07
151	0.9999999998954409	5.439229084594282e-11	5.016685994262033e-11
152	0.9999596317777426	2.099978882192633e-05	1.936843343550336e-05
153	0.9998793969415364	6.273842684634266e-05	5.786463161728683e-05
154	0.9999790942441569	1.087529827464743e-05	1.003045756840288e-05
155	0.9999994836645301	2.686007760862535e-07	2.477346937374547e-07
156	0.9920853126429275	0.004117267340389326	0.003797420016683175
157	0.9999997365312782	1.370579928908964e-07	1.264107289183449e-07
158	0.999999990675485	4.850668071239154e-09	4.473846973042985e-09
159	0.9999998028277616	1.025701688032595e-07	9.460206975319672e-08
160	0.9999999950040614	2.598916847351992e-09	2.397021626702618e-09
161	0.9999999971220525	1.497125420395065e-09	1.380822173756597e-09
162	0.9999999840619462	8.29107021367903e-09	7.646983638952437e-09
163	0.9999999972075219	1.452663678578408e-09	1.339814414387926e-09
164	0.9999999999725048	1.43031749568405e-11	1.319204180656668e-11
165	0.9999999906860363	4.8451792317761e-09	4.46878453062131e-09
166	0.9999544854089725	2.367696040215987e-05	2.18376306253834e-05
167	0.9999999840775198	8.282968691290654e-09	7.639511478235198e-09
168	0.9999999995416567	2.384328632823856e-10	2.199103562650845e-10
169	0.9999999927144311	3.789996098767594e-09	3.495572635623483e-09
170	0.9999999996153693	2.000872129527952e-10	1.845435636631373e-10
171	0.9999999912150295	4.56999382554762e-09	4.214976729592702e-09
172	0.9999997740031222	1.175649172158801e-07	1.084319605666092e-07
173	0.9999998059638376	1.009387633442383e-07	9.309739900115675e-08
174	0.9999998033673049	1.022894951324261e-07	9.434320003994705e-08
175	0.9999994781657294	2.714612848469756e-07	2.503729856742704e-07
176	0.999885754638178	5.943111531757832e-05	5.481424650443935e-05
177	0.9999992618578997	3.83985901783679e-07	3.541561985187e-07
178	0.9999995817787516	2.175611756938146e-07	2.00660072599195e-07
179	0.9999477467149195	2.718246904569716e-05	2.507081603480245e-05
180	0.9999999912129527	4.57107412333916e-09	4.21597310512978e-09
181	0.9999979844796298	1.048485659481928e-06	9.670347104896618e-07
182	0.9999999258584001	3.856890036498515e-08	3.557269959875965e-08
183	0.9999999367848806	3.288488029255169e-08	3.033023905058288e-08
184	7.3469483490906e-06	0.5202021135250159	0.479790539526635
185	0.9999915346371037	4.403732024460154e-06	4.06163087194926e-06
186	0.9999999704475083	1.537338153768874e-08	1.417911006230809e-08
187	0.9999999788638347	1.099515865982281e-08	1.014100667494434e-08
188	0.9999717454024231	1.469820936326055e-05	1.355638821358824e-05
189	0.9999997187015306	1.463331333864757e-07	1.349653359582976e-07
190	0.9999471197142112	2.750863853565681e-05	2.537164725308497e-05
191	0.9996252657306107	0.0001949389911532682	0.0001797952782360365
192	0.9999726546007165	1.422523901465781e-05	1.312016026903319e-05
193	0.9999998809703751	6.191991744628581e-08	5.710970760515666e-08
194	0.9973899064034837	0.001357786180990821	0.001252307415525462
195	0.1342782917702685	0.4503535710700189	0.4153681371597125
196	0.9999999986364402	7.093319821727396e-10	6.542279732852145e-10
197	0.9999999790733716	1.088615628758245e-08	1.00404720834324e-08
198	0.9999999968868746	1.619466381388853e-09	1.493659154144209e-09
199	0.3842806433379013	0.3203008639077901	0.2954184927543086
200	0.9999999927251273	3.784431925804475e-09	3.490440711937313e-09
201	0.9999999149033441	4.426778547084143e-08	4.082887039958744e-08
202	0.9999999996072176	2.043277126480333e-10	1.88454642806692e-10
203	0.9999967981964415	1.665597215314338e-06	1.53620634325104e-06
204	0.999999803693401	1.021198579825533e-07	9.418674104536569e-08
205	0.9999999662484356	1.755776404941554e-08	1.619380019251947e-08
206	0.9999999999725048	1.43031749568405e-11	1.319204180656668e-11
207	0.9999987788656453	6.352413393112323e-07	5.858930154137133e-07
208	0.9999999901282398	5.135348317664566e-09	4.736412013579784e-09
209	0.9999992067124811	4.126728758122274e-07	3.806146430130473e-07
210	0.9999999906263691	4.876218378436161e-09	4.497412420695735e-09
211	0.9999998772608668	6.384962557012194e-08	5.888950756711845e-08
212	0.9999999840780294	8.28270361454386e-09	7.639266993808755e-09
213	0.9999999836503861	8.505166213383803e-09	7.844447725579812e-09
214	0.9877882329895253	0.006352633681195538	0.005859133329279158
215	0.9988086225689026	0.0006197616110195131	0.0005716158200780729
216	0.9999999906837331	4.846377305972251e-09	4.469889533177085e-09
217	0.9999999999642357	1.860482113238021e-11	1.715951730456009e-11
218	0.99999999058607	4.897182205226721e-09	4.51674768578766e-09
219	0.9999999927144314	3.789996102565441e-09	3.495572639126296e-09
220	0.9999997739311181	1.176023741814651e-07	1.08466507711382e-07
221	0.9999604932167359	2.055166314461546e-05	1.895512011957739e-05
222	0.9999999736805079	1.369155604333109e-08	1.262793612366414e-08
223	0.9999998904364307	5.699561906175636e-08	5.256795024340017e-08
224	0.9999995806150926	2.181665180393073e-07	2.012183893053194e-07
225	0.9999999604926065	2.055198055800359e-08	1.895541287490611e-08
226	0.999999999802572	1.027031943097981e-10	9.472476125692873e-11
227	0.9999543245817675	2.376062366881124e-05	2.191479456378651e-05
228	0.9999999662411732	1.756154216391095e-08	1.619728480656662e-08
229	0.9999999587386155	2.146441718861405e-08	1.979696743976162e-08
230	0.9999999905447668	4.918668347478329e-09	4.536564690592561e-09
231	0.9999999840576753	8.293291904120571e-09	7.649032738769399e-09
232	0.9999990649714152	4.86407419637372e-07	4.486211651778505e-07
233	0.9999999998960319	5.408475749203323e-11	4.988321712388039e-11
234	0.9999986902032985	6.813640183869514e-07	6.284326831751534e-07
235	0.9999999705131394	1.533923997180706e-08	1.414762076249796e-08
236	0.9999999949569995	2.62339877614753e-09	2.41960169225804e-09
237	0.9999999530126149	2.444311654894e-08	2.254426841378909e-08
238	0.9999995817442633	2.175791167544303e-07	2.006766199198011e-07
239	0.9999999986984496	6.770742059464698e-10	6.244761221159531e-10
240	0.9999999917078765	4.313611933046923e-09	3.978511703154755e-09
241	0.9999999905657393	4.907758414337545e-09	4.526502288745812e-09
242	0.9999999948078654	2.700979278705798e-09	2.491155402270771e-09
243	0.9999999999725048	1.43031749568405e-11	1.319204180656668e-11
244	0.9999999662418582	1.756118572698112e-08	1.619695605921549e-08
245	0.9999995821474259	2.173693891197875e-07	2.004831848445434e-07
246	0.999999992714546	3.789936431524573e-09	3.495517603592706e-09
247	0.9999998144645733	9.651663018463832e-08	8.901879647467722e-08
248	0.9999998461744726	8.002095237781587e-08	7.380457502301392e-08
249	1.183268091784678e-07	0.520205873896846	0.4797940077763447
250	0.999999984059005	8.292600212978145e-09	7.648394781218322e-09
251	0.9797770281497198	0.0105201099889774	0.009702861861302849
252	0.9999999995490823	2.345700644568582e-10	2.163476365367389e-10
253	0.9999999637944337	1.883435050803435e-08	1.737121583503332e-08
254	0.9999999998031487	1.024031782213214e-10	9.444805172958466e-11
255	0.9999968005045152	1.664396541641e-06	1.535098943156829e-06
256	0.9999999998198634	9.37081330283208e-11	8.64284756534916e-11
257	0.9999999232451174	3.992834548591055e-08	3.682653708051428e-08
258	0.9999999997920633	1.081698929711121e-10	9.976678287112047e-11
259	0.9999999475346502	2.72927864462165e-08	2.517256349744864e-08
260	0.9999999585219028	2.157715238726259e-08	1.990094487541005e-08
261	0.9999917205079593	4.30704090210103e-06	3.972451138614921e-06
262	0.9999999861791972	7.189663700699331e-09	6.631139198183423e-09
263	0.9999999861792013	7.189661578658596e-09	6.631137240992086e-09
264	0.9999999881010621	6.189898215097523e-09	5.709039865509465e-09
265	0.9999999995044004	2.578138573293145e-10	2.37785749979515e-10
266	0.9999999968483542	1.639504835258218e-09	1.512140933328291e-09
267	0.9999999840632827	8.290374848366144e-09	7.64634229265652e-09
268	0.9999999472670676	2.743198441962146e-08	2.530094796384079e-08
269	0.999999944568272	2.883591394530341e-08	2.659581410734777e-08
270	0.9999998025808317	1.02698623149201e-07	9.472054520406745e-08
271	0.8058003792388324	0.1010237953823226	0.09317582537884495
272	0.9999999840465745	8.299066633633351e-09	7.654358862052104e-09
273	0.9999652922274976	1.805518926198479e-05	1.665258324031513e-05
274	0.8983046307734249	0.05290253467956103	0.04879283454701402
275	0.9999999997964937	1.058651922323893e-10	9.764112135970088e-11
276	0.9999999927131438	3.790665868835066e-09	3.496190375024527e-09
277	0.9999997805425485	1.141630688767324e-07	1.052943826760324e-07
278	0.9999998037267388	1.021025154978674e-07	9.417074580069469e-08
279	0.9999999865177447	7.013549175239979e-09	6.468706018863868e-09
280	0.9999999318019402	3.547703546581788e-08	3.272102427959816e-08
281	0.999999956953628	2.239297823515589e-08	2.065339380543862e-08
282	0.9999998746052837	6.523107568219314e-08	6.016364059612219e-08
283	0.9999999999725048	1.43031749568405e-11	1.319204180656668e-11
284	0.9999999985600148	7.490888870434806e-10	6.908963880069177e-10
285	0.9999999788180043	1.101899992113031e-08	1.016299584286257e-08
286	0.9999917885971701	4.271620490526041e-06	3.939782339434808e-06
287	0.9999999704475083	1.53733815182198e-08	1.417911004435159e-08
288	0.9970448928359965	0.001537264286608876	0.001417842877394676
289	0.9999999585610537	2.155678578669868e-08	1.988216044140099e-08
290	0.9999999578667944	2.191794356956357e-08	2.021526190906094e-08
291	0.9999998208872801	9.317550005115899e-08	8.59372199341512e-08
292	3.744599223364864e-07	0.5202057406548805	0.4797938848851973
293	0.004855954127758171	0.5176798392916162	0.4774642065806255
294	0.9999999996090529	2.03372967432463e-10	1.875740663726885e-10
295	0.990910258778935	0.004728537334912991	0.004361203886151918
296	0.9999999974515373	1.325725382736623e-09	1.222737240218405e-09
297	0.9999993822011635	3.213826216688757e-07	2.964162148441159e-07
298	0.999999880996129	6.190651999526006e-08	5.709735092668727e-08
299	0.99988649453045	5.904621896613513e-05	5.44592505839703e-05
300	0.9999999246263956	3.920979633468641e-08	3.616380796815812e-08
301	0.9999999939452121	3.149736544098278e-09	2.905051241755478e-09
302	0.9999985246694281	7.67475720250128e-07	7.07854851640648e-07
303	0.9999940821478343	3.078501821707576e-06	2.839350343969293e-06
304	0.9999998689748094	6.816008186923556e-08	6.286510877977722e-08
305	0.9999999907040428	4.835812095019669e-09	4.460145073992168e-09
306	0.9999999954016335	2.392097505020385e-09	2.206268914897164e-09
307	0.9999999861791221	7.189702742733405e-09	6.631175207261635e-09
308	0.9999999840605299	8.291806909790115e-09	7.647663105289491e-09
309	0.9999924137890772	3.946391949600665e-06	3.63981897315267e-06
310	0.9999999971736554	1.470281284533417e-09	1.356063407705242e-09
311	0.9999999986974418	6.775985513852723e-10	6.24959734109139e-10
312	0.9878235479182758	0.006334262645649543	0.005842189436074748
313	0.9999999861526089	7.20349500388329e-09	6.643896025278992e-09
314	0.9999972002782547	1.456431869536868e-06	1.343289875801852e-06
315	0.9999836342670049	8.513551442062289e-06	7.852181553042455e-06
316	0.9999999733847472	1.384541243613294e-08	1.276984027936203e-08
317	0.999999936689166	3.293467161943975e-08	3.037616236955882e-08
318	0.9999701410512901	1.553280234519601e-05	1.432614636465485e-05
319	0.9999999970718948	1.523217627782541e-09	1.404887424424357e-09
320	0.9999994379988432	2.923563375393536e-07	2.696448193405736e-07
321	0.9999654490316472	1.797361881267631e-05	1.657734954005593e-05
322	0.9999999872910609	6.611265548057304e-09	6.097673542235098e-09
323	0.9999999999636623	1.89030787565819e-11	1.743460497282036e-11
324	0.999999997162539	1.476064080633763e-09	1.36139697092773e-09
325	0.9999999935414988	3.359750591789893e-09	3.098750480244417e-09
326	0.9999995774049075	2.198364754286918e-07	2.027586171052603e-07
327	0.9999730579123176	1.401543392587466e-05	1.292665375661134e-05
328	0.9999999999656251	1.788210517596803e-11	1.649294508265613e-11
329	0.9999999705136063	1.533899708912216e-08	1.414739674800167e-08
330	0.9999999994185002	3.024996586481994e-10	2.790001629289095e-10
331	0.9999999814658028	9.641599424442665e-09	8.892597837418403e-09
332	0.9999999518229279	2.506199886031512e-08	2.311507324206259e-08
333	0.9999999704475084	1.537338151820663e-08	1.417911004433944e-08
334	0.9999993732253014	3.260519184026163e-07	3.007227801979371e-07
335	0.9999998233371	9.190108918005414e-08	8.476181087000367e-08
336	0.9999991871812157	4.228331560413089e-07	3.899856282630301e-07
337	0.9999983107075683	8.787799496380204e-07	8.105124819754106e-07
338	0.3928014423586695	0.3158682936824002	0.2913302639589304
339	0.9999997189296349	1.462144722158745e-07	1.348558929061003e-07
340	0.02014473521664164	0.5097265246233657	0.4701287401599926
341	0.9999982496684303	9.10532871539519e-07	8.397986981105829e-07
342	0.9995978230489603	0.0002092148370326035	0.0001929621140072948
343	0.9951141214767369	0.002541663007694729	0.002344215515568261
344	2.588291077597197e-11	0.5202059354376901	0.479794064536427
345	0.9999970354559695	1.542173400544533e-06	1.42237062990192e-06
346	0.9999940419759602	3.099399469003264e-06	2.858624570678779e-06
347	0.999999973099267	1.399392096846971e-08	1.290681201977143e-08
348	0.9999999203252086	4.144729936169293e-08	3.822749197983086e-08
349	0.9999999915892103	4.375342721213764e-09	4.035446973869584e-09
350	0.9999999953378793	2.425262856721886e-09	2.2368578371117e-09
351	0.9999940674813307	3.086131424011823e-06	2.846387245417314e-06
352	0.999999962264481	1.963024106918628e-08	1.810527813853235e-08
353	0.9990934974813626	0.0004715679906966928	0.0004349345279408927
354	0.9983953920791778	0.0008347265644836156	0.0007698813563385284
355	0.9691223724428633	0.01606272512787272	0.01481490242926413
356	0.3528048833134183	0.3366747410953624	0.3105203755912193
357	0.9999999986474454	7.036069235011937e-10	6.489476621956852e-10
358	0.9999999908603665	4.754491620816413e-09	4.385141929679365e-09
359	0.9999999668853972	1.722641293825063e-08	1.588818988401595e-08
360	0.999904127609648	4.987338650695695e-05	4.599900384495951e-05
361	0.9999999907562115	4.808673688363277e-09	4.435114897387672e-09
362	0.9999998574243235	7.416871310047068e-08	6.840696327305437e-08
363	0.9999999937091614	3.272531657836788e-09	3.018307094317486e-09
364	0.9999995810481983	2.17941213901785e-07	2.010105877780113e-07
365	0.9999988718163193	5.868878468813766e-07	5.412958336304412e-07
366	0.9999538365048086	2.401452419975364e-05	2.214897099167813e-05
367	0.9999999055869478	4.91142301910795e-08	4.52988221099955e-08
368	0.9998285422821017	8.919332252955546e-05	8.226439536864869e-05
369	0.999842207652359	8.208451581163547e-05	7.570783182939391e-05
370	0.9999999861526052	7.203496942172519e-09	6.64389781299344e-09
371	0.999999970458367	1.536773285123629e-08	1.417390019050986e-08
372	0.9999999861787494	7.189896567337804e-09	6.631353974723552e-09
373	0.9999993855934811	3.196179179253524e-07	2.947886010009649e-07
374	0.9994704881034127	0.0002754552314967613	0.0002540566650906346
375	0.9999998632938771	7.111533650403328e-08	6.559078631703313e-08
376	0.9999960864650609	2.035844103896506e-06	1.87769083516738e-06
377	0.9999998027090455	1.026319255990318e-07	9.46590290111325e-08
378	0.9999999705125076	1.533956855352589e-08	1.414792381855263e-08
379	0.9977550567382352	0.001167832809521115	0.001077110452243668
380	0.9999999895574103	5.432297121266252e-09	5.010292536145154e-09
381	0.9999990007165743	5.19833169261014e-07	4.794502564657277e-07
382	0.976348147523836	0.01230383404251557	0.01134801843364838
383	0.9999999274736178	3.772865459190882e-08	3.479772779007653e-08
384	0.9999999264733939	3.82489769558061e-08	3.527762923840088e-08
385	0.9999999970530935	1.532998234914117e-09	1.413908231242611e-09
386	0.9999997740607824	1.175349220401993e-07	1.084042955472851e-07
387	0.9999999974393117	1.332085324798678e-09	1.228603114181573e-09
388	0.9999999332127794	3.474310866295037e-08	3.204411211879448e-08
389	0.9795544475735087	0.01063589772583854	0.009809654700652776
390	0.9999999970950594	1.511167343420322e-09	1.393773258823566e-09
391	0.9999981016016064	9.875581122533302e-07	9.108402814460017e-07
392	0.9999999953769942	2.404915018456727e-09	2.218090707864018e-09
393	0.9999973927654441	1.356298891078764e-06	1.250935664794764e-06
394	0.9999916356351518	4.351192240338454e-06	4.013172607911177e-06
395	0.9999998041751595	1.01869244351443e-07	9.395559617656005e-08
396	0.9999999913043874	4.523509280814875e-09	4.1721033074802e-09
397	0.9994374277415337	0.0002926534279744368	0.000269918830492068
398	7.262833749562834e-05	0.5201681537589073	0.479759217903597
399	0.9999999587567141	2.145500214156056e-08	1.97882837947167e-08
400	0.9999997739210134	1.176076307121509e-07	1.084713558917877e-07
401	0.9999999861607981	7.199234970438784e-09	6.639966929853194e-09
402	0.9999988779812754	5.836808002364276e-07	5.383379243869732e-07
403	0.9999999840540237	8.295191471754905e-09	7.65078473968683e-09
404	0.9999999999647894	1.831678416990001e-11	1.689385631234394e-11
405	0.9999976194182771	1.238392742102195e-06	1.14218898084217e-06
406	0.9999999953591372	2.414204423151118e-09	2.226658470997469e-09
407	0.9999998744692613	6.530183531647517e-08	6.02289033127206e-08
408	0.99999105136377	4.655133681004944e-06	4.293502548929121e-06
409	0.9999999806890544	1.004566854207585e-08	9.265277099795056e-09
410	0.9999999205285891	4.134149964838183e-08	3.812991125070363e-08
411	0.9999913038928993	4.523766529115378e-06	4.17234057160828e-06
412	0.9999960333912182	2.06345343184498e-06	1.903155349839578e-06
413	0.9999998028461973	1.025605784034253e-07	9.459322437754155e-08
414	0.9999997743361028	1.17391698798998e-07	1.082721985134937e-07
415	0.9999990036148556	5.183254661648691e-07	4.780596783363089e-07
416	0.9999999737153012	1.367345624879842e-08	1.261124240028554e-08
417	0.9999999969873076	1.567220506962982e-09	1.445471967612095e-09
418	0.9999990078496167	5.16122518313528e-07	4.760278651032141e-07
419	0.9999999995708831	2.232290853783887e-10	2.058876742848603e-10
420	0.9999999999637852	1.883914465172327e-11	1.737563754868512e-11
421	0.9999967891020883	1.670328151741293e-06	1.540569759857277e-06
422	0.9999999114428391	4.606796073470804e-08	4.248920018033434e-08
423	0.9999999897968568	5.30773564985096e-09	4.895407544291501e-09
424	0.9999998035602899	1.021891030877648e-07	9.425060688813179e-08
425	0.9999999995178357	2.50824762109825e-10	2.313395982262299e-10
426	0.9999999950631099	2.568199560944054e-09	2.368690593369071e-09
427	0.9999994556644887	2.831665637698278e-07	2.61168947366254e-07
428	0.9999999404024877	3.10029795844035e-08	2.859453261529067e-08
429	0.9999999995414121	2.385601709762083e-10	2.200277741407851e-10
430	0.9999791256423746	1.08589647354888e-05	1.001539288996051e-05
431	0.9999999999725048	1.43031749568405e-11	1.319204180656668e-11
432	0.9999999802903404	1.025308194407751e-08	9.456577722118736e-09
433	0.9999999950112349	2.595185193854229e-09	2.393579864359736e-09
434	0.9999999915670971	4.386846200181432e-09	4.046056812308975e-09
435	0.9999993743655095	3.254587753984256e-07	3.001757151349586e-07
436	0.9999999566790423	2.25358193313848e-08	2.078513838094955e-08
437	0.9999999998858001	5.94074458033712e-11	5.479241574155602e-11
438	0.9999999999689619	1.61461298997761e-11	1.489182795392118e-11
439	0.9999999347429105	3.394712529082918e-08	3.130996421428796e-08
440	0.9999997395760727	1.354740727568696e-07	1.24949854623694e-07
441	0.9999994545688009	2.837365471614379e-07	2.616946519565886e-07
442	0.9999999861572187	7.201096998602447e-09	6.641684307530119e-09
443	0.9999999798286301	1.049326638946844e-08	9.678103589937957e-09
444	0.9999548497497218	2.348742818185181e-05	2.166282209640014e-05
445	0.9999999904255626	4.980679164426056e-09	4.593758236228561e-09
446	0.9999999999634421	1.901760956779913e-11	1.754023853000447e-11
447	0.9999990002172016	5.200929459208441e-07	4.796898525391303e-07
448	0.9520146297086575	0.02496227444037791	0.02302309585096468
449	0.9999999917078765	4.313611933046923e-09	3.978511703154755e-09
450	0.9999998097341853	9.89774060435718e-08	9.128840850876027e-08
451	7.399467379812073e-05	0.520167442982653	0.4797585623435489
452	0.9999745388807719	1.324502534566323e-05	1.221609388239081e-05
453	0.005156173128366842	0.5175236635855643	0.4773201632860688
454	0.9999999598918933	2.086447512482511e-08	1.924363149785338e-08
455	0.9999999998187368	9.429421033184968e-11	8.696902391032011e-11
456	0.9999999944382988	2.893230040975919e-09	2.668471284993636e-09
457	0.9999997746722146	1.172168513751367e-07	1.081109340017815e-07
458	0.9999999999725048	1.43031749568405e-11	1.319204180656668e-11
459	0.9999999081086104	4.780244621406965e-08	4.408894324616869e-08
460	0.9999999996097836	2.029929041983471e-10	1.872235281118671e-10
461	0.9998803815721583	6.222621615260555e-05	5.739221168912822e-05
462	0.9999999691139155	1.60671244523186e-08	1.481895999495746e-08
463	2.138708861582544e-06	0.5202048228821106	0.4797930384090279
464	0.949814080384674	0.02610701325996717	0.02407890635535895
465	0.9997033387656595	0.0001543249349222005	0.000142336299418312
466	0.9999999998005311	1.037649384831978e-10	9.570402450202159e-11
467	0.9999999999725048	1.43031749568405e-11	1.319204180656668e-11
468	0.9999995821455446	2.173703677836221e-07	2.004840874814935e-07
469	0.9999999927142054	3.790113565322214e-09	3.49568097686269e-09
470	0.99999144720749	4.449213428353043e-06	4.103579081587105e-06
471	0.02166089312029683	0.508937810282803	0.4694012965969001
472	0.9955433010872382	0.002318401226937451	0.002138297685824456
473	0.05186114709681208	0.4932274589120875	0.4549113939911005
474	0.9999853953818236	7.597409060239268e-06	7.007209115926539e-06
475	0.9999991184265915	4.585997195630369e-07	4.229736887936191e-07
476	0.9999999908429158	4.763569558393684e-09	4.393514653385684e-09
477	0.9999998900192187	5.721265517717688e-08	5.276812604470316e-08
478	0.9998479457614967	7.909951737984628e-05	7.29547211233079e-05
479	0.9999992801433836	3.744736845050503e-07	3.453829318564753e-07
480	0.03751815495503284	0.5006887685563703	0.4617930764885969
481	0.9999999998179757	9.469005720008983e-11	8.733411966357628e-11
482	0.9999999786968751	1.108201197275656e-08	1.022111284289084e-08
483	0.9999999944440733	2.890226046435822e-09	2.665700653879968e-09
484	0.9999998386028168	8.395977263740123e-08	7.743741050812776e-08
485	0.9999967977441303	1.665832510312785e-06	1.536423359505526e-06
486	0.9999999998198742	9.370251842391626e-11	8.642329721609885e-11
487	0.999999991209601	4.572817684498987e-09	4.217581218837552e-09
488	0.9999999662373813	1.756351458378549e-08	1.61991040002438e-08
489	0.9999924779960024	3.912991126026555e-06	3.609012871549845e-06
490	0.9999993213251295	3.530506958397996e-07	3.256241745912968e-07
491	0.9999940669492449	3.086408218177545e-06	2.846642537002367e-06
492	0.9996397631576358	0.000187397343566071	0.0001728394987981909
493	0.9936731836881135	0.003291247397952556	0.003035568913933973
494	0.9999997738787264	1.176296286116518e-07	1.084916448983018e-07
495	0.375589211042789	0.3248221985752793	0.2995885903819315
496	0.9999997738454937	1.1764691650305e-07	1.085075897907303e-07
497	0.9999999971565792	1.479164366075626e-09	1.364256412645024e-09
498	0.9999999560581415	2.285881569027373e-08	2.108304297085278e-08
499	0.9999999998001301	1.039735187752766e-10	9.589640136530079e-11
500	0.99998483300014	7.889963350119566e-06	7.277036509804956e-06
501	0.9999999999652696	1.806695302261785e-11	1.666343314060244e-11
502	0.9999995830411043	2.169044923867487e-07	2.000544033218052e-07
503	0.9999878499977063	6.320503308942183e-06	5.829498984785308e-06
504	0.999999984075478	8.284030816494552e-09	7.640491092910675e-09
505	0.9999989966992333	5.219230139266839e-07	4.813777528629918e-07
506	0.9999999997939671	1.071794626372678e-10	9.885329349481128e-11
507	0.9999999300848422	3.637028001802074e-08	3.354487769058594e-08
508	0.9978993444139495	0.001092773504202155	0.001007882081848463
509	0.9999999695618658	1.583409806921156e-08	1.460403611985581e-08
510	0.564011818950808	0.2268036395683422	0.2091845414808498
511	0.9909066131503851	0.004730433812523102	0.004362953037091712
512	0.999999075599134	4.808788171431314e-07	4.435220486910574e-07
513	0.9999998943532946	5.495804326678715e-08	5.06886622424919e-08
514	0.9999757898430518	1.259426734265071e-05	1.161588960553595e-05
515	0.9999998967356039	5.371875181134027e-08	4.954564436428596e-08
516	0.9999999907188029	4.828133823713473e-09	4.453063284363001e-09
517	0.999999991209313	4.572967560585249e-09	4.217719451894319e-09
518	0.9993565781167163	0.0003347118826833383	0.000308710000600357
519	0.9999999998137108	9.690880493043391e-11	8.93805053720113e-11
520	0.9999999907115112	4.831926964931933e-09	4.456561757791672e-09
521	0.9834133769180051	0.008628459776344796	0.007958163305649964
522	0.999999032896649	5.0309290343046e-07	4.640104476571184e-07
523	0.9999998263625264	9.032724441353781e-08	8.331022924427518e-08
524	0.9988237070037812	0.0006119145984626704	0.0005643783977561837
525	0.9999999913710534	4.488829195276518e-09	4.140117322574205e-09
526	0.9999401202316227	3.114981092331705e-05	2.872995745399302e-05
527	0.9999999440423371	2.910950844153542e-08	2.684815458722235e-08
528	0.999999581003979	2.179642171101083e-07	2.010318039965642e-07
529	0.9999993706594947	3.273866662077097e-07	3.019538389593062e-07
530	0.9999995794880331	2.187528211011827e-07	2.017591457825992e-07
531	0.9999999662481888	1.755789253883148e-08	1.619391870031594e-08
532	0.9999996706880575	1.713100270480977e-07	1.58001915345499e-07
533	0.9999977286404266	1.18157473164082e-06	1.089784841786742e-06
534	0.9999976274899437	1.234193813239398e-06	1.138316243127086e-06
535	0.9999999214050137	4.088557831819235e-08	3.770940788228971e-08
536	0.9999999999725048	1.43031749568405e-11	1.319204180656668e-11
537	0.9999999917078765	4.313611933046923e-09	3.978511703154755e-09
538	0.9999999903863668	5.001069067252433e-09	4.612564162278481e-09
539	0.9998760871049994	6.446022345824501e-05	5.945267154234959e-05
540	0.9999999995626792	2.274968899477816e-10	2.09823937140595e-10
541	0.999999946557938	2.780087782276462e-08	2.564118411498315e-08
542	0.9999999927252121	3.784387810245934e-09	3.49040002346819e-09
543	0.9999999905289739	4.92688387554015e-09	4.544142000524208e-09
544	0.9999971806047999	1.466666117441328e-06	1.352729082594875e-06
545	0.9999999840620178	8.291032910859844e-09	7.646949233979297e-09
546	0.9999999612710764	2.014701594813552e-08	1.858190768604561e-08
547	0.9999968038782618	1.662641498627958e-06	1.533480239556388e-06
548	0.9999999995565561	2.306822502533433e-10	2.12761844734311e-10
549	0.9999999704814421	1.535572897870886e-08	1.416282883126966e-08
550	0.9999995223125764	2.484958330764376e-07	2.291915905799779e-07
551	0.9999999951508883	2.522536630047565e-09	2.326574958538725e-09
552	0.9999999917078765	4.313611933046923e-09	3.978511703154755e-09
553	0.9762453859105428	0.01235729124368726	0.01139732284576994
554	0.9999999970635264	1.527570990621769e-09	1.408902599009548e-09
555	0.9999906026425005	4.888561148842421e-06	4.508796350746199e-06
556	0.9999986875373923	6.827508385630564e-07	6.29711769098144e-07
557	0.9999999917078765	4.313611933046923e-09	3.978511703154755e-09
558	0.9999999905562257	4.912707468823519e-09	4.531066879046843e-09
559	0.001526226948123607	0.5194119831338951	0.4790617899179813
560	0.9999545178860213	2.366006564856142e-05	2.182204833009197e-05
561	0.9999999806616396	1.00599298053663e-08	9.278430485816669e-09
562	0.999991944491739	4.190523210395719e-06	3.864985050503764e-06
563	0.9999999947720531	2.719608999280818e-09	2.50833788472043e-09
564	0.9999999917078765	4.313611933046923e-09	3.978511703154755e-09
565	0.9999785051197644	1.118176428035588e-05	1.031311595521538e-05
566	0.9999999951391138	2.528661934219138e-09	2.332224422308353e-09
567	0.9982000755281233	0.000936331393634096	0.0008635930782427039
568	0.9999999927251787	3.784405204080005e-09	3.490416066073202e-09
569	0.9999995113066174	2.542211982092704e-07	2.344721843235416e-07
570	0.007541464452890107	0.5162828208807673	0.4761757146663427
571	0.9999998839382576	6.037600731619329e-08	5.568573516244934e-08
572	0.999999966242673	1.756076190870593e-08	1.619656516499645e-08
573	0.999999999457902	2.820025983014727e-10	2.600954038232103e-10
574	0.9999422611108693	3.003611283221253e-05	2.770277629861479e-05
575	0.9997716920375627	0.0001187671571706955	0.000109540805266706
576	0.9999999907854124	4.793483193437918e-09	4.421104466506243e-09
577	0.999999999966028	1.767241664865457e-11	1.62995460766995e-11
578	0.9999998784226782	6.324524443149423e-08	5.833207739710826e-08
579	0.999999992719487	3.787366046425939e-09	3.493146897243768e-09
580	0.9999999994380363	2.923367765984882e-10	2.696267779790962e-10
581	0.9999999949625789	2.620496324454211e-09	2.416924715698965e-09
582	0.9999998800773581	6.238447016260443e-08	5.753817183589716e-08
583	0.9999999357277345	3.343481401560814e-08	3.083745151825474e-08
584	0.9994583768871746	0.000281755558069256	0.0002598675547560528
585	0.9999999927252121	3.784387833684216e-09	3.490400045085684e-09
586	0.9999999794449651	1.069285109568386e-08	9.862183683783551e-09
587	0.9999999861583402	7.200513586092203e-09	6.641146217053786e-09
588	1.357373570094993e-05	0.5201988743132767	0.4797875519510224
589	0.9999926569569902	3.81989455796562e-06	3.523148451823902e-06
590	0.998943216086382	0.0005497452643533989	0.0005070386492646301
591	0.9997722906486586	0.0001184557561255775	0.0001092535952159165
592	0.9999999662484782	1.755774193699347e-08	1.6193779797887e-08
593	0.9999999998204296	9.341358454764294e-11	8.615680898627348e-11
594	0.9999999311741709	3.580360486802156e-08	3.302222434319356e-08
595	0.9999999999681116	1.658850938236064e-11	1.529984146464396e-11
596	0.9999997741062874	1.175112500925548e-07	1.083824625400045e-07
597	0.9999999849045109	7.852763030487657e-09	7.242726073605818e-09
598	0.9999995816654677	2.176201067603777e-07	2.007144256429179e-07
599	0.9999999369241938	3.281240880764778e-08	3.026339746740144e-08
600	0.9999999999683786	1.644967462880098e-11	1.517179200159187e-11
601	0.999999994649676	2.783270291242777e-09	2.56705368925728e-09
602	0.9999999944768024	2.873200148888603e-09	2.649997402474949e-09
603	0.9999999944136293	2.906063239665356e-09	2.680307544714563e-09
604	0.9999987045863813	6.738818533250495e-07	6.215317654000382e-07
605	0.9999999998192335	9.403583021568035e-11	8.673071589096242e-11
606	0.999999984060477	8.291834527385345e-09	7.647688577429206e-09
607	0.999999856691101	7.455013977791167e-08	6.875875905896379e-08
608	0.9999998207554783	9.32440639556455e-08	8.60004574948422e-08
609	0.9999999704793568	1.535681374835607e-08	1.416382933126911e-08
610	0.9999999995122126	2.537499477410251e-10	2.340375426515202e-10
611	0.999999963751922	1.885646534478793e-08	1.739161269460323e-08
612	0.9999999705134777	1.53390638907857e-08	1.414745836021999e-08
613	0.9993550662301376	0.0003354983750553212	0.0003094353948071014
614	0.9999999946614139	2.777164138528026e-09	2.561421889175596e-09
615	0.01540426267072995	0.5121925465785921	0.4724031907506779
616	0.9998605982562551	7.251761450833371e-05	6.688412923655835e-05
617	0.9999999806926476	1.004379928824237e-08	9.263553057769923e-09
618	0.9999999898220606	5.294624496483503e-09	4.88331492262689e-09
619	0.9999999909230128	4.721902683865695e-09	4.355084643798244e-09
620	0.9999999927162299	3.789060457607322e-09	3.494709679158257e-09
621	0.9999999999688682	1.619493463666015e-11	1.493684132551704e-11
622	0.9999998036326573	1.02151457145887e-07	9.421588544757071e-08
623	0.9999999861593936	7.199965617124782e-09	6.640640816710944e-09
624	0.9999998039958328	1.01962531189776e-07	9.404163608553163e-08
625	0.9999999927131438	3.790665870681767e-09	3.496190376727769e-09
626	0.9999999927172767	3.788515853956314e-09	3.49420738269934e-09
627	3.921562716205124e-11	0.5202059354307543	0.47979406453003
628	0.9999999951889046	2.50276041614539e-09	2.308335047374922e-09
629	0.9999999974031504	1.350896578026998e-09	1.245953027034539e-09
630	0.9999965525598228	1.793378842284034e-06	1.65406133490023e-06
631	0.9999999914086832	4.469254010665306e-09	4.122062823867338e-09
632	0.9999999952392616	2.476564332498369e-09	2.284173990009505e-09
633	0.9999999999690541	1.609824817260901e-11	1.484766588861296e-11
634	0.9999999899208228	5.243247740222354e-09	4.835929337361522e-09
635	0.9999999915759719	4.382229437790628e-09	4.041798700200703e-09
636	0.9999990289137549	5.05164828488343e-07	4.659214165200555e-07
637	0.9834385541111259	0.008615362451045416	0.007946083437828658
638	0.999996793743563	1.667913629116518e-06	1.53834280790395e-06
639	0.999998652438266	7.010096123838827e-07	6.465521215588954e-07
640	0.9999997739702625	1.175820110338738e-07	1.084477264621035e-07
641	0.99999922503963	4.031389841809832e-07	3.718213857566575e-07
642	0.9999998441680543	8.106470312625063e-08	7.476724265104301e-08
643	0.9995133126708277	0.0002531776373442686	0.0002335096918279704
644	0.9999998151201707	9.617558460418588e-08	8.870424480563525e-08
645	0.9999999944700705	2.876702134396274e-09	2.653227338441096e-09
646	0.9999999622840732	1.962004903807206e-08	1.809587786894477e-08
647	0.9999919856295721	4.169123065490586e-06	3.845247362395567e-06
648	0.9984648614642953	0.0007985881780133886	0.0007365503576913296
649	0.9917368818918059	0.004298523085216546	0.003964595022977669
650	0.9999999399333208	3.124704308450183e-08	2.881963619589214e-08
651	0.9999999736699455	1.369705058746897e-08	1.263300382759657e-08
652	0.9999998911558202	5.662138838790911e-08	5.22227914440714e-08
653	0.9999999706499421	1.526807437172181e-08	1.40819836172944e-08
654	0.9999789479329038	1.095141025705245e-05	1.010065683932682e-05
655	0.9999997739128014	1.176119026466143e-07	1.084752959637092e-07
656	0.9999999999635281	1.897289945750901e-11	1.749900169651098e-11
657	0.9999988102613477	6.189091085961028e-07	5.708295437692279e-07
658	0.9999995219901374	2.486635677503324e-07	2.29346294891231e-07
659	0.9999985588291354	7.497056377764299e-07	6.914652268470949e-07
660	0.9999462526721226	2.795967897641811e-05	2.578764890089601e-05
661	0.999999803630864	1.021523900808075e-07	9.421674590802865e-08
662	0.9999361484413841	3.321595977978052e-05	3.063559883608494e-05
663	0.9992486717945602	0.0003908453919416207	0.0003604828134981261
664	0.9999998898680927	5.729127179222017e-08	5.28406353774542e-08
665	0.9999998805582542	6.213430511170378e-08	5.730744069962975e-08
666	0.9999999704475084	1.53733815224493e-08	1.417911004825252e-08
667	0.9994301523715918	0.0002964381186007086	0.0002734095098074895
668	0.9999998794069307	6.273323046961007e-08	5.785983891781236e-08
669	0.9999999646089969	1.841060989600308e-08	1.698039324592814e-08
670	0.9999960767820296	2.040881274312574e-06	1.882336696167898e-06
671	0.9999999970238902	1.54818993716287e-09	1.427919775657274e-09
672	0.99999980367885	1.021274274838552e-07	9.419372251471991e-08
673	0.9999999737146725	1.36737833256876e-08	1.261154406841231e-08
674	0.99943979933489	0.0002914197110338785	0.0002687809540760676
675	0.9999992445461571	3.929915730631795e-07	3.624622698891372e-07
676	7.456573924066751e-06	0.5202020564971411	0.4797904869289348
677	0.9996469750917952	0.0001836456526101758	0.0001693792555945086
678	0.9998854753962784	5.957637861118798e-05	5.494822511045099e-05
679	0.999693851606933	0.0001592602112022999	0.0001468881818647259
680	0.9999926500272114	3.823499470068229e-06	3.526473318597198e-06
681	0.9999998624934672	7.153171455364891e-08	6.59748182997531e-08
682	0.9999944444740856	2.890017555209406e-06	2.665508359163342e-06
683	0.9999159313929205	4.373298838791824e-05	4.033561869168055e-05
684	0.00309273723782161	0.5185970751832489	0.4783101875789294
685	0.9999998053667365	1.01249378890885e-07	9.338388457442957e-08
686	0.9999546593163359	2.358649275942958e-05	2.17541909045773e-05
687	0.9999999904116224	4.987931000753127e-09	4.600446718211743e-09
688	0.9999999915857872	4.377123458202217e-09	4.037089375425117e-09
689	0.9999999861658185	7.196623270629027e-09	6.637558118300481e-09
690	0.9999997740593531	1.175356655458359e-07	1.08404981294154e-07
691	0.9999997460788143	1.320913079854783e-07	1.218298778059152e-07
692	0.9999998691057717	6.809195448364167e-08	6.28022738272832e-08
693	0.9999998420481018	8.216751499505818e-08	7.578438327345631e-08
694	0.9999999999638459	1.880763992390382e-11	1.734658024583084e-11
695	0.9999999897164795	5.349548344055267e-09	4.933972045645419e-09
696	0.9999999970889248	1.514358565322764e-09	1.396716572659695e-09
697	0.9997454323785067	0.000132427587674533	0.0001221400338188351
698	0.9999947218309538	2.745734866130662e-06	2.532434180036394e-06
699	0.9999425919999878	2.986398234867882e-05	2.754401766342973e-05
700	0.999999868757566	6.827309318717314e-08	6.296934088456139e-08
701	0.9783189923671639	0.01127858885716306	0.01040241877567291
702	0.9999996961309463	1.58074485298364e-07	1.457945683318528e-07
703	0.9999999467444206	2.770386852545283e-08	2.555171092391722e-08
704	0.9999932884035654	3.491412301612959e-06	3.220184132950964e-06
705	0.9999999662442902	1.755992055905234e-08	1.619578917506151e-08
706	0.9999999927131439	3.790665862696913e-09	3.496190369363213e-09
707	0.999999803798134	1.020653751896132e-07	9.413649071392719e-08
708	0.9999999455233556	2.83390737887912e-08	2.613757066589733e-08
709	0.9999999639083428	1.877509428951118e-08	1.731656289857581e-08
710	0.9999999972023434	1.4553575062025e-09	1.342298973707374e-09
711	0.6116620361861872	0.2020157137369612	0.1863222500768518
712	0.9999999901636174	5.116944643212831e-09	4.719438017002498e-09
713	0.9999999298621552	3.648612310662908e-08	3.365172158171741e-08
714	0.9999999998171873	9.510025634356543e-11	8.771245274459337e-11
715	0.9961633968633482	0.001995823723656807	0.001840779412995038
716	0.9999959873070854	2.087426671321476e-06	1.925266243285758e-06
717	0.9999999861608054	7.199231131441331e-09	6.639963389085843e-09
718	0.9999999803508678	1.022159525003255e-08	9.427537052096521e-09
719	0.9999998388894401	8.381066954229202e-08	7.729989039318095e-08
720	0.9999999913779063	4.485264377120044e-09	4.136829435074059e-09
721	0.9999999801709797	1.031517404619185e-08	9.51384623833431e-09
722	0.9999999861791956	7.189664469802701e-09	6.63113990753948e-09
723	0.9999999995513565	2.333869707289317e-10	2.152564507009376e-10
724	0.9999999839689977	8.339422580308961e-09	7.691579782392844e-09
725	0.9999999169221301	4.321760103239758e-08	3.986026887871103e-08
726	0.9999999969401588	1.591747540991253e-09	1.468093634428616e-09
727	0.9999999720410865	1.45443927322688e-08	1.341452073082925e-08
728	0.999999995392866	2.396658489837105e-09	2.210475582477113e-09
729	0.9999998068982432	1.00452679972461e-07	9.264907671038469e-08
730	0.9999999974405295	1.33145176921769e-09	1.228018775967408e-09
731	0.4115560782265569	0.3061120207867	0.2823319009867431
732	0.9999999840605303	8.291806820735349e-09	7.647663023152888e-09
733	0.9999999666866536	1.732980059507524e-08	1.598354593574773e-08
734	0.9999999839628523	8.342619477348632e-09	7.694528330496737e-09
735	0.9999999999722783	1.442096938508993e-11	1.330068544874656e-11
736	0.9999962713817203	1.939649360092065e-06	1.788968919531911e-06
737	0.9999996446966531	1.848309099522838e-07	1.704724369654846e-07
738	0.99999998154682	9.599453787781187e-09	8.85372625803269e-09
739	0.999999645081341	1.846307930289325e-07	1.702878659994565e-07
740	0.9999994887885679	2.659352212792626e-07	2.452762108790945e-07
741	0.9999999915867603	4.376617184527187e-09	4.036622431302101e-09
742	0.9999999998205188	9.336718732513917e-11	8.611401610281751e-11
743	0.9999999971751204	1.46951912339202e-09	1.355360454572739e-09
744	0.9999999916124775	4.363239002959551e-09	4.02428352535509e-09
745	0.9999999705136117	1.533899419549529e-08	1.414739407916438e-08
746	0.9999999998187856	9.4268845313475e-11	8.694562935744406e-11
747	0.9999999998204132	9.34221254891831e-11	8.616468643014207e-11
748	0.9999999954552246	2.364219124562772e-09	2.180556248890774e-09
749	0.9999999704475085	1.53733815165801e-08	1.417911004283927e-08
750	0.9999999861643829	7.197370211771065e-09	6.638247033789702e-09
751	0.9999999705136255	1.53389870042065e-08	1.414738744652634e-08
752	0.9999999815687884	9.588025660359594e-09	8.843185917501909e-09
753	0.9999999756466074	1.266877938069131e-08	1.16846132227671e-08
754	0.99999943279614	2.950628145174443e-07	2.721410453569104e-07
755	0.9999996420817338	1.861912065355755e-07	1.717270597642872e-07
756	0.9999988735688244	5.859761833130354e-07	5.404549920729987e-07
757	0.9999998028475865	1.025598557389431e-07	9.459255785279511e-08
758	0.9999999971978085	1.457716657933992e-09	1.344474856220437e-09
759	0.999947475719188	2.732344263371809e-05	2.520083817830594e-05

*** RUNNING MODEL 3 (Discrete) ***
######################################

>Done in 11819 seconds 

-39160.6237725484

------------------------------------------------

dN/dS = 0.08470664612090485 (sample variance = 0.009559611172898275)

Rate[1]=  0.02534519 (weight=0.3957230)
Rate[2]=  0.02534519 (weight=0.3349445)
Rate[3]=  0.24574736 (weight=0.2693324)

------------------------------------------------

 No rate classes with dN/dS>1.

------------------------------------------------

Tabulated Posteriors for Each Site
Sites in Columns, Rate Classes in Rows
Import the following part into a data processing program
for further analysis


Rate/Site	Rate=0.02534519166683318	Rate=0.02534519166683318	Rate=0.2457473628758254
1	0.5406124954419472	0.4575806137344164	0.001806890823636394
2	0.504035043814797	0.4266210393525667	0.06934391683263608
3	0.5350026989411339	0.4528324176653099	0.01216488339355621
4	0.001084406660675045	0.0009178542292547886	0.9979977391100702
5	0.000657024214896442	0.0005561128276269576	0.9987868629574767
6	0.06703171587587342	0.05673641277025735	0.8762318713538692
7	0.5346425191840498	0.4525275573898059	0.01282992342614429
8	0.4840566386077125	0.4097110881524576	0.1062322732398299
9	0.5400242782258258	0.4570827399393574	0.002892981834816817
10	0.5346695416732374	0.4525504295344408	0.01278002879232186
11	0.4629897358632705	0.3918798201581716	0.145130443978558
12	0.4179274012299209	0.3537385435290081	0.2283340552410709
13	9.894488037889748e-05	8.374808105876667e-05	0.9998173070385623
14	0.5374598314250275	0.4549121627682929	0.007628005806679546
15	0.5369161651808222	0.4544519974265969	0.008631837392580898
16	0.5359693131713389	0.45365057103104	0.01038011579762119
17	0.2979426501096253	0.2521820746732272	0.4498752752171474
18	0.5374704162521736	0.454921121887334	0.007608461860492377
19	0.5384774278916438	0.4557734680833829	0.005749104024973363
20	0.5359984303802903	0.4536752161704968	0.01032635344921295
21	0.4916618633240716	0.4161482375388306	0.09218989913709776
22	0.4968059826951647	0.4205022791468102	0.08269173815802509
23	0.4916592138953844	0.4161459950320166	0.0921947910725989
24	0.491661254843605	0.4161477225139881	0.0921910226424069
25	0.4981618557261716	0.4216499056240097	0.08018823864981861
26	0.5400303393782746	0.4570878701682753	0.002881790453450115
27	0.540249050379408	0.4572729896669417	0.002477959953650379
28	0.5406175564351597	0.4575848974170909	0.001797546147749309
29	0.5369310803929161	0.4544646218331015	0.008604297773982543
30	0.5384773780781731	0.4557734259206902	0.005749196001136703
31	0.5384703669710085	0.4557674916392106	0.005762141389781024
32	0.536588600374756	0.454174742819533	0.009236656805710935
33	0.2892180869177296	0.2447975043690415	0.4659844087132288
34	0.4900671167610016	0.414798425765642	0.09513445747335655
35	0.5359773428501399	0.4536573674432296	0.01036528970663065
36	0.5298132667368293	0.4484400227558328	0.02174671050733789
37	0.4689338591126755	0.3969109942200147	0.1341551466673097
38	0.5370252028741803	0.4545442881802655	0.008430508945554241
39	0.5380438749224495	0.4554065038799971	0.006549621197553347
40	0.5374734580398275	0.4549236964912753	0.007602845468897057
41	0.536632976339265	0.4542123031446204	0.009154720516114656
42	0.5238353985342609	0.4433802865787796	0.03278431488695956
43	0.5376093792450254	0.4550387417575583	0.007351878997416337
44	0.2981575822315999	0.2523639956852526	0.4494784220831474
45	0.53746092136169	0.4549130853031791	0.00762599333513078
46	0.5367695967976036	0.4543279402667779	0.008902462935618617
47	0.5322879112514779	0.4505345902424052	0.01717749850611693
48	0.4964550047177032	0.4202052073630682	0.08333978791922875
49	0.5374867386764787	0.4549349373743864	0.00757832394913488
50	0.2042725724471307	0.1728986471040667	0.6228287804488025
51	0.5406175564351597	0.4575848974170909	0.001797546147749309
52	0.2981148796001575	0.252327851688456	0.4495572687113865
53	0.5406175564351597	0.4575848974170909	0.001797546147749309
54	0.4970415328190927	0.420701651472054	0.08225681570885331
55	0.4900669963928532	0.4147983238846613	0.09513467972248553
56	0.3190614301111932	0.2700572521726664	0.4108813177161403
57	0.512591811572476	0.4338635856776213	0.05354460274990271
58	6.274569064573836e-05	5.310867188039294e-05	0.999884145637474
59	0.5369310435672779	0.4544645906634591	0.008604365769262826
60	0.002163905783459736	0.001831554662179069	0.9960045395543612
61	0.05706308158011476	0.04829884642170627	0.8946380719981789
62	0.4577801284486292	0.3874703487193766	0.1547495228319942
63	0.3507717054996612	0.2968971927886906	0.3523311017116481
64	0.03173749274299278	0.02686297769691432	0.9413995295600929
65	0.00785090222543681	0.006645093646508282	0.9855040041280548
66	3.048001623971528e-05	2.579863516880471e-05	0.9999437213485916
67	0.01031541217911052	0.008731083124488618	0.9809535046964009
68	0.5376096175075582	0.4550389434256975	0.007351439066744448
69	0.5038937759512999	0.4265014686134052	0.06960475543529486
70	0.2866607711149861	0.2426329629564804	0.4707062659285336
71	0.539708638805897	0.4568155791158332	0.003475782078269705
72	0.5038411787369872	0.4264569497282354	0.06970187153477723
73	0.3350528489958788	0.283592572442607	0.3813545785615142
74	0.5342624225898296	0.4522058392750231	0.01353173813514711
75	0.5092556749181546	0.4310398413678669	0.05970448371397841
76	6.506918125563534e-07	5.507530096915209e-07	0.9999987985551778
77	0.5370275196944524	0.4545462491635038	0.008426231142043737
78	0.5374933071026363	0.4549404969655867	0.007566195931776925
79	0.000189654741546925	0.0001605259474510297	0.9996498193110019
80	0.289065966492492	0.2446687478972088	0.4662652856102992
81	0.273108279087887	0.2311619783387067	0.4957297425734063
82	0.5238084541201501	0.4433574805177848	0.0328340653620651
83	0.5400339614606101	0.4570909359402877	0.002875102599102299
84	0.536938486010783	0.4544708900329621	0.008590623956254819
85	0.5342537430083676	0.4521984927777709	0.0135477642138616
86	0.5273261420136997	0.4463348918777288	0.02633896610857156
87	0.1471335712526357	0.124535541450405	0.7283308872969593
88	0.5271707574550677	0.446203372605971	0.02662586993896125
89	0.05903409105743034	0.04996713143899784	0.8909987775035719
90	0.003481634941987403	0.002946895728430051	0.9935714693295825
91	0.05898261164929369	0.04992355867779003	0.8910938296729163
92	0.5245496727435668	0.4439848564579897	0.03146547079844357
93	0.008153210186609174	0.006900970570509025	0.9849458192428818
94	0.5347995116281793	0.4526604375942817	0.01254005077753902
95	0.536938288306214	0.4544707226935485	0.008590989000237326
96	0.5367745867123398	0.4543321637878149	0.008893249499845379
97	0.5359870577623554	0.4536655902563008	0.01034735198134364
98	0.5374933071026363	0.4549404969655867	0.007566195931776925
99	0.5374933071026363	0.4549404969655867	0.007566195931776925
100	0.5396862992768343	0.4567966706823336	0.003517030040832039
101	0.5373753737920652	0.4548406768595296	0.00778394934840526
102	1.974070959664204e-06	1.670876291048352e-06	0.9999963550527493
103	0.5327759233394359	0.450947649268233	0.01627642739233109
104	0.06803736203249179	0.05758760320596658	0.8743750347615415
105	0.2730347072652676	0.2310997063046129	0.4958655864301195
106	0.2728640242007337	0.2309552382020774	0.4961807375971887
107	2.322015255188377e-05	1.965380331620305e-05	0.999957126044132
108	0.2729108707077626	0.2309948896226759	0.4960942396695616
109	8.401260301984877e-09	7.110923031814453e-09	0.9999999844878166
110	0.1651041135579432	0.1397460144722701	0.6951498719697867
111	0.5357898738086184	0.4534986914973371	0.01071143469404449
112	0.3193449751257847	0.2702972479235823	0.410357776950633
113	0.2901626198972843	0.2455969679110813	0.4642404121916344
114	0.2936130351830199	0.2485174389645571	0.457869525852423
115	0.5357898502774364	0.4534986715802749	0.01071147814228874
116	0.5366190527555477	0.4542005180637418	0.009180429180710544
117	0.005793470497731258	0.004903659845740239	0.9893028696565285
118	0.5357899172064302	0.4534987282297424	0.01071135456382743
119	0.5405759262899256	0.4575496611849157	0.001874412525158775
120	0.3147804401676735	0.2664337732071178	0.4187857866252086
121	0.05733825941259086	0.04853176009375815	0.894129980493651
122	0.006736827753244269	0.005702128241472706	0.987561044005283
123	8.749639639427066e-06	7.405795296853145e-06	0.9999838445650636
124	0.5373916930411143	0.4548544896590089	0.007753817299876743
125	0.5354184746062667	0.4531843349547387	0.01139719043899456
126	0.4967513247443368	0.4204560160306295	0.08279265922503368
127	0.02334379228035155	0.01975845339978648	0.956897754319862
128	0.5358695373463789	0.4535661196289618	0.01056434302465919
129	6.30843969640973e-06	5.339535679118786e-06	0.9999883520246245
130	0.5405806018140324	0.4575536186021201	0.001865779583847408
131	0.5361425113691246	0.4537971679711934	0.01006032065968202
132	0.5376161360830101	0.455044460822689	0.007339403094300858
133	0.4982308502566282	0.4217083033855428	0.08006084635782919
134	0.5288730003715253	0.4476441705250074	0.0234828291034673
135	0.5405829315426135	0.4575555905110993	0.001861477946287261
136	0.480941894859901	0.4070747333368258	0.1119833718032732
137	0.523568080874681	0.4431540258471762	0.03327789327814277
138	0.5380490716516281	0.4554109024511492	0.006540025897222726
139	0.06241379089484615	0.05282774812633244	0.8847584609788215
140	0.4966703967218154	0.420387517624607	0.08294208565357755
141	0.08643906385141614	0.07316301458297818	0.8403979215656056
142	0.5348111849506629	0.452670318028255	0.01251849702108204
143	0.5319421966330281	0.45024197342607	0.01781582994090197
144	0.5000246787146003	0.4232266203568553	0.07674870092854448
145	0.5367741341471753	0.4543317807314716	0.00889408512135303
146	0.5267356554296417	0.4458350972636324	0.02742924730672598
147	0.0001125364462160234	9.525213819728996e-05	0.9997922114155866
148	0.5238836306766267	0.4434211108170122	0.03269525850636111
149	0.5376161629602108	0.4550444835718598	0.007339353467929521
150	0.4930132545484711	0.4172920705635381	0.08969467488799086
151	0.5402533759312943	0.4572766508636466	0.002469973205059037
152	0.06050876250297772	0.05121531025617179	0.8882759272408505
153	0.002157958446886292	0.001826520768322922	0.9960155207847908
154	0.0698179700967209	0.0590947302844562	0.871087299618823
155	0.1490591564944586	0.1261653788740313	0.7247754646315101
156	0.0007259813072627434	0.0006144789011312674	0.998659539791606
157	0.4970960490523858	0.4207477946368886	0.08215615631072563
158	0.5374628361830747	0.4549147060299505	0.007622457786974854
159	0.49955835203868	0.4228319161123782	0.07760973184894165
160	0.5380606350242274	0.4554206898222801	0.006518675153492296
161	0.5267613728021838	0.4458568647425765	0.02738176245523972
162	0.5367753591132112	0.4543328175567674	0.008891823330021418
163	0.5384846325419075	0.4557795661819603	0.005735801276132232
164	0.5406197074270048	0.4575867180412476	0.001793574531747481
165	0.5374641542482603	0.454915821655434	0.007620024096305696
166	0.05891139655401173	0.04986328140473211	0.8912253220412562
167	0.5367741883471355	0.4543318266069392	0.008893985045925279
168	0.531935469110508	0.4502362791738846	0.01782825171560724
169	0.5376159530229874	0.4550443058785871	0.007339741098425483
170	0.5397127633701595	0.456819070194309	0.003468166435531605
171	0.5374779826173389	0.4549275261455509	0.007594491237110107
172	0.4982296264734434	0.4217072675614257	0.08006310596513083
173	0.5326301454470923	0.4508242611889528	0.01654559336395476
174	0.4995793759789326	0.4228497110164269	0.07757091300464049
175	0.4897986374845207	0.4145711818281768	0.09563018068730243
176	0.01039824434331493	0.008801193217860799	0.9808005624388243
177	0.4850255107417953	0.4105311526339145	0.1044433366242902
178	0.4917356730577637	0.4162107109435839	0.09205361599865246
179	0.1996266654129515	0.1689662981295672	0.6314070364574813
180	0.5374779675179843	0.4549275133652841	0.007594519116731428
181	0.5255867484841349	0.4448626492538634	0.0295506022620018
182	0.5091094886644767	0.4309161076468719	0.05997440368865142
183	0.5350072027823047	0.452836229768109	0.01215656744958629
184	7.269145773112565e-10	6.152688315993553e-10	0.9999999986578165
185	0.08613218381483036	0.07290326780193315	0.8409645483832364
186	0.5359855240594166	0.4536642921125509	0.01035018382803253
187	0.536596750797109	0.4541816414304493	0.009221607772441815
188	0.06740655681670728	0.05705368243976309	0.8755397607435296
189	0.4969202418830146	0.420598989433276	0.0824807686837095
190	0.05749720221227434	0.04866629110153366	0.893836506686192
191	0.007865780377187324	0.006657686684713344	0.9854765329380993
192	0.06749693449498173	0.05713017914274608	0.8753728863622722
193	0.5041311769714228	0.4267024075584073	0.06916641547016966
194	0.0009648502190662824	0.0008166602864797176	0.9982184894944539
195	2.284505403590911e-07	1.933631563214529e-07	0.9999995781863033
196	0.5390085905123364	0.456223050214796	0.004768359272867498
197	0.5365995374468223	0.4541840000827127	0.009216462470465099
198	0.5384628929163801	0.4557611655136904	0.005775941569929659
199	7.730175035718655e-06	6.542908769111942e-06	0.9999857269161951
200	0.5376157962877612	0.455044173216095	0.007340030496143837
201	0.534526424469116	0.452429293492174	0.01304428203870983
202	0.5322973745699965	0.450542600103687	0.01716002532631663
203	0.2937106692806077	0.2486000775840347	0.4576892531353577
204	0.4996035081413449	0.4228701367553442	0.07752635510331091
205	0.5357899329524141	0.4534987415573237	0.01071132549026216
206	0.5406197074270048	0.4575867180412476	0.001793574531747481
207	0.4810448276360629	0.4071618568185927	0.1117933155453444
208	0.5374478732143093	0.4549020412016517	0.00765008558403898
209	0.4842440699167967	0.4098697321611827	0.1058861979220206
210	0.5374614095928448	0.4549134985476256	0.007625091859529425
211	0.5338263182832887	0.4518367155904586	0.0143369661262525
212	0.5367739186277369	0.4543315983133483	0.008894483058914786
213	0.5367375215606884	0.4543007914185417	0.008961687020769847
214	0.0006757122134713141	0.000571930563860315	0.9987523572226684
215	0.005790052802167933	0.004900767069034911	0.9893091801287972
216	0.5374574109893742	0.4549101140838079	0.007632474926817958
217	0.5405743919992603	0.4575483625437075	0.001877245457032193
218	0.5373529665025056	0.4548217110727688	0.007825322424725582
219	0.5376159532393288	0.455044306061701	0.007339740698970212
220	0.4982298000443809	0.4217074144738571	0.08006278548176188
221	0.06078338521515358	0.05144775406803766	0.8877688607168088
222	0.5361429923947248	0.453797575116776	0.01005943248849911
223	0.5338202704379061	0.4518315966247941	0.01434813293729962
224	0.4917043372292334	0.4161841879390812	0.09211147483168539
225	0.4255645925699382	0.3602027498321114	0.2142326575979503
226	0.5400261226361777	0.4570843010694237	0.002889576294398815
227	0.05888711222139924	0.04984272686721283	0.8912701609113879
228	0.5357899157541776	0.4534987270005391	0.01071135724528326
229	0.5128141404521466	0.4340517673901571	0.0531340921576964
230	0.5374591527435727	0.4549115883245291	0.007629258931898148
231	0.5367745757454845	0.454332154505343	0.008893269749172593
232	0.4825831168793009	0.4084638824690477	0.1089530006516514
233	0.5402550178980401	0.4572780406431237	0.002466941458836261
234	0.477485156329328	0.40414891021643	0.118365933454242
235	0.5359855461727718	0.4536643108295483	0.01035014299767996
236	0.5380585445358449	0.4554189204089477	0.006522535055207471
237	0.535292576835704	0.4530777736384399	0.01162964952585617
238	0.4917272074054548	0.4162035455184192	0.09206924707612595
239	0.5390157683143433	0.456229125588701	0.004755106096955669
240	0.5374933071026363	0.4549404969655867	0.007566195931776925
241	0.5374597699940756	0.4549121107724309	0.007628119233493553
242	0.5380518042824125	0.4554132153811721	0.006534980336415371
243	0.5406197074270048	0.4575867180412476	0.001793574531747481
244	0.5357899176229159	0.4534987285822607	0.01071135379482337
245	0.4917353782006328	0.4162104613731281	0.09205416042623905
246	0.5376159358082017	0.4550442913077952	0.007339772884003058
247	0.5327365856028705	0.4509143533570356	0.01634906104009393
248	0.533131796158629	0.4512488641021312	0.01561933973923975
249	1.044896176042151e-11	8.844121021125286e-12	0.999999999980707
250	0.5367742752777019	0.4543319001859672	0.008893824536330863
251	0.0005918983568669062	0.0005009895547866326	0.9989071120883465
252	0.5396946703379767	0.4568037560444506	0.003501573617572753
253	0.4260331002775253	0.3605993001267949	0.2133675995956797
254	0.5400263678844003	0.4570845086503307	0.002889123465268881
255	0.2937504378001062	0.2486337381148453	0.4576158240850485
256	0.5400340160947467	0.4570909821832472	0.002875001722006182
257	0.5090007046474289	0.4308240316077405	0.06017526374483074
258	0.5400205662827869	0.4570795981082155	0.002899835608997466
259	0.5352218098070589	0.45301787561412	0.01176031457882111
260	0.5128181802743946	0.4340551867420204	0.05312663298358491
261	0.0860696358175753	0.07285032646000499	0.8410800377224198
262	0.5369382863064567	0.4544707210009309	0.008590992692612334
263	0.5369382859349636	0.4544707206864949	0.008590993378541406
264	0.5372148655720219	0.4547048208620155	0.008080313565962482
265	0.5396822784838095	0.456793267437023	0.003524454079167513
266	0.5384637588624419	0.4557618984603644	0.005774342677193715
267	0.5367745518237321	0.4543321342576975	0.008893313918570487
268	0.5352245461790187	0.4530201917107167	0.01175526211026446
269	0.5350760246444497	0.4528944813812036	0.01202949397434669
270	0.4995487304073269	0.4228237722532983	0.07762749733937468
271	6.21491682503659e-05	5.260376848640511e-05	0.9998852470632633
272	0.5367739905275849	0.4543316591702038	0.008894350302211173
273	0.4133773191421278	0.3498873018876688	0.2367353789702035
274	7.496024179501103e-05	6.344720800099355e-05	0.999861592550204
275	0.5400231150751119	0.4570817554352588	0.002895129489629519
276	0.5376158892264438	0.4550442518804613	0.007339858893094929
277	0.5328428575266453	0.4510043031316219	0.01615283934173282
278	0.4996055222026978	0.4228718414799625	0.07752263631733973
279	0.5369417784280968	0.4544736767727209	0.008584544799182353
280	0.5346910531426887	0.4525686370887922	0.01274030976851906
281	0.5355412922594901	0.4532882892244111	0.0111704185160989
282	0.5041656878246779	0.4267316179402354	0.06910269423508665
283	0.5406197074270048	0.4575867180412476	0.001793574531747481
284	0.5389996365658792	0.4562154714918664	0.00478489194225425
285	0.4392402714531342	0.371778001217102	0.1889817273297638
286	0.02026267880416963	0.0171505636316002	0.9625867575642303
287	0.53598552380789	0.453664291899656	0.01035018429245402
288	0.0009578185457938323	0.0008107085976106741	0.9982314728565955
289	0.5127969242202983	0.4340371953741535	0.05316588040554818
290	0.5354683265325767	0.453226530196671	0.01130514327075237
291	0.532814735735343	0.4509805005250749	0.01620476373958206
292	1.393608689551815e-11	1.179566371194268e-11	0.9999999999742682
293	9.39393273385258e-08	7.951132358163691e-08	0.999999826549349
294	0.5323080958142471	0.4505516746877292	0.0171402294980235
295	0.0007017845348345121	0.0005939984755557343	0.9987042169896096
296	0.5268592888945745	0.4459397420456879	0.02720096905973763
297	0.3501080392197995	0.2963354580411324	0.353556502739068
298	0.504133298428494	0.4267042031839927	0.06916249838751325
299	0.1793309218506328	0.1517877481076146	0.6688813300417525
300	0.5086724374586805	0.4305461824959224	0.06078138004539718
301	0.5238015189945667	0.4433516105479867	0.03284687045744646
302	0.3191881482188318	0.2701645078316706	0.4106473439494977
303	0.2731406721815806	0.2311893962245641	0.4956699315938555
304	0.5040740042363994	0.426654015900054	0.06927197986354663
305	0.5374633372291715	0.454915130121111	0.007621532649717501
306	0.5380788277931098	0.4554360883904244	0.006485083816465908
307	0.5369383103490634	0.4544707413508689	0.008590948300067883
308	0.5367737075233295	0.4543314196321576	0.008894872844512878
309	0.02034088058347792	0.01721675451411349	0.9624423649024085
310	0.5384826789275724	0.4557779126203909	0.005739408452036764
311	0.5390156425312179	0.4562290191244217	0.004755338344360491
312	0.0006763145017267237	0.0005724403475443382	0.998751245150729
313	0.5369382480053098	0.4544706885824011	0.008591063412289341
314	0.2981829653140186	0.2523854802172039	0.4494315544687775
315	0.003456559730559119	0.002925671782014432	0.9936177684874263
316	0.5361279150984491	0.4537848135203618	0.01008727138118905
317	0.5351319662984045	0.4529418310384272	0.01192620266316832
318	0.06602451794297437	0.05588390889331454	0.8780915731637112
319	0.5384753101586345	0.4557716756098861	0.00575301423147929
320	0.1485971617842039	0.1257743412549552	0.7256284969608408
321	0.4134080442309405	0.3499133079550728	0.2366786478139867
322	0.5370272985504173	0.4545460619846573	0.008426639464925278
323	0.5405730506849267	0.4575472272398787	0.001879722075194724
324	0.5267729509406299	0.4458666646116893	0.02736038444768071
325	0.4605538144568568	0.3898180283543318	0.1496281571888113
326	0.4915434031657857	0.4160479715028279	0.09240862533138645
327	0.2219731235772143	0.1878805965000381	0.5901462799227475
328	0.540576293995003	0.4575499724147086	0.001873733590288383
329	0.5359854169216197	0.4536642014298914	0.01035038164848897
330	0.5318011292152793	0.4501225723464878	0.01807629843823288
331	0.536638270078598	0.4542167838262794	0.00914494609512264
332	0.5353797063560048	0.4531515210632771	0.01146877258071804
333	0.535985523807834	0.4536642918996086	0.01035018429255735
334	0.1476490757413266	0.1249718703593867	0.7273790538992868
335	0.5328381310011118	0.4510003025462254	0.0161615664526628
336	0.5287771877936563	0.4475630736607019	0.02365973854564177
337	0.5263029287861375	0.4454688324717836	0.02822823874207888
338	7.802816066469328e-06	6.604392970297527e-06	0.9999855927909632
339	0.4969099279597758	0.4205902596104076	0.08249981242981658
340	6.729632493463877e-07	5.696038091107983e-07	0.9999987574329416
341	0.3151543242407612	0.2667502329727937	0.418095442786445
342	0.0077162562313642	0.006531127733540883	0.9857526160350949
343	0.0008300707329941693	0.000702581384353584	0.9984673478826522
344	1.008327069932717e-14	8.53459591472547e-15	0.9999999999999813
345	0.2959174743907698	0.2504679427281333	0.453614582881097
346	0.2729088710582069	0.2309931970963679	0.4960979318454253
347	0.536113553804504	0.4537726579565285	0.01011378823896741
348	0.4078523021797186	0.3452108641917818	0.2469368336284995
349	0.5374713053541235	0.454921874433417	0.007606820212459501
350	0.5380758054610917	0.4554335302539561	0.006490664284952125
351	0.2730565245800454	0.231118172729955	0.4958253026899995
352	0.535651976556701	0.4533819736824573	0.01096604976084172
353	0.006315340726246925	0.005345376789886532	0.9883392824838666
354	0.001093008985774667	0.0009251353358363337	0.9979818556783889
355	0.0005153346545946789	0.0004361851594556205	0.9990484801859497
356	7.479001491037686e-06	6.33031260143548e-06	0.9999861906859075
357	0.5289611412457518	0.4477187739714014	0.02332008478284685
358	0.5374688736073231	0.4549198161750476	0.007611310217629326
359	0.5358231289478964	0.4535268390284594	0.01065003202364414
360	0.04982504903755682	0.04217249270073684	0.9080024582617063
361	0.537464800463632	0.4549163686195328	0.007618830916835097
362	0.5034717427227203	0.4261442548505382	0.07038400242674134
363	0.4605677923003904	0.389829859361341	0.1496023483382686
364	0.4917159413694194	0.4161940098163648	0.0920900488142157
365	0.03193446095684768	0.02702969385116861	0.9410358451919838
366	0.05872312102622192	0.04970392283961644	0.8915729561341617
367	0.5341115534780246	0.452078141929225	0.01381030459275036
368	0.04510264680827107	0.03817539731615672	0.9167219558755723
369	0.0446602714156869	0.0378009657124732	0.9175387628718399
370	0.5369382479778	0.4544706885591164	0.008591063463083571
371	0.5359861448651977	0.453664817569681	0.01034903756512115
372	0.5369383895106135	0.4544708083541124	0.008590802135274021
373	0.3506132108863132	0.2967630411309675	0.3526237479827194
374	0.007266104859721604	0.006150114452038352	0.98658378068824
375	0.5034460394464454	0.4261224993028362	0.07043146125071846
376	0.2894960853428501	0.245032805423043	0.4654711092341069
377	0.4995548565114811	0.4228289574580842	0.07761618603043478
378	0.5359856558163695	0.4536644036331463	0.01034994055048427
379	0.004955531667741087	0.004194418813889218	0.9908500495183697
380	0.5373488848937699	0.4548182563523432	0.007832858753886974
381	0.4812454468188313	0.4073316631947901	0.1114228899863785
382	0.0001121828737033095	9.495287036916656e-05	0.9997928642559275
383	0.5091583223154732	0.4309574410089053	0.05988423667562138
384	0.5346702404975439	0.4525510210273451	0.01277873847511109
385	0.5384745181325165	0.4557710052299	0.005754476637583561
386	0.4982411471917974	0.4217170188295142	0.08004183397868835
387	0.5268518302293311	0.4459334289459196	0.02721474082474917
388	0.5347172945442421	0.452590848111899	0.01269185734385886
389	0.0005747825368078388	0.0004865025284725378	0.9989387149347196
390	0.5267398147223685	0.4458386177366785	0.02742156754095315
391	0.3143001793043343	0.2660272749066675	0.4196725457889981
392	0.5380776635836588	0.4554351029901986	0.006487233426142412
393	0.5245354447743918	0.4439728137417703	0.0314917414838379
394	0.08615073412218095	0.07291896899473579	0.8409302968830833
395	0.4996095422576439	0.4228752441005548	0.07751521364180139
396	0.5374806319603617	0.4549297685798575	0.007589599459780806
397	0.006961621169367049	0.005892395965915202	0.9871459828647177
398	1.307666628598998e-09	1.106824025562315e-09	0.9999999975855094
399	0.5128329534436653	0.434067690921851	0.05309935563448362
400	0.4982294851010371	0.4217071479022003	0.08006336699676256
401	0.536938461400588	0.4544708692026109	0.008590669396801191
402	0.03197523112641462	0.0270642021900801	0.9409605666835053
403	0.5367743146883414	0.4543319335435842	0.008893751768074453
404	0.5405747551931889	0.4575486699552124	0.001876574851598474
405	0.5249458999431873	0.444320227702105	0.03073387235470773
406	0.5380768073692064	0.4554343782804703	0.006488814350323207
407	0.5041658318285309	0.4267317398267476	0.06910242834472152
408	0.02018181069738003	0.0170821159389399	0.9627360733636801
409	0.5175346038474764	0.4380472217234502	0.04441817442907332
410	0.2047591935744134	0.173310528804833	0.6219302776207536
411	0.08604230998035996	0.07282719755812198	0.8411304924615181
412	0.2895679994245847	0.2450936743262475	0.4653383262491677
413	0.4995621081039047	0.4228350952890439	0.07760279660705137
414	0.4982345069177965	0.4217113984254757	0.0800540946567279
415	0.5283563101384435	0.4472068379883799	0.02443685187317661
416	0.5361449283144833	0.453799213701453	0.01005585798406378
417	0.5267108197518994	0.4458140760612745	0.02747510418682613
418	0.4825245912416363	0.4084143456983892	0.1090610630599743
419	0.5396994476467581	0.4568077996133704	0.003492752739871562
420	0.5405732925370679	0.4575474319463037	0.001879275516628599
421	0.2936136287013482	0.2485179413252743	0.4578684299733776
422	0.4071392681461704	0.3446073440115502	0.2482533878422795
423	0.5373586238041356	0.4548264994777237	0.007814876718140882
424	0.4995902245720681	0.4228588933900252	0.07755088203790662
425	0.5396867892194041	0.4567970853753415	0.003516125405254357
426	0.5380621998931394	0.4554220143452667	0.006515785761593889
427	0.5300635898750293	0.4486518991297148	0.02128451099525586
428	0.5349013776535391	0.4527466581659404	0.01235196418052047
429	0.539693258853459	0.4568025613477735	0.003504179798767572
430	0.06983638289246963	0.05911031508586258	0.8710533020216678
431	0.5406197074270048	0.4575867180412476	0.001793574531747481
432	0.4394556970132338	0.3719603398808132	0.1885839631059529
433	0.5380620248237654	0.4554218661645416	0.006516109011692916
434	0.5374687499628906	0.4549197115209825	0.007611538516126804
435	0.4887719560398718	0.4137021868835296	0.09752585707659864
436	0.5355797671433248	0.4533208548071656	0.01109937804950954
437	0.5402462822902987	0.4572706467245863	0.002483070985114967
438	0.5405827423514943	0.457555430377567	0.001861827270938589
439	0.5093522750462131	0.4311216048236814	0.05952612013010555
440	0.4971324208393316	0.4207785801343264	0.08208899902634188
441	0.1477485113768389	0.1250560338212164	0.7271954548019447
442	0.5369384635835324	0.4544708710502802	0.008590665366187441
443	0.5366110628767202	0.4541937553387061	0.00919518178457367
444	0.05903323169356024	0.04996640406356642	0.8910003642428733
445	0.5373349114506676	0.4548064290699096	0.007858659479422846
446	0.5405726725327674	0.457546907167556	0.001880420299676742
447	0.3344793298670443	0.2831071392771269	0.3824135308558289
448	1.913290898495197e-05	1.619431350491079e-05	0.9999646727775101
449	0.5374933071026363	0.4549404969655867	0.007566195931776925
450	0.5326734699750891	0.4508609315661226	0.01646559845878824
451	1.301705755054349e-09	1.101778673858552e-09	0.9999999975965156
452	0.06776014589675884	0.05735296429067095	0.8748868898125701
453	9.324156552732949e-08	7.892072998548513e-08	0.9999998278377045
454	0.5128573558616695	0.4340883454081996	0.05305429873013113
455	0.5400334146943043	0.4570904731510183	0.002876112154677388
456	0.5238579048588196	0.443399336189899	0.03274275895128139
457	0.4982623909086777	0.4217349997550202	0.08000260933630217
458	0.5406197074270048	0.4575867180412476	0.001793574531747481
459	0.5341461890557178	0.4521074578792474	0.01374635306503482
460	0.5323123881698133	0.4505553077866882	0.01713230404349837
461	0.01036702973873694	0.008774772818701145	0.980858197442562
462	0.5359139808417533	0.4536037371129479	0.01048228204529881
463	1.035401760043876e-10	8.763759195674157e-11	0.9999999998088223
464	9.25293731522996e-05	7.831792219467234e-05	0.999829152704653
465	0.008134690954494777	0.006885295680142555	0.9849800133653627
466	0.5400250196986974	0.4570833675304962	0.00289161277080641
467	0.5406197074270048	0.4575867180412476	0.001793574531747481
468	0.4917337072315845	0.4162090470457696	0.09205724572264581
469	0.5376160839263299	0.4550444166766769	0.007339499396993053
470	0.02016153303639642	0.01706495269421987	0.9627735142693837
471	6.730593608135418e-07	5.696851589584212e-07	0.9999987572554803
472	0.0008463360599711835	0.0007163485435729591	0.998437315396456
473	3.42986897445816e-08	2.903080420067224e-08	0.999999936670506
474	0.4334544956941156	0.3668808542864209	0.1996646500194634
475	0.4823757022044998	0.4082883243104902	0.10933597348501
476	0.5374666066795436	0.4549178974213869	0.007615495899069446
477	0.5338072507732643	0.4518205766313835	0.01437217259535215
478	0.009696592687746001	0.008207307212838789	0.9820961000994151
479	0.486160256700894	0.4114916146224459	0.1023481286766601
480	7.734533630541959e-07	6.546597933737405e-07	0.9999985718868436
481	0.5400330176906362	0.4570901371225622	0.002876845186801682
482	0.5365942958555276	0.4541795635397513	0.009226140604721118
483	0.4632006297117572	0.3920583231292221	0.1447410471590208
484	0.5330280537525992	0.4511610553403626	0.0158108909070382
485	0.2937342111169407	0.248620003664191	0.4576457852188683
486	0.5400340179258215	0.4570909837330899	0.002874998341088542
487	0.5374778035885204	0.4549273746135065	0.007594821797973358
488	0.5357899066860954	0.4534987193252104	0.01071137398869421
489	0.2642342518101951	0.2236508999188439	0.5121148482709609
490	0.1472363861896842	0.1246225651917954	0.7281410486185202
491	0.2730268457309164	0.2310930522118133	0.4958801020572703
492	0.007871358393408846	0.006662407981589728	0.9854662336250014
493	0.003978759179801316	0.003367667382357854	0.9926535734378408
494	0.4982341144954453	0.4217110662746988	0.08005481922985597
495	7.665419247766361e-06	6.488098727827485e-06	0.9999858464820244
496	0.4982243499468155	0.4217028014487977	0.08007284860438678
497	0.5267547864105159	0.4458512899451622	0.02739392364432184
498	0.5126946737384007	0.4339506493940738	0.05335467686752551
499	0.5400248262829787	0.4570832038212146	0.002891969895806815
500	0.4331662480121682	0.3666368781439434	0.2001968738438884
501	0.540576115858325	0.4575498216377824	0.001874062503892569
502	0.5308809573867377	0.4493437283619421	0.01977531425132026
503	0.2512713422663629	0.2126789446738927	0.5360497130597442
504	0.5367744942523895	0.4543320855286532	0.00889342021895722
505	0.5281400121459887	0.4470237608879217	0.02483622696608978
506	0.5400207406199947	0.4570797456692268	0.002899513710778609
507	0.5092218354413476	0.4310111992467611	0.05976696531189134
508	0.02464965831200213	0.02086375337944958	0.9544865883085483
509	0.5359351439912751	0.4536216498453178	0.01044320616340713
510	1.970666393484502e-06	1.667994627203838e-06	0.9999963613389794
511	0.0007016817814712872	0.0005939115039311342	0.9987044067145976
512	0.4829464770348603	0.4087714346702812	0.1082820882948585
513	0.5341596821083665	0.4521188785536938	0.01372143933793958
514	0.4223351784907756	0.3574693367334413	0.2201954847757832
515	0.5053408937736508	0.4277263257280304	0.0669327804983188
516	0.5374625999423492	0.4549145060730923	0.007622893984558414
517	0.5374778751791843	0.4549274352086651	0.007594689612150657
518	0.006734851607183992	0.005700455608792713	0.9875646927840234
519	0.5400307799378412	0.457088243062943	0.002880976999215745
520	0.5374638433586878	0.4549155585149358	0.007620598126376468
521	0.0006033470598591225	0.0005106798682474022	0.9988859730718935
522	0.3355818668140173	0.2840403391885502	0.3803777939974325
523	0.5328757142102011	0.4510321134052532	0.01609217238454578
524	0.005809948192432694	0.004917606755436152	0.9892724450521312
525	0.5374826715415288	0.4549314949047392	0.007585833553731974
526	0.05709283998190674	0.0483240342741339	0.8945831257439594
527	0.5352278338007916	0.4530229743914747	0.01174919180773368
528	0.4917156834947707	0.4161937915483059	0.09209052495692326
529	0.3500702781566613	0.2963034966443985	0.35362622519894
530	0.4916661583224003	0.4161518728746541	0.09218196880294564
531	0.535789932292018	0.4534987409983569	0.01071132670962501
532	0.5313242105099483	0.4497189028868902	0.01895688660316145
533	0.5250970722750172	0.4444481816968084	0.03045474602817448
534	0.5249596280096546	0.4443318472949417	0.03070852469540381
535	0.2051130680435952	0.1736100522123724	0.6212768797440325
536	0.5406197074270048	0.4575867180412476	0.001793574531747481
537	0.5374933071026363	0.4549404969655867	0.007566195931776925
538	0.5374555570391218	0.4549085448790607	0.007635898081817416
539	0.0103335314855063	0.008746419513142093	0.9809200490013517
540	0.5396975261062833	0.4568061731994839	0.003496300694232865
541	0.5350970689371483	0.452912293511796	0.01199063755105586
542	0.5376157494322913	0.455044133557088	0.007340117010620612
543	0.5374573096681184	0.4549100283243355	0.007632662007546031
544	0.4647636262705089	0.393381261334773	0.1418551123947181
545	0.5367748303896723	0.4543323700391029	0.008892799571224644
546	0.5357067352880034	0.4534283221003867	0.01086494261160982
547	0.2937267998572284	0.2486137306890077	0.457659469453764
548	0.5396958969978813	0.4568047943034563	0.003499308698662143
549	0.5359870472680077	0.4536655813737646	0.01034737135822771
550	0.4901472642405916	0.4148662635111792	0.09498647224822919
551	0.5380665038076119	0.4554256572278165	0.006507838964571658
552	0.5374933071026363	0.4549404969655867	0.007566195931776925
553	0.0001119634226503843	9.476712448217954e-05	0.9997932694528675
554	0.5384744599872189	0.4557709560150536	0.005754583997727468
555	0.2584276837826052	0.218736154173681	0.522836162043714
556	0.128623910846155	0.1088687526872463	0.7625073364665987
557	0.5374933071026363	0.4549404969655867	0.007566195931776925
558	0.5374583619606075	0.4549109189967618	0.00763071904263086
559	6.880265606928041e-08	5.823535685205047e-08	0.999999872961987
560	0.05894841230309389	0.04989461195910454	0.8911569757378016
561	0.5366242369596101	0.4542049060334921	0.009170857006897794
562	0.08641945477721188	0.07314641723777288	0.8404341279850153
563	0.5380488184574781	0.455410688144718	0.006540493397803838
564	0.5374933071026363	0.4549404969655867	0.007566195931776925
565	0.4251761224119718	0.3598739442369791	0.214949933351049
566	0.5380659596645255	0.4554251966588701	0.006508843676604261
567	0.000221945752894027	0.0001878574296400103	0.999590196817466
568	0.5376157719516947	0.4550441526177693	0.007340075430536002
569	0.4899436812190975	0.4146939485079069	0.09536237027299553
570	4.19017754086763e-09	3.546614306868659e-09	0.9999999922632082
571	0.5339270184442783	0.4519219493611487	0.01415103219457313
572	0.535789917202419	0.4534987282263473	0.01071135457123376
573	0.5396711810873726	0.456783874473458	0.003544944439169446
574	0.0572284161256704	0.04843878747646306	0.8943327963978664
575	0.000359894407004377	0.0003046187519251128	0.9993354868410705
576	0.5374649375052866	0.4549164846131604	0.007618577881553092
577	0.5405770668931112	0.4575506266045281	0.00187230650236056
578	0.5042397053866132	0.4267942672531963	0.06896602736019043
579	0.5376164569489409	0.4550447324072913	0.00733881064376792
580	0.5318063229281959	0.4501269683646412	0.01806670870716293
581	0.5380576810343317	0.4554181895313676	0.006524129434300856
582	0.5040776086535901	0.4266570667200854	0.06926532462632436
583	0.5348699290910478	0.4527200397421208	0.01241003116683135
584	0.007032888244129155	0.005952717235001004	0.9870143945208699
585	0.5376157495244408	0.4550441336350844	0.007340116840474685
586	0.5366054016980291	0.454188963652162	0.009205634649809016
587	0.5369387513512399	0.4544711146201667	0.008590134028593413
588	8.448193294337112e-10	7.150647654582139e-10	0.9999999984401159
589	0.2663970608158371	0.2254815262557046	0.5081214129284581
590	0.005965208123572252	0.005049020541055598	0.9889857713353721
591	0.009081439194060898	0.007686634243651883	0.9832319265622872
592	0.5357899330739171	0.4534987416601653	0.01071132526591756
593	0.5400343443098543	0.4570912599882769	0.002874395701868778
594	0.5346575402057533	0.4525402713547771	0.01280218843946967
595	0.5405810409263355	0.4575539902718075	0.001864968801856811
596	0.4982371214871084	0.4217136114269147	0.08004926708597686
597	0.537004036153223	0.4545263724249916	0.008469591421785543
598	0.4917325209056993	0.4162080429259402	0.09205943616836049
599	0.5347917095718824	0.452653833844389	0.01255445658372873
600	0.5405815690354455	0.4575544372694124	0.001863993695142045
601	0.538043300602247	0.4554060177687936	0.006550681628959222
602	0.5380367194927809	0.4554004474422956	0.006562833064923511
603	0.4631088525086174	0.3919806418523488	0.1449105056390338
604	0.5273576292710754	0.4463615430533424	0.02628082767558225
605	0.540033667926609	0.457090687489744	0.002875644583647024
606	0.5367737404115144	0.4543314474690943	0.008894812119391304
607	0.5024173608495506	0.4252518139456326	0.07233082520481687
608	0.5328131445754982	0.4509791537491413	0.01620770167536048
609	0.5359869957230182	0.4536655377454945	0.01034746653148734
610	0.5319070361178361	0.4502122131629307	0.01788075071923322
611	0.4259272411323055	0.3605096997327093	0.2135630591349851
612	0.5359854813404343	0.4536642559547146	0.01035026270485114
613	0.006730527086506836	0.005696795284915175	0.987572677628578
614	0.5380458886397228	0.4554082083133825	0.006545903046894732
615	9.086992404893967e-07	7.691334544963113e-07	0.999998322167305
616	0.009901047513813431	0.008380360121496434	0.9817185923646901
617	0.5366247386307729	0.4542053306537154	0.009169930715511688
618	0.5372667980229886	0.4547487770838684	0.007984424893142886
619	0.5373920404355368	0.4548547836976307	0.007753175866832648
620	0.5376159035880931	0.4550442640363259	0.007339832375580969
621	0.5405825536714024	0.4575552706765743	0.0018621756520233
622	0.4995961262306214	0.4228638886214816	0.07753998514789699
623	0.5369382962604129	0.4544707294260736	0.008590974313513473
624	0.499615300799137	0.4228801181960907	0.07750458100477225
625	0.5376158894073052	0.4550442520335445	0.007339858559150258
626	0.5376159237407981	0.4550442810938064	0.007339795165395513
627	1.146863928825112e-14	9.70718777028364e-15	0.9999999999999789
628	0.5380682269392602	0.4554271157061976	0.006504657354542228
629	0.5268436158051721	0.4459264761631412	0.02722990803168657
630	0.2947501201961442	0.2494798807552307	0.4557699990486251
631	0.4555953462183635	0.385621123993293	0.1587835297883436
632	0.5380712573732448	0.4554296807002631	0.006499061926492222
633	0.5405829315426135	0.4575555905110993	0.001861477946287261
634	0.537283416218028	0.4547628429146611	0.00795374086731095
635	0.5374713145459659	0.4549218822134978	0.007606803240536395
636	0.4820020278359496	0.4079720420411389	0.1100259301229114
637	0.0006032282438313245	0.0005105793009993648	0.9988861924551693
638	0.2937012961381066	0.2485921440487679	0.4577065598131255
639	0.1284632892716391	0.1087328007452072	0.7628039099831537
640	0.4982308898611306	0.4217083369072477	0.08006077323162167
641	0.4857538665532034	0.4111476413425758	0.1030984921042208
642	0.5331231871520242	0.451241577340247	0.01563523550772877
643	0.1353092823971427	0.1145273278092342	0.7501633897936231
644	0.532736552901746	0.4509143256784289	0.01634912141982506
645	0.4632792918116354	0.3921249036323428	0.1445958045560219
646	0.5357191464422951	0.4534388270436611	0.01084202651404378
647	0.0865206704451613	0.07323208733946368	0.8402472422153749
648	0.00542626167075239	0.004592850084896061	0.9899808882443516
649	0.0007188130006534686	0.0006084115642395684	0.9986727754351069
650	0.5350986261255685	0.4529136115339263	0.01198776234050525
651	0.5361425430316188	0.4537971947706915	0.01006026219768964
652	0.4057332655872033	0.3434172873271993	0.2508494470855973
653	0.5359742648390871	0.4536547621793881	0.01037097298152478
654	0.06969616770495482	0.05899163534372036	0.8713121969513248
655	0.4982198664546827	0.4216990065696575	0.08008112697565983
656	0.5405728243564248	0.4575470356728401	0.001880139970734952
657	0.1292021622215951	0.1093581912805041	0.7614396464979007
658	0.4901359473904127	0.4148566847994513	0.09500736781013601
659	0.12701012007162	0.1075028216751506	0.7654870582532294
660	0.05745190471358334	0.04862795077935018	0.8939201445070665
661	0.4995963962083807	0.4228641171337519	0.07753948665786715
662	0.05467280546025685	0.04627568931168576	0.8990515052280574
663	0.006634037165191137	0.005615125109351199	0.9877508377254577
664	0.5052479181358536	0.4276476300823243	0.06710445178182219
665	0.5041004777650898	0.4266764233982307	0.06922309883667946
666	0.5359855240763262	0.4536642921268634	0.01035018379681038
667	0.006937093632941331	0.005871635577900309	0.9871912707891584
668	0.504016511247665	0.4266053531752885	0.06937813557704643
669	0.5357131891706304	0.4534337847406297	0.01085302608873992
670	0.2891141340153427	0.2447095174407431	0.4661763485439143
671	0.5267171838249476	0.4458194626856605	0.02746335348939178
672	0.4996000831079112	0.4228672377677812	0.07753267912430764
673	0.5361448939671836	0.4537991846295047	0.01005592140331177
674	0.00696960782934774	0.005899155966482086	0.9871312362041702
675	0.4854701284806334	0.4109074821851737	0.1036223893341929
676	7.294848928688722e-10	6.174443761534696e-10	0.9999999986530708
677	0.007876084979202507	0.006666408617991156	0.9854575064028064
678	0.002160817871342883	0.001828941017963479	0.9960102411106936
679	0.008075110322619513	0.006834865950289788	0.9850900237270906
680	0.02041073403586797	0.01727587927701778	0.9623133866871142
681	0.5039467837038539	0.4265463349828489	0.06950688131329703
682	0.275179701778706	0.2329152542510467	0.4919050439702473
683	0.05140012183242101	0.0435056523709756	0.9050942257966034
684	8.218908834937654e-08	6.956578659624855e-08	0.9999998482451251
685	0.5326233633108568	0.4508185207110925	0.01655811597805085
686	0.05897792975781603	0.04991959587117004	0.8911024743710139
687	0.5374541610675957	0.4549073633127575	0.007638475619646749
688	0.5374726051108859	0.4549229745624412	0.007604420326672892
689	0.536938359723043	0.4544707831415714	0.00859085713538553
690	0.498234615270904	0.4217114901367879	0.08005389459230824
691	0.5326228970985504	0.4508181261036516	0.01655897679779803
692	0.5335108689737472	0.4515697156785455	0.01491941534770726
693	0.5330908466395274	0.4512142039597175	0.01569494940075499
694	0.5405733749552952	0.457547501706036	0.001879123338668844
695	0.5372548735187822	0.4547386840468053	0.008006442434412581
696	0.5384759264039234	0.4557721972069633	0.005751876389113376
697	0.04534954238903066	0.03838437256612746	0.9162660850448419
698	0.2769913137096032	0.2344486233577132	0.4885600629326835
699	0.05714912109376846	0.04837167125242144	0.8944792076538101
700	0.5040348306076291	0.4266208588915757	0.06934431050079515
701	2.289417233361118e-05	1.937788992241346e-05	0.999957727937744
702	0.4967036487973974	0.4204156625625821	0.08288068864002041
703	0.5351293641883763	0.4529396285826688	0.01193100722895481
704	0.2686849937573144	0.2274180589262795	0.5038969473164061
705	0.5357832062829193	0.4534930480271487	0.01072374568993212
706	0.5376158890527912	0.4550442517334799	0.007339859213728846
707	0.4996054124586651	0.4228717485913552	0.07752283894997963
708	0.5353555526898047	0.4531310771233072	0.0115133701868881
709	0.4260253291239718	0.3605927225333384	0.2133819483426898
710	0.5384842641471226	0.4557792543683911	0.005736481484486367
711	1.982162930491385e-06	1.677725427922992e-06	0.9999963401116415
712	0.5374467517359393	0.4549010919695028	0.007652156294558008
713	0.5349220895427478	0.4527641889464081	0.01231372151084417
714	0.5400326056540715	0.4570897883700904	0.002877605975838094
715	0.0001808871004544863	0.0001531049155179785	0.9996660079840275
716	0.301309637802183	0.2550319316554216	0.4436584305423956
717	0.536938302653482	0.4544707348372405	0.008590962509277515
718	0.5366193727706214	0.4542007889281688	0.009179838301209683
719	0.5330528653811042	0.4511820561871702	0.01576507843172573
720	0.5374828759852033	0.4549316679482089	0.007585456066587834
721	0.5366163357282343	0.4541982183406758	0.009185445931089893
722	0.5369382875881322	0.4544707220857558	0.008590990326111976
723	0.5396944780367696	0.4568035932785043	0.003501928684726003
724	0.5367669031665647	0.4543256603465867	0.008907436486848498
725	0.5344857888535277	0.4523948990412925	0.01311931210517984
726	0.5384632931337308	0.4557615042622443	0.005775202604024996
727	0.5360624696125071	0.4537294197107921	0.01020811067670088
728	0.538076378974413	0.455434015682206	0.006489605343380923
729	0.532640792867026	0.4508332732872469	0.01652593384572716
730	0.5268566504074753	0.4459375087999595	0.02720584079256513
731	7.959841715759778e-06	6.737301280002117e-06	0.9999853028570043
732	0.5367737069815254	0.4543314191735685	0.008894873844906096
733	0.5357923381384482	0.4535007773343561	0.01070688452719568
734	0.5367679807830807	0.4543265724535596	0.008905446763359685
735	0.5406177160930556	0.4575850325533642	0.001797251353580087
736	0.2897382468418997	0.2452377736919828	0.4650239794661176
737	0.5311699504521011	0.4495883354054879	0.01924171414241095
738	0.5366395882743785	0.4542178995622998	0.009142512163321665
739	0.5311762915197978	0.4495937025578806	0.01923000592232158
740	0.1491992889158594	0.1262839885619858	0.7245167225221548
741	0.5374727307549283	0.4549230809089991	0.007604188336072606
742	0.5400343963227543	0.4570913040125917	0.002874299664654118
743	0.5384827804745905	0.4557779985709512	0.005739220954458248
744	0.537474267498212	0.4549243816261317	0.007601350875656157
745	0.5359854125792258	0.4536641977544395	0.01035038966633484
746	0.5400334290822795	0.4570904853291654	0.002876085588555189
747	0.5400343381286405	0.4570912547564268	0.002874407114932626
748	0.5380814617158716	0.4554383177728452	0.006480220511283276
749	0.5359855238003627	0.4536642918932848	0.01035018430635249
750	0.536938303650621	0.4544707356812305	0.008590960668148526
751	0.5359854088104755	0.4536641945645259	0.01035039662499862
752	0.5366399584175461	0.4542182128557202	0.009141828726733761
753	0.5364226723130006	0.4540342994058607	0.009543028281138758
754	0.350766286179107	0.2968926058136463	0.3523411080072466
755	0.5311511037302825	0.4495723833240814	0.01927651294563598
756	0.03194563625951762	0.02703915275546234	0.9410152109850201
757	0.4995432086812355	0.4228190986010333	0.07763769271773131
758	0.5384801333756409	0.4557757580360537	0.005744108588305239
759	0.05751126319094865	0.04867819247507893	0.8938105443339724

*** RUNNING MODEL 4 (Freqs) ***
######################################

>Done in 5747 seconds 

-39502.3878850249

------------------------------------------------

dN/dS = 0.1770423097424659 (sample variance = 0.03184392425629372)

Rate[1]=  0.00000000 (weight=0.4813945)
Rate[2]=  0.33333333 (weight=0.5123448)
Rate[3]=  0.66666667 (weight=0.0000000)
Rate[4]=  1.00000000 (weight=0.0062607)
Rate[5]=  3.00000000 (weight=0.0000000)

------------------------------------------------

 Sites with dN/dS>1 (Posterior cutoff = 0.95)


------------------------------------------------

 Sites with dN/dS<=1 (Posterior cutoff = 0.95)

1 (0)
2 (0)
3 (0)
4 (0)
5 (0)
6 (0)
7 (0)
8 (0)
9 (0)
10 (0)
11 (0)
12 (0)
13 (0)
14 (0)
15 (0)
16 (0)
17 (0)
18 (0)
19 (0)
20 (0)
21 (0)
22 (0)
23 (0)
24 (0)
25 (0)
26 (0)
27 (0)
28 (0)
29 (0)
30 (0)
31 (0)
32 (0)
33 (0)
34 (0)
35 (0)
36 (0)
37 (0)
38 (0)
39 (0)
40 (0)
41 (0)
42 (0)
43 (0)
44 (0)
45 (0)
46 (0)
47 (0)
48 (0)
49 (0)
50 (0)
51 (0)
52 (0)
53 (0)
54 (0)
55 (0)
56 (0)
57 (0)
58 (0)
59 (0)
60 (0)
61 (0)
62 (0)
63 (0)
64 (0)
65 (0)
66 (0)
67 (0)
68 (0)
69 (0)
70 (0)
71 (0)
72 (0)
73 (0)
74 (0)
75 (0)
76 (0)
77 (0)
78 (0)
79 (0)
80 (0)
81 (0)
82 (0)
83 (0)
84 (0)
85 (0)
86 (0)
87 (0)
88 (0)
89 (0)
90 (0)
91 (0)
92 (0)
93 (0)
94 (0)
95 (0)
96 (0)
97 (0)
98 (0)
99 (0)
100 (0)
101 (0)
102 (0)
103 (0)
104 (0)
105 (0)
106 (0)
107 (0)
108 (0)
109 (0)
110 (0)
111 (0)
112 (0)
113 (0)
114 (0)
115 (0)
116 (0)
117 (0)
118 (0)
119 (0)
120 (0)
121 (0)
122 (0)
123 (0)
124 (0)
125 (0)
126 (0)
127 (0)
128 (0)
129 (0)
130 (0)
131 (0)
132 (0)
133 (0)
134 (0)
135 (0)
136 (0)
137 (0)
138 (0)
139 (0)
140 (0)
141 (0)
142 (0)
143 (0)
144 (0)
145 (0)
146 (0)
147 (0)
148 (0)
149 (0)
150 (0)
151 (0)
152 (0)
153 (0)
154 (0)
155 (0)
156 (0)
157 (0)
158 (0)
159 (0)
160 (0)
161 (0)
162 (0)
163 (0)
164 (0)
165 (0)
166 (0)
167 (0)
168 (0)
169 (0)
170 (0)
171 (0)
172 (0)
173 (0)
174 (0)
175 (0)
176 (0)
177 (0)
178 (0)
179 (0)
180 (0)
181 (0)
182 (0)
183 (0)
184 (0)
185 (0)
186 (0)
187 (0)
188 (0)
189 (0)
190 (0)
191 (0)
192 (0)
193 (0)
194 (0)
195 (0)
196 (0)
197 (0)
198 (0)
199 (0)
200 (0)
201 (0)
202 (0)
203 (0)
204 (0)
205 (0)
206 (0)
207 (0)
208 (0)
209 (0)
210 (0)
211 (0)
212 (0)
213 (0)
214 (0)
215 (0)
216 (0)
217 (0)
218 (0)
219 (0)
220 (0)
221 (0)
222 (0)
223 (0)
224 (0)
225 (0)
226 (0)
227 (0)
228 (0)
229 (0)
230 (0)
231 (0)
232 (0)
233 (0)
234 (0)
235 (0)
236 (0)
237 (0)
238 (0)
239 (0)
240 (0)
241 (0)
242 (0)
243 (0)
244 (0)
245 (0)
246 (0)
247 (0)
248 (0)
249 (0)
250 (0)
251 (0)
252 (0)
253 (0)
254 (0)
255 (0)
256 (0)
257 (0)
258 (0)
259 (0)
260 (0)
261 (0)
262 (0)
263 (0)
264 (0)
265 (0)
266 (0)
267 (0)
268 (0)
269 (0)
270 (0)
271 (0)
272 (0)
273 (0)
274 (0)
275 (0)
276 (0)
277 (0)
278 (0)
279 (0)
280 (0)
281 (0)
282 (0)
283 (0)
284 (0)
285 (0)
286 (0)
287 (0)
288 (0)
289 (0)
290 (0)
291 (0)
292 (0)
293 (0)
294 (0)
295 (0)
296 (0)
297 (0)
298 (0)
299 (0)
300 (0)
301 (0)
302 (0)
303 (0)
304 (0)
305 (0)
306 (0)
307 (0)
308 (0)
309 (0)
310 (0)
311 (0)
312 (0)
313 (0)
314 (0)
315 (0)
316 (0)
317 (0)
318 (0)
319 (0)
320 (0)
321 (0)
322 (0)
323 (0)
324 (0)
325 (0)
326 (0)
327 (0)
328 (0)
329 (0)
330 (0)
331 (0)
332 (0)
333 (0)
334 (0)
335 (0)
336 (0)
337 (0)
338 (0)
339 (0)
340 (0)
341 (0)
342 (0)
343 (0)
344 (0)
345 (0)
346 (0)
347 (0)
348 (0)
349 (0)
350 (0)
351 (0)
352 (0)
353 (0)
354 (0)
355 (0)
356 (0)
357 (0)
358 (0)
359 (0)
360 (0)
361 (0)
362 (0)
363 (0)
364 (0)
365 (0)
366 (0)
367 (0)
368 (0)
369 (0)
370 (0)
371 (0)
372 (0)
373 (0)
374 (0)
375 (0)
376 (0)
377 (0)
378 (0)
379 (0)
380 (0)
381 (0)
382 (0)
383 (0)
384 (0)
385 (0)
386 (0)
387 (0)
388 (0)
389 (0)
390 (0)
391 (0)
392 (0)
393 (0)
394 (0)
395 (0)
396 (0)
397 (0)
398 (0)
399 (0)
400 (0)
401 (0)
402 (0)
403 (0)
404 (0)
405 (0)
406 (0)
407 (0)
408 (0)
409 (0)
410 (0)
411 (0)
412 (0)
413 (0)
414 (0)
415 (0)
416 (0)
417 (0)
418 (0)
419 (0)
420 (0)
421 (0)
422 (0)
423 (0)
424 (0)
425 (0)
426 (0)
427 (0)
428 (0)
429 (0)
430 (0)
431 (0)
432 (0)
433 (0)
434 (0)
435 (0)
436 (0)
437 (0)
438 (0)
439 (0)
440 (0)
441 (0)
442 (0)
443 (0)
444 (0)
445 (0)
446 (0)
447 (0)
448 (0)
449 (0)
450 (0)
451 (0)
452 (0)
453 (0)
454 (0)
455 (0)
456 (0)
457 (0)
458 (0)
459 (0)
460 (0)
461 (0)
462 (0)
463 (0)
464 (0)
465 (0)
466 (0)
467 (0)
468 (0)
469 (0)
470 (0)
471 (0)
472 (0)
473 (0)
474 (0)
475 (0)
476 (0)
477 (0)
478 (0)
479 (0)
480 (0)
481 (0)
482 (0)
483 (0)
484 (0)
485 (0)
486 (0)
487 (0)
488 (0)
489 (0)
490 (0)
491 (0)
492 (0)
493 (0)
494 (0)
495 (0)
496 (0)
497 (0)
498 (0)
499 (0)
500 (0)
501 (0)
502 (0)
503 (0)
504 (0)
505 (0)
506 (0)
507 (0)
508 (0)
509 (0)
510 (0)
511 (0)
512 (0)
513 (0)
514 (0)
515 (0)
516 (0)
517 (0)
518 (0)
519 (0)
520 (0)
521 (0)
522 (0)
523 (0)
524 (0)
525 (0)
526 (0)
527 (0)
528 (0)
529 (0)
530 (0)
531 (0)
532 (0)
533 (0)
534 (0)
535 (0)
536 (0)
537 (0)
538 (0)
539 (0)
540 (0)
541 (0)
542 (0)
543 (0)
544 (0)
545 (0)
546 (0)
547 (0)
548 (0)
549 (0)
550 (0)
551 (0)
552 (0)
553 (0)
554 (0)
555 (0)
556 (0)
557 (0)
558 (0)
559 (0)
560 (0)
561 (0)
562 (0)
563 (0)
564 (0)
565 (0)
566 (0)
567 (0)
568 (0)
569 (0)
570 (0)
571 (0)
572 (0)
573 (0)
574 (0)
575 (0)
576 (0)
577 (0)
578 (0)
579 (0)
580 (0)
581 (0)
582 (0)
583 (0)
584 (0)
585 (0)
586 (0)
587 (0)
588 (0)
589 (0)
590 (0)
591 (0)
592 (0)
593 (0)
594 (0)
595 (0)
596 (0)
597 (0)
598 (0)
599 (0)
600 (0)
601 (0)
602 (0)
603 (0)
604 (0)
605 (0)
606 (0)
607 (0)
608 (0)
609 (0)
610 (0)
611 (0)
612 (0)
613 (0)
614 (0)
615 (0)
616 (0)
617 (0)
618 (0)
619 (0)
620 (0)
621 (0)
622 (0)
623 (0)
624 (0)
625 (0)
626 (0)
627 (0)
628 (0)
629 (0)
630 (0)
631 (0)
632 (0)
633 (0)
634 (0)
635 (0)
636 (0)
637 (0)
638 (0)
639 (0)
640 (0)
641 (0)
642 (0)
643 (0)
644 (0)
645 (0)
646 (0)
647 (0)
648 (0)
649 (0)
650 (0)
651 (0)
652 (0)
653 (0)
654 (0)
655 (0)
656 (0)
657 (0)
658 (0)
659 (0)
660 (0)
661 (0)
662 (0)
663 (0)
664 (0)
665 (0)
666 (0)
667 (0)
668 (0)
669 (0)
670 (0)
671 (0)
672 (0)
673 (0)
674 (0)
675 (0)
676 (0)
677 (0)
678 (0)
679 (0)
680 (0)
681 (0)
682 (0)
683 (0)
684 (0)
685 (0)
686 (0)
687 (0)
688 (0)
689 (0)
690 (0)
691 (0)
692 (0)
693 (0)
694 (0)
695 (0)
696 (0)
697 (0)
698 (0)
699 (0)
700 (0)
701 (0)
702 (0)
703 (0)
704 (0)
705 (0)
706 (0)
707 (0)
708 (0)
709 (0)
710 (0)
711 (0)
712 (0)
713 (0)
714 (0)
715 (0)
716 (0)
717 (0)
718 (0)
719 (0)
720 (0)
721 (0)
722 (0)
723 (0)
724 (0)
725 (0)
726 (0)
727 (0)
728 (0)
729 (0)
730 (0)
731 (0)
732 (0)
733 (0)
734 (0)
735 (0)
736 (0)
737 (0)
738 (0)
739 (0)
740 (0)
741 (0)
742 (0)
743 (0)
744 (0)
745 (0)
746 (0)
747 (0)
748 (0)
749 (0)
750 (0)
751 (0)
752 (0)
753 (0)
754 (0)
755 (0)
756 (0)
757 (0)
758 (0)
759 (0)


------------------------------------------------

Tabulated Posteriors for Each Site
Sites in Columns, Rate Classes in Rows
Import the following part into a data processing program
for further analysis


Rate/Site	Rate=0	Rate=0.3333333333333333	Rate=0.6666666666666666	Rate=1	Rate=3
1	0.9982705748002743	0.001729425138376027	0	6.134973444012094e-11	0
2	0	0.999996570916631	0	3.429083369001928e-06	0
3	0.9827556602878437	0.0172442785935324	0	6.111862385076259e-08	0
4	0	0.9998577933322224	0	0.0001422066677776758	0
5	0	0.9995198145464732	0	0.0004801854535267942	0
6	0	0.9999652971034235	0	3.47028965765418e-05	0
7	0.9815972781295923	0.01840264390513754	0	7.796527020841252e-08	0
8	0	0.9999894899017348	0	1.051009826526762e-05	0
9	0.996946619199521	0.003053380462264249	0	3.382146878935839e-10	0
10	0.9816237020275075	0.01837621205605632	0	8.591643630916928e-08	0
11	0	0.9999996825994967	0	3.174005034278532e-07	0
12	0	0.9999070079903366	0	9.299200966336036e-05	0
13	0	0.9994068170146813	0	0.0005931829853188538	0
14	0.9901669814545957	0.009833007537849416	0	1.100755480087616e-08	0
15	0.9885880221550043	0.01141196052645394	0	1.731854176168741e-08	0
16	0.9857488295164106	0.01425113641198623	0	3.407160295383453e-08	0
17	0	0.9999863743608278	0	1.362563917214716e-05	0
18	0.9901961999389154	0.009803788921060699	0	1.114002393490671e-08	0
19	0.9930072950827091	0.006992700885375002	0	4.031915945816968e-09	0
20	0.9858385656335232	0.01416140134156618	0	3.302491054987867e-08	0
21	0	0.9999928450606639	0	7.154939336101085e-06	0
22	0	0.9999942183776372	0	5.781622362806637e-06	0
23	0	0.9999928522656498	0	7.147734350186993e-06	0
24	0	0.9999928516898048	0	7.14831019525534e-06	0
25	0	0.9999950690608638	0	4.930939136180462e-06	0
26	0.9969608344206026	0.003039165246050158	0	3.333473714129385e-10	0
27	0.9974626423694507	0.00253735742548298	0	2.050662403460715e-10	0
28	0.9982814557445774	0.001718544195224556	0	6.019796701202252e-11	0
29	0.9886286826784614	0.01137130018796231	0	1.713357634385755e-08	0
30	0.9930071274745851	0.006992868492623764	0	4.032791199827563e-09	0
31	0.9929824121907609	0.007017583649847188	0	4.159391948730219e-09	0
32	0.9875899486784815	0.01241002668891683	0	2.463260165883806e-08	0
33	0	0.9999830924564808	0	1.690754351918745e-05	0
34	0	0.9999922352277458	0	7.764772254172452e-06	0
35	0.9857731582407087	0.01422680782247154	0	3.393681973734972e-08	0
36	0.9654563319250838	0.03454317526731675	0	4.928075993405115e-07	0
37	0	0.9999802449338459	0	1.975506615419642e-05	0
38	0.9889138540185164	0.01108612929234242	0	1.668914116284549e-08	0
39	0.9918003516422851	0.008199641380994292	0	6.976720607969383e-09	0
40	0.9902029499441682	0.009797038860456462	0	1.1195375305142e-08	0
41	0.9877489838081501	0.01225099422567182	0	2.196617800280404e-08	0
42	0	0.9999994721162936	0	5.278837063906449e-07	0
43	0.9905909333702746	0.009409057012619773	0	9.617105752068298e-09	0
44	0	0.9999864029471282	0	1.359705287190559e-05	0
45	0.990172083267682	0.009827905750265766	0	1.098205219522006e-08	0
46	0.9881302413740354	0.01186973730377005	0	2.132219459973054e-08	0
47	0	0.9999998946613653	0	1.053386346649697e-07	0
48	0	0.9999937182076369	0	6.28179236306722e-06	0
49	0.9902404444442687	0.009759544749588258	0	1.080614291470365e-08	0
50	0	0.9999990404015336	0	9.595984663420175e-07	0
51	0.9982814557445774	0.001718544195224556	0	6.019796701202252e-11	0
52	0	0.9999863944661217	0	1.360553387824459e-05	0
53	0.9982814557445774	0.001718544195224556	0	6.019796701202252e-11	0
54	0	0.9999946131884486	0	5.386811551458279e-06	0
55	0	0.9999922345562583	0	7.765443741697027e-06	0
56	0	0.9999907565529538	0	9.243447046286499e-06	0
57	0	0.9999981083845878	0	1.891615412191268e-06	0
58	0	0.9982990761955016	0	0.001700923804498349	0
59	0.9886284784609575	0.01137150438804309	0	1.715099944279155e-08	0
60	0	0.9999716717804421	0	2.832821955789677e-05	0
61	0	0.9999468714451046	0	5.312855489538884e-05	0
62	0	0.999966093547205	0	3.390645279506645e-05	0
63	0	0.9999948017646101	0	5.198235389954071e-06	0
64	0	0.9999970976373678	0	2.90236263222469e-06	0
65	0	0.9999045489457665	0	9.545105423345925e-05	0
66	0	0.9998830285926383	0	0.0001169714073616261	0
67	0	0.9999503864482937	0	4.961355170636985e-05	0
68	0.9905917136300576	0.009408276755591884	0	9.614350417959132e-09	0
69	0	0.9999962960386718	0	3.703961328251195e-06	0
70	0	0.9999824856026919	0	1.751439730817306e-05	0
71	0.9961898906657001	0.003810108673562078	0	6.607378014041421e-10	0
72	0	0.9999961853283295	0	3.814671670575634e-06	0
73	0	0.9999927253526428	0	7.274647357249535e-06	0
74	0.980364781940038	0.01963512801505759	0	9.004490434133781e-08	0
75	0	0.9999976096850004	0	2.390314999652253e-06	0
76	0	0.984036393118161	0	0.01596360688183893	0
77	0.9885168092427635	0.01148316512421944	0	2.563301714027374e-08	0
78	0.990259462049518	0.00974052720778131	0	1.074270079363691e-08	0
79	0	0.9998831379478028	0	0.00011686205219712	0
80	0	0.9999826299454788	0	1.737005452115997e-05	0
81	0	0.9999786172730928	0	2.138272690719106e-05	0
82	0	0.9999994471409058	0	5.528590941922063e-07	0
83	0.996969902224621	0.003030097446039992	0	3.293389721273339e-10	0
84	0.9886505215392355	0.01134946142370031	0	1.703706412951932e-08	0
85	0.9803858366885769	0.01961407398655205	0	8.932487110402213e-08	0
86	0.9566069473480719	0.04339205919357689	0	9.934583511755559e-07	0
87	0	0.9999964731794968	0	3.526820503147779e-06	0
88	0.9557063807369598	0.04429245107350722	0	1.16818953298292e-06	0
89	0	0.999955918428664	0	4.408157133596517e-05	0
90	0	0.9999914569275345	0	8.543072465421228e-06	0
91	0	0.9999557928846164	0	4.420711538359772e-05	0
92	0.9463693172954675	0.05362876760313482	0	1.915101397753897e-06	0
93	0	0.9999173144529014	0	8.268554709863027e-05	0
94	0.9821034659909326	0.01789646677736586	0	6.723170145876681e-08	0
95	0.9886500822779035	0.0113499006857474	0	1.7036349151604e-08	0
96	0.9881676726245939	0.01183230801329183	0	1.936211421585691e-08	0
97	0.9858021088426723	0.01419785741953954	0	3.373778822509662e-08	0
98	0.990259462049518	0.00974052720778131	0	1.074270079363691e-08	0
99	0.990259462049518	0.00974052720778131	0	1.074270079363691e-08	0
100	0.9961236542172842	0.003876344999739798	0	7.829759550929298e-10	0
101	0.9899335677368832	0.01006641968525535	0	1.257786139039338e-08	0
102	0	0.9987472532818338	0	0.001252746718166178	0
103	0.9755410862947229	0.02445873928630314	0	1.744189738604125e-07	0
104	0	0.9999702567576989	0	2.974324230098834e-05	0
105	0	0.9999785896880659	0	2.141031193413392e-05	0
106	0	0.9999785174112784	0	2.148258872149123e-05	0
107	0	0.9997603385195325	0	0.0002396614804675127	0
108	0	0.9999785413684571	0	2.145863154298417e-05	0
109	0	0.916169733270412	0	0.08383026672958808	0
110	0	0.9999976985495824	0	2.30145041759398e-06	0
111	0.9851994386410179	0.01480052319074592	0	3.816823607388111e-08	0
112	0	0.9999908037474374	0	9.196252562497994e-06	0
113	0	0.9999840166537156	0	1.598334628427901e-05	0
114	0	0.9999852308033538	0	1.47691966463615e-05	0
115	0.9851993757463746	0.01480058607986918	0	3.817375614089873e-08	0
116	0.9876972039270973	0.01230277301980988	0	2.305309296956485e-08	0
117	0	0.9998073323107823	0	0.0001926676892176774	0
118	0.9851995431201965	0.01480041872163564	0	3.815816795078418e-08	0
119	0.9981889667323715	0.001811033194082678	0	7.354583419442732e-11	0
120	0	0.9999897217260413	0	1.027827395864036e-05	0
121	0	0.9999498082372462	0	5.019176275381909e-05	0
122	0	0.9998672624142335	0	0.0001327375857665008	0
123	0	0.997487180784149	0	0.002512819215851063	0
124	0.9899672846203357	0.01003270334017818	0	1.203948614770011e-08	0
125	0.9840448328275946	0.01595511572865762	0	5.144374767525288e-08	0
126	0	0.9999941250255211	0	5.874974478871868e-06	0
127	0	0.999993338994401	0	6.6610055990083e-06	0
128	0.9854739080113828	0.01452605602732445	0	3.596129261125621e-08	0
129	0	0.9945995311444853	0	0.005400468855514744	0
130	0.9982011819340514	0.001798817996758519	0	6.91902494783519e-11	0
131	0.9862793929954092	0.01372057660197889	0	3.040261195398262e-08	0
132	0.9906101331874401	0.009389857251365692	0	9.561194255256892e-09	0
133	0	0.9999950911113673	0	4.908888632767637e-06	0
134	0	0.9999997607265753	0	2.39273424753464e-07	0
135	0.9982071795782931	0.001792820354645071	0	6.706192326114422e-11	0
136	0	0.9999874829328832	0	1.251706711672377e-05	0
137	0	0.9999993523462063	0	6.476537936775764e-07	0
138	0.9918150665936807	0.008184926468585997	0	6.93773337532021e-09	0
139	0	0.9999621747101908	0	3.782528980930744e-05	0
140	0	0.9999939389749332	0	6.061025066796225e-06	0
141	0	0.9999844706393424	0	1.552936065760899e-05	0
142	0.9814802595967893	0.01851962852766063	0	1.118755501508994e-07	0
143	0.9726277703103974	0.02737197363479428	0	2.560548083299668e-07	0
144	0	0.9999950979193198	0	4.902080680126633e-06	0
145	0.9881666722785513	0.01183330837215107	0	1.934929780827594e-08	0
146	0	0.9999996454558681	0	3.545441318775287e-07	0
147	0	0.9995783508397296	0	0.0004216491602703292	0
148	0	0.9999994811403323	0	5.188596676812732e-07	0
149	0.9906101342729926	0.009389856162509496	0	9.56449800356653e-09	0
150	0	0.999993352382045	0	6.647617954989217e-06	0
151	0.9974737385314313	0.002526261268515042	0	2.000538232360512e-10	0
152	0	0.9999587853471165	0	4.121465288349902e-05	0
153	0	0.9999703329864523	0	2.966701354771841e-05	0
154	0	0.9999723379155603	0	2.766208443983215e-05	0
155	0	0.9999970490210309	0	2.950978969115814e-06	0
156	0	0.9996324694384005	0	0.000367530561599509	0
157	0	0.9999946051785927	0	5.394821407173531e-06	0
158	0.9901652978897822	0.009834690365847299	0	1.174437040851588e-08	0
159	0	0.9999954775038896	0	4.522496110428828e-06	0
160	0.9918527759059971	0.0081472174112224	0	6.682780484533032e-09	0
161	0	0.9999996453169846	0	3.546830154099312e-07	0
162	0.9881694191632658	0.01183056147721057	0	1.935952352398003e-08	0
163	0.9930262230537765	0.006973772967306615	0	3.978916905358235e-09	0
164	0.9982860893025541	0.00171391063773378	0	5.971196334175385e-11	0
165	0.9901736576194868	0.009826330688495224	0	1.169201786179078e-08	0
166	0	0.9999556823834364	0	4.431761656360862e-05	0
167	0.988166745660401	0.01183323499023562	0	1.934936340861255e-08	0
168	0	0.9999998840374253	0	1.1596257467316e-07	0
169	0.9906095921806232	0.009390398251707947	0	9.567668921621875e-09	0
170	0.9962004070983822	0.003799592248382067	0	6.53235784106391e-10	0
171	0.9902170833245222	0.00978290549145967	0	1.118401816873744e-08	0
172	0	0.9999950880300396	0	4.911969960554614e-06	0
173	0.975052863112594	0.02494695163808067	0	1.852493254530423e-07	0
174	0	0.9999954842784339	0	4.515721566172023e-06	0
175	0	0.9999917863800046	0	8.213619995398941e-06	0
176	0	0.9999533401371538	0	4.665986284621676e-05	0
177	0	0.9999898812845374	0	1.011871546265058e-05	0
178	0	0.9999928723765649	0	7.127623435215857e-06	0
179	0	0.9999202587149985	0	7.974128500157617e-05	0
180	0.9902145832114244	0.009785405581463024	0	1.120711252042608e-08	0
181	0.9501699009371826	0.04982857134502175	0	1.527717795680548e-06	0
182	0	0.9999974590869652	0	2.540913034629246e-06	0
183	0.9827524783285355	0.01724745556758534	0	6.610387921344875e-08	0
184	0	0.7034475940986815	0	0.2965524059013185	0
185	0	0.9999839292764179	0	1.607072358206194e-05	0
186	0.9857983843195895	0.01420158192630145	0	3.375410907921569e-08	0
187	0.9876175916702559	0.01238238384876916	0	2.448097514139932e-08	0
188	0	0.9999662352725298	0	3.376472747018753e-05	0
189	0	0.9999943354791111	0	5.664520888778781e-06	0
190	0	0.9999513325850667	0	4.866741493336275e-05	0
191	0	0.9999035778229624	0	9.642217703764224e-05	0
192	0	0.9999670143866445	0	3.298561335565827e-05	0
193	0	0.9999966685659041	0	3.331434095926616e-06	0
194	0	0.9998126536112448	0	0.0001873463887552306	0
195	0	0.9971792588392366	0	0.002820741160763337	0
196	0.9944153941173071	0.00558460380708449	0	2.075608342956015e-09	0
197	0.9876279202011775	0.01237205551972464	0	2.42790979053089e-08	0
198	0.992956731043696	0.007043264606435938	0	4.349868184012526e-09	0
199	0	0.996699210623009	0	0.003300789376990996	0
200	0.9906094042387698	0.00939058620102861	0	9.560201668712759e-09	0
201	0.9812028645968311	0.01879704871589071	0	8.668727812351322e-08	0
202	0	0.9999998949293593	0	1.050706407849913e-07	0
203	0	0.9999852595340905	0	1.474046590956056e-05	0
204	0	0.9999954897518737	0	4.510248126303769e-06	0
205	0.9851995852303572	0.01480037661515597	0	3.815448680867429e-08	0
206	0.9982860893025541	0.00171391063773378	0	5.971196334175385e-11	0
207	0	0.9999858068521716	0	1.419314782833044e-05	0
208	0.9901177908207249	0.009882196901388886	0	1.227788624440477e-08	0
209	0	0.9999894694773248	0	1.053052267514127e-05	0
210	0.9901611368755349	0.009838851334537933	0	1.178992729955147e-08	0
211	0.9789239245356415	0.02107595419636373	0	1.212679948510286e-07	0
212	0.9881662475926383	0.01183373305823602	0	1.934912572179922e-08	0
213	0.9881001341503889	0.01189984618974602	0	1.965986520475297e-08	0
214	0	0.9995109050078272	0	0.0004890949921727205	0
215	0	0.9998070793451965	0	0.0001929206548034072	0
216	0.9901634310957971	0.009836557191971042	0	1.171223185792983e-08	0
217	0.9981855980478811	0.001814401876864925	0	7.525399327826521e-11	0
218	0.9898694461330322	0.01013054183935623	0	1.202761163019221e-08	0
219	0.9906095927240746	0.009390397708256577	0	9.567668903121911e-09	0
220	0	0.9999950871776471	0	4.912822353003948e-06	0
221	0	0.9999593150676342	0	4.068493236576506e-05	0
222	0.9862811592673415	0.01371881034324728	0	3.038941116739455e-08	0
223	0.9789529023332199	0.02104698694264313	0	1.107241369996276e-07	0
224	0	0.9999928608704666	0	7.139129533354888e-06	0
225	0	0.9999989602291764	0	1.039770823512744e-06	0
226	0.9969489838797002	0.003051015767165719	0	3.531340920897052e-10	0
227	0	0.9999555798824665	0	4.442011753355342e-05	0
228	0.9851995476719314	0.01480041416977903	0	3.815828949457914e-08	0
229	0	0.9999982391686477	0	1.760831352270357e-06	0
230	0.9901524122305831	0.009847575886278671	0	1.188313820997522e-08	0
231	0.9881676444268662	0.01183233621102399	0	1.936210997567553e-08	0
232	0	0.9999882473903524	0	1.175260964757879e-05	0
233	0.9974792639359983	0.002520735866139119	0	1.978625965766847e-10	0
234	0	0.9999856555053089	0	1.434449469105242e-05	0
235	0.985798643477193	0.0142013228084608	0	3.371434624183199e-08	0
236	0.9918455930804059	0.008154400183392427	0	6.736201657127731e-09	0
237	0.983662397073287	0.01633755151832501	0	5.140838803072308e-08	0
238	0	0.999992870624108	0	7.129375892077552e-06	0
239	0.9944372805665905	0.00556271743357045	0	1.999839104248391e-09	0
240	0.990259462049518	0.00974052720778131	0	1.074270079363691e-08	0
241	0.9901543987310031	0.009845589406657558	0	1.186233932989177e-08	0
242	0.9918253024565621	0.00817469065466893	0	6.888768973104456e-09	0
243	0.9982860893025541	0.00171391063773378	0	5.971196334175385e-11	0
244	0.9851995517126333	0.01480041012944587	0	3.815792084168779e-08	0
245	0	0.9999928740844994	0	7.125915500622163e-06	0
246	0.9906095614157651	0.009390429016684956	0	9.567550019429199e-09	0
247	0.9753841644508433	0.02461565736188405	0	1.781872726382395e-07	0
248	0.9767168702440754	0.02328297953579768	0	1.502201268462931e-07	0
249	0	0.3485823083471051	0	0.6514176916528949	0
250	0.9881670782372289	0.0118329024013944	0	1.936137673417111e-08	0
251	0	0.9993333510838354	0	0.0006666489161646414	0
252	0.9961482543041257	0.003851744953287011	0	7.425872162861827e-10	0
253	0	0.9999990210347262	0	9.789652737904734e-07	0
254	0.9969499506638404	0.003050048984090334	0	3.520693532632635e-10	0
255	0	0.9999852647469041	0	1.473525309591128e-05	0
256	0.9969698506686804	0.003030149001952521	0	3.293669700096605e-10	0
257	0	0.9999973880576644	0	2.611942335600583e-06	0
258	0.9969324822882152	0.003067517342031975	0	3.697528901338875e-10	0
259	0.9834385324910266	0.01656141124187379	0	5.626709946636396e-08	0
260	0	0.999998231272503	0	1.768727497034177e-06	0
261	0	0.9999841497817687	0	1.585021823125614e-05	0
262	0.9886500780455856	0.01134990491806659	0	1.703634780620201e-08	0
263	0.9886500782859443	0.01134990467770929	0	1.703634631065256e-08	0
264	0.9894546450476296	0.01054534033447136	0	1.461789910396675e-08	0
265	0.9961119704001061	0.003888028795689018	0	8.042048715505538e-10	0
266	0.9929589183620494	0.007041077248425653	0	4.389524961565908e-09	0
267	0.9881676014919579	0.01183237914922313	0	1.935881884253115e-08	0
268	0.983418351757934	0.0165815917155129	0	5.652655298488024e-08	0
269	0.9829818573595104	0.01701808325905488	0	5.938143468199253e-08	0
270	0	0.9999954742357943	0	4.525764205636153e-06	0
271	0	0.9982590046869706	0	0.00174099531302939	0
272	0.9881662364530793	0.01183374417760151	0	1.936931912531529e-08	0
273	0	0.9998963715066357	0	0.0001036284933643183	0
274	0	0.9988971087951527	0	0.00110289120484733	0
275	0.9969404584552275	0.003059541182612817	0	3.621597041470759e-10	0
276	0.9906094714306416	0.00939051900084965	0	9.568508741273876e-09	0
277	0.9756504255265689	0.02434937173712721	0	2.027363038939777e-07	0
278	0	0.9999954898951713	0	4.510104828801129e-06	0
279	0.9887047577470675	0.01129522566604347	0	1.658688900763727e-08	0
280	0.9817557514338381	0.01824417631799681	0	7.224816507652988e-08	0
281	0.9844163610198993	0.01558359191285486	0	4.706724579399558e-08	0
282	0	0.9999965445122992	0	3.455487700731701e-06	0
283	0.9982860893025541	0.00171391063773378	0	5.971196334175385e-11	0
284	0.9943873605913738	0.005612637236883374	0	2.171742837613996e-09	0
285	0	0.999999283760868	0	7.162391320687503e-07	0
286	0	0.9999903999667429	0	9.600033257026364e-06	0
287	0.985798383644352	0.01420158260153879	0	3.37541091162939e-08	0
288	0	0.9997955183076458	0	0.0002044816923542008	0
289	0	0.9999982297515502	0	1.770248449864181e-06	0
290	0.9842037642545211	0.01579618917465838	0	4.657082047792915e-08	0
291	0.9756377280780959	0.02436209923897662	0	1.726829275166725e-07	0
292	0	0.5181810287403248	0	0.4818189712596752	0
293	0	0.9777181420572691	0	0.02228185794273083	0
294	0	0.9999998952279308	0	1.047720692943862e-07	0
295	0	0.9996001182897919	0	0.000399881710208039	0
296	0	0.9999996742354814	0	3.257645185254919e-07	0
297	0	0.9999945014164038	0	5.498583596218179e-06	0
298	0	0.9999966683350792	0	3.331664920825856e-06	0
299	0	0.999870098373685	0	0.0001299016263149827	0
300	0	0.9999974315077039	0	2.568492296047938e-06	0
301	0	0.9999994451341089	0	5.548658910399068e-07	0
302	0	0.9999907768608169	0	9.223139183073293e-06	0
303	0	0.9999786302167599	0	2.136978324003311e-05	0
304	0	0.9999964381830693	0	3.561816930732955e-06	0
305	0.9901674313195068	0.009832556966978226	0	1.171351497741666e-08	0
306	0.9919135244209852	0.008086469339575008	0	6.239439742941775e-09	0
307	0.9886501399881732	0.01134984297542645	0	1.70364003199226e-08	0
308	0.9881657757203378	0.01183420491923066	0	1.936043149792356e-08	0
309	0	0.9999909094127897	0	9.090587210241679e-06	0
310	0.9930216052497224	0.006978390741990106	0	4.008287407699812e-09	0
311	0.9944368747301195	0.005563123268721464	0	2.001158958897082e-09	0
312	0	0.9995117997821182	0	0.0004882002178817558	0
313	0.9886498720747754	0.01135011087155539	0	1.705366922285209e-08	0
314	0	0.9999864115364873	0	1.358846351284264e-05	0
315	0	0.99999130520499	0	8.694795010058745e-06	0
316	0.9862347480846071	0.01376522121374993	0	3.070164290978016e-08	0
317	0.9831207587725593	0.0168791755049903	0	6.572245042818752e-08	0
318	0	0.9999654251664147	0	3.457483358517336e-05	0
319	0.9929970152751858	0.007002980591442981	0	4.133371140124126e-09	0
320	0	0.9999968706172715	0	3.12938272865527e-06	0
321	0	0.9998968961223791	0	0.0001031038776209548	0
322	0.9889137994293934	0.01108618475890004	0	1.581170657816967e-08	0
323	0.9981820205200345	0.001817979403588721	0	7.637677260491582e-11	0
324	0	0.9999996487413062	0	3.512586937587019e-07	0
325	0	0.9999996535884337	0	3.464115663696525e-07	0
326	0	0.9999928392655988	0	7.160734401199268e-06	0
327	0	0.9999464127911647	0	5.358720883527662e-05	0
328	0.9981900703908302	0.001809929536033158	0	7.313670240186781e-11	0
329	0.9857983884961148	0.01420157778976573	0	3.371411943226534e-08	0
330	0	0.9999998623230215	0	1.376769785378108e-07	0
331	0.9877660994749846	0.01223387857538195	0	2.194963345306068e-08	0
332	0.983906436734251	0.01609351131115443	0	5.195459451808037e-08	0
333	0.985798383644252	0.01420158260163887	0	3.375410911629342e-08	0
334	0	0.9999966146046757	0	3.385395324308428e-06	0
335	0.9757399571416074	0.02425987259667792	0	1.702617147162221e-07	0
336	0.9617320203581654	0.03826730280773166	0	6.768341030297475e-07	0
337	0.9526921462838631	0.04730654507644777	0	1.308639689039744e-06	0
338	0	0.9967722443257553	0	0.003227755674244726	0
339	0	0.999994336240603	0	5.663759396955658e-06	0
340	0	0.9843568845643236	0	0.01564311543567653	0
341	0	0.9999897559151438	0	1.024408485629205e-05	0
342	0	0.9998994915907917	0	0.0001005084092083329	0
343	0	0.9997251040187698	0	0.0002748959812303159	0
344	0	0.01466638850119023	0	0.9853336114988097	0
345	0	0.9999859385011044	0	1.40614988956046e-05	0
346	0	0.9999785393804688	0	2.146061953130033e-05	0
347	0.9861889638475072	0.01381100514165014	0	3.101084263913976e-08	0
348	0	0.999998413961541	0	1.586038459059486e-06	0
349	0.9902009055706326	0.009799083545001164	0	1.088436624407285e-08	0
350	0.9919031904698126	0.00809680321760258	0	6.312584759517547e-09	0
351	0	0.9999785980607575	0	2.140193924251651e-05	0
352	0.9847696496678715	0.0152303081703008	0	4.216182760800799e-08	0
353	0	0.9998349288498157	0	0.0001650711501842996	0
354	0	0.9998606172434813	0	0.000139382756518646	0
355	0	0.9991509547194964	0	0.0008490452805035883	0
356	0	0.9964196693620931	0	0.003580330637906907	0
357	0	0.9999997777808283	0	2.222191717915746e-07	0
358	0.9901880078839542	0.009811980588661093	0	1.152738461756086e-08	0
359	0.9853022704557212	0.0146976921192852	0	3.742499355329763e-08	0
360	0	0.9999303963628627	0	6.960363713721044e-05	0
361	0.9901726299856632	0.009827358356861656	0	1.165747504301276e-08	0
362	0	0.9999962379510843	0	3.762048915664411e-06	0
363	0	0.9999996605845157	0	3.394154842176584e-07	0
364	0	0.9999928653415999	0	7.134658400087557e-06	0
365	0	0.9999971438339817	0	2.856166018259456e-06	0
366	0	0.9999553061469241	0	4.46938530760115e-05	0
367	0.9798824865799446	0.02011741659446437	0	9.682559099443224e-08	0
368	0	0.9998989904587521	0	0.0001010095412479332	0
369	0	0.9999058162924855	0	9.418370751448181e-05	0
370	0.9886498719946847	0.01135011095164337	0	1.705367200596873e-08	0
371	0.9857998457237601	0.01420012052888116	0	3.374735890435679e-08	0
372	0.9886502598069081	0.01134972315652298	0	1.703656895010839e-08	0
373	0	0.9999945023091968	0	5.497690803083382e-06	0
374	0	0.9998798926997686	0	0.0001201073002313229	0
375	0	0.9999963585775496	0	3.641422450351151e-06	0
376	0	0.9999832355365615	0	1.676446343852682e-05	0
377	0	0.9999954760038896	0	4.523996110423504e-06	0
378	0.9857988263939181	0.01420113989146673	0	3.371461501018138e-08	0
379	0	0.9997167858214704	0	0.0002832141785295673	0
380	0.9898357644976513	0.01016422247498863	0	1.30273600102633e-08	0
381	0	0.9999878253394007	0	1.217466059935452e-05	0
382	0	0.9995625319779897	0	0.0004374680220103299	0
383	0	0.9999974985680141	0	2.50143198592685e-06	0
384	0.9816800000003377	0.01831992371824008	0	7.628142216261472e-08	0
385	0.9929945971432275	0.007005398705364351	0	4.151408188012049e-09	0
386	0	0.9999950889442744	0	4.911055725561959e-06	0
387	0	0.9999996731956154	0	3.268043845842373e-07	0
388	0.9818652786366996	0.01813465083237047	0	7.053092998299803e-08	0
389	0	0.999341882612123	0	0.0006581173878770283	0
390	0	0.9999996420744471	0	3.579255528397002e-07	0
391	0	0.9999891273015733	0	1.087269842658952e-05	0
392	0.9919075496867181	0.008092444033825575	0	6.279456252694558e-09	0
393	0.9463161558478874	0.05368192313855081	0	1.921013561693433e-06	0
394	0	0.9999840204188648	0	1.597958113519911e-05	0
395	0	0.9999954957110304	0	4.504288969595543e-06	0
396	0.9902264603018121	0.00977352861098685	0	1.108720117801909e-08	0
397	0	0.9998775324152376	0	0.0001224675847623986	0
398	0	0.9042157144399284	0	0.09578428556007167	0
399	0	0.9999982389148063	0	1.761085193552798e-06	0
400	0	0.999995086943628	0	4.913056371971533e-06	0
401	0.9886504262979429	0.01134955665403188	0	1.704802546044984e-08	0
402	0	0.9999971533542131	0	2.846645786844688e-06	0
403	0.9881670414345097	0.01183293920082162	0	1.936466861130515e-08	0
404	0.9981859707579002	0.001814029167452996	0	7.464689880593174e-11	0
405	0.947624291840619	0.0523739231480938	0	1.785011287133303e-06	0
406	0.9919065632898154	0.008093430421652727	0	6.288531800685614e-09	0
407	0	0.9999965447206076	0	3.455279392476002e-06	0
408	0	0.9999897440247451	0	1.025597525498737e-05	0
409	0	0.9999988842766711	0	1.115723328898842e-06	0
410	0	0.9999990493283081	0	9.506716920058225e-07	0
411	0	0.9999835771043656	0	1.642289563439155e-05	0
412	0	0.9999830449761453	0	1.695502385456613e-05	0
413	0	0.9999954775692034	0	4.522430796621939e-06	0
414	0	0.9999950922808707	0	4.907719129278121e-06	0
415	0.9602002077363562	0.03979898961435671	0	8.026492871270848e-07	0
416	0.9862848038499367	0.01371516578587559	0	3.03641878440366e-08	0
417	0	0.999999632625126	0	3.673748739892751e-07	0
418	0	0.9999877434786667	0	1.225652133323493e-05	0
419	0.99616142280817	0.003838576476358373	0	7.154717640977721e-10	0
420	0.9981827455852803	0.001817254338595551	0	7.612419585885569e-11	0
421	0	0.9999852336364061	0	1.476636359389833e-05	0
422	0	0.999998291313524	0	1.708686475941628e-06	0
423	0.9898779739550816	0.0101220133164708	0	1.272844759057058e-08	0
424	0	0.999995487515411	0	4.512484589039328e-06	0
425	0.9961255455616437	0.003874453654512296	0	7.838440994603227e-10	0
426	0.9918582336777768	0.008141759699664569	0	6.62255848887835e-09	0
427	0.9662645881192796	0.03373494263328666	0	4.692474336493708e-07	0
428	0.9824063197764931	0.01759361604727017	0	6.417623669922782e-08	0
429	0.9961450178236997	0.003854981425464238	0	7.508358809188367e-10	0
430	0	0.9999723428256969	0	2.765717430304536e-05	0
431	0.9982860893025541	0.00171391063773378	0	5.971196334175385e-11	0
432	0	0.9999993199305433	0	6.800694568028812e-07	0
433	0.991861082901131	0.008138910451553297	0	6.64731590105193e-09	0
434	0.9901908478150829	0.00980914126737455	0	1.091754246535098e-08	0
435	0	0.9999906608685953	0	9.339131404622462e-06	0
436	0.9845153967168595	0.01548455616314008	0	4.712000040891723e-08	0
437	0.9974553123279836	0.002544687457628137	0	2.143881726550554e-10	0
438	0.9982066760567309	0.001793323876037165	0	6.723201386811593e-11	0
439	0	0.9999976815136301	0	2.318486369852376e-06	0
440	0	0.9999946397122076	0	5.360287792463315e-06	0
441	0	0.9999969455113777	0	3.054488622204537e-06	0
442	0.9886503922930481	0.01134959065646935	0	1.705048254513988e-08	0
443	0.987669219901474	0.01233075654551543	0	2.355301039057765e-08	0
444	0	0.9999559022498986	0	4.409775010143585e-05	0
445	0.9898202617289754	0.0101797260656836	0	1.220534099062757e-08	0
446	0.998181050586084	0.001818949337161576	0	7.675435492358037e-11	0
447	0	0.9999926454166814	0	7.354583318602976e-06	0
448	0	0.9995858285597181	0	0.000414171440281838	0
449	0.990259462049518	0.00974052720778131	0	1.074270079363691e-08	0
450	0.9751979685644468	0.02480184944629407	0	1.81989259177428e-07	0
451	0	0.9055822360844342	0	0.09441776391556578	0
452	0	0.9999686896192661	0	3.131038073388676e-05	0
453	0	0.9785726001206828	0	0.02142739987931718	0
454	0	0.9999982714051898	0	1.728594810125608e-06	0
455	0.9969681242792729	0.003031875389632538	0	3.310944489833161e-10	0
456	0	0.9999994768387102	0	5.231612898993901e-07	0
457	0	0.9999950958317857	0	4.904168214379658e-06	0
458	0.9982860893025541	0.00171391063773378	0	5.971196334175385e-11	0
459	0.9800229730953398	0.01997693253605294	0	9.43686073177053e-08	0
460	0	0.9999998953473168	0	1.046526832083006e-07	0
461	0	0.9999517293051327	0	4.82706948673363e-05	0
462	0.9855990802554693	0.0144008846640681	0	3.508046274835982e-08	0
463	0	0.6443687746627821	0	0.355631225337218	0
464	0	0.9992963613999263	0	0.0007036386000737263	0
465	0	0.9999168451346436	0	8.315486535646671e-05	0
466	0.9969457881509711	0.00305421149274072	0	3.562881043757672e-10	0
467	0.9982860893025541	0.00171391063773378	0	5.971196334175385e-11	0
468	0	0.9999928746134544	0	7.125386545671702e-06	0
469	0.9906098629243139	0.009390127507800657	0	9.567885425033683e-09	0
470	0	0.9999901080882444	0	9.891911755535382e-06	0
471	0	0.9851716304990107	0	0.01482836950098936	0
472	0	0.9997404698343556	0	0.0002595301656444696	0
473	0	0.9968291977747036	0	0.003170802225296406	0
474	0	0.9999386718818234	0	6.132811817666684e-05	0
475	0	0.9999887871304982	0	1.121286950173343e-05	0
476	0.9901916482981754	0.009808340163314829	0	1.153850966749114e-08	0
477	0.9789410841093837	0.02105880508190451	0	1.10808711681134e-07	0
478	0	0.9999447184092611	0	5.528159073879694e-05	0
479	0	0.9999899813644822	0	1.001863551774038e-05	0
480	0	0.9894141276907584	0	0.01058587230924166	0
481	0.9969670557024103	0.003032943965405031	0	3.321848632606939e-10	0
482	0.9876086178305413	0.01239135752572148	0	2.464373709113821e-08	0
483	0	0.9999996850209512	0	3.149790488464503e-07	0
484	0.9763777926482827	0.0236220504771499	0	1.568745673145902e-07	0
485	0	0.9999852584933757	0	1.474150662424905e-05	0
486	0.9969700668109274	0.003029932859893978	0	3.291787605461513e-10	0
487	0.9902164520432403	0.009783536766815688	0	1.118994397647943e-08	0
488	0.9851995192992985	0.01480044253979171	0	3.816090976084705e-08	0
489	0	0.9999753282236704	0	2.467177632949665e-05	0
490	0	0.9999963933143754	0	3.606685624591221e-06	0
491	0	0.9999785923380561	0	2.140766194385693e-05	0
492	0	0.9999059814127524	0	9.401858724749809e-05	0
493	0	0.9994546317081942	0	0.0005453682918059641	0
494	0	0.9999950863899508	0	4.913610049211825e-06	0
495	0	0.9966265903809897	0	0.003373409619010419	0
496	0	0.9999950861656949	0	4.913834305118183e-06	0
497	0	0.9999996476960323	0	3.523039677411412e-07	0
498	0	0.9999981528748277	0	1.847125172257185e-06	0
499	0.9969452533614126	0.003054746281713987	0	3.568733392765704e-10	0
500	0	0.9999369748836319	0	6.302511636812214e-05	0
501	0.9981899162388962	0.001810083687579006	0	7.35247642528384e-11	0
502	0.9690629611125268	0.03093667084443166	0	3.680430415316499e-07	0
503	0	0.9999665676251197	0	3.343237488025822e-05	0
504	0.9881673763390955	0.01183260431047297	0	1.935043158132217e-08	0
505	0.9595277123899524	0.04047147588183786	0	8.117282098204488e-07	0
506	0.9969333739815969	0.003066625651213735	0	3.671892586397574e-10	0
507	0	0.9999975611926832	0	2.438807316763716e-06	0
508	0	0.9995415145500658	0	0.0004584854499341428	0
509	0.9856586457019122	0.01434131965246388	0	3.464562388051558e-08	0
510	0	0.998678095068346	0	0.001321904931653955	0
511	0	0.9996000584686656	0	0.0003999415313343114	0
512	0	0.999988254561379	0	1.174543862111047e-05	0
513	0.9800155763244329	0.01998431824058607	0	1.05434981045027e-07	0
514	0	0.9999163265904537	0	8.367340954627472e-05	0
515	0	0.9999969415431862	0	3.058456813863424e-06	0
516	0.9901644703100069	0.00983551797783342	0	1.171215964033499e-08	0
517	0.9902151969504813	0.009784791846400348	0	1.120311839299788e-08	0
518	0	0.9998671562396594	0	0.0001328437603406426	0
519	0.9969605361390236	0.003039463522191471	0	3.387850109252117e-10	0
520	0.9901688276028187	0.009831160690992023	0	1.170618935651043e-08	0
521	0	0.9994221640414852	0	0.000577835958514783	0
522	0	0.9999927983730941	0	7.201626905853793e-06	0
523	0.9758637797930219	0.02413605256666073	0	1.676403173771109e-07	0
524	0	0.9998086087152819	0	0.0001913912847181054	0
525	0.9902312513228735	0.00976873764177757	0	1.10353490823571e-08	0
526	0	0.9999468878184444	0	5.311218155558588e-05	0
527	0.9834252573116349	0.01657468341990921	0	5.926845597547453e-08	0
528	0	0.9999928645120587	0	7.13548794116057e-06	0
529	0	0.999994419760373	0	5.580239627137287e-06	0
530	0	0.9999928480506742	0	7.151949325730002e-06	0
531	0.9851995839886104	0.01480037785678614	0	3.815460341688758e-08	0
532	0.9706527927455353	0.02934690738597873	0	2.99868485967836e-07	0
533	0.9484077509196054	0.051590551301473	0	1.697778921644203e-06	0
534	0.94767559073047	0.05232262968677298	0	1.779582757038045e-06	0
535	0	0.9999990557227885	0	9.442772114450844e-07	0
536	0.9982860893025541	0.00171391063773378	0	5.971196334175385e-11	0
537	0.990259462049518	0.00974052720778131	0	1.074270079363691e-08	0
538	0.990141214849327	0.00985877311954656	0	1.203112626220243e-08	0
539	0	0.9999504993724173	0	4.950062758271208e-05	0
540	0.9961568916987283	0.003843107576582333	0	7.246894424344833e-10	0
541	0.9830392133035943	0.016960728931419	0	5.776498662349244e-08	0
542	0.9906093182988718	0.009390672140974358	0	9.560153802982274e-09	0
543	0.9901440899634087	0.009855898105780745	0	1.193081045591712e-08	0
544	0	0.9999774851353379	0	2.25148646621658e-05	0
545	0.9881684466138725	0.01183153402687288	0	1.935925472525005e-08	0
546	0.9849122064728982	0.01508775051239432	0	4.301470755502471e-08	0
547	0	0.9999852769426224	0	1.472305737761601e-05	0
548	0.996150675806397	0.003849323458326793	0	7.352761908884021e-10	0
549	0.9858021689834608	0.01419779728353735	0	3.373300175180314e-08	0
550	0	0.9999922695160924	0	7.730483907461196e-06	0
551	0.9918714503517413	0.008128543118846476	0	6.5294121322783e-09	0
552	0.990259462049518	0.00974052720778131	0	1.074270079363691e-08	0
553	0	0.9995614464766412	0	0.0004385535233588699	0
554	0.9929931163882784	0.007006879461839155	0	4.14988242681441e-09	0
555	0	0.9999716365577325	0	2.836344226751276e-05	0
556	0	0.9999947121604271	0	5.287839572919603e-06	0
557	0.990259462049518	0.00974052720778131	0	1.074270079363691e-08	0
558	0.990151302175401	0.00984868595708969	0	1.186750918278366e-08	0
559	0	0.9562561749943947	0	0.04374382500560528	0
560	0	0.9999556990630764	0	4.430093692362189e-05	0
561	0.9877143319204514	0.01228564530671591	0	2.277283255060848e-08	0
562	0	0.9999844252596845	0	1.557474031555171e-05	0
563	0.9918141922399345	0.008185800815588543	0	6.944476906413135e-09	0
564	0.990259462049518	0.00974052720778131	0	1.074270079363691e-08	0
565	0	0.99992187784653	0	7.812215347009134e-05	0
566	0.9918696409576625	0.008130352499750765	0	6.542586830297359e-09	0
567	0	0.9999073583840073	0	9.26416159926508e-05	0
568	0.9906093607255986	0.009390629714228464	0	9.560172857348546e-09	0
569	0	0.9999921644414371	0	7.83555856294849e-06	0
570	0	0.9937151424399523	0	0.006284857560047644	0
571	0.9792570902407772	0.02074279419171183	0	1.15567510981591e-07	0
572	0.9851995431280774	0.01480041871375494	0	3.815816751321331e-08	0
573	0.996079014731055	0.003920984402035833	0	8.669091013310722e-10	0
574	0	0.9999480987749562	0	5.190122504377918e-05	0
575	0	0.9999741520490916	0	2.584795090841466e-05	0
576	0.9901707972534033	0.009829191092275256	0	1.165432152759382e-08	0
577	0.9981920358662116	0.001807964061352795	0	7.243545375686999e-11	0
578	0	0.9999966236754803	0	3.376324519724278e-06	0
579	0.9906108024918864	0.009389187943989635	0	9.564123899482544e-09	0
580	0	0.9999998653137741	0	1.346862260209316e-07	0
581	0.991842713307179	0.008157279955674444	0	6.737146556135654e-09	0
582	0	0.9999966553073973	0	3.344692602630436e-06	0
583	0.9823003547091738	0.01769957708904557	0	6.820178067070124e-08	0
584	0	0.9998803561002058	0	0.0001196438997942766	0
585	0.990609318484868	0.009390671954978117	0	9.56015382536763e-09	0
586	0.9876490888434643	0.01235088723665388	0	2.3919881722892e-08	0
587	0.9886510336288082	0.01134894932114606	0	1.705004565465659e-08	0
588	0	0.7750505603563921	0	0.224949439643608	0
589	0	0.9999756306954067	0	2.436930459325913e-05	0
590	0	0.999820683271483	0	0.0001793167285168942	0
591	0	0.9999272101289594	0	7.278987104069696e-05	0
592	0.9851995855768299	0.01480037626871247	0	3.815445774800935e-08	0
593	0.9969708961259148	0.003029103545697299	0	3.283878894440909e-10	0
594	0.9816801135535511	0.01831981394009322	0	7.250635571389499e-08	0
595	0.9982022466989506	0.001797753232284981	0	6.876435937001046e-11	0
596	0	0.9999950893451143	0	4.910654885724488e-06	0
597	0.9888236065702083	0.01117637536238095	0	1.806741067326401e-08	0
598	0	0.9999928693009646	0	7.130699035356661e-06	0
599	0.9820812745646034	0.01791865799208067	0	6.744331600804231e-08	0
600	0.9982035809566836	0.001796418975019467	0	6.829690272702591e-11	0
601	0.9917954394636909	0.008204553453220844	0	7.083088156436074e-09	0
602	0.9917736676845202	0.0082263250476026	0	7.267877023875997e-09	0
603	0	0.999999683970778	0	3.160292220810082e-07	0
604	0.9564226859250069	0.04357628104722044	0	1.033027772612262e-06	0
605	0.9969690492410966	0.003030950428727494	0	3.301759976038576e-10	0
606	0.9881658592372293	0.01183412140230592	0	1.936046467340977e-08	0
607	0	0.9999962832790356	0	3.716720964386872e-06	0
608	0.9756323078115472	0.02436751938849915	0	1.727999536508782e-07	0
609	0.9858020065323463	0.01419795973270428	0	3.37349495972106e-08	0
610	0	0.999999878653378	0	1.213466219676631e-07	0
611	0	0.999999020573506	0	9.794264940108146e-07	0
612	0.9857985576319809	0.01420140865382838	0	3.371419081301378e-08	0
613	0	0.9998669700955333	0	0.0001330299044667034	0
614	0.99180514459951	0.00819484834997764	0	7.050512490741988e-09	0
615	0	0.9933752786450272	0	0.006624721354972769	0
616	0	0.9999473423720954	0	5.265762790458237e-05	0
617	0.9877161803449107	0.01228379691333973	0	2.274174957040594e-08	0
618	0.9896293242030574	0.01037066290778247	0	1.288916018560185e-08	0
619	0.989981594815607	0.01001839354695542	0	1.163743759050916e-08	0
620	0.9906095506811531	0.009390439752580863	0	9.56626609102847e-09	0
621	0.9982062981431576	0.001793701789474502	0	6.736791444375671e-11	0
622	0	0.9999954887352303	0	4.511264769822897e-06	0
623	0.9886500184085147	0.01134996454245807	0	1.704902727231185e-08	0
624	0	0.9999954929652389	0	4.507034761073186e-06	0
625	0.9906094718854448	0.009390518546046427	0	9.568508723755889e-09	0
626	0.9906095624404908	0.009390427993812797	0	9.56569637798343e-09	0
627	0	0.01855561534232714	0	0.9814443846576728	0
628	0.9918770988338925	0.008122894678127934	0	6.487979610290981e-09	0
629	0	0.9999996696345369	0	3.303654630825302e-07	0
630	0	0.9999843747846411	0	1.56252153589231e-05	0
631	0	0.9999995891324028	0	4.108675971608935e-07	0
632	0.9918874558184522	0.008112537754764698	0	6.426783237593744e-09	0
633	0.9982071795782931	0.001792820354645071	0	6.706192326114422e-11	0
634	0.9896579431265968	0.01034204405451046	0	1.281889273665593e-08	0
635	0.9902013307289049	0.009798658379218733	0	1.089187632737273e-08	0
636	0	0.9999879671978489	0	1.203280215110728e-05	0
637	0	0.9994226055510819	0	0.0005773944489180789	0
638	0	0.9999852475870891	0	1.475241291087181e-05	0
639	0	0.9999945927566969	0	5.407243303080826e-06	0
640	0	0.9999950884308404	0	4.911569159607301e-06	0
641	0	0.999989434511259	0	1.056548874095182e-05	0
642	0.9766435516471021	0.02335629596656646	0	1.523863313461605e-07	0
643	0	0.9996916728222174	0	0.0003083271777825988	0
644	0.9754082077777704	0.02459161488888254	0	1.773333470276265e-07	0
645	0	0.9999996859189728	0	3.140810272823875e-07	0
646	0.984977797058465	0.01502216119694664	0	4.174458839331525e-08	0
647	0	0.999984508296126	0	1.549170387413717e-05	0
648	0	0.9997741426560531	0	0.0002258573439468693	0
649	0	0.999622886132062	0	0.0003771138679379171	0
650	0.9830052003216847	0.0169947363500074	0	6.332830781109711e-08	0
651	0.9862794668180657	0.0137205027799706	0	3.040196377270102e-08	0
652	0	0.9999980102269789	0	1.989773021133593e-06	0
653	0.9857390813335513	0.01426088481036445	0	3.385608428526195e-08	0
654	0	0.9999722004493969	0	2.779955060303354e-05	0
655	0	0.9999950875143097	0	4.912485690364368e-06	0
656	0.9981814562322346	0.001818543691165129	0	7.66002545219436e-11	0
657	0	0.9999950547617603	0	4.945238239695353e-06	0
658	0	0.9999922661721251	0	7.733827874984222e-06	0
659	0	0.9999943594646107	0	5.640535389186885e-06	0
660	0	0.9999507831797894	0	4.921682021062767e-05	0
661	0	0.9999954886827016	0	4.511317298370021e-06	0
662	0	0.9999456414179065	0	5.435858209342745e-05	0
663	0	0.9998524539605607	0	0.0001475460394393413	0
664	0	0.9999968178910268	0	3.182108973128115e-06	0
665	0	0.9999966630278803	0	3.336972119671248e-06	0
666	0.9857983843652768	0.01420158188061418	0	3.375410905462386e-08	0
667	0	0.9998770221165038	0	0.0001229778834962769	0
668	0	0.9999966430143801	0	3.356985620039577e-06	0
669	0.9849947169148653	0.01500524343946616	0	3.9645668709893e-08	0
670	0	0.999983210010298	0	1.678998970201194e-05	0
671	0	0.9999996355926135	0	3.644073865304972e-07	0
672	0	0.9999954884884078	0	4.511511592215014e-06	0
673	0.9862847223288485	0.01371524730641686	0	3.036473459254183e-08	0
674	0	0.9998778537587233	0	0.0001221462412766955	0
675	0	0.9999896502734156	0	1.034972658446736e-05	0
676	0	0.7053534371363301	0	0.2946465628636699	0
677	0	0.9999075999787885	0	9.240002121151373e-05	0
678	0	0.9999714052516299	0	2.85947483700398e-05	0
679	0	0.99991525058497	0	8.47494150300458e-05	0
680	0	0.9999911126123643	0	8.887387635758239e-06	0
681	0	0.9999963019957888	0	3.698004211243146e-06	0
682	0	0.9999794540229912	0	2.054597700880271e-05	0
683	0	0.9999357663930545	0	6.423360694547831e-05	0
684	0	0.9710060481339611	0	0.02899395186603899	0
685	0.975030059023738	0.02496975521039135	0	1.857658707305482e-07	0
686	0	0.9999557900979922	0	4.420990200795379e-05	0
687	0.9901349817235244	0.009865006239520368	0	1.203695526104609e-08	0
688	0.9902040306766959	0.009795958440488976	0	1.088281509575094e-08	0
689	0.9886501612643762	0.01134982169064003	0	1.704498376180235e-08	0
690	0	0.9999950890839443	0	4.910916055636959e-06	0
691	0.9748472195981619	0.02515254899592479	0	2.31405913244911e-07	0
692	0.9779561439633009	0.02204372694316817	0	1.290935310012831e-07	0
693	0.9765436311221346	0.02345621466787093	0	1.54209994546615e-07	0
694	0.9981828773218816	0.001817122602068029	0	7.605037100446464e-11	0
695	0.9895962255623921	0.01040376142937637	0	1.300823157518072e-08	0
696	0.992998605760147	0.007001390122083024	0	4.117770023837e-09	0
697	0	0.9998490421274711	0	0.0001509578725290225	0
698	0	0.9999800607354098	0	1.993926459024178e-05	0
699	0	0.9999484576539857	0	5.154234601433643e-05	0
700	0	0.99999642945736	0	3.57054264005891e-06	0
701	0	0.9997516119353219	0	0.000248388064678063	0
702	0	0.9999939997399049	0	6.00026009509581e-06	0
703	0.9831529569767664	0.01684698573204338	0	5.729119028626591e-08	0
704	0	0.9999769200974925	0	2.307990250748776e-05	0
705	0.985211536858516	0.01478842517397446	0	3.796750944758571e-08	0
706	0.9906094709946806	0.009390519436810667	0	9.56850875136828e-09	0
707	0	0.9999954909482806	0	4.50905171949673e-06	0
708	0.9837977078084841	0.01620223448166067	0	5.770985521395785e-08	0
709	0	0.9999990229640184	0	9.77035981627811e-07	0
710	0.9930249977603343	0.006974998254480111	0	3.985185681834642e-09	0
711	0	0.9988598593572688	0	0.001140140642731181	0
712	0.9901089835081217	0.009891004187181434	0	1.230469675685392e-08	0
713	0.9824299180309282	0.01757000915127193	0	7.281779993053706e-08	0
714	0.9969656461415328	0.003034353524889691	0	3.33577432157526e-10	0
715	0	0.9998550269890654	0	0.0001449730109345435	0
716	0	0.9999799154750381	0	2.008452496184451e-05	0
717	0.9886500126951108	0.01134997025641385	0	1.704847545796503e-08	0
718	0.9876966644084787	0.01230331251546915	0	2.307605222743786e-08	0
719	0.9764096999554084	0.02359014301235988	0	1.570322316422186e-07	0
720	0.9902319786057747	0.00976801036634805	0	1.102787725893538e-08	0
721	0.9876875498088026	0.01231242696155736	0	2.322964004357527e-08	0
722	0.988650080774495	0.01134990218915635	0	1.703634856808793e-08	0
723	0.9961476797322154	0.003852319527217282	0	7.405673140405101e-10	0
724	0.9881454999658782	0.01185448057275709	0	1.946136464008759e-08	0
725	0.9810596165920561	0.01894029754232446	0	8.586561942279483e-08	0
726	0.9929601784186403	0.007039817293005689	0	4.288354040852518e-09	0
727	0.9860335285734227	0.01396643932853424	0	3.209804299528948e-08	0
728	0.9919068552759285	0.00809313847338272	0	6.250688765003122e-09	0
729	0.9750885816091054	0.02491123394958027	0	1.844413145020987e-07	0
730	0	0.9999996731476248	0	3.268523750923532e-07	0
731	0	0.9969216445539034	0	0.003078355446096666	0
732	0.9881657743091794	0.01183420633038914	0	1.936043146725871e-08	0
733	0.9852094138619758	0.01479054833631265	0	3.780171153712123e-08	0
734	0.9881477685064155	0.01185221202835565	0	1.946522881268695e-08	0
735	0.9982818176749262	0.001718182264913876	0	6.015999002460492e-11	0
736	0	0.9999838351456354	0	1.616485436464985e-05	0
737	0.9701175768077815	0.02988210339324274	0	3.19798975756962e-07	0
738	0.9877707919725092	0.01222918615687549	0	2.187061534133272e-08	0
739	0.9701385069669668	0.02986117358010371	0	3.194529294864941e-07	0
740	0	0.999997068940626	0	2.931059374031027e-06	0
741	0.9902043146789758	0.00979567443916165	0	1.088186258384156e-08	0
742	0.9969708415883635	0.003029158083219673	0	3.284169048007799e-10	0
743	0.9930219455413354	0.00697805045214687	0	4.006517635180369e-09	0
744	0.9902068455925709	0.009793143543550726	0	1.086387831334333e-08	0
745	0.985798378432178	0.01420158785370512	0	3.371411695554828e-08	0
746	0.9969681443458854	0.003031855323070604	0	3.310439678777479e-10	0
747	0.9969706717116524	0.003029327959764536	0	3.285828943773986e-10	0
748	0.9919205504428839	0.008079443368113268	0	6.189002866376538e-09	0
749	0.9857983836241048	0.01420158262178615	0	3.375410911599598e-08	0
750	0.9886500332084962	0.01134994974548201	0	1.704602172924867e-08	0
751	0.9857983729602828	0.01420159332560529	0	3.371411195776822e-08	0
752	0.987772158756891	0.01222781939471522	0	2.184839366700273e-08	0
753	0.9870944768269969	0.01290549533335098	0	2.783965221221232e-08	0
754	0	0.9999948260254553	0	5.173974544635748e-06	0
755	0.9700527478670165	0.02994693020579508	0	3.219271884835946e-07	0
756	0	0.9999971464707261	0	2.853529273880602e-06	0
757	0	0.9999954770694829	0	4.522930516994232e-06	0
758	0.9930143150858478	0.006985680921765031	0	3.992387173832557e-09	0
759	0	0.9999516637507367	0	4.833624926336091e-05	0

*** RUNNING MODEL 5 (Gamma) ***
######################################

>Done in 5498 seconds 

-39196.58419188

------------------------------------------------

dN/dS = 0.1016870107087562 (sample variance = 0.007823336842798595)

Rate[1]=  0.01323738 (weight=0.5000000)
Rate[2]=  0.19013664 (weight=0.5000000)

------------------------------------------------

 No rate classes with dN/dS>1.

------------------------------------------------

Tabulated Posteriors for Each Site
Sites in Columns, Rate Classes in Rows
Import the following part into a data processing program
for further analysis


Rate/Site	Rate=0.01323738186386737	Rate=0.1901366395536451
1	0.9861709320184739	0.01382906798152607
2	0.6087708408942082	0.3912291591057919
3	0.9386822643143402	0.06131773568565971
4	4.571191882571837e-05	0.9999542880811743
5	3.056820177319202e-05	0.9999694317982268
6	0.007438527684121428	0.9925614723158785
7	0.9362085859866973	0.0637914140133026
8	0.516835309029049	0.4831646909709511
9	0.9799369747455834	0.02006302525441664
10	0.9365177950753286	0.0634822049246713
11	0.2572313912996924	0.7427686087003076
12	0.3395664595227078	0.6604335404772922
13	2.882332210888662e-06	0.9999971176677891
14	0.9571405069913361	0.04285949300866384
15	0.9528514809768285	0.04714851902317153
16	0.9456750964359814	0.05432490356401859
17	0.0892801037303486	0.9107198962696514
18	0.9572506499236405	0.04274935007635954
19	0.9656121628711234	0.03438783712887664
20	0.9458725357670867	0.05412746423291317
21	0.5481965880243053	0.4518034119756947
22	0.5721976450529649	0.4278023549470352
23	0.5481879786378117	0.4518120213621882
24	0.5481945665204623	0.4518054334795377
25	0.5782807211131085	0.4217192788868914
26	0.9799978708317402	0.02000212916825981
27	0.9822669018006822	0.01773309819931786
28	0.9862276701401717	0.01377232985982827
29	0.9529663940309173	0.04703360596908259
30	0.9656118413294191	0.03438815867058086
31	0.9655664538231712	0.03443354617682876
32	0.9504430599071109	0.04955694009288916
33	0.0852496812493183	0.9147503187506817
34	0.5412925359121679	0.4587074640878322
35	0.9457347386166229	0.05426526138337701
36	0.9049694832129693	0.0950305167870308
37	0.4636370642670622	0.5363629357329378
38	0.9537592013112451	0.04624079868875484
39	0.9620014970202105	0.03799850297978945
40	0.9572816294242674	0.04271837057573259
41	0.9506974446759524	0.04930255532404761
42	0.7454950474680974	0.2545049525319026
43	0.9583437119264947	0.04165628807350525
44	0.08938167636088711	0.9106183236391129
45	0.9571484910728338	0.0428515089271661
46	0.9518178624023532	0.04818213759764676
47	0.8328181129244163	0.1671818870755835
48	0.5708637670665152	0.4291362329334847
49	0.9573612944919495	0.04263870550805046
50	0.02348445651872262	0.9765155434812774
51	0.9862276701401717	0.01377232985982827
52	0.08936244113578119	0.9106375588642188
53	0.9862276701401717	0.01377232985982827
54	0.5730122446289507	0.4269877553710492
55	0.5412921896226253	0.4587078103773747
56	0.1002019122914733	0.8997980877085268
57	0.6603099789325828	0.3396900210674172
58	1.997914796620423e-06	0.9999980020852035
59	0.952966416363036	0.04703358363696396
60	7.979104516834587e-05	0.9999202089548316
61	0.006433760595797756	0.9935662394042022
62	0.4312893687590403	0.5687106312409597
63	0.1197389626520737	0.8802610373479264
64	0.001667062520715484	0.9983329374792844
65	0.0005247419890943856	0.9994752580109056
66	4.802192562605695e-07	0.9999995197807438
67	0.0006558163818581943	0.9993441836181418
68	0.9583457752962559	0.04165422470374414
69	0.6083677189523715	0.3916322810476284
70	0.08405494139105225	0.9159450586089478
71	0.976821270811407	0.02317872918859302
72	0.6082209623361341	0.3917790376638659
73	0.1096436430695967	0.8903563569304033
74	0.9334859108760791	0.06651408912392076
75	0.6389936720925046	0.3610063279074955
76	9.486981733344082e-09	0.9999999905130182
77	0.954205805762672	0.04579419423732813
78	0.9574141975615282	0.04258580243847178
79	4.854422609844576e-06	0.9999951455773902
80	0.0852245365649075	0.9147754634350925
81	0.07798802205558225	0.9220119779444177
82	0.7454299177254393	0.2545700822745606
83	0.9800333290108867	0.01996667098911328
84	0.9530238287920234	0.04697617120797654
85	0.9334258047131887	0.06657419528681136
86	0.8905340525408442	0.1094659474591558
87	0.01608864073199284	0.9839113592680071
88	0.8898831114740606	0.1101168885259393
89	0.006616590855497038	0.993383409144503
90	0.000116969440226398	0.9998830305597736
91	0.006611347709068974	0.993388652290931
92	0.8753635941195508	0.1246364058804492
93	0.0005404157104229416	0.999459584289577
94	0.9372134744037335	0.06278652559626649
95	0.9530225888662287	0.04697741113377134
96	0.9517553518814204	0.04824464811857965
97	0.9458044728551354	0.05419552714486478
98	0.9574141975615282	0.04258580243847178
99	0.9574141975615282	0.04258580243847178
100	0.9766689210306216	0.02333107896937829
101	0.9565341196770976	0.0434658803229024
102	2.317274840440328e-08	0.9999999768272516
103	0.9235130926540911	0.07648690734590882
104	0.007518802922951397	0.9924811970770486
105	0.07795682552240867	0.9220431744775914
106	0.07788264079758789	0.9221173592024121
107	3.878691524786183e-07	0.9999996121308475
108	0.07790393841601008	0.9220960615839899
109	5.371676510032844e-11	0.9999999999462832
110	0.01826335939676088	0.9817366406032391
111	0.9443503372997825	0.05564966270021753
112	0.1003590812828834	0.8996409187171166
113	0.08562161751986382	0.9143783824801361
114	0.08719810279383473	0.9128018972061652
115	0.94435022027658	0.05564977972342006
116	0.950632222913646	0.04936777708635397
117	0.0004095762256574634	0.9995904237743425
118	0.9443505488179419	0.05564945118205806
119	0.9857753309198254	0.01422466908017466
120	0.09794658783835779	0.9020534121616421
121	0.006454959758615247	0.9935450402413848
122	0.0004628626264122971	0.9995371373735876
123	1.772633732233848e-07	0.9999998227366267
124	0.9566282780075697	0.04337172199243031
125	0.9417444334058217	0.05825556659417839
126	0.5720044316183407	0.4279955683816593
127	0.001287867625529355	0.9987121323744707
128	0.944935428850306	0.05506457114969395
129	1.362764541578036e-07	0.9999998637235459
130	0.9858141708752293	0.0141858291247707
131	0.9469648718879604	0.05303512811203956
132	0.9583980344873764	0.04160196551262372
133	0.5786151832396271	0.4213848167603729
134	0.7942625367404341	0.2057374632595659
135	0.9858335318914402	0.01416646810855976
136	0.5051692390311153	0.4948307609688846
137	0.7438458145666629	0.256154185433337
138	0.9620461384270693	0.03795386157293064
139	0.006955595615481025	0.993044404384519
140	0.5717696158957957	0.4282303841042044
141	0.009394194175549301	0.9906058058244508
142	0.9380391526524591	0.06196084734754099
143	0.9182023655050076	0.08179763449499251
144	0.5882069046657508	0.4117930953342493
145	0.9517524017299638	0.04824759827003623
146	0.7726211877270333	0.2273788122729667
147	3.193862870123611e-06	0.9999968061371298
148	0.7458819897118841	0.2541180102881158
149	0.9583982909539036	0.04160170904609638
150	0.5541977503950845	0.4458022496049154
151	0.9823081797514163	0.01769182024858366
152	0.006763964386645589	0.9932360356133544
153	7.969206572916932e-05	0.9999203079342709
154	0.007698622628992444	0.9923013773710077
155	0.01626885726911748	0.9837311427308826
156	3.309415343562545e-05	0.9999669058465643
157	0.5733032237467165	0.4266967762532834
158	0.9572318765057795	0.04276812349422061
159	0.5851943534527266	0.4148056465472734
160	0.962118908898854	0.03788109110114601
161	0.7728841150946922	0.2271158849053077
162	0.951760061981908	0.04823993801809195
163	0.9656699213360032	0.03433007866399689
164	0.9862518331862689	0.01374816681373118
165	0.9572405272751184	0.04275947272488159
166	0.006604200165354866	0.9933957998346451
167	0.9517527227346488	0.04824727726535112
168	0.8285429000863388	0.1714570999136613
169	0.9583969849904839	0.04160301500951605
170	0.9768596697255539	0.02314033027444599
171	0.9573223153872079	0.04267768461279216
172	0.578609166048013	0.421390833951987
173	0.9225625408670419	0.07743745913295809
174	0.5852960878996458	0.4147039121003543
175	0.5404150324347858	0.4595849675652141
176	0.0006594887312701946	0.9993405112687298
177	0.5206365320480152	0.4793634679519849
178	0.5485219346415989	0.451478065358401
179	0.05136461791007407	0.9486353820899258
180	0.9573220983130903	0.04267790168690959
181	0.8809270140638106	0.1190729859361894
182	0.6383775866963748	0.3616224133036251
183	0.9388114379868662	0.06118856201313386
184	3.24860034600763e-12	0.9999999999967514
185	0.009367371612621439	0.9906326283873786
186	0.9457955508740366	0.05420444912596354
187	0.950505386360089	0.04949461363991104
188	0.00747405661613037	0.9925259433838696
189	0.5726588786767203	0.4273411213232798
190	0.006467402591088085	0.993532597408912
191	0.0005257445857355126	0.9994742554142645
192	0.007480140847259824	0.9925198591527402
193	0.6091458567458929	0.3908541432541069
194	4.160789742431118e-05	0.9999583921025758
195	1.769930887458151e-09	0.999999998230069
196	0.9702898211594124	0.02971017884058762
197	0.9505211115138621	0.04947888848613792
198	0.9655299720733627	0.0344700279266373
199	1.603757071364092e-07	0.9999998396242928
200	0.9583958102600738	0.04160418973992624
201	0.9354573849202504	0.06454261507974951
202	0.8329341626314928	0.1670658373685073
203	0.08724515680826611	0.9127548431917339
204	0.5854225257589657	0.4145774742410342
205	0.9443506274027468	0.05564937259725328
206	0.9862518331862689	0.01374816681373118
207	0.5061500305126807	0.4938499694873194
208	0.9571424808809291	0.0428575191190708
209	0.5176236659872829	0.482376334012717
210	0.9572233225414806	0.04277667745851946
211	0.9306354287074845	0.06936457129251544
212	0.951751086870125	0.04824891312987507
213	0.9514712900818688	0.04852870991813124
214	3.132506117674809e-05	0.9999686749388232
215	0.0004093849537494825	0.9995906150462505
216	0.9571875710351716	0.04281242896482833
217	0.9857631037882739	0.01423689621172609
218	0.956284546771886	0.04371545322811398
219	0.9583969864049142	0.0416030135950857
220	0.5786098680588944	0.4213901319411056
221	0.006791431234116484	0.9932085687658835
222	0.9469688870125137	0.05303111298748634
223	0.9304647868568786	0.06953521314312147
224	0.5483871074304745	0.4516128925695255
225	0.1916198501356134	0.8083801498643867
226	0.9799749042355816	0.02002509576441838
227	0.00660147596804936	0.9933985240319506
228	0.9443505436519337	0.05564945634806627
229	0.6615024934386479	0.3384975065613521
230	0.9572097047327391	0.04279029526726091
231	0.9517552835572187	0.04824471644278124
232	0.5113615025854867	0.4886384974145134
233	0.9823217306403005	0.01767826935969953
234	0.4924598351862892	0.5075401648137109
235	0.9457953369266785	0.05420466307332148
236	0.9621058545093756	0.03789414549062427
237	0.9407363565115654	0.05926364348843464
238	0.5484801200924073	0.4515198799075927
239	0.9703378829086352	0.02966211709136478
240	0.9574141975615282	0.04258580243847178
241	0.9572134251607792	0.04278657483922068
242	0.96206392935448	0.03793607064551997
243	0.9862518331862689	0.01374816681373118
244	0.9443505529042258	0.05564944709577432
245	0.5485115564950068	0.4514884435049931
246	0.9583968751853724	0.0416031248146275
247	0.9232536292701857	0.07674637072981422
248	0.9258540529035789	0.07414594709642114
249	2.005965910380186e-14	0.99999999999998
250	0.9517534684074047	0.04824653159259527
251	2.815856519301008e-05	0.9999718414348069
252	0.9767294789963359	0.02327052100366411
253	0.1921063589835345	0.8078936410164654
254	0.9799767869079452	0.02002321309205483
255	0.08726302509407419	0.9127369749059259
256	0.9800337264561012	0.0199662735438988
257	0.6378229950267518	0.3621770049732483
258	0.9799327834091212	0.02006721659087876
259	0.9402927192118711	0.05970728078812898
260	0.66155152203108	0.33844847796892
261	0.009357715709216227	0.9906422842907837
262	0.9530225765021434	0.04697742349785659
263	0.9530225742959803	0.0469774257040197
264	0.955268455171757	0.04473154482824299
265	0.9766400086632965	0.02335999133670348
266	0.9655377036904597	0.0344622963095404
267	0.9517550901329345	0.04824490986706555
268	0.9403156018149289	0.0596843981850711
269	0.9392178619590217	0.06078213804097831
270	0.5851473125790867	0.4148526874209132
271	1.982641210413223e-06	0.9999980173587897
272	0.9517518001871867	0.04824819981281323
273	0.3311404534133487	0.6688595465866513
274	2.304018587491003e-06	0.9999976959814125
275	0.9799522015779472	0.02004779842205275
276	0.9583966006582716	0.04160339934172836
277	0.9242260223261649	0.07577397767383519
278	0.5854303732407508	0.4145696267592493
279	0.9530415221971974	0.04695847780280258
280	0.9364712151818995	0.06352878481810061
281	0.9425993590217084	0.05740064097829149
282	0.609572898878937	0.3904271011210631
283	0.9862518331862689	0.01374816681373118
284	0.9702295411571673	0.02977045884283264
285	0.2119186193280746	0.7880813806719253
286	0.001144560911909375	0.9988554390880906
287	0.9457955493702757	0.05420445062972436
288	4.142889995948296e-05	0.9999585711000405
289	0.6614109206164518	0.3385890793835482
290	0.9420030140139799	0.05799698598602016
291	0.9237676636182318	0.07623233638176825
292	2.52703813511555e-14	0.9999999999999748
293	8.662259879386419e-10	0.999999999133774
294	0.8330651633438518	0.1669348366561482
295	3.220625698940314e-05	0.9999677937430107
296	0.7735851975662894	0.2264148024337105
297	0.119387494621388	0.880612505378612
298	0.6091579755028549	0.3908420244971451
299	0.04536831110726495	0.9546316888927351
300	0.6355357633680088	0.3644642366319913
301	0.7453798623227015	0.2546201376772986
302	0.1002723909601082	0.8997276090398918
303	0.07800198409592091	0.921998015904079
304	0.6092057917197569	0.3907942082802431
305	0.9572347018871604	0.04276529811283952
306	0.9622321847501578	0.03776781524984225
307	0.9530227282364467	0.04697727176355317
308	0.9517499406326161	0.04825005936738392
309	0.001147162195480393	0.9988528378045196
310	0.9656576481430178	0.03434235185698223
311	0.9703370329531797	0.02966296704682028
312	3.134780376986607e-05	0.9999686521962301
313	0.9530225894289467	0.04697741057105329
314	0.08939575040771827	0.9106042495922816
315	0.0001162890195858183	0.9998837109804142
316	0.9468561548289313	0.05314384517106875
317	0.9397848777430136	0.0602151222569865
318	0.007329549886201125	0.9926704501137988
319	0.9656100339552746	0.03438996604472552
320	0.01623012701818698	0.983769872981813
321	0.3311955696052639	0.6688044303947361
322	0.9537119183757941	0.04628808162420605
323	0.9857519441035617	0.01424805589643826
324	0.7729639207668511	0.2270360792331489
325	0.2517651890795397	0.7482348109204603
326	0.5476675493390105	0.4523324506609894
327	0.05861572150839359	0.9413842784916064
328	0.9857784968772232	0.01422150312277682
329	0.9457945802853059	0.05420541971469395
330	0.8273559141279209	0.1726440858720792
331	0.950742626081521	0.0492573739184789
332	0.9414388391072573	0.05856116089274263
333	0.9457955493699836	0.05420445063001637
334	0.01613812798978662	0.9838618720102134
335	0.9239204390293937	0.07607956097060632
336	0.8988499935804842	0.1011500064195157
337	0.8848432575389426	0.1151567424610574
338	1.615929380535749e-07	0.9999998384070619
339	0.5726160890536527	0.4273839109463473
340	9.761992343263782e-09	0.9999999902380077
341	0.09815458143839052	0.9018454185616095
342	0.0005175507789600749	0.99948244922104
343	3.688862460139991e-05	0.9999631113753986
344	6.103543188166072e-18	1
345	0.08828655980435056	0.9117134401956495
346	0.07790193453082397	0.9220980654691761
347	0.9467492965468037	0.05325070345319636
348	0.1696646326865539	0.8303353673134461
349	0.9572320922722941	0.04276790772770582
350	0.9622132625720538	0.03778673742794626
351	0.07796611557607284	0.9220338844239271
352	0.9433553454064131	0.05664465459358697
353	0.0004398861845870657	0.999560113815413
354	4.600251850903599e-05	0.9999539974814909
355	2.514069189466177e-05	0.9999748593081054
356	1.561908259434138e-07	0.9999998438091741
357	0.7949919525163927	0.2050080474836074
358	0.9572686222581124	0.04273137774188764
359	0.9445957556885205	0.05540424431147949
360	0.005693685303521523	0.9943063146964785
361	0.9572435070080942	0.04275649299190574
362	0.6059953911462873	0.3940046088537127
363	0.2517144784827455	0.7482855215172545
364	0.548438000067647	0.4515619999323529
365	0.00167586198260125	0.9983241380173987
366	0.006585425303992317	0.9934145746960077
367	0.9324530432715219	0.06754695672847817
368	0.005231723340793504	0.9947682766592064
369	0.00517620830383941	0.9948237916961606
370	0.9530225892952027	0.04697741070479736
371	0.9457991560166432	0.05420084398335679
372	0.9530232081470476	0.04697679185295246
373	0.1197614167646411	0.880238583235359
374	0.0004932732514968459	0.9995067267485032
375	0.6056752546715667	0.3943247453284334
376	0.08537376671056976	0.9146262332894303
377	0.5851780646826836	0.4148219353173164
378	0.9457959677035573	0.05420403229644265
379	0.0003609821057871467	0.9996390178942128
380	0.9563275605080872	0.04367243949191283
381	0.506148271585234	0.4938517284147659
382	3.187955758103451e-06	0.999996812044242
383	0.638596290088904	0.361403709911096
384	0.936381393319586	0.06361860668041402
385	0.9656051142689641	0.0343948857310359
386	0.5786651178063578	0.4213348821936421
387	0.7735196711657182	0.2264803288342819
388	0.9366514835727779	0.0633485164272221
389	2.745112408894596e-05	0.9999725488759111
390	0.7727149542062889	0.2272850457937111
391	0.09778501924611652	0.9022149807538834
392	0.9622247814568676	0.03777521854313234
393	0.8752881315355141	0.1247118684644859
394	0.009368487812515456	0.9906315121874846
395	0.585450766456633	0.4145492335433671
396	0.9573382804688129	0.0426617195311871
397	0.0004753441134956934	0.9995246558865043
398	5.207855874493164e-12	0.9999999999947922
399	0.6616291230229816	0.3383708769770183
400	0.5786079063401982	0.4213920936598019
401	0.9530238420432892	0.04697615795671082
402	0.001677680248097965	0.998322319751902
403	0.9517537152799195	0.04824628472008059
404	0.9857656852994123	0.01423431470058764
405	0.8774787089525296	0.1225212910474705
406	0.9622195328553776	0.03778046714462231
407	0.6095748632431027	0.3904251367568973
408	0.001142278199934353	0.9988577218000657
409	0.6944349138273975	0.3055650861726024
410	0.02355496181765768	0.9764450381823423
411	0.009361735990779529	0.9906382640092205
412	0.08542840674318238	0.9145715932568176
413	0.5852121823438527	0.4147878176561472
414	0.578633554353238	0.4213664456467621
415	0.8965180244852424	0.1034819755147576
416	0.9469835562494415	0.05301644375055844
417	0.7724976158478727	0.2275023841521273
418	0.5113225258500802	0.4886774741499198
419	0.9767632914304886	0.02323670856951136
420	0.9857539788310603	0.01424602116893976
421	0.08719855472145552	0.9128014452785445
422	0.1690568662051346	0.8309431337948654
423	0.9563951192093406	0.04360488079065934
424	0.585354470061841	0.414645529938159
425	0.9766727928935646	0.02332720710643555
426	0.9621282747880564	0.0378717252119436
427	0.906522644123912	0.09347735587608801
428	0.9379351987975777	0.06206480120242234
429	0.9767195292618903	0.02328047073810969
430	0.007699913791835815	0.9923000862081642
431	0.9862518331862689	0.01374816681373118
432	0.2120994078926298	0.7879005921073701
433	0.962128363090067	0.03787163690993308
434	0.9572115841757631	0.04278841582423686
435	0.5364890564779708	0.4635109435220292
436	0.9429087987574688	0.05709120124253129
437	0.9822532781025866	0.01774672189741345
438	0.985831951257892	0.014168048742108
439	0.6394741139776482	0.3605258860223517
440	0.5734450189109401	0.42655498108906
441	0.0161150873149217	0.9838849126850783
442	0.9530238862531524	0.04697611374684771
443	0.9505869829114314	0.04941301708856862
444	0.006616412447410555	0.9933835875525894
445	0.9561405395954159	0.04385946040458411
446	0.9857488107426076	0.01425118925739242
447	0.1092927231916314	0.8907072768083685
448	3.326738985817153e-07	0.9999996673261015
449	0.9574141975615282	0.04258580243847178
450	0.9228446427702758	0.07715535722972425
451	5.185736669626687e-12	0.9999999999948143
452	0.007499352025009795	0.9925006479749902
453	8.596904423218076e-10	0.9999999991403097
454	0.6617094831056207	0.3382905168943792
455	0.9800291782321504	0.01997082176784964
456	0.7456741221301111	0.2543258778698889
457	0.5787627222876389	0.421237277712361
458	0.9862518331862689	0.01374816681373118
459	0.9326865232397397	0.06731347676026034
460	0.8331177053400782	0.1668822946599217
461	0.0006582324200467004	0.9993417675799533
462	0.9452644444303793	0.0547355555696207
463	2.917695268242793e-13	0.9999999999997082
464	2.732654494315809e-06	0.9999972673455056
465	0.0005394195709654549	0.9994605804290345
466	0.9799665342332008	0.02003346576679911
467	0.9862518331862689	0.01374816681373118
468	0.5485073006315374	0.4514926993684625
469	0.9583978311947789	0.04160216880522103
470	0.001140264591620481	0.9988597354083796
471	9.749063723828786e-09	0.9999999902509363
472	3.745877718236657e-05	0.9999625412228177
473	1.661713109001126e-10	0.9999999998338287
474	0.3709131968148478	0.6290868031851522
475	0.5102383790173998	0.4897616209826002
476	0.9572555491450946	0.04274445085490535
477	0.9303769010452227	0.06962309895477721
478	0.0006230610152094627	0.9993769389847905
479	0.5254328746527089	0.4745671253472911
480	1.089760580431522e-08	0.9999999891023942
481	0.9800261779330331	0.01997382206696689
482	0.9504913493113968	0.04950865068860313
483	0.2577140712033448	0.742285928796655
484	0.9251676067585106	0.07483239324148942
485	0.08725611510587049	0.9127438848941295
486	0.980033757169615	0.01996624283038493
487	0.9573212284134712	0.04267877158652875
488	0.9443504987895437	0.05564950121045625
489	0.07426625482089116	0.9257337451791089
490	0.01610901409499134	0.9838909859050086
491	0.07795198499800177	0.9220480150019983
492	0.0005257478772305965	0.9994742521227694
493	0.0003030388930124205	0.9996969611069876
494	0.5786292033871031	0.4213707966128969
495	1.593020076729483e-07	0.9999998406979923
496	0.57858484722387	0.4214151527761299
497	0.7727924989079108	0.2272075010920892
498	0.6609059470451223	0.3390940529548778
499	0.9799650753966064	0.02003492460339362
500	0.3703577370338531	0.629642262966147
501	0.9857773134913245	0.01422268650867561
502	0.911549747351475	0.088450252648525
503	0.06924729740831054	0.9307527025916895
504	0.9517546007951713	0.04824539920482876
505	0.8951907080332968	0.1048092919667032
506	0.9799339485956456	0.02006605140435435
507	0.6388855707811144	0.3611144292188856
508	0.003122248268286134	0.9968777517317138
509	0.9454209867621375	0.05457901323786241
510	2.316667959223947e-08	0.9999999768333204
511	3.220288281401288e-05	0.999967797117186
512	0.5128159709355448	0.4871840290644552
513	0.932946427580718	0.06705357241928202
514	0.3480491880963724	0.6519508119036277
515	0.6158389622169311	0.3841610377830689
516	0.9572295298418955	0.0427704701581044
517	0.9573215964220859	0.04267840357791414
518	0.0004627500688443505	0.9995372499311557
519	0.980009241699532	0.01999075830046804
520	0.9572379302893573	0.04276206971064269
521	2.852862455350608e-05	0.9999714713754465
522	0.109964996626072	0.8900350033739279
523	0.9241671591835878	0.07583284081641231
524	0.0004105323192828414	0.9995894676807172
525	0.9573504502869306	0.04264954971306942
526	0.00643682767179163	0.9935631723282083
527	0.940403412223288	0.05959658777671199
528	0.548434996340602	0.4515650036593979
529	0.1193866679873179	0.8806133320126822
530	0.5482142078858231	0.451785792114177
531	0.9443506241661319	0.05564937583386807
532	0.9142124462956036	0.08578755370439643
533	0.8782834411469166	0.1217165588530835
534	0.8775521487789607	0.1224478512210393
535	0.02360628192479184	0.9763937180752081
536	0.9862518331862689	0.01374816681373118
537	0.9574141975615282	0.04258580243847178
538	0.9571884949586523	0.04281150504134777
539	0.000656755248402978	0.9993432447515971
540	0.9767499626914294	0.02325003730857059
541	0.9393388826709347	0.06066111732906532
542	0.9583955097473019	0.04160449025269802
543	0.9571976030219733	0.04280239697802665
544	0.450657304426359	0.549342695573641
545	0.9517568866691394	0.04824311333086071
546	0.9438057451319254	0.05619425486807453
547	0.08725498512706717	0.9127450148729328
548	0.9767376698001154	0.02326233019988454
549	0.9458043744244566	0.05419562557554326
550	0.5416351676327263	0.4583648323672737
551	0.9621548552223791	0.03784514477762082
552	0.9574141975615282	0.04258580243847178
553	3.182567245140416e-06	0.9999968174327549
554	0.9656041901056113	0.03439580989438884
555	0.07199558141021933	0.9280044185897807
556	0.01394275921479129	0.9860572407852087
557	0.9574141975615282	0.04258580243847178
558	0.9572046637725963	0.04279533622740371
559	6.738329940782289e-10	0.999999999326167
560	0.006607722028030498	0.9933922779719695
561	0.9506618374391587	0.04933816256084134
562	0.009392414870645103	0.9906075851293549
563	0.9620445573556591	0.03795544264434093
564	0.9574141975615282	0.04258580243847178
565	0.3536793913187941	0.6463206086812059
566	0.9621514465540077	0.03784855344599226
567	5.523332172525894e-06	0.9999944766678275
568	0.9583956543242697	0.04160434567573035
569	0.5407677317140399	0.4592322682859601
570	1.325252906812905e-11	0.9999999999867474
571	0.9313092059523781	0.06869079404762189
572	0.9443505487988991	0.0556494512011009
573	0.9765601085183625	0.02343989148163754
574	0.006448071697832925	0.9935519283021671
575	8.121383160636148e-06	0.9999918786168394
576	0.9572435771492371	0.04275642285076295
577	0.9857848379617737	0.01421516203822634
578	0.6098866025669855	0.3901133974330145
579	0.9584001769904299	0.04159982300957007
580	0.8273590116085396	0.1726409883914604
581	0.9620999993581938	0.03790000064180622
582	0.6088565022380182	0.3911434977619817
583	0.9377797878583779	0.06222021214162213
584	0.0004793096474973463	0.9995206903525026
585	0.9583955103379324	0.04160448966206767
586	0.9505547594695744	0.04944524053042565
587	0.9530256527397047	0.04697434726029528
588	3.664379021165308e-12	0.9999999999963357
589	0.07520471041203769	0.9247952895879623
590	0.0004194176727178344	0.9995805823272822
591	0.0005920009748722475	0.9994079990251278
592	0.9443506280160566	0.05564937198394343
593	0.9800362357203789	0.01996376427962113
594	0.9362298025125138	0.0637701974874862
595	0.9858177784105393	0.01418222158946063
596	0.578645536644582	0.4213544633554182
597	0.9536532159906003	0.04634678400939977
598	0.5484994221095564	0.4515005778904436
599	0.9371578999084006	0.06284210009159939
600	0.985822168461036	0.01417783153896412
601	0.9620100601058064	0.03798993989419368
602	0.9619692858434153	0.03803071415658459
603	0.2575039446178479	0.7424960553821521
604	0.8907556202888657	0.1092443797111343
605	0.9800311028776972	0.01996889712230283
606	0.9517501456160199	0.04824985438398011
607	0.5999018551901499	0.4000981448098502
608	0.923757246984336	0.07624275301566409
609	0.9458040965874369	0.05419590341256307
610	0.8283245260020822	0.1716754739979178
611	0.1919518771712574	0.8080481228287426
612	0.9457949662281748	0.05420503377182522
613	0.0004625127974207369	0.9995374872025793
614	0.9620270964278836	0.03797290357211641
615	1.258720123573976e-08	0.9999999874127988
616	0.0006336036223050085	0.9993663963776951
617	0.950664715049666	0.04933528495033406
618	0.9555980378821524	0.04440196211784762
619	0.9565961873141691	0.04340381268583094
620	0.9583966435042525	0.04160335649574749
621	0.9858303913112738	0.01416960868872629
622	0.5853846013578952	0.4146153986421048
623	0.9530228223956477	0.04697717760435217
624	0.5854744805074104	0.4145255194925897
625	0.9583966018403082	0.04160339815969178
626	0.9583967613437191	0.04160323865628079
627	6.779523183200895e-18	1
628	0.9621655936039913	0.0378344063960087
629	0.7734741212432592	0.2265258787567408
630	0.08789463490623761	0.9121053650937624
631	0.241315088505138	0.7586849114948619
632	0.9621848276665594	0.03781517233344049
633	0.9858335318914402	0.01416646810855976
634	0.955731754759181	0.04426824524081908
635	0.9572328449278633	0.04276715507213668
636	0.5091417594220863	0.4908582405779138
637	2.852401889065635e-05	0.9999714759811092
638	0.0872403617991349	0.912759638200865
639	0.01393175109018465	0.9860682489098153
640	0.5786207654664978	0.4213792345335023
641	0.5240047565939188	0.4759952434060812
642	0.9258001816115695	0.07419981838843054
643	0.03335989440932795	0.9666401055906719
644	0.9232560859469156	0.07674391405308444
645	0.2578942674215432	0.7421057325784568
646	0.9438914927877549	0.05610850721224515
647	0.009402642119929652	0.9905973578800703
648	0.0003883329019013858	0.9996116670980986
649	3.283286028215682e-05	0.9999671671397179
650	0.9394749302658632	0.06052506973413696
651	0.9469651209172536	0.05303487908274637
652	0.1678707424050833	0.8321292575949166
653	0.9456967009516535	0.05430329904834657
654	0.007685848940488637	0.9923141510595113
655	0.57856801749408	0.4214319825059199
656	0.9857500729187035	0.01424992708129633
657	0.01399177067784441	0.9860082293221556
658	0.5415864377594397	0.4584135622405602
659	0.01377121750536432	0.9862287824946356
660	0.006464166682892275	0.9935358333171078
661	0.5853857047091859	0.4146142952908141
662	0.006180151146617924	0.993819848853382
663	0.000457910378288983	0.999542089621711
664	0.6155508982613456	0.3844491017386544
665	0.6089771932165248	0.3910228067834753
666	0.9457955509759194	0.05420444902408065
667	0.0004740243100014212	0.9995259756899986
668	0.6085181412157777	0.3914818587842222
669	0.9437857352319069	0.05621426476809305
670	0.08518558646631716	0.9148144135336829
671	0.7725474326364958	0.2274525673635042
672	0.5853983021446337	0.4146016978553662
673	0.9469832991331016	0.05301670086689834
674	0.000475788928879562	0.9995242110711204
675	0.5226889832822076	0.4773110167177923
676	3.257853134053004e-12	0.9999999999967421
677	0.0005258452366713059	0.9994741547633286
678	7.971040306838377e-05	0.9999202895969317
679	0.0005362026664754058	0.9994637973335246
680	0.001150110524631622	0.9988498894753685
681	0.608664327683377	0.3913356723166231
682	0.07887471998278124	0.9211252800172187
683	0.005851851935706961	0.9941481480642931
684	7.770481104679264e-10	0.9999999992229519
685	0.9225184445041842	0.07748155549581581
686	0.006610910067531486	0.9933890899324685
687	0.9571792171941842	0.04282078280581586
688	0.957243207750234	0.04275679224976602
689	0.9530231546604978	0.04697684533950228
690	0.5786351585964579	0.4213648414035421
691	0.9228442874981176	0.07715571250188231
692	0.9284052745135088	0.0715947254864911
693	0.925585254220897	0.07441474577910299
694	0.9857546371210698	0.01424536287893014
695	0.9555042633867159	0.04449573661328415
696	0.9656136137742387	0.03438638622576117
697	0.005317742893820285	0.9946822571061797
698	0.07966160356564465	0.9203383964343553
699	0.006438702072213638	0.9935612979277864
700	0.6089903038134413	0.3910096961865587
701	3.835249361494725e-07	0.9999996164750637
702	0.5718773237108418	0.4281226762891583
703	0.9395912666653744	0.06040873333462549
704	0.07612231612324456	0.9238776838767554
705	0.9442989753097903	0.05570102469020954
706	0.9583965995227831	0.04160340047721683
707	0.585430831489385	0.4145691685106149
708	0.9413745487406804	0.05862545125931966
709	0.1920856875066891	0.8079143124933108
710	0.9656675385316245	0.03433246146837555
711	2.320633822871077e-08	0.9999999767936618
712	0.957134130239526	0.04286586976047391
713	0.9382717256843353	0.06172827431566478
714	0.9800230454715299	0.01997695452847018
715	4.682695395025763e-06	0.999995317304605
716	0.09186537140919274	0.9081346285908072
717	0.9530228539369593	0.04697714606304068
718	0.9506340246804059	0.04936597531959401
719	0.9253361405205264	0.07466385947947361
720	0.9573516844668788	0.04264831553312128
721	0.9506171127432015	0.04938288725679844
722	0.9530225844212747	0.04697741557872532
723	0.9767279054438566	0.02327209455614345
724	0.9516973830974824	0.04830261690251754
725	0.9351168512404245	0.06488314875957556
726	0.9655220713377607	0.03447792866223941
727	0.9463684722763999	0.0536315277236001
728	0.9622111675103765	0.03778883248962351
729	0.922631850472842	0.07736814952715799
730	0.773569956158128	0.2264300438418721
731	1.641985620962189e-07	0.9999998358014379
732	0.9517499372547114	0.04825006274528861
733	0.9443593841122919	0.0556406158877081
734	0.9517040470041523	0.04829595299584765
735	0.9862294937249905	0.01377050627500945
736	0.08543214710260015	0.9145678528973998
737	0.9132710789352491	0.086728921064751
738	0.9507501704324811	0.04924982956751879
739	0.9133123972849335	0.08668760271506652
740	0.01628424297585317	0.9837157570241467
741	0.9572442172490436	0.04275578275095636
742	0.9800366134877414	0.01996338651225865
743	0.9656583041419236	0.03434169585807637
744	0.957255911917248	0.04274408808275203
745	0.9457945546518286	0.05420544534817143
746	0.9800292757887479	0.0199707242112522
747	0.9800361710068415	0.01996382899315845
748	0.962248591740603	0.03775140825939695
749	0.9457955493252725	0.05420445067472741
750	0.9530228270010608	0.04697717299893924
751	0.9457945327509752	0.05420546724902479
752	0.9507522972074922	0.04924770279250782
753	0.9491869621522687	0.0508130378477314
754	0.1197224051355854	0.8802775948644146
755	0.9131538828216667	0.08684611717833338
756	0.001676358434828912	0.9983236415651711
757	0.5851176950157991	0.4148823049842008
758	0.9656298455952507	0.03437015440474936
759	0.006468142825263213	0.9935318571747368

*** RUNNING MODEL 6 (2 Gamma) ***
######################################

>Done in 3792 seconds 

-39196.5793815524

------------------------------------------------

dN/dS = 0.1015147514972941 (sample variance = 0.007780830834252635)

Rate[1]=  0.01330573 (weight=0.5000000)
Rate[2]=  0.18972377 (weight=0.5000000)

------------------------------------------------

 No rate classes with dN/dS>1.

------------------------------------------------

Tabulated Posteriors for Each Site
Sites in Columns, Rate Classes in Rows
Import the following part into a data processing program
for further analysis


Rate/Site	Rate=0.0133057336235379	Rate=0.1897237693710502
1	0.986029459128159	0.01397054087184095
2	0.6087254756281339	0.3912745243718661
3	0.938301333222342	0.061698666777658
4	4.703644370859912e-05	0.9999529635562914
5	3.148456477855552e-05	0.9999685154352215
6	0.007546216454891767	0.9924537835451082
7	0.9358194494574616	0.06418055054253834
8	0.517014199356975	0.4829858006430251
9	0.9797512212985861	0.0202487787014139
10	0.9361305394823802	0.06386946051761981
11	0.2580580450416349	0.7419419549583651
12	0.340127457392052	0.6598725426079479
13	2.988379658448593e-06	0.9999970116203416
14	0.9568311594872533	0.04316884051274671
15	0.9525236722343209	0.04747632776567907
16	0.9453189779863816	0.05468102201361831
17	0.08988144756645974	0.9101185524335402
18	0.9569419042459749	0.043058095754025
19	0.9653433006706948	0.0346566993293051
20	0.9455171224480297	0.0544828775519703
21	0.5482983029384715	0.4517016970615286
22	0.5722421200366484	0.4277578799633515
23	0.5482897177750417	0.4517102822249583
24	0.5482962938851643	0.4517037061148356
25	0.5783085736592858	0.4216914263407143
26	0.9798125287828824	0.02018747121711762
27	0.9820970900291819	0.01790290997081811
28	0.9860866359153929	0.0139133640846071
29	0.9526390874841048	0.04736091251589528
30	0.9653429780409497	0.03465702195905018
31	0.9652974411148264	0.03470255888517367
32	0.9501059592379351	0.04989404076206485
33	0.08583656153163559	0.9141634384683645
34	0.5414112442250512	0.4585887557749488
35	0.9453788490803107	0.05462115091968932
36	0.90449831622233	0.09550168377766993
37	0.4639441794475124	0.5360558205524876
38	0.9534348840359678	0.04656511596403228
39	0.9617150077390771	0.03828499226092288
40	0.9569730593249055	0.04302694067509446
41	0.9503609295637895	0.04963907043621058
42	0.7451688941853817	0.2548311058146183
43	0.9580397989404129	0.04196020105958714
44	0.08998344321652962	0.9100165567834703
45	0.9568391579600188	0.04316084203998108
46	0.9514863311133288	0.04851366888667123
47	0.8323992654046897	0.1676007345953103
48	0.570913224917212	0.4290867750827881
49	0.9570529861924262	0.04294701380757383
50	0.02375317971710443	0.9762468202828956
51	0.9860866359153929	0.0139133640846071
52	0.08996413873880439	0.9100358612611955
53	0.9860866359153929	0.0139133640846071
54	0.5730534946094817	0.4269465053905182
55	0.5414108992080769	0.4585891007919231
56	0.1008406570661976	0.8991593429338023
57	0.6601480518115881	0.3398519481884119
58	2.073254914331079e-06	0.9999979267450856
59	0.952639111604347	0.04736088839565297
60	8.199298210680342e-05	0.9999180070178932
61	0.006529286568606891	0.993470713431393
62	0.4316783252902648	0.5683216747097353
63	0.1204345423326321	0.8795654576673679
64	0.001698959374718262	0.9983010406252818
65	0.0005362929215947942	0.9994637070784052
66	5.005012801878606e-07	0.9999994994987198
67	0.0006698893244618759	0.9993301106755381
68	0.9580418627517018	0.04195813724829819
69	0.6083251588237135	0.3916748411762865
70	0.0846364798819257	0.9153635201180743
71	0.9766155288445416	0.02338447115545846
72	0.6081790591171663	0.3918209408828336
73	0.1103119336673153	0.8896880663326847
74	0.9330879011826123	0.06691209881738766
75	0.6388784692010501	0.3611215307989499
76	9.9904389418839e-09	0.9999999900095611
77	0.953886708324581	0.04611329167541903
78	0.9571061196227811	0.04289388037721895
79	5.026534613766144e-06	0.9999949734653862
80	0.08581145042369669	0.9141885495763034
81	0.07854577709855468	0.9214542229014453
82	0.745104616488705	0.254895383511295
83	0.9798482104242773	0.02015178957572273
84	0.9526967544517725	0.0473032455482275
85	0.9330276380498885	0.06697236195011146
86	0.8900385516104253	0.1099614483895747
87	0.01628932607322843	0.9837106739267715
88	0.889390453922755	0.110609546077245
89	0.006714297192756335	0.9932857028072437
90	0.0001200852472410942	0.9998799147527589
91	0.006708988507839213	0.9932910114921608
92	0.8748482763761741	0.1251517236238259
93	0.0005522691622046772	0.9994477308377953
94	0.9368276193235587	0.06317238067644132
95	0.9526955105942333	0.04730448940576675
96	0.9514230350145084	0.04857696498549148
97	0.9454488369050431	0.0545511630949569
98	0.9571061196227811	0.04289388037721895
99	0.9571061196227811	0.04289388037721895
100	0.9764625021132517	0.02353749788674828
101	0.9562218978130638	0.04377810218693629
102	2.435019803058693e-08	0.999999975649802
103	0.9230863123741009	0.07691368762589906
104	0.007627362434512907	0.992372637565487
105	0.07851445494920943	0.9214855450507906
106	0.07843997196877613	0.9215600280312238
107	4.044495050638637e-07	0.999999595550495
108	0.07846135113445128	0.9215386488655487
109	5.738084163337743e-11	0.9999999999426191
110	0.01848492964652907	0.981515070353471
111	0.943989309316552	0.05601069068344799
112	0.1009983598100385	0.8990016401899614
113	0.08620958493981624	0.9137904150601837
114	0.08779183521847808	0.9122081647815219
115	0.9439891920260259	0.05601080797397406
116	0.9502956292041704	0.04970437079582955
117	0.0004188424293979572	0.9995811575706021
118	0.9439895216615072	0.05601047833849285
119	0.9856309357949856	0.01436906420501448
120	0.0985782511732925	0.9014217488267076
121	0.006550722369573279	0.9934492776304267
122	0.0004731936755986462	0.9995268063244014
123	1.851915918167232e-07	0.9999998148084082
124	0.9563167542908072	0.04368324570919285
125	0.9413740572389121	0.05862594276108789
126	0.5720500197016011	0.4279499802983988
127	0.001313344768315391	0.9986866552316847
128	0.9445759993817809	0.05542400061821902
129	1.424605730420707e-07	0.999999857539427
130	0.9856700012288894	0.01432999877111052
131	0.9466135924551853	0.05338640754481463
132	0.9580943615669238	0.04190563843307618
133	0.5786422110651755	0.4213577889348246
134	0.7938728734075456	0.2061271265924544
135	0.9856894691259468	0.01431053087405326
136	0.5053745393624127	0.4946254606375873
137	0.7435254449654043	0.2564745550345957
138	0.9617598736053403	0.03824012639465968
139	0.007057409137907637	0.9929425908620924
140	0.571816198784296	0.4281838012157039
141	0.009524465223965972	0.990475534776034
142	0.937660795650178	0.062339204349822
143	0.9177637247168191	0.08223627528318081
144	0.5882099123105786	0.4117900876894213
145	0.9514200692638231	0.04857993073617697
146	0.7722569042799063	0.2277430957200937
147	3.310454716906035e-06	0.9999966895452832
148	0.7455549293497941	0.2544450706502059
149	0.9580946195481017	0.04190538045189832
150	0.5542846175709611	0.4457153824290389
151	0.982138631255242	0.01786136874475796
152	0.006863469024730832	0.9931365309752691
153	8.189156340888929e-05	0.9999181084365911
154	0.007809299070158029	0.9921907009298421
155	0.01647107348376882	0.9835289265162311
156	3.407965675741948e-05	0.9999659203432426
157	0.5733438681010207	0.4266561318989794
158	0.9569232248376828	0.04307677516231722
159	0.5852053738207306	0.4147946261792693
160	0.9618329106081906	0.03816708939180932
161	0.7725192864637407	0.2274807135362592
162	0.9514277598472595	0.04857224015274061
163	0.9654013368222842	0.03459866317771576
164	0.9861109810655103	0.01388901893448965
165	0.9569318808647419	0.04306811913525808
166	0.006701753721550066	0.99329824627845
167	0.9514203920252008	0.04857960797479928
168	0.8281261601187466	0.1718738398812535
169	0.9580933095058013	0.04190669049419861
170	0.9766541598118408	0.02334584018815921
171	0.957013930706864	0.04298606929313586
172	0.5786362102077095	0.4213637897922906
173	0.9221333188451263	0.07786668115487368
174	0.5853068291141469	0.414693170885853
175	0.5405342718769702	0.4594657281230298
176	0.0006736289312956245	0.9993263710687044
177	0.5208064850252702	0.47919351497473
178	0.5486228212053433	0.4513771787946567
179	0.05179511926302715	0.948204880736973
180	0.9570137295533704	0.0429862704466297
181	0.880418417250835	0.119581582749165
182	0.6382647971390144	0.3617352028609855
183	0.9384313860400232	0.06156861395997672
184	3.496888208913741e-12	0.9999999999965031
185	0.009497358373930839	0.9905026416260693
186	0.9454398822824485	0.05456011771755145
187	0.9501684822102113	0.0498315177897887
188	0.007582164325363169	0.9924178356746368
189	0.5727020740612664	0.4272979259387335
190	0.006563300026489881	0.99343669997351
191	0.0005373152213371872	0.9994626847786627
192	0.007588294837114651	0.9924117051628853
193	0.6090990253176565	0.3909009746823435
194	4.282322957173228e-05	0.9999571767704282
195	1.873086219484961e-09	0.9999999981269138
196	0.9700458174040834	0.02995418259591672
197	0.9501842498662149	0.04981575013378509
198	0.9652609005052634	0.03473909949473671
199	1.675887241902806e-07	0.9999998324112759
200	0.95809212777607	0.04190787222393013
201	0.9350661332698506	0.06493386673014941
202	0.8325153117767635	0.1674846882232364
203	0.08783906504053617	0.9121609349594638
204	0.5854329506242315	0.4145670493757684
205	0.9439896003848256	0.05601039961517447
206	0.9861109810655103	0.01388901893448965
207	0.5063593625886594	0.4936406374113405
208	0.9568335527842279	0.04316644721577211
209	0.5178007581198821	0.4821992418801178
210	0.9569146542714021	0.04308534572859799
211	0.9302293696064633	0.06977063039353677
212	0.9514187498598908	0.04858125014010912
213	0.9511373628723101	0.04886263712768989
214	3.226255769225004e-05	0.9999677374423077
215	0.000418647387757111	0.9995813526122429
216	0.9568783405416685	0.04312165945833136
217	0.9856186203804012	0.01438137961959894
218	0.9559711182754022	0.04402888172459779
219	0.9580933109249752	0.04190668907502487
220	0.5786369161359608	0.4213630838640392
221	0.006891264281486963	0.993108735718513
222	0.9466176266679462	0.05338237333205367
223	0.9300572051043012	0.06994279489569873
224	0.5484883424105271	0.4515116575894728
225	0.1924333532856075	0.8075666467143924
226	0.9797894784279071	0.02021052157209293
227	0.006698998488440259	0.9933010015115598
228	0.9439895163684145	0.05601048363158551
229	0.661336664622838	0.3386633353771621
230	0.9569009959939101	0.04309900400608982
231	0.9514229664975692	0.04857703350243091
232	0.5115555982739539	0.4884444017260461
233	0.9821522413056144	0.01784775869438556
234	0.4926977870188145	0.5073022129811855
235	0.9454396647876485	0.05456033521235143
236	0.9618197926446966	0.03818020735530328
237	0.940361854608884	0.05963814539111602
238	0.5485810936539326	0.4514189063460674
239	0.9700940683785659	0.02990593162143401
240	0.9571061196227811	0.04289388037721895
241	0.9569047272258641	0.04309527277413591
242	0.9617777365723976	0.03822226342760229
243	0.9861109810655103	0.01388901893448965
244	0.9439895256491798	0.05601047435082012
245	0.5486124631296257	0.4513875368703743
246	0.9580931988740919	0.04190680112590803
247	0.9228265865847147	0.07717341341528541
248	0.9254336818221376	0.07456631817786238
249	2.189863157970594e-14	0.9999999999999781
250	0.9514211398561299	0.04857886014387007
251	2.900841347183591e-05	0.9999709915865281
252	0.9765233767695587	0.02347662323044121
253	0.192919626134209	0.8070803738657911
254	0.9797913683172442	0.02020863168275583
255	0.08785699246319724	0.9121430075368028
256	0.9798486112967186	0.02015138870328129
257	0.6377120037806604	0.3622879962193396
258	0.9797471600057712	0.02025283999422874
259	0.9399172475442419	0.06008275245575817
260	0.661385739663089	0.338614260336911
261	0.009487590428545368	0.9905124095714546
262	0.952695498170665	0.04730450182933501
263	0.9526954959425107	0.04730450405748931
264	0.9549508232867124	0.04504917671328759
265	0.9764334518488632	0.0235665481511368
266	0.9652686439325441	0.03473135606745583
267	0.9514227681075076	0.04857723189249243
268	0.9399409872784548	0.06005901272154525
269	0.938838829312134	0.06116117068786601
270	0.5851584931026484	0.4148415068973516
271	2.057441391598463e-06	0.9999979425586084
272	0.9514194679149443	0.04858053208505574
273	0.3317134814645588	0.6682865185354413
274	2.390073279079575e-06	0.9999976099267209
275	0.9797666675127242	0.02023333248727582
276	0.9580929232805614	0.04190707671943868
277	0.9238030114841953	0.07619698851580464
278	0.5854407790942934	0.4145592209057067
279	0.9527133043248465	0.04728669567515354
280	0.9360829943938858	0.06391700560611427
281	0.9422322810561163	0.05776771894388373
282	0.6095259336789941	0.3904740663210058
283	0.9861109810655103	0.01388901893448965
284	0.9699853145112869	0.03001468548871305
285	0.212744723566235	0.7872552764337649
286	0.001167538798416728	0.9988324612015833
287	0.9454398807739005	0.05456011922609946
288	4.263970362347137e-05	0.9999573602963766
289	0.6612455365183207	0.3387544634816792
290	0.9416333165779709	0.05836668342202916
291	0.9233420404364958	0.07665795956350409
292	2.757161292919394e-14	0.9999999999999725
293	9.183015669713818e-10	0.9999999990816983
294	0.8326461808942565	0.1673538191057435
295	3.316753910679938e-05	0.9999668324608932
296	0.773218336919742	0.226781663080258
297	0.1200826440359567	0.8799173559640433
298	0.6091111669783678	0.3908888330216322
299	0.04576586202674593	0.9542341379732541
300	0.6354292354671054	0.3645707645328946
301	0.745054523402547	0.2549454765974531
302	0.1009114031968072	0.8990885968031929
303	0.07855979562156871	0.9214402043784312
304	0.6091603910009469	0.3908396089990531
305	0.9569260666945172	0.04307393330548288
306	0.9619465502897603	0.03805344971023973
307	0.9526956507061383	0.04730434929386167
308	0.9514175997938563	0.04858240020614369
309	0.001170182448150215	0.9988298175518497
310	0.9653890137030596	0.03461098629694039
311	0.9700932148802334	0.02990678511976671
312	3.228591481557383e-05	0.9999677140851845
313	0.9526955128374071	0.04730448716259298
314	0.08999753916664638	0.9100024608333536
315	0.0001193885318741275	0.9998806114681259
316	0.9465044922004341	0.05349550779956597
317	0.9394081624490263	0.06059183755097375
318	0.007435871755251479	0.9925641282447485
319	0.9653412368404681	0.03465876315953182
320	0.01643202412246406	0.983567975877536
321	0.3317670156107494	0.6682329843892505
322	0.9533874423837448	0.0466125576162552
323	0.9856073762662061	0.01439262373379394
324	0.7725988058257095	0.2274011941742905
325	0.2525932165959146	0.7474067834040854
326	0.5477684016483064	0.4522315983516936
327	0.05908542293159681	0.9409145770684032
328	0.9856341079373234	0.01436589206267665
329	0.9454389056204123	0.05456109437958759
330	0.8269417802579515	0.1730582197420484
331	0.9504063014130946	0.04959369858690545
332	0.9410678029466834	0.0589321970533167
333	0.9454398807736187	0.05456011922638131
334	0.01633922528045432	0.9836607747195457
335	0.9234949449943989	0.07650505500560116
336	0.8983674300190512	0.1016325699809489
337	0.884342338088122	0.115657661911878
338	1.688576585770312e-07	0.9999998311423415
339	0.572659408204705	0.4273405917952951
340	1.027928635173971e-08	0.9999999897207137
341	0.098786964494036	0.901213035505964
342	0.0005289647405235702	0.9994710352594763
343	3.7977230730856e-05	0.9999620227692692
344	6.81279458813515e-18	1
345	0.08888494009075713	0.9111150599092428
346	0.07845934047488125	0.9215406595251188
347	0.9463972311565676	0.05360276884343233
348	0.1704552158719362	0.8295447841280639
349	0.9569231477719441	0.04307685222805586
350	0.9619275699658069	0.0380724300341931
351	0.07852378258266049	0.9214762174173394
352	0.9429907628856098	0.05700923711439026
353	0.0004497611862591287	0.9995502388137408
354	4.733471108389305e-05	0.9999526652889162
355	2.590660924477118e-05	0.9999740933907553
356	1.632261264952118e-07	0.9999998367738736
357	0.7946005634094748	0.2053994365905252
358	0.9569600619891515	0.04303993801084849
359	0.9442356716732365	0.0557643283267635
360	0.005779945354750657	0.9942200546452493
361	0.9569348955032502	0.04306510449674991
362	0.6059576765120441	0.3940423234879559
363	0.2525422373953968	0.7474577626046033
364	0.548539105436503	0.4514608945634971
365	0.001707901475803223	0.9982920985241968
366	0.006682765527717938	0.993317234472282
367	0.9320519170338211	0.06794808296617899
368	0.005312165255573396	0.9946878347444266
369	0.005255886523277851	0.9947441134767221
370	0.9526955127034562	0.04730448729654379
371	0.9454434984153711	0.05455650158462894
372	0.9526961329766073	0.04730386702339268
373	0.1204575968161679	0.8795424031838321
374	0.0005042010336128489	0.9994957989663872
375	0.6056374896930731	0.394362510306927
376	0.08596108635698572	0.9140389136430143
377	0.5851892104203048	0.4148107895796952
378	0.9454402993824678	0.05455970061753217
379	0.0003692626337885402	0.9996307373662114
380	0.9560149520459034	0.0439850479540967
381	0.5063534657775268	0.4936465342224732
382	3.304441039067698e-06	0.999996695558961
383	0.6384825903514405	0.3615174096485596
384	0.9359930303358495	0.06400696966415052
385	0.9653362984796668	0.03466370152033313
386	0.5786920024281211	0.4213079975718789
387	0.7731529461646665	0.2268470538353336
388	0.9362629549473623	0.06373704505263769
389	2.828151137402255e-05	0.9999717184886259
390	0.7723502768737101	0.22764972312629
391	0.0984165134106339	0.901583486589366
392	0.9619391384600139	0.03806086153998608
393	0.8747727485808158	0.1252272514191842
394	0.009498488853874849	0.9905015111461252
395	0.5854611194130559	0.4145388805869442
396	0.9570299385665114	0.04297006143348849
397	0.0004859221961811322	0.9995140778038188
398	5.599511013492367e-12	0.9999999999944005
399	0.6614630436180519	0.3385369563819482
400	0.5786349549138513	0.4213650450861488
401	0.9526967688688743	0.04730323113112574
402	0.001709750306558111	0.9982902496934418
403	0.9514213885359833	0.04857861146401664
404	0.9856212227445035	0.01437877725549656
405	0.8769670990642441	0.123032900935756
406	0.9619338589844598	0.03806614101554005
407	0.6095279919801454	0.3904720080198546
408	0.00116522358503301	0.998834776414967
409	0.6942002814261814	0.3057997185738186
410	0.02382429549827387	0.9761757045017261
411	0.009491685816914546	0.9905083141830854
412	0.08601602783572493	0.913983972164275
413	0.5852231012233245	0.4147768987766755
414	0.5786605365335414	0.4213394634664586
415	0.8960317879572833	0.1039682120427167
416	0.946632372226005	0.05336762777399492
417	0.7721339664019398	0.2278660335980604
418	0.511516350261557	0.4884836497384431
419	0.9765573361207618	0.02344266387923827
420	0.985609421859781	0.01439057814021897
421	0.08779230354381257	0.9122076964561874
422	0.1698472905341271	0.8301527094658728
423	0.9560823204204874	0.0439176795795125
424	0.5853650671032494	0.4146349328967506
425	0.9764664210531318	0.02353357894686831
426	0.961842265011797	0.03815773498820294
427	0.9060566674061468	0.09394333259385315
428	0.9375519767198228	0.06244802328017725
429	0.9765133824902695	0.02348661750973044
430	0.007810619896644699	0.9921893801033553
431	0.9861109810655103	0.01388901893448965
432	0.2129249380651329	0.7870750619348671
433	0.9618423767529674	0.03815762324703258
434	0.9569025672098966	0.04309743279010341
435	0.5366220434651919	0.463377956534808
436	0.9425430654764435	0.0574569345235564
437	0.9820834072102596	0.01791659278974046
438	0.9856878793229886	0.0143121206770113
439	0.639357204837781	0.360642795162219
440	0.5734851966700357	0.4265148033299642
441	0.01631580030192366	0.9836841996980763
442	0.9526968138037455	0.04730318619625452
443	0.950250241467004	0.04974975853299608
444	0.006714115822454295	0.9932858841775457
445	0.9558264925745869	0.04417350742541314
446	0.9856042214409746	0.01439577855902533
447	0.1099599780571245	0.8900400219428756
448	3.470241475231777e-07	0.9999996529758525
449	0.9571061196227811	0.04289388037721895
450	0.9224161412175362	0.07758385878246374
451	5.575772545491797e-12	0.9999999999944242
452	0.007607716474065682	0.9923922835259342
453	9.113908250369303e-10	0.9999999990886091
454	0.661543010655576	0.338456989344424
455	0.9798440406094896	0.02015595939051048
456	0.7453475752468012	0.2546524247531988
457	0.5787893772843282	0.4212106227156719
458	0.9861109810655103	0.01388901893448965
459	0.9322865368298006	0.06771346317019951
460	0.8326986889840136	0.1673013110159865
461	0.0006723504482409445	0.999327649551759
462	0.9449063904285908	0.05509360957140921
463	3.16194185542317e-13	0.9999999999996839
464	2.833414514249215e-06	0.9999971665854857
465	0.0005512528301783143	0.9994487471698217
466	0.9797810709523397	0.02021892904766025
467	0.9861109810655103	0.01388901893448965
468	0.5486082209557962	0.4513917790442039
469	0.9580941593477252	0.04190584065227474
470	0.001163169518234754	0.9988368304817652
471	1.026583473462029e-08	0.9999999897341652
472	3.856272372121865e-05	0.9999614372762788
473	1.770243225361858e-10	0.9999999998229757
474	0.3714142398856687	0.6285857601143313
475	0.5104331650882107	0.4895668349117893
476	0.9569465923405325	0.04305340765946754
477	0.9299696462709861	0.07003035372901395
478	0.0006364942706114647	0.9993635057293886
479	0.5255939800992772	0.4744060199007228
480	1.147211684048507e-08	0.9999999885278832
481	0.9798410268751658	0.02015897312483426
482	0.9501544189329286	0.04984558106707138
483	0.258540676518756	0.741459323481244
484	0.9247453104922214	0.07525468950777861
485	0.08785006176797197	0.9121499382320281
486	0.9798486403676142	0.02015135963238582
487	0.9570128430516056	0.04298715694839439
488	0.9439894714779589	0.05601052852204114
489	0.0748097612315306	0.9251902387684694
490	0.01630989179761175	0.9836901082023882
491	0.07850959153612957	0.9214904084638704
492	0.0005373173550439152	0.9994626826449561
493	0.0003101326501640591	0.999689867349836
494	0.5786562034967201	0.42134379650328
495	1.664698545938018e-07	0.9999998335301454
496	0.5786119230817774	0.4213880769182225
497	0.7724277548320064	0.2275722451679936
498	0.6607424369805537	0.3392575630194464
499	0.9797796012275394	0.02022039877246057
500	0.3708650328577897	0.6291349671422103
501	0.9856329170723752	0.01436708292762477
502	0.911094356569899	0.08890564343010096
503	0.0697686812490409	0.930231318750959
504	0.9514222783173938	0.0485777216826063
505	0.8947024147255664	0.1052975852744336
506	0.9797482957570064	0.02025170424299365
507	0.6387709777594958	0.3612290222405042
508	0.003174342072977725	0.9968256579270223
509	0.9450634738173993	0.05493652618260057
510	2.434395687408391e-08	0.9999999756560431
511	3.316404651163264e-05	0.9999668359534883
512	0.5130083737240098	0.4869916262759902
513	0.9325478046499127	0.06745219535008726
514	0.3485992434995804	0.6514007565004196
515	0.6157763586213026	0.3842236413786974
516	0.9569208770497247	0.04307912295027521
517	0.9570132254049947	0.04298677459500531
518	0.0004730786855404876	0.9995269213144595
519	0.9798240226626613	0.0201759773373386
520	0.9569293010584274	0.04307069894157252
521	2.938875670486347e-05	0.9999706112432951
522	0.1106342024050219	0.889365797594978
523	0.9237422447902085	0.07625775520979142
524	0.0004198176973390551	0.9995801823026609
525	0.9570421528224825	0.04295784717751743
526	0.006532392389545694	0.9934676076104543
527	0.9400289365716592	0.05997106342834076
528	0.5485360904314627	0.4514639095685373
529	0.1200818982435947	0.8799181017564053
530	0.5483158669203245	0.4516841330796754
531	0.943989597136746	0.05601040286325406
532	0.9137616037797544	0.08623839622024575
533	0.8777711213998566	0.1222288786001435
534	0.8770406182873453	0.1229593817126547
535	0.02387605218026647	0.9761239478197336
536	0.9861109810655103	0.01388901893448965
537	0.9571061196227811	0.04289388037721895
538	0.9568796871474944	0.04312031285250567
539	0.0006708463634383552	0.9993291536365616
540	0.976543905729972	0.02345609427002807
541	0.9389601052706583	0.06103989472934161
542	0.9580918260155848	0.04190817398441519
543	0.9568888680188022	0.04311113198119768
544	0.4509905193803563	0.5490094806196437
545	0.9514245695573441	0.04857543044265592
546	0.9434431719945904	0.05655682800540962
547	0.08784892973051824	0.9121510702694817
548	0.9765316276879208	0.02346837231207925
549	0.9454487365970426	0.05455126340295722
550	0.5417529946926462	0.4582470053073537
551	0.9618689839464045	0.03813101605359546
552	0.9571061196227811	0.04289388037721895
553	3.298872378449106e-06	0.9999967011276215
554	0.9653353968303955	0.03466460316960449
555	0.07252819859859319	0.9274718014014068
556	0.01412189574792513	0.9858781042520749
557	0.9571061196227811	0.04289388037721895
558	0.9568958931870384	0.04310410681296158
559	7.147725852969178e-10	0.9999999992852273
560	0.006705317390289869	0.9932946826097102
561	0.9503253351279404	0.0496746648720596
562	0.009522668911521285	0.9904773310884788
563	0.9617582898074022	0.0382417101925978
564	0.9571061196227811	0.04289388037721895
565	0.3542205561740536	0.6457794438259464
566	0.9618655672240868	0.03813443277591323
567	5.71760143841846e-06	0.9999942823985615
568	0.9580919711213781	0.04190802887862189
569	0.540888043182272	0.459111956817728
570	1.42169992054007e-11	0.999999999985783
571	0.9309052332684954	0.06909476673150461
572	0.9439895216418051	0.05601047835819498
573	0.9763531712618093	0.02364682873819061
574	0.006543755825247773	0.9934562441747522
575	8.399088006126521e-06	0.9999916009119939
576	0.956934995788135	0.04306500421186496
577	0.9856404904906902	0.01435950950930983
578	0.6098385721341821	0.390161427865818
579	0.9580965144393044	0.04190348556069565
580	0.826944714655389	0.173055285344611
581	0.9618139032247829	0.03818609677521721
582	0.6088103069491541	0.3911896930508459
583	0.937396283090117	0.06260371690988302
584	0.0004899660756260047	0.999510033924374
585	0.958091826607596	0.04190817339240414
586	0.9502179236666468	0.04978207633335312
587	0.952698589114552	0.04730141088544802
588	3.943263027067611e-12	0.9999999999960566
589	0.07575112114511411	0.9242488788548859
590	0.0004288816784401162	0.9995711183215599
591	0.0006048600818286552	0.9993951399181713
592	0.9439896009989808	0.05601039900101932
593	0.9798511323014486	0.02014886769855134
594	0.9358400841550294	0.06415991584497055
595	0.9856736231753308	0.01432637682466922
596	0.5786724593414584	0.4213275406585416
597	0.9533296481405988	0.04667035185940119
598	0.548600359037972	0.4513996409620281
599	0.9367718209372975	0.06322817906270255
600	0.9856780442185435	0.01432195578145638
601	0.9617236688079588	0.03827633119204132
602	0.9616827524090827	0.03831724759091726
603	0.2583304941400759	0.7416695058599241
604	0.8902633522354679	0.1097366477645321
605	0.9798459737487647	0.02015402625123532
606	0.9514178053076273	0.04858219469237275
607	0.5998745020559314	0.4001254979440687
608	0.9233315862197768	0.07666841378022321
609	0.9454484574425042	0.05455154255749586
610	0.8279083742217366	0.1720916257782634
611	0.1927650379879084	0.8072349620120916
612	0.9454392926233044	0.05456070737669563
613	0.0004728367990499422	0.99952716320095
614	0.9617408121156595	0.03825918788434043
615	1.324827224383094e-08	0.9999999867517277
616	0.0006472585516887916	0.9993527414483113
617	0.9503282194213013	0.04967178057869866
618	0.9552814885587979	0.04471851144120208
619	0.9562842239519871	0.04371577604801288
620	0.9580929656664828	0.0419070343335173
621	0.9856863092729915	0.01431369072700853
622	0.5853951272339929	0.4146048727660072
623	0.9526957459997274	0.04730425400027263
624	0.5854847782838056	0.4145152217161944
625	0.9580929244659975	0.04190707553400247
626	0.9580930843009619	0.04190691569903825
627	7.565459022435357e-18	1
628	0.9618797620240973	0.03812023797590267
629	0.7731076607214304	0.2268923392785696
630	0.08849104115677468	0.9115089588432252
631	0.2421435819741919	0.7578564180258081
632	0.9618990542829521	0.03810094571704795
633	0.9856894691259468	0.01431053087405326
634	0.9554163303551373	0.04458366964486265
635	0.9569238976688481	0.04307610233115194
636	0.5093406733362669	0.4906593266637331
637	2.938401492077521e-05	0.9999706159850792
638	0.08783425558454357	0.9121657444154565
639	0.01411079302539298	0.985889206974607
640	0.5786477778032821	0.4213522221967178
641	0.5241695130667082	0.4758304869332919
642	0.9253803052523792	0.0746196947476208
643	0.03368061426346748	0.9663193857365325
644	0.9228286838591396	0.07717131614086033
645	0.2587206798273918	0.7412793201726082
646	0.9435285772164652	0.05647142278353469
647	0.009533011764543077	0.9904669882354569
648	0.0003971734433688068	0.9996028265566312
649	3.38113125783256e-05	0.9999661886874217
650	0.9390974331632558	0.06090256683674422
651	0.9466138426062662	0.05338615739373381
652	0.1686613491442052	0.8313386508557948
653	0.945342129581382	0.05465787041861807
654	0.007796391095876343	0.9922036089041237
655	0.5785951540349431	0.4214048459650568
656	0.9856054904829714	0.01439450951702852
657	0.01417134106762419	0.9858286589323758
658	0.5417043882873175	0.4582956117126825
659	0.01394860567279433	0.9860513943272057
660	0.00656003179694953	0.9934399682030505
661	0.5853962465502131	0.414603753449787
662	0.006272468657414239	0.9937275313425857
663	0.0004681443072576644	0.9995318556927424
664	0.6154897649219109	0.384510235078089
665	0.6089305634727132	0.3910694365272867
666	0.9454398823838986	0.05456011761610133
667	0.0004845672399905076	0.9995154327600095
668	0.6084726950545167	0.3915273049454833
669	0.943422089582816	0.05657791041718404
670	0.08577210879348827	0.9142278912065117
671	0.7721832477173096	0.2278167522826904
672	0.5854087944044778	0.4145912055955221
673	0.9466321140985556	0.0533678859014443
674	0.0004863758157566863	0.9995136241842433
675	0.5228531091483672	0.4771468908516328
676	3.50682865329995e-12	0.9999999999964931
677	0.0005374161613438238	0.9994625838386562
678	8.191023115828168e-05	0.9999180897688418
679	0.0005479749532381138	0.9994520250467619
680	0.001173179596382427	0.9988268204036175
681	0.6086210733988334	0.3913789266011664
682	0.07943578131875889	0.9205642186812411
683	0.005940101501126699	0.9940598984988732
684	8.239793755533734e-10	0.9999999991760207
685	0.9220891034959181	0.07791089650408201
686	0.006708545201674646	0.9932914547983254
687	0.9568703508936937	0.04312964910630633
688	0.9569343154418403	0.04306568455815975
689	0.9526960793399244	0.04730392066007565
690	0.5786621165808024	0.4213378834191978
691	0.9224182460714556	0.07758175392854437
692	0.9279923147222516	0.07200768527774848
693	0.9251647580209158	0.07483524197908427
694	0.985610082898759	0.01438991710124111
695	0.9551872338833215	0.04481276611667855
696	0.9653448286382942	0.03465517136170587
697	0.005399601577367691	0.9946003984226323
698	0.080226150364669	0.9197738496353309
699	0.006534271251379428	0.9934657287486205
700	0.6089455888495959	0.391054411150404
701	3.999326699842355e-07	0.99999960006733
702	0.5719233328696589	0.428076667130341
703	0.9392134054474276	0.06078659455257243
704	0.07667230664380223	0.9233276933561977
705	0.9439372232945501	0.05606277670544998
706	0.9580929221411029	0.04190707785889711
707	0.5854412453640702	0.4145587546359298
708	0.9410035281622874	0.05899647183771272
709	0.1928989226657016	0.8071010773342985
710	0.9653989459622648	0.03460105403773509
711	2.438507332597167e-08	0.9999999756149268
712	0.9568252263113365	0.04317477368866345
713	0.937890219693476	0.06210978030652396
714	0.9798378834531871	0.02016211654681285
715	4.849299246595182e-06	0.9999951507007534
716	0.09248155132530188	0.9075184486746981
717	0.9526957779227626	0.04730422207723738
718	0.9502974591057836	0.04970254089421629
719	0.9249151413167563	0.07508485868324362
720	0.9570433922622238	0.04295660773777621
721	0.950280433140345	0.04971956685965506
722	0.9526955061396544	0.04730449386034564
723	0.9765217561169146	0.02347824388308531
724	0.9513648188542984	0.04863518114570165
725	0.9347250267908707	0.06527497320912935
726	0.9652528990535053	0.03474710094649467
727	0.9460149582597355	0.05398504174026456
728	0.96192542575424	0.03807457424575998
729	0.9222028049919915	0.07779719500800843
730	0.7732031810761102	0.2267968189238898
731	1.715735979110038e-07	0.999999828426402
732	0.9514175964054775	0.04858240359452252
733	0.9439983341566009	0.05600166584339914
734	0.9513715113797931	0.04862848862020693
735	0.9860884673255506	0.01391153267444933
736	0.08601940562357727	0.9139805943764228
737	0.9128189622161125	0.08718103778388755
738	0.9504138622773766	0.04958613772262347
739	0.9128603894965629	0.08713961050343712
740	0.01648659900170821	0.9835134009982918
741	0.9569353289854146	0.04306467101458548
742	0.9798515134397737	0.02014848656022627
743	0.9653896719327411	0.03461032806725902
744	0.9569470908215204	0.04305290917847959
745	0.9454388798569601	0.05456112014303995
746	0.979844140009442	0.02015585999055797
747	0.9798510686172834	0.02014893138271663
748	0.9619630181537496	0.03803698184625037
749	0.9454398807287707	0.0545601192712292
750	0.9526957507081364	0.04730424929186356
751	0.9454388578578552	0.05456114214214483
752	0.9504159941387836	0.04958400586121645
753	0.9488448608715108	0.05115513912848927
754	0.1204178882007125	0.8795821117992874
755	0.9127014979557659	0.08729850204423407
756	0.00170840607686578	0.9982915939231343
757	0.5851288329843162	0.4148711670156837
758	0.965361046846886	0.03463895315311413
759	0.006564171466998543	0.9934358285330014

*** RUNNING MODEL 7 (Beta) ***
######################################

>Done in 5036 seconds 

-39196.5824245202

------------------------------------------------

dN/dS = 0.1017245743221621 (sample variance = 0.007821102798121699)

Rate[1]=  0.01328758 (weight=0.5000000)
Rate[2]=  0.19016157 (weight=0.5000000)

------------------------------------------------

 No rate classes with dN/dS>1.

------------------------------------------------

Tabulated Posteriors for Each Site
Sites in Columns, Rate Classes in Rows
Import the following part into a data processing program
for further analysis


Rate/Site	Rate=0.01328757528826397	Rate=0.1901615733560602
1	0.9861610213422155	0.01383897865778449
2	0.6095145997565236	0.3904854002434766
3	0.9386554701696483	0.06134452983035166
4	4.652819170143806e-05	0.9999534718082985
5	3.111617426596794e-05	0.999968883825734
6	0.007515911071748458	0.9924840889282516
7	0.9361809916552156	0.06381900834478442
8	0.5176309799191056	0.4823690200808944
9	0.9799239483982366	0.0200760516017634
10	0.9364901549189055	0.06350984508109454
11	0.2584907205534465	0.7415092794465535
12	0.3403141982999402	0.6596858017000597
13	2.944588412987753e-06	0.9999970554115871
14	0.9571188338938222	0.04288116610617779
15	0.9528284966641435	0.04717150333585652
16	0.9456501057161539	0.0543498942838461
17	0.08983416756437536	0.9101658324356245
18	0.9572289680377529	0.04277103196224705
19	0.9655932969827464	0.03440670301725358
20	0.9458476448647583	0.05415235513524181
21	0.5489808987277801	0.4510191012722199
22	0.5729678240435072	0.427032175956493
23	0.5489722652510319	0.4510277347489681
24	0.5489788624191981	0.4510211375808018
25	0.5790478811214548	0.4209521188785453
26	0.9799848803946419	0.02001511960535813
27	0.9822549356551077	0.01774506434489238
28	0.9862177955822687	0.01378220441773126
29	0.952943463045826	0.04705653695417404
30	0.9655929752001379	0.03440702479986214
31	0.9655475597316986	0.03445244026830142
32	0.9504191651896996	0.04958083481030043
33	0.0857815897008022	0.9142184102991977
34	0.5420799837103275	0.4579200162896724
35	0.9457097692071232	0.05429023079287684
36	0.9049341871676247	0.09506581283237532
37	0.4644392709947666	0.5355607290052334
38	0.9537354593319154	0.04626454066808459
39	0.9619812774453093	0.03801872255469085
40	0.9572599556136151	0.04274004438638484
41	0.9506737865585742	0.04932621344142579
42	0.7460668210106497	0.2539331789893504
43	0.9583224474149101	0.04167755258508978
44	0.08993633821660631	0.9100636617833936
45	0.9571268066273768	0.04287319337262319
46	0.9517950931695742	0.04820490683042579
47	0.8332252872815978	0.1667747127184022
48	0.5716343809958324	0.4283656190041676
49	0.9573397037091359	0.04266029629086399
50	0.0237203214056831	0.9762796785943169
51	0.9862177955822687	0.01378220441773126
52	0.08991699427418565	0.9100830057258144
53	0.9862177955822687	0.01378220441773126
54	0.5737824477515742	0.4262175522484259
55	0.542079638739327	0.4579203612606731
56	0.1008144178759416	0.8991855821240584
57	0.6610015023213205	0.3389984976786795
58	2.041200902599494e-06	0.9999979587990974
59	0.9529434853016597	0.04705651469834019
60	8.120808039799963e-05	0.999918791919602
61	0.006500921688084089	0.993499078311916
62	0.4320947714845498	0.5679052285154501
63	0.1204510732878021	0.879548926712198
64	0.001690337017026917	0.9983096629829731
65	0.0005321807339452836	0.9994678192660548
66	4.923161831084341e-07	0.9999995076838168
67	0.0006650862895368783	0.9993349137104631
68	0.9583244837349434	0.04167551626505657
69	0.609111256299505	0.3908887437004949
70	0.08457905855158845	0.9154209414484115
71	0.9768068125448333	0.02319318745516679
72	0.6089643687735183	0.3910356312264817
73	0.1103047576642175	0.8896952423357826
74	0.933457671813913	0.06654232818608705
75	0.6397088339934337	0.3602911660065662
76	9.763561853300991e-09	0.9999999902364382
77	0.954182617457852	0.04581738254214796
78	0.9573925992841306	0.04260740071586948
79	4.958588710982086e-06	0.999995041411289
80	0.08575617482758002	0.91424382517242
81	0.07847981861961181	0.9215201813803882
82	0.7460014957943208	0.2539985042056792
83	0.9800203410063826	0.01997965899361747
84	0.9530008908679226	0.04699910913207745
85	0.9333976308178241	0.06660236918217594
86	0.890499177820915	0.109500822179085
87	0.01625239912478085	0.9837476008752191
88	0.8898511544991604	0.1101488455008396
89	0.006685651055191403	0.9933143489448086
90	0.0001190390042664514	0.9998809609957335
91	0.006680354046420066	0.99331964595358
92	0.875327488760793	0.124672511239207
93	0.000548074947794758	0.9994519250522053
94	0.937186419605296	0.0628135803947039
95	0.9529996488038138	0.0470003511961861
96	0.9517320371948965	0.0482679628051035
97	0.945779502577797	0.05422049742220297
98	0.9573925992841306	0.04260740071586948
99	0.9573925992841306	0.04260740071586948
100	0.9766542436057501	0.0233457563942498
101	0.9565114740242465	0.04348852597575338
102	2.384473121037996e-08	0.9999999761552687
103	0.923483045952329	0.07651695404767095
104	0.007597104894286394	0.9924028951057137
105	0.07844844738099302	0.921551552619007
106	0.07837385943366859	0.9216261405663314
107	3.976529436053165e-07	0.9999996023470564
108	0.07839527354298004	0.92160472645702
109	5.56872717900593e-11	0.9999999999443128
110	0.01844846423586377	0.9815515357641363
111	0.9443249810563276	0.0556750189436725
112	0.1009723214613123	0.8990276785386877
113	0.0861556196065245	0.9138443803934755
114	0.08774083238993384	0.9122591676100662
115	0.94432486394703	0.05567513605297009
116	0.9506084590513181	0.0493915409486819
117	0.0004154009658725271	0.9995845990341276
118	0.9443251927496054	0.0556748072503946
119	0.9857651694352704	0.01423483056472967
120	0.09854694263713269	0.9014530573628673
121	0.006522346195359164	0.9934776538046408
122	0.0004694352718835113	0.9995305647281165
123	1.817588697180684e-07	0.9999998182411304
124	0.9566063663268931	0.04339363367310693
125	0.9417174138545074	0.05828258614549264
126	0.5727744674439683	0.4272255325560316
127	0.001305907403294373	0.9986940925967056
128	0.9449094928032431	0.05509050719675682
129	1.397385671311633e-07	0.9999998602614328
130	0.9858040721930977	0.01419592780690233
131	0.9469401837996083	0.05305981620039163
132	0.9583767647298993	0.04162323527010076
133	0.5793820160220259	0.4206179839779741
134	0.7947468419426094	0.2052531580573907
135	0.9858234521381133	0.01417654786188668
136	0.5059636034092467	0.4940363965907533
137	0.7444188120156566	0.2555811879843433
138	0.9620258586634824	0.03797414133651753
139	0.00702811661553532	0.9929718833844647
140	0.572539600129467	0.427460399870533
141	0.009491393203848147	0.9905086067961518
142	0.9380114201908577	0.06198857980914228
143	0.9181729398602874	0.08182706013971269
144	0.5889612783845494	0.4110387216154506
145	0.9517290842056306	0.04827091579436949
146	0.7731455791510631	0.2268544208489369
147	3.262808255100877e-06	0.9999967371917449
148	0.746453083193118	0.253546916806882
149	0.958377021941072	0.04162297805892792
150	0.5549788701595427	0.4450211298404573
151	0.9822962619856295	0.01770373801437053
152	0.006834531970955915	0.9931654680290442
153	8.11071013789253e-05	0.9999188928986211
154	0.007778619424081896	0.9922213805759181
155	0.01643448332553134	0.9835655166744688
156	3.36869741418802e-05	0.9999663130258581
157	0.5740730652904551	0.4259269347095449
158	0.9572100667584854	0.04278993324151467
159	0.5859567357038008	0.4140432642961991
160	0.9620987163735175	0.03790128362648242
161	0.7734082274923921	0.226591772507608
162	0.9517367530170756	0.04826324698292438
163	0.9656510677189625	0.03434893228103763
164	0.9862419605981245	0.01375803940187548
165	0.9572187291176101	0.04278127088239003
166	0.006673133109044824	0.9933268668909552
167	0.9517294056834648	0.04827059431653514
168	0.8289590411301552	0.1710409588698448
169	0.9583757151909784	0.04162428480902144
170	0.9768452319169988	0.02315476808300107
171	0.9573006173508939	0.04269938264910613
172	0.5793760412406505	0.4206239587593496
173	0.9225323862840099	0.07746761371599011
174	0.5860583886030332	0.4139416113969668
175	0.5411973734519275	0.4588026265480724
176	0.0006688105407088237	0.9993311894592911
177	0.521431222355117	0.4785687776448831
178	0.5493059326905986	0.4506940673094014
179	0.05170130950335002	0.9482986904966501
180	0.9573004104764312	0.04269958952356886
181	0.8808913876131605	0.1191086123868395
182	0.6390927559112468	0.3609072440887531
183	0.9387844899336082	0.06121551006639186
184	3.380168983750129e-12	0.9999999999966199
185	0.009464296470676849	0.9905357035293232
186	0.9457705695739115	0.05422943042608851
187	0.9504814838969293	0.04951851610307075
188	0.007551812240528775	0.9924481877594712
189	0.5734286303028175	0.4265713696971826
190	0.006534931546741159	0.9934650684532589
191	0.0005331962898456399	0.9994668037101544
192	0.007557959198147642	0.9924420408018524
193	0.6098895445997088	0.3901104554002913
194	4.235160009622635e-05	0.9999576483999038
195	1.827823126796076e-09	0.9999999981721769
196	0.9702726700120777	0.02972732998792232
197	0.9504972147494514	0.04950278525054861
198	0.9655109828474038	0.03448901715259619
199	1.644460045364362e-07	0.9999998355539955
200	0.9583745385605038	0.04162546143949616
201	0.9354295314299317	0.06457046857006844
202	0.8333409484813239	0.1666590515186762
203	0.08778815017481244	0.9122118498251877
204	0.5861847045234538	0.4138152954765461
205	0.9443252715547555	0.05567472844524445
206	0.9862419605981245	0.01375803940187548
207	0.5069477595814792	0.4930522404185207
208	0.9571206113163029	0.04287938868369718
209	0.5184195791987639	0.4815804208012361
210	0.9572015044374472	0.04279849556255269
211	0.9306065823916825	0.06939341760831752
212	0.9517277675384263	0.04827223246157376
213	0.9514475558729205	0.04855244412707942
214	3.188634227299267e-05	0.999968113657727
215	0.0004152070686911334	0.9995847929313088
216	0.9571654518515798	0.04283454814842028
217	0.9857529258180089	0.01424707418199105
218	0.9562622900949422	0.04373770990505777
219	0.9583757166049216	0.04162428339507846
220	0.5793767358593594	0.4206232641406405
221	0.006862274479115183	0.9931377255208848
222	0.9469441945635545	0.05305580543644543
223	0.9304355074856914	0.06956449251430855
224	0.5491711752881664	0.4508288247118337
225	0.1926508335461657	0.8073491664538344
226	0.9799618458149597	0.02003815418504025
227	0.006670384172500302	0.9933296158274997
228	0.9443251876522679	0.05567481234773208
229	0.6621927457069555	0.3378072542930443
230	0.9571878774739165	0.04281212252608342
231	0.9517319688581599	0.04826803114184007
232	0.512158565514506	0.4878414344854941
233	0.982309808063475	0.01769019193652496
234	0.4932610816491164	0.5067389183508836
235	0.9457703548314624	0.05422964516853759
236	0.9620856452895921	0.0379143547104079
237	0.9407093819668118	0.05929061803318828
238	0.5492641650204035	0.4507358349795965
239	0.970320795769387	0.02967920423061305
240	0.9573925992841306	0.04260740071586948
241	0.9571916051218399	0.0428083948781602
242	0.9620437107131229	0.03795628928687719
243	0.9862419605981245	0.01375803940187548
244	0.9443251969126479	0.055674803087352
245	0.5492956100450052	0.4507043899549949
246	0.9583756053788562	0.04162439462114382
247	0.9232238045925295	0.07677619540747056
248	0.9258245212496764	0.07417547875032364
249	2.102426229982846e-14	0.9999999999999789
250	0.9517301496293403	0.04826985037065975
251	2.8663277603311e-05	0.9999713367223966
252	0.9767148755396727	0.02328512446032718
253	0.1931395711496244	0.8068604288503757
254	0.9799637289870856	0.02003627101291437
255	0.08780611131877074	0.9121938886812293
256	0.9800207393909909	0.01997926060900911
257	0.6385387284414941	0.3614612715585059
258	0.979919665290989	0.02008033470901107
259	0.9402657904717884	0.05973420952821152
260	0.662241718568229	0.337758281431771
261	0.009454545923865874	0.9905454540761341
262	0.9529996364328712	0.04700036356712881
263	0.9529996342147702	0.0470003657852299
264	0.9552455831955307	0.04475441680446941
265	0.9766253632870657	0.02337463671293431
266	0.9655187079951122	0.0344812920048878
267	0.9517317779238311	0.04826822207616876
268	0.9402894377665685	0.05971056223343154
269	0.9391911799075441	0.06080882009245592
270	0.5859097088063123	0.4140902911936876
271	2.025596528656177e-06	0.9999979744034714
272	0.9517284816801403	0.04827151831985971
273	0.3318770644856631	0.6681229355143369
274	2.353877949545232e-06	0.9999976461220504
275	0.9799391279251564	0.02006087207484375
276	0.958375330307916	0.04162466969208408
277	0.9241958889164985	0.07580411108350149
278	0.5861925576117635	0.4138074423882365
279	0.9530176778896067	0.04698232211039327
280	0.936443973819284	0.06355602618071599
281	0.9425734857410087	0.05742651425899133
282	0.6103157710768171	0.3896842289231829
283	0.9862419605981245	0.01375803940187548
284	0.9702123449172662	0.02978765508273388
285	0.2130262642492178	0.7869737357507823
286	0.001160620011473803	0.9988393799885261
287	0.9457705680704377	0.05422943192956228
288	4.21692684137364e-05	0.9999578307315863
289	0.6621014273625183	0.3378985726374817
290	0.941976691772249	0.05802330822775104
291	0.9237379388207388	0.07626206117926113
292	2.648452485318292e-14	0.9999999999999736
293	8.94700858590862e-10	0.9999999991052991
294	0.8334716419760086	0.1665283580239913
295	3.278333769106218e-05	0.999967216662309
296	0.7741084983421864	0.2258915016578136
297	0.1200976911956562	0.8799023088043438
298	0.6099016690990433	0.3900983309009567
299	0.04566902810192566	0.9543309718980744
300	0.6362542757285766	0.3637457242714234
301	0.7459513120742302	0.25404868792577
302	0.1008851760253117	0.8991148239746883
303	0.07849385489709632	0.9215061451029036
304	0.6099485201455501	0.39005147985445
305	0.9572128900935215	0.04278710990647851
306	0.9622121172665989	0.03778788273340095
307	0.9529997883376036	0.04700021166239645
308	0.9517266195240996	0.04827338047590032
309	0.001163259746684922	0.998836740253315
310	0.965638777312032	0.03436122268796804
311	0.9703199456010595	0.02968005439894058
312	3.19094814888455e-05	0.9999680905185111
313	0.9529996492666764	0.04700035073332366
314	0.08995046080442275	0.9100495391955772
315	0.0001183469213938498	0.9998816530786062
316	0.9468314248045603	0.05316857519543964
317	0.9397577569368217	0.06024224306317832
318	0.007405816861342869	0.9925941831386572
319	0.9655911033547878	0.03440889664521214
320	0.01639533691438127	0.9836046630856188
321	0.3319315794308271	0.668068420569173
322	0.9536888603391407	0.04631113966085929
323	0.9857417716094207	0.01425822839057934
324	0.7734879642106656	0.2265120357893344
325	0.2530077825607949	0.7469922174392052
326	0.5484503087057125	0.4515496912942875
327	0.05899651220252244	0.9410034877974776
328	0.9857683654081345	0.0142316345918656
329	0.9457695976907643	0.05423040230923563
330	0.8277736607822432	0.1722263392177567
331	0.9507189376483055	0.04928106235169448
332	0.9414127625482551	0.05858723745174493
333	0.9457705680701554	0.05422943192984458
334	0.01630242136269189	0.9836975786373081
335	0.9238906897918356	0.0761093102081643
336	0.8988153874746714	0.1011846125253287
337	0.8848099579713649	0.1151900420286351
338	1.656929745638786e-07	0.9999998343070254
339	0.5733861212251907	0.4266138787748092
340	1.004656961543968e-08	0.9999999899534303
341	0.09875597573605656	0.9012440242639435
342	0.0005248869471353285	0.9994751130528646
343	3.754866990881827e-05	0.9999624513300911
344	6.467663376152422e-18	1
345	0.08883618575381989	0.9111638142461801
346	0.0783932571184898	0.9216067428815102
347	0.9467245518273401	0.05327544817265994
348	0.1706061480079063	0.8293938519920936
349	0.9572104176681252	0.04278958233187477
350	0.9621931798649026	0.0378068201350975
351	0.07845779048542838	0.9215422095145717
352	0.9433296925333475	0.05667030746665254
353	0.0004461346937107045	0.9995538653062892
354	4.682390618561474e-05	0.9999531760938143
355	2.559222105503205e-05	0.999974407778945
356	1.601555829756945e-07	0.999999839844417
357	0.7954754393862419	0.2045245606137581
358	0.9572468547531665	0.0427531452468335
359	0.9445704632481442	0.0554295367518557
360	0.005753313451977883	0.9942466865480222
361	0.9572217004711742	0.04277829952882579
362	0.606740428974159	0.393259571025841
363	0.2529571738659169	0.7470428261340831
364	0.5492220558781439	0.4507779441218561
365	0.001699255931503228	0.9983007440684968
366	0.006654167504320405	0.9933458324956796
367	0.9324246225613249	0.06757537743867512
368	0.005286598694228992	0.9947134013057711
369	0.00523052335009605	0.9947694766499039
370	0.9529996491328385	0.0470003508671615
371	0.9457741791545357	0.05422582084546426
372	0.9530002689314304	0.04699973106856964
373	0.120473465025869	0.879526534974131
374	0.0005002652050584866	0.9994997347949415
375	0.606421398599764	0.393578601400236
376	0.08590631153657195	0.9140936884634281
377	0.5859404513273399	0.4140595486726601
378	0.9457709869934846	0.05422901300651551
379	0.0003661238061547889	0.9996338761938451
380	0.9563054318576615	0.0436945681423386
381	0.5069466518335235	0.4930533481664766
382	3.256756557488307e-06	0.9999967432434426
383	0.6393112831339491	0.3606887168660509
384	0.9363539154509536	0.0636460845490464
385	0.9655862038443701	0.03441379615562992
386	0.57943191772071	0.4205680822792901
387	0.7740430631642043	0.2259569368357956
388	0.9366235442833798	0.06337645571662021
389	2.794389006350314e-05	0.9999720561099364
390	0.7732392740533512	0.2267607259466488
391	0.09838435137595274	0.9016156486240472
392	0.962204714308905	0.03779528569109511
393	0.8752520294338091	0.1247479705661909
394	0.009465416344045297	0.9905345836559547
395	0.5862129331137571	0.4137870668862429
396	0.9573165921188838	0.04268340788111621
397	0.0004820919031954512	0.9995179080968045
398	5.418330420762535e-12	0.9999999999945817
399	0.6623192285765364	0.3376807714234637
400	0.579374753448345	0.420625246551655
401	0.9530009046085374	0.04699909539146269
402	0.001701100216829797	0.9982988997831702
403	0.9517304007302905	0.04826959926970954
404	0.9857555442128333	0.01424445578716672
405	0.8774439316286529	0.1225560683713473
406	0.9621994566266403	0.03780054337335965
407	0.6103177258861066	0.3896822741138934
408	0.001158302271984315	0.9988416977280157
409	0.6950837999660676	0.3049162000339323
410	0.02379148928157725	0.9762085107184227
411	0.009458593944593922	0.990541406055406
412	0.08596113184163665	0.9140388681583633
413	0.5859745018917509	0.4140254981082491
414	0.5794003876074532	0.4205996123925468
415	0.896481658691226	0.103518341308774
416	0.9469588809043532	0.05304111909564683
417	0.7730220343797427	0.2269779656202574
418	0.5121193882445192	0.4878806117554808
419	0.9767487749414189	0.02325122505858104
420	0.9857438069790251	0.01425619302097494
421	0.08774129458446642	0.9122587054155336
422	0.1699954077379096	0.8300045922620904
423	0.9563726858400574	0.04362731415994262
424	0.5861167050769396	0.4138832949230604
425	0.9766581854165743	0.02334181458342569
426	0.9621081092866371	0.03789189071336294
427	0.906490926552262	0.09350907344773791
428	0.9379086278081615	0.06209137219183844
429	0.9767049578543934	0.02329504214560654
430	0.007779999434328558	0.9922200005656715
431	0.9862419605981245	0.01375803940187548
432	0.2132083243574427	0.7867916756425573
433	0.962108186129321	0.03789181387067898
434	0.9571899274300468	0.04281007256995326
435	0.5372764028010892	0.4627235971989107
436	0.9428827615114689	0.05711723848853107
437	0.9822412929402515	0.0177587070597485
438	0.9858218701487439	0.01417812985125621
439	0.6401888272558679	0.3598111727441322
440	0.574214845353358	0.4257851546466421
441	0.01627918078262757	0.9837208192173724
442	0.9530009471257234	0.04699905287427663
443	0.9505631708141468	0.04943682918585329
444	0.006685470599473499	0.9933145294005266
445	0.9561181981391059	0.04388180186089413
446	0.9857386369780152	0.01426136302198479
447	0.1099520216786944	0.8900479783213057
448	3.410736606276363e-07	0.9999996589263394
449	0.9573925992841306	0.04260740071586948
450	0.9228145343148506	0.07718546568514938
451	5.395334947049179e-12	0.9999999999946046
452	0.007577383433054061	0.992422616566946
453	8.879610784229997e-10	0.999999999112039
454	0.6623997390588725	0.3376002609411276
455	0.980016187043256	0.01998381295674404
456	0.7462456099151603	0.2537543900848396
457	0.5795294506121783	0.4204705493878218
458	0.9862419605981245	0.01375803940187548
459	0.9326584177600438	0.06734158223995618
460	0.8335240771453789	0.166475922854621
461	0.0006675363068043379	0.9993324636931956
462	0.9452389498622619	0.05476105013773808
463	3.046893971162039e-13	0.9999999999996954
464	2.791567788566289e-06	0.9999972084322115
465	0.0005470647873886719	0.9994529352126112
466	0.9799534723326996	0.0200465276673005
467	0.9862419605981245	0.01375803940187548
468	0.5492913468981814	0.4507086531018186
469	0.9583765629029084	0.04162343709709156
470	0.001156262532176294	0.9988437374678237
471	1.003332771274071e-08	0.9999999899666723
472	3.81289047151359e-05	0.9999618710952848
473	1.722355621841158e-10	0.9999999998277644
474	0.3716798048953778	0.6283201951046222
475	0.5110364258542017	0.4889635741457983
476	0.9572334548456859	0.04276654515431402
477	0.9303482168019948	0.06965178319800525
478	0.0006318543222693894	0.9993681456777306
479	0.5262270791931393	0.4737729208068608
480	1.121511620488261e-08	0.9999999887848837
481	0.9800131857950106	0.01998681420498939
482	0.9504674380388096	0.04953256196119035
483	0.2589748053967649	0.7410251946032351
484	0.9251378666564305	0.07486213334356942
485	0.0877991660680405	0.9122008339319596
486	0.9800207687535546	0.01997923124644539
487	0.9572995321970111	0.04270046780298885
488	0.944325142639161	0.05567485736083891
489	0.07473925893609647	0.9252607410639035
490	0.01627297624032506	0.983727023759675
491	0.07844358905842654	0.9215564109415735
492	0.000533200650811458	0.9994667993491886
493	0.0003073691119007059	0.9996926308880992
494	0.579396067165374	0.4206039328346259
495	1.633455449843424e-07	0.999999836654455
496	0.5793517043665228	0.4206482956334772
497	0.7733166608347015	0.2266833391652985
498	0.6615965955596746	0.3384034044403252
499	0.979952010144543	0.02004798985545694
500	0.3711268884195119	0.6288731115804881
501	0.9857671526481979	0.01423284735180215
502	0.9115178894349708	0.08848211056502928
503	0.06968991815497272	0.9303100818450273
504	0.9517312863554398	0.04826871364456014
505	0.8951557349146839	0.104844265085316
506	0.9799208532731044	0.02007914672689566
507	0.639600364063123	0.360399635936877
508	0.00315537204957319	0.9968446279504268
509	0.9453955542525588	0.05460444574744113
510	2.383848528871077e-08	0.9999999761615148
511	3.277990507030047e-05	0.9999672200949298
512	0.513614565536208	0.486385434463792
513	0.9329185391834213	0.0670814608165787
514	0.3488045591502328	0.6511954408497672
515	0.616576879582389	0.383423120417611
516	0.9572077633352915	0.04279223666470847
517	0.9572999097626178	0.04270009023738212
518	0.0004693212158066183	0.9995306787841933
519	0.9799962384827122	0.02000376151728769
520	0.9572161221073177	0.04278387789268231
521	2.904039856720965e-05	0.9999709596014328
522	0.1106276518772671	0.8893723481227328
523	0.9241373218036275	0.07586267819637245
524	0.0004163700678532292	0.9995836299321468
525	0.9573287792334966	0.04267122076650346
526	0.006504024168810816	0.9934959758311892
527	0.9403768648118668	0.05962313518813326
528	0.5492190696393986	0.4507809303606014
529	0.1200967642783312	0.8799032357216688
530	0.5489983959982784	0.4510016040017216
531	0.9443252683117067	0.05567473168829325
532	0.9141802959873475	0.08581970401265258
533	0.8782474062014425	0.1217525937985575
534	0.8775173726633355	0.1224826273366645
535	0.02384329295653621	0.9761567070434639
536	0.9862419605981245	0.01375803940187548
537	0.9573925992841306	0.04260740071586948
538	0.9571666669528429	0.04283333304715709
539	0.0006660380159764918	0.9993339619840235
540	0.9767354081223819	0.02326459187761803
541	0.939312376182575	0.06068762381742502
542	0.9583742378331833	0.04162576216681655
543	0.9571758227297659	0.04282417727023417
544	0.4514540687192606	0.5485459312807394
545	0.9517335701842676	0.04826642981573244
546	0.9437798503594701	0.05622014964052999
547	0.08779801624386117	0.9122019837561388
548	0.9767230789718326	0.02327692102816739
549	0.9457794057546628	0.0542205942453373
550	0.5424223323228535	0.4575776676771465
551	0.9621346794064125	0.03786532059358751
552	0.9573925992841306	0.04260740071586948
553	3.251253144225074e-06	0.9999967487468558
554	0.9655852563893911	0.03441474361060885
555	0.0724534814273983	0.9275465185726017
556	0.01408531956690542	0.9859146804330946
557	0.9573925992841306	0.04260740071586948
558	0.9571828516702385	0.04281714832976151
559	6.960138684904212e-10	0.9999999993039861
560	0.006676695058886206	0.9933233049411138
561	0.9506380337290161	0.04936196627098384
562	0.009489597701406054	0.9905104022985939
563	0.9620242763313736	0.03797572366862641
564	0.9573925992841306	0.04260740071586948
565	0.3544441344958321	0.6455558655041679
566	0.9621312684070412	0.03786873159295871
567	5.641985001785145e-06	0.9999943580149981
568	0.9583743828279905	0.04162561717200956
569	0.5415553152364574	0.4584446847635426
570	1.378595572362925e-11	0.9999999999862139
571	0.9312802217220972	0.06871977827790274
572	0.9443251927303989	0.05567480726960099
573	0.9765453371225525	0.0234546628774474
574	0.006515386195130589	0.9934846138048693
575	8.295346189361794e-06	0.9999917046538107
576	0.9572217736535359	0.04277822634646413
577	0.9857746802998772	0.01422531970012275
578	0.6106293410922367	0.3893706589077635
579	0.958378911556969	0.04162108844303104
580	0.8277768416283633	0.1722231583716367
581	0.9620798179193399	0.03792018208066011
582	0.6096001712634511	0.3903998287365489
583	0.9377528901795937	0.06224710982040628
584	0.000486112815575475	0.9995138871844245
585	0.9583742384251428	0.04162576157485724
586	0.9505309126941633	0.04946908730583675
587	0.9530027161455965	0.04699728385440351
588	3.812690286434184e-12	0.9999999999961873
589	0.07568122524771694	0.924318774752283
590	0.0004253803799567113	0.9995746196200433
591	0.0006003774827869421	0.9993996225172131
592	0.9443252721680886	0.05567472783191148
593	0.9800232501358921	0.01997674986410796
594	0.9362017347032683	0.0637982652967316
595	0.985807682298271	0.01419231770172912
596	0.5794123746061984	0.4205876253938016
597	0.9536309805191885	0.0463690194808116
598	0.549283474823741	0.450716525176259
599	0.9371308335662242	0.06286916643377582
600	0.9858120809260872	0.01418791907391285
601	0.9619898028932612	0.0380101971067388
602	0.9619489348986248	0.03805106510137531
603	0.2587639280631957	0.7412360719368043
604	0.8907240330896885	0.1092759669103116
605	0.9800181140775182	0.01998188592248185
606	0.9517268245542124	0.04827317544578761
607	0.6006503544885859	0.3993496455114141
608	0.9237275168694592	0.07627248313054082
609	0.9457791272149951	0.05422087278500486
610	0.8287409240064847	0.1712590759935153
611	0.1929845106179846	0.8070154893820154
612	0.9457699838348482	0.05423001616515177
613	0.0004690804524893131	0.9995309195475106
614	0.9620068227991018	0.03799317720089812
615	1.295364840479914e-08	0.9999999870463516
616	0.0006425684804880317	0.9993574315195118
617	0.9506409132349684	0.04935908676503164
618	0.9555752882986508	0.04442471170134929
619	0.9565742175192793	0.04342578248072067
620	0.9583753732934048	0.04162462670659526
621	0.9858203080739507	0.01417969192604932
622	0.5861468197295219	0.4138531802704782
623	0.9529998825407614	0.04700011745923863
624	0.5862366668942902	0.4137633331057098
625	0.9583753314907504	0.04162466850924956
626	0.9583754912827299	0.04162450871727014
627	7.183823395666225e-18	1
628	0.9621454294806335	0.0378545705193665
629	0.7739975496513424	0.2260024503486577
630	0.0884404916908851	0.9115595083091149
631	0.2425226620064847	0.7574773379935154
632	0.9621647349252791	0.0378352650747209
633	0.9858234521381133	0.01417654786188668
634	0.9557096716796459	0.044290328320354
635	0.9572111755215935	0.04278882447840646
636	0.5099396276191098	0.4900603723808902
637	2.903571468062174e-05	0.9999709642853194
638	0.08778333309478559	0.9122166669052143
639	0.01407419430120871	0.9859258056987913
640	0.5793875964488122	0.4206124035511877
641	0.5248003459968029	0.4751996540031971
642	0.925771762309375	0.07422823769062498
643	0.03358550412892058	0.9664144958710794
644	0.9232260449260911	0.07677395507390897
645	0.2591554292923328	0.7408445707076672
646	0.9438648835999092	0.05613511640009077
647	0.009499926487577658	0.9905000735124223
648	0.0003938589969769599	0.999606141003023
649	3.342113936408995e-05	0.999966578860636
650	0.9394482844231262	0.06055171557687369
651	0.9469404328469687	0.05305956715303122
652	0.1688034913380734	0.8311965086619265
653	0.9456749106643911	0.05432508933560897
654	0.00776579463801712	0.9922342053619828
655	0.5793348655795845	0.4206651344204155
656	0.9857399000827675	0.01426009991723247
657	0.01413488350587705	0.985865116494123
658	0.5423736272267247	0.4576263727732753
659	0.01391208652982802	0.9860879134701719
660	0.006531657292047841	0.9934683427079521
661	0.5861479223136806	0.4138520776863194
662	0.006244727751749296	0.9937552722482508
663	0.0004644113832919174	0.999535588616708
664	0.6162881634982528	0.3837118365017473
665	0.6097209467893033	0.3902790532106966
666	0.9457705696768482	0.05422943032315175
667	0.0004807538587993476	0.9995192461412007
668	0.6092623305637034	0.3907376694362966
669	0.9437593286412683	0.05624067135873163
670	0.08571715151718631	0.9142828484828137
671	0.7730719843517622	0.2269280156482378
672	0.5861605738588104	0.4138394261411896
673	0.9469586237989968	0.05304137620100315
674	0.0004825427761949406	0.999517457223805
675	0.5234818133890621	0.4765181866109378
676	3.38979878586499e-12	0.9999999999966102
677	0.0005332995508287466	0.9994667004491713
678	8.112592939654244e-05	0.9999188740706034
679	0.000543803550058978	0.9994561964499411
680	0.001166248789690645	0.9988337512103093
681	0.6094076174883409	0.3905923825116591
682	0.07937130794909676	0.9206286920509033
683	0.005913099225130255	0.9940869007748698
684	8.026130593538105e-10	0.999999999197387
685	0.9224882878978126	0.07751171210218741
686	0.006679911598657747	0.9933200884013422
687	0.957157385404468	0.04284261459553187
688	0.9572215461140673	0.04277845388593274
689	0.9530002154558764	0.04699978454412349
690	0.5794019942073333	0.4205980057926668
691	0.9228147194813404	0.07718528051865953
692	0.9283764023403456	0.07162359765965454
693	0.9255565320301592	0.0744434679698408
694	0.9857444698591424	0.01425553014085754
695	0.9554814691753221	0.04451853082467793
696	0.9655947151056559	0.03440528489434413
697	0.005373253859354445	0.9946267461406456
698	0.08016273618183931	0.9198372638181608
699	0.006505925834936115	0.9934940741650639
700	0.6097331601702825	0.3902668398297176
701	3.931994756764458e-07	0.9999996068005244
702	0.5726470315456919	0.427352968454308
703	0.9395646329089162	0.06043536709108371
704	0.07660364625288676	0.9233963537471132
705	0.9442729074518355	0.05572709254816461
706	0.9583753291718204	0.04162467082817949
707	0.5861930183954216	0.4138069816045783
708	0.941347755809788	0.05865224419021194
709	0.1931188330670154	0.8068811669329846
710	0.9656486826081732	0.03435131739182696
711	2.387931828553785e-08	0.9999999761206817
712	0.9571122348402846	0.04288776515971537
713	0.9382447131413403	0.06175528685865973
714	0.9800100460645792	0.01998995393542078
715	4.783412251409446e-06	0.9999952165877486
716	0.09243203850161844	0.9075679614983815
717	0.9529999143747186	0.04700008562528125
718	0.9506102009778049	0.04938979902219495
719	0.9253074894001005	0.07469251059989947
720	0.9573300134780666	0.0426699865219335
721	0.950593311354089	0.04940668864591104
722	0.9529996443625476	0.0470003556374524
723	0.9767133335297815	0.02328666647021858
724	0.9516740385288966	0.0483259614711034
725	0.9350893682370716	0.06491063176292852
726	0.9655030796023056	0.03449692039769429
727	0.9463436336559313	0.05365636634406868
728	0.9621910895421968	0.03780891045780332
729	0.9226017063281696	0.07739829367183029
730	0.7740932531136905	0.2259067468863095
731	1.683651732472132e-07	0.9999998316348266
732	0.9517266161452128	0.04827338385478719
733	0.9443340414328359	0.05566595856716412
734	0.9516807105003446	0.04831928949965538
735	0.9862196055818069	0.01378039441819304
736	0.08596506985837168	0.9140349301416284
737	0.9132393310985353	0.08676066890146479
738	0.950726486919974	0.04927351308002605
739	0.913280665209974	0.08671933479002611
740	0.01645001720653936	0.9835499827934606
741	0.9572225563201419	0.04277744367985816
742	0.9800236297693207	0.01997637023067937
743	0.9656394338060083	0.0343605661939916
744	0.9572342657200393	0.04276573427996069
745	0.9457695720268827	0.0542304279731172
746	0.9800162856562914	0.01998371434370861
747	0.9800231863190654	0.01997681368093459
748	0.9622285424466737	0.03777145755332628
749	0.9457705680254079	0.0542294319745921
750	0.9529998872397452	0.04700011276025481
751	0.9457695500898405	0.05423044991015953
752	0.9507286152536182	0.04927138474638185
753	0.949162548530493	0.05083745146950693
754	0.1204344097172009	0.8795655902827992
755	0.9131221113731861	0.08687788862681391
756	0.001699760232657613	0.9983002397673423
757	0.5858800670208919	0.414119932979108
758	0.9656109745538368	0.03438902544616319
759	0.006535660902616862	0.9934643390973832

*** RUNNING MODEL 8 (Beta & w) ***
######################################

>Done in 8264 seconds 

-39164.7081287702

------------------------------------------------

dN/dS = 0.1004577115979027 (sample variance = 0.01837878467463164)

Rate[1]=  0.01103707 (weight=0.4922044)
Rate[2]=  0.16138426 (weight=0.4922044)
Rate[3]=  1.00000000 (weight=0.0155912)

------------------------------------------------

 Sites with dN/dS>1 (Posterior cutoff = 0.95)

184 (0.9670923982786206)
249 (0.9973568275209534)
292 (0.9922498777048648)
344 (0.9999928310390789)
463 (0.9789001325108995)
627 (0.9999895456621494)
676 (0.9666441948315898)


------------------------------------------------

 Sites with dN/dS<=1 (Posterior cutoff = 0.95)

1 (2.302380423698578e-12)
2 (5.889023491029716e-08)
3 (9.744600014304615e-09)
4 (5.924343732669258e-05)
5 (0.0003903358016899694)
6 (5.095911249686574e-06)
7 (1.306221619811317e-08)
8 (3.835229996033135e-07)
9 (1.824201645818926e-11)
10 (1.475843815104044e-08)
11 (2.749016470841726e-09)
12 (1.358533746800045e-05)
13 (0.0006086324318779236)
14 (1.218015026313766e-09)
15 (2.110835184118308e-09)
16 (4.793291432304988e-09)
17 (1.022023494445233e-06)
18 (1.24818155390262e-09)
19 (3.659983110627736e-10)
20 (4.587375280137064e-09)
21 (2.020736155423607e-07)
22 (1.390353487838584e-07)
23 (2.016697047803099e-07)
24 (2.016898276780955e-07)
25 (1.083411093935311e-07)
26 (1.791112065569399e-11)
27 (9.937694247054806e-12)
28 (2.250447440074432e-12)
29 (2.081567675128614e-09)
30 (3.660951758449856e-10)
31 (3.790870852027075e-10)
32 (3.27899754466476e-09)
33 (1.430383135805475e-06)
34 (2.312036343441644e-07)
35 (4.776015098764723e-09)
36 (1.195727349690854e-07)
37 (1.085340998973577e-06)
38 (2.047337302887421e-09)
39 (7.122262919925759e-10)
40 (1.25605521664941e-09)
41 (2.842148658687568e-09)
42 (2.429208901015524e-09)
43 (1.031558734503555e-09)
44 (1.018088882215097e-06)
45 (1.214422471123278e-09)
46 (2.754615498908417e-09)
47 (1.493686616778396e-10)
48 (1.559503354087739e-07)
49 (1.189924243557627e-09)
50 (1.988838625302802e-08)
51 (2.250447440074432e-12)
52 (1.019355138741687e-06)
53 (2.250447440074432e-12)
54 (1.25953022586602e-07)
55 (2.312469136324699e-07)
56 (5.553255088246432e-07)
57 (2.100761928357019e-08)
58 (0.003120004682730385)
59 (2.086154317271144e-09)
60 (4.808495832827886e-06)
61 (9.910731569688857e-06)
62 (2.530081586152244e-06)
63 (2.267520319168697e-07)
64 (1.261186218391353e-07)
65 (2.807339356242261e-05)
66 (5.134392307910712e-05)
67 (1.015384488027224e-05)
68 (1.031213316589064e-09)
69 (6.554026144973771e-08)
70 (1.51113991048717e-06)
71 (4.122523909371409e-11)
72 (6.822462379683877e-08)
73 (3.8000715288671e-07)
74 (1.541402318109928e-08)
75 (3.170230759049534e-08)
76 (0.1159069641083362)
77 (2.921283199150996e-09)
78 (1.18157167261081e-09)
79 (5.008177974406635e-05)
80 (1.481667841760855e-06)
81 (2.071161217183295e-06)
82 (2.586467444178886e-09)
83 (1.766470302164644e-11)
84 (2.067635832552698e-09)
85 (1.535022963507678e-08)
86 (2.785720456341904e-07)
87 (1.460442731638879e-07)
88 (3.390627913267282e-07)
89 (7.503312131161974e-06)
90 (7.594906267722235e-07)
91 (7.536193204821318e-06)
92 (6.13167305518523e-07)
93 (2.247247261916663e-05)
94 (1.080492983905124e-08)
95 (2.067450072079825e-09)
96 (2.417082572643771e-09)
97 (4.740201914522958e-09)
98 (1.18157167261081e-09)
99 (1.18157167261081e-09)
100 (5.125912186136779e-11)
101 (1.457647808199977e-09)
102 (0.002442030762542065)
103 (3.432316742503409e-08)
104 (4.063763565317646e-06)
105 (2.075356376457819e-06)
106 (2.085823829364397e-06)
107 (0.0001697505075781057)
108 (2.082573590409609e-06)
109 (0.7090339508802616)
110 (7.542444613172124e-08)
111 (5.488277804997351e-09)
112 (5.510175667969803e-07)
113 (1.316690356450083e-06)
114 (1.158852382205086e-06)
115 (5.489884674915149e-09)
116 (3.026710159141451e-09)
117 (8.367984560295606e-05)
118 (5.484936885850448e-09)
119 (2.853484715168319e-12)
120 (6.596785047068829e-07)
121 (9.149146357288486e-06)
122 (4.691479494571172e-05)
123 (0.006445706912070651)
124 (1.373427996413372e-09)
125 (7.919560262056168e-09)
126 (1.416819927477039e-07)
127 (4.497235478840012e-07)
128 (5.140601077551808e-09)
129 (0.02081923155877586)
130 (2.643881551526821e-12)
131 (4.18346956382498e-09)
132 (1.02448835058794e-09)
133 (1.075015098649609e-07)
134 (6.066869522337126e-10)
135 (2.540074637185984e-12)
136 (5.070944976621914e-07)
137 (3.244661142390664e-09)
138 (7.074052259128694e-10)
139 (5.924450377830255e-06)
140 (1.483425618993775e-07)
141 (1.494762821751135e-06)
142 (1.740629874324239e-08)
143 (5.424307869002012e-08)
144 (1.045204230067592e-07)
145 (2.413628549341407e-09)
146 (1.197643115835139e-09)
147 (0.0003606077909533924)
148 (2.36906807575197e-09)
149 (1.025257879609662e-09)
150 (1.788270777183155e-07)
151 (9.653189102993986e-12)
152 (6.756633478768213e-06)
153 (5.142273700248435e-06)
154 (3.637578802752184e-06)
155 (1.136511169708784e-07)
156 (0.0002566926632689872)
157 (1.261672001933035e-07)
158 (1.33895307545395e-09)
159 (9.370683367862256e-08)
160 (6.755129988800386e-10)
161 (1.207715363156275e-09)
162 (2.416309700407844e-09)
163 (3.585893419650522e-10)
164 (2.2286495835622e-12)
165 (1.338735267614221e-09)
166 (7.562208761859063e-06)
167 (2.413657404964505e-09)
168 (1.747787198731782e-10)
169 (1.025979427129617e-09)
170 (4.065821116978866e-11)
171 (1.258163455566663e-09)
172 (1.076371999411532e-07)
173 (3.689744642512893e-08)
174 (9.343633503377612e-08)
175 (2.516152308507581e-07)
176 (9.329308297756673e-06)
177 (3.556506254480726e-07)
178 (2.008253092426087e-07)
179 (1.60996205695677e-05)
180 (1.257783241255879e-09)
181 (4.659875319776581e-07)
182 (3.473875772071431e-08)
183 (1.081227826159206e-08)
185 (1.574418555583923e-06)
186 (4.745306011833712e-09)
187 (3.267050740172551e-09)
188 (4.915156865505998e-06)
189 (1.349430986337157e-07)
190 (8.759824924470493e-06)
191 (2.863591038984039e-05)
192 (4.750175420206422e-06)
193 (5.6047870804633e-08)
194 (9.056398287300988e-05)
195 (0.009826399405245176)
196 (1.629777237750719e-10)
197 (3.232950270786702e-09)
198 (4.018840582754115e-10)
199 (0.009774469222477548)
200 (1.024259957590392e-09)
201 (1.492363286176097e-08)
202 (1.487175689098992e-10)
203 (1.155455939081696e-06)
204 (9.32931531368313e-08)
205 (5.483871304627244e-09)
206 (2.2286495835622e-12)
207 (5.943351981707048e-07)
208 (1.422444204295195e-09)
209 (3.832565381876662e-07)
210 (1.346557533020812e-09)
211 (2.225192243208369e-08)
212 (2.413572990682094e-09)
213 (2.489561043838809e-09)
214 (0.0003944178380634867)
215 (8.385503932886345e-05)
216 (1.338311991756161e-09)
217 (2.959077245684621e-12)
218 (1.358789679770829e-09)
219 (1.02597942436777e-09)
220 (1.076766920294421e-07)
221 (6.619395489276148e-06)
222 (4.181589111264175e-09)
223 (1.979773837129656e-08)
224 (2.013950955174288e-07)
225 (1.793480641108705e-08)
226 (1.946192701260209e-11)
227 (7.589035885123773e-06)
228 (5.485260371239897e-09)
229 (1.902939736482875e-08)
230 (1.358551778905844e-09)
231 (2.417081507279237e-09)
232 (4.519969228688695e-07)
233 (9.611277878599775e-12)
234 (6.328747151116937e-07)
235 (4.733253505475758e-09)
236 (6.821320873987198e-10)
237 (7.870718130346354e-09)
238 (2.008161904746462e-07)
239 (1.551883327431777e-10)
240 (1.18157167261081e-09)
241 (1.355391142836058e-09)
242 (7.036438531158254e-10)
243 (2.2286495835622e-12)
244 (5.485129106361453e-09)
245 (2.006085843983329e-07)
246 (1.025961830302714e-09)
247 (3.512953724427405e-08)
248 (2.86592589452826e-08)
250 (2.416857824930906e-09)
251 (0.0006358722119020425)
252 (4.806322714699708e-11)
253 (1.637726389554453e-08)
254 (1.940583208825037e-11)
255 (1.154724723481966e-06)
256 (1.765270062663522e-11)
257 (3.596514209534188e-08)
258 (2.052983149533188e-11)
259 (8.849388664186675e-09)
260 (1.913236368935929e-08)
261 (1.535665825739259e-06)
262 (2.067449682651823e-09)
263 (2.067448910087235e-09)
264 (1.747119451271058e-09)
265 (5.303274459142142e-11)
266 (4.071104690787384e-10)
267 (2.416104003525547e-09)
268 (8.899283543352114e-09)
269 (9.417345112656897e-09)
270 (9.382880596495864e-08)
271 (0.003233255428549777)
272 (2.419028748919178e-09)
273 (1.624520395695128e-05)
274 (0.001592019778675686)
275 (2.009059949634834e-11)
276 (1.026190336535047e-09)
277 (4.164122577909863e-08)
278 (9.327497784670855e-08)
279 (2.014234639433751e-09)
280 (1.180167525456526e-08)
281 (7.124070129539073e-09)
282 (5.926985818154395e-08)
283 (2.2286495835622e-12)
284 (1.725572065902811e-10)
285 (9.864017965099548e-09)
286 (7.99854631155169e-07)
287 (4.745306018421031e-09)
288 (0.0001030169166931054)
289 (1.90986727399517e-08)
290 (6.989534445088023e-09)
291 (3.380460956069428e-08)
293 (0.2010915284753051)
294 (1.47983292696739e-10)
295 (0.0002928229857786672)
296 (1.062581806802753e-09)
297 (2.452177694588266e-07)
298 (5.603058482239819e-08)
299 (3.394776946194517e-05)
300 (3.520642797148504e-08)
301 (2.625454287475882e-09)
302 (5.535236694235873e-07)
303 (2.069247158989734e-06)
304 (6.205589432935948e-08)
305 (1.334761909999482e-09)
306 (6.194899946008109e-10)
307 (2.067461469126315e-09)
308 (2.41661360848713e-09)
309 (7.363971655538506e-07)
310 (3.634362335678405e-10)
311 (1.553136745921627e-10)
312 (0.0003933737809474418)
313 (2.072004114649269e-09)
314 (1.017399100534309e-06)
315 (7.803439947134663e-07)
316 (4.232773353576086e-09)
317 (1.077226246260096e-08)
318 (5.16066014656228e-06)
319 (3.769251965632161e-10)
320 (1.241576183124889e-07)
321 (1.617756913967449e-05)
322 (1.887370779513174e-09)
323 (3.006957722030384e-12)
324 (1.189703723894166e-09)
325 (3.132871841669236e-09)
326 (2.028486072719029e-07)
327 (8.655243496300725e-06)
328 (2.835983193725959e-12)
329 (4.733171013228102e-09)
330 (2.241799820046437e-10)
331 (2.848525407799397e-09)
332 (8.059023582348765e-09)
333 (4.745306018420299e-09)
334 (1.3869638098997e-07)
335 (3.331560937780063e-08)
336 (1.745180499174498e-07)
337 (3.851215873866181e-07)
338 (0.00945770557472592)
339 (1.348166055709735e-07)
340 (0.1122976226328012)
341 (6.556995217246576e-07)
342 (3.058017459796871e-05)
343 (0.0001640527202709883)
345 (1.07254510994171e-06)
346 (2.082390885915422e-06)
347 (4.282046887696941e-09)
348 (3.490333356875622e-08)
349 (1.200926858287753e-09)
350 (6.284566443812336e-10)
351 (2.07409662208332e-06)
352 (6.187903796426756e-09)
353 (6.552679504747697e-05)
354 (5.745507752831717e-05)
355 (0.0009429048632751256)
356 (0.01109057813805069)
357 (5.468564779473161e-10)
358 (1.312012125406717e-09)
359 (5.373520729131682e-09)
360 (1.52199877769387e-05)
361 (1.326954155324469e-09)
362 (6.764767072188139e-08)
363 (3.047904648584108e-09)
364 (2.011846973483018e-07)
365 (1.230409382457017e-07)
366 (7.663291962121483e-06)
367 (1.683568290694052e-08)
368 (2.67383602566911e-05)
369 (2.437522884740718e-05)
370 (2.072004740813086e-09)
371 (4.743275767338339e-09)
372 (2.067527103652289e-09)
373 (2.440649185446674e-07)
374 (3.961444109491555e-05)
375 (6.475600962812049e-08)
376 (1.411499966373634e-06)
377 (9.376791599518674e-08)
378 (4.733370404077378e-09)
379 (0.0001522839890394272)
380 (1.515034532808821e-09)
381 (4.826398168727147e-07)
382 (0.0003785782501667442)
383 (3.39584014535884e-08)
384 (1.278964660168663e-08)
385 (3.796225033037571e-10)
386 (1.076211477734069e-07)
387 (1.067956163183232e-09)
388 (1.155793988406212e-08)
389 (0.0006353815377620472)
390 (1.217822451565218e-09)
391 (7.117582895270633e-07)
392 (6.226148815454081e-10)
393 (6.154458763641474e-07)
394 (1.552993061976004e-06)
395 (9.303793935609255e-08)
396 (1.244826619360862e-09)
397 (4.140705367007232e-05)
398 (0.7752849063049064)
399 (1.902177289928334e-08)
400 (1.076809453484836e-07)
401 (2.070602935984071e-09)
402 (1.224103506976631e-07)
403 (2.417719840052478e-09)
404 (2.907973546024539e-12)
405 (5.567300200288127e-07)
406 (6.254564514435406e-10)
407 (5.935837020797346e-08)
408 (8.730814464552945e-07)
409 (8.695104161039073e-09)
410 (1.960429790004155e-08)
411 (1.617885973736583e-06)
412 (1.431113925251032e-06)
413 (9.369958469998596e-08)
414 (1.074645527544327e-07)
415 (2.171271086586813e-07)
416 (4.175086079694262e-09)
417 (1.265662589435753e-09)
418 (4.814075509438138e-07)
419 (4.559318212325162e-11)
420 (2.996700482448004e-12)
421 (1.15852848207354e-06)
422 (3.891030644589618e-08)
423 (1.478678245918715e-09)
424 (9.334807112712052e-08)
425 (5.158368603163143e-11)
426 (6.669763832257091e-10)
427 (1.129963770360257e-07)
428 (1.019221995270404e-08)
429 (4.897071000783941e-11)
430 (3.631576262098426e-06)
431 (2.2286495835622e-12)
432 (9.15072677365605e-09)
433 (6.753227152953062e-10)
434 (1.204161976507229e-09)
435 (3.027907521918057e-07)
436 (7.166990929816771e-09)
437 (1.059636651324637e-11)
438 (2.54795834619916e-12)
439 (3.042013523440275e-08)
440 (1.245745343598968e-07)
441 (1.197435660288714e-07)
442 (2.071213343753029e-09)
443 (3.111214917748925e-09)
444 (7.507269339992391e-06)
445 (1.38444580293786e-09)
446 (3.026098349903831e-12)
447 (3.865248660585722e-07)
448 (0.0003930821351384352)
449 (1.18157167261081e-09)
450 (3.611882893894071e-08)
451 (0.7714037070665403)
452 (4.41638338407131e-06)
453 (0.1899132897685164)
454 (1.84638928964509e-08)
455 (1.776821446065009e-11)
456 (2.399835224639562e-09)
457 (1.073115901790051e-07)
458 (2.2286495835622e-12)
459 (1.635584922132521e-08)
460 (1.476905924305893e-10)
461 (9.775794220754092e-06)
462 (4.98112925315828e-09)
464 (0.000786334370621372)
465 (2.267018299234421e-05)
466 (1.967150321543248e-11)
467 (2.2286495835622e-12)
468 (2.006111188850841e-07)
469 (1.026009420819736e-09)
470 (8.322993478758465e-07)
471 (0.1044670093306351)
472 (0.0001501406947080719)
473 (0.01321209479611287)
474 (6.930485554721223e-06)
475 (4.24690996699181e-07)
476 (1.314037236921308e-09)
477 (1.990206839121856e-08)
478 (1.220599221951462e-05)
479 (3.483605540343605e-07)
480 (0.06423836325964878)
481 (1.7847118336487e-11)
482 (3.293986759711472e-09)
483 (2.716116655194464e-09)
484 (3.020496644335755e-08)
485 (1.155781909374701e-06)
486 (1.765423692688464e-11)
487 (1.258959092355971e-09)
488 (5.485933403458426e-09)
489 (2.58963435745132e-06)
490 (1.502986365624265e-07)
491 (2.073835399000167e-06)
492 (2.744150454032805e-05)
493 (0.0004113909591258755)
494 (1.077089291591611e-07)
495 (0.0101218415330922)
496 (1.077171563559825e-07)
497 (1.191162423419954e-09)
498 (2.02972361974529e-08)
499 (1.971350240372762e-11)
500 (7.213296235938012e-06)
501 (2.868428471483953e-12)
502 (8.446372302431205e-08)
503 (4.119324549578091e-06)
504 (2.414014447760996e-09)
505 (2.195484332519598e-07)
506 (2.03263106580522e-11)
507 (3.266723140610644e-08)
508 (0.000278626093674703)
509 (4.901127733837129e-09)
510 (0.002638906419061989)
511 (0.0002929369541234872)
512 (4.468658121263751e-07)
513 (1.886633699981455e-08)
514 (1.141959261119249e-05)
515 (4.847473215721985e-08)
516 (1.332368075440846e-09)
517 (1.258628983396821e-09)
518 (4.69724850649468e-05)
519 (1.828422688260308e-11)
520 (1.333562267454899e-09)
521 (0.0005188814750657177)
522 (3.746350380453938e-07)
523 (3.269398474460373e-08)
524 (8.288037992855771e-05)
525 (1.234217267981505e-09)
526 (9.957470385401599e-06)
527 (9.449823789836541e-09)
528 (2.012041229662547e-07)
529 (2.499372794038758e-07)
530 (2.019158761455619e-07)
531 (5.483919526936063e-09)
532 (6.55448079581749e-08)
533 (5.304158092438844e-07)
534 (5.54692934373007e-07)
535 (1.940101547665023e-08)
536 (2.2286495835622e-12)
537 (1.18157167261081e-09)
538 (1.383025974678774e-09)
539 (1.012982385048042e-05)
540 (4.652421405193515e-11)
541 (9.056355498892444e-09)
542 (1.024246575384943e-09)
543 (1.360262225947985e-09)
544 (1.358181462661515e-06)
545 (2.416319911103238e-09)
546 (6.336648849461974e-09)
547 (1.153307829626021e-06)
548 (4.719689381687786e-11)
549 (4.738998177496808e-09)
550 (2.29483532875114e-07)
551 (6.546522910359275e-10)
552 (1.18157167261081e-09)
553 (0.0003800649193827907)
554 (3.779561845476278e-10)
555 (3.215844505246968e-06)
556 (2.778890449461624e-07)
557 (1.18157167261081e-09)
558 (1.356907083612397e-09)
559 (0.4248094916677093)
560 (7.559727288373571e-06)
561 (2.976671827688047e-09)
562 (1.494977475206609e-06)
563 (7.08246377150848e-10)
564 (1.18157167261081e-09)
565 (1.015230263825497e-05)
566 (6.56322527452699e-10)
567 (3.361950476798981e-05)
568 (1.02425177510267e-09)
569 (2.349943002330896e-07)
570 (0.04216954537737089)
571 (2.093177303228254e-08)
572 (5.484937200935622e-09)
573 (5.824555952389194e-11)
574 (9.583739993954369e-06)
575 (4.768449903549644e-06)
576 (1.3220698885738e-09)
577 (2.801365011890375e-12)
578 (5.741362561950553e-08)
579 (1.025155557073113e-09)
580 (2.161125959274278e-10)
581 (6.811342661359833e-10)
582 (5.6498481009196e-08)
583 (1.1032127143825e-08)
584 (3.99809652349012e-05)
585 (1.024246581262598e-09)
586 (3.173367738607619e-09)
587 (2.071001505248646e-09)
588 (0.9428168996255263)
589 (2.543887681755112e-06)
590 (7.494688711141713e-05)
591 (1.807820404609316e-05)
592 (5.483863562748722e-09)
593 (1.759608514058453e-11)
594 (1.193650909016544e-08)
595 (2.621203650653651e-12)
596 (1.075910895270024e-07)
597 (2.259690430396525e-09)
598 (2.008644794793131e-07)
599 (1.085108069496198e-08)
600 (2.598054234517099e-12)
601 (7.254519575564813e-10)
602 (7.502180956327128e-10)
603 (2.730423947346895e-09)
604 (2.885186512962648e-07)
605 (1.771970222975864e-11)
606 (2.416621564707706e-09)
607 (6.782664648110855e-08)
608 (3.383167420372549e-08)
609 (4.739364854995738e-09)
610 (1.865164440325998e-10)
611 (1.638822912982413e-08)
612 (4.733190799083189e-09)
613 (4.707489109377007e-05)
614 (7.243893197881999e-10)
615 (0.02516201034329545)
616 (1.124369065964828e-05)
617 (2.971702569823044e-09)
618 (1.480501004160393e-09)
619 (1.3059277850994e-09)
620 (1.025694762604503e-09)
621 (2.55640064907404e-12)
622 (9.331687507386901e-08)
623 (2.070846723042496e-09)
624 (9.313762497231465e-08)
625 (1.026190333821784e-09)
626 (1.025521292997166e-09)
628 (6.492533160565127e-10)
629 (1.083547893510371e-09)
630 (1.254543505572925e-06)
631 (4.129208957288615e-09)
632 (6.422979744700045e-10)
633 (2.540074637185984e-12)
634 (1.463908563638086e-09)
635 (1.203156372643376e-09)
636 (4.692097061509604e-07)
637 (0.0005178855577768877)
638 (1.157207262065781e-06)
639 (2.851419266495491e-07)
640 (1.076621727202336e-07)
641 (3.755504540403519e-07)
642 (2.905248750341358e-08)
643 (0.0001318456890237221)
644 (3.500754476222412e-08)
645 (2.703896798299073e-09)
646 (6.173180492417281e-09)
647 (1.489061986244623e-06)
648 (0.0001061432061786085)
649 (0.0002675640407953131)
650 (1.02164724502534e-08)
651 (4.183335567157285e-09)
652 (4.80389575965221e-08)
653 (4.708762608306527e-09)
654 (3.660132865637342e-06)
655 (1.076795983291448e-07)
656 (3.01867405322397e-12)
657 (2.50918489987694e-07)
658 (2.296303163556708e-07)
659 (3.038921060962792e-07)
660 (8.910158177786042e-06)
661 (9.331783384476894e-08)
662 (1.040784517468629e-05)
663 (5.499601264669245e-05)
664 (5.198904546305364e-08)
665 (5.625566288374183e-08)
666 (4.745306005661941e-09)
667 (4.194361536465164e-05)
668 (5.680451031174746e-08)
669 (5.781075745701524e-09)
670 (1.412619662361217e-06)
671 (1.248834328611761e-09)
672 (9.329092463997467e-08)
673 (4.175200038571995e-09)
674 (4.124713391364472e-05)
675 (3.648614842811259e-07)
677 (2.688962232283374e-05)
678 (4.871650419418013e-06)
679 (2.335784743883122e-05)
680 (7.135139368820626e-07)
681 (6.519759424523786e-08)
682 (1.948795647971386e-06)
683 (1.34716238804116e-05)
684 (0.2754425395922424)
685 (3.702065238558652e-08)
686 (7.537058730766004e-06)
687 (1.378049160642316e-09)
688 (1.20153509418789e-09)
689 (2.069739820985176e-09)
690 (1.076154442978729e-07)
691 (4.863280367737015e-08)
692 (2.403662368892791e-08)
693 (2.948495016905874e-08)
694 (2.991069260301234e-12)
695 (1.497394443765295e-09)
696 (3.745667693046633e-10)
697 (3.944879532638407e-05)
698 (1.856744900985386e-06)
699 (9.523793747565447e-06)
700 (6.213456849459133e-08)
701 (0.0001795350672604022)
702 (1.46086181496038e-07)
703 (9.019371648154103e-09)
704 (2.327995791991254e-06)
705 (5.49031705155864e-09)
706 (1.026190337811436e-09)
707 (9.32373486990185e-08)
708 (9.139621384964655e-09)
709 (1.631938949272271e-08)
710 (3.592829107926427e-10)
711 (0.002152271695200674)
712 (1.415460683849002e-09)
713 (1.204634665582324e-08)
714 (1.792528029472473e-11)
715 (6.807519599023629e-05)
716 (1.453691759616719e-06)
717 (2.070593725510899e-09)
718 (3.026745656416215e-09)
719 (3.012527751694421e-08)
720 (1.233196881639678e-09)
721 (3.055484294611598e-09)
722 (2.067449904938575e-09)
723 (4.778101365471586e-11)
724 (2.431773182288166e-09)
725 (1.4559600940006e-08)
726 (3.949047172459272e-10)
727 (4.466715066168096e-09)
728 (6.2082179460612e-10)
729 (3.670412705108075e-08)
730 (1.067323111989769e-09)
731 (0.008798514063280107)
732 (2.416613597270218e-09)
733 (5.407863179656503e-09)
734 (2.432802710530855e-09)
735 (2.248854744884757e-12)
736 (1.342269891612334e-06)
737 (7.121489331810483e-08)
738 (2.835445026477024e-09)
739 (7.112524306054011e-08)
740 (1.125265471389783e-07)
741 (1.201376409708e-09)
742 (1.758435335388865e-11)
743 (3.63239793306485e-10)
744 (1.197080534925504e-09)
745 (4.73317019724935e-09)
746 (1.776283008184592e-11)
747 (1.759519143842144e-11)
748 (6.116366201956907e-10)
749 (4.745306018254077e-09)
750 (2.069984442529176e-09)
751 (4.733167592049367e-09)
752 (2.831930174484309e-09)
753 (3.813325854290024e-09)
754 (2.245353546888939e-07)
755 (7.178512653459448e-08)
756 (1.228645734603205e-07)
757 (9.367916433319341e-08)
758 (3.600242601355486e-10)
759 (8.704570708580776e-06)


------------------------------------------------

Tabulated Posteriors for Each Site
Sites in Columns, Rate Classes in Rows
Import the following part into a data processing program
for further analysis


Rate/Site	Rate=0.01103706976575757	Rate=0.1613842571508314	Rate=1.000000000000002
1	0.9726878890611179	0.0273121109365797	2.302380423698578e-12
2	0.4797324127384241	0.520267528371341	5.889023491029716e-08
3	0.9075917221372459	0.09240826811815406	9.744600014304615e-09
4	2.432099991545902e-05	0.9999164355627578	5.924343732669258e-05
5	1.736135010357342e-05	0.9995923028482063	0.0003903358016899694
6	0.004274981296817871	0.9957199227919324	5.095911249686574e-06
7	0.904619289183291	0.09538069775449273	1.306221619811317e-08
8	0.4025396161277093	0.597460000349291	3.835229996033135e-07
9	0.9628863486675419	0.03711365131421611	1.824201645818926e-11
10	0.9050597848555095	0.09494020038605215	1.475843815104044e-08
11	0.1429855754876918	0.8570144217632918	2.749016470841726e-09
12	0.2672746358239	0.7327117788386319	1.358533746800045e-05
13	1.530454271631535e-06	0.9993898371138503	0.0006086324318779236
14	0.9308924988720754	0.06910749990990966	1.218015026313766e-09
15	0.9253205215544907	0.07467947633467409	2.110835184118308e-09
16	0.9162194291303202	0.08378056607638845	4.793291432304988e-09
17	0.05481234640789033	0.9451866315686153	1.022023494445233e-06
18	0.931052521447544	0.06894747730427432	1.24818155390262e-09
19	0.9422669203021934	0.05773307933180827	3.659983110627736e-10
20	0.9164524448401604	0.08354755057246437	4.587375280137064e-09
21	0.4281251554701134	0.5718746424562711	2.020736155423607e-07
22	0.4483796246150379	0.5516202363496131	1.390353487838584e-07
23	0.4281197470621782	0.571880051268117	2.016697047803099e-07
24	0.4281240776110666	0.5718757206991055	2.016898276780955e-07
25	0.4533512348169809	0.5466486568419098	1.083411093935311e-07
26	0.9629785829868267	0.03702141699526224	1.791112065569399e-11
27	0.9664872818069012	0.03351271818316114	9.937694247054806e-12
28	0.9727802927942684	0.02721970720348116	2.250447440074432e-12
29	0.9254669367701354	0.07453306114829687	2.081567675128614e-09
30	0.9422665464942571	0.05773345313964769	3.660951758449856e-10
31	0.9422133875524193	0.05778661206849352	3.790870852027075e-10
32	0.9223032988996491	0.07769669782135326	3.27899754466476e-09
33	0.05268668790762981	0.9473118817092344	1.430383135805475e-06
34	0.4224287610298583	0.5775710077665074	2.312036343441644e-07
35	0.9162938271434246	0.08370616808056038	4.776015098764723e-09
36	0.8683903988283458	0.1316094815989192	1.195727349690854e-07
37	0.3604460217460121	0.6395528929129889	1.085340998973577e-06
38	0.9265239302507169	0.07347606770194576	2.047337302887421e-09
39	0.9374012650431062	0.06259873424466744	7.122262919925759e-10
40	0.9310970216809973	0.06890297706294768	1.25605521664941e-09
41	0.9225783085993084	0.07742168855854291	2.842148658687568e-09
42	0.6103237643669184	0.3896762332038726	2.429208901015524e-09
43	0.9324737816141591	0.06752621735428226	1.031558734503555e-09
44	0.05486499013662651	0.9451339917744914	1.018088882215097e-06
45	0.9309026304791197	0.06909736830645788	1.214422471123278e-09
46	0.9240527601787467	0.07594723706663775	2.754615498908417e-09
47	0.7095136248452822	0.2904863750053489	1.493686616778396e-10
48	0.4473825976149023	0.5526172464347623	1.559503354087739e-07
49	0.9311845051991039	0.06881549361097176	1.189924243557627e-09
50	0.01125780352584868	0.988742176585765	1.988838625302802e-08
51	0.9727802927942684	0.02721970720348116	2.250447440074432e-12
52	0.05485515828372219	0.9451438223611391	1.019355138741687e-06
53	0.9727802927942684	0.02721970720348116	2.250447440074432e-12
54	0.448948924416271	0.5510509496307063	1.25953022586602e-07
55	0.4224285365618685	0.577571232191218	2.312469136324699e-07
56	0.06060501836937247	0.9393944263051187	5.553255088246432e-07
57	0.5264154734433142	0.4735845055490664	2.100761928357019e-08
58	1.122827796645789e-06	0.9968788724894729	0.003120004682730385
59	0.9254670843712685	0.07453291354257714	2.086154317271144e-09
60	3.879052010906521e-05	0.999956400984058	4.808495832827886e-06
61	0.003784207562921005	0.9962058817055094	9.910731569688857e-06
62	0.3358683053199093	0.6641291645985046	2.530081586152244e-06
63	0.07089155201998672	0.9291082212279813	2.267520319168697e-07
64	0.0007763426629771288	0.9992235312184009	1.261186218391353e-07
65	0.0002948933168087237	0.9996770332896289	2.807339356242261e-05
66	2.16519396601987e-07	0.9999484395575242	5.134392307910712e-05
67	0.0003554799260780343	0.9996343662290418	1.015384488027224e-05
68	0.9324765156852716	0.06752348328351501	1.031213316589064e-09
69	0.4795256249357821	0.5204743095239563	6.554026144973771e-08
70	0.05204206914872985	0.9479564197113597	1.51113991048717e-06
71	0.9582139417247996	0.04178605823397519	4.122523909371409e-11
72	0.4794516093062509	0.5205483224691253	6.822462379683877e-08
73	0.06561723469076043	0.9343823853020866	3.8000715288671e-07
74	0.901295198491216	0.09870478609476073	1.541402318109928e-08
75	0.5067320876285435	0.493267880669149	3.170230759049534e-08
76	4.577850258783081e-09	0.8840930313138136	0.1159069641083362
77	0.9273359047690281	0.07266409230968875	2.921283199150996e-09
78	0.9312538515731765	0.06874614724525177	1.18157167261081e-09
79	2.36820926788723e-06	0.999947550010988	5.008177974406635e-05
80	0.05268379553538377	0.9473147227967744	1.481667841760855e-06
81	0.04875626219288196	0.9512416666459009	2.071161217183295e-06
82	0.6103380981562679	0.3896618992572646	2.586467444178886e-09
83	0.9630316396720573	0.03696836031027791	1.766470302164644e-11
84	0.9255405189723885	0.07445947895997555	2.067635832552698e-09
85	0.9012186979762057	0.09878128667356471	1.535022963507678e-08
86	0.8525770568591809	0.1474226645687733	2.785720456341904e-07
87	0.008185562335206394	0.9918142916205206	1.460442731638879e-07
88	0.8519975419415399	0.1480021189956689	3.390627913267282e-07
89	0.003870822137486979	0.9961216745503818	7.503312131161974e-06
90	5.341057709988056e-05	0.9999458299322735	7.594906267722235e-07
91	0.003868221698187702	0.9961242421086075	7.536193204821318e-06
92	0.8364344555586373	0.1635649312740573	6.13167305518523e-07
93	0.0003020924900256084	0.9996754350373552	2.247247261916663e-05
94	0.9057831398131447	0.09421684938192545	1.080492983905124e-08
95	0.9255391460782192	0.07446085185433091	2.067450072079825e-09
96	0.923911695509488	0.07608830207342947	2.417082572643771e-09
97	0.9163793172568169	0.08362067800298112	4.740201914522958e-09
98	0.9312538515731765	0.06874614724525177	1.18157167261081e-09
99	0.9312538515731765	0.06874614724525177	1.18157167261081e-09
100	0.9580309701475792	0.0419690298011617	5.125912186136779e-11
101	0.9301376388897948	0.06986235965255737	1.457647808199977e-09
102	1.092018676384338e-08	0.9975579583172711	0.002442030762542065
103	0.8895067799452853	0.1104931857315473	3.432316742503409e-08
104	0.004308941930526721	0.9956869943059079	4.063763565317646e-06
105	0.04873946185795435	0.9512584627856694	2.075356376457819e-06
106	0.04869896974530816	0.9512989444308625	2.085823829364397e-06
107	1.817622399741916e-07	0.9998300677301819	0.0001697505075781057
108	0.04871087812489604	0.9512870393015135	2.082573590409609e-06
109	8.026096789198397e-12	0.2909660491117124	0.7090339508802616
110	0.009107487248174433	0.9908924373273794	7.542444613172124e-08
111	0.9145655303798134	0.08543446413190889	5.488277804997351e-09
112	0.06068802977779818	0.939311419204635	5.510175667969803e-07
113	0.05286899405198038	0.9471296892576631	1.316690356450083e-06
114	0.05369971127640275	0.9462991298712149	1.158852382205086e-06
115	0.9145654153992019	0.0854345791109135	5.489884674915149e-09
116	0.9225189659826749	0.0774810309906149	3.026710159141451e-09
117	0.0002395342840777921	0.9996767858703193	8.367984560295606e-05
118	0.9145657364690065	0.08543425804605663	5.484936885850448e-09
119	0.9720529826221936	0.02794701737495269	2.853484715168319e-12
120	0.05943135893886075	0.9405679813826344	6.596785047068829e-07
121	0.00379323401381084	0.996197616839832	9.149146357288486e-06
122	0.0002653642342455024	0.9996877209708087	4.691479494571172e-05
123	9.377855650427736e-08	0.9935541993093728	0.006445706912070651
124	0.930242131789598	0.06975786683697392	1.373427996413372e-09
125	0.9113904926882292	0.08860949939221051	7.919560262056168e-09
126	0.4482422906088169	0.5517575677091903	1.416819927477039e-07
127	0.0006256543620270058	0.9993738959144252	4.497235478840012e-07
128	0.9152909018457276	0.08470909301367141	5.140601077551808e-09
129	7.414567373155054e-08	0.9791806942955503	0.02081923155877586
130	0.9721063442822994	0.02789365571505668	2.643881551526821e-12
131	0.9178375673885946	0.08216242842793589	4.18346956382498e-09
132	0.9325449411460458	0.06745505782946591	1.02448835058794e-09
133	0.4536333258548627	0.5463665666436275	1.075015098649609e-07
134	0.6637469624296893	0.3362530369636237	6.066869522337126e-10
135	0.9721328674959367	0.02786713250152321	2.540074637185984e-12
136	0.3932326211206764	0.6067668717848258	5.070944976621914e-07
137	0.6089320730566737	0.3910679236986651	3.244661142390664e-09
138	0.9374618361419607	0.06253816315063412	7.074052259128694e-10
139	0.004036592984380273	0.9959574825652419	5.924450377830255e-06
140	0.4481012730680055	0.5518985785894325	1.483425618993775e-07
141	0.005197049021905586	0.9948014562152725	1.494762821751135e-06
142	0.9071790409363996	0.09282094165730162	1.740629874324239e-08
143	0.8834058082502267	0.1165941375066946	5.424307869002012e-08
144	0.4620821080594261	0.5379177874201508	1.045204230067592e-07
145	0.9239083374394335	0.07609166014693798	2.413628549341407e-09
146	0.6395201233026153	0.3604798754997416	1.197643115835139e-09
147	1.667762309179248e-06	0.9996377244467376	0.0003606077909533924
148	0.6107092257395088	0.3892907718914232	2.36906807575197e-09
149	0.9325452690589211	0.06745472991582104	1.025257879609662e-09
150	0.4331096297065543	0.5668901914663681	1.788270777183155e-07
151	0.9665485614610755	0.0334514385292714	9.653189102993986e-12
152	0.003942945972888084	0.9960502973936332	6.756633478768213e-06
153	3.876410250368617e-05	0.9999560936237961	5.142273700248435e-06
154	0.004395481098846287	0.9956008813223509	3.637578802752184e-06
155	0.00825344032634265	0.9917464460225404	1.136511169708784e-07
156	1.855085760966033e-05	0.9997247564791214	0.0002566926632689872
157	0.4492060363736465	0.5507938374591532	1.261672001933035e-07
158	0.9310525926877226	0.06894740597332434	1.33895307545395e-09
159	0.4592456646564691	0.5407542416366972	9.370683367862256e-08
160	0.9375452148634988	0.06245478446098798	6.755129988800386e-10
161	0.6398151102952083	0.3601848884970763	1.207715363156275e-09
162	0.9239168396694417	0.07608315791424858	2.416309700407844e-09
163	0.94234312008244	0.05765687955897063	3.585893419650522e-10
164	0.9728196281399724	0.027180371857799	2.2286495835622e-12
165	0.9310631144510071	0.06893688421025759	1.338735267614221e-09
166	0.003864708701679413	0.9961277290895587	7.562208761859063e-06
167	0.9239086779912025	0.07609131959514021	2.413657404964505e-09
168	0.704235370917094	0.2957646289081273	1.747787198731782e-10
169	0.9325438057809885	0.06745619319303206	1.025979427129617e-09
170	0.9582696344957482	0.04173036546359365	4.065821116978866e-11
171	0.9311530499852295	0.06884694875660689	1.258163455566663e-09
172	0.4536280686838768	0.5463718236789232	1.076371999411532e-07
173	0.8884013519451633	0.1115986111573903	3.689744642512893e-08
174	0.4593310739764065	0.5406688325872585	9.343633503377612e-08
175	0.4218101749910521	0.5781895733937171	2.516152308507581e-07
176	0.0003570147256748608	0.9996336559660274	9.329308297756673e-06
177	0.4056069089374784	0.5943927354118961	3.556506254480726e-07
178	0.4283942186514461	0.5716055805232446	2.008253092426087e-07
179	0.03407089892061562	0.9659130014588149	1.60996205695677e-05
180	0.9311524774674392	0.06884752127477754	1.257783241255879e-09
181	0.8423050464414772	0.1576944875709908	4.659875319776581e-07
182	0.5062860109311719	0.4937139543300704	3.473875772071431e-08
183	0.907803835385403	0.09219615380231873	1.081227826159206e-08
184	5.517977897320827e-14	0.03290760172132425	0.9670923982786206
185	0.005185560265772373	0.994812865315672	1.574418555583923e-06
186	0.9163697694170636	0.08363022583763044	4.745306011833712e-09
187	0.9223822384044412	0.0776177583285079	3.267050740172551e-09
188	0.004291596366189671	0.9957034884769448	4.915156865505998e-06
189	0.4487360649266252	0.5512638001302762	1.349430986337157e-07
190	0.003798577957834371	0.9961926622172411	8.759824924470493e-06
191	0.0002954055473109452	0.9996759585422991	2.863591038984039e-05
192	0.004293853680326291	0.9957013961442535	4.750175420206422e-06
193	0.4799970095797411	0.5200029343723882	5.6047870804633e-08
194	2.247671120729503e-05	0.9998869593059195	9.056398287300988e-05
195	8.011216497969263e-10	0.9901735997936333	0.009826399405245176
196	0.9487756087704885	0.05122439106653389	1.629777237750719e-10
197	0.9223991447585975	0.07760085200845218	3.232950270786702e-09
198	0.9421806695703071	0.05781933002780888	4.018840582754115e-10
199	8.592503071189981e-08	0.9902254448524918	0.009774469222477548
200	0.9325424054041141	0.06745759357162594	1.024259957590392e-09
201	0.9037442584898225	0.09625572658654466	1.492363286176097e-08
202	0.7096566957913762	0.2903433040599063	1.487175689098992e-10
203	0.05372513860642304	0.9462737059376378	1.155455939081696e-06
204	0.4594415136156166	0.5405583930912303	9.32931531368313e-08
205	0.9145658135502971	0.08543418096583145	5.483871304627244e-09
206	0.9728196281399724	0.027180371857799	2.2286495835622e-12
207	0.394245470550288	0.6057539351145138	5.943351981707048e-07
208	0.9309537997719642	0.06904619880559155	1.422444204295195e-09
209	0.4031940849384529	0.5968055318050087	3.832565381876662e-07
210	0.9310431794530991	0.06895681920034337	1.346557533020812e-09
211	0.8979640789634084	0.1020358987846691	2.225192243208369e-08
212	0.923906913535843	0.07609308405058411	2.413572990682094e-09
213	0.923552017749662	0.07644797976077698	2.489561043838809e-09
214	1.773316690446275e-05	0.9995878489950321	0.0003944178380634867
215	0.0002394416809516455	0.9996767032797196	8.385503932886345e-05
216	0.9309918589224403	0.06900813973924769	1.338311991756161e-09
217	0.9720365716920095	0.02796342830503136	2.959077245684621e-12
218	0.9297675305129646	0.07023246812824574	1.358789679770829e-09
219	0.932543807396683	0.06745619157733759	1.02597942436777e-09
220	0.4536285789586362	0.5463713133646717	1.076766920294421e-07
221	0.003956365543551776	0.996037015060959	6.619395489276148e-06
222	0.9178429906974983	0.08215700512091256	4.181589111264175e-09
223	0.8976862062593746	0.1023137739428872	1.979773837129656e-08
224	0.4282838397312824	0.5717159588736219	2.013950955174288e-07
225	0.1083492969854262	0.8916506850797674	1.793480641108705e-08
226	0.9629570340978205	0.0370429658827177	1.946192701260209e-11
227	0.003863297491539588	0.9961291134725753	7.589035885123773e-06
228	0.9145657328710342	0.08543426164370539	5.485260371239897e-09
229	0.5274111173621021	0.4725888636085005	1.902939736482875e-08
230	0.9310279439596313	0.06897205468181686	1.358551778905844e-09
231	0.9239116198293615	0.07608837775355691	2.417081507279237e-09
232	0.3982079685146596	0.6017915794884175	4.519969228688695e-07
233	0.9665671415222277	0.03343285846816103	9.611277878599775e-12
234	0.3830877763639297	0.6169115907613552	6.328747151116937e-07
235	0.9163693772474077	0.08363061801933867	4.733253505475758e-09
236	0.9375303197075876	0.06246967961028024	6.821320873987198e-10
237	0.9100932407363456	0.08990675139293623	7.870718130346354e-09
238	0.4283576985446609	0.5716421006391487	2.008161904746462e-07
239	0.9488328815098086	0.05116711833500306	1.551883327431777e-10
240	0.9312538515731765	0.06874614724525177	1.18157167261081e-09
241	0.9310320589447577	0.06896793969985106	1.355391142836058e-09
242	0.9374828164743141	0.06251718282204199	7.036438531158254e-10
243	0.9728196281399724	0.027180371857799	2.2286495835622e-12
244	0.9145657418234349	0.08543425269143601	5.485129106361453e-09
245	0.4283818753326303	0.5716179240587853	2.006085843983329e-07
246	0.9325436815785204	0.06745631739551763	1.025961830302714e-09
247	0.8892034719825967	0.110796492887866	3.512953724427405e-08
248	0.8922425594674008	0.1077574118733403	2.86592589452826e-08
249	2.539299926957547e-17	0.002643172479046553	0.9973568275209534
250	0.9239096380581889	0.07609035952495333	2.416857824930906e-09
251	1.621439520341502e-05	0.9993479133928945	0.0006358722119020425
252	0.9581070952812426	0.0418929046706942	4.806322714699708e-11
253	0.108566928912302	0.8914330547104341	1.637726389554453e-08
254	0.9629595276166891	0.03704047236390487	1.940583208825037e-11
255	0.05373436183964379	0.9462644834356327	1.154724723481966e-06
256	0.9630321047125003	0.03696789526984686	1.765270062663522e-11
257	0.5058256733124944	0.4941742907223635	3.596514209534188e-08
258	0.9629024708675156	0.0370975291119547	2.052983149533188e-11
259	0.9095904420044084	0.09040954914620297	8.849388664186675e-09
260	0.5274663448838141	0.4725336359838222	1.913236368935929e-08
261	0.005180386098946555	0.9948180782352276	1.535665825739259e-06
262	0.9255391326121416	0.07446086532040874	2.067449682651823e-09
263	0.9255391303629764	0.07446086756957464	2.067448910087235e-09
264	0.9284908780333345	0.07150912021954593	1.747119451271058e-09
265	0.9579947845180251	0.04200521542894208	5.303274459142142e-11
266	0.9421908749165692	0.0578091246763203	4.071104690787384e-10
267	0.9239113673867	0.07608863019719615	2.416104003525547e-09
268	0.9096212713556798	0.09037871974503656	8.899283543352114e-09
269	0.9082530388556115	0.09174695172704345	9.417345112656897e-09
270	0.459205818669813	0.5407940875013809	9.382880596495864e-08
271	1.115505759971369e-06	0.9967656290656901	0.003233255428549777
272	0.9239078221668174	0.07609217541415389	2.419028748919178e-09
273	0.2611087760253307	0.7388749787707123	1.624520395695128e-05
274	1.266987966170377e-06	0.9984067132333583	0.001592019778675686
275	0.9629278219120385	0.03707217806787088	2.009059949634834e-11
276	0.9325433883548561	0.06745661061895361	1.026190336535047e-09
277	0.8904871290747007	0.1095128292840734	4.164122577909863e-08
278	0.4594471727590432	0.5405527339659789	9.327497784670855e-08
279	0.9255492708358197	0.07445072714994569	2.014234639433751e-09
280	0.90489486716394	0.0951051210343848	1.180167525456526e-08
281	0.9124306578798166	0.08756933499611308	7.124070129539073e-09
282	0.4804692356847319	0.5195307050454099	5.926985818154395e-08
283	0.9728196281399724	0.027180371857799	2.2286495835622e-12
284	0.9487035686058809	0.05129643122156193	1.725572065902811e-10
285	0.1189828419239221	0.8810171482120599	9.864017965099548e-09
286	0.0005668344072150016	0.9994323657381539	7.99854631155169e-07
287	0.9163697677897565	0.08363022746493753	4.745306018421031e-09
288	2.240898837929894e-05	0.9998745740949275	0.0001030169166931054
289	0.5273347731089675	0.4726652077923598	1.90986727399517e-08
290	0.9116564930649365	0.08834349994552911	6.989534445088023e-09
291	0.8898045273775629	0.1101954388178276	3.380460956069428e-08
292	9.032945379521416e-17	0.00775012229513505	0.9922498777048648
293	3.55209262969974e-10	0.7989084711694857	0.2010915284753051
294	0.7098190903456952	0.2901809095063215	1.47983292696739e-10
295	1.813288560395098e-05	0.9996890441286174	0.0002928229857786672
296	0.6404569779282464	0.3595430210091717	1.062581806802753e-09
297	0.07073166187367001	0.9292680929085605	2.452177694588266e-07
298	0.4800069665823529	0.5199929773870623	5.603058482239819e-08
299	0.03067863970556571	0.9692874125249723	3.394776946194517e-05
300	0.5035829800458047	0.4964169847477672	3.520642797148504e-08
301	0.6102902099356672	0.3897097874388786	2.625454287475882e-09
302	0.06064224680151528	0.9393571996748151	5.535236694235873e-07
303	0.04876384726557444	0.9512340834872666	2.069247158989734e-06
304	0.4802004983416912	0.5197994396024146	6.205589432935948e-08
305	0.9310557070808594	0.06894429158437865	1.334761909999482e-09
306	0.9376742058404144	0.06232579354009572	6.194899946008109e-10
307	0.925539302205639	0.07446069572689952	2.067461469126315e-09
308	0.9239057403912352	0.07609425719215125	2.41661360848713e-09
309	0.000567711709400813	0.9994315518934337	7.363971655538506e-07
310	0.9423292802413878	0.05767071939517608	3.634362335678405e-10
311	0.9488318638420375	0.05116813600264875	1.553136745921627e-10
312	1.774403153654819e-05	0.999588882187516	0.0003933737809474418
313	0.9255392700470126	0.07446072788098333	2.072004114649269e-09
314	0.05487279915762846	0.945126183443271	1.017399100534309e-06
315	5.315034255527375e-05	0.9999460693134501	7.803439947134663e-07
316	0.9177011639263919	0.08229883184083467	4.232773353576086e-09
317	0.9090420988734302	0.09095789035430733	1.077226246260096e-08
318	0.00422084349808724	0.9957739958417662	5.16066014656228e-06
319	0.9422736937808156	0.05772630584225927	3.769251965632161e-10
320	0.008239992885887573	0.9917598829564942	1.241576183124889e-07
321	0.2611492196281467	0.7388346028027136	1.617756913967449e-05
322	0.9264285986558513	0.07357139945677785	1.887370779513174e-09
323	0.9720210866237748	0.02797891337321829	3.006957722030384e-12
324	0.6398855951739656	0.3601144036363306	1.189703723894166e-09
325	0.1400488993156393	0.8599510975514888	3.132871841669236e-09
326	0.4276720809741372	0.5723277161772556	2.028486072719029e-07
327	0.03814593685800167	0.9618454078985019	8.655243496300725e-06
328	0.9720573337575287	0.02794266623963528	2.835983193725959e-12
329	0.9163685778898124	0.08363141737701658	4.733171013228102e-09
330	0.703014277330904	0.2969857224449159	2.241799820046437e-10
331	0.9226386056811786	0.07736139147029607	2.848525407799397e-09
332	0.9110005108882188	0.08899948105275775	8.059023582348765e-09
333	0.9163697677894506	0.0836302274652434	4.745306018420299e-09
334	0.008204552081042956	0.9917953092225762	1.3869638098997e-07
335	0.8899825150044727	0.110017451679918	3.331560937780063e-08
336	0.8616332802617783	0.1383665452201717	1.745180499174498e-07
337	0.8464905668291486	0.153509048049264	3.851215873866181e-07
338	8.650073889793428e-08	0.9905422079245352	0.00945770557472592
339	0.4487032265671206	0.5512966386162739	1.348166055709735e-07
340	4.710693044789682e-09	0.8877023726565058	0.1122976226328012
341	0.05954309712303078	0.9404562471774475	6.556995217246576e-07
342	0.0002915324584809598	0.9996778873669211	3.058017459796871e-05
343	2.032468962280341e-05	0.9998156225901061	0.0001640527202709883
344	2.019668526719907e-23	7.168960921202608e-06	0.9999928310390789
345	0.05427747480898939	0.9457214526459007	1.07254510994171e-06
346	0.04870946057126594	0.951288457037848	2.082390885915422e-06
347	0.9175668217814089	0.08243317393654422	4.282046887696941e-09
348	0.0968996567240234	0.903100308372643	3.490333356875622e-08
349	0.931012157388074	0.06898784141099916	1.200926858287753e-09
350	0.9376526266848261	0.06234737268671734	6.284566443812336e-10
351	0.04874447980644716	0.9512534460969307	2.07409662208332e-06
352	0.9133387349227243	0.08666125888937178	6.187903796426756e-09
353	0.0002544394075462458	0.9996800337974061	6.552679504747697e-05
354	2.445005683745843e-05	0.9999180948656342	5.745507752831717e-05
355	1.473010145906408e-05	0.9990423650352658	0.0009429048632751256
356	8.393453519615227e-08	0.9889093379274141	0.01109057813805069
357	0.6644757953459358	0.3355242041072076	5.468564779473161e-10
358	0.9310939972176371	0.06890600147035085	1.312012125406717e-09
359	0.9148724157099903	0.08512757891648891	5.373520729131682e-09
360	0.003412421158975407	0.9965723588532477	1.52199877769387e-05
361	0.9310655050392437	0.06893449363380222	1.326954155324469e-09
362	0.4774143592556472	0.5225855730966822	6.764767072188139e-08
363	0.140001690034915	0.8599983069171803	3.047904648584108e-09
364	0.428325928973967	0.5716738698413356	2.011846973483018e-07
365	0.0007797716653668005	0.999220105293695	1.230409382457017e-07
366	0.003855511541571768	0.9961368251664661	7.663291962121483e-06
367	0.9000614344234226	0.09993854874089451	1.683568290694052e-08
368	0.003181606899306339	0.996791654740437	2.67383602566911e-05
369	0.003150706983068591	0.996824917788084	2.437522884740718e-05
370	0.9255392699197529	0.07446072800824245	2.072004740813086e-09
371	0.9163736050378709	0.08362639021885335	4.743275767338339e-09
372	0.9255398189830565	0.07446017894941652	2.067527103652289e-09
373	0.07093411074805586	0.9290656451870256	2.440649185446674e-07
374	0.000280107969397708	0.9996802775895073	3.961444109491555e-05
375	0.4770670885307606	0.5229328467132297	6.475600962812049e-08
376	0.05275177167464519	0.9472468168253885	1.411499966373634e-06
377	0.4592321276647986	0.5407677785672853	9.376791599518674e-08
378	0.9163700405667836	0.08362995469984597	4.733370404077378e-09
379	0.0002155075139287915	0.9996322084970317	0.0001522839890394272
380	0.9298726643778499	0.07012733410711564	1.515034532808821e-09
381	0.3939700728126251	0.606029444547558	4.826398168727147e-07
382	1.665557086610105e-06	0.9996197561927467	0.0003785782501667442
383	0.5064525578511937	0.4935474081904048	3.39584014535884e-08
384	0.9048166379436676	0.09518334926668574	1.278964660168663e-08
385	0.942268155395429	0.05773184422494845	3.796225033037571e-10
386	0.4536752379890718	0.5463246543897804	1.076211477734069e-07
387	0.6403888161074329	0.359611182824611	1.067956163183232e-09
388	0.9051136563096814	0.09488633213237876	1.155793988406212e-08
389	1.58613047856702e-05	0.9993487571574522	0.0006353815377620472
390	0.6396479068690846	0.360352091913093	1.217822451565218e-09
391	0.05936871344573429	0.9406305747959762	7.117582895270633e-07
392	0.937665473020124	0.06233452635726126	6.226148815454081e-10
393	0.8363552443652131	0.1636441401889105	6.154458763641474e-07
394	0.005185907475675196	0.9948125395312629	1.552993061976004e-06
395	0.459465070964214	0.5405348359978466	9.303793935609255e-08
396	0.931170820941518	0.06882917781365529	1.244826619360862e-09
397	0.0002713381555378463	0.9996872547907919	4.140705367007232e-05
398	5.595448292870476e-13	0.2247150936945341	0.7752849063049064
399	0.5275297993428099	0.4724701816354173	1.902177289928334e-08
400	0.4536267512695101	0.5463731410495446	1.076809453484836e-07
401	0.9255406213862996	0.07445937654309748	2.070602935984071e-09
402	0.0007804808043081688	0.9992193967853411	1.224103506976631e-07
403	0.9239098961338815	0.07609010144839866	2.417719840052478e-09
404	0.9720397309479625	0.0279602690491294	2.907973546024539e-12
405	0.8386506843415577	0.1613487589284224	5.567300200288127e-07
406	0.9376597677002527	0.06234023167429081	6.254564514435406e-10
407	0.4804717320972081	0.5195282085444217	5.935837020797346e-08
408	0.0005661723065949925	0.9994329546119586	8.730814464552945e-07
409	0.5587361284381049	0.4412638628667909	8.695104161039073e-09
410	0.01128639176472899	0.9887135886309731	1.960429790004155e-08
411	0.00518370098368852	0.9948146811303379	1.617885973736583e-06
412	0.05278586595625026	0.9472127029298245	1.431113925251032e-06
413	0.4592602780697306	0.5407396282306848	9.369958469998596e-08
414	0.4536491830971997	0.5463507094382475	1.074645527544327e-07
415	0.8591365814806988	0.1408632013921925	2.171271086586813e-07
416	0.9178611674551999	0.08213882836971398	4.175086079694262e-09
417	0.639443584094315	0.3605564146400224	1.265662589435753e-09
418	0.398240383158184	0.6017591354342652	4.814075509438138e-07
419	0.9581488199565468	0.04185117999786001	4.559318212325162e-11
420	0.9720239175218172	0.02797608247518629	2.996700482448004e-12
421	0.05370014800501825	0.9462986934664996	1.15852848207354e-06
422	0.09662791575724261	0.9033720453324509	3.891030644589618e-08
423	0.9299519124854673	0.07004808603585448	1.478678245918715e-09
424	0.459382765956812	0.5406171406951167	9.334807112712052e-08
425	0.9580363533122805	0.04196364663613577	5.158368603163143e-11
426	0.9375554084481692	0.06244459088485439	6.669763832257091e-10
427	0.8701479792365653	0.1298519077670577	1.129963770360257e-07
428	0.9066625756958234	0.09333741411195659	1.019221995270404e-08
429	0.9580951105101694	0.04190488944085993	4.897071000783941e-11
430	0.004395920759270817	0.995600447664467	3.631576262098426e-06
431	0.9728196281399724	0.027180371857799	2.2286495835622e-12
432	0.1190383192630351	0.8809616715862382	9.15072677365605e-09
433	0.937556955379465	0.0624430439452122	6.753227152953062e-10
434	0.9309846991393369	0.0690152996565012	1.204161976507229e-09
435	0.4187326318133091	0.5812670653959388	3.027907521918057e-07
436	0.9128328878041395	0.08716710502886953	7.166990929816771e-09
437	0.9664766132846384	0.03352338670476517	1.059636651324637e-11
438	0.9721306920788324	0.02786930791861965	2.54795834619916e-12
439	0.507123342962736	0.4928766266171288	3.042013523440275e-08
440	0.4493123384176254	0.5506875370078401	1.245745343598968e-07
441	0.008187926676782984	0.9918119535796509	1.197435660288714e-07
442	0.9255406840698197	0.07445931385896697	2.071213343753029e-09
443	0.9224701955223792	0.07752980136640593	3.111214917748925e-09
444	0.003870707910801012	0.996121784819859	7.507269339992391e-06
445	0.9295800048806377	0.07041999373491636	1.38444580293786e-09
446	0.972016800986107	0.02798319901086694	3.026098349903831e-12
447	0.06543269961365929	0.9345669138614746	3.865248660585722e-07
448	1.599211279576541e-07	0.9996067579437335	0.0003930821351384352
449	0.9312538515731765	0.06874614724525177	1.18157167261081e-09
450	0.8887291720212313	0.1112707918599398	3.611882893894071e-08
451	5.67057981651539e-13	0.2285962929328927	0.7714037070665403
452	0.004301525372312208	0.9956940582443038	4.41638338407131e-06
453	3.576685180714968e-10	0.810086709873815	0.1899132897685164
454	0.5275704692048653	0.472429512331242	1.84638928964509e-08
455	0.9630262468774683	0.03697375310476344	1.776821446065009e-11
456	0.6105011708321643	0.3894988267680005	2.399835224639562e-09
457	0.4537554703146612	0.5462444223737486	1.073115901790051e-07
458	0.9728196281399724	0.027180371857799	2.2286495835622e-12
459	0.9003321498019887	0.09966783384216207	1.635584922132521e-08
460	0.7098842309857716	0.2901157688665379	1.476905924305893e-10
461	0.0003565192500334948	0.9996337049557458	9.775794220754092e-06
462	0.9157025520780636	0.08429744294080704	4.98112925315828e-09
463	2.98331531560193e-15	0.02109986748909745	0.9789001325108995
464	1.463648848975174e-06	0.9992122019805295	0.000786334370621372
465	0.000301627168852133	0.9996757026481555	2.267018299234421e-05
466	0.9629462304172397	0.03705376956308874	1.967150321543248e-11
467	0.9728196281399724	0.027180371857799	2.2286495835622e-12
468	0.4283797320990218	0.5716200672898593	2.006111188850841e-07
469	0.9325447641777198	0.06745523479627084	1.026009420819736e-09
470	0.0005651374738272854	0.9994340302268249	8.322993478758465e-07
471	4.744202923921816e-09	0.8955329859251618	0.1044670093306351
472	2.058541400149327e-05	0.9998292738912905	0.0001501406947080719
473	7.007617123332789e-11	0.986787905133811	0.01321209479611287
474	0.2903022579288183	0.7096908115856272	6.930485554721223e-06
475	0.3971779988866692	0.6028215764223341	4.24690996699181e-07
476	0.9310776072693046	0.06892239141665821	1.314037236921308e-09
477	0.8975825542680841	0.1024174258298475	1.990206839121856e-08
478	0.0003404266730138524	0.9996473673347667	1.220599221951462e-05
479	0.4096030919923416	0.5903965596471044	3.483605540343605e-07
480	5.441599102604071e-09	0.935761631298752	0.06423836325964878
481	0.9630224018737114	0.03697759810844151	1.7847118336487e-11
482	0.9223670992846242	0.07763289742138907	3.293986759711472e-09
483	0.1432439273413783	0.856756069942505	2.716116655194464e-09
484	0.8914377585562244	0.1085622112388092	3.020496644335755e-08
485	0.05373087899642612	0.9462679652216645	1.155781909374701e-06
486	0.9630321934355869	0.03696780654675904	1.765423692688464e-11
487	0.9311518263950409	0.06884817234600026	1.258959092355971e-09
488	0.9145656883796855	0.08543430613438102	5.485933403458426e-09
489	0.04673640556482647	0.9532610048008161	2.58963435745132e-06
490	0.00819587591672487	0.9918039737846387	1.502986365624265e-07
491	0.04873645086137574	0.9512614753032252	2.073835399000167e-06
492	0.0002953419636709999	0.9996772165317885	2.744150454032805e-05
493	0.0001862667702158854	0.9994023422706583	0.0004113909591258755
494	0.4536440538728499	0.5463558384182209	1.077089291591611e-07
495	8.541382833743535e-08	0.9898780730530794	0.0101218415330922
496	0.4536080542190964	0.5463918380637472	1.077171563559825e-07
497	0.6396991207539288	0.3603008780549087	1.191162423419954e-09
498	0.5269357623654424	0.4730642173373215	2.02972361974529e-08
499	0.9629443662728776	0.03705563370740879	1.971350240372762e-11
500	0.2899404991111219	0.7100522875926423	7.213296235938012e-06
501	0.972055949041354	0.02794405095577766	2.868428471483953e-12
502	0.8758174414076647	0.1241824741286123	8.446372302431205e-08
503	0.04403253010190604	0.9559633505735443	4.119324549578091e-06
504	0.9239107330705417	0.07608926451544391	2.414014447760996e-09
505	0.8576449595809194	0.1423548208706475	2.195484332519598e-07
506	0.9629037365300747	0.03709626344959887	2.03263106580522e-11
507	0.5066738918055333	0.4933260755272352	3.266723140610644e-08
508	0.002062566364973695	0.9976588075413516	0.000278626093674703
509	0.9158971238315188	0.08410287126735341	4.901127733837129e-09
510	1.092023388343352e-08	0.997361082660704	0.002638906419061989
511	1.813138433973458e-05	0.9996889316615368	0.0002929369541234872
512	0.3994061555257653	0.6005933976084226	4.468658121263751e-07
513	0.9007320855242827	0.0992678956093803	1.886633699981455e-08
514	0.2735047154205492	0.7264838649868396	1.141959261119249e-05
515	0.4858833577651593	0.5141165937601084	4.847473215721985e-08
516	0.9310495242842434	0.06895047438338847	1.332368075440846e-09
517	0.9311520767695004	0.06884792197187056	1.258628983396821e-09
518	0.0002653096639626186	0.9996877178509724	4.69724850649468e-05
519	0.9630005570279403	0.03699944295377551	1.828422688260308e-11
520	0.931059324982983	0.06894067368345477	1.333562267454899e-09
521	1.637992369149174e-05	0.9994647386012429	0.0005188814750657177
522	0.06578514157158234	0.9342144837933796	3.746350380453938e-07
523	0.8902699329021618	0.1097300344038533	3.269398474460373e-08
524	0.0002400054437307056	0.9996771141763406	8.288037992855771e-05
525	0.9311840589708937	0.06881593979488902	1.234217267981505e-09
526	0.003785744357257342	0.9962042981723573	9.957470385401599e-06
527	0.9097594902340663	0.09024050031610989	9.449823789836541e-09
528	0.4283225574978004	0.5716772412980766	2.012041229662547e-07
529	0.07073675951407912	0.9292629905486415	2.499372794038758e-07
530	0.4281386611324953	0.5718611369516287	2.019158761455619e-07
531	0.9145658104413701	0.0854341840747104	5.483919526936063e-09
532	0.8787847572427213	0.1212151772124708	6.55448079581749e-08
533	0.8395063290346205	0.1604931405495701	5.304158092438844e-07
534	0.8387280550427215	0.161271390264344	5.54692934373007e-07
535	0.01130723370203701	0.9886927468969475	1.940101547665023e-08
536	0.9728196281399724	0.027180371857799	2.2286495835622e-12
537	0.9312538515731765	0.06874614724525177	1.18157167261081e-09
538	0.9310048544860465	0.06899514413092746	1.383025974678774e-09
539	0.0003559030345706794	0.9996339671415788	1.012982385048042e-05
540	0.9581323892642777	0.04186761068919804	4.652421405193515e-11
541	0.9083877039050432	0.09161228703860141	9.056355498892444e-09
542	0.9325420701071707	0.06745792886858268	1.024246575384943e-09
543	0.9310137884304206	0.06898621020931724	1.360262225947985e-09
544	0.3503644416857413	0.649634200132796	1.358181462661515e-06
545	0.923913415375393	0.07608658220828707	2.416319911103238e-09
546	0.9139235053893275	0.08607648827402369	6.336648849461974e-09
547	0.05373103601818997	0.9462678106739804	1.153307829626021e-06
548	0.9581169123314978	0.04188308762130543	4.719689381687786e-11
549	0.9163791901006477	0.08362080516035419	4.738998177496808e-09
550	0.4227098188353658	0.5772899516811013	2.29483532875114e-07
551	0.9375857666526423	0.06241423269270537	6.546522910359275e-10
552	0.9312538515731765	0.06874614724525177	1.18157167261081e-09
553	1.663126733800446e-06	0.9996182719538834	0.0003800649193827907
554	0.942266699167614	0.05773330045442977	3.779561845476278e-10
555	0.04551810180480086	0.9544786823506939	3.215844505246968e-06
556	0.007252953367530535	0.9927467687434244	2.778890449461624e-07
557	0.9312538515731765	0.06874614724525177	1.18157167261081e-09
558	0.9310220985563044	0.06897790008678867	1.356907083612397e-09
559	2.0712910888641e-10	0.5751905081251616	0.4248094916677093
560	0.003866389080844685	0.996126051191867	7.559727288373571e-06
561	0.9225509382739795	0.07744905874934867	2.976671827688047e-09
562	0.005196261299902944	0.9948022437226218	1.494977475206609e-06
563	0.9374600359533947	0.06253996333835884	7.08246377150848e-10
564	0.9312538515731765	0.06874614724525177	1.18157167261081e-09
565	0.2776329679764959	0.7223568797208657	1.015230263825497e-05
566	0.9375818909383838	0.0624181084052936	6.56322527452699e-10
567	2.641538831940286e-06	0.9999637389564001	3.361950476798981e-05
568	0.9325422312352175	0.06745776774053072	1.02425177510267e-09
569	0.4219976952590536	0.5780020697466461	2.349943002330896e-07
570	5.212172653272288e-12	0.9578304546174169	0.04216954537737089
571	0.8987563747079502	0.1012436043602769	2.093177303228254e-08
572	0.914565736452837	0.08543425806222571	5.484937200935622e-09
573	0.9578948924628911	0.0421051074788633	5.824555952389194e-11
574	0.003790744100137601	0.9961996721598685	9.583739993954369e-06
575	3.644292529247269e-06	0.9999915872575672	4.768449903549644e-06
576	0.9310651452138718	0.06893485346405832	1.3220698885738e-09
577	0.9720660583323139	0.02793394166488469	2.801365011890375e-12
578	0.4807076082036917	0.5192923343826826	5.741362561950553e-08
579	0.9325474098845702	0.06745258909027421	1.025155557073113e-09
580	0.7029859660103495	0.297014033773538	2.161125959274278e-10
581	0.9375231694700716	0.06247682984879397	6.811342661359833e-10
582	0.4797472044644889	0.5202527390370301	5.6498481009196e-08
583	0.9065124548108654	0.0934875341570074	1.1032127143825e-08
584	0.0002732342629232208	0.9996867847718419	3.99809652349012e-05
585	0.9325420707646576	0.06745792821109585	1.024246581262598e-09
586	0.9224355270046065	0.07756446982202565	3.173367738607619e-09
587	0.9255426388409055	0.07445735908809294	2.071001505248646e-09
588	1.060471628311583e-13	0.05718310037436761	0.9428168996255263
589	0.04725790202727605	0.9527395540850422	2.543887681755112e-06
590	0.0002443542007177067	0.9996806989121708	7.494688711141713e-05
591	0.0003264762038508953	0.9996554455921031	1.807820404609316e-05
592	0.9145658141544871	0.08543418036164932	5.483863562748722e-09
593	0.9630353708956529	0.03696462908675101	1.759608514058453e-11
594	0.9045964681717809	0.09540351989171013	1.193650909016544e-08
595	0.9721112313485777	0.02788876864880112	2.621203650653651e-12
596	0.4536588179619074	0.5463410744470029	1.075910895270024e-07
597	0.9264231841439785	0.07357681359633107	2.259690430396525e-09
598	0.4283718143919624	0.5716279847435581	2.008644794793131e-07
599	0.9057155103644002	0.09428447878451914	1.085108069496198e-08
600	0.9721172540456665	0.02788274595173543	2.598054234517099e-12
601	0.9374205680088268	0.06257943126572121	7.254519575564813e-10
602	0.9373745239708745	0.06262547527890742	7.502180956327128e-10
603	0.143131119225422	0.856868878044154	2.730423947346895e-09
604	0.8528541207031447	0.147145590778204	2.885186512962648e-07
605	0.9630287656201183	0.03697123436216194	1.771970222975864e-11
606	0.92390596707479	0.07609403050858841	2.416621564707706e-09
607	0.4719110477508681	0.5280888844224855	6.782664648110855e-08
608	0.8897923654001895	0.1102076007681363	3.383167420372549e-08
609	0.9163789028857536	0.08362109237488154	4.739364854995738e-09
610	0.7040352989150551	0.2959647008984284	1.865164440325998e-10
611	0.1084839187924109	0.89151606481936	1.638822912982413e-08
612	0.9163689951315165	0.0836310001352927	4.733190799083189e-09
613	0.000265196847510267	0.999687728261396	4.707489109377007e-05
614	0.9374409336833203	0.06255906559229038	7.243893197881999e-10
615	6.396223061537639e-09	0.9748379832604814	0.02516201034329545
616	0.0003452423255174365	0.9996435139838228	1.124369065964828e-05
617	0.922554050208209	0.0774459468200884	2.971702569823044e-09
618	0.9288702161578338	0.07112978236166506	1.480501004160393e-09
619	0.9301767992069305	0.06982319948714162	1.3059277850994e-09
620	0.9325434144243596	0.06745658454994571	1.025694762604503e-09
621	0.9721285845532703	0.02787141544417328	2.55640064907404e-12
622	0.4594087867439081	0.5405911199392167	9.331687507386901e-08
623	0.9255394936119204	0.07446050431723292	2.070846723042496e-09
624	0.4594827510100605	0.5405171558523145	9.313762497231465e-08
625	0.9325433897057279	0.06745660926808171	1.026190333821784e-09
626	0.9325435370478351	0.06745646192664359	1.025521292997166e-09
627	3.218145523270271e-23	1.045433785069244e-05	0.9999895456621494
628	0.9375979939543755	0.06240200539637111	6.492533160565127e-10
629	0.6403562247641552	0.3596437741522969	1.083547893510371e-09
630	0.0541118020968353	0.9458869433596593	1.254543505572925e-06
631	0.1344793928676948	0.8655206030030962	4.129208957288615e-09
632	0.9376202204030673	0.06237977895463465	6.422979744700045e-10
633	0.9721328674959367	0.02786713250152321	2.540074637185984e-12
634	0.9290499779689341	0.07095002056715732	1.463908563638086e-09
635	0.9310137474385891	0.06898625135825455	1.203156372643376e-09
636	0.3964185632807296	0.6035809675095641	4.692097061509604e-07
637	1.637773702834166e-05	0.9994657367051948	0.0005178855577768877
638	0.05372242625820291	0.9462764165345351	1.157207262065781e-06
639	0.00724948791545279	0.9927502269426206	2.851419266495491e-07
640	0.4536403505989429	0.5463595417388843	1.076621727202336e-07
641	0.4085165503574122	0.5914830740921336	3.755504540403519e-07
642	0.8921860666162783	0.1078139043312341	2.905248750341358e-08
643	0.02361901632268939	0.9762491379882868	0.0001318456890237221
644	0.8892077025127595	0.1107922624796957	3.500754476222412e-08
645	0.1433407375209652	0.8566592597751381	2.703896798299073e-09
646	0.9140300018899159	0.08596999193690373	6.173180492417281e-09
647	0.005200990764302633	0.9947975201737111	1.489061986244623e-06
648	0.0002290697637968094	0.9996647870300246	0.0001061432061786085
649	1.842816177815981e-05	0.9997140077974266	0.0002675640407953131
650	0.9086212733203538	0.09137871646317369	1.02164724502534e-08
651	0.9178378831406263	0.08216211267603811	4.183335567157285e-09
652	0.09609885228251121	0.9039010996785312	4.80389575965221e-08
653	0.9162370757452741	0.08376291954596318	4.708762608306527e-09
654	0.004389194605090527	0.9956071452620439	3.660132865637342e-06
655	0.4535962552864105	0.5464036370339912	1.076795983291448e-07
656	0.9720185354417437	0.02798146455523758	3.01867405322397e-12
657	0.007271250996079318	0.9927284980854307	2.50918489987694e-07
658	0.4226696309503868	0.5773301394192969	2.296303163556708e-07
659	0.007179451594545237	0.9928202445133485	3.038921060962792e-07
660	0.003797285913381648	0.9961938039284406	8.910158177786042e-06
661	0.4594095783231174	0.5405903283590487	9.331783384476894e-08
662	0.003655526431705341	0.99633406572312	1.040784517468629e-05
663	0.000263158192682303	0.9996818457946709	5.499601264669245e-05
664	0.4857337699754032	0.5142661780355513	5.198904546305364e-08
665	0.4798504663443519	0.5201494773999853	5.625566288374183e-08
666	0.9163697695275134	0.08363022572718058	4.745306005661941e-09
667	0.0002707191167092225	0.9996873372679261	4.194361536465164e-05
668	0.4794475418861397	0.5205524013093501	5.680451031174746e-08
669	0.9138592723415958	0.08614072187732831	5.781075745701524e-09
670	0.05264825882336166	0.9473503285569759	1.412619662361217e-06
671	0.6394907778318225	0.3605092209193432	1.248834328611761e-09
672	0.4594176141762786	0.5405822925327968	9.329092463997467e-08
673	0.9178608497616085	0.08213914606319135	4.175200038571995e-09
674	0.0002715511682904623	0.9996872016977958	4.124713391364472e-05
675	0.4073757529775394	0.5926238821609764	3.648614842811259e-07
676	5.606484964454785e-14	0.03335580516835407	0.9666441948315898
677	0.0002953548176543773	0.9996777555600229	2.688962232283374e-05
678	3.875961684547193e-05	0.9999563687327352	4.871650419418013e-06
679	0.0003001193528653567	0.9996765227996958	2.335784743883122e-05
680	0.0005688705078873991	0.9994304159781757	7.135139368820626e-07
681	0.4797879509273933	0.5202119838750123	6.519759424523786e-08
682	0.04923460414165112	0.9507634470627008	1.948795647971386e-06
683	0.003491806028139012	0.9964947223479806	1.34716238804116e-05
684	2.939703252562208e-10	0.7245574601137873	0.2754425395922424
685	0.8883501372337557	0.1116498257455919	3.702065238558652e-08
686	0.003868015520574331	0.9961244474206949	7.537058730766004e-06
687	0.9309934893724084	0.06900650924954231	1.378049160642316e-09
688	0.9310270695007782	0.06897292929768672	1.20153509418789e-09
689	0.9255398266017192	0.07446017132854105	2.069739820985176e-09
690	0.4536508086650672	0.5463490837194885	1.076154442978729e-07
691	0.8889043652679837	0.1110955860992127	4.863280367737015e-08
692	0.8952678351655147	0.1047321407978617	2.403662368892791e-08
693	0.8919326949056635	0.1080672756093862	2.948495016905874e-08
694	0.972024776365282	0.02797522363172684	2.991069260301234e-12
695	0.9287487516110425	0.07125124689156299	1.497394443765295e-09
696	0.9422775910906604	0.05772240853477278	3.745667693046633e-10
697	0.003238784698322075	0.9967217665063515	3.944879532638407e-05
698	0.04965988460511029	0.9503382586499887	1.856744900985386e-06
699	0.003785807759904434	0.996204668446348	9.523793747565447e-06
700	0.4800119677308648	0.5199879701345667	6.213456849459133e-08
701	1.800578445747372e-07	0.9998202848748949	0.0001795350672604022
702	0.4481724831691595	0.5518273707446592	1.46086181496038e-07
703	0.9087057374060971	0.09129425357453122	9.019371648154103e-09
704	0.04774727151092373	0.9522504004932844	2.327995791991254e-06
705	0.9144980736914162	0.08550192081826677	5.49031705155864e-09
706	0.9325433870591392	0.06745661191467038	1.026190337811436e-09
707	0.4594480951517024	0.540551811610949	9.32373486990185e-08
708	0.9109841515121527	0.08901583934822581	9.139621384964655e-09
709	0.1085535947961674	0.8914463888844431	1.631938949272271e-08
710	0.9423403514491028	0.05765964819161423	3.592829107926427e-10
711	1.092893769136245e-08	0.9978477173758616	0.002152271695200674
712	0.9309432172185284	0.06905678136601083	1.415460683849002e-09
713	0.907178518125816	0.09282146982783739	1.204634665582324e-08
714	0.9630183060747335	0.03698169390734112	1.792528029472473e-11
715	2.299610014681029e-06	0.9999296251939951	6.807519599023629e-05
716	0.05640164490770233	0.943596901400538	1.453691759616719e-06
717	0.9255395229060293	0.07446047502337697	2.070593725510899e-09
718	0.9225209032880756	0.0774790936851787	3.026745656416215e-09
719	0.8916423643046748	0.1083576055700477	3.012527751694421e-08
720	0.9311854318407777	0.06881456692602533	1.233196881639678e-09
721	0.9225025786636467	0.07749741828086892	3.055484294611598e-09
722	0.9255391412503559	0.07446085668219415	2.067449904938575e-09
723	0.9581047523641784	0.04189524758804058	4.778101365471586e-11
724	0.9238383564011857	0.07616164116704115	2.431773182288166e-09
725	0.9033024904017738	0.09669749503862536	1.4559600940006e-08
726	0.9421626567118122	0.05783734289328312	3.949047172459272e-10
727	0.9170889362581668	0.08291105927511823	4.466715066168096e-09
728	0.9376455732582736	0.06235442612090471	6.2082179460612e-10
729	0.8884818794559404	0.1115180838399326	3.670412705108075e-08
730	0.6404456064344239	0.359554392498253	1.067323111989769e-09
731	8.772438031848115e-08	0.9912013982123397	0.008798514063280107
732	0.9239057366482492	0.07609426093513739	2.416613597270218e-09
733	0.9145718790206447	0.08542811557149207	5.407863179656503e-09
734	0.9238456890922465	0.07615430847495074	2.432802710530855e-09
735	0.9727831675143916	0.02721683248335948	2.248854744884757e-12
736	0.05276967723620282	0.9472289804939056	1.342269891612334e-06
737	0.877732966245412	0.1222669625396946	7.121489331810483e-08
738	0.9226467282626921	0.07735326890186277	2.835445026477024e-09
739	0.8777808092417037	0.1222191196330533	7.112524306054011e-08
740	0.008259777107527271	0.9917401103659256	1.125265471389783e-07
741	0.9310283735712144	0.06897162522740917	1.201376409708e-09
742	0.9630358094066412	0.0369641905757743	1.758435335388865e-11
743	0.9423300430967564	0.05766995654000374	3.63239793306485e-10
744	0.931042934227298	0.06895706457562151	1.197080534925504e-09
745	0.9163685506152052	0.08363144465162457	4.73317019724935e-09
746	0.9630263566948721	0.03697364328736507	1.776283008184592e-11
747	0.9630352389155531	0.03696476106685171	1.759519143842144e-11
748	0.9376926429362908	0.06230735645207251	6.116366201956907e-10
749	0.9163697677410563	0.0836302275136377	4.745306018254077e-09
750	0.9255394772568486	0.07446052067316701	2.069984442529176e-09
751	0.9163685278928038	0.08363146737402867	4.733167592049367e-09
752	0.922649029339159	0.07735096782891077	2.831930174484309e-09
753	0.9207078534735016	0.07929214271317257	3.813325854290024e-09
754	0.07087958357546678	0.9291201918891786	2.245353546888939e-07
755	0.8776002575148123	0.1223996707000611	7.178512653459448e-08
756	0.0007799673329836808	0.9992199098024428	1.228645734603205e-07
757	0.4591804699802403	0.5408194363405955	9.367916433319341e-08
758	0.9422874350844374	0.05771256455553831	3.600242601355486e-10
759	0.003798794636672887	0.9961925007926185	8.704570708580776e-06

*** RUNNING MODEL 9 (Beta & Gamma) ***
######################################

>Done in 2915 seconds 

-39196.5791413523

------------------------------------------------

dN/dS = 0.10149968861318 (sample variance = 0.007773253179482463)

Rate[1]=  0.01333363 (weight=0.5000000)
Rate[2]=  0.18966574 (weight=0.5000000)

------------------------------------------------

 No rate classes with dN/dS>1.

------------------------------------------------

Tabulated Posteriors for Each Site
Sites in Columns, Rate Classes in Rows
Import the following part into a data processing program
for further analysis


Rate/Site	Rate=0.01333363403726936	Rate=0.1896657431890907
1	0.9859966879496728	0.01400331205032717
2	0.6088850936799779	0.391114906320022
3	0.9382132926485015	0.06178670735149842
4	4.751618158988461e-05	0.9999524838184102
5	3.181293997728976e-05	0.9999681870600227
6	0.007587328713775762	0.9924126712862242
7	0.9357294508970653	0.0642705491029347
8	0.5172334303772478	0.4827665696227523
9	0.9797082164440879	0.020291783555912
10	0.9360408641720585	0.06395913582794155
11	0.258522389940329	0.7414776100596711
12	0.3404193884596306	0.6595806115403695
13	3.026282338249233e-06	0.9999969737176618
14	0.9567596437038666	0.04324035629613342
15	0.9524478978526154	0.04755210214738454
16	0.9452366675262333	0.05476333247376678
17	0.09013750955403009	0.9098624904459699
18	0.956870498715807	0.04312950128419302
19	0.9652810938910426	0.03471890610895755
20	0.9454346741200068	0.05456532587999306
21	0.5484985632458915	0.4515014367541085
22	0.5724265803425587	0.4275734196574412
23	0.5484899731791496	0.4515100268208504
24	0.5484965497660387	0.4515034502339613
25	0.5784891684383747	0.4215108315616254
26	0.9797696067763092	0.02023039322369077
27	0.9820577353302874	0.01794226466971267
28	0.9860539593197556	0.01394604068024446
29	0.9525634261122363	0.0474365738877636
30	0.9652807709537206	0.03471922904627939
31	0.9652351716634111	0.03476482833658882
32	0.9500278401462905	0.04997215985370938
33	0.08608439674039431	0.9139156032596057
34	0.5416158572416124	0.4583841427583875
35	0.9452965853867324	0.05470341461326755
36	0.9043890756349273	0.09561092436507279
37	0.4641930523124136	0.5358069476875863
38	0.9533596798716416	0.04664032012835844
39	0.961648688278761	0.03835131172123896
40	0.956901686271853	0.04309831372814698
41	0.9502831047684411	0.04971689523155878
42	0.7452292164505081	0.2547707835494918
43	0.957969543107307	0.04203045689269313
44	0.09023973220188194	0.9097602677981181
45	0.9567676400328864	0.04323235996711355
46	0.951409718767093	0.04859028123290703
47	0.8324023476688537	0.1675976523311463
48	0.5710985862302451	0.4289014137697549
49	0.9569817071635766	0.04301829283642344
50	0.02386534227300992	0.97613465772699
51	0.9860539593197556	0.01394604068024446
52	0.09022038911514312	0.9097796108848569
53	0.9860539593197556	0.01394604068024446
54	0.5732374973467516	0.4267625026532484
55	0.5416155120460362	0.4583844879539639
56	0.1011181075886247	0.8988818924113754
57	0.6602704365513474	0.3397295634486525
58	2.09997750047846e-06	0.9999979000224996
59	0.9525634505075231	0.04743654949247689
60	8.280343653763674e-05	0.9999171965634623
61	0.006565419452459435	0.9934345805475405
62	0.4319452519301472	0.5680547480698528
63	0.1207467149195399	0.8792532850804602
64	0.001711259988794539	0.9982887400112055
65	0.0005405290256554219	0.9994594709743445
66	5.078141442101721e-07	0.9999994921858557
67	0.0006750962794566158	0.9993249037205435
68	0.9579716109295006	0.04202838907049944
69	0.6084848021579835	0.3915151978420165
70	0.0848818000145873	0.9151181999854128
71	0.9765678908266063	0.02343210917339365
72	0.608338981187282	0.391661018812718
73	0.110606549828091	0.8893934501719091
74	0.9329968313446749	0.06700316865532509
75	0.6390165700707749	0.3609834299292251
76	1.016798153165639e-08	0.9999999898320184
77	0.9538124502624284	0.04618754973757164
78	0.9570348922614232	0.04296510773857679
79	5.088632063651628e-06	0.9999949113679364
80	0.08605921416406688	0.9139407858359331
81	0.07877830239458304	0.9212216976054169
82	0.7451650802398256	0.2548349197601745
83	0.9798053418120809	0.02019465818791907
84	0.9526211464984499	0.04737885350155017
85	0.9329353251816226	0.06706467481837738
86	0.8899229264844095	0.1100770735155905
87	0.01637024927079827	0.9836297507292018
88	0.8892779497650867	0.1107220502349134
89	0.006751348084615968	0.993248651915384
90	0.0001212463917565253	0.9998787536082435
91	0.006746014021834108	0.9932539859781659
92	0.8747294390405842	0.1252705609594158
93	0.0005566223195902	0.9994433776804098
94	0.9367384755164369	0.06326152448356306
95	0.9526199002927377	0.04738009970726229
96	0.9513462125347786	0.04865378746522136
97	0.945366632426239	0.05463336757376099
98	0.9570348922614232	0.04296510773857679
99	0.9570348922614232	0.04296510773857679
100	0.9764146200722092	0.02358537992779076
101	0.9561493593778313	0.04385064062216865
102	2.477071488097673e-08	0.9999999752292852
103	0.9229876992902355	0.0770123007097645
104	0.007668900545026097	0.9923310994549739
105	0.07874691386578944	0.9212530861342105
106	0.07867228761465928	0.9213277123853407
107	4.104129695921357e-07	0.9999995895870304
108	0.07869370052891411	0.9213062994710859
109	5.867678607634433e-11	0.9999999999413233
110	0.01857526237323251	0.9814247376267674
111	0.9439058613396971	0.05609413866030281
112	0.1012760478756198	0.8987239521243802
113	0.08645816733739907	0.9135418326626009
114	0.08804369874929424	0.9119563012507058
115	0.9439057438454084	0.05609425615459162
116	0.9502177007889319	0.04978229921106814
117	0.0004222093637979269	0.999577790636202
118	0.9439060738668454	0.05609392613315447
119	0.9855974545502078	0.01440254544979225
120	0.09885131309728996	0.90114868690271
121	0.006586962362569008	0.9934130376374309
122	0.0004769646697539538	0.999523035330246
123	1.880040768861739e-07	0.9999998119959231
124	0.9562449178034433	0.04375508219655659
125	0.9412878649903993	0.05871213500960076
126	0.5722345142340718	0.4277654857659282
127	0.001323048877585766	0.9986769511224142
128	0.9444925119928522	0.05550748800714772
129	1.446469829582113e-07	0.9999998553530171
130	0.9856365958612483	0.01436340413875168
131	0.9465323832923189	0.05346761670768113
132	0.958024161157521	0.04197583884247904
133	0.5788225500603829	0.4211774499396173
134	0.7938996858644127	0.2061003141355872
135	0.9856561017382272	0.01434389826177292
136	0.5055977804416522	0.4944022195583478
137	0.7435865980327495	0.2564134019672505
138	0.9616935668880521	0.03830643311194785
139	0.007096123426686375	0.9929038765733137
140	0.5720007667545809	0.4279992332454192
141	0.0095750063777276	0.9904249936222723
142	0.9375725369556901	0.06242746304430983
143	0.9176631686217984	0.08233683137820157
144	0.5883813124179812	0.4116186875820187
145	0.9513432444294785	0.04865675557052158
146	0.7722981311203524	0.2277018688796476
147	3.352261333279622e-06	0.9999966477386668
148	0.7456149616629308	0.2543850383370691
149	0.9580244197656643	0.04197558023433574
150	0.5544809495405838	0.4455190504594161
151	0.9820993225394836	0.01790067746051637
152	0.006901256985531085	0.993098743014469
153	8.270114443959771e-05	0.9999172988555604
154	0.007851661036778836	0.9921483389632212
155	0.01655281808168779	0.9834471819183122
156	3.443344687083329e-05	0.9999655665531292
157	0.5735276296246431	0.4264723703753569
158	0.9568517757618337	0.0431482242381663
159	0.5853813120879223	0.4146186879120777
160	0.9617666835350472	0.03823331646495277
161	0.7725603587771166	0.2274396412228833
162	0.9513509460463376	0.04864905395366242
163	0.9653391998294329	0.03466080017056716
164	0.9860783459142025	0.01392165408579751
165	0.9568604389252904	0.04313956107470955
166	0.006738744868593727	0.9932612551314063
167	0.9513435677736831	0.04865643222631687
168	0.8281317570127321	0.1718682429872679
169	0.958023107330332	0.04197689266966805
170	0.9766065724417674	0.02339342755823263
171	0.9569425913737086	0.04305740862629137
172	0.5788165682102375	0.4211834317897625
173	0.92203416665866	0.07796583334133993
174	0.5854826952595532	0.4145173047404467
175	0.540739734575049	0.4592602654249511
176	0.0006788623539040633	0.999321137646096
177	0.5210245048932434	0.4789754951067567
178	0.5488228582009058	0.4511771417990941
179	0.05196487393132638	0.9480351260686737
180	0.9569423931933843	0.04305760680661573
181	0.8803019093885773	0.1196980906114226
182	0.6384029788074693	0.3615970211925306
183	0.9383432599782916	0.06165674002170839
184	3.584745192266859e-12	0.9999999999964153
185	0.009547769834279121	0.9904522301657209
186	0.9453576676067549	0.05464233239324518
187	0.950090416803602	0.04990958319639813
188	0.007623441045727891	0.992376558954272
189	0.5728861729558459	0.4271138270441541
190	0.006599606558278504	0.9934003934417216
191	0.0005415584510358143	0.9994584415489642
192	0.007629612630173419	0.9923703873698266
193	0.6092582855088168	0.3907417144911832
194	4.326225955856573e-05	0.9999567377404415
195	1.909865408793616e-09	0.9999999980901346
196	0.969989336597345	0.03001066340265502
197	0.9501061937024496	0.04989380629755034
198	0.9651985738284787	0.03480142617152124
199	1.701435218191574e-07	0.9999998298564782
200	0.9580219236605876	0.0419780763394124
201	0.934975736309861	0.06502426369013893
202	0.8325182367474243	0.1674817632525757
203	0.08809101629966823	0.9119089837003318
204	0.5856087136024118	0.4143912863975882
205	0.9439061527239743	0.05609384727602577
206	0.9860783459142025	0.01392165408579751
207	0.5065847455322062	0.4934152544677938
208	0.9567619807737355	0.04323801922626456
209	0.518019813981522	0.481980186018478
210	0.9568431831003805	0.04315681689961948
211	0.9301363915019178	0.06986360849808201
212	0.9513419224879102	0.04865807751208991
213	0.9510597062811189	0.04894029371888116
214	3.259842363630672e-05	0.9999674015763638
215	0.0004220127764963012	0.9995779872235038
216	0.9568065992066987	0.04319340079330122
217	0.9855851221440367	0.01441487785596333
218	0.9558984914728335	0.04410150852716654
219	0.9580231087506126	0.04197689124938737
220	0.5788172566331267	0.4211827433668732
221	0.0069291868023168	0.9930708131976832
222	0.9465364180353677	0.05346358196463231
223	0.9299638078063434	0.07003619219365671
224	0.5486884684870702	0.4513115315129298
225	0.1928430310428903	0.8071569689571098
226	0.9797465153303353	0.02025348466966466
227	0.006735976360233715	0.9932640236397663
228	0.9439060685852212	0.05609393141477876
229	0.6614582448916656	0.3385417551083345
230	0.956829511148741	0.04317048885125887
231	0.9513461439790023	0.04865385602099772
232	0.5117783412324929	0.488221658767507
233	0.9821129677974574	0.01788703220254265
234	0.4929337166155486	0.5070662833844515
235	0.9453574496742612	0.05464255032573882
236	0.9617535761335219	0.0382464238664782
237	0.9402754772502876	0.05972452274971232
238	0.5487811725800825	0.4512188274199175
239	0.9700376610211692	0.02996233897883086
240	0.9570348922614232	0.04296510773857679
241	0.956833260434842	0.04316673956515799
242	0.9617114386943308	0.0382885613056692
243	0.9860783459142025	0.01392165408579751
244	0.9439060778838457	0.05609392211615433
245	0.5488125221967138	0.4511874778032862
246	0.9580229966590609	0.04197700334093912
247	0.9227279934040576	0.07727200659594237
248	0.9253366258984747	0.07466337410152542
249	2.25538192099259e-14	0.9999999999999775
250	0.9513443167470498	0.04865568325295018
251	2.931223767139209e-05	0.9999706877623287
252	0.9764755786586554	0.02352442134134458
253	0.1933298660344126	0.8066701339655874
254	0.9797484059785097	0.02025159402149029
255	0.08810898361819582	0.9118910163818041
256	0.9798057442146565	0.02019425578534341
257	0.6378506015697334	0.3621493984302667
258	0.9797041288992652	0.02029587110073485
259	0.9398305599680251	0.06016944003197484
260	0.6615072670798985	0.3384927329201016
261	0.009537958414152631	0.9904620415858473
262	0.9526198878774805	0.04738011212251946
263	0.9526198856449788	0.04738011435502128
264	0.9548772527573763	0.04512274724262362
265	0.9763855223693858	0.0236144776306143
266	0.9652063342114182	0.03479366578858181
267	0.9513459475229559	0.04865405247704409
268	0.939854493905845	0.06014550609415505
269	0.938751147662781	0.06124885233721898
270	0.5853344046830715	0.4146655953169284
271	2.083971101528873e-06	0.9999979160288985
272	0.9513426419429633	0.04865735805703661
273	0.3320041673322232	0.667995832667777
274	2.420689987134531e-06	0.9999975793100129
275	0.9797236716123467	0.02027632838765327
276	0.9580227205815667	0.04197727941843332
277	0.9237047016297129	0.0762952983702872
278	0.5856165411212821	0.4143834588787178
279	0.9526366134123551	0.04736338658764495
280	0.9359932682716778	0.06400673172832219
281	0.9421473698591233	0.05785263014087664
282	0.6096850409178859	0.390314959082114
283	0.9860783459142025	0.01392165408579751
284	0.9699287351275648	0.03007126487243518
285	0.2131743753884598	0.7868256246115402
286	0.001176243266040458	0.9988237567339595
287	0.9453576660982685	0.05464233390173156
288	4.307695474189265e-05	0.9999569230452582
289	0.6613671118201232	0.3386328881798767
290	0.9415480829695941	0.05845191703040588
291	0.9232439694031208	0.0767560305968792
292	2.839289119882364e-14	0.9999999999999717
293	9.367286296227416e-10	0.9999999990632714
294	0.8326490966573894	0.1673509033426105
295	3.351233560029547e-05	0.9999664876643997
296	0.7732590156232876	0.2267409843767125
297	0.120394192383167	0.879605807616833
298	0.609270491636003	0.3907295083639969
299	0.04592087742788904	0.954079122572111
300	0.6355693901881171	0.364430609811883
301	0.7451147788097574	0.2548852211902426
302	0.1011889312435163	0.8988110687564836
303	0.07879235392086512	0.9212076460791349
304	0.6093194492308907	0.3906805507691093
305	0.9568546110212848	0.04314538897871515
306	0.9618804730218025	0.03811952697819744
307	0.952620040332387	0.04737995966761305
308	0.9513407707173911	0.04865922928260882
309	0.001178905350995895	0.9988210946490041
310	0.96532685812818	0.03467314187182007
311	0.9700368070778923	0.02996319292210768
312	3.262200692132811e-05	0.9999673779930787
313	0.9526199028022384	0.04738009719776155
314	0.0902538819632832	0.9097461180367168
315	0.0001205433368801325	0.9998794566631198
316	0.9464231734307209	0.05357682656927909
317	0.9393208010602313	0.06067919893976877
318	0.007476458835018886	0.9925235411649812
319	0.965279014326847	0.03472098567315299
320	0.01651359771192684	0.9834864022880732
321	0.3320570149200229	0.6679429850799771
322	0.9533127358487486	0.0466872641512514
323	0.9855738642973498	0.01442613570265015
324	0.772639862531869	0.227360137468131
325	0.2530543756212313	0.7469456243787687
326	0.5479675599429068	0.4520324400570931
327	0.05927370212436497	0.940726297875635
328	0.9856006298187425	0.01439937018125757
329	0.9453566890637541	0.05464331093624587
330	0.8269477430641263	0.1730522569358736
331	0.9503285054347721	0.04967149456522781
332	0.940981877314374	0.05901812268562602
333	0.9453576660979839	0.05464233390201616
334	0.016420381697961	0.9835796183020391
335	0.9233967848989957	0.07660321510100419
336	0.8982574241750969	0.1017425758249031
337	0.8842276989472522	0.1157723010527479
338	1.714303542649852e-07	0.9999998285696458
339	0.5728435000692056	0.4271564999307944
340	1.046183223005981e-08	0.9999999895381678
341	0.09906037766486986	0.9009396223351301
342	0.0005331423143274396	0.9994668576856726
343	3.836916122009909e-05	0.99996163083878
344	7.067741650103775e-18	1
345	0.08913846279511543	0.9108615372048846
346	0.07869168882110532	0.9213083111788947
347	0.946315843695871	0.05368415630412897
348	0.1708397777168454	0.8291602222831546
349	0.9568517118135182	0.04314828818648163
350	0.9618614760427568	0.03813852395724324
351	0.07875626068637132	0.9212437393136287
352	0.9429065594812447	0.0570934405187554
353	0.0004533599396261576	0.9995466400603739
354	4.781729733297504e-05	0.9999521827026671
355	2.617954479147845e-05	0.9999738204552084
356	1.657167901134681e-07	0.9999998342832098
357	0.7946269243040206	0.2053730756959794
358	0.9568886531006683	0.0431113468993317
359	0.9441524068137553	0.0558475931862447
360	0.005812354169624603	0.9941876458303754
361	0.9568634468974183	0.04313655310258165
362	0.6061193002869167	0.3938806997130833
363	0.2530032529467895	0.7469967470532104
364	0.5487391936252163	0.4512608063747837
365	0.00172026413221852	0.9982797358677814
366	0.006719663713750821	0.9932803362862491
367	0.9319600761593941	0.06803992384060588
368	0.005342224416740284	0.9946577755832597
369	0.005285652703275159	0.9947143472967247
370	0.9526199026682634	0.04738009733173655
371	0.945361289520116	0.05463871047988401
372	0.9526205235461198	0.04737947645388023
373	0.1207697278965463	0.8792302721034537
374	0.0005081968452516735	0.9994918031547484
375	0.6058001253160696	0.3941998746839303
376	0.08620914442585802	0.913790855574142
377	0.5853650292421918	0.4146349707578081
378	0.9453580845682461	0.054641915431754
379	0.0003722572061937013	0.9996277427938063
380	0.9559425342811612	0.04405746571883881
381	0.5065796458698173	0.4934203541301826
382	3.346164198705186e-06	0.9999966538358014
383	0.6386208986318359	0.361379101368164
384	0.9359032852486758	0.06409671475132427
385	0.9652740695597871	0.03472593044021291
386	0.5788723344537575	0.4211276655462424
387	0.7731936179371293	0.2268063820628708
388	0.9361737199018504	0.06382628009814961
389	2.85778809146095e-05	0.9999714221190854
390	0.772391501058003	0.227608498941997
391	0.09868924419226123	0.9013107558077388
392	0.9618730555540205	0.03812694444597949
393	0.8746538811504806	0.1253461188495194
394	0.009548904918376618	0.9904510950816233
395	0.5856368602050223	0.4143631397949779
396	0.9569586117831228	0.04304138821687718
397	0.0004897876053118668	0.9995102123946881
398	5.738681992840759e-12	0.9999999999942613
399	0.6615845290904934	0.3384154709095067
400	0.5788153139513132	0.4211846860486869
401	0.9526211608360639	0.04737883916393627
402	0.001722124999704722	0.9982778750002953
403	0.9513445658972638	0.04865543410273624
404	0.9855877253428621	0.01441227465713781
405	0.8768496328235525	0.1231503671764475
406	0.9618677683289634	0.03813223167103665
407	0.6096870223739095	0.3903129776260905
408	0.00117391028294695	0.9988260897170531
409	0.6942976808288938	0.3057023191711062
410	0.02393674012051371	0.9760632598794864
411	0.009542066333030237	0.9904579336669698
412	0.0862641707452404	0.9137358292547596
413	0.5853990836745727	0.4146009163254273
414	0.5788408735940602	0.4211591264059399
415	0.8959205885704461	0.1040794114295538
416	0.9465511856005947	0.05344881439940527
417	0.7721751675400913	0.2278248324599088
418	0.511738950876287	0.4882610491237131
419	0.97650959634148	0.02349040365851995
420	0.985575911663683	0.01442408833631702
421	0.0880441598947057	0.9119558401052943
422	0.1702309919182819	0.8297690080817182
423	0.9560098382874045	0.04399016171259543
424	0.585540879146453	0.4144591208535469
425	0.9764185347896749	0.02358146521032506
426	0.9617760693854575	0.03822393061454257
427	0.9059486898507628	0.09405131014923712
428	0.9374636323935549	0.06253636760644503
429	0.9764655743449699	0.02353442565503001
430	0.007853014629864954	0.992146985370135
431	0.9860783459142025	0.01392165408579751
432	0.21335493902283	0.78664506097717
433	0.9617761698737005	0.03822383012629956
434	0.9568311248134719	0.04316887518652807
435	0.5368283844592855	0.4631716155407146
436	0.942458783491205	0.05754121650879494
437	0.9820440230895603	0.01795597691043968
438	0.9856545095440117	0.01434549045598839
439	0.6394948402655383	0.3605051597344617
440	0.5736689095061809	0.4263310904938192
441	0.01639688153655747	0.9836031184634425
442	0.9526212055470797	0.04737879445292022
443	0.9501722949024747	0.0498277050975253
444	0.006751165788043505	0.9932488342119566
445	0.9557536811232378	0.04424631887676222
446	0.9855707001993219	0.01442929980067818
447	0.1102539998787335	0.8897460001212665
448	3.52174744631568e-07	0.9999996478252553
449	0.9570348922614232	0.04296510773857679
450	0.9223171501037677	0.0776828498962322
451	5.714374824474645e-12	0.9999999999942857
452	0.007649125156285059	0.9923508748437149
453	9.29686488730929e-10	0.9999999990703136
454	0.6616644949766822	0.3383355050233177
455	0.9798011672072633	0.0201988327927367
456	0.7454077727900287	0.2545922272099714
457	0.5789696127595605	0.4210303872404395
458	0.9860783459142025	0.01392165408579751
459	0.932193386966615	0.06780661303338495
460	0.8327015854461848	0.1672984145538153
461	0.0006775746816231262	0.9993224253183769
462	0.9448233813008005	0.05517661869919956
463	3.248660690598527e-13	0.999999999999675
464	2.86950062291527e-06	0.999997130499377
465	0.0005555994556357695	0.9994444005443642
466	0.9797380925937407	0.02026190740625942
467	0.9860783459142025	0.01392165408579751
468	0.5488082750349683	0.4511917249650316
469	0.9580239586143918	0.04197604138560806
470	0.00117184489994182	0.9988281551000582
471	1.044814260190615e-08	0.9999999895518573
472	3.896029264371116e-05	0.9999610397073563
473	1.809094621227369e-10	0.9999999998190905
474	0.3716995523966192	0.6283004476033808
475	0.5106566028037881	0.489343397196212
476	0.9568749139625412	0.04312508603745878
477	0.9298753290862334	0.07012467091376674
478	0.0006414448903800308	0.9993585551096199
479	0.5258093242783911	0.4741906757216089
480	1.167515230643793e-08	0.9999999883248477
481	0.979798149490809	0.02020185050919095
482	0.9500763399713762	0.04992366002862381
483	0.2590051441138917	0.7409948558861081
484	0.9246476532528011	0.075352346747199
485	0.08810203417575506	0.911897965824245
486	0.9798057722589972	0.02019422774100272
487	0.9569415027707049	0.0430584972292951
488	0.9439060235998804	0.05609397640011968
489	0.07503331344606015	0.9249666865539398
490	0.01639093558839991	0.9836090644116
491	0.07874204392845072	0.9212579560715493
492	0.0005415613173589538	0.9994584386826411
493	0.0003126737964499954	0.9996873262035501
494	0.5788365534803434	0.4211634465196565
495	1.690077903043695e-07	0.9999998309922098
496	0.578792307528289	0.4212076924717111
497	0.7724688323064043	0.2275311676935957
498	0.6608643195170176	0.3391356804829824
499	0.9797366251244154	0.02026337487558455
500	0.3711531322706711	0.628846867729329
501	0.9855994386445106	0.0144005613554893
502	0.9109892642887933	0.08901073571120666
503	0.06998201479450962	0.9300179852054904
504	0.9513454566016297	0.04865454339837023
505	0.8945892045101154	0.1054107954898847
506	0.979705272056643	0.02029472794335694
507	0.6389089160208778	0.3610910839791223
508	0.003193315533564314	0.9968066844664357
509	0.9449806574781152	0.05501934252188488
510	2.476433130397464e-08	0.9999999752356687
511	3.350883851442576e-05	0.9999664911614856
512	0.5132307633568415	0.4867692366431585
513	0.9324548956974011	0.06754510430259886
514	0.3488913938381905	0.6511086061618094
515	0.6159310271732763	0.3840689728267238
516	0.9568494107562425	0.04315058924375752
517	0.9569418830024915	0.04305811699750855
518	0.000476849154828161	0.9995231508451717
519	0.9797811074287995	0.02021889257120052
520	0.9568578500306331	0.04314214996936696
521	2.969628424015669e-05	0.9999703037157599
522	0.1109293560349328	0.8890706439650672
523	0.9236442786754874	0.07635572132451256
524	0.000423191879356708	0.9995768081206433
525	0.9569708436187905	0.0430291563812095
526	0.006568537236486528	0.9934314627635135
527	0.9399419490342469	0.06005805096575314
528	0.54873621045419	0.45126378954581
529	0.1203934575449405	0.8796065424550594
530	0.5485160566227938	0.4514839433772062
531	0.9439061494703815	0.05609385052961851
532	0.9136577088101849	0.08634229118981511
533	0.8776530846947598	0.1223469153052402
534	0.8769231653386548	0.1230768346613453
535	0.02398870176428451	0.9760112982357155
536	0.9860783459142025	0.01392165408579751
537	0.9570348922614232	0.04296510773857679
538	0.9568082167911302	0.04319178320886988
539	0.0006760597134825869	0.9993239402865175
540	0.9764961548904366	0.02350384510956342
541	0.9388732920897103	0.06112670791028963
542	0.9580216212727668	0.04197837872723318
543	0.9568173686592177	0.04318263134078223
544	0.45123991883858	0.5487600811614199
545	0.9513477520912239	0.04865224790877618
546	0.9433591042992224	0.05664089570077748
547	0.08810089443749355	0.9118991055625064
548	0.9764838408142643	0.02351615918573566
549	0.9453665318274226	0.05463346817257744
550	0.5419573740431357	0.4580426259568643
551	0.9618028056231928	0.03819719437680726
552	0.9570348922614232	0.04296510773857679
553	3.340527879182849e-06	0.9999966594721209
554	0.9652731622045307	0.03472683779546926
555	0.07274725177858912	0.9272527482214108
556	0.01419335412668645	0.9858066458733136
557	0.9570348922614232	0.04296510773857679
558	0.9568244240216649	0.04317557597833512
559	7.29214548839874e-10	0.9999999992707855
560	0.006742327762536902	0.9932576722374631
561	0.9502474434031154	0.04975255659688455
562	0.009573204652490027	0.99042679534751
563	0.9616919807607426	0.03830801923925754
564	0.9570348922614232	0.04296510773857679
565	0.3545139182069496	0.6454860817930504
566	0.9617993844031757	0.03820061559682428
567	5.78801338105871e-06	0.999994211986619
568	0.958021766676898	0.04197823332310199
569	0.5410933271366434	0.4589066728633567
570	1.456277112911551e-11	0.9999999999854371
571	0.9308119276586254	0.06918807234137447
572	0.9439060738475518	0.05609392615244824
573	0.9763051282946493	0.02369487170535066
574	0.006579967861482796	0.9934200321385173
575	8.500713585602776e-06	0.9999914992864144
576	0.9568635484620852	0.04313645153791484
577	0.985607029431517	0.01439297056848307
578	0.6099973058229967	0.3900026941770032
579	0.9580263167407057	0.04197368325929424
580	0.8269507485535066	0.1730492514464935
581	0.961747681814603	0.03825231818539695
582	0.6089696943323195	0.3910303056676805
583	0.9373076923724107	0.06269230762758934
584	0.0004938593577948051	0.9995061406422052
585	0.9580216218664287	0.0419783781335713
586	0.9501399643061532	0.04986003569384672
587	0.9526229827506392	0.04737701724936076
588	4.042046573781068e-12	0.999999999995958
589	0.07597712763805917	0.9240228723619409
590	0.000432323332227277	0.9995676766677728
591	0.0006095955476645417	0.9993904044523354
592	0.9439061533382347	0.0560938466617653
593	0.9798082679780036	0.02019173202199642
594	0.9357499886690468	0.06425001133095318
595	0.9856402314830803	0.01435976851691962
596	0.5788528038870093	0.4211471961129907
597	0.9532543792643673	0.04674562073563276
598	0.5488004331703081	0.4511995668296919
599	0.9366826427075464	0.06331735729245357
600	0.985644655548051	0.01435534445194893
601	0.9616573229689387	0.03834267703106137
602	0.9616163874042177	0.0383836125957823
603	0.2587949580783687	0.7412050419216313
604	0.890152056915951	0.1098479430840491
605	0.9798031019490748	0.02019689805092522
606	0.9513409764325783	0.04865902356742174
607	0.6000390271636786	0.3999609728363213
608	0.9232335164406219	0.07676648355937814
609	0.945366253120917	0.05463374687908293
610	0.8279139324326212	0.1720860675673789
611	0.1931750824735898	0.8068249175264103
612	0.945357076676187	0.05464292332381299
613	0.0004766054004423895	0.9995233945995576
614	0.961674457359896	0.03832554264010405
615	1.348130278730387e-08	0.9999999865186973
616	0.000652298647122609	0.9993477013528773
617	0.9502503296406297	0.04974967035937021
618	0.9552079604354973	0.04479203956450284
619	0.9562119523193916	0.0437880476806084
620	0.9580227629353252	0.04197723706467477
621	0.9856529363792536	0.01434706362074642
622	0.5855709179914992	0.4144290820085007
623	0.9526201362700054	0.04737986372999451
624	0.5856605119817773	0.4143394880182227
625	0.9580227217696485	0.04197727823035136
626	0.958022881809343	0.04197711819065709
627	7.848118025014996e-18	1
628	0.9618135933314969	0.03818640666850322
629	0.7731484064648236	0.2268515935351764
630	0.08874513067522852	0.9112548693247714
631	0.242598818192863	0.757401181807137
632	0.9618329265404839	0.03816707345951601
633	0.9856561017382272	0.01434389826177292
634	0.9553433989893787	0.04465660101062127
635	0.9568524686118265	0.0431475313881735
636	0.5095646031134085	0.4904353968865915
637	2.969150810894485e-05	0.9999703084918911
638	0.088086196560364	0.911913803439636
639	0.01418220312800836	0.9858177968719916
640	0.5788281228636886	0.4211718771363115
641	0.5243866158671098	0.4756133841328902
642	0.925284062111093	0.07471593788890701
643	0.03380151750217584	0.9661984824978241
644	0.9227299726238887	0.0772700273761113
645	0.2591853465282389	0.740814653471761
646	0.9434446929897458	0.05655530701025418
647	0.009583589102229681	0.9904164108977703
648	0.0004003787112207017	0.9995996212887792
649	3.416238933957599e-05	0.9999658376106605
650	0.9390102122343236	0.06098978776567645
651	0.9465326336261871	0.05346736637381295
652	0.1690434772664158	0.8309565227335841
653	0.9452599150337559	0.05474008496624407
654	0.007838715696413428	0.9921612843035865
655	0.5787755340856416	0.4212244659143584
656	0.9855719713634702	0.01442802863652978
657	0.01424304272318271	0.9857569572768172
658	0.5419088023355068	0.4580911976644934
659	0.01401925110909094	0.9859807488909091
660	0.006596319574231344	0.9934036804257687
661	0.5855720165362117	0.4144279834637883
662	0.00630731080184985	0.9936926891981501
663	0.0004718782016984316	0.9995281217983016
664	0.6156441452544288	0.3843558547455712
665	0.6090898880680512	0.3909101119319489
666	0.9453576677091187	0.05464233229088132
667	0.0004884166712387737	0.9995115833287612
668	0.608632467669332	0.3913675323306681
669	0.9433375283108274	0.0566624716891725
670	0.08601987810238755	0.9139801218976125
671	0.7722246210588026	0.2277753789411974
672	0.5855845806925287	0.4144154193074714
673	0.9465509273351702	0.05344907266482967
674	0.000490244459548826	0.9995097555404512
675	0.5230699163077603	0.4769300836922396
676	3.594927701834385e-12	0.9999999999964051
677	0.0005416602510330191	0.999458339748967
678	8.272004109794813e-05	0.999917279958902
679	0.0005522960665619773	0.9994477039334381
680	0.001181923755624214	0.9988180762443757
681	0.6087805842442999	0.3912194157557
682	0.07967009564682366	0.9203299043531763
683	0.005973313629207119	0.9940266863707928
684	8.405663573167749e-10	0.9999999991594336
685	0.9219899319478687	0.07801006805213129
686	0.006745569064749825	0.9932544309352501
687	0.9567988811274919	0.04320111887250815
688	0.9568628970361861	0.04313710296381396
689	0.9526204701138685	0.04737952988613146
690	0.5788424630271835	0.4211575369728165
691	0.9223195638998545	0.07768043610014561
692	0.9278977766867115	0.07210222331328849
693	0.9250682250513875	0.07493177494861246
694	0.985576577527653	0.01442342247234695
695	0.9551136629274357	0.04488633707256421
696	0.9652826076671274	0.03471739233287265
697	0.005429995910081189	0.9945700040899188
698	0.08046226604759631	0.9195377339524037
699	0.006570430303784463	0.9934295696962155
700	0.6091048612131486	0.3908951387868513
701	4.058297926178546e-07	0.9999995941702073
702	0.5721080685621871	0.427891931437813
703	0.9391260354410303	0.06087396455896968
704	0.07690079764439972	0.9230992023556002
705	0.9438531762387447	0.05614682376125527
706	0.9580227194418678	0.04197728055813219
707	0.5856170180165363	0.4143829819834637
708	0.9409175125989978	0.0590824874010023
709	0.193309152569203	0.806690847430797
710	0.9653368048662266	0.03466319513377328
711	2.480626732181154e-08	0.9999999751937326
712	0.9567536374449969	0.04324636255500319
713	0.9378019366452822	0.06219806335471777
714	0.97979499948251	0.02020500051748997
715	4.909450196800056e-06	0.9999950905498032
716	0.09274328481812948	0.9072567151818706
717	0.9526201682721396	0.04737983172786037
718	0.9502195431317314	0.0497804568682686
719	0.9248184231375981	0.0751815768624019
720	0.9569720818478032	0.04302791815219674
721	0.9502025179397328	0.04979748206026732
722	0.9526198958378008	0.04738010416219924
723	0.9764739726506939	0.02352602734930604
724	0.9512879454630535	0.04871205453694648
725	0.9346344840945564	0.06536551590544355
726	0.9651905639326208	0.03480943606737916
727	0.9459332418535483	0.0540667581464516
728	0.9618593265081494	0.03814067349185056
729	0.922103682124794	0.07789631787520597
730	0.7732438633844747	0.2267561366155253
731	1.741859412629187e-07	0.9999998258140588
732	0.9513407673267424	0.04865923267325757
733	0.94391489371813	0.05608510628186995
734	0.9512946466728258	0.04870535332717416
735	0.9860557948472507	0.01394420515274937
736	0.0862676061734747	0.9137323938265253
737	0.9127145632403495	0.08728543675965057
738	0.9503360739224683	0.04966392607753169
739	0.912756008518486	0.08724399148151403
740	0.01656841358967902	0.9834315864103209
741	0.9568639118628059	0.043136088137194
742	0.9798086503808184	0.02019134961918157
743	0.965327516979705	0.0346724830202951
744	0.956875694546221	0.04312430545377904
745	0.9453566633194362	0.05464333668056384
746	0.9798012657368679	0.02019873426313215
747	0.9798082054039836	0.0201917945960164
748	0.9618969619967912	0.03810303800320881
749	0.945357666053113	0.05464233394688702
750	0.9526201409582408	0.0473798590417593
751	0.9453566412820207	0.05464335871797932
752	0.9503382072491847	0.0496617927508153
753	0.9487652786618799	0.05123472133812007
754	0.1207300593304773	0.8792699406695228
755	0.9125970396429394	0.08740296035706061
756	0.001720771793272214	0.9982792282067278
757	0.5853048322630692	0.4146951677369309
758	0.9652988662341525	0.03470113376584748
759	0.006600460520496685	0.9933995394795033

*** RUNNING MODEL 10 (Beta & (Gamma+1)) ***
######################################

>Done in 3090 seconds 

-39196.5814563361

------------------------------------------------

dN/dS = 0.101792593054349 (sample variance = 0.00781933306180937)

Rate[1]=  0.01336560 (weight=0.5000000)
Rate[2]=  0.19021959 (weight=0.5000000)

------------------------------------------------

 No rate classes with dN/dS>1.

------------------------------------------------

Tabulated Posteriors for Each Site
Sites in Columns, Rate Classes in Rows
Import the following part into a data processing program
for further analysis


Rate/Site	Rate=0.01336560021952865	Rate=0.1902195858891693
1	0.9861503499394817	0.01384965006051828
2	0.6106992648260466	0.3893007351739534
3	0.9386266470001586	0.06137335299984131
4	4.780812690137731e-05	0.9999521918730986
5	3.197455301043551e-05	0.9999680254469896
6	0.007636790913182418	0.9923632090868176
7	0.9361513374177465	0.06384866258225352
8	0.5188916509849123	0.4811083490150876
9	0.9799099198058271	0.02009008019417302
10	0.9364604344343822	0.06353956556561779
11	0.2604731748814225	0.7395268251185775
12	0.3414780485996594	0.6585219514003406
13	3.042483296184518e-06	0.9999969575167038
14	0.9570954938942541	0.04290450610574595
15	0.9528037446144365	0.0471962553855635
16	0.9456231867429347	0.05437681325706532
17	0.09070042909707864	0.9092995709029214
18	0.9572056153818349	0.04279438461816517
19	0.9655729663660131	0.034427033633987
20	0.9458208410572068	0.0541791589427932
21	0.5502249864292549	0.4497750135707452
22	0.5741917445521292	0.4258082554478709
23	0.5502163591279388	0.4497836408720612
24	0.5502229565399173	0.4497770434600828
25	0.5802670918923094	0.4197329081076907
26	0.9799708756750131	0.02002912432498702
27	0.9822420751635178	0.01775792483648221
28	0.9862071490463414	0.01379285095365853
29	0.9529187433353883	0.0470812566646117
30	0.965572644257257	0.03442735574274305
31	0.9655271559269638	0.03447284407303614
32	0.950393390334939	0.04960660966506093
33	0.08661294981399702	0.913387050186003
34	0.5433285460088277	0.4566714539911723
35	0.9456828594630611	0.05431714053693884
36	0.9049003838325584	0.0950996161674416
37	0.4657060448115265	0.5342939551884736
38	0.9537114503873262	0.04628854961267385
39	0.9619594555940588	0.03804054440594121
40	0.9572365962296012	0.0427634037703987
41	0.9506482891472886	0.04935171085271138
42	0.7469870751523315	0.2530129248476684
43	0.9582995190244191	0.04170048097558086
44	0.09080347030261061	0.9091965296973894
45	0.9571034732539299	0.04289652674607015
46	0.9517692630210666	0.04823073697893344
47	0.8338866203653172	0.1661133796346826
48	0.5728586002124587	0.4271413997875412
49	0.9573164247155859	0.04268357528441408
50	0.02409057287443832	0.9759094271255617
51	0.9862071490463414	0.01379285095365853
52	0.09078395981821376	0.9092160401817863
53	0.9862071490463414	0.01379285095365853
54	0.5750063120317304	0.4249936879682696
55	0.5433281990347301	0.4566718009652699
56	0.1017725973551461	0.8982274026448538
57	0.6621064041573885	0.3378935958426116
58	2.109204849125033e-06	0.9999978907951509
59	0.9529187653447194	0.04708123465528059
60	8.343325227761227e-05	0.9999165667477223
61	0.006605761691632843	0.9933942383083673
62	0.4333453584384654	0.5666546415615347
63	0.1215666527114847	0.8784333472885153
64	0.001726867858052258	0.9982731321419477
65	0.0005438098634712683	0.9994561901365288
66	5.114328896239359e-07	0.9999994885671104
67	0.0006795893515965899	0.9993204106484035
68	0.9583015805960814	0.04169841940391866
69	0.6102955040900644	0.3897044959099357
70	0.08540092741217267	0.9145990725878274
71	0.9767912667722489	0.0232087332277511
72	0.6101486838120902	0.3898513161879097
73	0.1113398017219956	0.8886601982780045
74	0.9334283812399652	0.0665716187600348
75	0.6408502908944532	0.3591497091055467
76	1.020154533398595e-08	0.9999999897984547
77	0.9541572899753517	0.04584271002464837
78	0.9573693565866268	0.04263064341337326
79	5.123075138147395e-06	0.9999948769248619
80	0.08658725145296133	0.9134127485470387
81	0.07924808811675178	0.9207519118832482
82	0.7469216502893634	0.2530783497106366
83	0.9800063656951751	0.01999363430482495
84	0.9529762094043732	0.04702379059562682
85	0.9333675674845274	0.06663243251547254
86	0.890460718908707	0.1095392810912929
87	0.01650908969038755	0.9834909103096124
88	0.8898121746526511	0.110187825347349
89	0.006793446172523475	0.9932065538274766
90	0.0001222923661410402	0.999877707633859
91	0.006788065924067116	0.9932119340759329
92	0.8752885856327379	0.1247114143672621
93	0.0005600497881870339	0.999439950211813
94	0.9371573063798448	0.06284269362015518
95	0.9529749664142528	0.04702503358574717
96	0.9517069541553418	0.0482930458446583
97	0.9457526399930319	0.05424736000696805
98	0.9573693565866268	0.04263064341337326
99	0.9573693565866268	0.04263064341337326
100	0.9766384959687838	0.02336150403121612
101	0.956487966405503	0.04351203359449688
102	2.491008608079997e-08	0.999999975089914
103	0.9234507733777517	0.07654922662224826
104	0.007719262480934407	0.9922807375190656
105	0.07921644330490953	0.9207835566950905
106	0.07914122034937966	0.9208587796506204
107	4.131107747639258e-07	0.9999995868892252
108	0.07916280131875165	0.9208371986812484
109	5.883271878686676e-11	0.9999999999411673
110	0.01873877595309774	0.9812612240469023
111	0.9442977048545415	0.05570229514545858
112	0.1019318821886903	0.8980681178113097
113	0.08699038184529777	0.9130096181547022
114	0.08858930176603275	0.9114106982339673
115	0.9442975874702827	0.05570241252971732
116	0.9505828251888238	0.04941717481117631
117	0.0004244995001504714	0.9995755004998496
118	0.9442979169549539	0.05570208304504607
119	0.9857542581517501	0.0142457418482499
120	0.09948628835338783	0.9005137116466122
121	0.006627543811383927	0.993372456188616
122	0.0004797059973217367	0.9995202940026783
123	1.888512198242156e-07	0.9999998111487801
124	0.9565829507700504	0.04341704922994961
125	0.941689473775462	0.05831052622453814
126	0.5739983991800383	0.4260016008199619
127	0.001334203774883384	0.9986657962251166
128	0.94488252549041	0.05511747450959001
129	1.451987138905603e-07	0.9999998548012861
130	0.9857931988628525	0.01420680113714742
131	0.9469136435979844	0.05308635640201569
132	0.9583538760315845	0.04164612396841547
133	0.5806009956841474	0.4193990043158527
134	0.7955307877661996	0.2044692122338005
135	0.9858126020087327	0.01418739799126734
136	0.5072280036848803	0.4927719963151197
137	0.7453420064258444	0.2546579935741557
138	0.9620040901466472	0.03799590985335277
139	0.007141296063312058	0.992858703936688
140	0.5737633325470993	0.4262366674529006
141	0.009643364472395961	0.990356635527604
142	0.9379809089909219	0.06201909100907809
143	0.9181391779867935	0.08186082201320646
144	0.5901710074946478	0.4098289925053523
145	0.9517039984709371	0.04829600152906278
146	0.7739926298200598	0.2260073701799402
147	3.371243564975109e-06	0.9999966287564351
148	0.7473725036494087	0.2526274963505913
149	0.9583541329686607	0.04164586703133937
150	0.556218736236099	0.4437812637639011
151	0.9822833876310684	0.01771661236893158
152	0.006944687331221461	0.9930553126687786
153	8.332936319519533e-05	0.9999166706368048
154	0.007903734606218278	0.9920962653937817
155	0.01669407687991097	0.983305923120089
156	3.461578431832008e-05	0.9999653842156818
157	0.5752966896358854	0.4247033103641146
158	0.9571866454796272	0.0428133545203728
159	0.5871690781188706	0.4128309218811295
160	0.9620770249703597	0.03792297502964036
161	0.7742543331889838	0.2257456668110162
162	0.9517116760385369	0.04828832396146312
163	0.9656307833648663	0.03436921663513361
164	0.9862313364506121	0.01376866354938785
165	0.9571953109557286	0.04280468904427147
166	0.006780732582147773	0.9932192674178522
167	0.9517043204011605	0.04829567959883944
168	0.8296347447545088	0.1703652552454912
169	0.9583528235674008	0.04164717643259912
170	0.9768297020318231	0.02317029796817691
171	0.9572772793524905	0.0427227206475094
172	0.5805949996063376	0.4194050003936625
173	0.9224999368577479	0.07750006314225215
174	0.5872706245770279	0.4127293754229721
175	0.5424502764777805	0.4575497235222195
176	0.0006833958290847919	0.9993166041709153
177	0.5226910533090837	0.4773089466909163
178	0.5505499170116129	0.4494500829883871
179	0.05222640798555389	0.9477735920144461
180	0.9572770718745826	0.04272292812541744
181	0.8808537768041758	0.1191462231958242
182	0.6402343384372376	0.3597656615627624
183	0.9387553209469129	0.061244679053087
184	3.591069902832797e-12	0.999999999996409
185	0.009615827785516029	0.9903841722144839
186	0.9457436982556919	0.05425630174430798
187	0.950455735237085	0.04954426476291493
188	0.007673251236489372	0.9923267487635107
189	0.574652569498929	0.425347430501071
190	0.006640329927592547	0.9933596700724074
191	0.0005448472490104606	0.9994551527509896
192	0.007679508413420334	0.9923204915865798
193	0.6110739566805472	0.3889260433194527
194	4.351738194023464e-05	0.9999564826180598
195	1.920072529071701e-09	0.9999999980799275
196	0.970254235174019	0.029745764825981
197	0.9504714858722928	0.04952851412770727
198	0.9654905262684064	0.03450947373159365
199	1.708661378314149e-07	0.9999998291338622
200	0.9583516461735117	0.04164835382648824
201	0.9353996871400406	0.06460031285995937
202	0.8340019933361245	0.1659980066638756
203	0.08863699822505504	0.911363001774945
204	0.5873967915924297	0.4126032084075703
205	0.9442979957554699	0.0557020042445301
206	0.9862313364506121	0.01376866354938785
207	0.508209421671213	0.4917905783287871
208	0.9570970437113147	0.04290295628868546
209	0.519679191889675	0.480320808110325
210	0.9571780746559603	0.04282192534403974
211	0.9305762772017343	0.06942372279826556
212	0.9517026799603255	0.04829732003967448
213	0.9514220584416004	0.04857794155839963
214	3.276560885921483e-05	0.9999672343911409
215	0.0004243012829629125	0.9995756987170371
216	0.9571420078760151	0.04285799212398491
217	0.9857419918241057	0.01425800817589428
218	0.9562386855239665	0.04376131447603356
219	0.9583528249835291	0.04164717501647087
220	0.5805956930062851	0.4194043069937149
221	0.006972866698488704	0.9930271333015113
222	0.946917657987601	0.05308234201239903
223	0.9304058459395562	0.06959415406044374
224	0.5504152444205258	0.4495847555794742
225	0.1942712870702937	0.8057287129297064
226	0.9799478070401517	0.02005219295984821
227	0.006777940454956974	0.9932220595450431
228	0.9442979117537853	0.05570208824621471
229	0.6632964804523385	0.3367035195476615
230	0.9571644388847038	0.04283556111529623
231	0.9517068857772852	0.04829311422271485
232	0.5134207665137281	0.486579233486272
233	0.9822969873501861	0.01770301264981385
234	0.4945269965905724	0.5054730034094277
235	0.9457434845577843	0.05425651544221564
236	0.9620639346589223	0.0379360653410778
237	0.9406818982795145	0.05931810172048541
238	0.5505081847724724	0.4494918152275275
239	0.9703024077061272	0.02969759229387287
240	0.9573693565866268	0.04263064341337326
241	0.9571681685717749	0.04283183142822504
242	0.962021909884239	0.03797809011576096
243	0.9862313364506121	0.01376866354938785
244	0.9442979210408063	0.05570207895919366
245	0.5505396137825055	0.4494603862174945
246	0.9583527135117553	0.04164728648824471
247	0.9231915341068629	0.07680846589313706
248	0.9257928329000753	0.07420716709992471
249	2.258433333329188e-14	0.9999999999999775
250	0.9517050672722134	0.04829493272778661
251	2.945450083288168e-05	0.9999705454991671
252	0.9766992004067829	0.02330079959321704
253	0.1947632904350371	0.805236709564963
[truncated: 21,650 more chars]
