# Supplementary material for: Computational Structural Analysis Predicts Host-Range Promiscuity and Antiviral Resistance in North American H5N1 Lineages
Source: Comput Struct Biotechnol J. 2026 May 8;35(1):0066. doi: 10.34133/csbj.0066 (PMC13153456; doi:10.34133/csbj.0066)
Supplement: Supplementary 1 — Files S1 to S23 Figs. S24 to S30 [file csbj.0066.f1.zip › supplemental_data_file_18.nexus]

#NEXUS

BEGIN DATA;
DIMENSIONS  NTAX=22857 NCHAR=294;
FORMAT DATATYPE=DNA GAP=- MISSING=?;
MATRIX

NC_007363_goose_Guangdong_1996   atgagtcttctaaccgaggtcgaaacgcctaccaaaaacgaatgggagtgcaaatgcagcgattcaagtgatcctcttgttgttgccgcaagtatcattgggatactgcacttgatattgtggattcttgatcgtcttttcttcaaatgcatttatcgtcgccttaaatacggtttgaaaagagggccttctacggaaggggtacctgagtctatgagggaagagtatcggcaggaacagcagagtgctgtggatgttgacgatggtcattttgtcaacatagagctggagtaa
EPI1807238                       atgagtcttctaaccgaggtcgaaacgcctaccaaaaacggatgggagtgcaactgcagcgattcaagtgatcctctcgttattgccgcaagtatcattgggatcttgcacttgatattgtggattcttgatcgccttttcttcaaatgcgtttatcgtcgccttaaatacggtttgaaaagagggccttctacggaaggagtacctgagtccatgagggaagagtaccggcaggaacagcagagtgctgtggatgttgacgatggtcattttgtcaacatagagctggagtaa
EPI1807246                       atgagtcttctaaccgaggtcgaaacgcctaccaaaaacggatgggagtgcaactgcagcgattcaagtgatcctctcgttattgccgcaagtatcattgggatcttgcacttgatattgtggattcttgatcgccttttcttcaaatgcgtttatcgtcgccttaaatacggtttgaaaagagggccttctacggaaggagtacctgagtccatgagggaagagtaccggcaggaacagcagagtgctgtggatgttgacgatggtcattttgtcaacatagagctggagtaa
EPI1807254                       atgagtcttctaaccgaggtcgaaacgcctaccaaaaacggatgggagtgcaactgcagcgattcaagtgatcctctcgttattgccgcaagtatcattgggatcttgcacttgatattgtggattcttgatcgccttttcttcaaatgcgtttatcgtcgccttaaatacggtttgaaaagagggccttctacggaaggagtacctgagtccatgagggaagagtaccggcaggaacagcagagtgctgtggatgttgacgatggtcattttgtcaacatagagctggagtaa
EPI1812370                       atgagtcttctaaccgaggtcgaaacgcctaccaaaaacggatgggagtgcaactgcagcgattcaagtgatcctctcgttattgccgcaagtatcattgggatcttgcacttgatattgtggattcttgatcgccttttcttcaaatgcgtttatcgtcgccttaaatacggtttgaaaagagggccttctacggaaggagtacctgagtccatgagggaagagtaccggcaggaacagcagagtgctgtggatgttgacgatggtcattttgtcaacatagagctggagtaa
EPI1812378                       atgagtcttctaaccgaggtcgaaacgcctaccaaaaacggatgggagtgcaactgcagcgattcaagtgatcctctcgttattgccgcaagtatcattgggatcttgcacttgatattgtggattcttgatcgccttttcttcaaatgcgtttatcgtcgccttaaatacggtttgaaaagagggccttctacggaaggagtacctgagtccatgagggaagagtaccggcaggaacagcagagtgctgtggatgttgacgatggtcattttgtcaacatagagctggagtaa
EPI1812386                       atgagtcttctaaccgaggtcgaaacgcctaccaaaaacggatgggagtgcaactgcagcgattcaagtgatcctctcgttattgccgcaagtatcattgggatcttgcacttgatattgtggattcttgatcgccttttcttcaaatgcgtttatcgtcgccttaaatacggtttgaaaagagggccttctacggaaggagtacctgagtccatgagggaagagtaccggcaggaacagcagagtgctgtggatgttgacgatggtcattttgtcaacatagagctggagtaa
EPI1815145                       atgagtcttctaaccgaggtcgaaacgcctaccaaaaacggatgggagtgcaactgcagcgattcaagtgatcctctcgttattgccgcaagtatcattgggatcttgcacttgatattgtggattcttgatcgccttttcttcaaatgcgtttatcgtcgccttaaatacggtttgaaaagagggccttctacggaaggagtacctgagtccatgagggaagagtaccggcaggaacagcagagtgctgtggatgttgacgatggtcattttgtcaacatagagctggagtaa
EPI1838676                       atgagtcttctaaccgaggtcgaaacgcctaccaaaaacggatgggagtgcaactgcagcgattcaagtgatcctctcgttattgccgcaagtatcattgggatcttgcacttgatattgtggattcttgatcgccttttcttcaaatgcgtttatcgtcgccttaaatacggtttgaaaagagggccttctacggaaggagtacctgagtccatgagggaagagtaccggcaggaacagcagagtgctgtggatgttgacgatggtcattttgtcaacatagagctggagtaa
EPI1838700                       atgagtcttctaaccgaggtcgaaacgcctaccaaaaacggatgggagtgcaactgcagcgattcaagtgatcctctcgttattgccgcaagtatcattgggatcttgcacttgatattgtggattcttgatcgccttttcttcaaatgcgtttatcgtcgccttaaatacggtttgaaaagagggccttctacggaaggagtacctgagtccatgagggaagagtaccggcaggaacagcagagtgctgtggatgttgacgatggtcattttgtcaacatagagctggagtaa
EPI1840060                       ??????????????????????????gcctaccaaaaacggatgggagtgcaactgcagcgattcaagtgatcctctcgttattgccgcaagtatcattgggatcttgcacttgatattgtggattcttgatcgccttttcttcaaatgcgtttatcgtcgccttaaatacggtttgaaaagagggccttctacggaaggagtacctgagtccatgagggaagagtaccggcaggaacagcagagtgctgtggatgttgacgatggtcattttgtcaacatagag?????????
EPI1843637                       atgagtcttctaaccgaggtcgaaacgcctaccaaaaacggatgggagtgcaactgcagcgattcaagtgatcctctcgttattgccgcaagtatcattgggatcttgcacttgatattgtggattcttgatcgccttttcttcaaatgcgtttatcgtcgccttaaatacggtttgaaaagagggccttctacggaaggagtacctgagtccatgagggaagagtaccggcaggaacagcagagtgctgtggatgttgacgatggtcattttgtcaacatagagctggagtaa
EPI1847703                       atgagtcttctaaccgaggtcgaaacgcctatcaaaaacggatgggagtgcaactgcagcgattcaagtgatcctctcgttattgccgcaagtatcattgggatcttgcacttgatattgtggattcttgatcgccttttcttcaaatgcgtttaccgtcgccttaaatacggtttgaaaagagggccttctacggaaggagtacctgagtccatgagggaagagtaccggcaggaacagcagagtgctgtggatgttgacgatggtcattttgtcaacatagagctggagtaa
EPI1847711                       atgagtcttctaaccgaggtcgaaacgcctaccaaaaacggatgggagtgcaactgcagcgattcaagtgatcctctcgttattgccgcaagtatcattgggatcttgcacttgatattgtggattcttgatcgccttttcttcaaatgcgtttatcgtcgccttaaatacggtttgaaaagagggccttctacggaaggagtacctgagtccatgagggaagagtaccggcaggaacagcagagtgctgtggatgttgacgatggtcattttgtcaacatagagctggagtaa
EPI1848929                       atgagtcttctaaccgaggtcgaaacgcctaccaaaaacggatgggagtgcaactgcagcgattcaagtgattctctcgttattgccgcaagtatcattgggatcttgcacttgatattgtggattcttgatcgccttttcttcaaatgcgtttatcgtcgccttaaatacggtttgaaaagagggccttctacggaaggagtacctgagtccatgagggaagagtaccggcaggaacagcagagtgctgtggatgttgacgatggtcattttgtcaacatagagctggagtaa
EPI1848943                       atgagtcttctaaccgaggtcgaaacgcctaccaaaaacggatgggagtgcaactgcagcgattcaagtgatcctctcgttattgccgcaagtatcattgggatcttgcacttgatattgtggattcttgatcgccttttcttcaaatgcgtttatcgtcgccttaaatacggtttgaaaagagggccttctacggaaggagtacctgagtccatgagggaagagtaccggcaggaacagcagagtgctgtggatgttgacgatggtcattttgtcaacatagagctggagtaa
EPI1849442                       atgagtcttctaaccgaggtcgaaacgcctaccaaaaacggatgggagtgcaactgcagcgattcaagtgatcctctcgttattgccgcaagtatcattgggatcttgcacttgatattgtggattcttgatcgccttttcttcaaatgcgtttatcgtcgccttaaatacggtttgaaaagagggccttctacggaaggagtacctgagtccatgagggaagagtaccggcaggaacagcagagtgctgtggatgttgacgatggtcattttgtcaacatagagctggagtaa
EPI1849450                       atgagtcttctaaccgaggtcgaaacgcctaccaaaaacggatgggagtgcaactgcagcgattcaagtgatcctctcgttattgccgcaagtatcattgggatcttgcacttgatattgtggattcttgatcgccttttcttcaaatgcgtttatcgtcgccttaaatacggtttgaaaagagggccttctacggaaggagtacctgagtccatgagggaagagtaccggcaggaacagcagagtgctgtggatgttgacgatggtcattttgtcaacatagagctggagtaa
EPI1850256                       atgagtcttctaaccgaggtcgaaacgcctaccaaaaacggatgggagtgcaactgcagcgattcaagtgatcctctcgttattgccgcaagtatcattgggatcttgcacttgatattgtggattcttgatcgccttttcttcaaatgcgtttatcgtcgccttaaatacggtttgaaaagagggccttctacggaaggagtacctgagtccatgagggaagagtaccggcaggaacagcagagtgctgtggatgttgacgatggtcattttgtcaacatagagctggagtaa
EPI1850272                       atgagtcttctaaccgaggtcgaaacgcctatcaaaaacggatgggagtgcaactgcagcgattcaagtgatcctctcgttattgccgcaagtatcattgggatcttgcacttgatattgtggattcttgatcgccttttcttcaaatgcgtttatcgtcgccttaaatacggtttgaaaagagggccttctacggaaggagtacctgagtccatgagggaagagtaccggcaggaacagcagagtgctgtggatgttgacgatggtcattttgtcaacatagagctggagtaa
EPI1859742                       atgagtcttctaaccgaggtcgaaacgcctaccaaaaacggatgggagtgcaactgcagcgattcaagtgatcctctcgttattgccgcaagtatcattgggatcttgcacttgatattgtggattcttgatcgccttttcttcaaatgcgtttatcgtcgccttaaatacggtttgaaaagagggccttctacggaaggagtacctgagtccatgagggaagagtaccggcaggaacagcagagtgctgtggatgttgacgatggtcattttgtcaacatagagctggagtaa
EPI1859806                       atgagtcttctaaccgaggtcgaaacgcctaccaaaaacggatgggagtgcaactgcagcgattcaagtgatcctctcgttattgccgcaagtatcattgggatcttgcacttgatattgtggattcttgatcgccttttcttcaaatgcgtttatcgtcgccttaaatacggtttgaaaagagggccttctacggaaggagtacctgagtccatgagggaagagtaccggcaggaacagcagagtgctgtggatgttgacgatggtcattttgtcaacatagagctggagtaa
EPI1859814                       atgagtcttctaaccgaggtcgaaacgcctaccaaaaacggatgggagtgcaactgcagcgattcaagtgatcctctcgttattgccgcaagtatcattgggatcttgcacttgatattgtggattcttgatcgccttttcttcaaatgcgtttatcgtcgccttaaatacggtttgaaaagagggccttctacggaaggagtacctgagtccatgagggaagagtaccggcaggaacagcagagtgctgtggatgttgacgatggtcattttgtcaacatagagctggagtaa
EPI1859924                       atgagtcttctaaccgaggtcgaaacgcctaccaaaaacggatgggagtgcaactgcagcgattcaagtgatcctctcgttattgccgcaagtatcattgggatcttgcacttgatattgtggattcttgatcgccttttcttcaaatgcgtttatcgtcgccttaaatacggtttgaaaagagggccttctacggaaggagtacctgagtccatgagggaagagtaccggcaggaacagcagagtgctgtggatgttgacgatggtcattttgtcaacatagagctggagtaa
EPI1859932                       atgagtcttctaaccgaggtcgaaacgcctaccaaaaacggatgggagtgcaactgcagcgattcaagtgatcctctcgttattgccgcaagtatcattgggatcttgcacttgatattgtggattcttgatcgccttttcttcaaatgcgtttatcgtcgccttaaatacggtttgaaaggagggccttctacggaaggagtacctgagtccatgagggaagagtaccggcaggaacagcagagtgctgtggatgttgacgatggtcattttgtcaacatagagctggagtaa
EPI1859940                       atgagtcttctaaccgaggtcgaaacgcctaccaaaaacggatgggagtgcaactgcagcgattcaagtgatcctctcgttattgccgcaagtatcattgggatcttgcacttgatattgtggattcttgatcgccttttcttcaaatgcgtttatcgtcgccttaaatacggtttgaaaagagggccttctacggaaggagtacctgagtccatgagggaagagtaccggcaggaacagcagagtgctgtggatgttgacgatggtcattttgtcaacatagagctggagtaa
EPI1859948                       atgagtcttctaaccgaggtcgaaacgcctaccaaaaacggatgggagtgcaactgcagcgattcaagtgatcctctcgttattgccgcaagtatcattgggatcttgcacttgatattgtggattcttgatcgccttttcttcaaatgcgtttatcgtcgccttaaatacggtttgaaaggagggccttctacggaaggagtacctgagtccatgagggaagagtaccggcaggaacagcagagtgctgtggatgttgacgatggtcattttgtcaacatagagctggagtaa
EPI1859956                       atgagtcttctaaccgaggtcgaaacgcctaccaaaaacggatgggagtgcaactgcagcgattcaagtgatcctctcgttattgccgcaagtatcattgggatcttgcacttgatattgtggattcttgatcgccttttcttcaaatgcgtttatcgtcgccttaaatacggtttgaaaggagggccttctacggaaggagtacctgagtccatgagggaagagtaccggcaggaacagcagagtgctgtggatgttgacgatggtcattttgtcaacatagagctggagtaa
EPI1862717                       atgagtcttctaaccgaggtcgaaacgcctaccaaaaacggatgggagtgcaactgcagcgattcaagtgatcctctcgttattgccgcaagtatcattgggatcttgcacttgatattgtggatttttgatcgccttttcttcaaatgcgtttatcgtcgccttaaatacggtttgaaaggagggccttctacggaaggagtacctgagtccatgagggaagagtaccggcaggaacagcagagtgctgtggatgttgacgatggtcattttgtcaacatagagctggagtaa
EPI1862796                       atgagtcttctaaccgaggtcgaaacgcctaccaaaaacggatgggagtgcaactgcagcgattcaagtgatcctctcgttattgccgcaagtatcattgggatcttgcacttgatattgtggattcttgatcgccttttcttcaaatgcgtttatcgtcgccttaaatacggtttgaaaagagggccttctacggaaggagtacctgagtccatgagggaagagtaccggcaggaacagcagagtgctgtggatgttgacgattgtcattttgtcaacatagagctggagtaa
EPI1863088                       atgagtcttctaaccgaggtcgaaacgcctaccaaaaccggatgggagtgcaactgcagcgattcaagtgatcctctcgttattgccgcaagtatcattgggatcttgcacttgatattgtggattcttgatcgccttttcttcaaatgcgtttatcgtcgccttaaatacggtttgaaaggagggccttctacggaaggagtacctgagtccatgagggaagagtaccggcaggaacagcagagtgctgtggatgttgacgatggtcattttgtcaacatagagctggagtaa
EPI1863833                       atgagtcttctaaccgaggtcgaaacgcctaccaaaaacggatgggagtgcaactgcagcgattcaagtgatcctctcgttattgccgcaagtatcattgggatcttgcacttgatattgtggattcttgatcgccttttcttcaaatgcgtttatcgtcgccttaaatacggtttgaaaagagggccttctacggaaggagtacctgagtccatgagggaagagtaccggcaggaacagcagagtgctgtggatgttgacgatggtcattttgtcaacatagagctggagtaa
EPI1866444                       atgagtcttctaaccgaggtcgaaacacctaccaaaaacggatgggagtgcaactgcagcgattcaagtgatcctctcgttattgccgcaagtatcattgggatcttgcacttgatattgtggattcttgatcgccttttcttcaaatgcgtttatcgtcgccttaaatacggtttgaaaagagggccttctacggaaggagtacctgagtccatgagggaagagtaccggcaggaacagcagagtgctgtggatgttgacgatggtcattttgtcaacatagagctggagtaa
EPI1866452                       atgagtcttctaaccgaggtcgaaacacctaccaaaaacggatgggagtgcaactgcagcgattcaagtgatcctctcgttattgccgcaagtatcattgggatcttgcacttgatattgtggattcttgatcgccttttcttcaaatgcgtttatcgtcgccttaaatacggtttgaaaagagggccttctacggaaggagtacctgagtccatgagggaagagtaccggcaggaacagcagagtgctgtggatgttgacgatggtcattttgtcaacatagagctggagtaa
EPI1866460                       atgagtcttctaaccgaggtcgaaacacctaccaaaaacggatgggagtgcaactgcagcgattcaagtgatcctctcgttattgccgcaagtatcattgggatcttgcacttgatattgtggattcttgatcgccttttcttcaaatgcgtttatcgtcgccttaaatacggtttgaaaagagggccttctacggaaggagtacctgagtccatgagggaagagtaccggcaggaacagcagagtgctgtggatgttgacgatggtcattttgtcaacatagagctggagtaa
EPI1866468                       atgagtcttctaaccgaggtcgaaacacctaccaaaaacggatgggagtgcaactgcagcgattcaagtgatcctctcgttattgccgcaagtatcattgggatcttgcacttgatattgtggattcttgatcgccttttcttcaaatgcgtttatcgtcgccttaaatacggtttgaaaagagggccttctaaggaaggagtacctgagtccatgagggaagagtaccggcaggaacagcagagtgctgtgggtgttgacgatggtcactttgtcaacatagagctggagtaa
EPI1877842                       atgagtcttctaaccgaggtcgaaacgcctaccaaaaacggatgggagtgcaactgcagcgattcaagtgatcttctcgttattgccgcaagtatcattgggatcttgcacttgatattgtggattcttgatcgccttttcttcaaatgcgtttatcgtcgccttaaatacggtttgaaaagagggccttctacggaaggagtacctgagtccatgagggaagagtaccggcaggaacagcagagtgctgtggatgttgacgatggtcattttgtcaacatagagctggagtaa
EPI1877874                       atgagtcttctaaccgaggtcgaaacacctaccaaaaacggatgggagtgcaactgcagcgattcaagtgatcctctcgttattgccgcaagtatcattgggatcttgcacttgatattgtggattcttgatcgccttttcttcaaatgcgtttatcgtcgccttaaatacggtttgaaaagagggccttctacggaaggagtacctgagtccatgagggaagagtaccggcaggaacagcagagtgctgtggatgttgacgatggtcattttgtcaacatagagctggggtaa
EPI1882786                       atgagtcttctaaccgaggtcgaaacgcctaccaaaaacggatgggagtgcaactgcagcgattcaagtgatcctctcgttattgccgcaagtatcattgggatcttgcacttgatattgtggattcttgatcgccttttcttcaaatgcgtttatcgtcgccttaaatacgatttgaaaagagggccttctacggaaggagtacctgagtccatgagggaagagtaccggcaggaacagcagagtgctgtggatgttgacgatggtcattttgtcaacatagagctggagtaa
EPI1883979                       atgagtcttctaaccgaggtcgaaacacctaccaaaaacggatgggagtgcaactgcagcgattcaagtgatcctctcgttattgccgcaagtatcattgggatcttgcacttgatattgtggattcttgatcgccttttcttcaaatgcgtttatcgtcgccttaaatacggtttgaaaagagggccttctacggaaggagtacctgagtccatgagggaagagtaccggcaggaacagcagagtgctgtggatgttgacgatggtcattttgtcaacatagagctggggtaa
EPI1896059                       atgagtcttctaaccgaggtcgaaacgcctaccaaaaacgaatgggagtgcaactgcagcgattcaagtgatcctctcgttattgccgcaagtatcattgggatcttgcacttgatattgtggattcttgatcgccttttcttcaaatgcgtttatcgtcgccttaaatacggtttgaaaagagggccttctacggaaggagtacctgagtccatgagggaagagtaccggcaggaacagcagagtgctgtggatgttgactatggtcattttgtcaacatagagctggagtaa
EPI1896067                       atgagtcttctaaccgaggtcgaaacgcctaccaaaaacggatgggagtgcaactgcagcgattcaagtgatcctctcgttattgccgcaagtatcattgggatcttgcacttgatattgtggattcttgatcgccttttcttcaaatgcgtttatcgtcgccttaaatacggtttgaaaagagggccttctacggaaggagtacctgagtccatgagggaagagtaccggcaggaacagcagagtgctgtggatgttgacgatggtcattttgtcaacatagagctggagtaa
EPI1896086                       atgagtcttctaaccgaggtcgaaacgcctaccaaaaccggatgggagtgcaactgcagcgattcaagtgatcctctcgttattgccgcaagtatcattgggatcttgcacttgatattgtggattcttgatcgccttttcttcaaatgcgtttatcgtcgccttaaatacggtttgaaaagagggccttctacggaaggagtacctgagtccatgagggaagagtaccggcaggaacagcagagtgctgtggatgttgacgatggtcattttgtcaacatagagctggagtaa
EPI1918760                       atgagtcttctaaccgaggtcgaaacgcctaccaaaaacggatgggagtgcaactgcagcgattcaagtgatcctctcgttattgccgcaagtatcattgggatcttgcacttgatattgtggattcttgatcgccttttcttcaaatgcgtttatcgtcgccttaaatacggtttgaaaagagggccttctacggaaggagtacctgagtccatgagggaagagtaccggcaggaacagcagagtgctgtggatgttgacgatggtcattttgtcaacatagagctggagtaa
EPI1918768                       atgagtcttctaaccgaggtcgaaacgcctaccaaaaacggatgggagtgcaactgcagcgattcaagtgatcctctcgttattgccgcaagtatcattgggatcttgcacttgatattgtggattcttgatcgccttttcttcaaatgcgtttatcgtcgccttaaatacggtttgaaaagagggccttctacggaaggagtacctgagtccatgagggaagagtaccggcaggaacagcagagtgctgtggatgttgacgatggtcattttgtcaacatagagctggagtaa
EPI1920270                       atgagtcttctaaccgaggtcgaaacgcctaccaaaaacggatgggagtgcaactgcagcgattcaagtgatcctctcgttattgccgcaagtatcattgggatcttgcacttgatattgtggattcttgatcgccttttcttcaaatgcgtttatcgtcgccttaaatacggtttgaaaagagggccttctacggaaggagtacctgagtccatgagggaagagtaccggcaggagcagcagagtgctgtggatgttgacgatggtcattttgtcaacatagagctggagtaa
EPI1920278                       atgagtcttctaaccgaggtcgaaacgcctaccaaaaacggatgggagtgcaactgcagcgattcaagtgatcctctcgttattgccgcaagtatcattgggatcttgcacttgatattgtggattcttgatcgccttttcttcaaatgcgtttatcgtcgccttaaatacggtttgaaaagagggccttctacggaaggagtacctgagtccatgagggaagagtaccggcaggaacagcagagtgctgtggatgttgacgatggtcattttgtcaacatagagctggagtaa
EPI1921043                       atgagtcttctaaccgaggtcgaaacgcctaccaaaaacggatgggagtgcaactgcagcgattcaagtgatcctctcgttattgccgcaagtatcattgggatcttgcacttgatattgtggattcttgatcgccttttcttcaaatgcgtttatcgtcgccttaaatacggtttgaaaagagggccttctacggaaggagtacctgagtccatgagggaagagtaccggcaggaacagcagagtgctgtggatgttgacgatggtcattttgtcaacatagagctggagtaa
EPI1921051                       atgagtcttctaaccgaggtcgaaacgcctaccaaaaacggatgggagtgcaactgcagcgattcaagtgatcctctcgttattgccgcaagtatcattgggatcttgcacttgatattgtggattcttgatcgccttttcttcaaatgcgtttatcgtcgccttaaatacggtttgaaaagagggccttctacggaaggagtacctgagtccatgagggaagagtaccggcaggaacagcagagtgctgtggatgttgacgatggtcattttgtcaacatagagctggagtaa
EPI1921075                       atgagtcttctaaccgaggtcgaaacgcctaccaaaaacggatgggagtgcaactgcagcgattcaagtgatcctctcgttattgccgcaagtatcattgggatcttgcacttgatattgtggattcttgatcgccttttcttcaaatgcgtttatcgtcgccttaaatacgatttgaaaagagggccttctacggaaggagtacctgagtccatgagggaagagtaccggcaggaacagcagagtgctgtggatgttgacgatggccattttgtcaacatagagctggagtaa
EPI1921131                       atgagtcttctaaccgaggtcgaaacgcctaccaaaaacggatgggagtgcaactgcagcgattcaagtgatcctctcgttattgccgcaagtatcattgggatcttgcacttgatattgtggattcttgatcgccttttcttcaaatgcgtttatcgtcgccttaaatacggtttgaaaagagggccttctacggaaggagtacctgagtccatgagggaagagtaccggcaggaacagcagagtgctgtggatgttgacgatggtcattttgtcaacatagagctggagtaa
EPI1921139                       atgagtcttctaaccgaggtcgaaacgcctaccaaaaacggatgggagtgcaactgcagcgattcaagtgatcctctcgttattgccgcaagtatcattgggatcttgcacttgatattgtggattcttgatcgccttttcttcaaatgcgtttatcgtcgccttaaatacggtttgaaaagagggccttctacggaaggagtacctgagtccatgagggaagagtaccggcaggaacagcagagtgctgtggatgttgacgatggtcattttgtcaacatagagctggagtaa
EPI1921147                       atgagtcttctaaccgaggtcgaaacgcctaccaaaaacggatgggagtgcaactgcagcgattcaagtgatcctctcgttattgccgcaagtatcattgggatcttgcacttgatattgtggattcttgatcgccttttcttcaaatgcgtttatcgtcgccttaaatacggtttgaaaagagggccttctacggaaggagtacctgagtccatgagggaagagtaccggcaggaacagcagagtgctgtggatgttgacgatggtcattttgtcaacatagagctggagtaa
EPI1921155                       atgagtcttctaaccgaggtcgaaacgcctaccaaaaacggatgggagtgcaactgcagcgattcaagtgatcctctcgttattgccgcaagtatcattgggatcttgcacttgatattgtggattcttgatcgccttttcttcaaatgcgtttatcgtcgccttaaatacggtttgaaaagagggccttctacggaaggagtacctgagtccctgagggaagagtaccggcaggaacagcagagtgctgtggatgttgacgatggtcattttgtcaacatagagctggagtaa
EPI1921675                       atgagtcttctaaccgaggtcgaaacgcctaccaaaaacggatgggagtgcaactgcagcgattcaagtgatcctctcgttattgccgcaagtatcattgggatcttgcacttgatattgtggattcttgatcgccttttcttcaaatgcgtttatcgtcgccttaaatacggtttgaaaagagggccttctacggaaggagtacctgagtccatgagggaagagtaccggcaggaacagcagagtgctgtggatgttgacgatggtcattttgtcaacatagagctggagta?
EPI1921683                       atgagtcttctaaccgaggtcgaaacgcctaccaaaaacggatgggagtgcaactgcagcgattcaagtgatcctctcgttattgccgcaagtatcattgggatcttgcacttgatattgtggattcttgatcgccttttcttcaaatgcgtttatcgtcgccttaaatacggtttgaaaagagggccttctacggaaggagtacctgagtccatgagggaagagtaccggcaggaacagcagagtgctgtggatgttgacgatggtcattttgtcaacatagagctggagta?
EPI1922332                       atgagtcttctaaccgaggtcgaaacgcctaccaaaaacggatgggagtgcaactgcagcgattcaagtgatcctctcgttattgccgcaagtatcattgggatcttgcacttgatattgtggattcttgatcgccttttcttcaaatgcgtttatcgtcgccttaaatacggtttgaaaagagggccttctacggaaggagtacctgagtccatgagggaagagtaccggcaggaacagcagagtgctgtagatgttgacgatggtcattttgtcaacatagagctggagtaa
EPI1922854                       atgagtcttctaaccgaggtcgaaacgcctaccaaaaacggatgggagtgcaactgcagcgattcaagtgatcctctcgttattgccgcaagtatcattgggatcttgcacttgatattgtggattcttgatcgccttttcttcaaatgcgtttatcgtcgccttaaatacggtttgaaaagagggccttctacggaaggagtacctgagtccatgagggaagagtaccggcaggaacagcagagtgctgtggatgttgacgatggtcattttgtcaacatagagctggagtaa
EPI1922888                       atgagtcttctaaccgaggtcgaaacgcctaccaaaaaaggatgggagtgcaactgcagcgattcaagtgatcctctcgttattgccgcaagtatcattgggatcttgcacttgatattgtggattcttgatcgccttttcttcaaatgcgtttatcgtcgccttaaatacggtttgaaaagagggccttctacggaaggagtacctgagtccatgagggaagagtaccggcaggaacagcagagtgctgtggatgttgacgatggtcattttgtcaacatagagctggagtaa
EPI1922896                       atgagtcttctaaccgaggtcgaaacgcctaccaaaaaaggatgggagtgcaactgcagcgattcaagtgatcctctcgttattgccgcaagtatcattgggatcttgcacttgatattgtggattcttgatcgccttttcttcaaatgcgtttatcgtcgccttaaatacggtttgaaaagagggccttctacggaaggagtacctgagtccatgagggaagagtaccggcaggaacagcagagtgctgtggatgttgacgatggtcattttgtcaacatagagctggagtaa
EPI1922904                       atgagtcttctaaccgaggtcgaaacgcctaccaaaaaaggatgggagtgcaactgcagcgattcaagtgatcctctcgttattgccgcaagtatcattgggatcttgcacttgatattgtggattcttgatcgccttttcttcaaatgcgtttatcgtcgccttaaatacggtttgaaaagagggccttctacggaaggagtacctgagtccatgagggaagagtaccggcaggaacagcagagtgctgtggatgttgacgatggtcattttgtcaacatagagctggagtaa
EPI1922912                       atgagtcttctaaccgaggtcgaaacgcctaccaaaaaaggatgggagtgcaactgcagcgattcaagtgatcctctcgttattgccgcaagtatcattgggatcttgcacttgatattgtggattcttgatcgccttttcttcaaatgcgtttatcgtcgccttaaatacggtttgaaaagagggccttctacggaaggagtacctgagtccatgagggaagagtaccggcaggaacagcagagtgctgtggatgttgacgatggtcattttgtcaacatagagctggagtaa
EPI1922920                       atgagtcttctgaccgaggtcgaaacgcctaccaaaaacggatgggagtgcaactgcagcgattcaagtgatcctctcgttattgccgcaagtatcattgggatcttgcacttgatattgtggattcttgatcgccttttcttcaaatgcgtttatcgtcgccttaaatacggtttgaaaagagggccttctacggaaggagtacctgagtccatgagggaagagtaccggcaggaacagcagagtgctgtggatgttgacgatggtcattttgtcaacatagagctggagtaa
EPI1922928                       atgagtcttctgaccgaggtcgaaacgcctaccaaaaacggatgggagtgcaactgcagcgattcaagtgatcctctcgttattgccgcaagtatcattgggatcttgcacttgatattgtggattcttgatcgccttttcttcaaatgcgtttatcgtcgccttaaatacggtttgaaaagagggccttctacggaaggagtacctgagtccatgagggaagagtaccggcaggaacagcagagtgctgtggatgttgacgatggtcattttgtcaacatagagctggagtaa
EPI1922936                       atgagtcttctgaccgaggtcgaaacgcctaccaaaaacggatgggagtgcaactgcagcgattcaagtgatcctctcgttattgccgcaagtatcattgggatcttgcacttgatattgtggattcttgatcgccttttcttcaaatgcgtttatcgtcgccttaaatacggtttgaaaagagggccttctacggaaggagtacctgagtccatgagggaagagtaccggcaggaacagcagagtgctgtggatgttgacgatggtcattttgtcaacatagagctggagtaa
EPI1922944                       atgagtcttctgaccgaggtcgaaacgcctaccaaaaacggatgggagtgcaactgcagcgattcaagtgatcctctcgttattgccgcaagtatcattgggatcttgcacttgatattgtggattcttgatcgccttttcttcaaatgcgtttatcgtcgccttaaatacggtttgaaaagagggccttctacggaaggagtacctgagtccatgagggaagagtaccggcaggaacagcagagtgctgtggatgttgacgatggtcattttgtcaacatagagctggagtaa
EPI1922952                       atgagtcttctaaccgaggtcgaaacgcctaccaaaaacggatgggagtgcaactgcagcgattcaagtgatcctctcgttattgccgcaagtatcattgggatcttgcacttgatattgtggattcttgatcgccttttcttcaaatgcgtttatcgtcgccttaaatacggtttgaaaagagggccttctacggaaggagtacctgagtccatgagggaagagtaccggcaggaacagcagagtgctgtggatgttgacgatggtcattttgtcaacatagagctggagtaa
EPI1922960                       atgagtcttctaaccgaggtcgaaacgcctaccaaaaacggatgggagtgcaactgcagcgattcaagtgatcctctcgttattgccgcaagtatcattgggatcttgcacttgatattgtggattcttgatcgccttttcttcaaatgcgtttatcgtcgccttaaatacggtttgaaaagagggccttctacggaaggagtacctgagtccatgagggaagagtaccggcaggaacagcagagtgctgtggatgttgacgatggtcattttgtcaacatagagctggagtaa
EPI1922968                       atgagtcttctgaccgaggtcgaaacgcctaccaaaaacggatgggagtgcaactgcagcgattcaagtgatcctctcgttattgccgcaagtatcattgggatcttgcacttgatattgtggattcttgatcgccttttcttcaaatgcgtttatcgtcgccttaaatacggtttgaaaagagggccttctacggaaggagtacctgagtccatgagggaagagtaccggcaggaacagcagagtgctgtggatgttgacgatggtcattttgtcaacatagagctggagtaa
EPI1922976                       atgagtcttctaaccgaggtcgaaacgcctaccaaaaacggatgggagtgcaactgcagcgattcaagtgatcctctcgttattgccgcaagtatcattgggatcttgcacttgatattgtggattcttgatcgccttttcttcaaatgcgtttatcgtcgccttaaatacggtttgaaaagagggccttctacggaaggagtacctgagtccatgagggaagagtaccggcaggaacagcagagtgctgtggatgttgacgatggtcattttgtcaacatagagctggagtaa
EPI1922984                       atgagtcttctaaccgaggtcgaaacgcctaccaaaaacggatgggagtgcaactgcagcgattcaagtgatcctctcgttattgccgcaagtatcattgggatcttgcacttgatattgtggattcttgatcgccttttcttcaaatgcgtttatcgtcgccttaaatacggtttgaaaagagggccttctacggaaggagtacctgagtccatgagggaagagtaccggcaggaacagcagagtgctgtggatgttgacgatggtcattttgtcaacatagagctggagtaa
EPI1922992                       atgagtcttctaaccgaggtcgaaacgcctaccaaaaacggatgggagtgcaactgcagcgattcaagtgatcctctcgttattgccgcaagtatcattgggatcttgcacttgatattgtggattcttgatcgccttttcttcaaatgcgtttatcgtcgccttaaatacggtttgaaaagagggccttctacggaaggagtacctgagtccatgagggaagagtaccggcaggaacagcagagtgctgtggatgttgacgatggtcattttgtcaacatagagctggagtaa
EPI1923195                       atgagtcttctaaccgaggtcgaaacgcctaccaaaaacggatgggagtgcaactgcagcgattcaagtgatcctctcgttattgccgcaagtatcattgggatcttgcacttgatattgtggattcttgatcgccttttcttcaaatgcgtttatcgtcgccttaaatacggtttgaaaagagggccttctacggaaggagtacctgagtccatgagggaagagtaccggcaggaacagcagagtgctgtggatgttgacgatggtcattttgtcaacatagagctggagtaa
EPI1923239                       atgagtcttctaaccgaggtcgaaacgcctaccaaaaacggatgggagtgcaactgcagcgattcaagtgatcctctcgttattgccgcaagtatcattgggatcttgcacttgatattgtggattcttgatcgccttttcttcaaatgcgtttatcgtcgccttaaatacggtttgaaaggagggccttctacggaaggagtacctgagtccatgagggaagagtaccggcaggaacagcagagtgctgtggatgttgacgatggtcattttgtcaacatagagctggagtaa
EPI1923247                       atgagtcttctaaccgaggtcgaaacgcctaccaaaaacggatgggagtgcaactgcagcgattcaagtgaccctctcgttattgccgcaagtatcattgggatcttgcacttgatattgtggattcttgatcgccttttcttcaaatgcgtttatcgtcgccttaaatacggtttgaaaagagggccttctacggaaggagtacctgagtccatgagggaagagtaccggcaggaacagcagagtgctgtggatgttgacgatggtcattttgtcaacatagagctggagtaa
EPI1923255                       atgagtcttctaaccgaggtcgaaacgcctaccaaaaacggatgggagtgcaactgcagcgattcaagtgaccctctcgttattgccgcaagtatcattgggatcttgcacttgatattgtggattcttgatcgccttttcttcaaatgcgtttatcgtcgccttaaatacggtttgaaaagagggccttctacggaaggagtacctgagtccatgagggaagagtaccggcaggaacagcagagtgctgtggatgttgacgatggtcattttgtcaacatagagctggagtaa
EPI1924126                       atgagtcttctaaccgaggtcgaaacgcctaccaaaaacggatgggagtgcaactgcagcgattcaagtgatcctctcgttattgccgcaagtatcattgggatcttgcacttgatattgtggattcttgatcgccttttcttcaaatgcgtttatcgtcgccttaaatacggtttgaaaagagggccttctacggaaggagtacctgagtccatgagggaagagtaccggcaggaacagcagagtgctgtggatgttgacgatggtcattttgtcaacatagagctggagtaa
EPI1924134                       atgagtcttctaaccgaggtcgaaacgcctaccaaaaacggatgggagtgcaactgcagcgattcaagtgatcctctcgttattgccgcaagtatcattgggatcttgcacttgatattgtggattcttgatcgccttttcttcaaatgcgtttatcgtcgccttaaatacggtttgaaaggagggccttctacggaaggagtacctgagtccatgagggaagagtaccggcaggaacagcagagtgctgtggatgttgacgatggtcattttgtcaacatagagctggagtaa
EPI1924144                       atgagtcttctaaccgaggtcgaaacgcctaccaaaaacggatgggagtgcaactgcagcgattcaagtgaccctctcgttattgccgcaagtatcattgggatcttgcacttgatattgtggattcttgatcgccttttcttcaaatgcgtttatcgtcgccttaaatacggtttgaaaagagggccttctacggaaggagtacctgagtccatgagggaagagtaccggcaggaacagcagagtgctgtggatgttgacgatggtcattttgtcaacatagagctggagtaa
EPI1924152                       atgagtcttctaaccgaggtcgaaacgcctaccaaaaacggatgggagtgcaactgcagcgattcaagtgaccctctcgttattgccgcaagtatcattgggatcttgcacttgatattgtggattcttgatcgccttttcttcaaatgcgtttatcgtcgccttaaatacggtttgaaaagagggccttctacggaaggagtacctgagtccatgagggaagagtaccggcaggaacagcagagtgctgtggatgttgacgatggtcattttgtcaacatagagctggagtaa
EPI1924799                       atgagtcttctaaccgaggtcgaaacgcctaccaaaaacggatgggagtgcaactgcagcgattcaagtgaccctctcgttattgccgcaagtatcattgggatcttgcacttgatattgtggattcttgatcgccttttcttcaaatgcgtttatcgtcgccttaaatacggtttgaaaagagggccttctacggaaggagtacctgagtccatgagggaagagtaccggcaggaacagcagagtgctgtggatgttgacgatggtcattttgtcaacatagagctggagtaa
EPI1925359                       atgagtcttctaaccgaggtcgaaacgcctaccaaaaacggatgggagtgcaactgcagcgattcaagtgaccctctcgttattgccgcaagtatcattgggatcttgcacttgatattgtggattcttgatcgccttttcttcaaatgcgtttatcgtcgccttaaatacggtttgaaaagagggccttctacggaaggagtacctgagtccatgagggaagagtaccggcaggaacagcagagtgctgtggatgttgacgatggtcattttgtcaacatagagctggagtaa
EPI1925367                       atgagtcttctaaccgaggtcgaaacgcctaccaaaaacggatgggagtgcaactgcagcgattcaagtgaccctctcgttattgccgcaagtatcattgggatcttgcacttgatattgtggattcttgatcgccttttcttcaaatgcgtttatcgtcgccttaaatacggtttgaaaagagggccttctacggaaggagtacctgagtccatgagggaagagtaccggcaggaacagcagagtgctgtggatgttgacgatggtcattttgtcaacatagagctggagtaa
EPI1925375                       atgagtcttctaaccgaggtcgaaacgcctaccaaaaacggatgggagtgcaactgcagcgattcaagtgatcctctcgttattgccgcaagtatcattgggatcttgcacttgatattgtggattcttgatcgccttttcttcaaatgcgtttatcgtcgccttaaatacggtttgaaaagagggccttctacggaaggagtacctgagtccatgagggaagagtaccggcaggaacagcagagtgctgtggatgttgacgatggtcattttgtcaacatagagctggagtaa
EPI1925395                       ???????????????????????aacgcctaccaaaaacggatgggagtgcaactgcagcgattcaagtgatcctctcgttattgccgcaagtatcattgggatcttgcacttgatattgtggattcttgatcgccttttcttcaaatgcgtttatcgtcgccttaaatacggtttgaaaggagggccttctacggaaggagtacctgagtccatgagggaagagtaccggcaggaacagcagagtgctgtggatgttgacgatggtcattttgtcaacatagagctggagtaa
EPI1925527                       atgagtcttctaaccgaggtcgaaacgcctaccaaaaacggatgggagtgcaactgcagcgattcaagtgaccctctcgttattgccgcaagtatcattgggatcttgcacttgatattgtggattcttgatcgccttttcttcaaatgcgtttatcgtcgccttaaatacggtttgaaaagagggccttctacggaaggagtacctgagtccatgagggaagagtaccggcaggaacagcagagtgctgtggatgttgacgatggtcattttgtcaacatagagctggagtaa
EPI1925535                       atgagtcttctaaccgaggtcgaaacgcctaccaaaaacggatgggagtgcaactgcagcgattcaagtgatcctctcgttattgccgcaagtatcattgggatcttgcacttgatattgtggattcttgatcgccttttcttcaaatgcgtttatcgtcgccttaaatacggtttgaaaagagggccttctacggaaggagtacctgagtccatgagggaagagtaccggcaggaacagcagagtgctgtggatgttgacgatggtcattttgtcaacatagagctggagtaa
EPI1925543                       atgagtcttctaaccgaggtcgaaacgcctaccaaaaacggatgggagtgcaactgcagcgattcaagtgaccctctcgttattgccgcaagtatcattgggatcttgcacttgatattgtggattcttgatcgccttttcttcaaatgcgtttatcgtcgccttaaatacggtttgaaaagagggccttctacggaaggagtacctgagtccatgagggaagagtaccggcaggaacagcagagtgctgtggatgttgacgatggtcattttgtcaacatagagctggagtaa
EPI1925551                       atgagtcttctaaccgaggtcgaaacgcctaccaaaaacggatgggagtgcaactgcagcgattcaagtgaccctctcgttattgccgcaagtatcattgggatcttgcacttgatattgtggattcttgatcgccttttcttcaaatgcgtttatcgtcgccttaaatacggtttgaaaagagggccttctacggaaggagtacctgagtccatgagggaagagtaccggcaggaacagcagagtgctgtggatgttgacgatggtcattttgtcaacatagagctggagtaa
EPI1927090                       atgagtcttctaaccgaggtcgaaacgcctaccaaaaacggatgggagtgcaactgcagcgattcaagtgatcctctcgttattgccgcaagtatcattgggatcttgcacttgatattgtggattcttgatcgccttttcttcaaatgcgtttatcgtcgccttaaatacggtttgaaaagagggccttctacggaaggagtacctgagtccatgagggaagagtaccggcaggaacagcagagtgctgtggatgttgacgatggtcattttgtcaacatagagctggagtaa
EPI1927098                       atgagtcttctaaccgaggtcgaaacgcctaccaaaaacggatgggagtgcaactgcagcgattcaagtgatcctctcgttattgccgcaagtatcattgggatcttgcacttgatattgtggattcttgatcgccttttcttcaaatgcgtttatcgtcgccttaaatacggtttgaaaagagggccttctacggaaggagtacctgagtccatgagggaagagtaccggcaggaacagcagagtgctgtggatgttgacgatggtcattttgtcaacatagagctggagtaa
EPI1927106                       atgagtcttctaaccgaggtcgaaacgcctaccaaaaccggatgggagtgcaactgcagcgattcaagtgaccctctcgttattgccgcaagtatcattgggatcttgcacttgatattgtggattcttgatcgccttttcttcaaatgcgtttatcgtcgccttaaatacggtttgaaaagagggccttctacggaaggagtacctgagtccatgagggaagagtaccggcaggaacagcagagtgctgtggatgttgacgatggtcattttgtcaacatagagctggagtaa
EPI1927114                       atgagtcttctaaccgaggtcgaaacgcctaccaaaaacggatgggagtgcaactgcagcgattcaagtgatcctctcgttattgccgcaagtatcattgggatcttgcacttgatattgtggattcttgatcgccttttcttcaaatgcgtttatcgtcgccttaaatacggtttgaaaagagggccttctacggaaggagtacctgagtccatgagggaagagtaccggcaggaacagcagagtgctgtggatgttgacgatggtcattttgtcaacatagagctggagtaa
EPI1927127                       atgagtcttctaaccgaggtcgaaacgcctaccaaaaacggatgggagtgcaactgcagcgattcaagtgatcctctcgttattgccgcaagtatcattgggatcttgcacttgatattgtggattcttgatcgccttttcttcaaatgcgtttatcgtcgccttaaatacggtttgaaaagagggccttctacggaaggagtacctgagtccatgagggaagagtaccggcaggaacagcagagtgctgtggatgttgacgatggtcattttgtcaacatagagctggagta?
EPI1927505                       atgagtcttctaaccgaggtcgaaacgcctaccaaaaacggatgggagtgcaactgcagcgattcaagtgatcctctcgttattgccgcaagtatcattgggatcttgcacttgatattgtggattcttgatcgccttttcttcaaatgcgtttatcgtcgccttaaatacggtttgaaaagagggccttctacggaaggagtacctgagtccatgagggaagagtaccggcaggaacagcagagtgctgtggatgttgacgatggtcattttgtcaacatagagctggagtaa
EPI1928151                       atgagtcttctaaccgaggtcgaaacgcctaccaaaaacggatgggagtgcaactgcagcgattcaagtgatcctctcgttattgccgcaagtatcattgggatcttgcacttgatattgtggattcttgatcgccttttcttcaaatgtgtttatcgtcgccttaaatacggtttgaaaagagggccttctacggaaggagtacctgagtccatgagggaagagtaccggcaggaacagcagagtgctgtggatgttgacgatggtcattttgtcaacatagagctggagtaa
EPI1928242                       atgagtcttctaaccgaggtcgaaacgcctaccaaaaacggatgggagtgcaactgcagcgattcaagtgatcctctcgttattgccgcaagtatcattgggatcttgcacttgatattgtggattcttgatcgccttttcttcaaatgcgtttatcgtcgccttaaatacggtttgaaaagagggccttctacggaaggagtacctgagtccatgagggaagagtaccggcaggaacagcagagtgctgtagatgttgacgatggtcattttgtcaacatagagctggagtaa
EPI1928250                       atgagtcttctaaccgaggtcgaaacgcctaccaaaaacggatgggagtgcaactgcagcgattcaagtgatcctctcgttattgccgcaagtatcattgggatcttgcacttgatattgtggattcttgatcgccttttcttcaaatgcgtttatcgtcgccttaaatacggtttgaaaagagggccttctacggaaggagtacctgagtccatgagggaagagtaccggcaggaacagcagagtgctgtggatgttgacgatggtcattttgtcaacatagagctggagtaa
EPI1928258                       atgagtcttctaaccgaggtcgaaacgcctaccaaaaacggatgggagtgcaactgcagcgattcaagtgatcctctcgttattgccgcaagtatcattgggatcttgcacttgatattgtggattcttgatcgccttttcttcaaatgcgtttatcgtcgccttaaatacggtttgaaaagagggccttctacggaaggagtacctgagtccatgagggaagagtaccggcaggaacagcagagtgctgtagatgttgacgatggtcattttgtcaacatagagctggagtaa
EPI1928281                       atgagtcttctaaccgaggtcgaaacgcctaccaaaaacggatgggagtgcaactgcagcgattcaagtgatcctctcgttattgccgcaagtatcattgggatcttgcacttgatattgtggattcttgatcgccttttcttcaaatgcgtttatcgtcgccttaaatacggtttgaaaagagggccttctacggaaggagtacctgagtccatgagggaagagtaccggcaggaacagcagagtgctgtagatgttgacgatggtcattttgtcaacatagagctggagtaa
EPI1928458                       atgagtcttctaaccgaggtcgaaacgcctaccaaaaacggatgggagtgcaactgcagcgattcaagtgatcctctcgttattgccgcaagtatcattgggatcttgcacttgatattgtggattcttgatcgccttttcttcaaatgcgtttatcgtcgccttaaatacggtttgaaaagagggccttctacggaaggagtacctgagtccatgagggaagagtaccggcaggaacagcagagtgctgtagatgttgacgatggtcattttgtcaacatagagctggagtaa
EPI1928466                       atgagtcttctaaccgaggtcgaaacgcctaccaaaaacggatgggagtgcaactgcagcgattcaagtgatcctctcgttattgccgctagtatcattgggatcttgcacttgatattgtggattcttgatcgccttttcttcaaatgcgtttatcgtcgccttaaatacggtttgaaaagagggccttctacggaaggagtacctgagtccatgagggaagagtaccggcaggaacagcagagtgctgtagatgttgacgatggtcattttgtcaacatagagctggagtaa
EPI1928761                       atgagtcttctaaccgaggtcgaaacgcctaccaaaaacggatgggagtgcaactgcagcgattcaagtgaccctctcgttattgccgcaagtatcattgggatcttgcacttgatattgtggattcttgatcgccttttcttcaaatgcgtttatcgtcgccttaaatacggtttgaaaagagggccttctacggaaggagtacctgagtccatgagggaagagtaccggcaggaacagcagagtgctgtggatgttgacgatggtcattttgtcaacatagagctggagtaa
EPI1928769                       atgagtcttctaaccgaggtcgaaacgcctaccaaaaacggatgggagtgcaactgcagcgattcaagtgatcctctcgttattgccgcaagtatcattgggatcttgcacttgatattgtggattcttgatcgccttttcttcaaatgcgtttatcgtcgccttaaatacggtttgaaaagagggccttctacggaaggagtacctgagtccatgagggaagagtaccggcaggaacagcagagtgctgtggatgttgacgatggtcattttgtcaacatagagctggagtaa
EPI1928777                       atgagtcttctaaccgaggtcgaaacgcctaccaaaaacggatgggagtgcaactgcagcgattcaagtgatcctctcgttattgccgcaagtatcattgggatcttgcacttgatattgtggattcttgatcgccttttcttcaaatgcgtttatcgtcgccttaaatacggtttgaaaagagggccttctacggaaggagtacctgagtccatgagggaagagtaccggcaggaacagcagagtgctgtggatgttgacgatggtcattttgtcaacatagagctggagtaa
EPI1928785                       atgagtcttctaaccgaggtcgaaacgcctaccaaaaacggatgggagtgcaactgcagcgattcaagtgaccctctcgttattgccgcaagtatcattgggatcttgcacttgatattgtggattcttgatcgccttttcttcaaatgcgtttatcgtcgccttaaatacggtttgaaaagagggccttctacggaaggagtacctgagtccatgagggaagagtaccggcaggaacagcagagtgctgtggatgttgacgatggtcattttgtcaacatagagctgaagtaa
EPI1928793                       atgagtcttctaaccgaggtcgaaacgcctaccaaaaacggatgggagtgcaactgcagcgattcaagtgaccctctcgttattgccgcaagtatcattgggatcttgcacttgatattgtggattcttgatcgccttttcttcaaatgcgtttatcgtcgccttaaatacggtttgaaaagagggccttctacggaaggagtacctgagtccatgagggaagagtaccggcaggaacagcagagtgctgtggatgttgacgatggtcattttgtcaacatagagctggagtaa
EPI1929960                       atgagtcttctaaccgaggtcgaaacgcctaccaaaaacggatgggagtgcaactgcagcgattcaagtgaccctctcgttattgccgcaagtatcattgggatcttgcacttgatattgtggattcttgatcgccttttcttcaaatgcgtttatcgtcgccttaaatacggtttgaaaagagggccttctacggaaggagtacctgagtccatgagggaagagtaccggcaggaacagcagagtgctgtggatgttgacgatggtcattttgtcaacatagagctggagtaa
EPI1929968                       atgagtcttctaaccgaggtcgaaacgcctaccaaaaacggatgggagtgcaactgcagcgattcaagtgatcctctcgttattgccgcaagtatcattgggatcttgcacttgatattgtggattcttgatcgccttttcttcaaatgcgtttatcgtcgccttaaatacggtttgaaaagcgggccttctacggaaggagtacctgagtccatgagggaagagtaccggcaggaacagcagagtgctgtggatgttgacgatggtcattttgtcaacatagagctggagtaa
EPI1929976                       atgagtcttctaaccgaggtcgaaacgcctaccaaaaacggatgggagtgcaactgcagcgattcaagtgaccctctcgttattgccgcaagtatcattgggatcttgcacttgatattgtggattcttgatcgccttttcttcaaatgcgtttatcgtcgccttaaatacggtttgaaaagagggccttctacggaaggagtacctgagtccatgagggaagagtaccggcaggaacagcagagtgctgtggatgttgacgatggtcattttgtcaacatagagctggagtaa
EPI1929984                       atgagtcttctaaccgaggtcgaaacgcctaccaaaaacggatgggagtgcaactgcagcgattcaagtgaccctctcgttattgccgcaagtatcattgggatcttgcacttgatattgtggattcttgatcgccttttcttcaaatgcgtttatcgtcgccttaaatacggtttgaaaagagggccttctacggaaggagtacctgagtccatgagggaagagtaccggcaggaacagcagagtgctgtggatgttgacgatggtcattttgtcaacatagagctggagtaa
EPI1929992                       atgagtcttctaaccgaggtcgaaacgcctaccaaaaacggatgggagtgcaactgcagcgattcaagtgaccctctcgttattgccgcaagtatcattgggatcttgcacttgatattgtggattcttgatcgccttttcttcaaatgcgtttatcgtcgccttaaatacggtttgaaaagagggccttctacggaaggagtacctgagtccatgagggaagagtaccggcaggaacagcagagtgctgtggatgttgacgatggtcattttgtcaacatagagctggagtaa
EPI1930000                       atgagtcttctaaccgaggtcgaaacgcctaccaaaaacggatgggagtgcaactgcagcgattcaagtgaccctctcgttattgccgcaagtatcattgggatcttgcacttgatattgtggattcttgatcgccttttcttcaaatgcgtttatcgtcgccttaaatacggtttgaaaagagggccttctacggaaggagtacctgagtccatgagggaagagtaccggcaggaacagcagagtgctgtggatgttgacgatggtcattttgtcaacatagagctggagtaa
EPI1930008                       atgagtcttctaaccgaggtcgaaacgcctaccaaaaacggatgggagtgcaactgcagcgattcaagtgatcctctcgttattgccgcaagtatcattgggatcttgcacttgatattgtggattcttgatcgccttttcttcaaatgcgtttatcgtcgccttaaatacggtttgaaaagagggccttctacggaaggagtacctgagtccatgagggaagagtaccggcaggaacagcagaatgctgtggatgttgacaatggtcattttgtcaacatagagctggagtaa
EPI1930016                       atgagtcttctaaccgaggtcgaaacgcctaccaaaaacggatgggagtgcaactgcagcgattcaagtgatcctctcgttattgccgcaagtatcattgggatcttgcacttgatattgtggattcttgatcgccttttcttcaaatgcgtttatcgtcgccttaaatacggtttgaaaagagggccttctacggaaggagtacctgagtccatgagggaagagtaccggcaggaacagcagagtgctgtggatgttgacgatggtcattttgtcaacatagagctggagtaa
EPI1930024                       atgagtcttctaaccgaggtcgaaacgcctaccaaaaacggatgggagtgcaactgcagcgattcaagtgatcctctcgttattgccgcaagtatcattgggatcttgcacttgatattgtggattcttgatcgccttttcttcaaatgcgtttatcgtcgccttaaatacggtttgaaaagagggccttctacggaaggagtacctgagtccatgagggaagagtaccggcaggaacagcagagtgctgtggatgttgacgatggtcattttgtcaacatagagctggagtaa
EPI1930032                       atgagtcttctaaccgaggtcgaaacgcctaccaaaaacggatgggagtgcaactgcagcgattcaagtgatcctctcgttattgccgcaagtatcattgggatcttgcacttgatattgtggattcttgatcgccttttcttcaaatgcgtttatcgtcgccttaaatacggtttgaaaagagggccttctacggaaggagtacctgagtccatgagggaagagtaccggcaggaacagcagaatgctgtggatgttgacaatggtcattttgtcaacatagagctggagtaa
EPI1930040                       atgagtcttctaaccgaggtcgaaacgcctaccaaaaacggatgggagtgcaactgcagcgattcaagtgaccctctcgttattgccgcaagtatcattgggatcttgcacttgatattgtggattcttgatcgccttttcttcaaatgcgtttatcgtcgccttaaatacggtttgaaaagagggccttctacggaaggagtacctgagtccatgagggaagagtaccggcaggaacagcagagtgctgtggatgttgacgatggtcattttgtcaacatagagctggagtaa
EPI1930048                       atgagtcttctaaccgaggtcgaaacgcctaccaaaaacggatgggagtgcaactgcagcgattcaagtgaccctctcgttattgccgcaagtatcattgggatcttgcacttgatattgtggattcttgatcgccttttcttcaaatgcgtttatcgtcgccttaaatacggtttgaaaagagggccttctacggaaggagtacctgagtccatgagggaagagtaccggcaggaacagcagagtgctgtggatgttgacgatggtcattttgtcaacatagagctggagtaa
EPI1930056                       atgagtcttctaaccgaggtcgaaacgcctaccaaaaacggatgggagtgcaactgcagcgattcaagtgatcctctcgttattgccgcaagtatcattgggatcttgcacttgatattgtggattcttgatcgccttttcttcaaatgcgtttatcgtcgccttaaatacggtttgaaaagagggccttctacggaaggagtacctgagtccatgagggaagagtaccggcaggaacagcagagtgctgtggatgttgacgatggtcattttgtcaacatagagctggagtaa
EPI1930064                       atgagtcttctaaccgaggtcgaaacgcctaccaaaaacggatgggagtgcaactgcagcgattcaagtgatcctctcgttattgccgcaagtatcattgggatcttgcacttgatattgtggattcttgatcgccttttcttcaaatgcgtttatcgtcgccttagatacggtttgaaaagagggccttctacggaaggagtacctgagtccatgagggaagagtaccggcaggaacagcagagtgctgtggatgttgacgatggtcattttgtcaacatagagctggagtaa
EPI1930072                       atgagtcttctaaccgaggtcgaaacgcctaccaaaaacggatgggagtgcaactgcagcgattcaagtgaccctctcgttattgccgcaagtatcattgggatcttgcacttgatattgtggattcttgatcgccttttcttcaaatgcgtttatcgtcgccttaaatacggtttgaaaagagggccttctacggaaggagtacctgagtccatgagggaagagtaccggcaggaacagcagagtgctgtggatgttgacgatggtcattttgtcaacatagagctggagtaa
EPI1930080                       atgagtcttctaaccgaggtcgaaacgcctaccaaaaacggatgggagtgcaactgcagcgattcaagtgaccctctcgttattgccgcaagtatcattgggatcttgcacttgatattgtggattcttgatcgccttttcttcaaatgcgtttatcgtcgccttaaatacggtttgaaaagagggccttctacggaaggagtacctgagtccatgagggaagagtaccggcaggaacagcagagtgctgtggatgttgacgatggtcattttgtcaacatagagctggagtaa
EPI1930088                       atgagtcttctaaccgaggtcgaaacgcctaccaaaaacggatgggagtgcaactgcagcgattcaagtgatcccctcgttattgccgcaagtatcattgggatcttgcacttgatattgtggattcttgatcgccttttcttcaaatgcgtttatcgtcgccttaaatacggtttgaaaagagggccttctacggaaggagtacctgagtccatgagggaagagtaccggcaggaacagcagagtgctgtggatgttgacgatggtcattttgtcaacatagagctggagtaa
EPI1930096                       atgagtcttctaaccgaggtcgaaacgcctaccaaaaacggatgggagtgcaactgcagcgattcaagtgatcctctcgttattgccgcaagtatcattgggatcttgcacttgatattgtggattcttgatcgccttttcttcaaatgcgtttatcgtcgccttaaatacggtttgaaaagagggccttctacggaaggagtacctgagtccatgagggaagagtaccggcaggaacagcagagtgctgtagatgttgacgatggtcattttgtcaacatagagctggagtaa
EPI1930104                       atgagtcttctaaccgaggtcgaaacgcctaccaaaaacggatgggagtgcaactgcagcgattcaagtgatcctctcgttattgccgcaagtatcattgggatcttgcacttgatattgtggattcttgatcgccttttcttcaaatgcgtttatcgtcgccttaaatacggtttgaaaagcgggccttctacggaaggagtacctgagtccatgagggaagagtaccggcaggaacagcagagtgctgtggatgttgacgatggtcattttgtcaacatagagctggagtaa
EPI1930112                       atgagtcttctaaccgaggtcgaaacgcctaccaaaaacggatgggagtgcaactgcagcgattcaagtgatcctctcgttattgccgcaagtatcattgggatcttgcacttgatattgtggattcttgatcgccttttcttcaaatgcgtttatcgtcgccttaaatacggtttgaaaagagggccttctacggaaggagtacctgagtccatgagggaagagtaccggcaggaacagcagagtgctgtggatgttgacgatggtcattttgtcaacatagagctggagtaa
EPI1930120                       atgagtcttctaaccgaggtcgaaacgcctaccaaaaacggatgggagtgcaactgcagcgattcaagtgatcctctcgttattgccgcaagtatcattgggatcttgcacttgatattgtggattcttgatcgccttttcttcaaatgcgtttatcgtcgccttaaatacggtttgaaaagagggccttctacggaaggagtacctgagtccatgagggaagagtaccggcaggaacagcagagtgctgtggatgttgacgatggtcattttgtcaacatagagctggagtaa
EPI1930128                       atgagtcttctaaccgaggtcgaaacgcctaccaaaaacggatgggagtgcaactgcagcgattcaagtgaccctctcgttattgccgcaagtatcattgggatcttgcacttgatattgtggattcttgatcgccttttcttcaaatgcgtttatcgtcgccttaaatacggtttgaaaagagggccttctacggaaggagtacctgagtccatgagggaagagtaccggcaggaacagcagagtgctgtggatgttgacgatggtcattttgtcaacatagagctggagtaa
EPI1930136                       atgagtcttctaaccgaggtcgaaacgcctaccaaaaacggatgggagtgcaactgcagcgattcaagtgatcctctcgttattgccgcaagtatcattgggatcttgcacttgatattgtggattcttgatcgccttttcttcaaatgcgtttatcgtcgccttaaatacggtttgaaaagagggccttctacggaaggggtacctgagtccatgagggaagagtaccggcaggaacagcagagtgctgtggatgttgacgatggtcattttgtcaacatagagctggagtaa
EPI1930144                       atgagtcttctaaccgaggtcgaaacgcctaccaaaaacggatgggagtgcaactgcagcgattcaagtgatcctctcgttattgccgcaagtatcattgggatcttgcacttgatattgtggattcttgatcgccttttcttcaaatgcgtttatcgtcgccttaaatacggtttgaaaagagggccttctacggaaggagtacctgagtccatgagggaagagtaccggcaggaacagcagagtgctgtggatgttgacgatggtcattttgtcaacatagagctggagtaa
EPI1930170                       atgagtcttctaaccgaggtcgaaacgcctaccaaaaacggatgggagtgcaactgcagcgattcaagtgaccctctcgttattgccgcaagtatcattgggatcttgcacttgatattgtggattcttgatcgccttttcttcaaatgcgtttatcgtcgccttaaatacggtttgaaaagaggaccttctacggaaggaatacctgagtccatgagggaagagtaccggcaggaacagcagagtgctgtggatgttgacgatggtcattttgtcaacatagagctggagtaa
EPI1937608                       atgagtcttctaaccgaggtcgaaacgcctaccaaaaacggatgggagtgcaactgcagcgattcaagtgatcctctcgttattgccgcaagtatcattgggatcttgcacttgatattgtggattcttgatcgccttttcttcaaatgcgtttatcgtcgccttaaatacggtttgaaaagagggccttctacggaaggagtacctgagtccatgagggaagagtaccggcaggaacagcagagtgctgtggatgttgacgatggtcattttgtcaacatagagctggagtaa
EPI1937616                       atgagtcttctaaccgaggtcgaaacgcctaccaaaaacggatgggagtgcaactgcagcgattcaagtgatcctctcgttattgccgcaagtatcattgggatcttgcacttgatattgtggattcttgatcgccttttcttcaaatgcgtttatcgtcgccttaaatacggtttgaaaagagggccttctacggaaggagtacctgagtccatgagggaagagtaccggcaggaacagcagagtgctgtggatgttgacgatggtcattttgtcaacatagagctggagtaa
EPI1937624                       atgagtcttctaaccgaggtcgaaacgcctaccaaaaamggatgggagtgcaactgcagcgattcaagtgatcctctcgttattgccgcaagtatcattgggatcttgcacttgatattgtggattcttgatcgccttttcttcaaatgcgtttatcgtcgccttaaatacggtttgaaaagagggccttctacggaaggagtacctgagtccatgagggaagagtaccggcaggaacagcagagtgctgtggatgttgacgatggtcattttgtcaacatagagctggagtaa
EPI1937632                       atgagtcttctaaccgaggtcgaaacgcctaccaaaaacggatgggagtgcaactgcagcgattcaagtgatcctctcgttattgccgcaagtatcattgggatcttgcacttgatattgtggattcttgatcgccttttcttcaaatgcgtttatcgtcgccttaaatacggtttgaaaagagggccttctacggaaggagtacctgagtccatgagggaagagtaccggcaggaacagcagagtgctgtggatgttgacgatggtcattttgtcaacatagagctggagtaa
EPI1937640                       atgagtcttctaaccgaggtcgaaacgcctaccaaaaacggatgggagtgcaactgcagcgattcaagtgatcctctcgttattgccgcaagtatcattgggatcttgcacttgatattgtggattcttgatcgccttttcttcaaatgcgtttatcgtcgccttaaatacggtttgaaaagagggccttctacggaaggagtacctgagtccatgagggaagagtaccggcaggaacagcagagtgctgtggatgttgacgatggtcattttgtcaacatagagctggagtaa
EPI1937648                       atgagtcttctaaccgaggtcgaaacgcctaccaaaaacggatgggagtgcaactgcagcgattcaagtgatcctctcgttattgccgcaagtatcattgggatcttgcacttgatattgtggattcttgatcgccttttcttcaaatgcgtttatcgtcgccttaaatacggtttgaaaagagggccttctacggaaggagtacctgagtccatgagggaagagtaccggcaggaacagcagagtgctgtggatgttgacgatggtcattttgtcaacatagagctggagtaa
EPI1937656                       atgagtcttctaaccgaggtcgaaacgcctaccaaaaacggatgggagtgcaactgcagcgattcaagtgatcctctcgttattgccgcaagtatcattgggatcttgcacttgatattgtggattcttgatcgccttttcttcaaatgcgtttatcgtcgccttaaatacggtttgaaaagagggccttctacggaaggagtacctgagtccatgagggaagagtaccggcaggaacagcagagtgctgtggatgttgacgatggtcattttgtcaacatagagctggagtaa
EPI1937664                       atgagtcttctaaccgaggtcgaaacgcctaccaaaaacggatgggagtgcaactgcagcgattcaagtgatcctctcgttattgccgcaagtatcattgggatcttgcacttgatattgtggattcttgatcaccttttcttcaaatgcgtttatcgtcgccttaaatacggtttgaaaagagggccttctacggaaggagtacctgagtccatgagggaagagtaccggcaggaacagcagagtgctgtggatgttgacgatggtcattttgtcaacatagagctggagtaa
EPI1937672                       atgagtcttctaaccgaggtcgaaacgcctaccaaaaacggatgggagtgcaactgcagcgattcaagtgatcctctcgttattgccgcaagtatcattgggatcttgcacttgatattgtggattcttgatcgccttttcttcaaatgcgtttatcgtcgccttaaatacggtttgaaaagagggccttctacggaaggagtacctgagtccatgagggaagagtaccggcaggaacagcagagtgctgtggatgttgacgatggtcattttgtcaacatagagctggagtaa
EPI1938267                       atgagtcttctaaccgaggtcgaaacgcctaccaaaaacggatgggagtgcaactgcagcgattcaagtgatcctctcgttattgccgcaagtatcattgggatcttgcacttgatattgtggattcttgatcgccttttcttcaaatgcatttatcgtcgccttaaatacggtttgaaaagagggccttctacggaaggagtacctgagtccatgagggaagagtaccggcaggaacagcagagtgctgtggatgttgacgatggtcattttgtcaacatagagctggagtaa
EPI1938275                       atgagtcttctaaccgaggtcgaaacgcctaccaaaaacggatgggagtgcaactgcagcgattcaagtgatcctctcgttattgccgcaagtatcattgggatcttgcacttgatattgtggattcttgatcgccttttcttcaaatgcgtttatcgtcgccttaaatacggtttgaaaagagggccttctacggaaggagtacctgagtccatgagggaagagtaccggcaggaacagcagagtgctgtggatgttgacgatggtcattttgtcaacatagagctggagtaa
EPI1938823                       atgagtcttctaaccgaggtcgaaacgcctaccaaaaacggatgggagtgcaactgcagcgattcaagtgatcctctcgttattgccgcaagtatcattgggatcttgcacttgatattgtggattcttgatcgccttttcttcaaatgcgtttatcgtcgccttaaatacggtttgaaaagagggccttctacggaaggagtacctgagtccatgagggaagagtaccggcaggaacagcagagtgctgtggatgttgacgatggtcattttgtcaacatagagctggagtaa
EPI1938831                       atgagtcttctaaccgaggtcgaaacgcctaccaaaaacggatgggagtgcaactgcagcgattcaagtgatcctctcgttattgccgcaagtatcattgggatcttgcacttgatattgtggattcttgatcgccttttcttcaaatgcgtttatcgtcgccttaaatacggtttgaaaagagggccttctacggaaggagtacctgagtccatgagggaagagtaccggcaggaacagcagagtgctgtggatgttgacgatggtcattttgtcaacatagagctggagtaa
EPI1938839                       atgagtcttctaaccgaggtcgaaacgcctaccaaaaacggatgggagtgcaactgcagcgattcaagtgatcctctcgttattgccgcaagtatcattgggatcttgcacttgatattgtggattcttgatcgccttttcttcaaatgcgtttatcgtcgccttaaatacggtttgaaaagagggccttctacggaaggagtacctgagtccatgagggaagagtaccggcaggaacagcagagtgctgtagatgttgacgatggtcattttgtcaacatagagctggagtaa
EPI1938847                       atgagtcttctaaccgaggtcgaaacgcctaccaaaaacggatgggagtgcaactgcagcgattcaagtgaccctctcgttattgccgcaagtatcattgggatcttgcacttgatattgtggattcttgatcgccttttcttcaaatgcgtttatcgtcgccttaaatacggtttgaaaagagggccttctacggaaggagtacctgagtccatgagggaagagtaccggcaggaacagcagagtgctgtggatgttgacgatggtcattttgtcaacatagagctggagtaa
EPI1938855                       atgagtcttctaaccgaggtcgaaacgcctaccaaaaacggatgggagtgcaactgcagcgattcaagtgatcctctcgttattgccgcaagtatcattgggatcttgcacttgatattgtggattcttgatcgccttttcttcaaatgcgtttatcgtcgccttaaatacggtttgaaaagagggccttctacggaaggagtacctgagtccatgagggaagagtaccggcaggaacagcagagtgctgtggatgttgacgatggtcattttgtcaacatagagctggagtaa
EPI1938863                       atgagtcttctaaccgaggtcgaaacgcctaccaaaaacggatgggagtgcaactgcagcgattcaagtgaccctctcgttattgccgcaagtatcattgggatcttgcacttgatattgtggattcttgatcgccttttcttcaaatgcgtttatcgtcgccttaaatacggtttgaaaagagggccttctacggaaggagtacctgagtccatgagggaagagtaccggcaggaacagcagagtgctgtggatgttgacgatggtcattttgtcaacatagagctggagtaa
EPI1938871                       atgagtcttctaaccgaggtcgaaacgcctaccaaaaacggatgggagtgcaactgcagcgattcaagtgatcctctcgttattgccgcaagtatcattgggatcttgcacttgatattgtggattcttgatcgccttttcttcaaatgcgtttatcgtcgccttaaatacggtttgaaaagagggccttctacggaaggagtacctgagtccatgagggaagagtaccggcaggaacagcagagtgctgtggatgttgacgatggtcattttgtcaacatagagctggagtaa
EPI1940241                       atgagtcttctaaccgaggtcgaaacgcctaccaaaaacggatgggagtgcaactgcagcgattcaagtgatcctctcgttattgccgcaagtatcattgggatcttgcacttgatattgtggattcttgatcgccttttcttcaaatgcgtttatcgtcgccttaaatacggtttgaaaagagggccttctacggaaggagtacctgagtccatgagggaagagtaccggcaggaacagcagagtgctgtggatgttgacgatggtcattttgtcaacatagagctggagt-a
EPI1940252                       atgagtcttctaaccgaggtcgaaacgcctaccaaaaacggatgggagtgcaactgcagcgattcaagtgatcctctcgttattgccgcaagtatcattgggatcttgcacttgatattgtggattcttgatcgccttttcttcaaatgcgtttatcgtcgccttaaatacggtttgaaaagagggccttctacggaaggagtacctgagtccatgagggaagagtaccggcaggaacagcagagtgctgtggatgttgacgatggtcattttgtcaacatagagctggagta?
EPI1940260                       atgagtcttctaaccgaggtcgaaacgcctaccaaaaacggatgggagtgcaactgcagcgattcaagtgatcctctcgttattgccgcaagtatcattgggatcttgcacttgatattgtggattcttgatcgccttttcttcaaatgcgtttatcgtcgccttaaatacggtttgaaaagagggccttctacggaaggagtacctgagtccatgagggaagagtaccggcaggaacagcagagtgctgtggatgttgacgatggtcattttgtcaacatagagctggagta?
EPI1940268                       atgagtcttctaaccgaggtcgaaacgcctaccaaaaacggatgggagtgcaactgcagcgattcaagtgatcctctcgttattgccgcaagtatcattgggatcttgcacttgatattgtggattcttgatcgccttttcttcaaatgcgtttatcgtcgccttaaatacggtttgaaaagagggccttctacggaaggagtacctgagtccatgagggaagagtaccggcaggaacagcagagtgctgtggatgttgacgatggtcattttgtcaacatagagctggagta?
EPI1940276                       atgagtcttctaaccgaggtcgaaacgcctaccaaaaacggatgggagtgcaactgcagcgattcaagtgatcctctcgttattgccgcaagtatcattgggatcttgcacttgatattgtggattcttgatcgccttttcttcaaatgcgtttatcgtcgccttaaatacggtttgaaaagagggccttctacggaaggagtacctgagtccatgagggaagagtaccggcaggaacagcagagtgctgtggatgttgacgatggtcattttgtcaacatagagctggagta?
EPI1941365                       atgagtcttctaaccgaggtcgaaacgcctaccaaaaacggatgggagtgcaactgcagcgattcaagtgatcctctcgttattgccgcaagtatcattgggatcttgcacttgatattgtggattcttgatcgccttttcttcaaatgcgtttatcgtcgccttaaatacggtttgaaaagagggccttctacggaaggagtacctgagtccatgagggaagagtaccggcaggaacagcagagtgctgtggatgttgacgatggtcattttgtcaacatagagctggagtaa
EPI1941373                       atgagtcttctaaccgaggtcgaaacgcctaccaaaaacggatgggagtgcaactgcagcgattcaagtgatcctctcgttattgccgcaagtatcattgggatcttgcacttgatattgtggattcttgatcgccttttcttcaaatgcgtttatcgtcgccttaaatacggtttgaaaagagggccttctacggaaggagtacctgagtccatgagggaagagtaccggcaggaacagcagaatgctgtggatgttgacaatggtcattttgtcaacatagagctggagtaa
EPI1941381                       atgagtcttctaaccgaggtcgaaacgcctaccaaaaacggatgggagtgcaactgcagcgattcaagtgatcctctcgttattgccgcaagtatcattgggatcttgcacttgatattgtggattcttgatcgccttttcttcaaatgcgtttatcgtcgccttaaatacggtttgaaaagcgggccttctacggaaggagtacctgagtccatgagggaagagtaccggcaggaacagcagagtgctgtggatgttgacgatggtcattttgtcaacatagagctggagtaa
EPI1941389                       atgagtcttctaaccgaggtcgaaacgcctaccaaaaacggatgggagtgcaactgcagcgattcaagtgatcctctcgttattgccgcaagtatcattgggatcttgcacttgatattgtggattcttgatcgccttttcttcaaatgcgtttatcgtcgccttaaatacggtttgaaaagagggccttctacggaaggagtacctgagtccatgagggaagagtaccggcaggaacagcagagtgctgtggatgttgacgatggtcattttgtcaacatagagctggagtaa
EPI1941397                       atgagtcttctaaccgaggtcgaaacgcctaccaaaaacggatgggagtgcaactgcagcgattcaagtgatcctctcgttattgccgcaagtatcattgggatcttgcacttgatattgtggattcttgatcgccttttcttcaaatgcgtttatcgtcgccttaaatacggtttgaaaagagggccttctacggaaggagtacctgagtccatgagggaagagtaccggcaggaacagcagagtgctgtggatgttgacgatggtcattttgtcaacatagagctggagtaa
EPI1941405                       atgagtcttctaaccgaggtcgaaacgcctaccaaaaacggatgggagtgcaactgcagcgattcaagtgatcctctcgttattgccgcaagtatcattgggatcttgcacttgatattgtggattcttgatcgccttttcttcaaatgcgtttatcgtcgccttaaatacggtttgaaaagagggccttctacggaaggagtacctgagtccatgagggaagagtaccggcaggaacagcagagtgctgtggatgttgacgatggtcattttgtcaacatagagctggagtaa
EPI1941413                       atgagtcttctaaccgaggtcgaaacgcctaccaaaaacggatgggagtgcaactgcagcgattcaagtgatcctctcgttattgccgcaagtatcattgggatcttgcacttgatattgtggattcttgatcgccttttcttcaaatgcgtttatcgtcgccttaaatacggtttgaaaagagggccttctacggaaggagtacctgagtccatgagggaagagtaccggcaggaacagcagagtgctgtggatgttgacgatggtcattttgtcaacatagagctggagtaa
EPI1941421                       atgagtcttctaaccgaggtcgaaacgcctaccaaaaacggatgggagtgcaactgcagcgattcaagtgatcctctcgttattgccgcaagtatcattgggatcttgcacttgatattgtggattcttgatcgccttttcttcaaatgcgtttatcgtcgccttaaatacggtttgaaaagagggccttctacggaaggagtacctgagtccatgagggaagagtaccggcaggaacagcagagtgctgtggatgttgacgatggtcattttgtcaacatagagctggagtaa
EPI1941429                       atgagtcttctaaccgaggtcgaaacgcctaccaaaaacggatgggagtgcaactgcagcgattcaagtgatcctctcgttattgccgcaagtatcattgggatcttgcacttgatattgtggattcttgatcgccttttcttcaaatgcgtttatcgtcgccttaaatacggtttgaaaagagggccttctacggaaggagtacctgagtccatgagggaagagtaccggcaggaacagcagagtgctgtggatgttgacgatggtcattttgtcaacatagagctggagtaa
EPI1941437                       atgagtcttctaaccgaggtcgaaacgcctaccaaaaacggatgggagtgcaactgcagcgattcaagtgatcctctcgttattgccgcaagtatcattgggatcttgcacttgatattgtggattcttgatcgccttttcttcaaatgcgtttatcgtcgccttaaatacggtttgaaaagagggccttctacggaaggagtacctgagtccatgagggaagagtaccggcaggaacagcagagtgctgtggatgttgacgatggtcattttgtcaacatagagctggagtaa
EPI1941445                       atgagtcttctaaccgaggtcgaaacgcctaccaaaaacggatgggagtgcaactgcagcgattcaagtgaccctctcgttattgccgcaagtatcattgggatcttgcacttgatattgtggattcttgatcgccttttcttcaaatgcgtttatcgtcgccttaaatacggtttgaaaagagggccttctacggaaggagtacctgagtccatgagggaagagtaccggcaggaacagcagagtgctgtggatgttgacgatggtcattttgtcaacatagagctggagtaa
EPI1941453                       atgagtcttctaaccgaggtcgaaacgcctaccaaaaaaggatgggagtgcaactgcagcgattcaagtgatcctctcgttattgccgcaagtatcattgggatcttgcacttgatattgtggattcttgatcgccttttcttcaaatgcgtttatcgtcgccttaaatacggtttgaaaagagggccttctacggaaggagtacctgagtccatgagggaagagtaccggcaggaacagcagagtgctgtggatgttgacgatggtcattttgtcaacatagagctggagtaa
EPI1941522                       atgagtcttctaaccgaggtcgaaacgcctaccaaaaacggatgggagtgcaactgcagcgattcaagtgatcctctcgttattgccgcaagtatcattgggatcttgcacttgatattgtggattcttgatcgccttttcttcaaatgcatttatcgtcgccttaaatacggtttgaaaagagggccttctacggaaggagtacctgagtccatgagggaagagtaccggcaggaacagcagagtgctgtggatgttgacgatggtcattttgtcaacatagagctggagtaa
EPI1941533                       atgagtcttctaaccgaggtcgaaacgcctaccaaaaacggatgggagtgcaactgcagcgattcaagtgatcctctcgttattgccgcaagtatcattgggatcttgcacttgatattgtggattcttgatcgccttttcttcaaatgcgtttatcgtcgccttaaatacggtttgaaaagagggccttctacggaaggggtacctgagtccatgagggaagagtaccggcaggaacagcagagtgctgtggatgttgacgatggtcattttgtcaacatagagctggagtaa
EPI1942189                       atgagtcttctaaccgaggtcgaaacgcctaccaaaaacggatgggagtgcaactgcagcgattcaagtgatcctctcgttattgccgcaagtatcattgggatcttgcacttgatattgtggattcttgatcgccttttcttcaaatgcgtttatcgtcgccttaaatacggtttgaaaagagggccttctacggaaggagtacctgagtccatgagggaagagtaccggcaggaacagcagagtgctgtagatgttgacgatggtcattttgtcaacatagagctggagtaa
EPI1943025                       atgagtcttctaaccgaggtcgaaacgcctaccaaaaacggatgggagtgcaactgcagcgattcaagtgatcctctcgttattgccgcaagtatcattgggatcttgcacttgatattgtggattcttgatcgccttttcttcaaatgcgtttatcgtcgccttaaatacggtttgaaaagagggccttctacggaaggagtacctgagtccatgagggaagagtaccggcaggaacagcagagtgctgtggatgttgacgatggtcattttgtcaacatagagctggagta?
EPI1943033                       atgagtcttctaaccgaggtcgaaacgcctaccaaaaacggatgggagtgcaactgcagcgattcaagtgatcctctcgttattgccgcaagtatcattgggatcttgcacttgatattgtggattcttgatcgccttttcttcaaatgcgtttatcgtcgccttaaatacggtttgaaaagagggccttctacggaaggagtacctgagtccatgagggaagagtaccggcaggaacagcagagtgctgtggatgttgacgatggtcattttgtcaacatagagctggagta?
EPI1943041                       atgagtcttctaaccgaggtcgaaacgcctaccaaaaacggatgggagtgcaactgcagcgattcaagtgatcctctcgttattgccgcaagtatcattgggatcttgcacttgatattgtggattcttgatcgccttttcttcaaatgcgtttatcgtcgccttaaatacggtttgaaaagagggccttctacggaaggagtacctgagtccatgagggaagagtaccggcaggaacagcagagtgctgtggatgttgacgatggtcattttgtcaacatagagctggagta?
EPI1943049                       atgagtcttctaaccgaggtcgaaacgcctaccaaaaacggatgggagtgcaactgcagcgattcaagtgatcctctcgttattgccgcaagtatcattgggatcttgcacttgatattgtggattcttgatcgccttttcttcaaatgcgtttatcgtcgccttaaatacggtttgaaaagagggccttctacggaaggagtacctgagtccatgagggaagagtaccggcaggaacagcagagtgctgtggatgttgacgatggtcattttgtcaacatagagctggagta?
EPI1943057                       atgagtcttctaaccgaggtcgaaacgcctaccaaaaacggatgggagtgcaactgcagcgattcaagtgatcctctcgttattgccgcaagtatcattgggatcttgcacttgatattgtggattcttgatcgccttttcttcaaatgcgtttatcgtcgccttaaatacggtttgaaaagagggccttctacggaaggagtacctgagtccatgagggaagagtaccggcaggaacagcagagtgctgtggatgttgacgatggtcattttgtcaacatagagctggagta?
EPI1943065                       atgagtcttctaaccgaggtcgaaacgcctaccaaaaacggatgggagtgcaactgcagcgattcaagtgatcctctcgttattgccgcaagtatcattgggatcttgcacttgatattgtggattcttgatcgccttttcttcaaatgcgtttatcgtcgccttaaatacggtttgaaaagagggccttctacggaaggagtacctgagtccatgagggaagagtaccggcaggaacagcagagtgctgtggatgttgacgatggtcattttgtcaacatagagctggagta?
EPI1943073                       atgagtcttctaaccgaggtcgaaacgcctaccaaaaacggatgggagtgcaactgcagcgattcaagtgatcctctcgtyattgccgcaagtatcattgggatcttgcacttgatattgtggattcttgatcgccttttcttcaaatgcgtttatcgtcgccttaaatacggtttgaaaagagggccttctacggaaggagtacctgagtccatgagggaagagtaccggcaggaacagcagagtgctgtggatgttgacgatggtcattttgtcaacatagagctggagta?
EPI1943081                       atgagtcttctaaccgaggtcgaaacgcctaccaaaaacggatgggagtgcaactgcagcgattcaagtgatcctctcgttattgccgcaagtatcattgggatcttgcacttgatattgtggattcttgatcgccttttcttcaaatgcgtttatcgtcgccttaaatacggtttgaaaagagggccttctacggaaggagtacctgagtccatgagggaagagtaccggcaggaacagcagagtgctgtggatgttgacgatggtcattttgtcaacatagagctggagta?
EPI1943101                       atgagtcttctaaccgaggtcgaaacgcctaccaaaaacggatgggagtgcaactgcagcgattcaagtgatcctctcgttattgccgcaagtatcattgggatcttgcacttgatattgtggattcttgatcgccttttcttcaaatgcgtttatcgtcgccttaaatacggtttgaaaagagggccttctacggaaggagtacctgagtccatgagggaagagtaccggcaggaacagcagagtgctgtggatgttgacgatggtcattttgtcaacatagagctggagtaa
EPI1943536                       atgagtcttctaaccgaggtcgaaacgcctaccaaaaacggatgggagtgcaactgcagcgattcaagtgaccctctcgttattgccgcaagtatcattgggatcttgcacttgatattgtggattcttgatcgccttttcttcaaatgcgtttatcgtcgccttaaatacggtttgaaaagagggccttctacggaaggagtacctgagtccatgagggaagagtaccggcaggaacagcagagtgctgtggatgttgacgatggtcattttgtcaacatagagctggagtaa
EPI1943544                       atgagtcttctaaccgaggtcgaaacgcctaccaaaaacggatgggagtgcaactgcagcgattcaagtgaccctctcgttattgccgcaagtatcattgggatcttgcacttgatattgtggattcttgatcgccttttcttcaaatgcgtttatcgtcgccttaaatacggtttgaaaagagggccttctacggaaggagtacctgagtccatgagggaagagtaccggcaggaacagcagagtgctgtggatgttgacgatggtcattttgtcaacatagagctggagtaa
EPI1943552                       atgagtcttctaaccgaggtcgaaacgcctaccaaaaacggatgggagtgcaactgcagcgattcaagtgatcctctcgttattgccgcaagtatcattgggatcttgcacttgatattttggattcttgatcgccttttcttcaaatgcgtttatcgtcgccttaaatacggtttgaaaagagggccttctacggaaggagtacctgagtccatgagggaagagtaccggcaggaacagcagagtgctgtggatgttgacgatggtcattttgtcaacatagagctggagtaa
EPI1943560                       atgagtcttctaaccgaggtcgaaacgcctaccaaaaacggatgggagtgcaactgcagcgattcaagtgatcctctcgttattgccgcaagtatcattgggatcttgcacttgatattgtggattcttgatcgccttttcttcaaatgcgtttatcgtcgccttaaatacggtttgaaaagcgggccttctaaggaaggagtacctgagtctatgagggaagagtaccggcaggaacagcagagtgctgtggatgttgacgatggtcattttgtcaacatagagctggagtaa
EPI1944226                       atgagtcttctaaccgaggtcgaaacgcctaccaaaaacggatgggagtgcaactgcagcgattcaagtgatcctctcgttattgccgcaagtatcattgggatcttgcacttgatattgtggattcttgatcgccttttcttcaaatgcgtttatcgtcgccttaaatacggtttgaaaagagggccttctacggaaggagtacctgagtccatgagggaagagtaccggcaggaacagcagagtgctgtggatgttgacgatggtcattttgtcaacatagagctggagtaa
EPI1944235                       atgagtcttctaaccgaggtcgaaacgcctaccaaaaaaggatgggagtgcaactgcagcgattcaagtgatcctctcgttattgccgcaagtatcattgggatcttgcacttgatattgtggattcttgatcgccttttcttcaaatgcgtttatcgtcgccttaaatacggtttgaaaagagggccttctacggaaggagtacctgagtccatgagggaagagtaccggcaggaacagcagagtgctgtggatgttgacgatggtcattttgtcaacatagagctggagtaa
EPI1944243                       atgagtcttctaaccgaggtcgaaacgcctaccaaaaaaggatgggagtgcaactgcagcgattcaagtgatcctctcgttattgccgcaagtatcattgggatcttgcacttgatattgtggattcttgatcgccttttcttcaaatgcgtttatcgtcgccttaaatacggtttgaaaagagggccttctacggaaggagtacctgagtccatgagggaagagtaccggcaggaacagcagagtgctgtggatgttgacgatggtcattttgtcaacatagagctggagtaa
EPI1944251                       atgagtcttctaaccgaggtcgaaacgcctaccaaaaacggatgggagtgcaactgcagcgattcaagtgatcctctcgttattgccgcaagtatcattgggatcttgcacttgatattgtggattcttgatcgccttttcttcaaatgcgtttatcgtcgccttaaatacggtttgaaaagagggccttctacggaaggagtacctgagtccatgagggaagagtaccggcaggaacagcagagtgctgtggatgttgacgatggtcattttgtcaacatagagctggagtaa
EPI1944259                       atgagtcttctaaccgaggtcgaaacgcctaccaaaaaaggatgggagtgcaactgcagcgattcaagtgatcctctcgttattgccgcaagtatcattgggatcttgcacttgatattgtggattcttgatcgccttttcttcaaatgcgtttatcgtcgccttaaatacggtttgaaaagagggccttctacggaaggagtacctgagtccatgagggaagagtaccggcaggaacagcagagtgctgtggatgttgacgatggtcattttgtcaacatagagctggagtaa
EPI1944267                       atgagtcttctaaccgaggtcgaaacgcctaccaaaaaaggatgggagtgcaactgcagcgattcaagtgatcctctcgttattgccgcaagtatcattgggatcttgcacttgatattgtggattcttgatcgccttttcttcaaatgcgtttatcgtcgccttaaatacggtttgaaaagagggccttctacggaaggagtacctgagtccatgagggaagagtaccggcaggaacagcagagtgctgtggatgttgacgatggtcattttgtcaacatagagctggagtaa
EPI1944275                       atgagtcttctaaccgaggtcgaaacgcctaccaaaaacggatgggagtgcaactgcagcgattcaagtgatcctctcgttattgccgcaagtatcattgggatcttgcacttgatattgtggattcttgatcgccttttcttcaaatgcgtttatcgtcgccttaaatacggtttgaaaagagggccttctacggaaggagtacctgagtccatgagggaagagtaccggcaggaacagcagagtgctgtggatgttgacgatggtcattttgtcaacatagagctggagtaa
EPI1944283                       atgagtcttctaaccgaggtcgaaacgcctaccaaaaacggatgggagtgcaactgcagcgattcaagtgatcctctcgttattgccgcaagtatcattgggatcttgcacttgatattgtggattcttgatcgccttttcttcaaatgcgtttatcgtcgccttaaatacggtttgaaaagagggccttctacggaaggagtacctgagtccatgagggaagagtaccggcaggaacagcagagtgctgtggatgttgacgatggtcattttgtcaacatagagctggagtaa
EPI1944291                       atgagtcttctaaccgaggtcgaaacgcctaccaaaaacggatgggagtgcaactgcagcgattcaagtgatcctctcgttattgccgcaagtatcattgggatcttgcacttgatattgtggattcttgatcgccttttcttcaaatgcgtttatcgtcgccttaaatacggtttgaaaagagggccttctacggaaggagtacctgagtccatgagggaagagtaccggcaggaacagcagagtgctgtggatgttgacgatggtcattttgtcaacatagagctggagtaa
EPI1944299                       atgagtcttctaaccgaggtcgaaacgcctaccaaaaacggatgggagtgcaactgcagcgattcaagtgatcctctcgttattgccgcaagtatcattgggatcttgcacttgatattgtggattcttgatcgccttttcttcaaatgcgtttatcgtcgccttaaatacggtttgaaaagagggccttctacggaaggagtacctgagtccatgagggaagagtaccggcaggaacagcagagtgctgtggatgttgacgatggtcattttgtcaacatagagctggagtaa
EPI1944307                       atgagtcttctaaccgaggtcgaaacgcctaccaaaaacggatgggagtgcaactgcagcgattcaagtgatcctctcgttattgccgcaagtatcattgggatcttgcacttgatattgtggattcttgatcgccttttcttcaaatgcgtttatcgtcgccttaaatacggtttgaaaagagggccttctacggaaggagtacctgagtccatgagggaagagtaccggcaggaacagcagagtgctgtggatgttgacgatggtcattttgtcaacatagagctggagtaa
EPI1944315                       atgagtcttctaaccgaggtcgaaacgcctaccaaaaacggatgggagtgcaactgcagcgattcaagtgatcctctcgttattgccgcaagtatcattgggatcttgcacttgatattgtggattcttgatcgccttttcttcaaatgcgtttatcgtcgccttaaatacggtttgaaaagagggccttctacggaaggagtacctgagtccatgagggaagagtaccggcaggaacagcagagtgctgtggatgttgacgatggtcattttgtcaacatagagctggagtaa
EPI1944323                       atgagtcttctaaccgaggtcgaaacgcctaccaaaaacggatgggagtgcaactgcagcgattcaagtgatcctctcgttattgccgcaagtatcattgggatcttgcacttgatattgtggattcttgatcgccttttcttcaaatgcgtttatcgtcgccttaaatacggtttgaaaagagggccttctacggaaggagtacctgagtccatgagggaagagtaccggcaggaacagcagagtgctgtggatgttgacgatggtcattttgtcaacatagagctggagtaa
EPI1944331                       atgagtcttctaaccgaggtcgaaacgcctaccaaaaaaggatgggagtgcaactgcagcgattcaagtgatcctctcgttattgcagcaagtatcattgggatcttgcacttgatattgtggattcttgatcgccttttcttcaaatgcgtttatcgtcgccttaaatacggtttgaaaagagggccttctacggaaggagtacctgagtccatgagggaagagtaccggcaggaacagcagagtgctgtggatgttgacgatggtcattttgtcaacatagagctggagtaa
EPI1944336                       atgagtcttctaaccgaggtcgaaacgcctaccaaaaacggatgggagtgcaactgcagcgattcaagtgatcctctcgttattgccgcaagtatcattgggatcttgcacttgatattgtggattcttgatcgccttttcttcaaatgcgtttatcgtcgccttaaatacggtttgaaaagagggccttctacggaaggagtacctgagtccatgagggaagagtaccggcaggaacagcagagtgctgtggatgttgacgatggtcattttgtcaacatagagctggagtaa
EPI1944344                       atgagtcttctaaccgaggtcgaaacgcctaccaaaaaaggatgggagtgcaactgcagcgattcaagtgatcctctcgttattgcagcaagtatcattgggatcttgcacttgatattgtggattcttgatcgccttttcttcaaatgcgtttatcgtcgccttaaatacggtttgaaaagagggccttctacggaaggagtacctgagtccatgagggaagagtaccggcaggaacagcagagtgctgtggatgttgacgatggtcattttgtcaacatagagctggagtaa
EPI1944352                       atgagtcttctaaccgaggtcgaaacgcctaccaaaaacggatgggagtgcaactgcagcgattcaagtgatcctctcgttattgccgcaagtatcattgggatcttgcacttgatattgtggattcttgatcgccttttcttcaaatgcgtttatcgtcgccttaaatacggtttgaaaagagggccttctacggaaggagtacctgagtccatgagggaagagtaccggcaggaacagcagagtgctgtggatgttgacgatggtcattttgtcaacatagagctggagtaa
EPI1944360                       atgagtcttctaaccgaggtcgaaacgcctaccaaaaacggatgggagtgcaactgcagcgattcaagtgatcctctcgttattgccgcaagtatcattgggatcttgcacttgatattgtggattcttgatcgccttttcttcaaatgcgtttatcgtcgccttaaatacggtttgaaaagagggccttctacggaaggagtacctgagtccatgagggaagagtaccggcaggaacagcagagtgctgtggatgttgacgatggtcattttgtcaacatagagctggagtaa
EPI1944368                       atgagtcttctaaccgaggtcgaaacgcctaccaaaaacggatgggagtgcaactgcagcgattcaagtgatcctctcgttattgccgcaagtatcattgggatcttgcacttgatattgtggattcttgatcgccttttcttcaaatgcgtttatcgtcgccttaaatacggtttgaaaagagggccttctacggaaggagtacctgagtccatgagggaagagtaccggcaggaacagcagagtgctgtggatgttgacgatggtcattttgtcaacatagagctggagtaa
EPI1944376                       atgagtcttctaaccgaggtcgaaacgcctaccaaaaacggatgggagtgcaactgcagcgattcaagtgatcctctcgttattgccgcaagtatcattgggatcttgcacttgatattgtggattcttgatcgccttttcttcaaatgcgtttatcgtcgccttaaatacggtttgaaaagagggccttctacggaaggagtacctgagtccatgagggaagagtaccggcaggaacagcagagtgctgtggatgttgacgatggtcattttgtcaacatagagctggagtaa
EPI1944384                       atgagtcttctaaccgaggtcgaaacgcctaccaaaaacggatgggagtgcaactgcagcgattcaagtgatcctctcgttattgccgcaagtatcattgggatcttgcacttgatattgtggattcttgatcgccttttcttcaaatgcgtttatcgtcgccttaaatacggtttgaaaagagggccttctacggaaggagtacctgagtccatgagggaagagtaccggcaggaacagcagagtgctgtggatgttgacgatggtcattttgtcaacatagagctggagtaa
EPI1944392                       atgagtcttctaaccgaggtcgaaacgcctaccaaaaacggatgggagtgcaactgcagcgattcaagtgatcctctcgttattgccgcaagtatcattgggatcttgcacttgatattgtggattcttgatcgccttttcttcaaatgcgtttatcgtcgccttaaatacggtttgaaaagagggccttctacggaaggagtacctgagtccatgagggaagagtaccggcaggaacagcagagtgctgtggatgttgacgatggtcattttgtcaacatagagctggagtaa
EPI1944400                       atgagtcttctaaccgaggtcgaaacgcctaccaaaaacggatgggagtgcaactgcagcgattcaagtgatcctctcgttattgccgcaagtatcattgggatcttgcacttgatattgtggattcttgatcgccttttcttcaaatgcgtttatcgtcgccttaaatacggtttgaaaagagggccttctacggaaggagtacctgagtccatgagggaagagtaccggcaggaacagcagagtgctgtggatgttgacgatggtcattttgtcaacatagagctggagtaa
EPI1944408                       atgagtcttctaaccgaggtcgaaacgcctaccaaaaacggatgggagtgcaactgcagcgattcaagtgaccctctcgttattgccgcaagtatcattgggatcttgcacttgatattgtggattcttgatcgccttttcttcaaatgcgtttatcgtcgccttaaatacggtttgaaaagagggccttctacggaaggagtacctgagtccatgagggaagagtaccggcaggaacagcagagtgctgtggatgttgacgatggtcattttgtcaacatagagctggagtaa
EPI1944416                       atgagtcttctaaccgaggtcgaaacgcctaccaaaaacggatgggagtgcaactgcagcgattcaagtgatcctctcgttattgccgcaagtatcattgggatcttgcacttgatattgtggattcttgatcgccttttcttcaaatgcgtttatcgtcgccttaaatacggtttgaaaagagggccttctacggaaggagtacctgagtccatgagggaagagtaccggcaggaacagcagagtgctgtggatgttgacgatggtcattttgtcaacatagagctggagtaa
EPI1944424                       atgagtcttctaaccgaggtcgaaacgcctaccaaaaacggatgggagtgcaactgcagcgattcaagtgatcctctcgttattgccgcaagtatcattgggatcttgcacttgatattgtggattcttgatcgccttttcttcaaatgcgtttatcgtcgccttaaatacggtttgaaaagagggccttctacggaaggagtacctgagtccatgagggaagagtaccggcaggaacagcagagtgctgtggatgttgacgatggtcattttgtcaacatagagctggagtaa
EPI1944432                       atgagtcttctaaccgaggtcgaaacgcctaccaaaaacggatgggagtgcaactgcagcgattcaagtgatcctctcgttattgccgcaagtatcattgggatcttgcacttgatattgtggattcttgatcgccttttcttcaaatgcgtttatcgtcgccttaaatacggtttgaaaagagggccttctacggaaggagtacctgagtccatgagggaagagtaccggcaggaacagcagagtgctgtggatgttgacgatggtcattttgtcaacatagagctggagtaa
EPI1944440                       atgagtcttctaaccgaggtcgaaacgcctaccaaaaacggatgggagtgcaactgcagcgattcaagtgatcctctcgttattgccgcaagtatcattgggatcttgcacttgatattgtggattcttgatcgccttttcttcaaatgcgtttatcgtcgccttaaatacggtttgaaaagagggccttctacggaaggagtacctgagtccatgagggaagagtaccggcaggaacagcagagtgctgtggatgttgacgatggtcattttgtcaacatagagctggagtaa
EPI1944448                       atgagtcttctaaccgaggtcgaaacgcctaccaaaaacggatgggagtgcaactgcagcgattcaagtgatcctctcgttattgccgcaagtatcattgggatcttgcacttgatattgtggattcttgatcgccttttcttcaaatgcgtttatcgtcgccttaaatacggtttgaaaagagggccttctacggaaggagtacctgagtccatgagggaagagtaccggcaggaacagcagagtgctgtggatgttgacgatggtcattttgtcaacatagagctggagtaa
EPI1944456                       atgagtcttctaaccgaggtcgaaacgcctaccaaaaacggatgggagtgcaactgcagcgattcaagtgatcctctcgttattgccgcaagtatcattgggatcttgcacttgatattgtggattcttgatcgccttttcttcaaatgcgtttatcgtcgccttaaatacggtttgaaaagagggccttctacggaaggagtacctgagtccatgagggaagagtaccggcaggaacagcagagtgctgtggatgttgacgatggtcattttgtcaacatagagctggagtaa
EPI1944464                       atgagtcttctaaccgaggtcgaaacgcctaccaaaaacggatgggagtgcaactgcagcgattcaagtgatcctctcgttattgccgcaagtatcattgggatcttgcacttgatattgtggattcttgatcgccttttcttcaaatgcgtttatcgtcgccttaaatacggtttgaaaagagggccttctacggaaggagtacctgagtccatgagggaagagtaccggcaggaacagcagagtgctgtggatgttgacgatggtcattttgtcaacatagagctggagtaa
EPI1944472                       atgagtcttctaaccgaggtcgaaacgcctaccaaaaacggatgggagtgcaactgcagcgattcaagtgatcctctcgttattgccgcaagtatcattgggatcttgcacttgatattgtggattcttgatcgccttttctycaaatgcgtttatcgtcgccttaaatacggtttgaaaagagggccttctacggaaggagtacctgagtccatgagggaagagtaccggcaggaacagcagagtgctgtggatgttgacgatggtcattttgtcaacatagagctggagtaa
EPI1944480                       atgagtcttctaaccgaggtcgaaacgcctaccaaaaacggatgggagtgcaactgcagcgattcaagtgatcctctcgttattgccgcaagtatcattgggatcttgcacttgatattgtggattcttgatcgccttttcttcaaatgcgtttatcgtcgccttaaatacggtttgaaaagagggccttctacggaaggagtacctgagtccatgagggaagagtaccggcaggaacagcagagtgctgtggatgttgacgatggtcattttgtcaacatagagctggagtaa
EPI1944488                       atgagtcttctaaccgaggtcgaaacgcctaccaaaaacggatgggagtgcaactgcagcgattcaagtgatcctctcgttattgccgcaagtatcattgggatcttgcacttgatattgtggattcttgatcgccttttcttcaaatgcgtttatcgtcgccttaaatacggtttgaaaagagggccttctacggaaggagtacctgagtccatgagggaagagtaccggcaggaacagcagagtgctgtggatgttgacgatggtcattttgtcaacatagagctggagtaa
EPI1944496                       atgagtcttctaaccgaggtcgaaacgcctaccaaaaacggatgggagtgcaactgcagcgattcaagtgatcctctcgttattgccgcaagtatcattgggatcttgcacttgatattgtggattcttgatcgccttttcttcaaatgcgtttatcgtcgccttaaatacggtttgaaaagagggccttctacggaaggagtacctgagtccatgagggaagagtaccggcaggaacagcagagtgctgtggatgttgacgatggtcattttgtcaacatagagctggagtaa
EPI1945085                       atgagtcttctaaccgaggtcgaaacgcctaccaaaaacggatgggagtgcaactgcagcgattcaagtgatcctctcgttattgccgcaagtatcattgggatcttgcacttgatattgtggattcttgatcgccttttcttcaaatgcgtttatcgtcgccttaaatacggtttgaaaagagggccttctacggaaggagtacctgagtccatgagggaagagtaccggcaggaacagcagagtgctgtagatgttgacgatggtcattttgtcaacatagagctggagtaa
EPI1945094                       atgagtcttctaaccgaggtcgaaacgcctaccaaaaacggatgggagtgcaactgcagcgattcaagtgatcctctcgttattgccgcaagtatcattgggatcttgcacttgatattgtggattcttgatcgccttttcttcaaatgcgtttatcgtcgccttaaatacggtttgaaaagagggccttctacggaaggagtacctgagtccatgagggaagagtaccggcaggaacagcagagtgctgtggatgttgacgatggtcattttgtcaacatagagctggagtaa
EPI1945095                       atgagtcttctaaccgaggtcgaaacgcctaccaaaaacggatgggagtgcaactgcagcgattcaagtgaccctctcgttattgccgcaagtatcattgggatcttgcacttgatattgtggattcttgatcgccttttcttcaaatgcgtttatcgtcgccttaaatacggtttgaaaagagggccttctacggaaggagtacctgagtccatgagggaagagtaccggcaggaacagcagagtgctgtggatgttgacgatggtcattttgtcaacatagagctggagtaa
EPI1945109                       atgagtcttctaaccgaggtcgaaacgcctaccaaaaacggatgggagtgcaactgcagcgattcaagtgaccctctcgttattgccgcaagtatcattgggatcttgcacttgatattgtggattcttgatcgccttttcttcaaatgcgtttatcgtcgccttaaatacggtttgaaaagagggccttctacggaaggagtacctgagtccatgagggaagagtaccggcaggaacagcagagtgctgtggatgttgacgatggtcattttgtcaacatagagctggagtaa
EPI1945118                       atgagtcttctaaccgaggtcgaaacgcctaccaaaaacggatgggagtgcaactgcagcgattcaagtgaccctctcgttattgccgcaagtatcattgggatcttgcacttgatattgtggattcttgatcgccttttcttcaaatgcgtttatcgtcgccttaaatacggtttgaaaagagggccttctacggaaggagtacctgagtccatgagggaagagtaccggcaggaacagcagagtgctgtggatgttgacgatggtcattttgtcaacatagagctggagtaa
EPI1945126                       atgagtcttctaaccgaggtcgaaacgcctaccaaaaacggatgggagtgcaactgcagcgattcaagtgaccctctcgttattgccgcaagtatcattgggatcttgcacttgatattgtggattcttgatcgccttttcttcaaatgcgtttatcgtcgccttaaatacggtttgaaaagagggccttctacggaaggagtacctgagtccatgagggaagagtaccggcaggaacagcagagtgctgtggatgttgacgatggtcattttgtcaacatagagctggagtaa
EPI1945134                       atgagtcttctaaccgaggtcgaaacgcctaccaaaaacggatgggagtgcaactgcagcgattcaagtgaccctctcgttattgccgcaagtatcattgggatcttgcacttgatattgtggattcttgatcgccttttcttcaaatgcgtttatcgtcgccttaaatacggtttgaaaagagggccttctacggaaggagtacctgagtccatgagggaagagtaccggcaggaacagcagagtgctgtggatgttgacgatggtcattttgtcaacatagagctggagtaa
EPI1945142                       atgagtcttctaaccgaggtcgaaacgcctaccaaaaacggatgggagtgcaactgcagcgattcaagtgaccctctcgttattgccgcaagtatcattgggatcttgcacttgatattgtggattcttgatcgccttttcttcaaatgcgtttatcgtcgccttaaatacggtttgaaaagagggccttctacggaaggagtacctgagtccatgagggaagagtaccggcaggaacagcagagtgctgtggatgttgacgatggtcattttgtcaacatagagctggagtaa
EPI1945150                       atgagtcttctaaccgaggtcgaaacgcctaccaaaaacggatgggagtgcaactgcagcgattcaagtgaccctctcgttattgccgcaagtatcattgggatcttgcacttgatattgtggattcttgatcgccttttcttcaaatgcgtttatcgtcgccttaaatacggtttgaaaagagggccttctacggaaggagtacctgagtccatgagggaagagtaccggcaggaacagcagagtgctgtggatgttgacgatggtcattttgtcaacatagagctggagtaa
EPI1945158                       atgagtcttctaaccgaggtcgaaacgcctaccaaaaacggatgggagtgcaactgcagcgattcaagtgaccctctcgccattgccgcaagtatcattgggatcttgcacttgatattatggattcttgatcgccttttcttcaaatgcgtttatcgtcgccttaaatacggtttgaaaagagggccttctacggaaggagtacctgagtccatgagggaagagtaccggcaggaacagcagagtgctgtggatgttgacgatggtcattttgtcaacatagagctggagtaa
EPI1945166                       atgagtcttctaaccgaggtcgaaacgcctaccaaaaacggatgggagtgcaactgcagcgattcaagtgatcctctcgttattgccgcaagtatcattgggatcttgcacttgatattgtggattcttgatcgccttttcttcaaatgcgtttatcgtcgccttaaatacggtttgaaaagagggccttctacggaaggagtacctgagtccatgagggaagagtaccggcaggaacagcagagtgctgtggatgttgacgatggtcattttgtcaacatagagctggagtaa
EPI1945174                       atgagtcttctaaccgaggtcgaaacgcctaccaaaaacggatgggagtgcaactgcagcgattcaagtgatcctctcgttattgccgcaagtatcattgggatcttgcacttgatattgtggattcttgatcgccttttcttcaaatgcgtttatcgtcgccttaaatacggtttgaaaagagggccttctacggaaggagtacctgagtccatgagggaagagtaccggcaggaacagcagagtgctgtggatgttgacgatggtcattttgtcaacatagagctggagtaa
EPI1945182                       atgagtcttctaaccgaggtcgaaacgcctaccaaaaacggatgggagtgcaactgcagcgattcaagtgatcctctcgttattgccgcaagtatcattgggatcttgcacttgatattgtggattcttgatcgccttttcttcaaatgcgtttatcgtcgccttaaatacggtttgaaaagagggccttctacggaaggagtacctgagtccatgagggaagagtaccggcaggaacagcagagtgctgtggatgttgacgatggtcattttgtcaacatagagctggagtaa
EPI1945190                       atgagtcttctaaccgaggtcgaaacgcctaccaaaaacggatgggagtgcaactgcagcgattcaagtgatcctctcgttattgccgcaagtatcattgggatcttgcacttgatattgtggattcttgatcgccttttcttcaaatgcgtttatcgtcgccttaaatacggtttgaaaagagggccttctacggaaggagtacctgagtccatgagggaagagtaccggcaggaacagcagagtgctgtggatgttgacgatggtcattttgtcaacatagagctggagtaa
EPI1945198                       atgagtcttctaaccgaggtcgaaacgcctaccaaaaacggatgggagtgcaactgcagcgattcaagtgatcctctcgttattgccgcaagtatcattgggatcttgcacttgatattgtggattcttgatcgccttttcttcaaatgcgtttatcgtcgccttaaatacggtttgaaaagagggccttctacggaaggagtacctgagtccatgagggaagagtaccggcaggaacagcagagtgctgtggatgttgacgatggtcattttgtcaacatagagctggagtaa
EPI1945206                       atgagtcttctaaccgaggtcgaaacgcctaccaaaaacggatgggagtgcaactgcagcgattcaagtgatcctctcgttattgccgcaagtatcattgggatcttgcacttgatattgtggattcttgatcgccttttcttcaaatgcgtttatcgtcgccttaaatacggtttgaaaagagggccttctacggaaggagtacctgagtccatgagggaagagtaccggcaggaacagcagagtgctgtggatgttgacgatggtcattttgtcaacatagagctggagtaa
EPI1945214                       atgagtcttctaaccgaggtcgaaacgcctaccaaaaacggatgggagtgcaactgcagcgattcaagtgatcctctcgttattgccgcaagtatcattgggatcttgcacttgatattgtggattcttgatcgccttttcttcaaatgcgtttatcgtcgccttaaatacggtttgaaaagagggccttctacggaaggagtacctgagtccatgagggaagagtaccggcaggaacagcagagtgctgtggatgttgacgatggtcattttgtcaacatagagctggagtaa
EPI1945222                       atgagtcttctaaccgaggtcgaaacgcctaccaaaaacggatgggagtgcaactgcagcgattcaagtgaccctctcgttattgccgcaagtatcattgggatcttgcacttgatattgtggattcttgatcgccttttcttcaaatgcgtttatcgtcgccttaaatacggtttgaaaagagggccttctacggaaggagtacctgagtccatgagggaagagtaccggcaggaacagcagagtgctgtggatgttgacgatggtcattttgtcaacatagagctggagtaa
EPI1945230                       atgagtcttctaaccgaggtcgaaacgcctaccaaaaacggatgggagtgcaactgcagcgattcaagtgaccctctcgttattgccgcaagtatcattgggatcttgcacttgatattgtggattcttgatcgccttttcttcaaatgcgtttatcgtcgccttaaatacggtttgaaaagagggccttctacggaaggagtacctgagtccatgagggaagagtaccggcaggaacagcagagtgctgtggatgttgacgatggtcattttgtcaacatagagctggagtaa
EPI1945238                       atgagtcttctaaccgaggtcgaaacgcctaccaaaaacggatgggagtgcaactgcagcgattcaagtgaccctctcgttattgccgcaagtatcattgggatcttgcacttgatattgtggattcttgatcgccttttcttcaaatgcgtttatcgtcgccttaaatacggtttgaaaagagggccttctacggaaggagtacctgagtccatgagggaagagtaccggcaggaacagcagagtgctgtggatgttgacgatggtcattttgtcaacatagagctggagtaa
EPI1945246                       atgagtcttctaaccgaggtcgaaacgcctaccaaaaacggatgggagtgcaactgcagcgattcaagtgaccctctcgttattgccgcaagtatcattgggatcttgcacttgatattgtggattcttgatcgccttttcttcaaatgcgtttatcgtcgccttaaatacggtttgaaaagagggccttctacggaaggagtacctgagtccatgagggaagagtaccggcaggaacagcagagtgctgtggatgttgacgatggtcattttgtcaacatagagctggagtaa
EPI1945254                       atgagtcttctaaccgaggtcgaaacgcctaccaaaaacggatgggagtgcaactgcagcgattcaagtgaccctctcgttattgccgcaagtatcattgggatcttgcacttgatattgtggattcttgatcgccttttcttcaaatgcgtttatcgtcgccttaaatacggtttgaaaagagggccttctacggaaggagtacctgagtccatgagggaagagtaccggcaggaacagcagagtgctgtggatgttgacgatggtcattttgtcaacatagagctggagtaa
EPI1945262                       atgagtcttctaaccgaggtcgaaacgcctaccaaaaacggatgggagtgcaactgcagcgattcaagtgatcctctcgttattgccgcaagtatcattgggatcttgcacttgatattgtggattcttgatcgccttttcttcaaatgcgtttatcgtcgccttaaatacggtttgaaaagagggccttctacggaaggagtacctgagtccatgagggaagagtaccggcaggaacagcagagtgctgtggatgttgacgatggtcattttgtcaacatagagctggagtaa
EPI1945270                       atgagtcttctaaccgaggtcgaaacgcctaccaaaaacggatgggagtgcaactgcagcgattcaagtgatcctctcgttattgccgcaagtatcattgggatcttgcacttgatattgtggattcttgatcgccttttcttcaaatgcgtttatcgtcgccttaaatacggtttgaaaagagggccttctacggaaggagtacctgagtccatgagggaagagtaccggcaggaacagcagagtgctgtggatgttgacgatggtcattttgtcaacatagagctggagtaa
EPI1945278                       atgagtcttctaaccgaggtcgaaacgcctaccaaaaacggatgggagtgcaactgcagcgattcaagtgaccctctcgttattgccgcaagtatcattgggatcttgcacttgatattgtggattcttgatcgccttttcttcaaatgcgtttatcgtcgccttaaatacggtttgaaaagagggccttctacggaaggagtacctgagtccatgagggaagagtaccggcaggaacagcagagtgctgtggatgttgacgatggtcattttgtcaacatagagctggagtaa
EPI1945286                       atgagtcttctaaccgaggtcgaaacgcctaccaaaaacggatgggagtgcaactgcagcgattcaagtgatcctctcgttattgccgcaagtatcattgggatcttgcacttgatattgtggattcttgatcgccttttcttcaaatgcgtttatcgtcgccttaaatacggtttgaaaagagggccttctacggaaggagtacctgagtccatgagggaagagtaccggcaggaacagcagagtgctgtggatgttgacgatggtcattttgtcaacatagagctggagtaa
EPI1945333                       atgagtcttctaaccgaggtcgaaacgcctaccaaaaacggatgggagtgcaactgcagcgattcaagtgatcctctcgttattgccgcaagtatcattgggatcttgcacttgatattgtggattcttgatcgccttttcttcaaatgcgtttatcgtcgccttaaatacggtttgaaaagagggccttctacggaaggagtacctgagtccatgagggaagagtaccggcaggaacagcagagtgctgtggatgttgacgatggtcattttgtcaacatagagctggagtaa
EPI1945368                       atgagtcttctaaccgaggtcgaaacgcctaccaaaaacggatgggagtgcaactgcagcgattcaagtgatcctctcgttattgccgcaagtatcattgggatcttgcacttgatattgtggattcttgatcgccttttcttcaaatgcgtttatcgtcgccttaaatacggtttgaaaagagggccttctacggaaggagtacctgagtccatgagggaagagtaccggcaggaacagcagagtgctgtggatgttgacgatggtcattttgtcaacatagagctggagtaa
EPI1945376                       atgagtcttctaaccgaggtcgaaacgcctaccaaaaacggatgggagtgcaactgcagcgattcaagtgatcctctcgttattgccgcaagtatcattgggatcttgcacttgatattgtggattcttgatcgccttttcttcaaatgcgtttatcgtcgccttaaatacggtttgaaaagagggccttctacggaaggagtacctgagtccatgagggaagagtaccggcaggaacagcagagtgctgtggatgttgacgatggtcattttgtcaacatagagctggagtaa
EPI1945384                       atgagtcttctaaccgaggtcgaaacgcctaccaaaaacggatgggagtgcaactgcagcgattcaagtgatcctctcgttattgccgcaagtatcattgggatcttgcacttgatattgtggattcttgatcgccttttcttcaaatgcgtttatcgtcgccttaaatacgatttgaaaagagggccttctacggaaggagtacctgagtccatgagggaagagtaccggcaggaacagcagagtgctgtggatgttgacgatggtcattttgtcaacatagagctggagtaa
EPI1945440                       atgagtcttctaaccgaggtcgaaacgcctaccaaaaacggatgggagtgcaactgcagcgattcaagtgatcctctcgttattgccgcaagtatcattgggatcttgcacttgatattgtggattcttgatcgccttttcttcaaatgcgtttatcgtcgccttaaatacggtttgaaaggagggccttctacggaaggagtacctgagtccatgagggaagagtaccggcaggaacagcagagtgctgtggatgttgacgatggtcattttgtcaacatagagctggagtaa
EPI1945456                       atgagtcttctaaccgaggtcgaaacgcctaccaaaaacggatgggagtgcaactgcagcgattcaagtgatcctctcgttattgccgcaagtatcattgggatcttgcacttgatattgtggattcttgatcgccttttcttcaaatgcgtttatcgtcgccttaaatacggtttgaaaggagggccttctacggaaggagtacctgagtccatgagggaagagtaccggcaggaacagcagagtgctgtggatgttgacgatggtcattttgtcaacatagagctggagtaa
EPI1945464                       atgagtcttctaaccgaggtcgaaacgcctaccaaaaacggatgggagtgcaactgcagcgattcaagtgatcctctcgttattgccgcaagtatcattgggatcttgcacttgatattgtggattcttgatcgccttttcttcaaatgcgtttatcgtcgccttaaatacggtttgaaaagagggccttctacggaaggagtacctgagtccatgagggaagagtaccggcaggaacagcagagtgctgtggatgttgacgatggtcattttgtcaacatagagctggagtaa
EPI1945480                       atgagtcttctaaccgaggtcgaaacgcctaccaaaaacggatgggagtgcaactgcagcgattcaagtgatcctctcgttattgccgcaagtatcattgggatcttgcacttgatattgtggattcttgatcgccttttcttcaaatgcgtttatcgtcgccttaaatacggtttgaaaagagggccttctacggaaggagtacctgagtccatgagggaagagtaccggcaggaacagcagagtgctgtggatgttgacgatggtcattttgtcaacatagagctggagtaa
EPI1945517                       atgagtcttctaaccgaggtcgaaacgcctaccaaaaacggatgggagtgcaactgcagcgattcaagtgatcctctcgttattgccgcaagtatcattgggatcttgcacttgatattgtggattcttgatcgccttttcttcaaatgcgtttatcgtcgccttaaatacggtttgaaaagagggccttctacggaaggagtacctgagtccatgagggaagagtaccggcaggaacagcagagtgctgtggatgttgacgatggtcattttgtcaacatagagctggagtaa
EPI1945525                       atgagtcttctaaccgaggtcgaaacgcctaccaaaaacggatgggagtgcaactgcagcgattcaagtgatcctctcgttattgccgcaagtatcattgggatcttgcacttgatattgtggattcttgatcgccttttcttcaaatgcgtttatcgtcgccttaaatacggtttgaaaagagggccttctacggaaggagtacctgagtccatgagggaagagtaccggcaggaacagcagagtgctgtggatgttgacgatggtcattttgtcaacatagagctggagtaa
EPI1945533                       atgagtcttctaaccgaggtcgaaacgcctaccaaaaacggatgggagtgcaactgcagcgattcaagtgatcctctcgttattgccgcaagtatcattgggatcttgcacttgatattgtggattcttgatcgccttttcttcaaatgcgtttatcgtcgccttaaatacggtttgaaaggagggccttctacggaaggagtacctgagtccatgagggaagagtaccggcaggaacagcagagtgctgtggatgttgacgatggtcattttgtcaacatagagctggagtaa
EPI1945580                       atgagtcttctaaccgaggtcgaaacgcctaccaaaaacggatgggagtgcaactgcagcgattcaagtgatcctctcgttattgccgcaagtatcattgggatcttgcacttgatattgtggattcttgatcgccttttcttcaaatgcgtttatcgtcgccttaaatacggtttgaaaagagggccttctacggaaggagtacctgagtccatgagggaagagtaccggcaggaacagcagagtgctgtggatgttgacgatggtcattttgtcaacatagagctggagtaa
EPI1946081                       atgagtcttctaaccgaggtcgaaacgcctaccaaaaacggatgggagtgcaactgcagcgattcaagtgaccctctcgttattgccgcaagtatcattgggatcttgcacttgatattgtggattcttgatcgccttttcttcaaatgcgtttatcgtcgccttaaatacggtttgaaaagagggccttctacggaaggagtacctgagtccatgagggaagagtaccggcaggaacagcagagtgctgtggatgttgacgatggtcattttgtcaacatagagctggagtaa
EPI1946089                       atgagtcttctaaccgaggtcgaaacgcctaccaaaaacggatgggagtgcaactgcagcgattcaagtgaccctctcgttattgccgcaagtatcattgggatcttgcacttgatattgtggattcttgatcgccttttcttcaaatgcgtttatcgtcgccttaaatacggtttgaaaagagggccttctacggaaggagtacctgagtccatgagggaagagtaccggcaggaacagcagagtgctgtggatgttgacgatggtcattttgtcaacatagagctggagtaa
EPI1946290                       atgagtcttctaaccgaggtcgaaacgcctaccaaaaacggatgggagtgcaactgcagcgattcaagtgaccctctcgttattgccgcaagtatcattgggatcttgcacttgatattgtggattcttgatcgccttttcttcaaatgcgtttatcgtcgccttaaatacggtttgaaaagagggccttctacggaaggagtacctgagtccatgagggaagagtaccggcaggaacagcagagtgctgtggatgttgacgatggtcattttgtcaacatagagctggagtaa
EPI1946298                       atgagtcttctaaccgaggtcgaaacgcctaccaaaaacggatgggagtgcaactgcagcgattcaagtgatcctctcgttattgccgcaagtatcattgggatcttgcacttgatattgtggattcttgatcgccttttcttcaaatgcgtttatcgtcgccttaaatacggtttgaaaagagggccttctacggaaggagtacctgagtccatgagggaagggtaccggcaggaacagcagagtgctgtggatgttgacgatggtcattttgtcaacatagagctggagtaa
EPI1946306                       atgagtcttctaaccgaggtcgaaacgcctaccaaaaacggatgggagtgcaactgcagcgattcaagtgatcctctcgttattgccgcaagtatcattgggatcttgcacttgatattgtggattcttgatcgccttttcttcaaatgcgtttatcgtcgccttaaatacggtttgaaaagagggccttctacggaaggagtacctgagtccatgagggaagagtaccggcaggaacagcagagtgctgtggatgttgacgatggtcattttgtcaacatagagctggagtaa
EPI1946314                       atgagtcttctaaccgaggtcgaaacgcctaccaaaaacggatgggagtgcaactgcagcgattcaagtgatcctctcgttattgccgcaagtatcattgggatcttgcacttgatattgtggattcttgatcgccttttcttcaaatgcgtttatcgtcgccttaaatacggtttgaaaagagggccttctacggaaggagtacctgagtccatgagggaagagtaccggcaggaacagcagagtgctgtggatgttgacgatggtcattttgtcaacatagagctggagtaa
EPI1946322                       atgagtcttctaaccgaggtcgaaacgcctaccaaaaacggatgggagtgcaactgcagcgattcaagtgatcctctcgttattgccgcaagtatcattgggatcttgcacttgatattgtggattcttgatcgccttttcttcaaatgcgtttatcgtcgccttaaatacggtttgaaaagagggccttctacggaaggagtacctgagtccatgagggaagagtaccggcaggaacagcagagtgctgtggatgttgacgatggtcattttgtcaacatagagctggagtaa
EPI1946330                       atgagtcttctaaccgaggtcgaaacgcctaccaaaaacggatgggagtgcaactgcagcgattcaagtgaccctctcgttattgccgcaagtatcattgggatcttgcacttgatattgtggattcttgatcgccttttcttcaaatgcgtttatcgtcgccttaaatacggtttgaaaagagggccttctacggaaggagtacctgagtccatgagggaagagtaccggcaggaacagcagagtgctgtggatgttgacgatggtcattttgtcaacatagagctggagtaa
EPI1946338                       atgagtcttctaaccgaggtcgaaacgcctaccaaaaacggatgggagtgcaactgcagcgattcaagtgatcctctcgttattgccgcaagtatcattgggatcttgcacttgatattgtggattcttgatcgccttctcttcaaatgcgtttatcgtcgccttaaatacggtttgaaaagagggccttctacggaaggagtacctgagtccatgagggaagagtaccggcaggaacagcagagtgctgtggatgttgacgatggtcattttgtcaacatagagctggagtaa
EPI1946346                       atgagtcttctaaccgaggtcgaaacgcctaccaaaaacggatgggagtgcaactgcagcgattcaagtgatcctctcgttattgccgcaagtatcattgggatcttgcacttgatattgtggattcttgatcgccttttcttcaaatgcgtttatcgtcgccttaaatacggtttgaaaagagggccttctacggaaggagtacctgagtccatgagggaagagtaccggcaggaacagcagagtgctgtggatgttgacgatggtcattttgtcaacatagagctggagtaa
EPI1946354                       atgagtcttctaaccgaggtcgaaacgcctaccaaaaacggatgggagtgcaactgcagcgattcaagtgaccctctcgttattgccgcaagtatcattgggatcttgcacttgatattgtggattcttgatcgccttttcttcaaatgcgtttatcgtcgccttaaatacggtttgaaaagagggccttctacggaaggagtacctgagtccatgagggaagagtaccggcaggaacagcagagtgctgtggatgttgacgatggtcattttgtcaacatagagctggagtaa
EPI1946362                       atgagtcttctaaccgaggtcgaaacgcctaccaaaaacggatgggagtgcaactgcagcgattcaagtgatcctctcgttattaccgcaagtatcattgggatcttgcacttgatattgtggattcttgatcgccttttcttcaaatgcgtttatcgtcgccttaaatacggtttgaaaagagggccttctacggaaggagtacctgagtccatgagggaagagtaccggcaggaacagcagagtgctgtggatgttgacgatggtcattttgtcaacatagagctggagtaa
EPI1946370                       atgagtcttctaaccgaggtcgaaacgcctaccaaaaacggatgggagtgcaactgcagcgattcaagtgatcctctcgttattgccgcaagtatcattgggatcttgcacttgatattgtggattcttgatcgccttttcttcaaatgcgtttatcgtcgccttaaatacggtttgaaaagagggccttctacggaaggagtacctgagtccatgagggaagagtaccggcaggaacagcagagtgctgtggatgttgacgatggtcattttgtcaacatagagctggagtaa
EPI1946378                       atgagtcttctaaccgaggtcgaaacgcctaccaaaaacggatgggagtgcaactgcagcgattcaagtgatcctctcgttattgccgcaagtatcattgggatcttgcacttgatattgtggattcttgatcgccttttcttcaaatgcgtttatcgtcgccttaaatacggtttgaaaagagggccttctacggaaggagtacctgagtccatgagggaagagtaccggcaggaacagcagagtgctgtggatgttgacgatggtcattttgtcaacatagagctggagtaa
EPI1946386                       atgagtcttctaaccgaggtcgaaacgcctaccaaaaacggatgggagtgcaactgcagcgattcaagtgaccctctcgttattgccgcaagtatcattgggatcttgcacttgatattgtggattcttgatcgccttttcttcaaatgcgtttatcgtcgccttaaatacggtttgaaaagagggccttctacggaaggagtacctgagtccatgagggaagagtaccggcaggaacagcagagtgctgtggatgttgacgatggtcattttgtcaacatagagctggagtaa
EPI1946394                       atgagtcttctaaccgaggtcgaaacgcctaccaaaaacggatgggagtgcaactgcagcgattcaagtgatcctctcgttattgccgcaagtatcattgggatcttgcacttgatattgtggattcttgatcgccttttcttcaaatgcgtttatcgtcgccttaaatacggtttgaaaagagggccttctacggaaggagtacctgagtccatgagggaagagtaccggcaggaacagcagagtgctgtggatgttgacgatggtcattttgtcaacatagagctggagtaa
EPI1946402                       atgagtcttctaaccgaggtcgaaacgcctaccaaaaacggatgggagtgcaactgcagcgattcaagtgatcctctcgttattgccgcaagtatcattgggatcttgcacttgatattgtggattcttgatcgccttttcttcaaatgcgtttatcgtcgccttaaatacggtttgaaaagagggccttctacggaaggagtacctgagtccatgagggaagagtaccggcaggaacagcagagtgctgtggatgttgacgatggtcattttgtcaacatagagctggagtaa
EPI1947415                       atgagtcttctaaccgaggtcgaaacgcctaccaaaaacggatgggagtgcaactgcagcgattcaagtgaccctctcgttattgccgcaagtatcattgggatcttgcacttgatattgtggattcttgatcgccttttcttcaaatgcgtttatcgtcgccttaaatacggtttgaaaagagggccttctacggaaggagtacctgagtccatgagggaagagtaccggcaggaacagcagagtgctgtggatgttgacgatggtcattttgtcaacatagagctggagtaa
EPI1947423                       atgagtcttctaaccgaggtcgaaacgcctaccaaaaacggatgggagtgcaactgcagcgattcaagtgatcctctcgttattgccgcaagtatcattgggatcttgcacttgatattgtggattcttgatcgccttttcttcaaatgcgtttatcgtcgccttaaatacggtttgaaaagagggccttctacggaaggagtacctgagtccatgagggaagagtaccggcaggaacagcagagtgctgtggatgttgacgatggtcattttgtcaacatagagctggagtaa
EPI1947431                       atgagtcttctaaccgaggtcgaaacgcctaccaaaaacggatgggagtgcaactgcagcgattcaagtgatcctctcgttattgccgcaagtatcattgggatcttgcacttgatattgtggattcttgatcgccttttcttcaaatgcgtttatcgtcgccttaaatacggtttgaaaagagggccttctacggaaggagtacctgagtccatgagggaagagtaccggcaggaacagcagagtgctgtggatgttgacgatggtcattttgtcaacatagagctggagtaa
EPI1947439                       atgagtcttctaaccgaggtcgaaacgcctaccaaaaacggatgggagtgcaactgcagcgattcaagtgatcctctcgttattgccgcaagtatcattgggatcttgcacttgatattgtggattcttgatcgccttttcttcaaatgcgtttatcgtcgccttaaatacggtttgaaaagagggccttctacggaaggagtacctgagtccatgagggaagagtatcggcaggaacagcagagtgctgtggatgttgacgatggtcattttgtcaacatagagctggagtaa
EPI1949193                       atgagtcttctaaccgaggtcgaaacgcctaccaaaaacggatgggagtgcaactgcagcgattcaagtgatcctctcgttattgccgcaagtatcattgggatcttgcacttgatattgtggattcttgatcgccttttcttcaaatgcgtttatcgtcgccttaaatacggtttgaaaagagggccttctacggaaggagtacctgagtccatgagggaagagtaccggcaggaacagcagagtgctgtggatgttgacgatggtcattttgtcaacatagagctggagtaa
EPI1949201                       atgagtcttctaaccgaggtcgaaacgcctaccaaaaacggatgggagtgcaactgcagcgattcaagtgatcctctcgttattgccgcaagtatcattgggatcttgcacttgatattgtggattcttgatcgccttttcttcaaatgcgtttatcgtcgccttaaatacggtttgaaaagagggccttctacggaaggagtacctgagtccatgagggaagagtaccggcaggaacagcagagtgctgtggatgttgacgatggtcattttgtcaacatagagctggagtaa
EPI1949330                       atgagtcttctaaccgaggtcgaaacgcctaccaaaaacggatgggagtgcaactgcagcgattcaagtgatcctctcgttattgccgcaagtatcattgggatcttgcacttgatattgtggattcttgatcgccttttcttcaaatgcgtttatcgtcgccttaaatacggtttgaaaagagggccttctacggaaggagtacctgagtccatgagggaagagtaccggcaggaacagcagagtgctgtggatgttgacgatggtcattttgtcaacatagagctggagtaa
EPI1949877                       atgagtcttctaaccgaggtcgaaacgcctaccaaaaacggatgggagtgcaactgcagcgattcaagtgatcctctcgttattgccgcaagtatcattgggatcttgcacttgatattgtggattcttgatcgccttttcttcaaatgcgtttatcgtcgccttaaatacggtttgaaaagagggccttctacggaaggagtacctgagtccatgagggaagagtaccggcaggaacagcagagtgctgtggatgttgacgatggtcattttgtcaacatagagctggagtaa
EPI1949885                       atgagtcttctaaccgaggtcgaaacgcctaccaaaaacggatgggagtgcaactgcagcgattcaagtgatcctctcgttattgccgcaagtatcattgggatcttgcacttgatattgtggattcttgatcgccttttcttcaaatgcgtttatcgtcgccttaaatacggtttgaaaagagggccttctacggaaggagtacctgagtccatgagggaagagtaccggcaggaacagcagagtgctgtggatgttgacgatggtcattttgtcaacatagagctggagtaa
EPI1949893                       atgagtcttctaaccgaggtcgaaacgcctaccaaaaacggatgggagtgcaactgcagcgattcaagtgaccctctcgttattgccgcaagtatcattgggatcttgcacttgatattgtggattcttgatcgccttttcttcaaatgcgtttatcgtcgccttaaatacggtttgaaaagagggccttctacggaaggagtacctgagtccatgagggaagagtaccggcaggaacagcagagtgctgtggatgttgacgatggtcattttgtcaacatagagctggagtaa
EPI1949901                       atgagtcttctaaccgaggtcgaaacgcctaccaaaaacggatgggagtgcaactgcagcgattcaagtgaccctctcgttattgccgcaagtatcattgggatcttgcacttgatattgtggattcttgatcgccttttcttcaaatgcgtttatcgtcgccttaaatacggtttgaaaggagggccttctacggaaggagtgcctgagtccatgagggaagagtaccggcaggaacagcagagtgctgtggatgttgacgatggtcattttgtcaacatagagctggagtaa
EPI1950418                       atgagtcttctaaccgaggtcgaaacgcctaccaaaaacggatgggagtgcaactgcagcgattcaagtgatcctctcgttattgccgcaagtatcattgggatcttgcacttgatattgtggattcttgatcgccttttcttcaaatgcgtttatcgtcgccttaaatacggtttgaaaagagggccttctacggaaggagtacctgagtccatgagggaagagtaccggcaggaacagcagagtgctgtggatgttgacgatggtcattttgtcaacatagagctggagta?
EPI1950426                       atgagtcttctaaccgaggtcgaaacgcctaccaaaaacggatgggagtgcaactgcagcgattcaagtgatcctctcgttattgccgcaagtatcattgggatcttgcacttgatattgtggattcttgatcgccttttcttcaaatgcgtttatcgtcgccttaaatacggtttgaaaagagggccttctacggaaggagtacctgagtccatgagggaagagtaccggcaggaacagcagagtgctgtggatgttgacgatggtcattttgtcaacatagagctggagta?
EPI1950434                       atgagtcttctaaccgaggtcgaaacgcctaccaaaaacggatgggagtgcaactgcagcgattcaagtgatcctctcgttattgccgcaagtatcattgggatcttgcacttgatattgtggattcttgatcgccttttcttcaaatgcgtttatcgtcgccttaaatacggtttgaaaggagggccttctacggaaggagtacctgagtccatgagggaagagtaccggcaggaacagcagagtgctgtggatgttgacgatggtcattttgtcaacatagagctggagta?
EPI1950442                       atgagtcttctaaccgaggtcgaaacgcctaccaaaaacggatgggagtgcaactgcagcgattcaagtgatcctctcgttattgccgcaagtatcattgggatcttgcacttgatattgtggattcttgatcgccttttcttcaaatgcgtttatcgtcgccttaaatacggtttgaaaggagggccttctacggaaggagtacctgagtccatgagggaagagtaccggcaggaacagcagagtgctgtggatgttgacgatggtcattttgtcaacatagagctggagta?
EPI1950450                       atgagtcttctaaccgaggtcgaaacgcctaccaaaaacggatgggagtgcaactgcagcgattcaagtgatcctctcgttattgccgcaagtatcattgggatcttgcacttgatattgtggattcttgatcgccttttcttcaaatgcgtttatcgtcgccttaaatacggtttgaaaagagggccttctacggaaggagtacctgagtccatgagggaagagtaccggcaggaacagcagagtgctgtggatgttgacgatggtcattttgtcaacatagagctggagta?
EPI1950458                       atgagtcttctaaccgaggtcgaaacgcctaccaaaaacggatgggagtgcaactgcagcgattcaagtgatcctctcgttattgccgcaagtatcattgggatcttgcacttgatattgtggattcttgatcgccttttcttcaaatgcgtttatcgtcgccttaaatacggtttgaaaggagggccttctacggaaggagtacctgagtccatgagggaagagtaccggcaggaacagcagagtgctgtggatgttgacgatggtcattttgtcaacatagagctggagta?
EPI1950490                       atgagtcttctaaccgaggtcgaaacgcctaccaaaaacggatgggagtgcaactgcagcgattcaagtgaccctctcgttattgccgcaagtatcattgggatcttgcacttgatattgtggattcttgatcgccttttcttcaaatgcgtttatcgtcgccttaaatacggtttgaaaagagggccttctacggaaggagtacctgagtccatgagggaagagtaccggcaggaacagcagagtgctgtggatgttgacgatggtcattttgtcaacatagagctggagtaa
EPI1950882                       atgagtcttctaaccgaggtcgaaacgcctaccaaaaacggatgggagtgcaactgcagcgattcaagtgatcctctcgttattgccgcaagtatcattgggatcttgcacttgatattgtggattcttgatcgtcttttcttcaaatgcgtttatcgtcgccttaaatacggtttgaaaagagggccttctacggaaggagtacctgagtccatgagggaagagtaccggcaggaacagcagagtgctgtggatgttgacgatggtcattttgtcaacatagagctggagtaa
EPI1950890                       atgagtcttctaaccgaggtcgaaacgcctaccaaaaacggatgggagtgcaactgcagcgattcaagtgatcctctcgttattgccgcaagtatcattggaatcttgcacttgatattgtggattcttgatcgccttttcttcaaatgcgtttatcgtcgccttaaatacggtttgaaaagagggccttctacggaaggagtacctgagtccatgagggaagagtaccggcaggaacagcagagtgctgtggatgttgacgatggtcattttgtcaacatagagctggagtaa
EPI1951288                       atgagtcttctaaccgaggtcgaaacgcctaccaaaaacggatgggagtgcaactgcagcgattcaagtgatcctctcgttattgccgcaagtatcattgggatcttgcacttgatattgtggattcttgatcgccttttcttcaaatgcgtttatcgtcgccttaaatacggtttgaaaagagggccttctacggaaggagtacctgagtccatgagggaagagtaccggcaggaacagcagagtgctgtggatgttgacgatggtcattttgtcaacatagagctggagta?
EPI1951296                       atgagtcttctaaccgaggtcgaaacgcctaccaaaaacggatgggagtgcaactgcagcgattcaagtgatcctctcgttattgccgcaagtatcattgggatcttgcacttgatattgtggattcttgatcgccttttcttcaaatgcgtttatcgtcgccttaaatacggtttgaaaagagggccttctacggaaggagtacctgagtccatgagggaagagtaccggcaggaacagcagagtgctgtggatgttgacgatggtcattttgtcaacatagagctggagta?
EPI1951304                       atgagtcttctaaccgaggtcgaaacgcctaccaaaaacggatgggagtgcaactgcagcgattcaagtgatcctctcgttattgccgcaagtatcattgggatcttgcacttgatattgtggattcttgatcgccttttcttcaaatgcgtttatcgtcgccttaaatacggtttgaaaagagggccttctacggaaggagtacctgagtccatgagggaagagtaccggcaggaacagcagagtgctgtggatgttgacgatggtcattttgtcaacatagagctggagta?
EPI1951312                       atgagtcttctaaccgaggtcgaaacgcctaccaaaaacggatgggagtgcaactgcagcgattcaagtgatcctctcgttattgccgcaagtatcattgggatcttgcacttgatattgtggattcttgatcgccttttcttcaaatgcgtttatcgtcgccttaaatacggtttgaaaagagggccttctacggaaggagtacctgagtccatgagggaagagtaccggcaggaacagcagagtgctgtggatgttgacgatggtcattttgtcaacatagagctggagta?
EPI1951320                       atgagtcttctaaccgaggtcgaaacgcctaccaaaaacggatgggagtgcaactgcagcgattcaagtgatcctctcgttattgccgcaagtatcattgggatcttgcacttgatattgtggattcttgatcgccttttcttcaaatgcgtttatcgtcgccttaaatacggtttgaaaagagggccttctacggaaggagtacctgagtccatgagggaagagtaccggcaggaacagcagagtgctgtggatgttgacgatggtcattttgtcaacatagagctggagta?
EPI1951328                       atgagtcttctaaccgaggtcgaaacgcctaccaaaaacggatgggagtgcaactgcagcgattcaagtgatcctctcgttattgccgcaagtatcattgggatcttgcacttgatattgtggattcttgatcgccttttcttcaaatgcgtttatcgtcgccttaaatacggtttgaaaagagggccttctacggaaggagtacctgagtccatgagggaagagtaccggcaggaacagcagagtgctgtggatgttgacgatggtcattttgtcaacatagagctggagta?
EPI1956635                       atgagtcttctaaccgaggtcgaaacgcctaccaaaaacggatgggagtgcaactgcagcgattcaagtgatcctctcgttattgccgcaagtatcattgggatcttgcacttgatattgtggattcttgatcgccttttcttcaaatgcgtttatcgtcgccttaaatacggtttgaaaagagggccttctacggaaggagtacctgagtccatgagggaagagtaccggcaggaacagcagagtgctgtggatgttgacgatggtcattttgtcaacatagagctggagtaa
EPI1956651                       atgagtcttctaaccgaggtcgaaacgcctaccaaaaacggatgggagtgcaactgcagcgattcaagtgatcctctcgttattgccgcaagtatcattgggatcttgcacttgatattgtggattcttgatcgccttttcttcaaatgcgtttatcgtcgccttaaatacggtttgaaaagagggccttctacggaaggagtacctgagtccatgagggaagagtaccggcaggaacagcagagtgctgtggatgttgacgatggtcattttgtcaacatagagctggagtaa
EPI1958420                       atgagtcttctaaccgaggtcgaaacgcctaccaaaaacggatgggagtgcaactgcagcgattcaagtgatcctctcgttattgccgcaagtatcattgggatcttgcacttgatattgtggattcttgatcgccttttcttcaaatgcgtttatcgtcgccttaaatacggtttgaaaagagggccttctacggaaggagtacctgagtccatgagggaagagtaccggcaggaacagcagagtgctgtggatgttgacgatggtcattttgtcaacatagagctggagtaa
EPI1958436                       atgagtcttctaaccgaggtcgaaacgcctaccaaaaacggatgggagtgcaactacagcgattcaagtgaccctctcgttattgccgcaagtatcattgggatcttgcacttgatattgtggattcttgatcgccttttcttcaaatgcgtttatcgtcgccttaaatacggtttgaaaagagggccttctacggaaggagtacctgagtccatgagggaagagtaccggcaggaacagcagagtgctgtggatgttgacgatggtcattttgtcaacatagagctggagtaa
EPI1958444                       atgagtcttctaaccgaggtcgaaacgcctaccaaaaacggatgggagtgcaactgcagcgattcaagtgaccctctcgttattgccgcaagtatcattgggatcttgcacttgatattgtggattcttgatcgccttttcttcaaatgcgtttatcgtcgccttaaatacggtttgaaaagagggccttctacggaaggagtacctgagtccatgagggaagagtaccggcaggaacagcagagtgctgtggatgttgacgatggtcattttgtcaacatagagctggagtaa
EPI1958452                       atgagtcttctaaccgaggtcgaaacgcctaccaaaaacgtatgggagtgcaactgcagcgattcaagtgatcctctcgttattgccgcaagtatcattgggatcttgcacttgatattgtggattcttgatcgccttttcttcaaatgcgtttatcgtcgccttaaatacggtttgaaaagagggccttctacggaaggagtacctgagtccatgagggaagagtaccggcaggaacagcagagtgctgtggatgttgacgatggtcattttgtcaacatagagctggagtaa
EPI1958568                       atgagtcttctaaccgaggtcgaaacgcctaccaaaaacggatgggagtgcaactgcagcgattcaagtgatcctctcgttattgccgcaagtatcattgggatcttgcacttgatattgtggattcttgatcgccttttcttcaaatgcgtttatcgtcgccttaaatacggtttgaaaagagggccttctacggaaggagtacctgagtccatgagggaagagtaccggcaggaacagcagagtgctgtggatgttgacgatggtcattttgtcaacatagagctggagtaa
EPI1958728                       atgagtcttctaaccgaggtcgaaacgcctaccaaaaacggatgggagtgcaactgcagcgattcaagtgaccctctcgttattgccgcaagtatcattgggatcttgcacttgacattgtggattcttgatcgccttttcttcaaatgcgtttatcgtcgccttaaatacggtttgaaaagagggccttctacggaaggagtacctgagtccatgagggaagagtaccggcaggaacagcagagtgctgtggatgttgacgatggtcattttgtcaacatagagctggagtaa
EPI1958809                       atgagtcttctaaccgaggtcgaaacgcctaccaaaaacggatgggagtgcaactgcagcgattcaagtgatcctctcgttattgccgcaagtatcattgggatcttgcacttgatattgtggattcttgatcgccttttcttcaaatgcgtttatcgtcgccttaaatacggtttgaaaagagggccttctacggaaggagtacctgagtccatgagggaagagtaccggcaggaacagcagagtgctgtggatgttgacgatggtcattttgtcaacatagagctggagtaa
EPI1959422                       atgagtcttctaaccgaggtcgaaacgcctaccaaaaacggatgggagtgcaactgcagcgattcaagtgatcctctcgttattgccgcaagtatcattgggatcttgcacttgatattgtggattcttgatcgccttttcttcaaatgcgtttatcgtcgccttaaatacggtttgaaaagagggccttctacggaaggagtacctgagtccatgagggaagagtaccggcaggaacagcagagtgctgtggatgttgacgatggtcattttgtcaacatagagctggagtaa
EPI1959430                       atgagtcttctaaccgaggtcgaaacgcctaccaaaaacggatgggagtgcaactgcagcgattcaagtgatcctctcgttattgccgcaagtatcattgggatcttgcacttgatattgtggattcttgatcgccttttcttcaaatgcgtttatcgtcgccttaaatacggtttgaaaagagggccttctacggaaggagtacctgagtccatgagggaagagtaccggcaggaacagcagagtgctgtggatgttgacgatggtcattttgtcaacatagagctggagtaa
EPI1959438                       atgagtcttctaaccgaggtcgaaacgcctaccaaaaacggatgggagtgcaactgcagcgattcaagtgatcctctcgttattgccgcaagtatcattgggatcttgcacttgatattgtggattcttgatcgccttttcttcaaatgcgtttatcgtcgccttaaatacggtttgaaaagagggccttctacggaaggagtacctgagtccatgagggaagagtaccggcaggaacagcagagtgctgtggatgttgacgatggtcattttgtcaacatagagctggagtaa
EPI1959909                       atgagtcttctaaccgaggtcgaaacgcctaccaaaaacggatgggagtgcaactgcagcgattcaagtgatcctctcgttattgccgcaagtatcattgggatcttgcacttgatattgtggattcttgatcgccttttcttcaaatgcgtttatcgtcgccttaaatacggtttgaaaagagggccttctacggaaggagtacctgagtccatgagggaagagtaccggcaggaacagcagagtgctgtggatgttgacgatgatcattttgtcaacatagagctggagtaa
EPI1959919                       ?attatcttctaaccgaggtcgaaacgcctaccaaaaacggatgggagtgcaactgcagcgattcaagtgatcctctcgttattgccgcaagtatcattgggatcttgcacttgatattgtggattcttgatcgccttttcttcaaatgcgtttatcgtcgccttaaatacggtttgaaaagagggccttctacggaaggagtacctgagtccatgagggaagagtaccggcaggaacagcagagtgctgtggatgttgacgatggtcattttgtcaacatagagctggagtaa
EPI1961980                       atgagtcttctaaccgaggtcgaaacgcctaccaaaaacggatgggagtgcaactgcagcgattcaagtgatcctctcgttattgccgcaagtatcattgggatcttgcacttgatattgtggattcttgatcgccttttcttcaaatgcgtttatcgtcgacttaaatacggtttgaaaagagggccttctacggaaggagtacctgagtccatgagggaagagtaccggcaggaacagcagagtgctgtggatgttgacgatggtcattttgtcaacatagagctggagtaa
EPI1961988                       atgagtcttctaaccgaggtcgaaacgcctaccaaaaacggatgggagtgcaactgcagcgattcaagtgatcctctcgttattgccgcaagtatcattgggatcttgcacttgatattgtggattcttgatcgccttttcttcaaatgcgtttatcgtcgccttaaatacggtttgaaaagagggccttctacggaaggagtacctgagtccatgagggaagagtaccggcaggaacagcagagtgctgtggatgttgacgatggtcattttgtcaacatagagctagagtaa
EPI1961996                       atgagtcttctaaccgaggtcgaaacgcctaccaaaaacggatgggagtgcaactgcagcgattcaagtgatcctctcgttattgccgcaagtatcattgggatcttgcacttgatattgtggattcttgatcgccttttcttcaaatgcgtttatcgtcgccttaaatacggtttgaaaagagggccttctacggaaggagtacctgagtccatgagggaagagtaccggcaggaacagcagagtgctgtggatgttgacgatggtcattttgtcaacatagagctggagtaa
EPI1962004                       atgagtcttctaaccgaggtcgaaacgcctaccaaaaacggatgggagtgcaactgcagcgattcaagtgatcctctcgttattgccgcaagtatcattgggatcttgcacttgatattgtggattcttgatcgccttttcttcaaatgcgtttatcgtcgccttaaatacggtttgaaaagagggccttctacggaaggagtacctgagtccatgagggaagagtaccggcaggaacagcagagtgctgtggatgttgacgatggtcattttgtcaacatagagctggagtaa
EPI1962012                       atgagtcttctaaccgaggtcgaaacgcctaccaaaaacggatgggagtgcaactgcagcgattcaagtgatcctctcgttattgccgcaagtatcattgggatcttgcacttgatattgtggattcttgatcgccttttcttcaaatgcgtttatcgtcgccttaaatacggtttgaaaagagggccttctacggaaggagtacctgagtccatgagggaagagtaccggcaggaacagcagagtgctgtggatgttgacgatggtcattttgtcaacatagagctggagtaa
EPI1962020                       atgagtcttctaaccgaggtcgaaacgcctaccaaaaacggatgggagtgcaactgcagcgattcaagtgatcctctcgttattgccgcaagtatcattgggatcttgcacttgatattgtggattcttgatcgccttttcttcaaatgcgtttatcgtcgccttaaatacggtttgaaaagagggccttctacggaaggagtacctgagtccatgagggaagagtaccggcagaaacagcagagtgctgtggatgttgacgatggtcattttgtcaacatagagctggagtaa
EPI1962028                       atgagtcttctaaccgaggtcgaaacgcctaccaaaaaaggatgggagtgcaactgcagcgattcaagtgatcctctcgttattgccgcaagtatcattgggatcttgcacttgatattgtggattcttgatcgccttttcttcaaatgcgtttatcgtcgccttaaatacggtttgaaaagagggccttctacggaaggagtacctgagtccatgagggaagagtaccggcaggaacagcagagtgctgtggatgttgacgatggtcattttgtcaacatagagctggagtaa
EPI1962036                       atgagtcttctaaccgaggtcgaaacgcctaccaaaaaaggatgggagtgcaactgcagcgattcaagtgatcctctcgttattgccgcaagtatcattgggatcttgcacttgatattgtggattcttgatcgccttttcttcaaatgcgtttatcgtcgccttaaatacggtttgaaaagagggccttctacggaaggagtacctgagtccatgagggaagagtaccggcaggaacagcagagtgctgtggatgttgacgatggtcattttgtcaacatagagctggagtaa
EPI1962044                       atgagtcttctaaccgaggtcgaaacgcctaccaaaaacggatgggagtgcaactgcagcgattcaagtgatcctctcgttattgccgcaagtatcattgggatcttgcacttgatattgtggattcttgatcgccttttcttcaaatgcgtttatcgtcgccttaaatacggtttgaaaagagggccttctacggaaggagtacctgagtccatgagggaagagtaccggcaggaacagcagagtgctgtggatgttgacgatggtcattttgtcaacatagagctggagtaa
EPI1962052                       atgagtcttctaaccgaggtcgaaacgcctaccaaaaacggatgggagtgcaactgcagcgattcaagtgatcctctcgttattgccgcaagtatcattgggatcttgcacttgatattgtggattcttgatcgccttttcttcaaatgcgtttatcgtcgccttaaatacggtttgaaaagagggccttctacggaaggagtacctgagtccatgagggaagagtaccggcaggaacagcagagtgctgtggatgttgacgatggtcattttgtcaacatagagctggagtaa
EPI1962060                       atgagtcttctaaccgaggtcgaaacgcctaccaaaaacggatgggagtgcaactgcagcgattcaagtgatcctctcgttattgccgcaagtatcattgggatcttgcacttgatattgtggattcttgatcgccttttcttcaaatgcgtttatcgtcgccttaaatacggtttgaaaagagggccttctacggaaggagtacctgagtccatgagggaagagtaccggcaggaacagcagagtgctgtggatgttgacgatggtcattttgtcaacatagagctagagtaa
EPI1962068                       atgagtcttctaaccgaggtcgaaacgcctaccaaaaacggatgggagtgcaactgcagcgattcaagtgatcctctcgttattgccgcaagtatcattgggatcttgcacttgatattgtggattcttgatcgccttttcttcaaatgcgtttatcgtcgccttaaatacggtttgaaaagagggccttctacggaaggagtacctgagtccatgagggaagagtaccggcaggaacagcagagtgctgtggatgttgacgatggtcattttgtcaacatagagctggagtaa
EPI1962076                       atgagtcttctaaccgaggtcgaaacgcctaccaaaaacggatgggagtgcaactgcagcgattcaagtgatcctctcgttattgccgcaagtatcattgggatcttgcacttgatattgtggattcttgatcgccttttcttcaaatgcgtttatcgtcgccttaaatacggtttgaaaagagggccttctacggaaggagtacctgagtccatgagggaagagtaccggcaggaacagcagagtgctgtggatgttgacgatggtcattttgtcaacatagagctggagtaa
EPI1962084                       atgagtcttctaaccgaggtcgaaacgcctaccaaaaacggatgggagtgcaactgcagcgattcaagtgatcctctcgttattgccgcaagtatcattgggatcttgcacttgatattgtggattcttgatcgccttttcttcaaatgcgtttatcgtcgccttaaatacggtttgaaaagagggccttctacggaaggagtacctgagtccatgagggaagagtaccggcaggaacagcagagtgctgtggatgttgacgatggtcattttgtcaacatagagctggagtaa
EPI1962092                       atgagtcttctaaccgaggtcgaaacgcctaccaaaaacggatgggagtgcaactgcagcgattcaagtgatcctctcgttattgccgcaagtatcattgggatcttgcacttgatattgtggattcttgatcgccttttcttcaaatgcgtttatcgtcgccttaaatacggtttgaaaagagggccttctacggaaggagtacctgagtccatgagggaagagtaccggcaggaacagcagagtgctgtggatgttgacgatggtcattttgtcaacatagagctggagtaa
EPI1962100                       atgagtcttctaaccgaggtcgaaacgcctaccaaaaacggatgggagtgcaactgcagcgattcaagtgatcctctcgttattgccgcaagtatcattgggatcttgcacttgatattgtggattcttgatcgccttttcttcaaatgcgtttatcgtcgccttaaatacggtttgaaaagagggccttctacggaaggagtacctgagtccatgagggaagagtaccggcaggaacagcagagtgctgtggatgttgacgatggtcattttgtcaacatagagctggagtaa
EPI1962108                       atgagtcttctaaccgaggtcgaaacgcctaccaaaaaaggatgggagtgcaactgcagcgattcaagtgatcctctcgttattgccgcaagtatcattgggatcttgcacttgatattgtggattcttgatcgccttttcttcaaatgcgtttatcgtcgccttaaatacggtttgaaaagagggccttctacggaaggagtacctgagtccatgagggaagagtaccggcaggaacagcagagtgctgtggatgttgacgatggtcattttgtcaacatagagctggagtaa
EPI1962116                       atgagtcttctaaccgaggtcgaaacgcctaccaaaaaaggatgggagtgcaactgcagcgattcaagtgatcctctcgttattgccgcaagtatcattgggatcttgcacttgatattgtggattcttgatcgccttttcttcaaatgcgtttatcgtcgccttaaatacggtttgaaaagagggccttctacggaaggagtacctgagtccatgagggaagagtaccggcagggacagcagagtgctgtggatgttgacgatggtcattttgtcaacatagagctggagtaa
EPI1962124                       atgagtcttctaaccgaggtcgaaacgcctaccaaaaacggatgggagtgcaactgcagcgattcaagtgatcctctcgttattgccgcaagtatcattgggatcttgcacttgatattgtgggttcttgatcgccttttcttcaaatgcgtttatcgtcgccttaaatacggtttgaaaagagggccttctacggaaggagtacctgagtccatgagggaagagtaccggcaggaacagcagagtgctgtggatgttgacgatggtcattttgtcaacatagagctggagtaa
EPI1962129                       atgagtcttctaaccgaggtcgaaacgcctaccaaaaacggatgggagtgcaactgcagcgattcaagtgatcctcttgttattgccgcaagtatcattgggatcttgcacttgatattgtggattcttgatcgccttttcttcaaatacgtttatcgtcgccttaaatacggtttgaaaagagggccttctatggaaggagtacctgagtccatgagggaagagtaccggcaggaacagcagagtgctgtggatgttgacgatggtcattttgtcaacatagagctggagtaa
EPI1963307                       atgagtcttctaaccgaggtcgaaacgcctaccaaaaacggatgggagtgcaactgcagcgattcaagtgatcctctcgttattgccgcaagtatcattgggatcttgcacttgatattgtggattcttgatcgccttttcttcaaatgcgtttatcgtcgccttaaatacggtttgaaaagagggccttctacggaaggagtacctgagtccatgagggaagagtaccggcaggaacagcagagtgctgtggatgttgacgatggtcattttgtcaacatagagctggagtaa
EPI1963315                       atgagtcttctaaccgaggtcgaaacgcctaccaaaaacggatgggagtgcaactgcagcgattcaagtgatcctctcgttattgccgcaagtatcattgggatcttgcacttgatattgtggattcttgatcgccttttcttcaaatgcgtttatcgtcgccttaaatacggtttgaaaagagggccttctacggaaggagtacctgagtccatgagggaagagtaccggcaggaacagcagaatgctgtggatgttgacaatggtcattttgtcaacatagagctggagtaa
EPI1963323                       atgagtcttctaaccgaggtcgaaacgcctaccaaaaacggatgggagtgcaactgcagcgattcaagtgatcctctcgttattgccgcaagtatcattgggatcttgcacttgatattgtggattcttgatcgccttttcttcaaatgcgtttatcgtcgccttaaatacggtttgaaaagagggccttctacggaaggagtacctgagtccatgagggaagagtaccggcaggaacagcagagtgctgtggatgttgacgatggtcattttgtcaacatagagctggagtaa
EPI1963347                       atgagtcttctaaccgaggtcgaaacgcctaccaaaaacggatgggagtgcaactgcagcgattcaagtgatcctctcgttattgccgcaagtatcattgggatcttgcacttgatattgtggattcttgatcgccttttcttcaaatgcgtttatcgtcgccttaaatacggtttgaaaagagggccttctacggaaggagtacctgagtccatgagggaagagtaccggcaggaacagcagagtgctgtggatgttgacgatggtcattttgtcaacatagagctggagtaa
EPI1963355                       atgagtcttctaaccgaggtcgaaacgcctaccaaaaacggatgggagtgcaactgcagcgattcaagtgatcctctcgttattgccgcaagtatcattgggatcttgcacttgatattgtggattcttgatcgccttttcttcaaatgcgtttatcgtcgccttaaatacggtttgaaaagagggccttctacggaaggagtacctgagtccatgagggaagagtaccggcaggaacagcagagtgctgtggatgttgacgatggtcattttgtcaacatagagctggagtaa
EPI1963363                       atgagtcttctaaccgaggtcgaaacgcctaccaaaaacggatgggagtgcaactgcagcgattcaagtgatcctctcgttattgccgcaagtatcattgggatcttgcacttgatattgtggattcttgatcgccttttcttcaaatgcgtttatcgtcgccttaaatacggtttgaaaagagggccttctacggaaggagtacctgagtccatgagggaagagtaccggcaggaacagcagagtgctgtggatgttgacgatggtcattttgtcaacatagagctggagtaa
EPI1963371                       atgagtcttctaaccgaggtcgaaacgcctaccaaaaacggatgggagtgcaactgcagcgattcaagtgatcctctcgttattgccgcaagtatcattgggatcttgcacttgatattgtggattcttgatcgccttttcttcaaatgcgtttatcgtcgccttaaatacggtttgaaaagagggccttctacggaaggagtacctgagtccatgagggaagagtaccggcaggaacagcagaatgctgtggatgttgacaatggtcattttgtcaacatagagctggagtaa
EPI1963379                       atgagtcttctaaccgaggtcgaaacgcctaccaaaaacggatgggagtgcaactgcagcgattcaagtgaccctctcgttattgccgcaagtatcattgggatcttgcacttgatattgtggattcttgatcgccttttcttcaaatgcgtttatcgtcgccttaaatacggtttgaaaagagggccttctacggaaggagtacctgagtccatgagggaagagtaccggcaggaacagcagagtgctgtggatgttgacgatggtcattttgtcaacatagagctggagtaa
EPI1963387                       atgagtcttctaaccgaggtcgaaacgcctaccaaaaacggatgggagtgcaactgcagcgattcaagtgaccctctcgttattgccgcaagtatcattgggatcttgcacttgatattgtggattcttgatcgccttttcttcaaatgcgtttatcgtcgccttaaatacggtttgaaaagagggccttctacggaaggagtacctgagtccatgagggaagagtaccggcaggaacagcagagtgctgtggatgttgacgatggtcattttgtcaacatagagctggagtaa
EPI1963395                       atgagtcttctaaccgaggtcgaaacgcctaccaaaaacggatgggagtgcaactgcagcgattcaagtgaccctctcgttattgccgcaagtatcattgggatcttgcacttgatattgtggattcttgatcgccttttcttcaaatgcgtttatcgtcgccttaaatacggtttgaaaagagggccttctacggaaggagtacctgagtccatgagggaagagtaccggcaggaacagcagagtgctgtggatgttgacgatggtcattttgtcaacatagagctggagtaa
EPI1963852                       atgagtcttctaaccgaggtcgaaacgcctaccaaaaacggatgggagtgcaactgcagcgattcaagtgatcctctcgttattgccgcaagtatcattgggatcttgcacttgatattgtggattcttgatcgccttttcttcaaatgcgtttatcgtcgccttaaatacggtttgaaaagagggccttctacggaaggagtacctgagtccatgagggaagagtaccggcaggaacagcagagtgctgtggatgttgacgatggtcattttgtcaacatagagctggagtaa
EPI1963860                       atgagtcttctaaccgaggtcgaaacgcctaccaaaaacggatgggagtgcaactgcagcgattcaagtgatcctctcgttattgccgcaagtatcattgggatcttgcacttgatattgtggattcttgatcgccttttcttcaaatgcgtttatcgtcgccttaaatacggtttgaaaagagggccttctacggaaggagtacctgagtccatgagggaagagtaccggcaggaacagcagagtgctgtggatgttgacgatggtcattttgtcaacatagagctggagtaa
EPI1963868                       atgagtcttctaaccgaggtcgaaacgcctaccaaaaacggatgggagtgcaactgcagcgattcaagtgatcctctcgttattgccgcaagtatcattgggatcttgcacttgatattgtggattcttgatcgccttttcttcaaatgcgtttatcgtcgccttaaatacggtttgaaaagagggccttctacggaaggagtacctgagtccatgagggaagagtaccggcaggaacagcagagtgctgtggatgttgacgatggtcattttgtcaacatagagctggagtaa
EPI1963876                       atgagtcttctaaccgaggtcgaaacgcctaccaaaaacggatgggagtgcaactgcagcgattcaagtgatcctctcgttattgccgcaagtatcattgggatcttgcacttgatattgtggattcttgatcgccttttcttcaaatgcgtttatcgtcgccttaaatacggtttgaaaagagggccttctacggaaggagtacctgagtccatgagggaagagtaccggcaggaacagcagagtgctgtggatgttgacgatggtcattttgtcaacatagagctggagtaa
EPI1963884                       atgagtcttctaaccgaggtcgaaacgcctaccaaaaacggatgggagtgcaactgcagcgattcaagtgatcctctcgttattgccgcaagtatcattgggatcttgcacttgatattgtggattcttgatcgccttttcttcaaatgcgtttatcgtcgccttaaatacggtttgaaaagagggccttctacggaaggagtacctgagtccatgagggaagagtaccggcaggaacagcagagtgctgtggatgttgacgatggtcattttgtcaacatagagctggagtaa
EPI1963892                       atgagtcttctaaccgaggtcgaaacgcctaccaaaaacggatgggagtgcaactgcagcgattcaagtgatcctctcgttattgccgcaagtatcattgggatcttgcacttgatattgtggattcttgatcgccttttcttcaaatgcgtttatcgtcgccttaaatacggtttgaaaagagggccttctacggaaggagtacctgagtccatgagggaagagtaccggcaggaacagcagagtgctgtggatgttgacgatggtcattttgtcaacatagagctggagtaa
EPI1963900                       atgagtcttctaaccgaggtcgaaacgcctaccaaaaacggatgggagtgcaactgcagcgattcaagtgatcctctcgttattgccgcaagtatcattgggatcttgcacttgatattgtggattcttgatcgccttttcttcaaatgcgtttatcgtcgccttaaatacggtttgaaaagagggccttctacggaaggagtacctgagtccatgagggaagagtaccggcaggaacagcagagtgctgtggatgttgacgatggtcattttgtcaacatagagctggagtaa
EPI1965208                       atgagtcttctaaccgaggtcgaaacgcctaccaaaaacggatgggagtgcaactgcagcgattcaagtgatcctctcgttattgccgcaagtatcattgggatcttgcacttgatattgtggattcttgatcgccttttcttcaaatgcgtttatcgtcgccttaaatacggtttgaaaagagggccttctacggaaggagtacctgagtccatgagggaagagtaccggcaggaacagcagagtgctgtggatgttgacgatggtcattttgtcaacatagagctggagtaa
EPI1965216                       atgagtcttctaaccgaggtcgaaacgcctaccaaaaacggatgggagtgcaactgcagcgattcaagtgatcctctcgttattgccgcaagtatcattgggatcttgcacttgatattgtggattcttgatcgccttttcttcaaatgcgtttatcgtcgccttaaatacggtttgaaaagagggccttctacggaaggagtacctgagtccatgagggaagagtaccggcaggaacagcagagtgctgtggatgttgacgatggtcattttgtcaacatagagctggagtaa
EPI1965224                       atgagtcttctaaccgaggtcgaaacgcctaccaaaaacggatgggagtgcaactgcagcgattcaagtgatcctctcgttattgccgcaagtatcattgggatcttgcacttgatattgtggattcttgatcgccttttcttcaaatgcgtttatcgtcgccttaaatacggtttgaaaagagggccttctacggaaggagtacctgagtccatgagggaagagtaccggcaggaacagcagagtgctgtggatgttgacgatggtcattttgtcaacatagagctggagtaa
EPI1965232                       atgagtcttctaaccgaggtcgaaacgcctaccaaaaacggatgggagtgcaactgcagcgattcaagtgatcctctcgttattgccgcaagtatcattgggatcttgcacttgatattgtggattcttgatcgccttttcttcaaatgcgtttatcgtcgccttaaatacggtttgaaaagagggccttctacggaaggagtacctgagtccatgagggaagagtaccggcaggaacagcagagtgctgtggatgttgacgatggtcattttgtcaacatagagctggagtaa
EPI1965256                       atgagtcttctaaccgaggtcgaaacgcctaccaaaaacggatgggagtgcaactgcagcgattcaagtgatcctctcgttattgccgcaagtatcattgggatcttgcacttgatattgtggattcttgatcgccttttcttcaaatgcgtttatcgtcgccttaaatacggtttgaaaagagggccttctacggaaggagtacctgagtccatgagggaagagtaccggcaggaacagcagagtgctgtggatgttgacgatggtcattttgtcaacatagagctggagtaa
EPI1965264                       atgagtcttctaaccgaggtcgaaacgcctaccaaaaacggatgggagtgcaactgcagcgattcaagtgatcctctcgttattgccgcaagtatcattgggatcttgcacttgatattgtggattcttgatcgccttttcttcaaatgcgtttatcgtcgccttaaatacggtttgaaaagagggccttctacggaaggagtacctgagtccatgagggaagagtaccggcaggaacagcagagtgctgtggatgttgacgatggtcattttgtcaacatagagctggagtaa
EPI1965997                       atgagtcttctaaccgaggtcgaaacgcctaccaaaaacggatgggagtgcaactgcagcgattcaagtgatcctctcgttattgccgcaagtatcattgggatcttgcacttgatattgtggattcttgatcgccttttcttcaaatgcgtttatcgtcgccttaaatacggtttgaaaagagggccttctacggaaggagtacctgagtccatgagggaagagtaccggcaggaacagcagagtgctgtggatgttgacgatggtcattttgtcaacatagagctggagtaa
EPI1966004                       atgagtcttctaaccgaggtcgaaacgcctaccaaaaacggatgggagtgcaactgcagcgattcaagtgatcctctcgttattgccgcaagtatcattgggatcttgcacttgatattgtggattcttgatcgccttttcttcaaatgcgtttatcgtcgccttaaatacggtttgaaaagagggccttctacggaaggagtacctgagtccatgagggaagagtaccggcaggaacagcagagtgctgtggatgttgacgatggtcattttgtcaacatagagctggagtaa
EPI1966014                       atgagtcttctaaccgaggtcgaaacgcctaccaaaaacggatgggagtgcaactgcagcgattcaagtgaccctctcgttattgctgcaagtatcattgggatcttgcacttgatattgtggattcttgatcgccttttcttcaaatgcgtttatcgtcgccttaaatacggtttgaaaagagggccttctacggaaggagtacctgagtccatgagggaagagtaccggcaggaacagcagagtgctgtggatgttgacgatggtcattttgtcaacatagagctggagtaa
EPI1966208                       atgagtcttctaaccgaggtcgaaacgcctaccaaaaacggatgggagtgcaactgcagcgattcaagtgatcctctcgttattgccgcaagtatcattgggatcttgcacttgatattgtggattcttgatcgccttttcttcaaatgcgtttatcgtcgccttaaatacggtttgaaaagagggccttctacggaaggagtacctgagtccatgagggaagagtaccggcaggaacagcagagtgctgtggatgttgacgatggtcattttgtcaacatagagctggagtaa
EPI1966216                       atgagtcttctaaccgaggtcgaaacgcctaccaaaaacggatgggagtgcaactgcagcgattcaaatgatcctctcgttattgccgcaagtatcattgggatcttgcacttgatattgtggattcttgatcgccttttcttcaaatgcgtttatcgtcgccttaaatacggtttgaaaagagggccttctacggaaggagtacctgagtccatgagggaagagtaccggcaggaacagcagaatgctgtggatgttgacaatggtcattttgtcaacatagagctggagtaa
EPI1966224                       atgagtcttctaaccgaggtcgaaacgcctaccaaaaacggatgggagtgcaactgcagcgattcaagtgatcctctcgttattgccgcaagtatcattgggatcttgcacttgatattgtggattcttgatcgccttttcttcaaatgcgtttatcgtcgccttaaatacggtttgaaaagagggccttctacggaaggagtacctgagtccatgagggaagagtaccggcaggaacagcagagtgctgtggatgttgacgatggtcattttgtcaacatagagctggagtaa
EPI1966232                       atgagtcttctaaccgaggtcgaaacgcctaccaaaaacgaatgggagtgcaactgcagcgattcaagtgatcctctcgttattgccgcaagtatcattgggatcttgcacttgatattgtggattcttgatcgccttttcttcaaatgcgtttatcgtcgccttaaatacggtttgaaaagagggccttctacggaaggagtacctgagtccatgagggaagagtaccggcaggaacagcagagtgctgtggatgttgacgatggtcattttgtcaacatagagctggagtaa
EPI1966248                       atgagtcttctaaccgaggtcgaaacgcctaccaaaaacggatgggagtgcaactgcagcgattcaagtgatcctctcgttattgccgcaagtatcattgggatcttgcacttgatattgtggattcttgatcgccttttcttcaaatgcgtttatcgtcgccttaaatacggtttgaaaagagggccttctacggaaggagtacctgagtccatgagggaagagtaccggcaggaacagcagagtgctgtggatgttgacgatggtcattttgtcaacatagagctggagtaa
EPI1966256                       atgagtcttctaaccgaggtcgaaacgcctaccaaaaacggatgggagtgcaactgcagcgattcaagtgatcctctcgttattgccgcaagtatcattgggatcttgcacttgatattgtggattcttgatcgccttttcttcaaatgcgtttatcgtcgccttaaatacggtttgaaaagagggccttctacggaaggagtacctgagtccatgagggaagagtaccggcaggaacagcagagtgctgtggatgttgacgatggtcattttgtcaacatagagctggagtaa
EPI1966265                       atgagtcttctaaccgaggtcgaaacgcctaccaaaaacggatgggagtgcaactgcagcgattcaagtgatcctctcgttattgccgcaagtatcattgggatcttgcacttgatattgtggattcttgatcgccttttcttcaaatgcgtttatcgtcgccttaaatacggtttgaaaagagggccttctacggaaggagtacctgagtccatgagggaagagtaccggcaggaacagcagagtgctgtggatgttgacgatggtcattttgtcaacatagagctggagtaa
EPI1966273                       atgagtcttctaaccgaggtcgaaacgcctaccaaaaacggatgggagtgcaactgcagcgattcaagtgatcctctcgttattgccgcaagtatcattgggatcttgcacttgatattgtggattcttgatcgccttttcttcaaatgcgtttatcgtcgccttaaatacggtttgaaaagagggccttctacggaaggagtacctgagtccatgagggaagagtaccggcaggaacagcagagtgctgtggatgttgacgatggtcattttgtcaacatagagctggagtaa
EPI1966949                       atgagtcttctaaccgaggtcgaaacgcctaccaaaaacggatgggagtgcaactgcagcgattcaagtgatcctctcgttattgccgcaagtatcattgggatcttgcacttgatattgtggattcttgatcgccttttcttcaaatgcgtttatcgtcgccttaaatacggtttgaaaagagggccttctacggaaggagtacctgagtccatgagggaagagtaccggcaggaacagcagagtgctgtggatgttgacgatggtcattttgtcaacatagagctggagtaa
EPI1966957                       atgagtcttctaaccgaggtcgaaacgcctaccaaaaacggatgggagtgcaactgcagcgattcaagtgatcctctcgttattgccgcaagtatcattgggatcttgcacttgatattgtggattcttgatcgccttttcttcaaatgcgtttatcgtcgccttaaatacggtttgaaaagagggccttctacggaaggagtacctgagtccatgagggaagagtaccggcaggaacagcagagtgctgtggatgttgacgatggtcattttgtcaacatagagctggagtaa
EPI1966965                       atgagtcttctaaccgaggtcgaaacgcctaccaaaaacggatgggagtgcaactgcagcgattcaagtgatcctctcgttattgccgcaagtatcattgggatcttgcacttgatattgtggattcttgatcgccttttcttcaaatgcgtttatcgtcgccttaaatacggtttgaaaagagggccttctacggaaggagtacctgagtccatgagggaagagtaccggcaggaacagcagagtgctgtggatgttgacgatggtcattttgtcaacatagagctggagtaa
EPI1966973                       atgagtcttctaaccgaggtcgaaacgcctaccaaaaacggatgggagtgcaactgcagcgattcaagtgatcctctcgttattgccgcaagtatcattgggatcttgcacttgatattgtggattcttgatcgccttttcttcaaatgcgtttatcgtcgccttaaatacggtttgaaaagagggccttctacggaaggagtacctgagtccatgagggaagagtaccggcaggaacagcagagtgctgtggatgttgacgatggtcattttgtcaacatagagctggagtaa
EPI1966981                       atgagtcttctaaccgaggtcgaaacgcctaccaaaaacggatgggagtgcaactgcagcgattcaagtgatcctctcgttattgccgcaagtatcattgggatcttgcacttgatattgtggattcttgatcgccttttcttcaaatgcgtttatcgtcgccttaaatacggtttgaaaagagggccttctacggaaggagtacctgagtccatgagggaagagtaccggcaggaacagcagagtgctgtggatgttgacgatggtcattttgtcaacatagagctggagtaa
EPI1966989                       atgagtcttctaaccgaggtcgaaacgcctaccaaaaacggatgggagtgcaactgcagcgattcaagtgatcctctcgttattgccgcaagtatcattgggatcttgcacttgatattgtggattcttgatcgccttttcttcaaatgcgtttatcgtcgccttaaatacggtttgaaaagagggccttctacggaaggagtacctgagtccatgagggaagagtaccggcaggaacagcagagtgctgtggatgttgacgatggtcattttgtcaacatagagctggagtaa
EPI1966996                       atgagtcttctaaccgaggtcgaaacgcctaccaaaaacggatgggagtgcaactgcagcgattcaagtgatcctctcgttattgccgcaagtatcattgggatcttgcacttgatattgtggattcttgatcgccttttcttcaaatgcgtttatcgtcgccttaaatacggtttgaaaagagggccttctacggaaggagtacctgagtccatgagggaagagtaccggcaggaacagcagagtgctgtggatgttgacgatggtcattttgtcaacatagagctggagtaa
EPI1967004                       atgagtcttctaaccgaggtcgaaacgcctaccaaaaacggatgggagtgcaactgcagcgattcaagtgatcctctcgttattgccgcaagtatcattgggatcttgcacttgatattgtggattcttgatcgccttttcttcaaatgcgtttatcgtcgccttaaatacggtttgaaaagagggccttctacggaaggagtacctgagtccatgagggaagagtaccggcaggaacagcagagtgctgtggatgttgacgatggtcattttgtcaacatagagctggagtaa
EPI1967012                       atgagtcttctaaccgaggtcgaaacgcctaccaaaaacggatgggagtgcaactgcagcgattcaagtgatcctctcgttattgccgcaagtatcattgggatcttgcacttgatattgtggattcttgatcgccttttcttcaaatgcgtttatcgtcgccttaaatacggtttgaaaagagggccttctacggaaggagtacctgagtccatgagggaagagtaccggcaggaacagcagagtgctgtggatgttgacgatggtcattttgtcaacatagagctggagtaa
EPI1967020                       atgagtcttctaaccgaggtcgaaacgcctaccaaaaaaggatgggagtgcaactgcagcgattcaagtgatcctctcgttattgccgcaagtatcattgggatcttgcacttgatattgtggattcttgatcgccttttcttcaaatgcgtttatcgtcgccttaaatacggtttgaaaagagggccttctacggaaggagtacctgagtccatgagggaagagtaccggcaggaacagcagagtgctgtggatgttgacgatggtcattttgtcaacatagagctggagtaa
EPI1967028                       atgagtcttctaaccgaggtcgaaacgcctaccaaaaacggatgggagtgcaactgcagcgattcaagtgatcctctcgttattgccgcaagtatcattgggatcttgcacttgatattgtggattcttgatcgccttttcttcaaatgcgtttatcgtcgccttaaatacggtttgaaaagagggccttctacggaaggagtacctgagtccatgagggaagagtaccggcaggaacagcagagtgctgtggatgttgacgatggtcattttgtcaacatagagctggagtaa
EPI1967525                       atgagtcttctaaccgaggtcgaaacgcctaccaaaaacggatgggagtgcaactgcagcgattcaagtgatcctctcgttattgccgcaagtatcattgggatcttgcacttgatattgtggattcttgatcgccttttcttcaaatgcgtttatcgtcgccttaaatacggtttgaaaagagggccttctacggaaggagtacctgagtccatgagggaagagtaccggcaggaacagcagagtgctgtggatgttgacgatggtcattttgtcaacatagagctggagtaa
EPI1967533                       atgagtcttctaaccgaggtcgaaacgcctaccaaaaacggatgggagtgcaactgcagcgattcaagtgatcctctcgttattgccgcaagtatcattgggatcttgcacttgatattgtggattcttgatcgccttttcttcaaatgcgtttatcgtcgccttaaatacggtttgaaaagagggccttctacggaaggagtacctgagtccatgagggaagagtaccggcaggaacagcagagtgctgtggatgttgacgatggtcattttgtcaacatagagctggagtaa
EPI1968924                       atgagtcttctaaccgaggtcgaaacgcctaccaaaaacggatgggagtgcaactgcagcgattcaagtgatcctctcgttattgccgcaagtatcattgggatcttgcacttgatattgtggattcttgatcgccttttcttcaaatgcgtttatcgtcgccttaaatacggtttgaaaagagggccttctacggaaggagtacctgagtccatgagggaagagtaccggcaggaacagcagagtgctgtggatgttgacgatggtcattttgtcaacatagagctggagtaa
EPI1970949                       atgagtcttctaaccgaggtcgaaacgcctaccaaaaacggatgggagtgcaactgcagcgattcaagtgatcctctcgttattgccgcaagtatcattgggatcttgcacttgatattgtggattcttgatcgccttttcttcaaatgcgtttatcgtcgccttaaatacggtttgaaaagagggccttctacggaaggagtacctgagtccatgagggaagagtaccggcaggaacagcagagtgctgtggatgttgacgatggtcattttgtcaacatagagctggagtaa
EPI1980399                       atgagtcttctaaccgaggtcgaaacgcctaccaaaaacggatgggagtgcaactgcagcgattcaagtgatcctctcgttattgccgcaagtatcattgggatcttgcacttgatattgtggattcttgatcgccttttcttcaaatgcgtttatcgtcgccttaaatacggtttgaaaagagggccttctacggaaggagtacctgagtccatgagggaagagtaccggcaggaacagcagagtgctgtggatgttgacgatggtcattttgtcaacatagagctggagta?
EPI1980416                       atgagtcttctaaccgaggtcgaaacgcctaccaaaaacggatgggagtgcaactgcagcgattcaagtgatcctctcgttattgccgcaagtatcattgggatcttgcacttgatattgtggattcttgatcgccttttcttcaaatgcgtttatcgtcgccttaaatacggtttgaaaagagggccttctacggaaggagtacctgagtccatgagggaagagtaccggcaggaacagcagagtgctgtggatgttgacgatggtcattttgtcaacatagagctggagta?
EPI1980432                       atgagtcttctaaccgaggtcgaaacgcctaccaaaaacggatgggagtgcaactgcagcgattcaagtgatcctctcgttattgccgcaagtatcattgggatcttgcacttgatattgtggattcttgatcgccttttcttcaaatgcgtttatcgtcgccttaaatacggtttgaaaagagggccttctacggaaggagtacctgagtccatgagggaagagtaccggcaggaacagcagagtgctgtggatgttgacgatggtcattttgtcaacatagagctggagta?
EPI1980448                       atgagtcttctaaccgaggtcgaaacgcctaccaaaaacggatgggagtgcaactgcarcgattcaagtgatcctctcgttattgccgcaagtatyattgggatcttgcacttgatattgtggattcttgatcgccttttcttcaaatgcgtttatcgtcgccttaaatacggtttgaaaagagggccttctacggaaggagtacctgagtccatgagggaagagtaccggcaggaacagcagagtgctgtggatgttgacgatggtcattttgtcaacatagagctggagta?
EPI1980464                       atgagtcttctaaccgaggtcgaaacgcctaccaaaaacggatgggagtgcaactgcagcgattcaagtgatcctctcgttattgccgcaagtatcattgggatcttgcacttgatattgtggattcttgatcgccttttcttcaaatgcgtttatcgtcgccttaaatacggtttgaaaagagggccttctacggaaggagtacctgagtccatgagggaagagtaccggcaggaacagcagagtgctgtggatgttgacgatggtcattttgtcaacatagagctggagta?
EPI1980480                       atgagtcttctaaccgaggtcgaaacgcctaccaaaaacggatgggagtgcaactgcagcgattcaagtgatcctctcgttattgccgcaagtatcattgggatcttgcacttgatattgtggattcttgatcgccttttcttcaaatgcgtttatcgtcgccttaaatacggtttgaaaagagggccttctacggaaggagtacctgagtccatgagggaagagtaccggcaggaacagcagagtgctgtggatgttgacgatggtcattttgtcaacatagagctggagta?
EPI1980496                       atgagtcttctaaccgaggtcgaaacgcctaccaaaaacggatgggagtgcaactgcagcgattcaagtgatcctctcgttattgccgcaagtatcattgggatcttgcacttgatattgtggattcttgatcgccttttcttcaaatgcgtttatcgtcgccttaaatacggtttgaaaagagggccttctacggaaggagtacctgagtccatgagggaagagtaccggcaggaacagcagagtgctgtggatgttgacgatggtcattttgtcaacatagagctggagta?
EPI1980512                       atgagtcttctaaccgaggtcgaaacgcctaccaaaaacggatgggagtgcaactgcagcgattcaagtgatcctctcgttattgccgcaagtatcattgggatcttgcacttgatattgtggattcttgatcgccttttcttcaaatgcgtttatcgtcgccttaaatacggtttgaaaagagggccttctacggaaggagtacctgagtccatgagggaagagtaccggcaggaacagcagagtgctgtggatgttgacgatggtcattttgtcaacatagagctggagta?
EPI1980529                       atgagtcttctaaccgaggtcgaaacgcctaccaaaaacggatgggagtgcaactgcagcgattcaagtgatcctctcgttattgccgcaagtatcattgggatcttgcacttgatattgtggattcttgatcgccttttcttcaaatgcgtttatcgtcgccttaaatacggtttgaaaagagggccttctacggaaggagtacctgagtccatgagggaagagtaccggcaggaacagcagagtgctgtggatgttgacgatggtcattttgtcaacatagagctggagta?
EPI1980545                       atgagtcttctaaccgaggtcgaaacgcctaccaaaaacggatgggagtgcaactgcagcgattcaagtgatcctctcgttattgccgcaagtatcattgggatcttgcacttgatattgtggattcttgatcgccttttcttcaaatgcgtttatcgtcgccttaaatacggtttgaaaagagggccttctacggaaggagtacctgagtccatgagggaagagtaccggcaggaacagcagagtgctgtggatgttgacgatggtcattttgtcaacatagagctggagta?
EPI1980561                       atgagtcttctaaccgaggtcgaaacgcctaccaaaaacggatgggagtgcaactgcagcgattcaagtgatcctctcgttattgccgcaagtatcattgggatcttgcacttgatattgtggattcttgatcgccttttcttcaaatgcgtttatcgtcgccttaaatacggtttgaaaagagggccttctacggaaggagtacctgagtccatgagggaagagtaccggcaggaacagcagagtgctgtggatgttgacgatggtcattttgtcaacatagagctggagta?
EPI1980577                       atgagtcttctaaccgaggtcgaaacgcctaccaaaaacggatgggagtgcaactgcaacgattcaagtgatcctctcgttattgccgcaagtattattgggatcttgcacttgatattgtggattcttgatcgccttttcttcaaatgcgtttatcgtcgccttaaatacggtttgaaaagagggccttctacggaaggagtacctgagtccatgagggaagagtaccggcaggaacagcagagtgctgtggatgttgacgatggtcattttgtcaacatagagctggagta?
EPI1980593                       atgagtcttctaaccgaggtcgaaacgcctaccaaaaacggatgggagtgcaactgcagcgattcaagtgatcctctcgttattgccgcaagtatcattgggatcttgcacttgatattgtggattcttgatcgccttttcttcaaatgcgtttatcgtcgccttaaatacggtttgaaaagagggccttctacggaaggagtacctgagtccatgagggaagagtaccggcaggaacagcagagtgctgtggatgttgacgatggtcattttgtcaacatagagctggagta?
EPI1980609                       atgagtcttctaaccgaggtcgaaacgcctaccaaaaacggatgggagtgcaactgcagcgattcaagtgatcctctcgttattgccgcaagtatcattgggatcttgcacttgatattgtggattcttgatcgccttttcttcaaatgcgtttatcgtcgccttaaatacggtttgaaaagagggccttctacggaaggagtacctgagtccatgagggaagagtaccggcaggaacagcagagtgctgtggatgttgacgatggtcattttgtcaacatagagctggagta?
EPI1980625                       atgagtcttctaaccgaggtcgaaacgcctaccaaaaacggatgggagtgcaactgcagcgattcaagtgatcctctcgttattgccgcaagtatcattgggatcttgcacttgatattgtggattcttgatcgccttttcttcaaatgcgtttatcgtcgccttaaatacggtttgaaaagagggccttctacggaaggagtacctgagtccatgagggaagagtaccggcaggaacagcagagtgctgtggatgttgacgatggtcattttgtcaacatagagctggagta?
EPI1980641                       atgagtcttctaaccgaggtcgaaacgcctaccaaaaacggatgggagtgcaactgcagcgattcaagtgatcctctcgttattgccgcaagtatcattgggatcttgcacttgatattgtggattcttgatcgccttttcttcaaatgcgtttatcgtcgccttaaatacggtttgaaaagagggccttctacggaaggagtacctgagtccatgagggaagagtaccggcaggaacagcagagtgctgtggatgttgacgatggtcattttgtcaacatagagctggagta?
EPI1980657                       atgagtcttctaaccgaggtcgaaacgcctaccaaaaacggatgggagtgcaactgcagcgattcaagtgatcctctcgttattgccgcaagtatcattgggatcttgcacttgatattgtggattcttgatcgccttttcttcaaatgcgtttatcgtcgccttaaatacggtttgaaaagagggccttctacggaaggagtacctgagtccatgagggaagagtaccggcaggaacagcagagtgctgtggatgttgacgatggtcattttgtcaacatagagctggagta?
EPI1980673                       atgagtcttctaaccgaggtcgaaacgcctaccaaaaacggatgggagtgcaactgcagcgattcaagtgatcctctcgttattgccgcaagtatcattgggatcttgcacttgatattgtggattcttgatcgccttttcttcaaatgcgtttatcgtcgccttaaatacggtttgaaaagagggccttctacggaaggagtacctgagtccatgagggaagagtaccggcaggaacagcagagtgctgtggatgttgacgatggtcattttgtcaacatagagctggagta?
EPI1980863                       atgagtcttctaaccgaggtcgaaacgcctaccaaaaacggatgggagtgcaactgcagcgattcaagtgatcctctcgttattgccgcaagtatcattgggatcttgcacttaatattgtggattcttgatcgccttttcttcaaatgcgtttatcgtcgccttaaatacggtttgaaaagcgggccttctacggaaggagtacctgagtccatgagggaagagtaccggcaggaacagcagagtgctgtggatgttgacgatggtcattttgtcaacatagagctggagtaa
EPI1980871                       atgagtcttctaaccgaggtcgaaacgcctaccaaaaacggatgggagtgcaactgcagcgattcaagtgatcctctcgttattgccgcaagtatcattgggatcttgcacttgatattgtggattcttgatcgccttttcttcaaatgcgtttatcgtcgccttaaatacggtttgaaaagagggccttctacggaaggagtacctgagtccatgagggaagagtaccggcaggaacagcagagtgctgtggatgttgacgatggtcattttgtcaacatagagctggagtaa
EPI1980895                       atgagtcttctaaccgaggtcgaaacgcctaccaaaaacggatgggagtgcaactgcagcgattcaagtgatcctctcgttattgccgcaagtatcattgggatcttgcacttgatattgtggattcttgatcgccttttcttcaaatgcgtttatcgtcgccttaaatacggtttgaaaagagggccttctacggaaggagtacctgagtccatgagggaagagtaccggcaggaacagcagagtgctgtggatgttgacgatggtcattttgtcaacatagagctggagtaa
EPI1980903                       atgagtcttctaaccgaggtcgaaacgcctaccaaaaacggatgggagtgcaactgcagcgattcaagtgatcctctcgttattgccgcaagtatcattgggatcttgcacttgatattgtggattcttgatcgccttttcttcaaatgcgtttatcgtcgccttaaatacggtttgaaaagagggccttctacggaaggagtacctgagtccatgagggaagagtaccggcaggaacagcagagtgctgtggatgttgacgatggtcattttgtcaacatagagctggagtaa
EPI1980911                       atgagtcttctaaccgaggtcgaaacgcctaccaaaaacggatgggagtgcaactgcagcgattcaagtgatcctctcgttattgccgcaagtatcattgggatcttgcacttgatattgtggattcttgatcgccttttcttcaaatgcgtttatcgtcgccttaaatacggtttgaaaagagggccttctacggaaggagtacctgagtccatgagggaagagtaccggcaggaacagcagagtgctgtggatgttgacgatggtcattttgtcaacatagagctggagtaa
EPI1980919                       atgagtcttctaaccgaggtcgaaacgcctaccaaaaacggatgggagtgcaactgcagcgattcaagtgatcctctcgttattgccgcaagtatcattgggatcttgcacttgatattgtggattcttgatcgccttttcttcaaatgcgtttatcgtcgccttaaatacggtttgaaaagagggccttctacggaaggagtacctgagtccatgagggaagagtaccggcaggaacagcagagtgctgtggatgttgacgatggtcattttgtcaacatagagctggagtaa
EPI1980927                       atgagtcttctaaccgaggtcgaaacgcctaccaaaaacggatgggagtgcaactgcagcgattcaagtgatcctctcgttattgccgcaagtatcattgggatcttgcacttgatattgtggattcttgatcgccttttcttcaaatgcgtttatcgtcgccttaaatacggtttgaaaagagggccttctacggaaggagtacctgagtccatgagggaagagtaccggcaggaacagcagagtgctgtggatgttgacgatggtcattttgtcaacatagagctggagtaa
EPI1980935                       atgagtcttctaaccgaggtcgaaacgcctaccaaaaacggatgggagtgcaactgcagcgattcaagtgatcctctcgttattgccgcaagtatcattgggatcttgcacttgatattgtggattcttgatcgccttttcttcaaatgcgtttatcgtcgccttaaatacggtttgaaaagagggccttctacggaaggagtacctgagtccatgagggaagagtaccggcagggacagcagagtgctgtggatgttgacgatggtcattttgtcaacatagagctggagtaa
EPI1980943                       atgagtcttctaaccgaggtcgaaacgcctaccaaaaacggatgggagtgcaactgcagcgattcaagtgatcctctcgttattgccgcaagtatcattgggatcttgcacttgatattgtggattcttgatcgccttttcttcaaatgcgtttatcgtcgccttaaatacggtttgaaaagagggccttctacggaaggagtacctgagtccatgagggaagagtaccggcaggaacagcagagtgctgtggatgttgacgatggtcattttgtcaacatagagctggagtaa
EPI1980951                       atgagtcttctaaccgaggtcgaaacgcctaccaaaaacggatgggagtgcaactgcagcgattcaagtgatcctctcgttattgccgcaagtatcattgggatcttgcacttgatattgtggattcttgatcgccttttcttcaaatgcgtttatcgtcgccttaaatacggtttgaaaagagggccttctacggaaggagtacctgagtccatgagggaagagtaccggcaggaacagcagagtgctgtggatgttgacgatggtcattttgtcaacatagagctggagtaa
EPI1980959                       atgagtcttctaaccgaggtcgaaacgcctaccaaaaacggatgggagtgcaactgcagcgattcaagtgatcctctcgttattgccgcaagtatcattgggatcttgcacttgatattgtggattcttgatcgccttttcttcaaatgcgtttatcgtcgccttaaatacggtttgaaaagagggccttctacggaaggagtacctgagtccatgagggaagagtaccggcaggaacagcagagtgctgtggatgttgacgatggtcattttgtcaacatagagctggagtaa
EPI1980967                       atgagtcttctaaccgaggtcgaaacgcctaccaaaaacggatgggagtgcaactgcagcgattcaagtgatcctctcgttattgccgcaagtatcattgggatcttgcacttgatattgtggattcttgatcgccttttcttcaaatgcgtttatcgtcgccttaaatacggtttgaaaagagggccttctacggaaggagtacctgagtccatgagggaagagtaccggcaggaacagcagagtgctgtggatgttgacgatggtcattttgtcaacatagagctggagtaa
EPI1980975                       atgagtcttctaaccgaggtcgaaacgcctaccaaaaacggatgggagtgcaactgcagcgattcaagtgatcctctcgttattgccgcaagtatcattgggatcttgcacttgatattgtggattcttgatcgccttttcttcaaatgcgtttatcgtcgccttaaatacggtttgaaaagagggccttctacggaaggagtacctgagtccatgagggaagagtaccggcaggaacagcagagtgctgtggatgttgacgatggtcattttgtcaacatagagctggagtaa
EPI1980983                       atgagtcttctaaccgaggtcgaaacgcctaccaaaaacggatgggagtgcaactgcagcgattcaagtgatcctctcgttattgccgcaagtatcattgggatcttgcacttgatattgtggattcttgatcgccttttcttcaaatgcgtttatcgtcgccttaaatacggtttgaaaagagggccttctacggaaggagtacctgagtccatgagggaagagtaccggcaggaacagcagagtgctgtggatgttgacgatggtcattttgtcaacatagagctggagtaa
EPI1980991                       atgagtcttctaaccgaggtcgaaacgcctaccaaaaacggatgggagtgcaactgcagcgattcaagtgatcctctcgttattgccgcaagtatcattgggatcttgcacttgatattgtggattcttgatcgccttttcttcaaatgcgtttatcgtcgccttaaatacggtttgaaaagagggccttctacggaaggagtacctgagtccatgagggaagagtaccggcaggaacagcagagtgctgtggatgttgacgatggtcattttgtcaacatagagctggagtaa
EPI1980999                       atgagtcttctaaccgaggtcgaaacgcctaccaaaaacggatgggagtgcaactgcagcgattcaagtgatcctctcgttattgccgcaagtatcattgggatcttgcacttgatattgtggattcttgatcgccttttcttcaaatgcgtttatcgtcgccttaaatacggtttgaaaagagggccttctacggaaggagtacctgagtccatgagggaagagtaccggcaggaacagcagagtgctgtggatgttgacgatggtcattttgtcaacatagagctggagtaa
EPI1981007                       atgagtcttctaaccgaggtcgaaacgcctaccaaaaacggatgggagtgcaactgcagcgattcaagtgatcctctcgttattgccgcaagtatcattgggatcttgcacttgatattgtggattcttgatcgccttttcttcaaatgcgtttatcgtcgccttaaatacggtttgaaaagagggccttctacggaaggagtacctgagtccatgagggaagagtaccggcaggaacagcagagtgctgtggatgttgacgatggtcattttgtcaacatagagctggagtaa
EPI1981015                       atgagtcttctaaccgaggtcgaaacgcctaccaaaaacggatgggagtgcaactgcagcgattcaagtgatcctctcgttattgccgcaagtatcattgggatcttgcacttgatattgtggattcttgatcgccttttcttcaaatgcgtttatcgtcgccttaaatacggtttgaaaagagggccttctacggaaggagtacctgagtccatgagggaagagtaccggcaggaacagcagagtgctgtggatgttgacgatggtcattttgtcaacatagagctggagtaa
EPI1981662                       atgagtcttctaaccgaggtcgaaacgcctaccaaaaacggatgggagtgcaactgcagcgattcaagtgatcctctcgttattgccgcaagtatcattgggatcttgcacttgatattgtggattcttgatcgccttttcttcaaatgcgtttatcgtcgccttaaatacggtttgaaaagagggccttctacggaaggagtacctgagtccatgagggaagagtaccggcaggaacagcagagtgctgtggatgttgacgatggtcattttgtcaacatagagctggagtaa
EPI1981670                       atgagtcttctaaccgaggtcgaaacgcctaccaaaaacggatgggagtgcaactgcagcgattcaagtgatcctctcgttattgccgcaagtatcattgggatcttgcacttgatattgtggattcttgatcgccttttcttcaaatgcgtttatcgtcgccttaaatacggtttgaaaagagggccttctacggaaggagtacctgagtccatgagggaagagtaccggcaggaacagcagagtgctgtggatgttgacgatggtcattttgtcaacatagagctggagtaa
EPI1982516                       atgagtcttctaaccgaggtcgaaacgcctaccaaaaacggatgggagtgcaactgcagcgattcaagtgatcctctcgttatttccgcaagtatcattgggatcttgcacttgatattgtggattcttgatcgccttttcttcaaatgcgtttatcgtcgccttaaatacggtttgaaaagagggccttctacggaaggagtacctgagtccatgagggaagagtaccggcaggaacagcagagtgctgtggatgttgacgatggtcattttgtcaacatagagctggagtaa
EPI1982524                       atgagtcttctaaccgaggtcgaaacgcctaccaaaaacggatgggagtgcaactgcagcgattcaagtgatcctctcgttattgccgcaagtatcattgggatcttgcacttgatattgtggattcttgatcgccttttcttcaaatgcgtttatcgtcgccttaaatacggtttgaaaagagggccttctacggaaggagtacctgagtccatgagggaagagtaccggcaggaacagcagagtgctgtggatgttgacgatggtcattttgtcaacatagagctggagtaa
EPI1982532                       atgagtcttctaaccgaggtcgaaacgcctaccaaaaacggatgggagtgcaactgcagcgattcaagtgaccctctcgttattgccgcaagtatcattgggatcttgcacttgatattgtggattcttgatcgccttttcttcaaatgcgtttatcgtcgccttaaatacggtttgaaaagagggccttctacggaaggagtacctgagtccatgagggaagagtaccggcaggaacagcagagtgctgtggatgttgacgatggtcattttgtcaacatagagctggagtaa
EPI1982540                       atgagtcttctaaccgaggtcgaaacgcctaccaaaaacggatgggagtgcaactgcagcgattcaagtgatcctctcgttattgccgcaagtatcattgggatcttgcacttgatattgtggattcttgatcgccttttcttcaaatgcgtttatcgtcgccttaaatacggtttgaaaagagggccttctacggaaggagtacctgagtccatgagggaagagtaccggcaggaacagcagagtgctgtggatgttgacgatggtcattttgtcaacatagagctggagtaa
EPI1982558                       atgagtcttctaaccgaggtcgaaacgcctaccaaaaccggatgggagtgcaactgcagcgattcaagtgatcctctcgttattgccgcaagtatcattgggatcttgcacttgatattgtggattcttgatcgccttttcttcaaatgcgtttatcgtcgccttaaatacggtttgaaaagagggccttctacggaaggagtacctgagtccatgagggaagagtaccggcaggaacagcagagtgctgtggatgttgacgatggtcattttgtcaacatagagctggagtaa
EPI1982566                       atgagtcttctaaccgaggtcgaaacgcctaccaaaaacggatgggagtgcaactgcagcgattcaagtgaccctctcgttattgccgcaagtatcattgggatcttgcacttgatattgtggattcttgatcgccttttcttcaaatgcgtttatcgtcgccttaaatacggtttgaaaagagggccttctacggaaggagtacctgagtccatgagggaagagtaccggcaggaacagcagagtgctgtggatgttgacgatggtcattttgtcaacatagagctggagtaa
EPI1982573                       atgagtcttctaaccgaggtcgaaacgcctaccaaaaacggatgggagtgcaactgcagcgattcaagtgatcctctcgttattgccgcaagtatcattgggatcttgcacttgatattgtggattcttgatcgccttttcttcaaatgcgtttatcgtcgccttaaatacggtttgaaaagagggccttctacggaaggagtacctgagtccatgagggaagagtaccggcaggaacagcagagtgctgtggatgttgacgatggtcattttgtcaacatagagctggagtaa
EPI1982584                       atgagtcttctaaccgaggtcgaaacgcctaccaaaaacggatgggagtgcaactgcaacgattcaagtgatcctctcgttattgccgcaagtatcattgggatcttgcacttgatattgtggattcttgatcgccttttcttcaaatgcgtttatcgtcgccttaaatacggtttgaaaagagggccttctacggaaggagtacctgagtccatgagggaagagtaccggcaggaacagcagagtgctgtggatgttgacgatggtcattttgtcaacatagagctggagtaa
EPI1982594                       atgagtcttctaaccgaggtcgaaacgcctaccaaaaacggatgggagtgcaactgcagcgattcaagtgatcctctcgttattgccgcaagtatcattgggatcttgcacttgatattgtggattcttgatcgccttttcttcaaatgcgtttatcgtcgccttaaatacggtttgaaaagagggccttctacggaaggagtacctgagtccatgagggaagagtaccggcaggaacagcagagtgctgtggatgttgacgatggtcattttgtcaacatagagctggagtaa
EPI1982604                       atgagtcttctaaccgaggtcgaaacgcctaccaaaaacggatgggagtgcaactgcagcgattcaagtgaccctctcgttattgccgcaagtatcattgggatcttgcacttgatattgtggattcttgatcgccttttcttcaaatgcgtttatcgtcgccttaaatacggtttgaaaagagggccttctacggaaggagtacctgagtccatgagggaagagtaccggcaggaacagcagagtgctgtggatgttgacgatggtcattttgtcaacatagagctggagtaa
EPI1982824                       atgagtcttctaaccgaggtcgaaacgcctaccaaaaacggatgggagtgcaactgcagcgattcaagtgatcctctcgttattgccgcaagtatcattgggatcttgcacttgatattgtggattcttgatcgccttttcttcaaatgcgtttatcgtcgccttaaatacggtttgaaaagagggccttctacggaaggagtacctgagtccatgagggaagagtaccggcaggaacagcagagtgctgtggatgttgacgatggtcattttgtcaacatagagctggagtaa
EPI1982838                       atgagtcttctaaccgaggtcgaaacgcctaccaaaaacggatgggagtgcaactgcagcgattcaagtgatcctctcgttattgccgcaagtatcattgggatcttgcacttgatattgtggattcttgatcgccttttcttcaaatgcgtttatcgtcgccttaaatacggtttgaaaagagggccttctacggaaggagtacctgagtccatgagggaagagtaccggcaggaacagcagagtgctgtggatgttgacgatggtcattttgtcaacatagagctggagtaa
EPI1983188                       atgagtcttctaaccgaggtcgaaacgcctaccaaaaacggatgggagtgcaactgcagcgattcaagtgatcctctcgttattgccgcaagtatcattgggatcttgcacttgatattgtggattcttgatcgccttttcttcaaatgcgtttatcgtcgccttaaatacggtttgaaaagagggccttctacggaaggagtacctgagtccatgagggaagagtaccggcaggaacagcagagtgctgtggatgttgacgatggtcattttgtcaacatagagctggagtaa
EPI1983196                       atgagtcttctaaccgaggtcgaaacgcctaccaaaaacggatgggagtgcaactgcagcgattcaagtgaccctctcgttattgccgcaagtatcattgggatcttgcacttgatattgtggattcttgatcgccttttcttcaaatgcgtttatcgtcgccttaaatacggtttgaaaagagggccttctacggaaggagtacctgagtccatgagggaagagtaccggcaggaacagcagagtgctgtggatgttgacgatggtcattttgtcaacatagagctggagtaa
EPI1983204                       atgagtcttctaaccgaggtcgaaacgcctaccaaaaacgtatgggagtgcaactgcagcgattcaagtgatcctctcgttattgccgcaagtatcattgggatcttgcacttgatattgtggattcttgatcgccttttcttcaaatgcgtttatcgtcgccttaaatacggtttgaaaagagggccttctacggaaggagtacctgagtccatgagggaagagtaccggcaggaacagcagagtgctgtggatgttgacgatggtcattttgtcaacatagagctggagtaa
EPI1983212                       atgagtcttctaaccgaggtcgaaacgcctaccaaaaacggatgggagtgcaactgcagcgattcaagtgatcctctcgttattgccgcaagtatcattgggatcttgcacttgatattgtggattcttgatcgccttttcttcaaatgcgtttatcgtcgccttaaatacggtttgaaaagagggccttctacggaaggagtacctgagtccatgagggaagagtaccggcaggaacagcagagtgctgtggatgttgacgatggtcattttgtcaacatagagctggagtaa
EPI1985875                       atgagtcttctaaccgaggtcgaaacgcctaccaaaaacgaatgggagtgcaactgcagcgattcaagtgatcctctcgttattgccgcaagtatcattgggatcttgcacttgatattgtggattcttgatcgccttttcttcaaatgcgtttatcgtcgccttaaatacggtttgaaaagagggccttctacggaaggagtacctgagtccatgagggaagagtaccggcaggaacagcagagtgctgtggatgttgacgatggtcattttgtcaacatagagctggagtaa
EPI1985899                       atgagtcttctaaccgaggtcgaaacgcctaccaaaaacggatgggagtgcaactgcagcgattcaagtgaccctctcgttattgccgcaagtatcattgggatcttgcacttgatattgtggattcttgatcgccttttcttcaaatgcgtttatcgtcgccttaaatacggtttgaaaagagggccttctacggaaggagtacctgagtccatgagggaagagtaccggcaggaacagcagagtgctgtggatgttgacgatggtcattttgtcaacatagagctggagtaa
EPI1985913                       atgagtcttctaaccgaggtcgaaacgcctaccaaaaacggatgggagtgcaactgcagcgattcaagtgatcctctcgttattgccgcaagtatcattgggatcttgcacttgatattgtggattcttgatcgccttttcttcaaatgcgtttatcgtcgccttaaatacggtttgaaaggagggccttctacggaaggagtacctgagtccatgagggaagagtaccggcaggaacagcagagtgctgtggatgttgacgatggtcattttgtcaacatagagctggagtaa
EPI1985921                       atgagtcttctaaccgaggtcgaaacgcctaccaaaaacggatgggagtgcaactgcagcgattcaagtgatcctctcgttattgccgcaagtatcattgggatcttgcacttgatattgtggattcttgatcgccttttcttcaaatgcgtttatcgtcgccttaaatacggtttgaaaggagggccttctacggaaggagtacctgagtccatgagggaagagtaccggcaggaacagcagagtgctgtggatgttgacgatggtcattttgtcaacatagagctggagtaa
EPI1985925                       atgagtcttctaaccgaggtcgaaacgcctaccaaaaacggatgggagtgcaactgcagcgattcaagtgatcctctcgttattgccgcaagtatcattgggatcttgcacttgatattgtggattcttgatcgccttttcttcaaatgcgtttatcgtcgccttaaatacggtttgaaaggagggccttctacggaaggagtacctgagtccatgagggaagagtaccggcaggaacagcagagtgctgtggatgttgacgatggtcattttgtcaacatagagctggagtaa
EPI1985933                       atgagtcttctaaccgaggtcgaaacgcctaccaaaaacggatgggagtgcaactgcagcgattcaagtgatcctctcgttattgccgcaagtatcattgggatcttgcacttgatattgtggattcttgatcgccttttcttcaaatgcgtttatcgtcgccttaaatacggtttgaaaggagggccttctacggaaggagtacctgagtccatgagggaagagtaccggcaggaacagcagagtgctgtggatgttgacgatggtcattttgtcaacatagagctggagtaa
EPI1985941                       atgagtcttctaaccgaggtcgaaacgcctaccaaaaacggatgggagtgcaactgcagcgattcaagtgatcctctcgttattgccgcaagtatcattgggatcttgcacttgatattgtggattcttgatcgccttttcttcaaatgcgtttatcgtcgccttaaatacggtttgaaaggagggccttctacggaaggagtacctgagtccatgagggaagagtaccggcaggaacagcagagtgctgtggatgttgacgatggtcattttgtcaacatagagctggagtaa
EPI1985949                       atgagtcttctaaccgaggtcgaaacgcctaccaaaaacggatgggagtgcaactgcagcgattcaagtgatcctctcgttattgccgcaagtatcattgggatcttgcacttgatattgtggattcttgatcgccttttcttcaaatgcgtttatcgtcgccttaaatacggtttgaaaggagggccttctacggaaggagtacctgagtccatgagggaagagtaccggcaggaacagcagagtgctgtggatgttgacgatggtcattttgtcaacatagagctggagtaa
EPI1985957                       atgagtcttctaaccgaggtcgaaacgcctaccaaaaacggatgggagtgcaactgcagcgattcaagtgatcctctcgttattgccgcaagtatcattgggatcttgcacttgatattgtggattcttgatcgccttttcttcaaatgcgtttatcgtcgccttaaatacggtttgaaaggagggccttctacggaaggagtacctgagtccatgagggaagagtaccggcaggaacagcagagtgctgtggatgttgacgatggtcattttgtcaacatagagctggagtaa
EPI1985965                       atgagtcttctaaccgaggtcgaaacgcctaccaaaaacggatgggagtgcaactgcagcgattcaagtgatcctctcgttattgccgcaagtatcattgggatcttgcacttgatattgtggattcttgatcgccttttcttcaaatgcgtttatcgtcgccttaaatacggtttgaaaggagggccttctacggaaggagtacctgagtccatgagggaagagtaccggcaggaacagcagagtgctgtggatgttgacgatggtcattttgtcaacatagagctggagtaa
EPI1985977                       atgagtcttctaaccgaggtcgaaacgcctaccaaaaacggatgggagtgcaactgcagcgattcaagtgatcctctcgttattgccgcaagtatcattgggatcttgcacttgatattgtggattcttgatcgccttttcttcaaatgcgtttatcgtcgccttaaatacggtttgaaaggagggccttctacggaaggagtacctgagtccatgagggaagagtaccggcaggaacagcagagtgctgtggatgttgacgatggtcattttgtcaacatagagctggagtaa
EPI1987213                       atgagtcttctaaccgaggtcgaaacgcctaccaaaaacggatgggagtgcaactgcagcgattcaagtgatcctctcgttattgccgcaagtatcattgggatcttgcacttgatattgtggattcttgatcgccttttcttcaaatgcgtttatcgtcgccttaaatacggtttgaaaagagggccttctacggaaggagtacctgagtccatgagggaagagtaccggcaggaacagcagagtgctgtggatgttgacgatggtcattttgtcaacatagagctggagtaa
EPI1987221                       atgagtcttctaaccgaggtcgaaacgcctaccaaaaacggatgggagtgcaactgcagcgattcaagtgatcctctcgttattgccgcaagtatcattgggatcttgcacttgatattgtggattcttgatcgccttttcttcaaatgcgtttatcgtcgccttaaatacggtttgaaaagagggccttctacggaaggagtacctgagtccatgagggaagagtaccggcaggaacagcagagtgctgtggatgttgacgatggtcattttgtcaacatagagctggagtaa
EPI1987229                       atgagtcttctaaccgaggtcgaaacgcctaccaaaaacggatgggagtgcaactgcagcgattcaagtgatcctctcgttattgccgcaagtatcattgggatcttgcacttgatattgtggattcttgatcgccttttcttcaaatgcgtttatcgtcgccttaaatacggtttgaaaagagggccttctacggaaggagtacctgagtccatgagggaagagtaccggcaggaacagcagagtgctgtggatgttgacgatggtcattttgtcaacatagagctggagtaa
EPI1987253                       atgagtcttctaaccgaggtcgaaacgcctaccaaaaacggatgggagtgcaactgcagcgattcaagtgatcctctcgttattgccgcaagtatcattgggatcttgcacttgatattgtggattcttgatcgccttttcttcaaatgcgtttatcgtcgccttaaatacggtttgaaaagagggccttctacggaaggggtacctgagtccatgagggaagagtaccggcaggaacagcagagtgctgtggatgttgacgatggtcattttgtcaacatagagctggagtaa
EPI1987343                       atgagtcttctaaccgaggtcgaaacgcctaccaaaaacggatgggagtgcaactgcagcgattcaagtgatcctctcgttattgccgcaagtatcattgggatcttgcacttgatattgtggattcttgatcgccttttcttcaaatgcgtttatcgtcgccttaaatacggtttgaaaagagggccttctacggaaggagtacctgagtccatgagggaagagtaccggcaggaacagcagagtgctgtggatgttgacgatggtcattttgtcaacatagagctggagtaa
EPI1987351                       atgagtcttctaaccgaggtcgaaacgcctaccaaaaacggatgggagtgcaactgcagcgattcaagtgatcctctcgttattgccgcaagtatcattgggatcttgcacttgatattgtggattcttgatcgccttttcttcaaatgcgtttatcgtcgccttaaatacggtttgaaaagagggccttctacggaaggagtacctgagtccatgagggaagagtaccggcaggaacagcagagtgctgtggatgttgacgatggtcattttgtcaacatagagctggagtaa
EPI1987359                       atgagtcttctaaccgaggtcgaaacgcctaccaaaaacggatgggagtgcaactgcagcgattcaagtgatcctctcgttattgccgcaagtatcattgggatcttgcacttgatattgtggattcttgatcgccttttcttcaaatgcgtttatcgtcgccttaaatacggtttgaaaagagggccttctacggaaggagtacctgagtccatgagggaagagtaccggcaggaacagcagagtgctgtggatgttgacgatggtcattttgtcaacatagagctggagtaa
EPI1987374                       atgagtcttctaaccgaggtcgaaacgcctaccaaaaacggatgggagtgcaactgcagcgattcaagtgatcctctcgttattgccgcaagtatcattgggatcttgcacttgatattgtggattcttgatcgccttttcttcaaatgcgtttatcgtcgccttaaatacggtttgaaaagagggccttctacggaaggagtacctgagtccatgagggaagagtaccggcagggacagcagagtgctgtggatgttgacgatggtcattttgtcaacatagagctggagtaa
EPI1987661                       atgagtcttctaaccgaggtcgaaacgcctaccaaaaacggatgggagtgcaactgcagcgattcaagtgaccctctcgttattgccgcaagtatcattgggatcttgcacttgatattgtggattcttgatcgccttttcttcaaatgcgtttatcgtcgccttaaatacggtttgaaaagagggccttctacggaaggagtacctgagtccatgagggaagagtaccggcaggaacagcagagtgctgtggatgttgacgatggtcattttgtcaacatagagctggagtaa
EPI1987669                       atgagtcttctaaccgaggtcgaaacgcctaccaaaaacggatgggagtgcaactgcagcgattcaagtgaccctctcgttattgctgcaagtatcattgggatcttgcacttgatattgtggattcttgatcgccttttcttcaaatgcgtttatcgtcgccttaaatacggtttgaaaagagggccttctacggaaggagtacctgagtccatgagggaagagtaccggcaggaacagcagagtgctgtggatgttgacgatggtcattttgtcaacatagagctggagtaa
EPI1987677                       atgagtcttctaaccgaggtcgaaacgcctaccaaaaacggatgggagtgcaactgcagcgattcaagtgaccctctcgttattgccgcaagtatcattgggatcttgcacttgatattgtggattcttgatcgccttttcttcaaatgcgtttatcgtcgccttaaatacggtttgaaaagagggccttctacggaaggagtacctgagtccatgagggaagagtaccggcaggaacagcagagtgctgtggatgttgacgatggtcattttgtcaacatagagctggagtaa
EPI1987723                       atgagtcttctaaccgaggtcgaaacgcctaccaaaaacggatgggagtgcaactgcagcgattcaagtgatcctctcgttattgccgcaagtatcattgggatcttgcacttgatattgtggattcttgatcgccttttcttcaaatgcgtttatcgtcgccttaaatacggtttgaaaagagggccttctacggaaggagtacctgagtccatgagggaagagtaccggcaggaacagcagagtgctgtggatgttgacgatggtcattttgtcaacatagagctggagtaa
EPI1988012                       atgagtcttctaaccgaggtcgaaacgcctaccaaaaacggatgggagtgcaactgcagcgattcaagtgatcctctcgttattgccgcaagtatcattgggatcttgcacttgatattgtggattcttgatcgccttttcttcaaatgcgtttatcgtcgccttaaatacggtttgaaaagcgggccttctaaggaaggagtacctgagtctatgagggaagagtaccggcaggaacagcagagtgctgtggatgttgacgatggtcattttgtcaacatagagctggagtaa
EPI1988020                       atgagtcttctaaccgaggtcgaaacgcctaccaaaaacggatgggagtgcaactgcagcgattcaagtgatcctctcgttattgccgcaagtatcattgggatcttgcacttgatattgtggattcttgatcgccttttcttcaaatgcgtttatcgtcgccttaaatacggtttgaaaagcgggccttctaaggaaggagtacctgagtctatgagggaagagtaccggcaggaacagcagagtgctgtggatgttgacgatggtcattttgtcaacatagagctggagtaa
EPI1988024                       atgagtcttctaaccgaggtcgaaacgcctaccaaaaacggatgggagtgcaactgcagcgattcaagtgatcctctcgttattgccgcaagtatcattgggatcttgcacttgatattgtggattcttgatcgccttttcttcaaatgcgtttatcgtcgccttaaatacggtttgaaaagagggccttctacggaaggagtacctgagtccatgagggaagagtaccggcaggaacagcagagtgctgtggatgttgacgatggtcattttgtcaacatagagctggagtaa
EPI1988032                       atgagtcttctaaccgaggtcgaaacgcctaccaaaaacggatgggagtgcaactgcagcgattcaagtgatcctctcgttattgccgcaagtatcattgggatcttgcacttgatattgtggattcttgatcgccttttcttcaaatgcgtttatcgtcgccttaaatacggtttgaaaagagggccttctacggaaggagtacctgagtccatgagggaagagtaccggcaggaacagcagagtgctgtggatgttgacgatggtcattttgtcaacatagagctggagtaa
EPI1988040                       atgagtcttctaaccgaggtcgaaacgcctaccaaaaacggatgggagtgcaactgcagcgattcaagtgatcctctcgttattgccgcaagtatcattgggatcttgcacttgatattgtggattcttgatcgccttttcttcaaatgcgtttatcgtcgccttaaatacggtttgaaaagagggccttctacggaaggagtacctgagtccatgagggaagagtaccggcaggaacagcagagtgctgtggatgttgacgatggtcattttgtcaacatagagctggagtaa
EPI1988048                       atgagtcttctaaccgaggtcgaaacgcctaccaaaaacggatgggagtgcaactgcagcgattcaagtgatcctctcgttattgccgcaagtatcattgggatcttgcacttgatattgtggattcttgatcgccttttcttcaaatgcgtttatcgtcgccttaaatacggtttgaaaagagggccttctacggaaggagtacctgagtccatgagggaagagtaccggcaggaacagcagagtgctgtggatgttgacgatggtcattttgtcaacatagagctggagtaa
EPI1988854                       atgagtcttctaaccgaggtcgaaacgcctaccaaaaacggatgggagtgcaactgcagcgattcaagtgatcctctcgttattgccgcaagtatcattgggatcttgcacttgatattgtggattcttgatcgccttttcttcaaatgcgtttatcgtcgccttaaatacggtttgaaaagagggccttctacggaaggagtacctgagtccatgagggaagagtaccggcaggaacagcagagtgctgtggatgttgacgatggtcattttgtcaacatagagctggagtaa
EPI1988862                       atgagtcttctaaccgaggtcgaaacgcctaccaaaaacggatgggagtgcaactgcagcgattcaagtgatcctctcgttattgccgcaagtatcattgggatcttgcacttgatattgtggattcttgatcgccttttcttcaaatgcgtttatcgtcgccttaaatacggtttgaaaagagggccttctacggaaggagtacctgagtccatgagggaagagtaccggcaggaacagcagagtgctgtggatgttgacgatggtcattttgtcaacatagagctggagtaa
EPI1988980                       atgagtcttctaaccgaggtcgaaacgcctaccaaaaacggatgggagtgcaactgcagcgattcaagtgatcctctcgttattgccgcaagtatcattgggatcttgcacttgatattgtggattcttgatcgccttttcttcaaatgcgtttatcgtcgccttaaatacggtttgaaaagagggccttctacggaaggagtacctgagtccatgagggaagagtaccggcaggaacagcagagtgctgtggatgttgacgatggtcattttgtcaacatagagctggagtaa
EPI1990419                       atgagtcttctaaccgaggtcgaaacgcctaccaaaaacggatgggagtgcaactgcagcgattcaagtgatcctctcgttattgccgcaagtatcattgggatcttgcacttgatattgtggattcttgatcgccttttcttcaaatgcgtttatcgtcgccttaaatacggtttgaaaagagggccttctacggaaggagtacctgagtccatgagggaagagtaccggcaggaacagcagagtgctgtggatgttgacgatggtcattttgtcaacatagagctggagtaa
EPI1990427                       atgagtcttctaaccgaggtcgaaacgcctaccaaaaacggatgggagtgcaactgcagcgattcaagtgatcctctcgttattgccgcaagtatcattgggatcttgcacttgatattgtggattcttgatcgccttttcttcaaatgcgtttatcgtcgccttaaatacggtttgaaaagagggccttctacggaaggagtacctgagtccatgagggaagagtaccggcaggaacagcagagtgctgtggatgttgacgatggtcattttgtcaacatagagctggagtaa
EPI1990435                       atgagtcttctaaccgaggtcgaaacgcctaccaaaaaaggatgggagtgcaactgcagcgattcaagtgatcctctcgttattgccgcaagtatcattgggatcttgcacttgatattgtggattcttgatcgccttttcttcaaatgcgtttatcgtcgccttaaatacggtttgaaaagagggccttctacggaaggagtacctgagtccatgagggaagagtaccggcaggaacagcagagtgctgtggatgttgacgatggtcattttgtcaacatagagctggagtaa
EPI1990443                       atgagtcttctaaccgaggtcgaaacgcctaccaaaaacggatgggagtgcaactgcagcgattcaagtgatcctctcgttattgccgcaagtatcattgggatcttgcacttgatattgtggattcttgatcgccttttcttcaaatgtgtttatcgtcgccttaaatacggtttgaaaagagggccttctacggaaggagtacctgagtccatgagggaagagtaccggcaggaacagcagagtgctgtggatgttgacgatggtcattttgtcaacatagagctggagtaa
EPI1994337                       atgagtcttctaaccgaggtcgaaacgcctaccaaaaacggatgggagtgcaactgcagcgattcaagtgaccctctcgttattgccgcaagtatcattgggatcttgcacttgatattgtggattcttgatcgccttttcttcaaatgcgtttatcgtcgccttaaatacggtttgaaaagagggccttctacggaaggagtacctgagtccatgagggaagagtaccggcaggaacagcagagtgctgtggatgttgacgatggtcattttgtcaacatagagctggagtaa
EPI1994346                       atgagtcttctaaccgaggtcgaaacgcctaccaaaaacggatgggagtgcaactgcagcgattcaagtgatcctctcgttattgccgcaagtatcattgggatcttgcacttgatattgtggattcttgatcgccttttcttcaaatgcgtttatcgtcgccttaaatacggtttgaaaagagggccttctacggaaggagtacctgagtccatgagggaagagtaccggcaggaacagcagagtgctgtggatgttgacgatggtcattttgtcaacatagagctggagtaa
EPI1994356                       atgagtcttctaaccgaggtcgaaacgcctaccaaaaacggatgggagtgcaactgcagcgattcaagtgatcctctcgttattgccgcaagtatcattgggatcttgcacttgatattgtggattcttgatcgccttttcttcaaatgcgtttatcgtcgccttaaatacggtttgaaaagagggccttttacggaaggagtacctgagtccatgagggaagagtaccggcaggaacagcagagtgctgtagatgttgacgatggccattttgtcaacatagagctggagtaa
EPI1994413                       atgagtcttctaaccgaggtcgaaacgcctaccaaaaacggatgggagtgcaactgcagcgattcaagtgatcctctcgttattgccgcaagtatcattgggatcttgcacttgatattgtggattcttgatcgccttttcttcaaatgcgtttatcgtcgccttaaatacggtttgaaaagagggccttctacggaaggagtacctgagtccatgagggaagagtaccggcaggaacagcagagtgctgtggatgttgacgatggtcattttgtcaacatagagctggagtaa
EPI1994421                       atgagtcttctaaccgaggtcgaaacgcctaccaaaaacggatgggagtgcaactgcagcgattcaagtgatcctctcgttattgccgcaagtatcattgggatcttgcacttgatattgtggattcttgatcgccttttcttcaaatacgtttaccgtcgccttaaatacggtttgaaaagagggccttctacggaaggagtacctgagtccatgagggaagagtaccggcaggaacagcagagtgctgtggatgttgacgatggtcattttgtcaacatagagctggagtaa
EPI1994429                       atgagtcttctaaccgaggtcgaaacgcctaccaaaaacggatgggagtgcaactgcagcgattcaagtgatcctctcgttattgccgcaagtatcattgggatcttgcacttgatattgtggattcttgatcgccttttcttcaaatacgtttaccgtcgccttaaatacggtttgaaaagagggccttctacggaaggagtacctgagtccatgagggaagagtaccggcaggaacagcagagtgctgtggatgttgacgatggtcattttgtcaacatagagctggagtaa
EPI1994441                       atgagtcttctaaccgaggtcgaaacgcctaccaaaaacggatgggagtgcaactgcagcgattcaagtgatcctctcgttattgccgcaagtatcattgggatcttgcacttgatattgtggattcttgatcgccttttcttcaaatgcgtttatcgtcgctttaaatacggtttgaaaagagggccttctacggaaggagtacctgagtccatgagggaagagtaccggcaggaacagcagagtgctgtggatgttgacgatggtcattttgtcaacatagagctggagtaa
EPI1994461                       atgagtcttctaaccgaggtcgaaacgcctaccaaaaacggatgggagtgcaactgcagcgattcaagtgatcctctcgttattgccgcaagtatcattgggatcttgcacttgatattgtggattcttgatcgccttttcttcaaatgcgtttatcgtcgccttaaatacggtttgaaaagagggccttctacggaaggagtacctgagtccatgagggaagagtaccggcaggaacagcagagtgctgtggatgttgacgatggtcattttgtcaacatagagctggagtaa
EPI1994469                       atgagtcttctaaccgaggtcgaaacgcctaccaaaaacggatgggagtgcaactgcagcgattcaagtgatcctctcgttattgccgcaagtatcattgggatcttgcacttgatattgtggattcttgatcgccttttcttcaaatgcgtttatcgtcgccttaaatacggtttgaaaagagggccttctacggaaggagtacctgagtccatgagggaagagtaccggcaggaacagcagagtgctgtagatgttgacgatggtcattttgtcaacatagagctggagtaa
EPI1994477                       atgagtcttctaaccgaggtcgaaacgcctaccaaaaacggatgggagtgcaactgcagcgattcaagtgatcctctcgttattgccgcaagtatcattgggatcttgcacttgatattgtggattcttgatcgccttttctccaaatgcgtttatcgtcgccttaaatacggtttgaaaggagggccttctacggaaggagtacctgagtccatgagggaagagtaccggcaggaacagcagagtgctgtggatgttgacgatggtcattttgtcaacatagagctggagtaa
EPI1994485                       atgagtcttctaaccgaggtcgaaacgcctaccaaaaacggatgggagtgcaactgcagcgattcaagtgatcctctcgttattgccgcaagtatcattgggatcttgcacttgatattgtggattcttgatcgccttttcttcaaatgcgtttaccgtcgccttaaatacggtttgaaaagagggccttctacggaaggagtacctgagtccatgagggaagagtaccggcagaaacagcagagtgctgtggatgttgacgatggtcattttgtcaacatagagctggagtaa
EPI1994493                       atgagtcttctaaccgaggtcgaaacgcctaccaaaaacggatgggagtgcaactgcagcgattcaagtgaccctctcgttattgccgcaagtatcattgggatcttgcacttgatattgtggattcttgatcgccttttcttcaaatgcgtttatcgtcgccttaaatacggtttgaaaagagggccttctacggaaggagtacctgagtccatgagggaagagtaccggcaggaacagcagagtgctgtggatgttgacgatggtcattttgtcaacatagagctggagtaa
EPI1994501                       atgagtcttctaaccgaggtcgaaacgcctaccaaaaacggatgggagtgcaactgcagcgattcaagtgatcctctcgttattgccgcaagtatcattgggatcttgcacttgatattgtggattcttgatcgccttttcttcaaatgcgtttatcgtcgccttaaatacggtttgaaaagagggccttctacggaaggagtacctgagtccatgagggaagagtaccggcaggaacagcagagtgctgtggatgttgacgatggtcattttgtcaacatagagctggagtaa
EPI1994510                       atgagtcttctaaccgaggtcgaaacgcctaccaaaaacggatgggagtgcaactgcagcgattcaagtgatcctctcgttattgccgcaagtatcattgggatcttgcacttgatattgtggattcttgatcgccttttcttcaaatacgtttaccgtcgccttaaatacggtttgaaaagagggccttctacggaaggagtacctgagtccatgagggaagagtaccggcaggaacagcagagtgctgtggatgttgacgatggtcattttgtcaacatagagctagagtaa
EPI1994518                       atgagtcttctaaccgaggtcgaaacgcctaccaaaaacggatgggagtgcaactgcagcgattcaagtgatcctctcgttattgccgcaagtatcattgggatcttgcacttgatattgtggattcttgatcgccttttcttcaaatgcgtttatcgtcgccttaaatacggtttgaaaagagggccttctacggaaggagtacctgagtccatgagggaagagtaccggcaggaacagcagagtgctgtggatgttgacgatggtcattttgtcaacatagagctggagtaa
EPI1994536                       atgagtcttctaaccgaggtcgaaacgcctaccaaaaccggatgggagtgcaactgcagcgattcaagtgatcctctcgttattgccgcaagtatcattgggatcttgcacttgatattgtggattcttgatcgccttttcttcaaatgcgtttatcgtcgccttaaatacggtttgaaaagagggccttctacggaaggagtacctgagtccatgagggaagagtaccggcaggaacagcagagtgctgtggatgttgacgatggtcattttgtcaacatagagctggagtaa
EPI1994984                       atgagtcttctaaccgaggtcgaaacgcctaccaaaaacggatgggagtgcaactgcagcgattcaagtgatcctctcgttattgccgcaagtatcattgggatcttgcacttgatattgtggattcttgatcgccttttcttcaaatgcgtttatcgtcgccttaaatacggtttgaaaagagggccttctacggaaggagtacctgagtccatgagggaagagtaccggcaggaacagcagagtgctgtggatgttgacgatggtcattttgtcaacatagagctggagtaa
EPI1994992                       atgagtcttctaaccgaggtcgaaacgcctaccaaaaacggatgggagtgcaactgcagcgattcaagtgatcctctcgttattgccgcaagtatcattgggatcttgcacttgatattgtggattcttgatcgccttttcttcaaatgcgtttatcgtcgccttaaatacggtttgaaaagagggccttctacggaaggagtacctgagtccatgagggaagagtaccggcaggaacagcagagtgctgtggatgttgacgatggtcattttgtcaacatagagctggagtaa
EPI1995000                       atgagtcttctaaccgaggtcgaaacgcctaccaaaaacggatgggagtgcaactgcagcgattcaagtgaccctctcgttattgccgcaagtatcattgggatcttgcacttgatattgtggattcttgatcgccttttcttcaaatgcgtttatcgtcgccttaaatacggtttgaaaagagggccttctacggaaggagtacctgagtccatgagggaagagtaccggcaggaacagcagagtgctgtggatgttgacgatggtcattttgtcaacatagagctggagtaa
EPI1995008                       atgagtcttctaaccgaggtcgaaacgcctaccaaaaacggatgggagtgcaactgcagcgattcaagtgaccctctcgttattgccgcaagtatcattgggatcttgcacttgatattgtggattcttgatcgccttttcttcaaatgcgtttatcgtcgccttaaatacggtttgaaaagagggccttctacggaaggagtacctgagtccatgagggaagagtaccggcaggaacagcagagtgctgtggatgttgacgatggtcattttgtcaacatagagctggagtaa
EPI1995016                       atgagtcttctaaccgaggtcgaaacgcctaccaaaaacggatgggagtgcaactgcagcgattcaagtgaccctctcgttattgccgcaagtatcattgggatcttgcacttgatattgtggattcttgatcgccttttcttcaaatgcgtttatcgtcgccttaaatacggtttgaaaagagggccttctacggaaggagtacctgagtccatgagggaagagtaccggcaggaacagcagagtgctgtggatgttgacgatggtcattttgtcaacatagagctggagtaa
EPI1995024                       atgagtcttctaaccgaggtcgaaacgcctaccaaaaacggatgggagtgcaactgcagcgattcaagtgaccctctcgttattgccgcaagtatcattgggatcttgcacttgatattgtggattcttgatcgccttttcttcaaatgcgtttatcgtcgccttaaatacggtttgaaaagagggccttctacggaaggagtacctgagtccatgagggaagagtaccggcaggaacagcagagtgctgtggatgttgacgatggtcattttgtcaacatagagctggagtaa
EPI1995032                       atgagtcttctaaccgaggtcgaaacgcctaccaaaaacggatgggagtgcaactgcagcgattcaagtgaccctctcgttattgccgcaagtatcattgggatcttgcacttgatattgtggattcttgatcgccttttcttcaaatgcgtttatcgtcgccttaaatacggtttgaaaagagggccttctacggaaggagtacctgagtccatgagggaagagtaccggcaggaacagcagagtgctgtggatgttgacgatggtcattttgtcaacatagagctggagtaa
EPI1995040                       atgagtcttctaaccgaggtcgaaacgcctaccaaaaacggatgggagtgcaactgcagcgattcaagtgatcctctcgttattgccgcaagtatcattgggatcttgcacttgatattgtggattcttgatcgccttttcttcaaatgcgtttatcgtcgccttaaatacggtttgaaaagagggccttctacggaaggagtacctgagtccatgagggaagagtaccggcaggaacagcagagtgctgtggatgttgacgatggtcattttgtcaacatagagctggagtaa
EPI1995055                       atgagtcttctaaccgaggtcgaaacgcctaccaaaaacggatgggagtgcaactgcagcgattcaagtgatcctctcgttattgccgcaagtatcattgggatcttgcacttgatattgtggattcttgatcgccttttcttcaaatgcgtttatcgtcgccttaaatacggtttgaaaagagggccttctacggaaggagtacctgagtccatgagggaagagtaccggcaggaacagcagagtgctgtggatgttgacgatggtcattttgtcaacatagagctggagta?
EPI1995063                       atgagtcttctaaccgaggtcgaaacgcctaccaaaaacggatgggagtgcaactgcagcgattcaaatgatcctctcgttattgccgcaagtatcattgggatcttgcacttgatattgtggattcttgatcgccttttcttcaaatgcgtttatcgtcgccttaaatacggtttgaaaagagggccttctacggaaggagtacctgagtccatgagggaagagtaccggcaggaacagcagagtgctgtggatgttgacgatggtcattttgtcaacatagagctggagta?
EPI1995071                       atgagtcttctaaccgaggtcgaaacgcctaccaaaaacggatgggagtgcaactgcagcgattcaaatgatcctctcgttattgccgcaagtatcattgggatcttgcacttgatattgtggattcttgatcgccttttcttcaaatgcgtttatcgtcgccttaaatacggtttgaaaagagggccttctacggaaggagtacctgagtccatgagggaagagtaccggcaggaacagcagagtgctgtggatgttgacgatggtcattttgtcaacatagagctggagta?
EPI1995079                       atgagtcttctaaccgaggtcgaaacgcctaccaaaaacggatgggagtgcaactgcagcgattcaagtgatcctctcgttattgccgcaagtatcattgggatcttgcacttgatattgtggattcttgatcgccttttcttcaaatgcgtttatcgtcgccttaaatacggtttgaaaagagggccttctacggaaggagtacctgagtccatgagggaagagtatcggcaggaacagcagagtgctgtggatgttgacgatggtcattttgtcaacatagagctggagta?
EPI1995087                       atgagtcttctaaccgaggtcgaaacgcctaccaaaaacggatgggagtgcaactgcagcgattcaaatgatcctctcgttattgccgcaagtatcattgggatcttgcacttgatattgtggattcttgatcgccttttcttcaaatgcgtttatcgtcgccttaaatacggtttgaaaagagggccttctacggaaggagtacctgagtccatgagggaagagtaccggcaggaacagcagagtgctgtggatgttgacgatggtcattttgtcaacatagagctggagta?
EPI1995095                       atgagtcttctaaccgaggtcgaaacgcctaccaaaaacggatgggagtgcaactgcagcgattcaagtgatcctctcgttattgccgcaagtatcattgggatcttgcacttgatattgtggattcttgatcgccttttcttcaaatgcgtttatcgtcgccttaaatacggtttgaaaagagggccttctacggaaggagtacctgagtccatgagggaagagtatcggcaggaacagcagagtgctgtggatgttgacgatggtcattttgtcaacatagagctggagta?
EPI1995103                       atgagtcttctaaccgaggtcgaaacgcctaccaaaaacggatgggagtgcaactgcagcgattcaaatgatcctctcgttattgccgcaagtatcattgggatcttgcacttgatattgtggattcttgatcgccttttcttcaaatgcgtttatcgtcgccttaaatacggtttgaaaagagggccttctacggaaggagtacctgagtccatgagggaagagtaccggcaggaacagcagagtgctgtggatgttgacgatggtcattttgtcaacatagagctggagta?
EPI1995111                       atgagtcttctaaccgaggtcgaaacgcctaccaaaaaaggatgggagtgcaactgcagcgattcaagtgatcctctcgttattgccgcaagtatcattgggatcttgcacttgatattgtggattcttgatcgccttttcttcaaatgcgtttatcgtcgccttaaatacggtttgaaaagagggccttctacggaaggagtacctgagtccatgagggaagagtatcggcaggaacagcagagtgctgtggatgttgacgatggtcattttgtcaacatagagctggagta?
EPI1995119                       atgagtcttctaaccgaggtcgaaacgcctaccaaaaacggatgggagtgcaactgcagcgattcaagtgatcctctcgttattgccgcaagtatcattgggatcttgcacttgatattgtggattcttgatcgccttttcttcaaatgcgtttatcgtcgccttaaatacggtttgaaaagagggccttctacggaaggagtacctgagtccatgagggaagagtaccggcaggaacagcagagtgctgtggatgttgacgatggtcattttgtcaacatagagctggagta?
EPI1995127                       atgagtcttctaaccgaggtcgaaacgcctaccaaaaacggatgggagtgcaactgcagcgattcaagtgatcctctcgttattgccgcaagtatcattgggatcttgcacttgatattgtggattcttgatcgccttttcttcaaatgcgtttatcgtcgccttaaatacggtttgaaaagagggccttctacggaaggagtacctgagtccatgagggaagagtaccggcaggaacagcagagtgctgtggatgttgacgatggtcattttgtcaacatagagctggagta?
EPI1995135                       atgagtcttctaaccgaggtcgaaacgcctaccaaaaacggatgggagtgcaactgcagcgattcaagtgatcctctcgttattgccgcaagtatcattgggatcttgcacttgatattgtggattcttgatcgtcttttcttcaaatgcgtttatcgtcgccttaaatacggtttgaaaagagggccttctacggaaggagtacctgagtccatgagggaagagtaccggcaggaacagcagagtgctgtggatgttgacgatggtcattttgtcaacatagagctggagta?
EPI1995143                       atgagtcttctaaccgaggtcgaaacgcctaccaaaaacggatgggagtgcaactgcagcgattcaagtgatcctctcgttattgccgcaagtatcattgggatcttgcacttgatattgtggattcttgatcgtcttttcttcaaatgcgtttatcgtcgccttaaatacggtttgaaaagagggccttctacggaaggagtacctgagtccatgagggaagagtaccggcaggaacagcagagtgctgtggatgttgacgatggtcattttgtcaacatagagctggagta?
EPI1995151                       atgagtcttctaaccgaggtcgaaacgcctaccaaaaacggatgggagtgcaactgcagcgattcaagtgatcctctcgttattgccgcaagtatcattgggatcttgcacttgatattgtggattcttgatcgtcttttcttcaaatgcgtttatcgtcgccttaaatacggtttgaaaagagggccttctacggaaggagtacctgagtccatgagggaagagtaccggcaggaacagcagagtgctgtggatgttgacgatggtcattttgtcaacatagagctggagta?
EPI1995159                       atgagtcttctaaccgaggtcgaaacgcctaccaaaaacggatgggagtgcaactgcagcgattcaagtgatcctctcgttattgccgcaagtatcattgggatcttgcacttgatattgtggattcttgatcgtcttttcttcaaatgcgtttatcgtcgccttaaatacggtttgaaaagagggccttctacggaaggagtacctgagtccatgagggaagagtaccggcaggaacagcagagtgctgtggatgttgacgatggtcattttgtcaacatagagctggagta?
EPI1995167                       atgagtcttctaaccgaggtcgaaacgcctaccaaaaacggatgggagtgcaactgcagcgattcaagtgatcctctcgttattgccgcaagtatcattgggatcttgcacttgatattgtggattcttgatcgtcttttcttcaaatgcgtttatcgtcgccttaaatacggtttgaaaagagggccttctacggaaggagtacctgagtccatgagggaagagtaccggcaggaacagcagagtgctgtggatgttgacgatggtcattttgtcaacatagagctggagta?
EPI1995175                       atgagtcttctaaccgaggtcgaaacgcctaccaaaaacggatgggagtgcaactgcagcgattcaagtgatcctctcgttattgccgcaagtatcattgggatcttgcacttgatattgtggattcttgatcgccttttcttcaaatgcgtttatcgtcgccttaaatacggtttgaaaagagggccttctacggaaggagtacctgagtccatgagggaagagtaccggcaggaacagcagagtgctgtggatgttgacgatgatcattttgtcaacatagagctggagtaa
EPI1995183                       atgagtcttctaaccgaggtcgaaacgcctaccaaaaacggatgggagtgcaactgcagcgattcaagtgatcctctcgttattgccgcaagtatcattgggatcttgcacttgatattgtggattcttgatcgccttttcttcaaatgcgtttatcgtcgccttaaatacggtttgaaaagagggccttctacggaaggagtacctgagtccatgagggaagagtaccggcaggaacagcagagtgctgtggatgttgacgatggtcattttgtcaacatagagctggagtaa
EPI1995191                       atgagtcttctaaccgaggtcgaaacgcctaccaaaaacggatgggagtgcaactgcagcgattcaagtgatcctctcgttattgccgcaagtatcattgggatcttgcacttgatattgtggattcttgatcgccttttcttcaaatgcgtttatcgtcgccttaaatacggtttgaaaagagggccttctacggaaggagtacctgagtccatgagggaagagtaccggcaggaacagcagagtgctgtggatgttgacgatgatcattttgtcaacatagagctggagtaa
EPI1995199                       atgagtcttctaaccgaggtcgaaacgcctaccaaaaacggatgggagtgcaactgcagcgattcaagtgatcctctcgttattgccgcaagtatcattgggatcttgcacttgatattgtggattcttgatcgccttttcttcaaatgcgtttatcgtcgccttaaatacggtttgaaaagagggccttctacggaaggagtacctgagtccatgagggaagagtaccggcaggaacagcagagtgctgtggatgttgacgatgatcattttgtcaacatagagctggagtaa
EPI1995207                       atgagtcttctaaccgaggtcgaaacgcctaccaaaaacggatgggagtgcaactgcagcgattcaagtgatcctctcgttattgccgcaagtatcattgggatcttgcacttgatattgtggattcttgatcgccttttcttcaaatgcgtttatcgtcgccttaaatacggtttgaaaagagggccttctacggaaggagtacctgagtccatgagggaagagtaccggcaggaacagcagagtgctgtggatgttgacgatggtcattttgtcaacatagagctggagtaa
EPI1995215                       atgagtcttctaaccgaggtcgaaacgcctaccaaaaacggatgggagtgcaactgcagcgattcaagtgatcctctcgttattgccgcaagtatcattgggatcttgcacttgatattgtggattcttgatcgccttttcttcaaatgcgtttatcgtcgccttaaatacggtttgaaaagagggccttctacggaaggagtacctgagtccatgagggaagagtaccggcaggaacagcagagtgctgtggatgttgacgatggtcattttgtcaacatagagctggagtaa
EPI1995223                       atgagtcttctaaccgaggtcgaaacgcctaccaaaaacggatgggagtgcaactgcagcgattcaagtgatcctctcgttattgccgcaagtatcattgggatcttgcacttgatattgtggattcttgatcgccttttcttcaaatgcgtttatcgtcgccttaaatacggtttgaaaagagggccttctacggaaggagtacctgagtccatgagggaagagtaccggcaggaacagcagagtgctgtggatgttgacgatggtcattttgtcaacatagagctggagtaa
EPI1995231                       atgagtcttctaaccgaggtcgaaacgcctaccaaaaacggatgggagtgcaactgcagcgattcaagtgatcctctcgttattgccgcaagtatcattgggatcttgcacttgatattgtggattcttgatcgccttttcttcaaatgcgtttatcgtcgccttaaatacggtttgaaaagagggccttctacggaaggagtacctgagtccatgagggaagagtaccggcaggaacagcagagtgctgtggatgttgacgatggtcattttgtcaacatagagctggagta?
EPI1995239                       atgagtcttctaaccgaggtcgaaacgcctaccaaaaacggatgggagtgcaactgcagcgattcaagtgatcctctcgttattgccgcaagtatcattgggatcttgcacttgatattgtggattcttgatcgtcttttcttcaaatgcgtttatcgtcgccttaaatacggtttgaaaagagggccttctacggaaggagtacctgagtccatgagggaagagtaccggcaggaacagcagagtgctgtggatgttgacgatggtcattttgtcaacatagagctggagta?
EPI1995253                       atgagtcttctaaccgaggtcgaaacgcctaccaaaaacggatgggagtgcaactgcagcgattcaagtgatcctctcgttattgccgcaagtatcattgggatcttgcacttgatattgtggattcttgatcgccttttcttcaaatgcgtttatcgtcgccttaaatacggtttgaaaagagggccttctacggaaggagtacctgagtccatgagggaagagtaccggcaggaacagcagagtgctgtggatgttgacgatggtcattttgtcaacatagagctggagta?
EPI1995268                       atgagtcttctaaccgaggtcgaaacgcctaccaaaaacggatgggagtgcaactgcagcgattcaagtgatcctctcgttattgccgcaagtatcattgggatcttgcacttgatattgtggattcttgatcgccttttcttcaaatgcgtttatcgtcgccttaaatacggtttgaaaagagggccttctacggaaggagtacctgagtccatgagggaagagtaccggcaggaacagcagagtgctgtggatgttgacgatggtcattttgtcaacatagagctggagtaa
EPI1995277                       atgagtcttctaaccgaggtcgaaacgcctaccaaaaacggatgggagtgcaactgcagcgattcaagtgatcctctcgttattgccgcaagtatcattgggatcttgcacttgatattgtggattcttgatcgccttttcttcaaatgcgtttatcgtcgccttaaatacggtttgaaaagagggccttctacggaaggagtacctgagtccatgagggaagagtaccggcaggaacagcagagtgctgtggatgttgacgatggtcattttgtcaacatagagctggagtaa
EPI1995559                       atgagtcttctaaccgaggtcgaaacgcctaccaaaaacggatgggagtgcaactgcagcgattcaagtgatcctctcgttattgccgcaagtatcattgggatcttgcacttgatattgtggattattgatcgccttttcttcaaatgcgtttatcgtcgccttaaatacggtttgaaaagagggccttctacggaaggagtacctgagtccatgagggaagagtaccggcaggaacagcagagtgctgtggatgttgacgatggtcattttgtcaacatagagctggagtaa
EPI1995575                       atgagtcttctaaccgaggtcgaaacgcctaccaaaaacggatgggagtgcaactgcagcgattcaagtgatcctctcgttattgccgcaagtatcattgggatcttgcacttgatattgtggattcttgatcgccttttcttcaaatgcgtttatcgtcgccttaaatacggtttgaaaagagggccttctacggaaggagtacctgagtccatgagggaagagtaccggcaggaacagcagagtgctgtggatgttgacgatggtcattttgtcaacatagagctggagtaa
EPI1995591                       atgagtcttctaaccgaggtcgaaacgcctaccaaaaacggatgggagtgcaactgcagcgattcaagtgatcctctcgttattgccgcaagtatcattgggatcttgcacttgatattgtggattcttgatcgccttttcttcaaatgcgtttatcgtcgccttaaatacggtttgaaaagagggccttctacggaaggagtacctgagtccatgagggaagagtaccggcaggaacagcagagtgctgtggatgttgacgatggtcattttgtcaacatagagctggagtaa
EPI1995607                       atgagtcttctaaccgaggtcgaaacgcctaccaaaaacggatgggagtgcaactgcagcgattcaagtgaccctctcgttattgccgcaagtatcattgggatcttgcacttgatattgtggattcttgatcgccttttcttcaaatgcgtttatcgtcgccttaaatacggtttgaaaagagggccttctacggaaggagtacctgagtccatgagggaagagtaccggcaggaacagcagagtgctgtggatgttgacgatggtcattttgtcaacatagagctggagtaa
EPI1995623                       atgagtcttctaaccgaggtcgaaacgcctaccaaaaacggatgggagtgcaactgcagcgattcaagtgatcctctcgttattgccgcaagtatcattgggatcttgcacttgatattgtggattcttgatcgccttttcttcaaatgcgtttatcgtcgccttaaatacggtttgaaaagagggccttctacggaaggagtacctgagtccatgagggaagagtaccggcaggaacagcagagtgctgtggatgttgacgatggtcattttgtcaacatagagctggagtaa
EPI1995635                       atgagtcttctaaccgaggtcgaaacgcctaccaaaaacggatgggagtgcaactgcagcgattcaagtgatcctctcgttattgccgcaagtatcattgggatcttgcacttgatattgtggattcttgatcgccttttcttcaaatgcgtttatcgtcgccttaaatacggtttgaaaagagggccttctacggaaggagtacctgagtccatgagggaagagtaccggcaggaacagcagagtgctgtggatgttgacgatggtcattttgtcaacatagagctggagtaa
EPI1995651                       atgagtcttctaaccgaggtcgaaacgcctaccaaaaacggatgggagtgcaactgcagcgattcaagtgatcctctcgttattgccgcaagtatcattgggatcttgcacttgatattgtggattcttgatcgccttttcttcaaatgcgtttatcgtcgccttaaatacggtttgaaaagagggccttctacggaaggagtacctgagtccatgagggaagagtaccggcaggaacagcagagtgctgtggatgttgacgatggtcattttgtcaacatagagctggagtaa
EPI1995667                       atgagtcttctaaccgaggtcgaaacgcctaccaaaaacggatgggagtgcaactgcagcgattcaagtgatcctctcgttattgccgcaagtatcattgggatcttgcacttgatattgtggattcttgatcgccttttcttcaaatgcgtttatcgtcgccttaaatacggtttgaaaagagggccttctacggaaggagtacctgagtccatgagggaagagtaccggcaggaacagcagagtgctgtggatgttgacgatggtcattttgtcaacatagagctggagtaa
EPI1995683                       atgagtcttctaaccgaggtcgaaacgcctaccaaaaacggatgggagtgcaactgcagcgattcaagtgatcctctcgttattgccgcaagtatcattgggatcttgcacttgatattgtggattcttgatcgccttttcttcaaatgcgtttatcgtcgccttaaatacggtttgaaaagagggccttctacggaaggagtacctgagtccatgagggaagagtaccggcaggaacagcagagtgctgtggatgttgacgatggtcattttgtcaacatagagctggagtaa
EPI1995699                       atgagtcttctaaccgaggtcgaaacgcctaccaaaaacggatgggagtgcaactgcagcgattcaagtgatcctctcgttattgccgcaagtatcattgggatcttgcacttgatattgtggattcttgatcgccttttcttcaaatgcgtttatcgtcgccttaaatacggtttgaaaagagggccttctacggaaggagtacctgagtccatgagggaagagtaccggcaggaacagcagagtgctgtggatgttgacgatggtcattttgtcaacatagagctggagtaa
EPI1995715                       atgagtcttctaaccgaggtcgaaacgcctaccaaaaacggatgggagtgcaactgcagcgattcaagtgatcctctcgttattgccgcaagtatcattgggatcttgcacttgatattgtggattcttgatcgccttttcttcaaatgcgtttatcgtcgccttaaatacggtttgaaaagagggccttctacggaaggagtacctgagtccatgagggaagagtaccggcaggaacagcagagtgctgtggatgttgacgatggtcattttgtcaacatagagctggagtaa
EPI1995731                       atgagtcttctaaccgaggtcgaaacgcctaccaaaaacggatgggagtgcaactgcagcgattcaagtgatcctctcgttattgccgcaagtatcattgggatcttgcacttgatattgtggattcttgatcgccttttcttcaaatgcgtttatcgtcgccttaaatacggtttgaaaagagggccttctacggaaggagtacctgagtccatgagggaagagtaccggcaggaacagcagagtgctgtggatgttgacgatggtcattttgtcaacatagagctggagtaa
EPI1995842                       atgagtcttctaaccgaggtcgaaacgcctaccaaaaacggatgggagtgcaactgcagcgattcaagtgatcctctcgttattgccgcaagtatcattgggatcttgcacttgatattgtggattcttgatcgccttttcttcaaatgcgtttatcgtcgccttaaatacggtttgaaaagagggccttctacggaaggagtacctgagtccatgagggaagagtaccggcaggaacagcagagtgctgtggatgttgacgatggtcattttgtcaacatagagctggagtaa
EPI1997265                       atgagtcttctaaccgaggtcgaaacgcctaccaaaaacggatgggagtgcaactgcagcgattcaagtgatcctctcgttattgccgcaagtatcattgggatcttgcacttgatattgtggattcttgatcgccttttcttcaaatgcgtttatcgtcgccttaaatacggtttgaaaagagggccttctacggaaggagtacctgagtccatgagggaagagtaccggcaggaacagcagagtgctgtggatgttgacgatggtcattttgtcaacatagagctggagtaa
EPI1997956                       atgagtcttctaaccgaggtcgaaacgcctaccaaaaacggatgggagtgcaactgcagcgattcaagtgatcctctcgttattgccgcaagtatcattgggatcttgcacttgatattgtggattcttgatcgccttttcttcaaatgcgtttatcgtcgccttaaatacggtttgaaaagagggccttctacggaaggagtacctgagtccatgagggaagagtaccggcaggaacagcagagtgctgtggatgttgacgatggtcattttgtcaacatagagctggagta?
EPI1997964                       atgagtcttctaaccgaggtcgaaacgcctaccaaaaacggatgggagtgcaactgcagcgattcaagtgatcctctcgttattgccgcaagtatcattgggatcttgcacttgatattgtggattcttgatcgccttttcttcaaatgcgtttatcgtcgccttaaatacggtttgaaaagagggccttctacggaaggagtacctgagtccatgagggaagagtaccggcaggaacagcagagtgctgtggatgttgacgatggtcattttgtcaacatagagctggagta?
EPI1997972                       atgagtcttctaaccgaggtcgaaacgcctaccaaaaacggatgggagtgcaactgcagcgattcaagtgatcctctcgttattgccgcaagtatcattgggatcttgcacttgatattgtggattcttgatcgccttttcttcaaatgcgtttatcgtcgccttaaatacggtttgaaaagagggccttctacggaaggagtacctgagtccatgagggaagagtaccggcaggaacagcagagtgctgtggatgttgacgatggtcattttgtcaacatagagctggagta?
EPI1997980                       atgagtcttctaaccgaggtcgaaacgcctaccaaaaacggatgggagtgcaactgcagcgattcaagtgatcctctcgttattgccgcaagtatcattgggatcttgcacttgatattgtggattcttgatcgccttttcttcaaatgcgtttatcgtcgccttaaatacggtttgaaaagagggccttctacggaaggagtacctgagtccatgagggaagagtaccggcaggaacagcagagtgctgtggatgttgacgatggtcattttgtcaacatagagctggagta?
EPI1997988                       atgagtcttctaaccgaggtcgaaacgcctaccaaaaacggatgggagtgcaactgcagcgattcaagtgatcctctcgttattgccgcaagtatcattgggatcttgcacttgatattgtggattcttgatcgccttttcttcaaatgcgtttatcgtcgccttaaatacggtttgaaaagagggccttctacggaaggagtacctgagtccatgagggaagagtaccggcaggaacagcagaatgctgtggatgttgacgatggtcattttgtcaacatagagctggagta?
EPI1997996                       atgagtcttctaaccgaggtcgaaacgcctaccaaaaacggatgggagtgcaactgcagcgattcaagtgatcctctcgttattgccgcaagtatcattgggatcttgcacttgatattgtggattcttgatcgccttttcttcaaatgcgtttatcgtcgccttaaatacggtttgaaaggagggccttctacggaaggagtacctgagtccatgagggaagagtaccggcaggaacagcagagtgctgtggatgttgacgatggtcattttgtcaacatagagctggagta?
EPI1998004                       atgagtcttctaaccgaggtcgaaacgcctaccaaaaacggatgggagtgcaactgcagcgattcaagtgatcctctcgttattgccgcaagtatcattgggatcttgcacttgatattgtggattcttgatcgccttttcttcaaatgcgtttatcgtcgccttaaatacggtttgaaaagagggccttctacggaaggagtacctgagtccatgagggaagagtaccggcaggaacagcagagtgctgtggatgttgacgatggtcattttgtcaacatagagctggagta?
EPI1998012                       atgagtcttctaaccgaggtcgaaacgcctaccaaaaacggatgggagtgcaactgcagcgattcaagtgatcctctcgttattgccgcaagtatcattgggatcttgcacttgatattgtggattcttgatcgccttttcttcaaatgcgtttatcgtcgccttaaatacggtttgaaaagagggccttctacggaaggagtacctgagtccatgagggaagagtaccggcaggaacagcagagtgctgtggatgttgacgatggtcattttgtcaacatagagctggagta?
EPI1998020                       atgagtcttctaaccgaggtcgaaacgcctaccaaaaacggatgggagtgcaactgcagcgattcaagtgatcctctcgttattgccgcaagtatcattgggatcttgcacttgatattgtggattcttgatcgccttttcttcaaatgcgtttatcgtcgccttaaatacggtttgaaaagagggccttctacggaaggagtacctgagtccatgagggaagagtaccggcaggaacagcagagtgctgtggatgttgacgatggtcattttgtcaacatagagctggagta?
EPI1998028                       atgagtcttctaaccgaggtcgaaacgcctaccaaaaacggatgggagtgcaactgcagcgattcaagtgatcctctcgttattgccgcaagtatcattgggatcttgcacttgatattgtggattcttgatcgccttttcttcaaatgcgtttatcgtcgccttaaatacggtttgaaaagagggccttctacggaaggagtacctgagtccatgagggaagagtaccggcaggaacagcagagtgctgtggatgttgacgatggtcattttgtcaacatagagctggagta?
EPI1998037                       atgagtcttctaaccgaggtcgaaacgcctaccaaaaacggatgggagtgcaactgcagcgattcaagtgatcctctcgttattgccgcaagtatcattgggatcttgcacttgatattgtggattcttgatcgccttttcttcaaatgcgtttatcgtcgccttaaatacggtttgaaaagagggccttctacggaaggagtacctgagtccatgagggaagagtaccggcaggaacagcagagtgctgtggatgttgacgatggtcattttgtcaacatagagctggagta?
EPI1998045                       atgagtcttctaaccgaggtcgaaacgcctaccaaaaacggatgggagtgcaactgcagcgattcaagtgatcctctcgttattgccgcaagtatcattgggatcttgcacttgatattgtggattcttgatcgccttttcttcaaatgcgtttatcgtcgccttaaatacggtttgaaaagagggccttctacggaaggagtacctgagtccatgagggaagagtaccggcaggaacagcagagtgctgtggatgttgacgatggtcattttgtcaacatagagctggagta?
EPI1998053                       atgagtcttctaaccgaggtcgaaacgcctaccaaaaacggatgggagtgcaactgcagcgattcaagtgatcctctcgttattgccgcaagtatcattgggatcttgcacttgatattgtggattcttgatcgccttttcttcaaatgcgtttatcgtcgccttaaatacggtttgaaaagagggccttctacggaaggagtacctgagtccatgagggaagagtaccggcaggaacagcagagtgctgtggatgttgacgatggtcattttgtcaacatagagctggagta?
EPI1998061                       atgagtcttctaaccgaggtcgaaacgcctaccaaaaacggatgggagtgcaactgcagcgattcaagtgatcctctcgttattgccgcaagtatcattgggatcttgcacttgatattgtggattcttgatcgccttttcttcaaatgcgtttatcgtcgccttaaatacggtttgaaaagagggccttctacggaaggagtacctgagtccatgagggaagagtaccggcaggaacagcagagtgctgtggatgttgacgatggtcattttgtcaacatagagctggagta?
EPI1998069                       atgagtcttctaaccgaggtcgaaacgcctaccaaaaacggatgggagtgcaactgcagcgattcaagtgatcctctcgttattgccgcaagtatcattgggatcttgcacttgatattgtggattcttgatcgccttttcttcaaatgcgtttatcgtcgccttaaatacggtttgaaaggagggccttctacggaaggagtacctgagtccatgagggaagagtaccggcaggaacagcagagtgctgtggatgttgacgatggtcattttgtcaacatagagctggagta?
EPI1998077                       atgagtcttctaaccgaggtcgaaacgcctaccaaaaacggatgggagtgcaactgcagcgattcaagtgaccctctcgttattgccgcaagtatcattgggatcttgcacttgatattgtggattcttgatcgccttttcttcaaatgcgtttatcgtcgccttaaatacggtttgaaaagagggccttctacggaaggagtacctgagtccatgagggaagagtaccggcaggaacagcagagtgctgtggatgttgacgatggtcattttgtcaacatagagctggagta?
EPI1998085                       atgagtcttctaaccgaggtcgaaacgcctaccaaaaacggatgggagtgcaactgcagcgattcaagtgatcctctcgttattgccgcaagtatcattgggatcttgcacttgatattgtggattcttgatcgccttttcttcaaatgcgtttatcgtcgccttaaatacggtttgaaaagagggccttctacggaaggagtacctgagtccatgagggaagagtaccggcaggaacagcagagtgctgtggatgttgacgatggtcattttgtcaacatagagctggagta?
EPI1998093                       atgagtcttctaaccgaggtcgaaacgcctaccaaaaacggatgggagtgcaactgcagcgattcaagtgatcctctcgttattgccgcaagtatcattgggatcttgcacttgatattgtggattcttgatcgccttttcttcaaatgcgtttatcgtcgccttaaatacggtttgaaaagagggccttctacggaaggagtacctgagtccatgagggaagagtaccggcaggaacagcagagtgctgtggatgttgacgatggtcattttgtcaacatagagctggagta?
EPI1998101                       atgagtcttctaaccgaggtcgaaacgcctaccaaaaacggatgggagtgcaactgcagcgattcaagtgatcctctcgttattgccgcaagtatcattgggatcttgcacttgatattgtggattcttgatcgccttttcttcaaatgcgtttatcgtcgccttaaatacggtttgaaaagagggccttctacggaaggagtacctgagtccatgagggaagagtaccggcaggaacagcagagtgctgtggatgttgacgatggtcattttgtcaacatagagctggagta?
EPI1998109                       atgagtcttctaaccgaggtcgaaacgcctaccaaaaacggatgggagtgcaactgcagcgattcaagtgatcctctcgttattgccgcaagtatcattgggatcttgcacttgatattgtggattcttgatcgccttttcttcaaatgcgtttatcgtcgccttaaatacggtttgaaaagagggccttctacggaaggagtacctgagtccatgagggaagagtaccggcaggaacagcagagtgctgtggatgttgacgatggtcattttgtcaacatagagctggagta?
EPI1998117                       atgagtcttctaaccgaggtcgaaacgcctaccaaaaacggatgggagtgcaactgcagcgattcaagtgaccctctcgttattgccgcaagtatcattgggatcttgcacttgatattgtggattcttgatcgccttttcttcaaatgcgtttatcgtcgccttaaatacggtttgaaaagagggccttctacggaaggagtacctgagtccatgagggaagagtaccggcaggaacagcagagtgctgtggatgttgacgatggtcattttgtcaacatagagctggagta?
EPI1998125                       atgagtcttctaaccgaggtcgaaacgcctaccaaaaacggatgggagtgcaactgcagcgattcaagtgaccctctcgttattgccgcaagtatcattgggatcttgcacttgatattgtggattcttgatcgccttttctttaaatgcgtttatcgtcgccttaaatacggtttgaaaagagggccttctacggaaggagtacctgagtccatgagggaagagtaccggcaggaacagcagagtgctgtggatgttgacgatggtcattttgtcaacatagagctggagta?
EPI1998133                       atgagtcttctaaccgaggtcgaaacgcctaccaaaaacggatgggagtgcaactgcagcgattcaagtgatcctctcgttattgccgcaagtatcattgggatcttgcacttgatattgtggattcttgatcgccttttcttcaaatgcgtttatcgtcgccttaaatacggtttgaaaagagggccttctacggaaggagtacctgagtccatgagggaagagtaccggcaggaacagcagagtgctgtggatgttgacgatggtcattttgtcaacatagagctggagtaa
EPI1998141                       atgagtcttctaaccgaggtcgaaacgcctaccaaaaacggatgggagtgcaactgcagcgattcaagtgatcctctcgttattgccgcaagtatcattgggatcttgcacttgatattgtggattcttgatcgccttttcttcaaatgcgtttatcgtcgccttaaatacggtttgaaaagagggccttctacggaaggagtacctgagtccatgagggaagagtaccggcaggaacagcagagtgctgtggatgttgacgatggtcattttgtcaacatagagctggagtaa
EPI1998149                       atgagtcttctaaccgaggtcgaaacgcctaccaaaaacggatgggagtgcaactgcagcgattcaagtgaccctctcgttattgccgcaagtatcattgggatcttgcacttgatattgtggattcttgatcgccttttcttcaaatgcgtttatcgtcgccttaaatacggtttgaaaagagggccttctacggaaggagtacctgagtccatgagggaagagtaccggcaggaacagcagagtgctgtggatgttgacgatggtcattttgtcaacatagagctggagta?
EPI1998157                       atgagtcttctaaccgaggtcgaaacgcctaccaaaaacggatgggagtgcaactgcagcgattcaagtgatcctctcgttattgccgcaagtatcattgggatcttgcacttgatattgtggattcttgatcgccttttcttcaaatgcgtttatcgtcgccttaaatacggtttgaaaagagggccttctacggaaggagtacctgagtccatgagggaagagtaccggcaggaacagcagagtgctgtggatgttgacgatggtcattttgtcaacatagagctggagta?
EPI1998165                       atgagtcttctaaccgaggtcgaaacgcctaccaaaaacggatgggagtgcaactgcagcgattcaagtgatcctctcgttattgccgcaagtatcattgggatcttgcacttgatattgtggattcttgatcgccttttcttcaaatgcgtttatcgtcgccttaaatacggtttgaaaagagggccttctacggaaggagtacctgagtccatgagggaagagtaccggcaggaacagcagagtgctgtggatgttgacgatggtcattttgtcaacatagagctggagta?
EPI1998173                       atgagtcttctaaccgaggtcgaaacgcctaccaaaaacggatgggagtgcaactgcagcgattcaagtgatcctctcgttattgccgcaagtatcattgggatcttgcacttgatattgtggattcttgatcgccttttcttcaaatgcgtttatcgtcgccttaaatacggtttgaaaagagggccttctacggaaggagtacctgagtccatgagggaagagtaccggcaggaacagcagagtgctgtggatgttgacgatggtcattttgtcaacatagagctggagta?
EPI1998181                       atgagtcttctaaccgaggtcgaaacgcctaccaaaaacggatgggagtgcaactgcagcgattcaagtgatcctctcgttattgccgcaagtatcattgggatcttgcacttgatattgtggattcttgatcgccttttcttcaaatgcgtttatcgtcgccttaaatacggtttgaaaagagggccttctacggaaggagtacctgagtccatgagggaagagtaccggcaggaacagcagagtgctgtggatgttgacgatggtcattttgtcaacatagagctggagta?
EPI1998189                       atgagtcttctaaccgaggtcgaaacgcctaccaaaaacggatgggagtgcaactgcagcgattcaagtgatcctctcgttattgccgcaagtatcattgggatcttgcacttgatattgtggattcttgatcgccttttcttcaaatgcgtttatcgtcgccttaaatacggtttgaaaagagggccttctacggaaggagtacctgagtccatgagggaagagtaccggcaggaacagcagagtgctgtggatgttgacgatggtcattttgtcaacatagagctggagta?
EPI1998197                       atgagtcttctaaccgaggtcgaaacgcctaccaaaaacggatgggagtgcaactgcagcgattcaagtgatcctctcgttattgccgcaagtatcattgggatcttgcacttgatattgtggattcttgatcgccttttcttcaaatgcgtttatcgtcgccttaaatacggtttgaaaagagggccttctacggaaggagtacctgagtccatgagggaagagtaccggcaggaacagcagagtgctgtggatgttgacgatggtcattttgtcaacatagagctggagta?
EPI1998205                       atgagtcttctaaccgaggtcgaaacgcctaccaaaaacggatgggagtgcaactgcagcgattcaagtgatcctctcgttattgccgcaagtatcattgggatcttgcacttgatattgtggattcttgatcgccttttcttcaaatgcgtttatcgtcgccttaaatacggtttgaaaagagggccttctacggaaggagtacctgagtccatgagggaagagtaccggcaggaacagcagagtgctgtggatgttgacgatggtcattttgtcaacatagagctggagta?
EPI1998213                       atgagtcttctaaccgaggtcgaaacgcctaccaaaaacggatgggagtgcaactgcagcgattcaagtgatcctctcgttattgccgcaagtatcattgggatcttgcacttgatattgtggattcttgatcgccttttcttcaaatgcgtttatcgtcgccttaaatacggtttgaaaagagggccttctacggaaggagtacctgagtccatgagggaagagtaccggcaggaacagcagagtgctgtggatgttgacgatggtcattttgtcaacatagagctggagta?
EPI1998221                       atgagtcttctaaccgaggtcgaaacgcctaccaaaaacggatgggagtgcaactgcagcgattcaagtgatcctctcgttattgccgcaagtatcattgggatcttgcacttgatattgtggattcttgatcgccttttcttcaaatgcgtttatcgtcgccttaaatacggtttgaaaagagggccttctacggaaggagtacctgagtccatgagggaagagtaccggcaggaacagcagagtgctgtggatgttgacgatggtcattttgtcaacatagagctggagta?
EPI1998229                       atgagtcttctaaccgaggtcgaaacgcctaccaaaaacggatgggagtgcaactgcagcgattcaagtgatcctctcgttattgccgcaagtatcattgggatcttgcacttgatattgtggattcttgatcgccttttcttcaaatgcgtttatcgtcgccttaaatacggtttgaaaagagggccttctacggaaggagtacctgagtccatgagggaagagtaccggcaggaacagcagagtgctgtggatgttgacgatggtcattttgtcaacatagagctggagta?
EPI1998237                       atgagtcttctaaccgaggtcgaaacgcctaccaaaaacggatgggagtgcaactgcagcgattcaagtgaccctctcgttattgccgcaagtatcattgggatcttgcacttgatattgtggattcttgatcgccttttcttcaaatgcgtttatcgtcgccttaaatacggtttgaaaagagggccttctacggaaggagtacctgagtccatgagggaagagtaccggcaggaacagcagagtgctgtggatgttgacgatggtcattttgtcaacatagagctggagta?
EPI1998245                       atgagtcttctaaccgaggtcgaaacgcctaccaaaaacggatgggagtgcaactgcagcgattcaagtgaccctctcgttattgccgcaagtatcattgggatcttgcacttgatattgtggattcttgatcgccttttcttcaaatgcgtttatcgtcgccttaaatacggtttgaaaagagggccttctacggaaggagtacctgagtccatgagggaagagtaccggcaggaacagcagagtgctgtggatgttgacgatggtcattttgtcaacatagagctggagta?
EPI1998253                       atgagtcttctaaccgaggtcgaaacgcctaccaaaaacggatgggagtgcaactgcagcgattcaagtgaccctctcgttattgccgcaagtatcattgggatcttgcacttgatattgtggattcttgatcgccttttcttcaaatgcgtttatcgtcgccttaaatacggtttgaaaagagggccttctacggaaggagtacctgagtccatgagggaagagtaccggcaggaacagcagagtgctgtggatgttgacgatggtcattttgtcaacatagagctggagta?
EPI1998261                       atgagtcttctaaccgaggtcgaaacgcctaccaaaaacggatgggagtgcaactgcagcgattcaagtgaccctctcgttattgccgcaagtatcattgggatcttgcacttgatattgtggattcttgatcgccttttcttcaaatgcgtttatcgtcgccttaaatacggtttgaaaagagggccttctacggaaggagtacctgagtccatgagggaagagtaccggcaggaacagcagagtgctgtggatgttgacgatggtcattttgtcaacatagagctggagta?
EPI1998269                       atgagtcttctaaccgaggtcgaaacgcctaccaaaaacggatgggagtgcaactgcagcgattcaagtgaccctctcgttattgccgcaagtatcattgggatcttgcacttgatattgtggattcttgatcgccttttcttcaaatgcgtttatcgtcgccttaaatacggtttgaaaagagggccttctacggaaggagtacctgagtccatgagggaagagtaccggcaggaacagcagagtgctgtggatgttgacgatggtcattttgtcaacatagagctggagta?
EPI1998277                       atgagtcttctaaccgaggtcgaaacgcctaccaaaaacggatgggagtgcaactgcagcgattcaagtgaccctctcgttattgccgcaagtatcattgggatcttgcacttgatattgtggattcttgatcgccttttcttcaaatgcgtttatcgtcgccttaaatacggtttgaaaagagggccttctacggaaggagtacctgagtccatgagggaagagtaccggcaggaacagcagagtgctgtggatgttgacgatggtcattttgtcaacatagagctggagta?
EPI1998285                       atgagtcttctaaccgaggtcgaaacgcctaccaaaaacggatgggagtgcaactgcagcgattcaagtgaccctctcgttattgccgcaagtatcattgggatcttgcacttgatattgtggattcttgatcgccttttcttcaaatgcgtttatcgtcgccttaaatacggtttgaaaagagggccttctacggaaggagtacctgagtccatgagggaagagtaccggcaggaacagcagagtgctgtggatgttgacgatggtcattttgtcaacatagagctggagta?
EPI1998293                       atgagtcttctaaccgaggtcgaaacgcctaccaaaaacggatgggagtgcaactgcagcgattcaagtgatcctctcgttattgccgcaagtatcattgggatcttgcacttgatattgtggattcttgatcgccttttcttcaaatgcgtttatcgtcgccttaaatacggtttgaaaagagggccttctacggaaggagtacctgagtccatgagggaagagtaccggcaggaacagcagagtgctgtggatgttgacgatggtcattttgtcaacatagagctggagta?
EPI1998301                       atgagtcttctaaccgaggtcgaaacgcctaccaaaaacggatgggagtgcaactgcagcgattcaagtgaccctctcgttattgccgcaagtatcattgggatcttgcacttgatattgtggattcttgatcgccttttcttcaaatgcgtttatcgtcgccttaaatacggtttgaaaagagggccttctacggaaggagtacctgagtccatgagggaagagtaccggcaggaacagcagagtgctgtggatgttgacgatggtcattttgtcaacatagagctggagta?
EPI1998309                       atgagtcttctaaccgaggtcgaaacgcctaccaaaaacggatgggagtgcaactgcagcgattcaagtgaccctctcgttattgccgcaagtatcattgggatcttgcacttgatattgtggattcttgatcgccttttcttcaaatgcgtttatcgtcgccttaaatacggtttgaaaagagggccttctacggaaggagtacctgagtccatgagggaagagtaccggcaggaacagcagagtgctgtggatgttgacgatggtcattttgtcaacatagagctggagta?
EPI1998317                       atgagtcttctaaccgaggtcgaaacgcctaccaaaaacggatgggagtgcaactgcagcgattcaagtgaccctctcgttattgccgcaagtatcattgggatcttgcacttgatattgtggattcttgatcgccttttcttcaaatgcgtttatcgtcgccttaaatacggtttgaaaagagggccttctacggaaggagtacctgagtccatgagggaagagtaccggcaggaacagcagagtgctgtggatgttgacgatggtcattttgtcaacatagagctggagta?
EPI1998325                       atgagtcttctaaccgaggtcgaaacgcctaccaaaaacggatgggagtgcaactgcagcgattcaagtgaccctctcgttattgccgcaagtatcattgggatcttgcacttgatattgtggattcttgatcgccttttcttcaaatgcgtttatcgtcgccttaaatacggtttgaaaagagggccttctacggaaggagtacctgagtccatgagggaagagtaccggcaggaacagcagagtgctgtggatgttgacgatggtcattttgtcaacatagagctggagta?
EPI1998333                       atgagtcttctaaccgaggtcgaaacgcctaccaaaaacggatgggagtgcaactgcagcgattcaagtgaccctctcgttattgccgcaagtatcattgggatcttgcacttgatattgtggattcttgatcgccttttcttcaaatgcgtttatcgtcgccttaaatacggtttgaaaagagggccttctacggaaggagtacctgagtccatgagggaagagtaccggcaggaacagcagagtgctgtggatgttgacgatggtcattttgtcaacatagagctggagta?
EPI1998341                       atgagtcttctaaccgaggtcgaaacgcctaccaaaaacggatgggagtgcaactgcagcgattcaagtgaccctctcgttattgccgcaagtatcattgggatcttgcacttgatattgtggattcttgatcgccttttcttcaaatgcgtttatcgtcgccttaaatacggtttgaaaagagggccttctacggaaggagtacctgagtccatgagggaagagtaccggcaggaacagcagagtgctgtggatgttgacgatggtcattttgtcaacatagagctggagta?
EPI1998349                       atgagtcttctaaccgaggtcgaaacgcctaccaaaaacggatgggagtgcaactgcagcgattcaagtgaccctctcgttattgccgcaagtatcattgggatcttgcacttgatattgtggattcttgatcgccttttcttcaaatgcgtttatcgtcgccttaaatacggtttgaaaagagggccttctacggaaggagtacctgagtccatgagggaagagtaccggcaggaacagcagagtgctgtggatgttgacgatggtcattttgtcaacatagagctggagta?
EPI1998357                       atgagtcttctaaccgaggtcgaaacgcctaccaaaaacggatgggagtgcaactgcagcgattcaagtgaccctctcgttattgccgcaagtatcattgggatcttgcacttgatattgtggattcttgatcgccttttcttcaaatgcgtttatcgtcgccttaaatacggtttgaaaagagggccttctacggaaggagtacctgagtccatgagggaagagtaccggcaggaacagcagagtgctgtggatgttgacgatggtcattttgtcaacatagagctggagta?
EPI1998365                       atgagtcttctaaccgaggtcgaaacgcctaccaaaaacggatgggagtgcaactgcagcgattcaagtgatcctctcgttattgccgcaagtatcattgggatcttgcacttgatattgtggattcttgatcgccttttcttcaaatgcgtttatcgtcgccttaaatacggtttgaaaagagggccttctacggaaggagtacctgagtccatgagggaagagtaccggcaggaacagcagagtgctgtggatgttgacgatggtcattttgtcaacatagagctggagta?
EPI1998373                       atgagtcttctaaccgaggtcgaaacgcctaccaaaaacggatgggagtgcaactgcagcgattcaagtgatcctctcgttattgccgcaagtatcattgggatcttgcacttgatattgtggattcttgatcgccttttcttcaaatgcgtttatcgtcgccttaaatacggtttgaaaagagggccttctacggaaggagtacctgagtccatgagggaagagtaccggcaggaacagcagagtgctgtggatgttgacgatggtcattttgtcaacatagagctggagta?
EPI1998381                       atgagtcttctaaccgaggtcgaaacgcctaccaaaaacggatgggagtgcaactgcagcgattcaagtgatcctctcgttattgccgcaagtatcattgggatcttgcacttgatattgtggattcttgatcgccttttcttcaaatgcgtttatcgtcgccttaaatacggtttgaaaagagggccttctacggaaggagtacctgagtccatgagggaagagtaccggcaggaacagcagagtgctgtggatgttgacgatggtcattttgtcaacatagagctggagta?
EPI1998389                       atgagtcttctaaccgaggtcgaaacgcctaccaaaaacggatgggagtgcaactgcagcgattcaagtgatcctctcgttattgccgcaagtatcattgggatcttgcacttgatattgtggattcttgatcgccttttcttcaaatgcgtttatcgtcgccttaaatacggtttgaaaagagggccttctacggaaggagtacctgagtccatgagggaagagtaccggcaggaacagcagagtgctgtggatgttgacgatggtcattttgtcaacatagagctggagta?
EPI1998397                       atgagtcttctaaccgaggtcgaaacgcctaccaaaaacggatgggagtgcaactgcagcgattcaagtgatcctctcgttattgccgcaagtatcattgggatcttgcacttgatattgtggattcttgatcgccttttcttcaaatgcgtttatcgtcgccttaaatacggtttgaaaagagggccttctacggaaggagtacctgagtccatgagggaagagtaccggcaggaacagcagagtgctgtggatgttgacgatggtcattttgtcaacatagagctggagta?
EPI1998405                       atgagtcttctaaccgaggtcgaaacgcctaccaaaaacggatgggagtgcaactgcagcgattcaagtgatcctctcgttattgccgcaagtatcattgggatcttgcacttgatattgtggattcttgatcgccttttcttcaaatgcgtttatcgtcgccttaaatacggtttgaaaagagggccttctacggaaggagtacctgagtccatgagggaagagtaccggcaggaacagcagagtgctgtggatgttgacgatggtcattttgtcaacatagagctggagta?
EPI1998413                       atgagtcttctaaccgaggtcgaaacgcctaccaaaaacggatgggagtgcaactgcagcgattcaagtgatcctctcgttattgccgcaagtatcattgggatcttgcacttgatattgtggattcttgatcgccttttcttcaaatgcgtttatcgtcgccttaaatacggtttgaaaagagggccttctacggaaggagtacctgagtccatgagggaagagtaccggcaggaacagcagagtgctgtggatgttgacgatggtcattttgtcaacatagagctggagta?
EPI1998421                       atgagtcttctaaccgaggtcgaaacgcctaccaaaaacggatgggagtgcaactgcagcgattcaagtgatcctctcgttattgccgcaagtatcattgggatcttgcacttgatattgtggattcttgatcgccttttcttcaaatgcgtttatcgtcgccttaaatacggtttgaaaagagggccttctacggaaggagtacctgagtccatgaggggagagtaccggcaggaacagcagagtgctgtggatgttgacgatggtcattttgtcaacatagagctggagta?
EPI1998433                       atgagtcttctaaccgaggtcgaaacgcctaccaaaaacggatgggagtgcaactgcagcgattcaagtgatcctctcgttattgccgcaagtatcattgggatcttgcacttgatattgtggattcttgatcgccttttcttcaaatgcgtttatcgtcgccttaaatacggtttgaaaagagggccttctacggaaggagtacctgagtccatgagggaagagtaccggcaggaacagcagagtgctgtggatgttgacgatggtcattttgtcaacatagagctggagta?
EPI1999316                       atgagtcttctaaccgaggtcgaaacgcctaccaaaaacggatgggagtgcaactgcagcgattcaagtgatcctctcgttattgccgcaagtatcattgggatcttgcacttgatattgtggattcttgatcgccttttcttcaaatgcgtttatcgtcgccttaaatacggtttgaaaagagggccttctacggaaggagtacctgagtccatgagggaagagtaccggcaggaacagcagagtgctgtggatgttgacgatggtcattttgtcaacatagagctggagtaa
EPI1999356                       atgagtcttctaaccgaggtcgaaacgcctaccaaaaacggatgggagtgcaactgcagcgattcaagtgatcctctcgttattgccgcaagtatcattgggatcttgcacttgatattgtggattcttgatcgccttttcttcaaatgcgtttatcgtcgccttaaatacggtttgaaaagagggccttctacggaaggagtgcctgagtccatgagggaagagtaccggcaggaacagcagagtgctgtggatgttgacgatggtcattttgtcaacatagagctggagta?
EPI1999364                       atgagtcttctaaccgaggtcgaaacgcctaccaaaaacggatgggagtgcaactgcagcgattcaagtgatcctctcgttattgccgcaagtatcattgggatcttgcacttgatattgtggattcttgatcgccttttcttcaaatgcgtttatcgtcgccttaaatacggtttgaaaagagggccttctacggaaggagtgcctgagtccatgagggaagagtaccggcaggaacagcagagtgctgtggatgttgacgatggtcattttgtcaacatagagctggagta?
EPI1999372                       atgagtcttctaaccgaggtcgaaacgcctaccaaaaacggatgggagtgcaactgcagcgattcaagtgatcctctcgttattgccgcaagtatcattgggatcttgcacttgatattgtggattcttgatcgccttttcttcaaatgcgtttatcgtcgccttaaatacggtttgaaaagagggccttctacggaaggagtacctgagtccatgagggaagagtaccggcaggaacagcagagtgctgtggatgttgacgatggtcattttgtcaacatagagctggagta?
EPI1999386                       atgagtcttctaaccgaggtcgaaacgcctaccaaaaacggatgggagtgcaactgcagcgattcaagtgatcctctcgttattgccgcaagtatcattgggatcttgcacttgatattgtggattcttgatcgccttttcttcaaatgcgtttatcgtcgccttaaatacggtttgaaaagagggccttctacggaaggagtacctgagtccatgagggaagagtaccggcaggaacagcagagtgctgtggatgttgacgatggtcattttgtcaacatagagctggagtaa
EPI2001591                       atgagtcttctaaccgaggtcgaaacgcctaccaaaaacggatgggagtgcaactgcagcgattcaagtgatcctctcgttattgccgcaagtatcattgggatcttgcacttgatattgtggattcttgatcgccttttcttcaaatgcgtttatcgtcgccttaaatacggtttgaaaagagggccttctacggaaggagtacctgagtccatgagggaagagtaccggcaggaacagcagagtgctgtggatgttgacgatggtcattttgtcaacatagagctggagtaa
EPI2001599                       atgagtcttctaaccgaggtcgaaacgcctaccaaaaacggatgggagtgcaactgcagcgattcaagtgatcctctcgttattgccgcaagtatcattgggatcttgcacttgatattgtggattcttgatcgccttttcttcaaatgcgtttatcgtcgccttaaatacggtttgaaaagagggccttctacggaaggagtacctgagtccatgagggaagagtaccggcaggaacagcagagtgctgtggatgttgacgatggtcattttgtcaacatagagctggagtaa
EPI2001615                       atgagtcttctaaccgaggtcgaaacgcctaccaaaaacggatgggagtgcaactgcagcgattcaagtgatcctctcgttattgccgcaagtatcatcgggatcttgcacttgatattgtggattcttgatcgccttttcttcaaatgcgtttatcgtcgccttaaatacggtttgaaaagatggccttctacggaaggagtacctgagtccatgagggaagagtaccggcaggaacagcagagtgctgtggatgttgacgatggtcattttgtcaacatagagctggagtaa
EPI2001623                       atgagtcttctaaccgaggtcgaaacgcctaccaaaaacggatgggagtgcaactgcagcgattcaagtgatcctctcgttattgccgcaagtatcattgggatcttgcacttgatattgtggattcttgatcgccttttcttcaaatgcgtttatcgtcgccttaaatacggtttgaaaagagggccttctacggaaggagtacctgagtccatgagggaagagtaccggcaggaacagcagagtgctgtggatgttgacgatggtcattttgtcaacatagagctggagtaa
EPI2001631                       atgagtcttctaaccgaggtcgaaacgcctaccaaaaacggatgggagtgcaactgcagcgattcaagtgatcctctcgttattgccgcaagtatcattgggatcttgcacttgatattgtggattcttgatcgccttttcttcaaatgcgtttatcgtcgccttaaatacggtttgaaaagagggccttctacggaaggagtacctgagtccatgagggaagagtaccggcaggaacagcagagtgctgtggatgttgacgatggtcattttgtcaacatagagctggagtaa
EPI2002652                       atgagtcttctaaccgaggtcgaaacgcctaccaaaaacggatgggagtgcaactgcagcgattcaagtgatcctctcgttattgccgcaagtatcattgggatcttgcacttgatattgtggattcttgatcgccttttcttcaaatgcgtttatcgtcgccttaaatacggtttgaaaagagggccttctacggaaggagtacctgagtccatgagggaagagtaccggcaggaacagcagagtgctgtggatgttgacgatggtcattttgtcaacatagagctggagtaa
EPI2008048                       atgagtcttctaaccgaggtcgaaacgcctaccaaaaacggatgggagtgcaactgcagcgattcaagtgatcctctcgttattgccgcaagtatcattgggatcttgcacttgatattgtggattcttgatcgccttttcttcaaatgcgtttatcgtcgccttaaatacggtttgaaaagagggccttctacggaaggagtacctgagtccatgagggaagagtaccggcaggaacagcagagtgctgtggatgttgacgatggtcattttgtcaacatagagctggagtaa
EPI2008056                       atgagtcttctaaccgaggtcgaaacgcctaccaaaaacggatgggagtgcaactgcagcgattcaagtgatcctctcgttattgccgcaagtatcattgggatcttgcacttgatattgtggattcttgatcgccttttcttcaaatgcgtttatcgtcgccttaaatacggtttgaaaagagggccttctacggaaggagtacctgagtccatgagggaagagtaccggcaggaacagcagagtgctgtggatgttgacgatggtcattttgtcaacatagagctggagtaa
EPI2008064                       atgagtcttctaaccgaggtcgaaacgcctaccaaaaacggatgggagtgcaactgcagagattcaagtgatcctctcgttattgccgcaagtatcattgggatcttgcacttgatattgtggattcttgatcgccttttcttcaaatgcgtttatcgtcgccttaaatacggtttgaaaagagggccttctacggaaggagtacctgagtccatgagggaagagtaccggcaggaacagcagagtgctgtggatgttgacgatggtcattttgtcaacatagagctggtgtaa
EPI2008072                       atgagtcttctaaccgaggtcgaaacgcctaccaaaaacggatgggagtgcaactgcagcgattcaagtgatcctctcgttattgccgcaagtatcattgggatcttgcacttgatattgtggattcttgatcgccttttcttcaaatgcgtttatcgtcgccttaaatacggtttgaaaagagggccttctacggaaggagtacctgagtccatgagggaagagtaccggcaggaacagcagagtgctgtggatgttgacgatggtcattttgtcaacatagagctggagtaa
EPI2008080                       atgagtcttctaaccgaggtcgaaacgcctaccaaaaacggatgggagtgcaactgcagcgattcaagtgatcctctcgttattgccgcaagtatcattgggatcttgcacttgatattgtggattcttgatcgccttttcttcaaatgcgtttatcgtcgccttaaatacggtttgaaaagagggccttctacggaaggagtacctgagtccatgagggaagagtaccggcaggaacagcagagtgctgtggatgttgacgatggtcattttgtcaacatagagctggagtaa
EPI2008088                       atgagtcttctaaccgaggtcgaaacgcctaccaaaaacggatgggagtgcaactgcagcgattcaagtgatcctctcgttattgccgcaagtatcattgggatcttgcacttgatattgtggattcttgatcgccttttcttcaaatgcgtttatcgtcgccttaaatacggtttgaaaagagggccttctacggaaggagtacctgagtccatgagggaagagtaccggcaggaacagcagagtgctgtggatgttgacgatggtcattttgtcaacatagagctggagtaa
EPI2008096                       atgagtcttctaaccgaggtcgaaacgcctaccaaaaacggatgggagtgcaactgcagcgattcaagtgatcctctcgttattgccgcaagtatcattgggatcttgcacttgatattgtggattcttgatcgccttttcttcaaatgcgtttatcgtcgccttaaatacggtttgaaaagagggccttctacggaaggagtacctgagtccatgagggaagagtaccggcaggaacagcagagtgctgtggatgttgacgatggtcattttgtcaacatagagctggagtaa
EPI2008104                       atgagtcttctaaccgaggtcgaaacgcctaccaaaaacggatgggagtgcaactgcagcgattcaagtgatcctctcgttgttgccgcaagtatcattgggatcttgcacttgatattgtggattcttgatcgccttttcttcaaatgcgtttatcgtcgccttaaatacggtttgaaaagagggccttctacggaaggagtacctgagtccatgagggaagagtaccggcaggaacagcagagtgctgtggatgttgacgatggtcattttgtcaacatagagctggagtaa
EPI2008112                       atgagtcttctaaccgaggtcgaaacgcctaccaaaaacggatgggagtgcaactgcagcgattcaagtgatcctctcgttgttgccgcaagtatcattgggatcttgcacttgatattgtggattcttgatcgccttttcttcaaatgcgtttatcgtcgccttaaatacggtttgaaaagagggccttctacggaaggagtacctgagtccatgagggaagagtaccggcaggaacagcagagtgctgtggatgttgacgatggtcattttgtcaacatagagctggagtaa
EPI2008120                       atgagtcttctaaccgaggtcgaaacgcctaccaaaaacggatgggagtgcaactgcagcgattcaagtgatcctctcgttattgccgcaagtatcattgggatcttgcacttgatattgtggattcttgatcgccttttcttcaaatgcgtttatcgtcgccttaaatacggtttgaaaagagggccttctacggaaggagtacctgagtccatgagggaagagtaccggcaggaacagcagagtgctgtggatgttgacgatggtcattttgtcaacatagagctggagtaa
EPI2008128                       atgagtcttctaaccgaggtcgaaacgcctaccaaaaacggatgggagtgcaactgcagcgattcaagtgatcctctcgttattgccgcaagtatcattgggatcttgcacttgatattgtggattcttgatcgccttttcttcaaatgcgtttatcgtcgccttaaatacggtttgaaaagagggccttctacggaaggagtacctgagtccatgagggaagagtaccggcaggaacagcagagtgctgtggatgttgacgatggtcattttgtcaacatagagctggagtaa
EPI2008511                       atgagtcttctaaccgaggtcgaaacgcctaccaaaaccggatgggagtgcaactgcagcgattcaagtgatcctctcgttattgccgcaagtatcattgggatcttgcacttgatattgtggattcttgatcgccttttcttcaaatgcgtttatcgtcgccttaaatacggtttgaaaagagggccttctacggaaggagtacctgagtccatgagggaagagtaccggcaggaacagcagagtgctgtggatgttgacgatggtcattttgtcaacatagagctggagtaa
EPI2008524                       atgagtcttctaaccgaggtcgaaacgcctaccaaaaacggatgggagtgcaactgcagcgattcaagtgatcctctcgttattgccgcaagtatcattgggatcttgcacttgatattgtggattcttgatcgccttttcttcaaatgcgtttatcgtcgccttaaatacggtttgaaaagagggccttctacggaaggagtacctgagtccatgagggaagagtaccggcaggaacagcagagtgctgtggatgttgacgatggtcattttgtcaacatagagctggagtaa
EPI2008528                       atgagtcttctaaccgaggtcgaaacgcctaccaaaaacggatgggagtgcaactgcagcgattcaagtgatcctctcgttattgccgcaagtatcattgggatcttgcacttgatattgtggattcttgatcgccttttcttcaaatgcgtttatcgtcgccttaaatacggtttgaaaggagggccttctacggaaggagtacctgagtccatgagggaagagtaccggcaggaacagcagagtgctgtggatgttgacgatggtcattttgtcaacatagagctggagtaa
EPI2008536                       atgagtcttctaaccgaggtcgaaacgcctaccaaaaacggatgggagtgcaactgcagcgattcaagtgatcctctcgttattgccgcaagtatcattgggatcttgcacttgatattgtggattcttgatcgccttttcttcaaatgcgtttatcgtcgccttaaatacggtttgaaaggagggccttctacggaaggagtacctgagtccatgagggaagagtaccggcaggaacagcagagtgctgtggatgttgacgatggtcattttgtcaacatagagctggagtaa
EPI2008544                       atgagtcttctaaccgaggtcgaaacgcctaccaaaaacggatgggagtgcaactgcagcgattcaagtgatcctctcgttattgccgcaagtatcattgggatcttgcacttgatattgtggattcttgatcgccttttcttcaaatgcgtttatcgtcgccttaaatacggtttgaaaggagggccttctacggaaggagtacctgagtccatgagggaagagtaccggcaggaacagcagagtgctgtggatgttgacgatggtcattttgtcaacatagagctggagtaa
EPI2008552                       atgagtcttctaaccgaggtcgaaacgcctaccaaaaacggatgggagtgcaactgcagcgattcaagtgatcctctcgttattgccgcaagtatcattgggatcttgcacttgatattgtggattcttgatcgccttttcttcaaatgcgtttatcgtcgccttaaatacggtttgaaaggagggccttctacggaaggagtacctgagtccatgagggaagagtaccggcaggaacagcagagtgctgtggatgttgacgatggtcattttgtcaacatagagctggagtaa
EPI2008560                       atgagtcttctaaccgaggtcgaaacgcctaccaaaaacggatgggagtgcaactgcagcgattcaagtgatcctctcgttattgccgcaagtatcattgggatcttgcacttgatattgtggattcttgatcgccttttcttcaaatgcgtttatcgtcgccttaaatacggtttgaaaggagggccttctacggaaggagtacctgagtccatgagggaagagtaccggcaggaacagcagagtgctgtggatgttgacgatggtcattttgtcaacatagagctggagtaa
EPI2008568                       atgagtcttctaaccgaggtcgaaacgcctaccaaaaacggatgggagtgcaactgcagcgattcaagtgatcctctcgttattgccgcaagtatcattgggatcttgcacttgatattgtggattcttgatcgccttttcttcaaatgcgtttatcgtcgccttaaatacggtttgaaaggagggccttctacggaaggagtacctgagtccatgagggaagagtaccggcaggaacagcagagtgctgtggatgttgacgatggtcattttgtcaacatagagctggagtaa
EPI2008576                       atgagtcttctaaccgaggtcgaaacgcctaccaaaaacggatgggagtgcaactgcagcgattcaagtgatcctctcgttattgccgcaagtatcattgggatcttgcacttgatattgtggattcttgatcgccttttcttcaaatgcgtttatcgtcgccttaaatacggtttgaaaggagggccttctacggaaggagtacctgagtccatgagggaagagtaccggcaggaacagcagagtgctgtggatgttgacgatggtcattttgtcaacatagagctggagtaa
EPI2008584                       atgagtcttctaaccgaggtcgaaacgcctaccaaaaacggatgggagtgcaactgcagcgattcaagtgatcctctcgttattgccgcaagtatcattgggatcttgcacttgatattgtggattcttgatcgccttttcttcaaatgcgtttatcgtcgccttaaatacggtttgaaaggagggccttctacggaaggagtacctgagtccatgagggaagagtaccggcaggaacagcagagtgctgtggatgttgacgatggtcattttgtcaacatagagctggagtaa
EPI2008592                       atgagtcttctaaccgaggtcgaaacgcctaccaaaaacggatgggagtgcaactgcagcgattcaagtgatcctctcgttattgccgcaagtatcattgggatcttgcacttgatattgtggattcttgatcgccttttcttcaaatgcgtttatcgtcgccttaaatacggtttgaaaggagggccttctacggaaggagtacctgagtccatgagggaagagtaccggcaggaacagcagagtgctgtggatgttgacgatggtcattttgtcaacatagagctggagtaa
EPI2008600                       atgagtcttctaaccgaggtcgaaacgcctaccaaaaacggatgggagtgcaactgcagcgattcaagtgatcctctcgttattgccgcaagtatcattgggatcttgcacttgatattgtggattcttgatcgccttttcttcaaatgcgtttatcgtcgccttaaatacggtttgaaaggagggccttctacggaaggagtacctgagtccatgagggaagagtaccggcaggaacagcagagtgctgtggatgttgacgatggtcattttgtcaacatagagctggagtaa
EPI2008608                       atgagtcttctaaccgaggtcgaaacgcctaccaaaaacggatgggagtgcaactgcagcgattcaagtgatcctctcgttattgccgcaagtatcattgggatcttgcacttgatattgtggattcttgatcgccttttcttcaaatgcgtttatcgtcgccttaaatacggtttgaaaggagggccttctacggaaggagtacctgagtccatgagggaagagtaccggcaggaacagcagagtgctgtggatgttgacgatggtcattttgtcaacatagagctggagtaa
EPI2008616                       atgagtcttctaaccgaggtcgaaacgcctaccaaaaacggatgggagtgcaactgcagcgattcaagtgatcctctcgttattgccgcaagtatcattgggatcttgcacttgatattgtggattcttgatcgccttttcttcaaatgcgtttatcgtcgccttaaatacggtttgaaaggagggccttctacggaaggagtacctgagtccatgagggaagagtaccggcaggaacagcagagtgctgtggatgttgacgatggtcattttgtcaacatagagctggagtaa
EPI2008624                       atgagtcttctaaccgaggtcgaaacgcctaccaaaaacggatgggagtgcaactgcagcgattcaagtgatcctctcgttattgccgcaagtatcattgggatcttgcacttgatattgtggattcttgatcgccttttcttcaaatgcgtttatcgtcgccttaaatacggtttgaaaggagggccttctacggaaggagtacctgagtccatgagggaagagtaccggcaggaacagcagagtgctgtggatgttgacgatggtcattttgtcaacatagagctggagtaa
EPI2008632                       atgagtcttctaaccgaggtcgaaacgcctaccaaaaacggatgggagtgcaactgcagcgattcaagtgatcctctcgttattgccgcaagtatcattgggatcttgcacttgatattgtggattcttgatcgccttttcttcaaatgcgtttatcgtcgccttaaatacggtttgaaaggagggccttctacggaaggagtacctgagtccatgagggaagagtaccggcaggaacagcagagtgctgtggatgttgacgatggtcattttgtcaacatagagctggagtaa
EPI2008640                       atgagtcttctaaccgaggtcgaaacgcctaccaaaaacggatgggagtgcaactgcagcgattcaagtgatcctctcgttattgccgcaagtatcattgggatcttgcacttgatattgtggattcttgatcgccttttcttcaaatgcgtttatcgtcgccttaaatacggtttgaaaggagggccttctacggaaggagtacctgagtccatgagggaagagtaccggcaggaacagcagagtgctgtggatgttgacgatggtcattttgtcaacatagagctggagtaa
EPI2008648                       atgagtcttctaaccgaggtcgaaacgcctaccaaaaacggatgggagtgcaactgcagcgattcaagtgatcctctcgttattgccgcaagtatcattgggatcttgcacttgatattgtggattcttgatcgccttttcttcaaatgtgtttatcgtcgccttaaatacggtttgaaaggagggccttctacggaaggagtacctgagtccatgagggaagagtaccggcaggaacagcagagtgctgtggatgttgacgatggtcattttgtcaacatagagctggagtaa
EPI2008656                       atgagtcttctaaccgaggtcgaaacgcctaccaaaaacggatgggagtgcaactgcagcgattcaagtgatcctctcgttattgccgcaagtatcattgggatcttgcacttgatattgtggattcttgatcgccttttcttcaaatgtgtttatcgtcgccttaaatacggtttgaaaggagggccttctacggaaggagtacctgagtccatgagggaagagtaccggcaggaacagcagagtgctgtggatgttgacgatggtcattttgtcaacatagagctggagtaa
EPI2008664                       atgagtcttctaaccgaggtcgaaacgcctaccaaaaacggatgggagtgcaactgcagcgattcaagtgatcctctcgttattgccgcaagtatcattgggatcttgcacttgatattgtggattcttgatcgccttttcttcaaatgcgtttatcgtcgccttaaatacggtttgaaaggagggccttctacggaaggagtacctgagtccatgagggaagagtaccggcaggaacagcagagtgctgtggatgttgacgatggtcattttgtcaacatagagctggagtaa
EPI2008672                       atgagtcttctaaccgaggtcgaaacgcctaccaaaaacggatgggagtgcaactgcagcgattcaagtgatcctctcgttattgccgcaagtatcattgggatcttgcacttgatattgtggattcttgatcgccttttcttcaaatgcgtttatcgtcgccttaaatacggtttgaaaggagggccttctacggaaggagtacctgagtccatgagggaagagtaccggcaggaacagcagagtgctgtggatgttgacgatggtcattttgtcaacatagagctggagtaa
EPI2008680                       atgagtcttctaaccgaggtcgaaacgcctaccaaaaacggatgggagtgcaactgcagcgattcaagtgatcctctcgttattgccgcaagtatcattgggatcttgcacttgatattgtggattcttgatcgccttttcttcaaatgcgtttatcgtcgccttaaatacggtttgaaaggagggccttctacggaaggagtacctgagtccatgagggaagagtaccggcaggaacagcagagtgctgtggatgttgacgatggtcattttgtcaacatagagctggagtaa
EPI2008688                       atgagtcttctaaccgaggtcgaaacgcctaccaaaaacggatgggagtgcaactgcagcgattcaagtgatcctctcgttattgccgcaagtatcattgggatcttgcacttgatattgtggattcttgatcgccttttcttcaaatgcgtttatcgtcgccttaaatacggtttgaaaggagggccttctacggaaggagtacctgagtccatgagggaagagtaccggcaggaacagcagagtgctgtggatgttgacgatggtcattttgtcaacatagagctggagtaa
EPI2008696                       atgagtcttctaaccgaggtcgaaacgcctaccaaaaacggatgggagtgcaactgcagcgattcaagtgatcctctcgttattgccgcaagtatcattgggatcttgcacttgatattgtggattcttgatcgccttttcttcaaatgcgtttatcgtcgccttaaatacggtttgaaaggagggccttctacggaaggagtacctgagtccatgagggaagagtaccggcaggaacagcagagtgctgtggatgttgacgatggtcattttgtcaacatagagctggagtaa
EPI2008704                       atgagtcttctaaccgaggtcgaaacgcctaccaaaaacggatgggagtgcaactgcagcgattcaagtgatcctctcgttattgccgcaagtatcattgggatcttgcacttgatattgtggattcttgatcgccttttcttcaaatgcgtttatcgtcgccttaaatacggtttgaaaggagggccttctacggaaggagtacctgagtccatgagggaagagtaccggcaggaacagcagagtgctgtggatgttgacgatggtcattttgtcaacatagagctggagtaa
EPI2008712                       atgagtcttctaaccgaggtcgaaacgcctaccaaaaacggatgggagtgcaactgcagcgattcaagtgatcctctcgttattgccgcaagtatcattgggatcttgcacttgatattgtggattcttgatcgccttttcttcaaatgcgtttatcgtcgccttaaatacggtttgaaaggagggccttctacggaaggagtacctgagtccatgagggaagagtaccggcaggaacagcagagtgctgtggatgttgacgatggtcattttgtcaacatagagctggagtaa
EPI2008720                       atgagtcttctaaccgaggtcgaaacgcctaccaaaaacggatgggagtgcaactgcagcgattcaagtgatcctctcgttattgccgcaagtatcattgggatcttgcacttgatattgtggattcttgatcgccttttcttcaaatgcgtttatcgtcgccttaaatacggtttgaaaggagggccttctacggaaggagtacctgagtccatgagggaagagtaccggcaggaacagcagagtgctgtggatgttgacgatggtcattttgtcaacatagagctggagtaa
EPI2008728                       atgagtcttctaaccgaggtcgaaacgcctaccaaaaacggatgggagtgcaactgcagcgattcaagtgatcctctcgttattgccgcaagtatcattgggatcttgcacttgatattgtggattcttgatcgccttttcttcaaatgcgtttatcgtcgccttaaatacggtttgaaaggagggccttctacggaaggagtacctgagtccatgagggaagagtaccggcaggaacagcagagtgctgtggatgttgacgatggtcattttgtcaacatagagctggagtaa
EPI2008736                       atgagtcttctaaccgaggtcgaaacgcctaccaaaaacggatgggagtgcaactgcagcgattcaagtgatcctctcgttattgccgcaagtatcattgggatcttgcacttgatattgtggattcttgatcgccttttcttcaaatgcgtttatcgtcgccttaaatacggtttgaaaggagggccttctacggaaggagtacctgagtccatgagggaagagtaccggcaggaacagcagagtgctgtggatgttgacgatggtcattttgtcaacatagagctggagtaa
EPI2008744                       atgagtcttctaaccgaggtcgaaacgcctaccaaaaacggatgggagtgcaactgcagcgattcaagtgatcctctcgttattgccgcaagtatcattgggatcttgcacttgatattgtggattcttgatcgccttttcttcaaatgcgtttatcgtcgccttaaatacggtttgaaaggagggccttctacggaaggagtacctgagtccatgagggaagagtaccggcaggaacagcagagtgctgtggatgttgacgatggtcattttgtcaacatagagctggagtaa
EPI2008752                       atgagtcttctaaccgaggtcgaaacgcctaccaaaaacggatgggagtgcaactgcagcgattcaagtgatcctctcgttattgccgcaagtatcattgggatcttgcacttgatattgtggattcttgatcgccttttcttcaaatgcgtttatcgtcgccttaaatacggtttgaaaggagggccttctacggaaggagtacctgagtccatgagggaagagtaccggcaggaacagcagagtgctgtggatgttgacgatggtcattttgtcaacatagagctggagtaa
EPI2008760                       atgagtcttctaaccgaggtcgaaacgcctaccaaaaacggatgggagtgcaactgcagcgattcaagtgatcctctcgttattgccgcaagtatcattgggatcttgcacttgatattgtggattcttgatcgccttttcttcaaatgcgtttatcgtcgccttaaatacggtttgaaaggagggccttctacggaaggagtacctgagtccatgagggaagagtaccggcaggaacagcagagtgctgtggatgttgacgatggtcattttgtcaacatagagctggagtaa
EPI2008768                       atgagtcttctaaccgaggtcgaaacgcctaccaaaaacggatgggagtgcaactgcagcgattcaagtgatcctctcgttattgccgcaagtatcattgggatcttgcacttgatattgtggattcttgatcgccttttcttcaaatgcgtttatcgtcgccttaaatacggtttgaaaggagggccttctacggaaggagtacctgagtccatgagggaagagtaccggcaggaacagcagagtgctgtggatgttgacgatggtcattttgtcaacatagagctggagtaa
EPI2008776                       atgagtcttctaaccgaggtcgaaacgcctaccaaaaacggatgggagtgcaactgcagcgattcaagtgatcctctcgttattgccgcaagtatcattgggatcttgcacttgatattgtggattcttgatcgccttttcttcaaatgcgtttatcgtcgccttaaatacggtttgaaaggagggccttctacggaaggagtacctgagtccatgagggaagagtaccggcaggaacagcagagtgctgtggatgttgacgatggtcattttgtcaacatagagctggagtaa
EPI2008784                       atgagtcttctaaccgaggtcgaaacgcctaccaaaaacggatgggagtgcaactgcagcgattcaagtgatcctctcgttattgccgcaagtatcattgggatcttgcacttgatattgtggattcttgatcgccttttcttcaaatgcgtttatcgtcgccttaaatacggtttgaaaggagggccttctacggaaggagtacctgagtccatgagggaagagtaccggcaggaacagcagagtgctgtggatgttgacgatggtcattttgtcaacatagagctggagtaa
EPI2008792                       atgagtcttctaaccgaggtcgaaacgcctaccaaaaacggatgggagtgcaactgcagcgattcaagtgatcctctcgttattgccgcaagtatcattgggatcttgcacttgatattgtggattcttgatcgccttttcttcaaatgcgtttatcgtcgccttaaatacggtttgaaaggagggccttctacggaaggagtacctgagtccatgagggaagagtaccggcaggaacagcagagtgctgtggatgttgacgatggtcattttgtcaacatagagctggagtaa
EPI2008800                       atgagtcttctaaccgaggtcgaaacgcctaccaaaaacggatgggagtgcaactgcagcgattcaagtgatcctctcgttattgccgcaagtatcattgggatcttgcacttgatattgtggattcttgatcgccttttcttcaaatgcgtttatcgtcgccttaaatacggtttgaaaggagggccttctacggaaggagtacctgagtccatgagggaagagtaccggcaggaacagcagagtgctgtggatgttgacgatggtcattttgtcaacatagagctggagtaa
EPI2008808                       atgagtcttctaaccgaggtcgaaacgcctaccaaaaacggatgggagtgcaactgcagcgattcaagtgatcctctcgttattgccgcaagtatcattgggatcttgcacttgatattgtggattcttgatcgccttttcttcaaatgcgtttatcgtcgccttaaatacggtttgaaaggagggccttctacggaaggagtacctgagtccatgagggaagagtaccggcaggaacagcagagtgctgtggatgttgacgatggtcattttgtcaacatagagctggagtaa
EPI2008816                       atgagtcttctaaccgaggtcgaaacgcctaccaaaaacggatgggagtgcaactgcagcgattcaagtgatcctctcgttattgccgcaagtatcattgggatcttgcacttgatattgtggattcttgatcgccttttcttcaaatgcgtttatcgtcgccttaaatacggtttgaaaggagggccttctacggaaggagtacctgagtccatgagggaagagtaccggcaggaacagcagagtgctgtggatgttgacgatggtcattttgtcaacatagagctggagtaa
EPI2008824                       atgagtcttctaaccgaggtcgaaacgcctaccaaaaacggatgggagtgcaactgcagcgattcaagtgatcctctcgttattgccgcaagtatcattgggatcttgcacttgatattgtggattcttgatcgccttttcttcaaatgcgcttatcgtcgccttaaatacggtttgaaaggagggccttctacggaaggagtacctgagtccatgagggaagagtaccggcaggaacagcagagtgctgtggatgttgacgatggtcattttgtcaacatagagctggagtaa
EPI2008832                       atgagtcttctaaccgaggtcgaaacgcctaccaaaaacggatgggagtgcaactgcagcgattcaagtgatcctctcgttattgccgcaagtatcattgggatcttgcacttgatattgtggattcttgatcgccttttcttcaaatgcgcttatcgtcgccttaaatacggtttgaaaggagggccttctacggaaggagtacctgagtccatgagggaagagtaccggcaggaacagcagagtgctgtggatgttgacgatggtcattttgtcaacatagagctggagtaa
EPI2008840                       atgagtcttctaaccgaggtcgaaacgcctaccaaaaacggatgggagtgcaactgcagcgattcaagtgatcctctcgttattgccgcaagtatcattgggatcttgcacttgatattgtggattcttgatcgccttttcttcaaatgcgtttatcgtcgccttaaatacggtttgaaaggagggccttctacggaaggagtacctgagtccatgagggaagagtaccggcaggaacagcagagtgctgtggatgttgacgatggtcattttgtcaacatagagctggagtaa
EPI2008848                       atgagtcttctaaccgaggtcgaaacgcctaccaaaaacggatgggagtgcaactgcagcgattcaagtgatcctctcgttattgccgcaagtatcattgggatcttgcacttgatattgtggattcttgatcgccttttcttcaaatgcgtttatcgtcgccttaaatacggtttgaaaggagggccttctacggaaggagtacctgagtccatgagggaagagtaccggcaggaacagcagagtgctgtggatgttgacgatggtcattttgtcaacatagagctggagtaa
EPI2008861                       atgagtcttctaaccgaggtcgaaacgcctaccaaaaaaggatgggagtgcaactgcagcgattcaagtgatcctctcgttattgccgcaagtatcattgggatcttgcacttgatattgtggattcttgatcgccttttcttcaaatgcgtttatcgtcgccttaaatacggtttgaaaagagggccttctacggaaggagtacctgagtccatgagggaagagtaccggcaggaacagcagattgctgtggatgttgacgatggtcattttgtcaacatagagctggagtaa
EPI2008868                       atgagtcttctaaccgaggtcgaaacgcctaccaaaaacggatgggagtgcaactgcagcgattcaagtgatcctctcgttattgccgcaagtatcattgggatcttgcacttgatattgtggattcttgatcgccttttcttcaaatgcgtttatcgtcgccttaaatacggtttgaaaagagggccttctacggaaggagtacctgagtccatgagggaagagtaccggcaggaacagcagagtgctgtggatgttgacgatggtcattttgtcaacatagagctggagtaa
EPI2009499                       atgagtcttctaaccgaggtcgaaacgcctaccaaaaaaggatgggagtgcaactgcagcgattcaagtgatcctctcgttattgccgcaagtatcattgggatcttgcacttgatattgtggattcttgatcgccttttcttcaaatgcgtttatcgtcgccttaaatacggtttgaaaagagggccttctacggaaggagtacctgagtccatgagggaagagtaccggcaggaacagcagattgctgtggatgttgacgatggtcattttgtcaacatagagctggagtaa
EPI2009509                       atgagtcttctaaccgaggtcgaaacgcctaccaaaaaaggatgggagtgcaactgcagcgattcaagtgatcctctcgttattgccgcaagtatcattgggatcttgcacttgatattgtggattcttgatcgccttttcttcaaatgcgtttatcgtcgccttaaatacggtttgaaaagagggccttctacggaaggagtacctgagtccatgagggaagagtaccggcaggaacagcagattgctgtggatgttgacgatggtcattttgtcaacatagagctggagtaa
EPI2009517                       atgagtcttctaaccgaggtcgaaacgcctaccaaaaaaggatgggagtgcaactgcagcgattcaagtgatcctctcgttattgccgcaagtatcattgggatcttgcacttgatattgtggattcttgatcgccttttcttcaaatgcgtttatcgtcgccttaaatacggtttgaaaagagggccttctacggaaggagtacctgagtccatgagggaagagtaccggcaggaacagcagattgctgtggatgttgacgatggtcattttgtcaacatagagctggagtaa
EPI2009525                       atgagtcttctaaccgaggtcgaaacgcctaccaaaaaaggatgggagtgcaactgcagcgattcaagtgatcctctcgttattgccgcaagtatcattgggatcttgcacttgatattgtggattcttgatcgccttttcttcaaatgcgtttatcgtcgccttaaatacggtttgaaaagagggccttctacggaaggagtacctgagtccatgagggaagagtaccggcaggaacagcagattgctgtggatgttgacgatggtcattttgtcaacatagagctggagtaa
EPI2009936                       atgagtcttctaaccgaggtcgaaacgcctaccaaaaacggatgggagtgcaactgcagcgattcaagtgatcctctcgttattgccgcaagtatcattgggatcttgcacttgatattgtggattcttgatcgccttttcttcaaatgcgtttatcgtcgccttaaatacggtttgaaaagagggccttctacggaaggagtacctgagtccatgagggaagagtaccggcaggaacagcagagtgctgtggatgttgacgatggtcattttgtcaacatagagctggagtaa
EPI2009944                       atgagtcttctaaccgaggtcgaaacgcctaccaaaaacggatgggagtgcaactgcagcgattcaagtgatcctctcgttattgccgcaagtatcattgggatcttgcacttgatattgtggattcttgatcgccttttcttcaaatgcgtttatcgtcgccttaaatacggtttgaaaagagggccttctacggaaggagtacctgagtccatgagggaagagtaccggcaggaacagcagagtgctgtggatgttgacgatggtcattttgtcaacatagagctggagtaa
EPI2009952                       atgagtcttctaaccgaggtcgaaacgcctaccaaaaacggatgggagtgcaactgcagcgattcaagtgatcctctcgttattgccgcaagtatcattgggatcttgcacttgatattgtggattcttgatcgccttttcttcaaatgcgtttatcgtcgccttaaatacggtttgaaaagagggccttctacggaaggagtacctgagtccatgagggaagagtaccggcaggaacagcagagtgctgtggatgttgacgatggtcattttgtcaacatagagctggagtaa
EPI2009960                       atgagtcttctaaccgaggtcgaaacgcctaccaaaaacggatgggagtgcaactgcagcgattcaagtgaccctctcgttattgccgcaagtatcattgggatcttgcacttgatattgtggattcttgatcgccttttcttcaaatgcgtttatcgtcgccttaaatacggtttgaaaagagggccttctacggaaggagtacctgagtccatgagggaagagtaccggcaggaacagcagagtgctgtggatgttgacgatggtcattttgtcaacatagagctggagtaa
EPI2009968                       atgagtcttctaaccgaggtcgaaacgcctaccaaaaacggatgggagtgcaactgcagcgattcaagtgatcctctcgttattgccgcaagtatcattgggatcttgcacttgatattgtggattcttgatcgccttttcttcaaatgcgtttatcgtcgccttaaatacggtttgaaaagagggccttctacggaaggagtacctgagtccatgagggaagagtaccggcaggaacagcagagtgctgtggatgttgacgatggtcattttgtcaacatagagctggagtaa
EPI2011627                       atgagtcttctaaccgaggtcgaaacgcctaccaaaaacggatgggagtgcaactgcagcgattcaagtgatcctctcgttattgccgcaagtatcattgggatcttgcacttgatattgtggattcttgatcgccttttcttcaaatgcgtttatcgtcgccttaaatacggtttgaaaagagggccttctacggaaggagtacctgagtccatgagggaagagtaccggcaggaacagcagagtgctgtggatgttgacgatggtcattttgtcaacatagagctggagtaa
EPI2011635                       atgagtcttctaaccgaggtcgaaacgcctaccaaaaacggatgggagtgcaactgcagcgattcaagtgatcctctcgttattgccgcaagtatcattgggatcttgcacttgatattgtggattcttgatcgccttttcttcaaatgcgtttatcgtcgccttaaatacggtttgaaaagagggccttctacggaaggagtacctgagtccatgagggaagagtaccggcaggaacagcagagtgctgtggatgttgacgatggtcattttgtcaacatagagctggagtaa
EPI2011643                       atgagtcttctaaccgaggtcgaaacgcctaccaaaaacggatgggagtgcaactgcagcgattcaagtgatcctctcgttattgccgcaagtatcattgggatcttgcacttgatattgtggattcttgatcgccttttcttcaaatgcgtttatcgtcgccttaaatacggtttgaaaagagggccttctacggaaggagtacctgagtccatgagggaagagtaccggcaggaacagcagagtgctgtagatgttgacgatggtcattttgtcaacatagagctggagtaa
EPI2011651                       atgagtcttctaaccgaggtcgaaacgcctaccaaaaacggatgggagtgcaactgcagcgattcaagtgatcctctcgttattgccgcaagtatcattgggatcttgcacttgatattgtggattcttgatcgccttttcttcaaatgcgtttatcgtcgccttaaatacggtttgaaaagagggccttctacggaaggagtacctgagtccatgagggaagagtaccggcaggaacagcagagtgctgtggatgttgacgatggtcattttgtcaacatagagctggagtaa
EPI2011659                       atgagtcttctaaccgaggtcgaaacgcctaccaaaaacggatgggagtgcaactgcagcgattcaagtgatcctctcgttattgccgcaagtatcattgggatcttgcacttgatattgtggattcttgatcgccttttcttcaaatgcgtttatcgtcgccttaaatacggtttgaaaagagggccttctacggaaggagtacctgagtccatgagggaagagtaccggcaggaacagcagagtgctgtggatgttgacgatggtcattttgtcaacatagagctggagtaa
EPI2012870                       atgagtcttctaaccgaggtcgaaacgcctaccaaaaacggatgggagtgcaactgcagcgattcaagtgatcctctcgttattgccgcaagtatcattgggatcttgcacttgatattgtggattcttgatcgccttttcttcaaatgcgtttatcgtcgccttaaatacggtttgaaaagagggccttctacggaaggagtacctgagtccatgagggaagagtaccggcaggaacagcagagtgctgtggatgttgacgatggtcattttgtcaacatagagctggagtaa
EPI2012878                       atgagtcttctaaccgaggtcgaaacgcctaccaaaaacggatgggagtgcaactgcagcgattcaagtgaccctctcgttattgccgcaagtatcattgggatcttgcacttgatattgtggattcttgatcgccttttcttcaaatgcgtttatcgtcgccttaaatacggtttgaaaagagggccttctacggaaggagtacctgagtccatgagggaagagtaccggcaggaacagcagagtgctgtggatgttgacgatggtcattttgtcaacatagagctggagtaa
EPI2013085                       atgagtcttctaaccgaggtcgaaacgcctaccaaaaacggatgggagtgcaactgcagcgattcaagtgatcctctcgttattgccgcaagtatcattgggatcttgcacttgatattgtggattcttgatcgccttttcttcaaatgcgtttatcgtcgccttaaatacggtttgaaaagagggccttctacggaaggagtacctgagtccatgagggaagagtaccggcaggaacagcagagtgctgtggatgttgacgatggtcgttttgtcaacatagagctggagtaa
EPI2013880                       atgagtcttctaaccgaggtcgaaacgcctaccaaaaacggatgggagtgcaactgcagcgattcaagtgatcctctcgttattgccgcaagtatcattgggatcttgcacttgatattgtggattcttgatcgccttttcttcaaatgcgtttatcgtcgccttaaatacggtttgaaaggagggccttctacggaaggagtacctgagtccatgagggaagagtaccggcaggaacagcagagtgctgtggatgttgacgatggtcattttgtcaacatagagctggagtaa
EPI2013888                       atgagtcttctaaccgaggtcgaaacgcctaccaaaaacggatgggagtgcaactgcagcgattcaagtgatcctctcgttattgccgcaagtatcattgggatcttgcacttgatattgtggattcttgatcgccttttcttcaaatgcgtttatcgtcgccttaaatacggtttgaaaggagggccttctacggaaggagtacctgagtccatgagggaagagtaccggcaggaacagcagagtgctgtggatgttgacgatggtcattttgtcaacatagagctggagtaa
EPI2013896                       atgagtcttctaaccgaggtcgaaacgcctaccaaaaacggatgggagtgcaactgcagcgattcaagtgatcctctcgttattgccgcaagtatcattgggatcttgcacttgatattgtggattcttgatcgccttttcttcaaatgcgtttatcgtcgccttaaatacggtttgaaaggagggccttctacggaaggagtacctgagtccatgagggaagagtaccggcaggaacagcagagtgctgtggatgttgacgatggtcattttgtcaacatagagctggagtaa
EPI2013904                       atgagtcttctaaccgaggtcgaaacgcctaccaaaaacggatgggagtgcaactgcagcgattcaagtgatcctctcgttattgccgcaagtatcattgggatcttgcacttgatattgtggattcttgatcgccttttcttcaaatgcgcttatcgtcgccttaaatacggtttgaaaggagggccttctacggaaggagtacctgagtccatgagggaagagtaccggcaggaacagcagagtgctgtggatgttgacgatggtcattttgtcaacatagagctggagtaa
EPI2013912                       atgagtcttctaaccgaggtcgaaacgcctaccaaaaacggatgggagtgcaactgcagcgattcaagtgatcctctcgttattgccgcaagtatcattgggatcttgcacttgatattgtggattcttgatcgccttttcttcaaatgcgcttatcgtcgccttaaatacggtttgaaaggagggccttctacggaaggagtacctgagtccatgagggaagagtaccggcaggaacagcagagtgctgtggatgttgacgatggtcattttgtcaacatagagctggagtaa
EPI2013920                       atgagtcttctaaccgaggtcgaaacgcctaccaaaaacggatgggagtgcaactgcagcgattcaagtgatcctctcgttattgccgcaagtatcattgggatcttgcacttgatattgtggattcttgatcgccttttcttcaaatgcgtttatcgtcgccttaaatacggtttgaaaggagggccttctacggaaggagtacctgagtccatgagggaagagtaccggcaggaacagcagagtgctgtggatgttgacgatggtcattttgtcaacatagagctggagtaa
EPI2013928                       atgagtcttctaaccgaggtcgaaacgcctaccaaaaacggatgggagtgcaactgcagcgattcaagtgatcctctcgttattgccgcaagtatcattgggatcttgcacttgatattgtggattcttgatcgccttttcttcaaatgcgtttatcgtcgccttaaatacggtttgaaaggagggccttctacggaaggagtacctgagtccatgagggaagagtaccggcaggaacagcagagtgctgtggatgttgacgatggtcattttgtcaacatagagctggagtaa
EPI2013936                       atgagtcttctaaccgaggtcgaaacgcctaccaaaaacggatgggagtgcaactgcagcgattcaagtgatcctctcgttattgccgcaagtatcattgggatcttgcacttgatattgtggattcttgatcgccttttcttcaaatgcgtttatcgtcgccttaaatacggtttgaaaggagggccttctacggaaggagtacctgagtccatgagggaagagtaccggcaggaacagcagagtgctgtggatgttgacgatggtcattttgtcaacatagagctggagtaa
EPI2013944                       atgagtcttctaaccgaggtcgaaacgcctaccaaaaacggatgggagtgcaactgcagcgattcaagtgatcctctcgttattgccgcaagtatcattgggatcttgcacttgatattgtggattcttgatcgccttttcttcaaatgcgtttatcgtcgccttaaatacggtttgaaaggagggccttctacggaaggagtacctgagtccatgagggaagagtaccggcaggaacagcagagtgctgtggatgttgacgatggtcattttgtcaacatagagctggagtaa
EPI2013952                       atgagtcttctaaccgaggtcgaaacgcctaccaaaaacggatgggagtgcaactgcagcgattcaagtgatcctctcgttattgccgcaagtatcattgggatcttgcacttgatattgtggattcttgatcgccttttcttcaaatgcgtttatcgtcgccttaaatacggtttgaaaggagggccttctacggaaggagtacctgagtccatgagggaagagtaccggcaggaacagcagagtgctgtggatgttgacgatggtcattttgtcaacatagagctggagtaa
EPI2013960                       atgagtcttctaaccgaggtcgaaacgcctaccaaaaacggatgggagtgcaactgcagcgattcaagtgatcctctcgttattgccgcaagtatcattgggatcttgcacttgatattgtggattcttgatcgccttttcttcaaatgcgtttatcgtcgccttaaatacggtttgaaaggagggccttctacggaaggagtacctgagtccatgagggaagagtaccggcaggaacagcagagtgctgtggatgttgacgatggtcattttgtcaacatagagctggagtaa
EPI2013968                       atgagtcttctaaccgaggtcgaaacgcctaccaaaaacggatgggagtgcaactgcagcgattcaagtgatcctctcgttattgccgcaagtatcattgggatcttgcacttgatattgtggattcttgatcgccttttcttcaaatgcgtttatcgtcgccttaaatacggtttgaaaggagggccttctacggaaggagtacctgagtccatgagggaagagtaccggcaggaacagcagagtgctgtggatgttgacgatggtcattttgtcaacatagagctggagtaa
EPI2013976                       atgagtcttctaaccgaggtcgaaacgcctaccaaaaacggatgggagtgcaactgcagcgattcaagtgatcctctcgttattgccgcaagtatcattgggatcttgcacttgatattgtggattcttgatcgccttttcttcaaatgcgtttatcgtcgccttaaatacggtttgaaaggagggccttctacggaaggagtacctgagtccatgagggaagagtaccggcaggaacagcagagtgctgtggatgttgacgatggtcattttgtcaacatagagctggagtaa
EPI2013984                       atgagtcttctaaccgaggtcgaaacgcctaccaaaaacggatgggagtgcaactgcagcgattcaagtgatcctctcgttattgccgcaagtatcattgggatcttgcacttgatattgtggattcttgatcgccttttcttcaaatgcgtttatcgtcgccttaaatacggtttgaaaggagggccttctacggaaggagtacctgagtccatgagggaagagtaccggcaggaacagcagagtgctgtggatgttgacgatggtcattttgtcaacatagagctggagtaa
EPI2013992                       atgagtcttctaaccgaggtcgaaacgcctaccaaaaacggatgggagtgcaactgcagcgattcaagtgatcctctcgttattgccgcaagtatcattgggatcttgcacttgatattgtggattcttgatcgccttttcttcaaatgcgtttatcgtcgccttaaatacggtttgaaaggagggccttctacggaaggagtacctgagtccatgagggaagagtaccggcaggaacagcagagtgctgtggatgttgacgatggtcattttgtcaacatagagctggagtaa
EPI2014000                       atgagtcttctaaccgaggtcgaaacgcctaccaaaaacggatgggagtgcaactgcagcgattcaagtgatcctctcgttattgccgcaagtatcattgggatcttgcacttgatattgtggattcttgatcgccttttcttcaaatgcgtttatcgtcgccttaaatacggtttgaaaggagggccttctacggaaggagtacctgagtccatgagggaagagtaccggcaggaacagcagagtgctgtggatgttgacgatggtcattttgtcaacatagagctggagtaa
EPI2014008                       atgagtcttctaaccgaggtcgaaacgcctaccaaaaacggatgggagtgcaactgcagcgattcaagtgatcctctcgttattgccgcaagtatcattgggatcttgcacttgatattgtggattcttgatcgccttttcttcaaatgcgtttatcgtcgccttaaatacggtttgaaaggagggccttctacggaaggagtacctgagtccatgagggaagagtaccggcaggaacagcagagtgctgtggatgttgacgatggtcattttgtcaacatagagctggagtaa
EPI2014016                       atgagtcttctaaccgaggtcgaaacgcctaccaaaaacggatgggagtgcaactgcagcgattcaagtgatcctctcgttattgccgcaagtatcattgggatcttgcacttgatattgtggattcttgatcgccttttcttcaaatgcgtttatcgtcgccttaaatacggtttgaaaggagggccttctacggaaggagtacctgagtccatgagggaagagtaccggcaggaacagcagagtgctgtggatgttgacgatggtcattttgtcaacatagagctggagtaa
EPI2014024                       atgagtcttctaaccgaggtcgaaacgcctaccaaaaacggatgggagtgcaactgcagcgattcaagtgatcctctcgttattgccgcaagtatcattgggatcttgcacttgatattgtggattcttgatcgccttttcttcaaatgcgtttatcgtcgccttaaatacggtttgaaaggagggccttctacggaaggagtacctgagtccatgagggaagagtaccggcaggaacagcagagtgctgtggatgttgacgatggtcattttgtcaacatagagctggagtaa
EPI2014032                       atgagtcttctaaccgaggtcgaaacgcctaccaaaaacggatgggagtgcaactgcagcgattcaagtgatcctctcgttattgccgcaagtatcattgggatcttgcacttgatattgtggattcttgatcgccttttcttcaaatgcgtttatcgtcgccttaaatacggtttgaaaggagggccttctacggaaggagtacctgagtccatgagggaagagtaccggcaggaacagcagagtgctgtggatgttgacgatggtcattttgtcaacatagagctggagtaa
EPI2014040                       atgagtcttctaaccgaggtcgaaacgcctaccaaaaacggatgggagtgcaactgcagcgattcaagtgatcctctcgttattgccgcaagtatcattgggatcttgcacttgatattgtggattcttgatcgccttttcttcaaatgcgtttatcgtcgccttaaatacggtttgaaaggagggccttctacggaaggagtacctgagtccatgagggaagagtaccggcaggaacagcagagtgctgtggatgttgacgatggtcattttgtcaacatagagctggagtaa
EPI2014048                       atgagtcttctaaccgaggtcgaaacgcctaccaaaaacggatgggagtgcaactgcagcgattcaagtgatcctctcgttattgccgcaagtatcattgggatcttgcacttgatattgtggattcttgatcgccttttcttcaaatgcgtttatcgtcgccttaaatacggtttgaaaggagggccttctacggaaggagtacctgagtccatgagggaagagtaccggcaggaacagcagagtgctgtggatgttgacgatggtcattttgtcaacatagagctggagtaa
EPI2014056                       atgagtcttctaaccgaggtcgaaacgcctaccaaaaacggatgggagtgcaactgcagcgattcaagtgatcctctcgttattgccgcaagtatcattgggatcttgcacttgatattgtggattcttgatcgccttttcttcaaatgcgtttatcgtcgccttaaatacggtttgaaaggagggccttctacggaaggagtacctgagtccatgagggaagagtaccggcaggaacagcagagtgctgtggatgttgacgatggtcattttgtcaacatagagctggagtaa
EPI2014064                       atgagtcttctaaccgaggtcgaaacgcctaccaaaaacggatgggagtgcaactgcagcgattcaagtgatcctctcgttattgccgcaagtatcattgggatcttgcacttgatattgtggattcttgatcgccttttcttcaaatgcgtttatcgtcgccttaaatacggtttgaaaggagggccttctacggaaggagtacctgagtccatgagggaagagtaccggcaggaacagcagagtgctgtggatgttgacgatggtcattttgtcaacatagagctggagtaa
EPI2014072                       atgagtcttctaaccgaggtcgaaacgcctaccaaaaacggatgggagtgcaactgcagcgattcaagtgatcctctcgttattgccgcaagtatcattgggatcttgcacttgatattgtggattcttgatcgccttttcttcaaatgcgtttatcgtcgccttaaatacggtttgaaaggagggccttctacggaaggagtacctgagtccatgagggaagagtaccggcaggaacagcagagtgctgtggatgttgacgatggtcattttgtcaacatagagctggagtaa
EPI2014080                       atgagtcttctaaccgaggtcgaaacgcctaccaaaaacggatgggagtgcaactgcagcgattcaagtgatcctctcgttattgccgcaagtatcattgggatcttgcacttgatattgtggattcttgatcgccttttcttcaaatgcgtttatcgtcgccttaaatacggtttgaaaggagggccttctacggaaggagtacctgagtccatgagggaagagtaccggcaggaacagcagagtgctgtggatgttgacgatggtcattttgtcaacatagagctggagtaa
EPI2014088                       atgagtcttctaaccgaggtcgaaacgcctaccaaaaacggatgggagtgcaactgcagcgattcaagtgatcctctcgttattgccgcaagtatcattgggatcttgcacttgatattgtggattcttgatcgccttttcttcaaatgcgtttatcgtcgccttaaatacggtttgaaaggagggccttctacggaaggagtacctgagtccatgagggaagagtaccggcaggaacagcagagtgctgtggatgttgacgatggtcattttgtcaacatagagctggagtaa
EPI2014096                       atgagtcttctaaccgaggtcgaaacgcctaccaaaaacggatgggagtgcaactgcagcgattcaagtgatcctctcgttattgccgcaagtatcattgggatcttgcacttgatattgtggattcttgatcgccttttcttcaaatgcgtttatcgtcgccttaaatacggtttgaaaggagggccttctacggaaggagtacctgagtccatgagggaagagtaccggcaggaacagcagagtgctgtggatgttgacgatggtcattttgtcaacatagagctggagtaa
EPI2014104                       atgagtcttctaaccgaggtcgaaacgcctaccaaaaacggatgggagtgcaactgcagcgattcaagtgatcctctcgttattgccgcaagtatcattgggatcttgcacttgatattgtggattcttgatcgccttttcttcaaatgcgtttatcgtcgccttaaatacggtttgaaaggagggccttctacggaaggagtacctgagtccatgagggaagagtaccggcaggaacagcagagtgctgtggatgttgacgatggtcattttgtcaacatagagctggagtaa
EPI2014112                       atgagtcttctaaccgaggtcgaaacgcctaccaaaaacggatgggagtgcaactgcagcgattcaagtgatcctctcgttattgccgcaagtatcattgggatcttgcacttgatattgtggattcttgatcgccttttcttcaaatgcgtttatcgtcgccttaaatacggtttgaaaggagggccttctacggaaggagtacctgagtccatgagggaagagtaccggcaggaacagcagagtgctgtggatgttgacgatggtcattttgtcaacatagagctggagtaa
EPI2014120                       atgagtcttctaaccgaggtcgaaacgcctaccaaaaacggatgggagtgcaactgcagcgattcaagtgatcctctcgttattgccgcaagtatcattgggatcttgcacttgatattgtggattcttgatcgccttttcttcaaatgcgtttatcgtcgccttaaatacggtttgaaaggagggccttctacggaaggagtacctgagtccatgagggaagagtaccggcaggaacagcagagtgctgtggatgttgacgatggtcattttgtcaacatagagctggagtaa
EPI2014128                       atgagtcttctaaccgaggtcgaaacgcctaccaaaaacggatgggagtgcaactgcagcgattcaagtgatcctctcgttattgccgcaagtatcattgggatcttgcacttgatattgtggattcttgatcgccttttcttcaaatgcgtttatcgtcgccttaaatacggtttgaaaggagggccttctacggaaggagtacctgagtccatgagggaagagtaccggcaggaacagcagagtgctgtggatgttgacgatggtcattttgtcaacatagagctggagtaa
EPI2014136                       atgagtcttctaaccgaggtcgaaacgcctaccaaaaacggatgggagtgcaactgcagcgattcaagtgatcctctcgttattgccgcaagtatcattgggatcttgcacttgatattgtggattcttgatcgccttttcttcaaatgcgtttatcgtcgccttaaatacggtttgaaaggagggccttctacggaaggagtacctgagtccatgagggaagagtaccggcaggaacagcagagtgctgtggatgttgacgatggtcattttgtcaacatagagctggagtaa
EPI2014144                       atgagtcttctaaccgaggtcgaaacgcctaccaaaaacggatgggagtgcaactgcagcgattcaagtgatcctctcgttattgccgcaagtatcattgggatcttgcacttgatattgtggattcttgatcgccttttcttcaaatgcgtttatcgtcgccttaaatacggtttgaaaggagggccttctacggaaggagtacctgagtccatgagggaagagtaccggcaggaacagcagagtgctgtggatgttgacgatggtcattttgtcaacatagagctggagtaa
EPI2014152                       atgagtcttctaaccgaggtcgaaacgcctaccaaaaacggatgggagtgcaactgcagcgattcaagtgatcctctcgttattgccgcaagtatcattgggatcttgcacttgatattgtggattcttgatcgccttttcttcaaatgcgtttatcgtcgccttaaatacggtttgaaaggagggccttctacggaaggagtacctgagtccatgagggaagagtaccggcaggaacagcagagtgctgtggatgttgacgatggtcattttgtcaacatagagctggagtaa
EPI2014160                       atgagtcttctaaccgaggtcgaaacgcctaccaaaaacggatgggagtgcaactgcagcgattcaagtgatcctctcattattgccgcaagtatcattgggatcttgcacttgatattgtggattcttgatcgccttttcttcaaatgcgtttatcgtcgccttaaatacggtttgaaaggagggccttctacggaaggagtacctgagtccatgagggaagagtaccggcaggaacagcagagtgctgtggatgttgacgatggtcattttgtcaacatagagctggagtaa
EPI2014168                       atgagtcttctaaccgaggtcgaaacgcctaccaaaaacggatgggagtgcaactgcagcgattcaagtgatcctctcattattgccgcaagtatcattgggatcttgcacttgatattgtggattcttgatcgccttttcttcaaatgcgtttatcgtcgccttaaatacggtttgaaaggagggccttctacggaaggagtacctgagtccatgagggaagagtaccggcaggaacagcagagtgctgtggatgttgacgatggtcattttgtcaacatagagctggagtaa
EPI2014176                       atgagtcttctaaccgaggtcgaaacgcctaccaaaaacggatgggagtgcaactgcagcgattcaagtgatcctctcgttattgccgcaagtatcattgggatcttgcacttgatattgtggattcttgatcgccttttcttcaaatgcgtttatcgtcgccttaaatacggtttgaaaggagggccttctacggaaggagtacctgagtccatgagggaagagtaccggcaggaacagcagagtgctgtggatgttgacgatggtcattttgtcaacatagagctggagtaa
EPI2014184                       atgagtcttctaaccgaggtcgaaacgcctaccaaaaacggatgggagtgcaactgcagcgattcaagtgatcctctcgttattgccgcaagtatcattgggatcttgcacttgatattgtggattcttgatcgccttttcttcaaatgcgtttatcgtcgccttaaatacggtttgaaaggagggccttctacggaaggagtacctgagtccatgagggaagagtaccggcaggaacagcagagtgctgtggatgttgacgatggtcattttgtcaacatagagctggagtaa
EPI2014192                       atgagtcttctaaccgaggtcgaaacgcctaccaaaaacggatgggagtgcaactgcagcgattcaagtgatcctctcgttattgccgcaagtatcattgggatcttgcacttgatattgtggattcttgatcgccttttcttcaaatgcgtttatcgtcgccttaaatacggtttgaaaggagggccttctacggaaggagtacctgagtccatgagggaagagtaccggcaggaacagcagagtgctgtggatgttgacgatggtcattttgtcaacatagagctggagtaa
EPI2014924                       atgagtcttctaaccgaggtcgaaacgcctaccaaaaacggatgggagtgcaactgcagcgattcaagtgatcctctcgttattgccgcaagtatcattgggatcttgcacttgatattgtggattcttgatcgccttttcttcaaatgcgtttatcgtcgccttaaatacggtttgaaaagagggccttctacggaaggagtacctgagtccatgagggaagagtaccggcaggaacagcagagtgctgtggatgttgacgatggtcattttgtcaacatagagctggagta?
EPI2014932                       atgagtcttctaaccgaggtcgaaacgcctaccaaaaacggatgggagtgcaactgcagcgattcaagtgatcctctcgttattgccgcaagtatcattgggatcttgcacttgatattgtggattcttgatcgccttttcttcaaatgcgtttatcgtcgccttaaatacggtttgaaaagagggccttctacggaaggagtacctgagtccatgagggaagagtaccggcaggaacagcagagtgctgtggatgttgacgatggtcattttgtcaacatagagctggagta?
EPI2014940                       atgagtcttctaaccgaggtcgaaacgcctaccaaaaacggatgggagtgcaactgcagcgattcaagtgatcctctcgttattgccgcaagtatcattgggatcttgcacttgatattgtggattcttgatcgccttttcttcaaatgcgtttatcgtcgccttaaatacggtttgaaaagagggccttctacggaaggagtacctgagtccatgagggaagagtaccggcaggaacagcagagtgctgtggatgttgacgatggtcattttgtcaacatagagctggagta?
EPI2014948                       atgagtcttctaaccgaggtcgaaacgcctaccaaaaacggatgggagtgcaactgcagcgattcaagtgatcctctcgttattgccgcaagtatcattgggatcttgcacttgatattgtggattcttgatcgccttttcttcaaatgcgtttatcgtcgccttaaatacggtttgaaaagagggccttctacggaaggagtacctgagtccatgagggaagagtaccggcaggaacagcagagtgctgtggatgttgacgatggtcattttgtcaacatagagctggagta?
EPI2014956                       atgagtcttctaaccgaggtcgaaacgcctaccaaaaacggatgggagtgcaactgcagcgattcaagtgaccctctcgttattgccgcaagtatcattgggatcttgcacttgatattgtggattcttgatcgccttttcttcaaatgcgtttatcgtcgccttaaatacggtttgaaaagagggccttctacggaaggagtacctgagtccatgagggaagagtaccggcaggaacagcagagtgctgtggatgttgacgatggtcattttgtcaacatagagctggagta?
EPI2014964                       atgagtcttctaaccgaggtcgaaacgcctaccaaaaacggatgggagtgcaactgcagcgattcaagtgatcctctcgttattgccgcaagtatcattgggatcttgcacttgatattgtggattcttgatcgccttttcttcaaatgcgtttatcgtcgccttaaatacggtttgaaaagagggccttctacggaaggagtacctgagtccatgagggaagagtaccggcaggaacagcagagtgctgtggatgttgacgatggtcattttgtcaacatagagctggagta?
EPI2014972                       atgagtcttctaaccgaggtcgaaacgcctaccaaaaacggatgggagtgcaactgcagcgattcaagtgatcctctcgttattgccgcaagtatcattgggatcttgcacttgatattgtggattcttgatcgccttttcttcaaatgcgtttatcgtcgccttaaatacggtttgaaaagagggccttctacggaaggagtacctgagtccatgagggaagagtaccggcaggaacagcagagtgctgtggatgttgacgatggtcattttgtcaacatagagctggagta?
EPI2014980                       atgagtcttctaaccgaggtcgaaacgcctaccaaaaacggatgggagtgcaactgcagcgattcaagtgatcctctcgttattgccgcaagtatcattgggatcttgcacttgatattgtggattcttgatcgccttttcttcaaatgcgtttatcgtcgccttaaatacggtttgaaaagagggccttctacggaaggagtacctgagtccatgagggaagagtaccggcaggaacagcagagtgctgtggatgttgacgatagtcattttgtcaacatagagctggagtaa
EPI2014988                       atgagtcttctaaccgaggtcgaaacgcctaccaaaaacggatgggagtgcaactgcagcgattcaagtgatcctctcgttattgccgcaagtatcattgggatcttgcacttgatattgtggattcttgatcgccttttcttcaaatgcgtttatcgtcgccttaaatacggtttgaaaagagggccttctacggaaggagtacctgagtccatgagggaagagtaccggcaggaacagcagagtgctgtggatgttgacgatggtcattttgtcaacatagagctggagtaa
EPI2014996                       atgagtcttctaaccgaggtcgaaacgcctaccaaaaacggatgggagtgcaactgcagcgattcaagtgatcctctcgttattgccgcaagtatcattgggatcttgcacttgatattgtggattcttgatcgccttttcttcaaatgcgtttatcgtcgccttaaatacggtttgaaaagagggccttctacggaaggagtacctgagtccatgagggaagagtaccggcaggaacagcagagtgctgtggatgttgacgatggtcattttgtcaacatagagctggagtaa
EPI2015004                       atgagtcttctaaccgaggtcgaaacgcctaccaaaaacggatgggagtgcaactgcagcgattcaagtgatcctctcgttattgccgcaagtatcattgggatcttgcacttgatattgtggattcttgatcgccttttcttcaaatgcgtttatcgtcgccttaaatacggtttgaaaagagggccttctacggaaggagtacctgagtccatgagggaagagtaccggcaggaacagcagagtgctgtggatgttgacgatggtcattttgtcaacatagagctggagtaa
EPI2015012                       atgagtcttctaaccgaggtcgaaacgcctaccaaaaacggatgggagtgcaactgcagcgattcaagtgatcctctcgttattgccgcaagtatcattgggatcttgcacttgatattgtggattcttgatcgccttttcttcaaatgcgtttatcgtcgccttaaatacggtttgaaaagagggccttctacggaaggagtacctgagtccatgagggaagagtaccggcaggaacagcagagtgctgtggatgttgacgatagtcattttgtcaacatagagctggagtaa
EPI2015020                       atgagtcttctaaccgaggtcgaaacgcctaccaaaaacggatgggagtgcaactgcagcgattcaagtgatcctctcgttattgccgcaagtatcattgggatcttgcacttgatattgtggattcttgatcgccttttcttcaaatgcgtttatcgtcgccttaaatacggtttgaaaagagggccttctacggaaggagtacctgagtccatgagggaagagtaccggcaggaacagcagagtgctgtggatgttgacgatggtcattttgtcaacatagagctggagtaa
EPI2015028                       atgagtcttctaaccgaggtcgaaacgcctaccaaaaacggatgggagtgcaactgcagcgattcaagtgatcctctcgttattgccgcaagtatcattgggatcttgcacttgatattgtggattcttgatcgccttttcttcaaatgcgtttatcgtcgccttaaatacggtttgaaaagagggccttctacggaaggagtacctgagtccatgagggaagagtaccggcaggaacagcagagtgctgtggatgttgacgatggtcattttgtcaacatagagctggagtaa
EPI2015036                       atgagtcttctaaccgaggtcgaaacgcctaccaaaaacggatgggagtgcaactgcagcgattcaagtgatcctctcgttattgccgcaagtatcattgggatcttgcacttgatattgtggattcttgatcgccttttcttcaaatgcgtttatcgtcgccttaaatacggtttgaaaagagggccttctacggaaggagtacctgagtccatgagggaagagtaccggcaggaacagcagagtgctgtggatgttgacgatggtcattttgtcaacatagagctggagtaa
EPI2015048                       atgagtcttctaaccgaggtcgaaacgcctaccaaaaacggatgggagtgcaactgcagcgattcaagtgaccctctcgttattgccgcaagtatcattgggatcttgcacttgatattgtggattcttgatcgccttttcttcaaatgcgtttatcgtcgccttaaatacggtttgaaaagagggccttctacggaaggagtacctgagtccatgagggaagagtaccggcaggaacagcagagtgctgtggatgttgacgatggtcattttgtcaacatagagctggagtaa
EPI2015056                       atgagtcttctaaccgaggtcgaaacgcctaccaaaaacggatgggagtgcaactgcagcgattcaagtgaccctctcgttattgccgcaagtatcattgggatcttgcacttgatattgtggattcttgatcgccttttcttcaaatgcgtttatcgtcgccttaaatacggtttgaaaagagggccttctacggaaggagtacctgagtccatgagggaagagtaccggcaggaacagcagagtgctgtggatgttgacgatggtcattttgtcaacatagagctggagtaa
EPI2015064                       atgagtcttctaaccgaggtcgaaacgcctaccaaaaacggatgggagtgcaactgcagcgattcaagtgatcctctcgttattgccgcaagtatcattgggatcttgcacttgatattgtggattcttgatcgccttttcttcaaatgcgtttatcgtcgccttaaatacggtttgaaaagagggccttctacggaaggagtacctgagtccatgagggaagagtaccggcaggaacagcagagtgctgtggatgttgacgatggtcattttgtcaacatagagctggagtaa
EPI2015072                       atgagtcttctaaccgaggtcgaaacgcctaccaaaaacggatgggagtgcaactgcagcgattcaagtgatcctctcgttattgccgcaagtatcattgggatcttgcacttgatattgtggattcttgatcgccttttcttcaaatgcgtttatcgtcgccttaaatacggtttgaaaagagggccttctacggaaggagtacctgagtccatgagggaagagtaccggcaggaacagcagagtgctgtggatgttgacgatggtcattttgtcaacatagagctggagtaa
EPI2015080                       atgagtcttctaaccgaggtcgaaacgcctaccaaaaacggatgggagtgcaactgcagcgattcaagtgaccctctcgttattgccgcaagtatcattgggatcttgcacttgatattgtggattcttgatcgccttttcttcaaatgcgtttatcgtcgccttaaatacggtttgaaaagagggccttctacggaaggagtacctgagtccatgagggaagagtaccggcaggaacagcagagtgctgtggatgttgacgatggtcattttgtcaacatagagctggagtaa
EPI2015088                       atgagtcttctaaccgaggtcgaaacgcctaccaaaaacggatgggagtgcaactgcagcgattcaagtgaccctctcgttattgccgcaagtatcattgggatcttgcacttgatattgtggattcttgatcgccttttcttcaaatgcgtttatcgtcgccttaaatacggtttgaaaagagggccttctacggaaggagtacctgagtccatgagggaagagtaccggcaggaacagcagagtgctgtggatgttgacgatggtcattttgtcaacatagagctggagtaa
EPI2016914                       atgagtcttctaaccgaggtcgaaacgcctaccaaaaacggatgggagtgcaactgcagcgattcaagtgatcctctcgttattgccgcaagtatcattgggatcttgcacttgatattgtggattcttgatcgccttttcttcaaatgcgtttatcgtcgccttaaatacggtttgaaaggagggccttctacggaaggagtacctgagtccatgagggaagagtaccggcaggaacagcagagtgctgtggatgttgacgatggtcattttgtcaacatagagctggagtaa
EPI2016922                       atgagtcttctaaccgaggtcgaaacgcctaccaaaaacggatgggagtgcaactgcagcgattcaagtgatcctctcgttattgccgcaagtatcattgggatcttgcacttgatattgtggattcttgatcgccttttcttcaaatgcgtttatcgtcgccttaaatacggtttgaaaggagggccttctacggaaggagtacctgagtccatgagggaagagtaccggcaggaacagcagagtgctgtggatgttgacgatggtcattttgtcaacatagagctggagtaa
EPI2016930                       atgagtcttctaaccgaggtcgaaacgcctaccaaaaacggatgggagtgcaactgcagcgattcaagtgatcctctcgttattgccgcaagtatcattgggatcttgcacttgatattgtggattcttgatcgccttttcttcaaatgcgtttatcgtcgccttaaatacggtttgaaaggagggccttctacggaaggagtacctgagtccatgagggaagagtaccggcaggaacagcagagtgctgtggatgttgacgatggtcattttgtcaacatagagctggagtaa
EPI2016938                       atgagtcttctaaccgaggtcgaaacgcctaccaaaaacggatgggagtgcaactgcagcgattcaagtgatcctctcgttattgccgcaagtatcattgggatcttgcacttgatattgtggattcttgatcgccttttcttcaaatgcgtttatcgtcgccttaaatacggtttgaaaggagggccttctacggaaggagtacctgagtccatgagggaagagtaccggcaggaacagcagagtgctgtggatgttgacgatggtcattttgtcaacatagagctggagtaa
EPI2016946                       atgagtcttctaaccgaggtcgaaacgcctaccaaaaacggatgggagtgcaactgcagcgattcaagtgatcctctcgttattgccgcaagtatcattgggatcttgcacttgatattgtggattcttgatcgccttttcttcaaatgcgtttatcgtcgccttaaatacggtttgaaaggagggccttctacggaaggagtacctgagtccatgagggaagagtaccggcaggaacagcagagtgctgtggatgttgacgatggtcattttgtcaacatagagctggagtaa
EPI2016954                       atgagtcttctaaccgaggtcgaaacgcctaccaaaaacggatgggagtgcaactgcagcgattcaagtgatcctctcgttattgccgcaagtatcattgggatcttgcacttgatattgtggattcttgatcgccttttcttcaaatgcgtttatcgtcgccttaaatacggtttgaaaggagggccttctacggaaggagtacctgagtccatgagggaagagtaccggcaggaacagcagagtgctgtggatgttgacgatggtcattttgtcaacatagagctggagtaa
EPI2016962                       atgagtcttctaaccgaggtcgaaacgcctaccaaaaacgaatgggagtgcaactgcagcgattcaagtgatcctctcattattgccgcaagtatcattgggatcttgcacttgatattgtggattcttgatcgccttttcttcaaatgcgtttatcgtcgccttaaatacggtttgaaaggagggccttctacggaaggagtacctgagtccatgagggaagagtaccggcaggaacagcagagtgctgtggatgttgacgatggtcattttgtcaacatagagctggagtaa
EPI2016970                       atgagtcttctaaccgaggtcgaaacgcctaccaaaaacggatgggagtgcaactgcagcgattcaagtgatcctctcgttattgccgcaagtatcattgggatcttgcacttgatattgtggattcttgatcgccttttcttcaaatgcgtttatcgtcgccttaaatacggtttgaaaggagggccttctacggaaggagtacctgagtccatgagggaagagtaccggcaggaacagcagagtgctgtggatgttgacgatggtcattttgtcaacatagagctggagtaa
EPI2016978                       atgagtcttctaaccgaggtcgaaacgcctaccaaaaacggatgggagtgcaactgcagcgattcaagtgatcctctcgttattgccgcaagtatcattgggatcttgcacttgatattgtggattcttgatcgccttttcttcaaatgcgtttatcgtcgccttaaatacggtttgaaaggagggccttctacggaaggagtacctgagtccatgagggaagagtaccggcaggaacagcagagtgctgtggatgttgacgatggtcattttgtcaacatagagctggagtaa
EPI2017002                       atgagtcttctaaccgaggtcgaaacgcctaccaaaaacggatgggagtgcaactgcagcgattcaagtgatcctctcgttattgccgcaagtatcattgggatcttgcacttgatattgtggattcttgatcgccttttcttcaaatgcgtttatcgtcgccttaaatacggtttgaaaggagggccttctacggaaggagtacctgagtccatgagggaagagtaccggcaggaacagcagagtgctgtggatgttgacgatggtcattttgtcaacatagagctggagtaa
EPI2017010                       atgagtcttctaaccgaggtcgaaacgcctaccaaaaacggatgggagtgcaactgcagcgattcaagtgatcctctcgttattgccgcaagtatcattgggatcttgcacttgatattgtggattcttgatcgccttttcttcaaatgcgtttatcgtcgccttaaatacggtttgaaaggagggccttctacggaaggagtacctgagtccatgagggaagagtaccggcaggaacagcagagtgctgtggatgttgacgatggtcattttgtcaacatagagctggagtaa
EPI2017018                       atgagtcttctaaccgaggtcgaaacgcctaccaaaaacggatgggagtgcaactgcagcgattcaagtgatcctctcgttattgccgcaagtatcattgggatcttgcacttgatattgtggattcttgatcgccttttcttcaaatgcgtttatcgtcgccttaaatacggtttgaaaggagggccttctacggaaggagtacctgagtccatgagggaagagtaccggcaggaacagcagagtgctgtggatgttgacgatggtcattttgtcaacatagagctggagtaa
EPI2017026                       atgagtcttctaaccgaggtcgaaacgcctaccaaaaacggatgggagtgcaactgcagcgattcaagtgatcctctcgttattgccgcaagtatcattgggatcttgcacttgatattgtggattcttgatcgccttttcttcaaatgcgtttatcgtcgccttaaatacggtttgaaaggagggccttctacggaaggagtacctgagtccatgagggaagagtaccggcaggaacagcagagtgctgtggatgttgacgatggtcattttgtcaacatagagctggagtaa
EPI2017034                       atgagtcttctaaccgaggtcgaaacgcctaccaaaaacggatgggagtgcaactgcagcgattcaagtgatcctctcgttattgccgcaagtatcattgggatcttgcacttgatattgtggattcttgatcgccttttcttcaaatgcgtttatcgtcgccttaaatacggtttgaaaggagggccttctacggaaggagtacctgagtccatgagggaagagtaccggcaggaacagcagagtgctgtggatgttgacgatggtcattttgtcaacatagagctggagtaa
EPI2017042                       atgagtcttctaaccgaggtcgaaacgcctaccaaaaacggatgggagtgcaactgcagcgattcaagtgatcctctcgttattgccgcaagtatcattgggatcttgcacttgatattgtggattcttgatcgccttttcttcaaatgcgtttatcgtcgccttaaatacggtttgaaaggagggccttctacggaaggagtacctgagtccatgagggaagagtaccggcaggaacagcagagtgctgtggatgttgacgatggtcattttgtcaacatagagctggagtaa
EPI2017050                       atgagtcttctaaccgaggtcgaaacgcctaccaaaaacggatgggagtgcaactgcagcgattcaagtgatcctctcgttattgccgcaagtatcattgggatcttgcacttgatattgtggattcttgatcgccttttcttcaaatgcgtttatcgtcgccttaaatacggtttgaaaggagggccttctacggaaggagtacctgagtccatgagggaagagtaccggcaggaacagcagagtgctgtggatgttgacgatggtcattttgtcaacatagagctggagtaa
EPI2017058                       atgagtcttctaaccgaggtcgaaacgcctaccaaaaacggatgggagtgcaactgcagcgattcaagtgatcctctcgttattgccgcaagtatcattgggatcttgcacttgatattgtggattcttgatcgccttttcttcaaatgcgtttatcgtcgccttaaatacggtttgaaaggagggccttctacggaaggagtacctgagtccatgagggaagagtaccggcaggaacagcagagtgctgtggatgttgacgatggtcattttgtcaacatagagctggagtaa
EPI2017066                       atgagtcttctaaccgaggtcgaaacgcctaccaaaaacggatgggagtgcaactgcagcgattcaagtgatcctctcgttattgccgcaagtatcattgggatcttgcacttgatattgtggattcttgatcgccttttcttcaaatgcgtttatcgtcgccttaaatacggtttgaaaggagggccttctacggaaggagtacctgagtccatgagggaagagtaccggcaggaacagcagaatgctgtggatgttgacgatggtcattttgtcaacatagagctggagtaa
EPI2017074                       atgagtcttctaaccgaggtcgaaacgcctaccaaaaacggatgggagtgcaactgcagcgattcaagtgatcctctcgttattgccgcaagtatcattgggatcttgcacttgatattgtggattcttgatcgccttttcttcaaatgcgtttatcgtcgccttaaatacggtttgaaaggagggccttctacggaaggagtacctgagtccatgagggaagagtaccggcaggaacagcagagtgctgtggatgttgacgatggtcattttgtcaacatagagctggagtaa
EPI2017082                       atgagtcttctaaccgaggtcgaaacgcctaccaaaaacggatgggagtgcaactgcagcgattcaagtgatcctctcgttattgccgcaagtatcattgggatcttgcacttgatattgtggattcttgatcgccttttcttcaaatgcgtttatcgtcgccttaaatacggtttgaaaggagggccttctacggaaggagtacctgagtccatgagggaagagtaccggcaggaacagcagagtgctgtggatgttgacgatggtcattttgtcaacatagagctggagtaa
EPI2017090                       atgagtcttctaaccgaggtcgaaacgcctaccaaaaacggatgggagtgcaactgcagcgattcaagtgatcctctcgttattgccgcaagtatcattgggatcttgcacttgatattgtggattcttgatcgccttttcttcaaatgcgtttatcgtcgccttaaatacggtttgaaaggagggccttctacggaaggagtacctgagtccatgagggaagagtaccggcaggaacagcagagtgctgtggatgttgacgatggtcattttgtcaacatagagctggagtaa
EPI2017098                       atgagtcttctaaccgaggtcgaaacgcctaccaaaaacggatgggagtgcaactgcagcgattcaagtgatcctctcgttattgccgcaagtatcattgggatcttgcacttgatattgtggattcttgatcgccttttcttcaaatgcgtttatcgtcgccttaaatacggtttgaaaggagggccttctacggaaggagtacctgagtccatgagggaagagtaccggcaggaacagcagagtgctgtggatgttgacgatggtcattttgtcaacatagagctggagtaa
EPI2017106                       atgagtcttctaaccgaggtcgaaacgcctaccaaaaacggatgggagtgcaactgcagcgattcaagtgatcctctcgttattgccgcaagtatcattgggatcttgcacttgatattgtggattcttgatcgccttttcttcaaatgcgtttatcgtcgccttaaatacggtttgaaaggagggccttctacggaaggagtacctgagtccatgagggaagagtaccggcaggaacagcagagtgctgtggatgttgacgatggtcattttgtcaacatagagctggagtaa
EPI2017114                       atgagtcttctaaccgaggtcgaaacgcctaccaaaaacggatgggagtgcaactgcagcgattcaagtgatcctctcgttattgccgcaagtatcattgggatcttgcacttgatattgtggattcttgatcgccttttcttcaaatgcgtttatcgtcgccttaaatacggtttgaaaggagggccttctacggaaggagtacctgagtccatgagggaagagtaccggcaggaacagcagagtgctgtggatgttgacgatggtcattttgtcaacatagagctggagtaa
EPI2017122                       atgagtcttctaaccgaggtcgaaacgcctaccaaaaacggatgggagtgcaactgcagcgattcaagtgatcctctcgttattgccgcaagtatcattgggatcttgcacttgatattgtggattcttgatcgccttttcttcaaatgcgtttatcgtcgccttaaatacggtttgaaaggagggccttctacggaaggagtacctgagtccatgagggaagagtaccggcaggaacagcagagtgctgtggatgttgacgatggtcattttgtcaacatagagctggagtaa
EPI2017130                       atgagtcttctaaccgaggtcgaaacgcctaccaaaaacggatgggagtgcaactgcagcgattcaagtgatcctctcgttattgccgcaagtatcattgggatcttgcacttgatattgtggattcttgatcgccttttcttcaaatgcgtttatcgtcgccttaaatacggtttgaaaggagggccttctacggaaggagtacctgagtccatgagggaagagtaccggcaggaacagcagagtgctgtggatgttgacgatggtcattttgtcaacatagagctggagtaa
EPI2017138                       atgagtcttctaaccgaggtcgaaacgcctaccaaaaacggatgggagtgcaactgcagcgattcaagtgatcctctcgttattgccgcaagtatcattgggatcttgcacttgatattgtggattcttgatcgccttttcttcaaatgcgtttatcgtcgccttaaatacggtttgaaaggagggccttctacggaaggagtacctgagtccatgagggaagagtaccggcaggaacagcagagtgctgtggatgttgacgatggtcattttgtcaacatagagctggagtaa
EPI2017146                       atgagtcttctaaccgaggtcgaaacgcctaccaaaaacggatgggagtgcaactgcagcgattcaagtgatcctctcgttattgccgcaagtatcattgggatcttgcacttgatattgtggattcttgatcgccttttcttcaaatgcgtttatcgtcgccttaaatacggtttgaaaggagggccttctacggaaggagtacctgagtccatgagggaagagtaccggcaggaacagcagagtgctgtggatgttgacgatggtcattttgtcaacatagagctggagtaa
EPI2017154                       atgagtcttctaaccgaggtcgaaacgcctaccaaaaacggatgggagtgcaactgcagcgattcaagtgatcctctcgttattgccgcaagtatcattgggatcttgcacttgatattgtggattcttgatcgccttttcttcaaatgcgtttatcgtcgccttaaatacggtttgaaaggagggccttctacggaaggagtacctgagtccatgagggaagagtaccggcaggaacagcagagtgctgtggatgttgacgatggtcattttgtcaacatagagctggagtaa
EPI2017162                       atgagtcttctaaccgaggtcgaaacgcctaccaaaaacggatgggagtgcaactgcagcgattcaagtgatcctctcgttattgccgcaagtatcattgggatcttgcacttgatattgtggattcttgatcgccttttcttcaaatgcgtttatcgtcgccttaaatacggtttgaaaggagggccttctacggaaggagtacctgagtccatgagggaagagtaccggcaggaacagcagagtgctgtggatgttgacgatggtcattttgtcaacatagagctggagtaa
EPI2017170                       atgagtcttctaaccgaggtcgaaacgcctaccaaaaacggatgggagtgcaactgcagcgattcaagtgatcctctcgttattgccgcaagtatcattgggatcttgcacttgatattgtggattcttgatcgccttttcttcaaatgcgtttatcgtcgccttaaatacggtttgaaaggagggccttctacggaaggagtacctgagtccatgagggaagagtaccggcaggaacagcagagtgctgtggatgttgacgatggtcattttgtcaacatagagctggagtaa
EPI2017178                       atgagtcttctaaccgaggtcgaaacgcctaccaaaaacggatgggagtgcaactgcagcgattcaagtgatcctctcgttattgccgcaagtatcattgggatcttgcacttgatattgtggattcttgatcgccttttcttcaaatgcgtttatcgtcgccttaaatacggtttgaaaggagggccttctacggaaggagtacctgagtccatgagggaagagtaccggcaggaacagcagagtgctgtggatgttgacgatggtcattttgtcaacatagagctggagtaa
EPI2017186                       atgagtcttctaaccgaggtcgaaacgcctaccaaaaacggatgggagtgcaactgcagcgattcaagtgatcctctcgttattgccgcaagtatcattgggatcttgcacttgatattgtggattcttgatcgccttttcttcaaatgcgtttatcgtcgccttaaatacggtttgaaaggagggccttctacggaaggagtacctgagtccatgagggaagagtaccggcaggaacagcagagtgctgtggatgttgacgatggtcattttgtcaacatagagctggagtaa
EPI2017194                       atgagtcttctaaccgaggtcgaaacgcctaccaaaaacggatgggagtgcaactgcagcgattcaagtgatcctctcgttattgccgcaagtatcattgggatcttgcacttgatattgtggattcttgatcgccttttcttcaaatgcgtttatcgtcgccttaaatacggtttgaaaggagggccttctacggaaggagtacctgagtccatgagggaagagtaccggcaggaacagcagagtgctgtggatgttgacgatggtcattttgtcaacatagagctggagtaa
EPI2017202                       atgagtcttctaaccgaggtcgaaacgcctaccaaaaacggatgggagtgcaactgcagcgattcaagtgatcctctcgttattgccgcaagtatcattgggatcttgcacttgatattgtggattcttgatcgccttttcttcaaatgcgtttatcgtcgccttaaatacggtttgaaaggagggccttctacggaaggagtacctgagtccatgagggaagagtaccggcaggaacagcagagtgctgtggatgttgacgatggtcattttgtcaacatagagctggagtaa
EPI2017210                       atgagtcttctaaccgaggtcgaaacgcctaccaaaaacggatgggagtgcaactgcagcgattcaagtgatcctctcgttattgccgcaagtatcattgggatcttgcacttgatattgtggattcttgatcgccttttcttcaaatgcgtttatcgtcgccttaaatacggtttgaaaggagggccttctacggaaggagtacctgagtccatgagggaagagtaccggcaggaacagcagagtgctgtggatgttgacgatggtcattttgtcaacatagagctggagtaa
EPI2017218                       atgagtcttctaaccgaggtcgaaacgcctaccaaaaacggatgggagtgcaactgcagcgattcaagtgatcctctcgttattgccgcaagtatcattgggatcttgcacttgatattgtggattcttgatcgccttttcttcaaatgcgtttatcgtcgccttaaatacggtttgaaaggagggccttctacggaaggagtacctgagtccatgagggaagagtaccggcaggaacagcagagtgctgtggatgttgacgatggtcattttgtcaacatagagctggagtaa
EPI2017732                       atgagtcttctaaccgaggtcgaaacgcctaccaaaaacggatgggagtgcaactgcagcgattcaagtgatcctctcgttattgccgcaagtatcattgggatcttgcacttgatattgtggattcttgatcgccttttcttcaaatgcgtttatcgtcgccttaaatacggtttgaaaagagggccttctacggaaggagtacctgagtccatgagggaagagtaccggcaggaacagcagagtgctgtggatgttgacgatggtcattttgtcaacatagagctggagta?
EPI2017742                       ??????cttctaaccgaggtcgnaacgcctaccaaaaaaggatgggagtgcaactgcagcgattcaagtgatcctctcgttattgccgcaagtatcattgggatcttgcacttgatattgtggattcttgatcgccttttcttcaaatgcgtttatcgtcgccttaaatacggtttgaaaagagggccttctacggaaggagtacctgagtccatgagggaagagtaccggcaggaacagcagagtgctgtggatgttgacgatggtcattttgtcaacatagagctggag???
EPI2017750                       ??????????????????????????gcctaccaaaaaaggatgggagtgcaactgcagcgattcaagtgatcctctcgttattgctgcaagtatcattgggatcttgcacttgatattgtggattcttgatcgccttttcttcaaatgcgtttatcgtcgccttaaatacggtttgaaaagagggccttctacggaaggagtacctgagtccatgagggaagagtaccggcaggaacagcagagtgctgtggatgntgacgatggtcattttgtcaacat?????????????
EPI2017766                       atgagtcttctaaccgaggtcgaaacgcctaccaaaaagggatgggagtgcaactgcagcgattcaagtgatcctctcgttattgccgcaagtatcattgggatcttgcacttgatattgtggattcttgatcgccttttcttcaaatgcgtttatcgtcgccttaaatacggtttgaaaagagggccttctacggaaggagtacctgagtccatgagggaagagtaccggcaggaacagcagagtgctgtggatgttgacgatggtcattttgtcaacatagagctggagtaa
EPI2017774                       ??????????taacngagg----gacgcctaccaaaaacggatgggagtgcaactgcagcgattcaagtgatcctctcgttattgccgcaagtatcattgggatcttgcacttgatattgtggattcttgatcgccttttcttcaaatgcgtttatcgtcgccttaaatacggtttgaaaagagggccttctacggaaggagtacctgagtccatgagggaagagtaccggcaggaacagcagagtgctgtggatgttgacgatggtcattttgtcaacatagagctggagtaa
EPI2018063                       atgagtcttctaaccgaggtcgaaacgcctaccaaaaacggatgggagtgcaactgcagcgattcaagtgatcctctcgttattgccgcaagtatcattgggatcttgcacttgatattgtggattcttgatcgccttttcttcaaatgcgtttatcgtcgccttaaatacggtttgaaaagagggccttctacggaaggagtacctgagtccatgagggaagagtaccggcaggaacagcagagtgctgtggatgttgacgatggtcattttgtcaacatagagctggagtaa
EPI2018070                       atgagtcttctaaccgaggtcgaaacgcctaccaaaaacggatgggagtgcaactgcagcgattcaagtgatcctctcgttattgccgcaagtatcattgggatcttgcacttgatattgtggattcttgatcgccttttcttcaaatgcgtttatcgtcgccttaaatacggtttgaaaagagggccttctacggaaggagtacctgagtccatgagggaagagtaccggcaggaacagcagagtgctgtggatgttgacgatggtcattttgtcaacatagagctggagtaa
EPI2018078                       atgagtcttctaaccgaggtcgaaacgcctaccaaaaacggatgggagtgcaactgcagcgattcaagtgatcctctcgttattgccgcaagtatcattgggatcttgcacttgatattgtggattcttgatcgccttttcttcaaatgcgtttatcgtcgccttaaatacggtttgaaaagagggccttctacggaaggagtacctgagtccatgagggaagagtaccggcaggaacagcagagtgctgtggatgttgacgatggtcattttgtcaacatagagctggagtaa
EPI2018086                       atgagtcttctaaccgaggtcgaaacgcctaccaaaaacggatgggagtgcaactgcagcgattcaagtgatcctctcgttattgccgcaagtatcattgggatcttgcacttgatattgtggattcttgatcgccttttcttcaaatgcgtttatcgtcgccttaaatacggtttgaaaagagggccttctacggaaggagtacctgagtccatgagggaagagtaccggcaggaacagcagagtgctgtggatgttgacgatggtcattttgtcaacatagagctggagtaa
EPI2018094                       atgagtcttctaaccgaggtcgaaacgcctaccaaaaacggatgggagtgcaactgcagcgattcaagtgatcctctcgttattgccgcaagtatcattgggatcttgcacttgatattgtggattcttgatcgccttttcttcaaatgcgtttatcgtcgccttaaatacggtttgaaaagagggccttctacggaaggagtacctgagtccatgagggaagagtaccggcaggaacagcagagtgctgtggatgttgacgatggtcattttgtcaacatagagctggagtaa
EPI2018102                       atgagtcttctaaccgaggtcgaaacgcctaccaaaaacggatgggagtgcaactgcagcgattcaagtgatcctctcgttattgccgcaagtatcattgggatcttgcacttgatattgtggattcttgatcgccttttcttcaaatgcgtttatcgtcgccttaaatacggtttgaaaagagggccttctacggaaggagtacctgagtccatgagggaagagtaccggcaggaacagcagagtgctgtggatgttgacgatggtcattttgtcaacatagagctggagtaa
EPI2018110                       atgagtcttctaaccgaggtcgaaacgcctaccaaaaacggatgggagtgcaactgcagcgattcaagtgatcctctcgttattgccgcaagtatcattgggatcttgcacttgatattgtggattcttgatcgccttttcttcaaatgcgtttatcgtcgccttaaatacggtttgaaaagagggccttctacggaaggagtacctgagtccatgagggaagagtaccggcaggaacagcagagtgctgtggatgttgacgatggtcattttgtcaacatagagctggagtaa
EPI2021098                       atgagtcttctaaccgaggtcgaaacgcctaccaaaaacggatgggagtgcaactgcagcgattcaagtgatcctctcgttattgccgcaagtatcattgggatcttgcacttgatattgtggattcttgatcgccttttcttcaaatgcgtttatcgtcgccttaaatacggtttgaaaagagggccttctacggaaggagtacctgagtccatgagggaagagtaccggcaggaacagcagagtgctgtggatgttgacgatggtcattttgtcaacatagagctggagta?
EPI2021106                       atgagtcttctaaccgaggtcgaaacgcctaccaaaaacggatgggagtgcaactgcagcgattcaagtgatcctctcgttattgccgcaagtatcattgggatcttgcacttgatattgtggattcttgatcgccttttcttcaaatgcgtttatcgtcgccttaaatacggtttgaaaagagggccttctacggaaggagtacctgagtccatgagggaagagtaccggcaggaacagcagagtgctgtggatgttgacgatggtcattttgtcaacatagagctggagta?
EPI2021869                       atgagtcttctaaccgaggtcgaaacgcctaccaaaaacggatgggagtgcaactgcagcgattcaagtgatcctctcgttattgccgcaagtatcattgggatcttgcacttgatattgtggattcttgatcgccttttcttcaaatgcgtttatcgtcgccttaaatacggtttgaaaagagggccttctacggaaggagtacctgagtccatgagggaagagtaccggcaggaacagcagagtgctgtggatgttgacgatggtcattttgtcaacatagagctggagta?
EPI2021877                       atgagtcttctaaccgaggtcgaaacgcctaccaaaaacggatgggagtgcaactgcagcgattcaagtgatcctctcgttattgccgcaagtatcattgggatcttgcacttgatattgtggattcttgatcgccttttcttcaaatgcgtttatcgtcgccttaaatacggtttgaaaagagggccttctacggaaggagtacctgagtccatgagggaagagtaccggcaggaacagcagagtgctgtggatgttgacgatggtcattttgtcaacatagagctggagta?
EPI2021887                       atgagtcttctaaccgaggtcgaaacgcctaccaaaaacggatgggagtgcaactgcagcgattcaagtgatcctctcgttattgccgcaagtatcattgggatcttgcacttgatattgtggattcttgatcgccttttcttcaaatgcgtttatcgtcgccttaaatacggtttgaaaagagggccttctacggaaggagtacctgagtccatgagggaagagtaccggcaggaacagcagagtgctgtggatgttgacgatggtcattttgtcaacatagagctggagta?
EPI2021897                       atgagtcttctaaccgaggtcgaaacgcctaccaaaaacggatgggagtgcaactgcagcgattcaagtgatcctctcgttattgccgcaagtatcattgggatcttgcacttgatattgtggattcttgatcgccttttcttcaaatgcgtttatcgtcgccttaaatacggtttgaaaagagggccttctacggaaggagtacctgagtccatgagggaagagtaccggcaggaacagcagagtgctgtggatgttgacgatggtcattttgtcaacatagagctggagta?
EPI2021906                       atgagtcttctaaccgaggtcgaaacgactaccaaaaacggatgggagtgcaactgcagcgattcaagtgatcctctcgttattgccgcaagtatcattgggatcttgcacttgatattgtggattcttgatcgccttttcttcaaatgcgtttatcgtcgccttaaatacggtttgaaaagagggccttctacggaaggagtacctgagtccatgagggaagagtaccggcaggaacagcagagtgctgtggatgttgacgatggtcattttgtcaacatagagctggagta?
EPI2021935                       atgagtcttctaaccgaggtcgaaacgcctaccaaaaacggatgggagtgcaactgcagcgattcaagtgatcctctcgttattgccgcaagtatcattgggatcttgcacttgatattgtggattcttgatcgccttttcttcaaatgcgtttatcgtcgccttaaatacggtttgaaaagagggccttctacggaaggagtacctgagtccatgagggaagagtaccggcaggaacagcagagtgctgtggatgttgacgatggtcattttgtcaacatagagctggagtaa
EPI2021943                       atgagtcttctaaccgaggtcgaaacgcctaccaaaaacggatgggagtgcaactgcagcgattcaagtgatcctctcgttattgccgcaagtatcattgggatcttgcacttgatattgtggattcttgatcgccttttcttcaaatgcgtttatcgtcgccttaaatacggtttgaaaagagggccttctacggaaggagtacctgagtccatgagggaagagtaccggcaggaacagcagagtgctgtggatgttgacgatggtcattttgtcaacatagagctggagtaa
EPI2021954                       atgagtcttctaaccgaggtcgaaacgcctaccaaaaacggatgggagtgcaactgcagcgattcaagtgatcctctcgttattgccgcaagtatcattgggatcttgcacttgatattgtggattcttgatcgccttttcttcaaatgcgtttatcgtcgccttaaatacggtttgaaaagagggccttctacggaaggagtacccgagtccatgagggaagagtaccggcaggaacagcagagtgctgtggatgttgacgatggtcattttgtcaacatagagctggag???
EPI2022119                       atgagtcttctaaccgaggtcgaaacgcctaccaaaaacggatgggagtgcaactgcagcgattcaagtgatcctctcgttattgccgcaagtatcattgggatcttgcacttgatattgtggattcttgatcgccttttcttcaaatgcgtttatcgtcgccttaaatacggtttgaaaagagggccttctacggaaggagtacctgagtccatgagggaagagtaccggcaggaacagcagagtgctgtggatgttgacgatggtcattttgtcaacatagagctggagtaa
EPI2022135                       atgagtcttctaaccgaggtcgaaacgcctaccaaaaacggatgggagtgcaactgcagcgattcaagtgatcctctcgttattgccgcaagtatcattgggatcttgcacttgatattgtggattcttgatcgccttttcttcaaatgcgtttatcgtcgccttaaatacggtttgaaaagagggccttctacggaaggagtacctgagtccatgagggaagagtaccggcaggaacagcagagtgctgtggatgttgacgatggtcattttgtcaacatagagctggagtaa
EPI2022143                       atgagtcttctaaccgaggtcgaaacgcctaccaaaaacggatgggagtgcaactgcagcgattcaagtgatcctctcgttattgccgcaagtatcattgggatcttgcacttgatattgtggattcttgatcgccttttcttcaaatgcgtttatcgtcgccttaaatacggtttgaaaagagggccttctacggaaggagtacctgagtccatgagggaagagtaccggcaggaacagcagagtgctgtggatgttgacgatggtcattttgtcaacatagagctggagtaa
EPI2022151                       atgagtcttctaaccgaggtcgaaacgcctaccaaaaacggatgggagtgcaactgcagcgattcaagtgatcctctcgttattgccgcaagtatcattgggatcttgcacttgatattgtggattcttgatcgccttttcttcaaatgcgtttatcgtcgccttaaatacggtttgaaaagagggccttctacggaaggagtacctgagtccatgagggaagagtaccggcaggaacagcagagtgctgtggatgttgacgatggtcattttgtcaacatagagctggagtaa
EPI2022940                       atgagtcttctaaccgaggtcgaaacgcctaccaaaaacggatgggagtgcaactgcagcgattcaagtgatcctctcgttattgccgcaagtatcattgggatcttgcacttgatattgtggattcttgatcgccttttcttcaaatgcgtttatcgtcgccttaaatacggtttgaaaagagggccttctacggaaggggtacctgagtccatgagggaagagtaccggcaggaacagcagagtgctgtggatgttgacgatggtcattttgtcaacatagagctggagtaa
EPI2023589                       atgagtcttctaaccgaggtcgaaacgcctaccaaaaacggatgggagtgcaactgcagcgattcaagtgatcctctcgttattgccgcaagtatcattgggatcttgcacttgatattgtggattcttgatcgccttttcttcaaatgcgtttatcgtcgccttaaatacggtttgaaaagagggccttctacggaaggagtacctgagtccatgagggaagagtaccggcaggaacagcagagtgctgtggatgttgacgatggtcattttgtcaacatagagctggagtaa
EPI2023597                       atgagtcttctaaccgaggtcgaaacgcctaccaaaaacggatgggagtgcaactgcagcgattcaagtgatcctctcgttattgccgcaagtatcattgggatcttgcacttgatattgtggattcttgatcgccttttcttcaaatgcgtttatcgtcgccttaaatacggtttgaaaagagggccttctacggaaggagtacctgagtccatgagggaagagtaccggcaggaacagcagagtgctgtggatgttgacgatggtcattttgtcaacatagagctggagtaa
EPI2023613                       atgagtcttctaaccgaggtcgaaacgcctaccaaaaacggatgggagtgcaactgcagcgattcaagtgatcctctcgttattgccgcaagtatcattgggatcttgcacttgatattgtggattcttgatcgccttttcttcaaatgcgtttatcgtcgccttaaatacggtttgaaaagagggccttctacggaaggagtacctgagtccatgagggaagagtaccggcaggaacagcagagtgctgtggatgttgacgatggtcattttgtcaacatagagctggagtaa
EPI2023621                       atgagtcttctaaccgaggtcgaaacgcctaccaaaaacggatgggagtgcaactgcagcgattcaagtgatcctctcgttattgccgcaagtatcattgggatcttgcacttgatattgtggattcttgatcgccttttcttcaaatgcgtttatcgtcgccttaaatacggtttgaaaagagggccttctacggaaggagtacctgagtccatgagggaagagtaccggcaggaacagcagagtgctgtggatgttgacgatggtcattttgtcaacatagagctggagtaa
EPI2024062                       atgagtcttctaaccgaggtcgaaacgcctaccaaaaacggatgggagtgcaactgcagcgattcaagtgatcctctcgttattgccgcaagtatcattgggatcttgcacttgatattgtggattcttgatcgccttttcttcaaatgcgtttatcgtcgccttaaatacggtttgaaaagagggccttctacggaaggagtacctgagtccatgagggaagagtaccggcaggaacagcagagtgctgtggatgttgacgatggtcattttgtcaacatagagctggagta?
EPI2024070                       atgagtcttctaaccgaggtcgaaacgcctaccaaaracggatgggagtgcaactgcagcgattcaagtgatcctctcgttattgccgcaagtatcattgggatcttgcacttgatattgtggattcttgatcgccttttcttcaaatgcgtttatcgtcgccttaaatacggtttgaaaagagggccttctacggaaggagtacctgagtccatgagggaagagtaccggcaggaacagcagagtgctgtggatgttgacgatggtcattttgtcaacatagagctggagta?
EPI2026061                       atgagtcttctaaccgaggtcgaaacgcctaccaaaaacggatgggagtgcaactgcagcgattcaagtgatcctctcgttattgccgcaagtatcattgggatcttgcacttgatattgtggattcttgatcgccttttcttcaaatgcgtttatcgtcgccttaaatacggtttgaaaagagggccttctacggaaggagtacctgagtccatgagggaagagtaccggcaggaacagcagagtgctgtggatgttgacgatggtcattttgtcaacatagagctggagta?
EPI2026151                       atgagtcttctaaccgaggtcgaaacgcctaccaaaaacggatgggagtgcaactgcagcgattcaagtgatcctctcgttattgccgcaagtatcattgggatcttgcacttgatattgtggattcttgatcgccttttcttcaaatgcgtttatcgtcgccttaaacacggtttgaaaagagggccttctacggaaggagtacctgagtccatgagggaagagtaccggcaggaacagcagagtgctgtggatgttgacgatggtcattttgtcaacatagagctggagta?
EPI2026159                       atgagtcttctaaccgaggtcgaaacgactaccaaaaacggatgggagtgcaactgcagcgattcaagtgatcctctcgttattgccgcaagtatcattgggatcttgcacttgatattgtggattcttgatcgccttttcttcaaatgcgtttatcgtcgccttaaatacggtttgaaaagagggccttctacggaaggagtacctgagtccatgagggaagagtaccggcaggaacagcagagtgctgtggatgttgacgatggtcattttgtcaacatagagctggagta?
EPI2028640                       atgagtcttctaaccgaggtcgaaacgcctaccaaaaacggatgggagtgcaactgcagcgattcaagtgatcctctcgttattgccgcaagtatcattgggatcttgcacttgatattgtggattcttgatcgccttttcttcaaatgcgtttatcgtcgccttaaatacggtttgaaaagagggccttctacggaaggagtacccgagtccatgagggaagagtaccggcaggaacagcagagtgctgtggatgttgacgatggtcattttgtcaacatagagctggagta?
EPI2028648                       atgagtcttctaaccgaggtcgaaacgcctaccaaaaacggatgggagtgcaactgcagcgattcaagtgatcctctcgttattgccgcaagtatcattgggatcttgcacttgatattgtggattcttgatcgccttttcttcaaatgcgtttatcgtcgccttaaatacggtttgaaaagagggccttctacggaaggagtacccgagtccatgagggaagagtaccggcaggaacagcagagtgctgtggatgttgacgatggtcattttgtcaacatagagctggagta?
EPI2028656                       atgagtcttctaaccgaggtcgaaacgcctaccaaaaacggatgggagtgcaactgcagcgattcaagtgatcctctcgttattgccgcaagtatcattgggatcttgcacttgatattgtggattcttgatcgccttttcttcaaatgcgtttatcgtcgccttaaatacggtttgaaaagagggccttctacggaaggagtacccgagtccatgagggaagagtaccggcaggaacagcagagtgctgtggatgttgacgatggtcattttgtcaacatagagctggagta?
EPI2028664                       atgagtcttctaaccgaggtcgaaacgcctaccaaaaacggatgggagtgcaactgcagcgattcaagtgatcctctcgttattgccgcaagtatcattgggatcttgcacttgatattgtggattcttgatcgccttttcttcaaatgcgtttatcgtcgccttaaatacggtttgaaaagagggccttctacggaaggagtacccgagtccatgagggaagagtaccggcaggaacagcagagtgctgtggatgttgacgatggtcattttgtcaacatagagctggagta?
EPI2028672                       atgagtcttctaaccgaggtcgaaacgcctaccaaaaacggatgggagtgcaactgcagcgattcaagtgatcctctcgttattgccgcaagtatcattgggatcttgcacttgatattgtggattcttgatcgccttttcttcaaatgcgtttatcgtcgccttaaatacggtttgaaaagagggccttctacggaaggagtacccgagtccatgagggaagagtaccggcaggaacagcagagtgctgtggatgttgacgatggtcattttgtcaacatagagctggagta?
EPI2028680                       atgagtcttctaaccgaggtcgaaacgcctaccaaaaacggatgggagtgcaactgcagcgattcaagtgatcctctcgttattgccgcaagtatcattgggatcttgcacttgatattgtggattcttgatcgccttttcttcaaatgcgtttatcgtcgccttaaatacggtttgaaaagagggccttctacggaaggagtacccgagtccatgagggaagagtaccggcaggaacagcagagtgctgtggatgttgacgatggtcattttgtcaacatagagctggagta?
EPI2028688                       atgagtcttctaaccgaggtcgaaacgcctaccaaaaacggatgggagtgcaactgcagcgattcaagtgatcctctcgttattgccgcaagtatcattgggatcttgcacttgatattgtggattcttgatcgccttttcttcaaatgcgtttatcgtcgccttaaatacggtttgaaaagagggccttctacggaaggagtacccgagtccatgagggaagagtaccggcaggaacagcagagtgctgtggatgttgacgatggtcattttgtcaacatagagctggagta?
EPI2028697                       atgagtcttctaaccgaggtcgaaacgcctaccaaaaacggatgggagtgcaactgcagcgattcaagtgatcctctcgttattgccgcaagtatcattgggatcttgcacttgatattgtggattcttgatcgccttttcttcaaatgcgtttatcgtcgccttaaatacggtttgaaaagagggccttctacggaaggagtacccgagtccatgagggaagagtaccggcaggaacagcagagtgctgtggatgttgacgatggtcattttgtcaacatagagctggagta?
EPI2028705                       atgagtcttctaaccgaggtcgaaacgcctaccaaaaacggatgggagtgcaactgcagcgattcaagtgatcctctcgttattgccgcaagtatcattgggatcttgcacttgatattgtggattcttgatcgccttttcttcaaatgcgtttatcgtcgccttaaatacggtttgaaaagagggccttctacggaaggagtacccgagtccatgagggaagagtaccggcaggaacagcagagtgctgtggatgttgacgatggtcattttgtcaacatagagctggagta?
EPI2028748                       atgagtcttctaaccgaggtcgaaacgcctaccaaaaacggatgggagtgcaactgcagcgattcaagtgatcctctcgttattgccgcaagtatcattgggatcttgcacttgatattgtggattcttgatcgccttttcttcaaatacgtttatcgtcgccttaaatacggtttgaaaagagggccttctacggaaggagtacctgagtccatgagggaagagtatcggcaggaacagcagagtgctgtggatgttgacgatggtcattttgtcaacatagagctggagtaa
EPI2028756                       atgagtcttctaaccgaggtcgaaacgcctaccaaaaacggatgggagtgcaactgcagcgattcaagtgatcctctcgttattgccgcaagtatcattgggatcttgcacttgatattgtggattcttgatcgccttttcttcaaatgcgtttatcgtcgccttaaatacggtttgaaaagagggccttctacggaaggagtacctgagtccatgagggaagagtaccggcaggaacagcagagtgctgtggatgttgacgatggtcattttgtcaacatagagctggagtaa
EPI2028764                       atgagtcttctaaccgaggtcgaaacgcctaccaaaaacggatgggagtgcaactgcagcgattcaagtgatcctctcgttattgccgcaagtatcattgggatcttgcacttgatattgtggattcttgatcgccttttcttcaaatgcgtttatcgtcgccttaaatacggtttgaaaagagggccttctacggaaggagtacctgagtccatgagggaagagtaccggcaggaacagcagagtgctgtggatgttgacgatggtcattttgtcaacatagagctggagtaa
EPI2028772                       atgagtcttctaaccgaggtcgaaacgcctaccaaaaacggatgggagtgcaactgcagcgattcaagtgatcctctcgttattgccgcaagtatcattgggatcttgcacttgatattgtggattcttgatcgccttttcttcaaatgcgtttatcgtcgccttaaatacggtttgaaaagagggccttctacggaaggagtacctgagtccatgagggaagagtaccggcaggaacagcagagtgctgtggatgttgacgatggtcattttgtcaacatagagctggagtaa
EPI2028953                       atgagtcttctaaccgaggtcgaaacgcctaccaaaaacggatgggagtgcaactgcagcgattcaagtgatcctctcgttattgccgcaagtatcattgggatcttgcacttgatattgtggattcttgatcgccttttcttcaaatgcgtttatcgtcgccttaaatacggtttgaaaagagggccttctacggaaggagtacctgagtccatgagggaagagtaccggcaggaacagcagagtgctgtggatgttgacgatggtcattttgtcaacatagagctggagtaa
EPI2028961                       atgagtcttctaaccgaggtcgaaacgcctaccaaaaacggatgggagtgcaactgcagcgattcaagtgatcctctcgttattgccgcaagtatcattgggatcttgcacttgatattgtggattcttgatcgccttttcttcaaatgcgtttatcgtcgccttaaatacggtttgaaaagagggccttctacggaaggagtacctgagtccatgagggaagagtaccggcaggaacagcagagtgctgtggatgttgacgatggtcattttgtcaacatagagctggagtaa
EPI2028969                       atgagtcttctaaccgaggtcgaaacgcctaccaaaaacggatgggagtgcaactgcagcgattcaagtgatcctctcgttattgccgcaagtatcattgggatcttgcacttgatattgtggattcttgatcgccttttcttcaaatgcgtttatcgtcgccttaaatacggtttgaaaagagggccttctacggaaggagtacctgagtccatgagggaagagtaccggcaggaacagcagagtgctgtggatgttgacgatggtcattttgtcaacatagagctggagtaa
EPI2028984                       atgagtcttctaaccgaggtcgaaacgcctaccaaaaacggatgggagtgcaactgcagcgattcaagtgatcctctcgttattgccgcaagtatcattgggatcttgcacttgatattgtggattcttgatcgccttttcttcaaatgcgtttatcgtcgccttaaatacggtttgaaaagagggccttctacggaaggagtacctgagtccatgagggaagagtaccggcaggaacagcagagtgctgtggatgttgacgatggtcattttgtcaacatagagctggagtaa
EPI2029046                       atgagtcttctaaccgaggtcgaaacgcctaccaaaaacggatgggagtgcaactgcagcgattcaagtgaccctctcgttattgccgcaagtatcattgggatcttgcacttgatattgtggattcttgatcgccttttcttcaaatgcgtttatcgtcgccttaaatacggtttgaaaagagggccttctacggaaggagtacctgagtccatgagggaagagtaccggcaggaacagcagagtgctgtggatgttgacgatggtcattttgtcaacatagagctggagtaa
EPI2029054                       atgagtcttctaaccgaggtcgaaacgcctaccaaaaacggatgggagtgcaactgcagcgattcaagtgatcctctcgttattgccgcaagtatcattgggatcttgcacttgatattgtggattcttgatcgccttttcttcaaatgcgtttatcgtcgccttaaatacggtttgaaaagagggccttctacggaaggagtacctgagtccatgagggaagagtaccggcaggaacagcagagtgctgtggatgttgacgatggtcattttgtcaacatagagctggagtaa
EPI2029062                       atgagtcttctaaccgaggtcgaaacgcctaccaaaaacggatgggagtgcaactgcagcgattcaagtgatcctctcgttattgccgcaagtatcattgggatcttgcacttgatattgtggattcttgatcgccttttcttcaaatgcgtttatcgtcgccttaaatacggtttgaaaagagggccttctacggaaggagtacctgagtccatgagggaagagtaccggcaggaacagcagagtgctgtggatgttgacgatggtcattttgtcaacatagagctggagtaa
EPI2029070                       atgagtcttctaaccgaggtcgaaacgcctaccaaaaacggatgggagtgcaactgcagcgattcaagtgatcctctcgttattgccgcaagtatcattgggatcttgcacttgatattgtggattcttgatcgccttttcttcaaatgcgtttatcgtcgccttaaatacggtttgaaaagagggccttctacggaaggagtacctgagtccatgagggaagagtaccggcaggaacagcagagtgctgtggatgttgacgatggtcattttgtcaacatagagctggagtaa
EPI2029078                       atgagtcttctaaccgaggtcgaaacgcctaccaaaaacggatgggagtgcaactgcagcgattcaagtgatcctctcgttattgccgcaagtatcattgggatcttgcacttgatattgtggattcttgatcgccttttcttcaaatgcgtttatcgtcgccttaaatacggtttgaaaagagggccttctacggaaggagtacctgagtccatgagggaagagtaccggcaggaacagcagagtgctgtggatgttgacgatggtcattttgtcaacatagagctggagtaa
EPI2029086                       atgagtcttctaaccgaggtcgaaacgcctaccaaaaacggatgggagtgcaactgcagcgattcaagtgatcctctcgttattgccgcaagtatcattgggatcttgcacttgatattgtggattcttgatcgccttttcttcaaatgcgtttatcgtcgccttaaatacggtttgaaaagagggccttctacggaaggagtacctgagtccatgagggaagagtaccggcaggaacagcagagtgctgtggatgttgacgatggtcattttgtcaacatagagctggagtaa
EPI2029094                       atgagtcttctaaccgaggtcgaaacgcctaccaaaaacggatgggagtgcaactgcagcgattcaagtgatcctctcgttattgccgcaagtatcattgggatcttgcacttgatattgtggattcttgatcgccttttcttcaaatgcgtttatcgtcgccttaaatacggtttgaaaagagggccttctacggaaggagtacctgagtccatgagggaagagtaccggcaggaacagcagagtgctgtggatgttgacgatggtcattttgtcaacatagagctggagtaa
EPI2029297                       atgagtcttctaaccgaggtcgaaacgcctaccaaaaacggatgggagtgcaactgcagcgattcaagtgatcctctcgttattgccgcaagtatcattgggatcttgcacttgatattgtggattcttgatcgccttttcttcaaatgcgtttatcgtcgccttaaatacggtttgaaaggagggccttctacggaaggagtacctgagtccatgagggaagagtaccggcaggaacagcagagtgctgtggatgttgacgatggtcattttgtcaacatagagctggagtaa
EPI2029305                       atgagtcttctaaccgaggtcgaaacgcctaccaaaaacggatgggagtgcaactgcagcgattcaagtgatcctctcgttattgccgcaagtatcattgggatcttgcacttgatattgtggattcttgatcgccttttcttcaaatgcgtttatcgtcgccttaaatacggtttgaaaggagggccttctacggaaggagtacctgagtccatgagggaagagtaccggcaggaacagcagagtgctgtggatgttgacgatggtcattttgtcaacatagagctggagtaa
EPI2029313                       atgagtcttctaaccgaggtcgaaacgcctaccaaaaacggatgggagtgcaactgcagcgattcaagtgatcctctcgttattgccgcaagtatcattgggatcttgcacttgatattgtggattcttgatcgccttttcttcaaatgcgtttatcgtcgccttaaatacggtttgaaaggagggccttctacggaaggagtacctgagtccatgagggaagagtaccggcaggaacagcagagtgctgtggatgttgacgatggtcattttgtcaacatagagctggagtaa
EPI2029321                       atgagtcttctaaccgaggtcgaaacgcctaccaaaaacggatgggagtgcaactgcagcgattcaagtgatcctctcgttattgccgcaagtatcattgggatcttgcacttgatattgtggattcttgatcgccttttcttcaaatgcgtttatcgtcgccttaaatacggtttgaaaggagggccttctacggaaggagtacctgagtccatgagggaagagtaccggcaggaacagcagagtgctgtggatgttgacgatggtcattttgtcaacatagagctggagtaa
EPI2029329                       atgagtcttctaaccgaggtcgaaacgcctaccaaaaacggatgggagtgcaactgcagcgattcaagtgatcctctcgttattgccgcaagtatcattgggatcttgcacttgatattgtggattcttgatcgccttttcttcaaatgcgtttatcgtcgccttaaatacggtttgaaaggagggccttctacggaaggagtacctgagtccatgagggaagagtaccggcaggaacagcagagtgctgtggatgttgacgatggtcattttgtcaacatagagctggagtaa
EPI2029337                       atgagtcttctaaccgaggtcgaaacgcctaccaaaaacggatgggagtgcaactgcagcgattcaagtgatcctctcgttattgccgcaagtatcattgggatcttgcacttgatattgtggattcttgatcgccttttcttcaaatgcgtttatcgtcgccttaaatacggtttgaaaggagggccttctacggaaggagtacctgagtccatgagggaagagtaccggcaggaacagcagagtgctgtggatgttgacgatggtcattttgtcaacatagagctggagtaa
EPI2029345                       atgagtcttctaaccgaggtcgaaacgcctaccaaaaacggatgggagtgcaactgcagcgattcaagtgatcctctcgttattgccgcaagtatcattgggatcttgcacttgatattgtggattcttgatcgccttttcttcaaatgcgtttatcgtcgccttaaatacggtttgaaaggagggccttctacggaaggagtacctgagtccatgagggaagagtaccggcaggaacagcagagtgctgtggatgttgacgatggtcattttgtcaacatagagctggagtaa
EPI2029353                       atgagtcttctaaccgaggtcgaaacgcctaccaaaaacggatgggagtgcaactgcagcgattcaagtgatcctctcgttattgccgcaagtatcattgggatcttgcacttgatattgtggattcttgatcgccttttcttcaaatgcgtttatcgtcgccttaaatacggtttgaaaggagggccttctacggaaggagtacctgagtccatgagggaagagtaccggcaggaacagcagagtgctgtggatgttgacgatggtcattttgtcaacatagagctggagtaa
EPI2029361                       atgagtcttctaaccgaggtcgaaacgcctaccaaaaacggatgggagtgcaactgcagcgattcaagtgatcctctcgttattgccgcaagtatcattgggatcttgcacttgatattgtggattcttgatcgccttttcttcaaatgcgtttatcgtcgccttaaatacggtttgaaaggagggccttctacggaaggagtacctgagtccatgagggaagagtaccggcaggaacagcagagtgctgtggatgttgacgatggtcattttgtcaacatagagctggagtaa
EPI2029813                       atgagtcttctaaccgaggtcgaaacgcctaccaaaaacggatgggagtgcaactgcagcgattcaggtgatcctctcgttattgccgcaagtatcattgggatcttgcacttgatattgtggattcttgatcgccttttcttcaaatgcgtttatcgtcgccttaaatacggtttgaaaagagggccttctacggaaggagtacctgagtccatgagggaagagtaccggcaggaacagcagagtgctgtggatgttgacgatggtcattttgtcaacatagagctggagtaa
EPI2029821                       atgagtcttctaaccgaggtcgaaacgcctaccaaaaacggatgggagtgcaactgcagcgattcaggtgatcctctcgttattgccgcaagtatcattgggatcttgcacttgatattgtggattcttgatcgccttttcttcaaatgcgtttatcgtcgccttaaatacggtttgaaaagagggccttctacggaaggagtacctgagtccatgagggaagagtaccggcaggaacagcagagtgctgtggatgttgacgatggtcattttgtcaacatagagctggagtaa
EPI2029829                       atgagtcttctaaccgaggtcgaaacgcctaccaaaaacggatgggagtgcaactgcagcgattcaagtgatcctctcgttattgccgcaagtatcattgggatcttgcacttgatattgtggattcttgatcgccttttcttcaaatgcgtttatcgtcgccttaaatacggtttgaaaagagggccttctacggaaggagtacctgagtccatgagggaagagtaccggcaggaacagcagagtgctgtggatgttgacgatggtcattttgtcaacatagagctggagtaa
EPI2029837                       atgagtcttctaaccgaggtcgaaacgcctaccaaaaacggatgggagtgcaactgcagcgattcaagtgatcctctcgttattgccgcaagtatcattgggatcttgcacttgatattgtggattcttgatcgccttttcttcaaatgcgtttatcgtcgccttaaatacggtttgaaaagagggccttctacggaaggagtacctgagtccatgagggaagagtaccggcaggaacagcagagtgctgtggatgttgacgatggtcattttgtcaacatagagctggagtaa
EPI2029845                       atgagtcttctaaccgaggtcgaaacgcctaccaaaaacggatgggagtgcaactgcagcgattcaagtgatcctctcgttattgccgcaagtatcattgggatcttgcacttgatattgtggattcttgatcgccttttcttcaaatgcgtttatcgtcgccttaaatacggtttgaaaagagggccttctacggaaggagtacctgagtccatgagggaagagtaccggcaggaacagcagagtgctgtggatgttgacgatggtcattttgtcaacatagagctggagtaa
EPI2029853                       atgagtcttctaaccgaggtcgaaacgcctaccaaaaacggatgggagtgcaactgcagcgattcaggtgatcctctcgttattgccgcaagtatcattgggatcttgcacttgatattgtggattcttgatcgccttttcttcaaatgcgtttatcgtcgccttaaatacggtttgaaaagagggccttctacggaaggagtacctgagtccatgagggaagagtaccggcaggaacagcagagtgctgtggatgttgacgatggtcattttgtcaacatagagctggagtaa
EPI2029861                       atgagtcttctaaccgaggtcgaaacgcctaccaaaaacggatgggagtgcaactgcagcgattcaggtgatcctctcgttattgccgcaagtatcattgggatcttgcacttgatattgtggattcttgatcgccttttcttcaaatgcgtttatcgtcgccttaaatacggtttgaaaagagggccttctacggaaggagtacctgagtccatgagggaagagtaccggcaggaacagcagagtgctgtggatgttgacgatggtcattttgtcaacatagagctggagtaa
EPI2029869                       atgagtcttctaaccgaggtcgaaacgcctaccaaaaacggatgggagtgcaactgcagcgattcaagtgatcctctcgttattgccgcaagtatcattgggatcttgcacttgatattgtggattcttgatcgccttttcttcaaatgcgtttatcgtcgccttaaatacggtttgaaaagagggccttctacggaaggagtacctgagtccatgagggaagagtaccggcaggaacagcagagtgctgtggatgttgacgatggtcattttgtcaacatagagctggagtaa
EPI2029877                       atgagtcttctaaccgaggtcgaaacgcctaccaaaaacggatgggagtgcaactgcagcgattcaggtgatcctctcgttattgccgcaagtatcattgggatcttgcacttgatattgtggattcttgatcgccttttcttcaaatgcgtttatcgtcgccttaaatacggtttgaaaagagggccttctacggaaggagtacctgagtccatgagggaagagtaccggcaggaacagcagagtgctgtggatgttgacgatggtcattttgtcaacatagagctggagtaa
EPI2029885                       atgagtcttctaaccgaggtcgaaacgcctaccaaaaacggatgggagtgcaactgcagcgattcaagtgatcctctcgttattgccgcaagtatcattgggatcttgcacttgatattgtggattcttgatcgccttttcttcaaatgcgtttatcgtcgccttaaatacggtttgaaaagagggccttctacggaaggagtacctgagtccatgagggaagagtaccggcaggaacagcagagtgctgtggatgttgacgatggtcattttgtcaacatagagctggagtaa
EPI2029893                       atgagtcttctaaccgaggtcgaaacgcctaccaaaaacggatgggagtgcaactgcagcgattcaagtgatcctctcgctattgccgcaagtatcattgggatcttgcacttgatattgtggattcttgatcgccttttcttcaaatgcgtttatcgtcgccttaaatacggtttgaaaagagggccttctacggaaggagtacctgagtccatgagggaagagtaccggcaggaacagcagagtgctgtggatgttgacgatggtcattttgtcaacatagagctggagtaa
EPI2029901                       atgagtcttctaaccgaggtcgaaacgcctaccaaaaacggatgggagtgcaactgcagcgattcaggtgatcctctcgttattgccgcaagtatcattgggatcttgcacttgatattgtggattcttgatcgccttttcttcaaatgcgtttatcgtcgccttaaatacggtttgaaaagagggccttctacggaaggagtacctgagtccatgagggaagagtaccggcaggaacagcagagtgctgtggatgttgacgatggtcattttgtcaacatagagctggagtaa
EPI2029909                       atgagtcttctaaccgaggtcgaaacgcctaccaaaaacggatgggagtgcaactgcagcgattcaagtgatcctctcgttattgccgcaagtatcattgggatcttgcacttgatattgtggattcttgatcgccttttcttcaaatgcgtttatcgtcgccttaaatacggtttgaaaagagggccttctacggaaggagtacctgagtccatgagggaagagtaccggcaggaacagcagagtgctgtggatgttgacgatggtcattttgtcaacatagagctggagtaa
EPI2034980                       atgagtcttctaaccgaggtcgaaacgcctaccaaaaacggatgggagtgcaactgcagcgattcaagtgatcctctcgttattgccgcaagtatcattgggatcttgcacttgatattgtggattcttgatcgccttttcttcaaatgcgtttatcgtcgccttaaatacggtttgaaaggagggccttctacggaaggagtacctgagtccatgagggaagagtaccggcaggaacagcagagtgctgtggatgttgacgatggtcattttgtcaacatagagctggagtaa
EPI2034988                       atgagtcttctaaccgaggtcgaaacgcctaccaaaaacggatgggagtgcaactgcagcgattcaagtgatcctctcgttattgccgcaagtatcattgggatcttgcacttgatattgtggattcttgatcgccttttcttcaaatgcgtttatcgtcgccttaaatacggtttgaaaggagggccttctacggaaggagtacctgagtccatgagggaagagtaccggcaggaacagcagagtgctgtggatgttgacgatggtcattttgtcaacatagagctggagtaa
EPI2034996                       atgagtcttctaaccgaggtcgaaacgcctaccaaaaacggatgggagtgcaactgcagcgattcaagtgatcctctcgttattgccgcaagtatcattgggatcttgcacttgatattgtggattcttgatcgccttttcttcaaatgcgtttatcgtcgccttaaatacggtttgaaaggagggccttctacggaaggagtacctgagtccatgagggaagagtaccggcaggaacagcagagtgctgtggatgttgacgatggtcattttgtcaacatagagctggagtaa
EPI2035004                       atgagtcttctaaccgaggtcgaaacgcctaccaaaaacggatgggagtgcaactgcagcgattcaagtgatcctctcgttattgccgcaagtatcattgggatcttgcacttgatattgtggattcttgatcgccttttcttcaaatgcgtttatcgtcgccttaaatacggtttgaaaggagggccttctacggaaggagtacctgagtccatgagggaagagtaccggcaggaacagcagagtgctgtggatgttgacgatggtcattttgtcaacatagagctggagtaa
EPI2035012                       atgagtcttctaaccgaggtcgaaacgcctaccaaaaacggatgggagtgcaactgcagcgattcaagtgatcctctcgttattgccgcaagtatcattgggatcttgcacttgatattgtggattcttgatcgccttttcttcaaatgcgtttatcgtcgccttaaatacggtttgaaaggagggccttctacggaaggagtacctgagtccatgagggaagagtaccggcaggaacagcagagtgctgtggatgttgacgatggtcattttgtcaacatagagctggagtaa
EPI2035020                       atgagtcttctaaccgaggtcgaaacgcctaccaaaaacggatgggagtgcaactgcagcgattcaagtgatcctctcgttattgccgcaagtatcattgggatcttgcacttgatattgtggattcttgatcgccttttcttcaaatgcgtttatcgtcgccttaaatacggtttgaaaggagggccttctacggaaggagtacctgagtccatgagggaagagtaccggcaggaacagcagagtgctgtggatgttgacgatggtcattttgtcaacatagagctggagtaa
EPI2035028                       atgagtcttctaaccgaggtcgaaacgcctaccaaaaacggatgggagtgcaactgcagcgattcaagtgatcctctcgttattgccgcaagtatcattgggatcttgcacttgatattgtggattcttgatcgccttttcttcaaatgcgtttatcgtcgccttaaatacggtttgaaaggagggccttctacggaaggagtacctgagtccatgagggaagagtaccggcaggaacagcagagtgctgtggatgttgacgatggtcattttgtcaacatagagctggagtaa
EPI2035036                       atgagtcttctaaccgaggtcgaaacgcctaccaaaaacggatgggagtgcaactgcagcgattcaagtgatcctctcgttattgccgcaagtatcattgggatcttgcacttgatattgtggattcttgatcgccttttcttcaaatgcgtttatcgtcgccttaaatacggtttgaaaggagggccttctacggaaggagtacctgagtccatgagggaagagtaccggcaggaacagcagagtgctgtggatgttgacgatggtcattttgtcaacatagagctggagtaa
EPI2035044                       atgagtcttctaaccgaggtcgaaacgcctaccaaaaacggatgggagtgcaactgcagcgattcaagtgatcctctcgttattgccgcaagtatcattgggatcttgcacttgatattgtggattcttgatcgccttttcttcaaatgcgtttatcgtcgccttaaatacggtttgaaaggagggccttctacggaaggagtacctgagtccatgagggaagagtaccggcaggaacagcagagtgctgtggatgttgacgatggtcattttgtcaacatagagctggagtaa
EPI2035052                       atgagtcttctaaccgaggtcgaaacgcctaccaaaaacggatgggagtgcaactgcagcgattcaagtgatcctctcgttattgccgcaagtatcattgggatcttgcacttgatattgtggattcttgatcgccttttcttcaaatgcgtttatcgtcgccttaaatacggtttgaaaggagggccttctacggaaggagtacctgagtccatgagggaagagtaccggcaggaacagcagagtgctgtggatgttgacgatggtcattttgtcaacatagagctggagtaa
EPI2035060                       atgagtcttctaaccgaggtcgaaacgcctaccaaaaacggatgggagtgcaactgcagcgattcaagtgatcctctcgttattgccgcaagtatcattgggatcttgcacttgatattgtggattcttgatcgccttttcttcaaatgcgtttatcgtcgccttaaatacggtttgaaaggagggccttctacggaaggagtacctgagtccatgagggaagagtaccggcaggaacagcagagtgctgtggatgttgacgatggtcattttgtcaacatagagctggagtaa
EPI2035068                       atgagtcttctaaccgaggtcgaaacgcctaccaaaaacggatgggagtgcaactgcagcgattcaagtgatcctctcgttattgccgcaagtatcattgggatcttgcacttgatattgtggattcttgatcgccttttcttcaaatgcgtttatcgtcgccttaaatacggtttgaaaggagggccttctacggaaggagtacctgagtccatgagggaagagtaccggcaggaacagcagagtgctgtggatgttgacgatggtcattttgtcaacatagagctggagtaa
EPI2035076                       atgagtcttctaaccgaggtcgaaacgcctaccaaaaacggatgggagtgcaactgcagcgattcaagtgatcctctcgttattgccgcaagtatcattgggatcttgcacttgatattgtggattcttgatcgccttttcttcaaatgcgtttatcgtcgccttaaatacggtttgaaaggagggccttctacggaaggagtacctgagtccatgagggaagagtaccggcaggaacagcagagtgctgtggatgttgacgatggtcattttgtcaacatagagctggagtaa
EPI2035084                       atgagtcttctaaccgaggtcgaaacgcctaccaaaaacggatgggagtgcaactgcagcgattcaagtgatcctctcgttattgccgcaagtatcattgggatcttgcacttgatattgtggattcttgatcgccttttcttcaaatgcgtttatcgtcgccttaaatacggtttgaaaggagggccttctacggaaggagtacctgagtccatgagggaagagtaccggcaggaacagcagagtgctgtggatgttgacgatggtcattttgtcaacatagagctggagtaa
EPI2035092                       atgagtcttctaaccgaggtcgaaacgcctaccaaaaacggatgggagtgcaactgcagcgattcaagtgatcctctcgttattgccgcaagtatcattgggatcttgcacttgatattgtggattcttgatcgccttttcttcaaatgcgtttatcgtcgccttaaatacggtttgaaaggagggccttctacggaaggagtacctgagtccatgagggaagagtaccggcaggaacagcagagtgctgtggatgttgacgatggtcattttgtcaacatagagctggagtaa
EPI2035100                       atgagtcttctaaccgaggtcgaaacgcctaccaaaaacggatgggagtgcaactgcagcgattcaagtgatcctctcgttattgccgcaagtatcattgggatcttgcacttgatattgtggattcttgatcgccttttcttcaaatgcgtttatcgtcgccttaaatacggtttgaaaggagggccttctacggaaggagtacctgagtccatgagggaagagtaccggcaggaacagcagagtgctgtggatgttgacgatggtcattttgtcaacatagagctggagtaa
EPI2035108                       atgagtcttctaaccgaggtcgaaacgcctaccaaaaacggatgggagtgcaactgcagcgattcaagtgatcctctcgttattgccgcaagtatcattgggatcttgcacttgatattgtggattcttgatcgccttttcttcaaatgcgtttatcgtcgccttaaatacggtttgaaaggagggccttctacggaaggagtacctgagtccatgagggaagagtaccggcaggaacagcagagtgctgtggatgttgacgatgggcattttgtcaacatagagctggagtaa
EPI2035116                       atgagtcttctaaccgaggtcgaaacgcctaccaaaaacggatgggagtgcaactgcagcgattcaagtgatcctctcgttattgccgcaagtatcattgggatcttgcacttgatattgtggattcttgatcgccttttcttcaaatgcgtttatcgtcgccttaaatacggtttgaaaggagggccttctacggaaggagtacctgagtccatgagggaagagtaccggcaggaacagcagagtgctgtggatgttgacgatgatcattttgtcaacatagagctggagtaa
EPI2035124                       atgagtcttctaaccgaggtcgaaacgcctaccaaaaacggatgggagtgcaactgcagcgattcaagtgatcctctcgttattgccgcaagtatcattgggatcttgcacttgatattgtggattcttgatcgccttttcttcaaatgcgtttatcgtcgccttaaatacggtttgaaaggagggccttctacggaaggagtacctgagtccatgagggaagagtaccggcaggaacagcagagtgctgtggatgttgacgatgatcattttgtcaacatagagctggagtaa
EPI2035132                       atgagtcttctaaccgaggtcgaaacgcctaccaaaaacggatgggagtgcaactgcagcgattcaagtgatcctctcgttattgccgcaagtatcattgggatcttgcacttgatattgtggattcttgatcgccttttcttcaaatgcgtttatcgtcgccttaaatacggtttgaaaggagggccttctacggaaggagtacctgagtccatgagggaagagtaccggcaggaacagcagagtgctgtggatgttgacgatgatcattttgtcaacatagagctggagtaa
EPI2035140                       atgagtcttctaaccgaggtcgaaacgcctaccaaaaacggatgggagtgcaactgcagcgattcaagtgatcctctcgttattgccgcaagtatcattgggatcttgcacttgatattgtggattcttgatcgccttttcttcaaatgcgtttatcgtcgccttaaatacggtttgaaaggagggccttctacggaaggagtacctgagtccatgagggaagagtaccggcaggaacagcagagtgctgtggatgttgacgatgatcattttgtcaacatagagctggagtaa
EPI2035148                       atgagtcttctaaccgaggtcgaaacgcctaccaaaaacggatgggagtgcaactgcagcgattcaagtgatcctctcgttattgccgcaagtatcattgggatcttgcacttgatattgtggattcttgatcgccttttcttcaaatgcgtttatcgtcgccttaaatacggtttgaaaggagggccttctacggaaggagtacctgagtccatgagggaagagtaccggcaggaacagcagagtgctgtggatgttgacgatggtcattttgtcaacatagagctggagtaa
EPI2035156                       atgagtcttctaaccgaggtcgaaacgcctaccaaaaacggatgggagtgcaactgcagcgattcaagtgatcctctcgttattgccgcaagtatcattgggatcttgcacttgatattgtggattcttgatcgccttttcttcaaatgcgtttatcgtcgccttaaatacggtttgaaaggagggccttctacggaaggagtacctgagtccatgagggaagagtaccggcaggaacagcagagtgctgtggatgttgacgatggtcattttgtcaacatagagctggagtaa
EPI2035164                       atgagtcttctaaccgaggtcgaaacgcctaccaaaaacggatgggagtgcaactgcagcgattcaagtgatcctctcgttattgccgcaagtatcattgggatcttgcacttgatattgtggattcttgatcgccttttcttcaaatgcgtttatcgtcgccttaaatacggtttgaaaggagggccttctacggaaggagtacctgagtccatgagggaagagtaccggcaggaacagcagagtgctgtggatgttgacgatggtcattttgtcaacatagagctggagtaa
EPI2035172                       atgagtcttctaaccgaggtcgaaacgcctaccaaaaacggatgggagtgcaactgcagcgattcaagtgatcctctcgttattgccgcaagtatcattgggatcttgcacttgatattgtggattcttgatcgccttttcttcaaatgcgtttatcgtcgccttaaatacggtttgaaaggagggccttctacggaaggagtacctgagtccatgagggaagagtaccggcaggaacagcagagtgctgtggatgttgacgatggtcattttgtcaacatagagctggagtaa
EPI2035180                       atgagtcttctaaccgaggtcgaaacgcctaccaaaaacggatgggagtgcaactgcagcgattcaagtgatcctctcgttattgccgcaagtatcattgggatcttgcacttgatattgtggattcttgatcgccttttcttcaaatgcgtttatcgtcgccttaaatacggtttgaaaggagggccttctacggaaggagtacctgagtccatgagggaagagtaccggcaggaacagcagagtgctgtggatgttgacgatggtcattttgtcaacatagagctggagtaa
EPI2035188                       atgagtcttctaaccgaggtcgaaacgcctaccaaaaacggatgggagtgcaactgcagcgattcaagtgatcctctcgttattgccgcaagtatcattgggatcttgcacttgatattgtggattcttgatcgccttttcttcaaatgcgtttatcgtcgccttaaatacggtttgaaaggagggccttctacggaaggagtacctgagtccatgagggaagagtaccggcaggaacagcagagtgctgtggatgttgacgatggtcattttgtcaacatagagctggagtaa
EPI2035196                       atgagtcttctaaccgaggtcgaaacgcctaccaaaaacggatgggagtgcaactgcagcggttcaagtgatcctctcgttattgccgcaagtatcattgggatcttgcacttgatattgtggattcttgatcgccttttcttcaaatgcgtttatcgtcgccttaaatacggtttgaaaggagggccttctacggaaggagtacctgagtccatgagggaagagtaccggcaggaacagcagagtgctgtggatgttgacgatggtcattttgtcaacatagagctggagtaa
EPI2035204                       atgagtcttctaaccgaggtcgaaacgcctaccaaaaacggatgggagtgcaactgcagcggttcaagtgatcctctcgttattgccgcaagtatcattgggatcttgcacttgatattgtggattcttgatcgccttttcttcaaatgcgtttatcgtcgccttaaatacggtttgaaaggagggccttctacggaaggagtacctgagtccatgagggaagagtaccggcaggaacagcagagtgctgtggatgttgacgatggtcattttgtcaacatagagctggagtaa
EPI2035212                       atgagtcttctaaccgaggtcgaaacgcctaccaaaaacggatgggagtgcaactgcagcgattcaagtgatcctctcgttattgccgcaagtatcattgggatcttgcacttgatattgtggattcttgatcgccttttcttcaaatgcgtttatcgtcgccttaaatacggtttgaaaggagggccttctacggaaggagtacctgagtccatgagggaagagtaccggcaggaacagcagagtgctgtggatgttgacgatggtcattttgtcaacatagagctggagtaa
EPI2035220                       atgagtcttctaaccgaggtcgaaacgcctaccaaaaacggatgggagtgcaactgcagcgattcaagtgatcctctcgttattgccgcaagtatcattgggatcttgcacttgatattgtggattcttgatcgccttttcttcaaatgcgtttatcgtcgccttaaatacggtttgaaaggagggccttctacggaaggagtacctgagtccatgagggaagagtaccggcaggaacagcagagtgctgtggatgttgacgatggtcattttgtcaacatagagctggagtaa
EPI2035228                       atgagtcttctaaccgaggtcgaaacgcctaccaaaaacggatgggagtgcaactgcagcgattcaagtgatcctctcgttattgccgcaagtatcattgggatcttgcacttgatattgtggattcttgatcgccttttcttcaaatgcatttatcgtcgccttaaatacggtttgaaaggagggccttctacggaaggagtacctgagtccatgagggaagagtaccggcaggaacagcagagtgctgtggatgttgacgatggtcattttgtcaacatagagctggagtaa
EPI2035236                       atgagtcttctaaccgaggtcgaaacgcctaccaaaaacggatgggagtgcaactgcagcgattcaagtgatcctctcgttattgccgcaagtatcattgggatcttgcacttgatattgtggattcttgatcgccttttcttcaaatgcatttatcgtcgccttaaatacggtttgaaaggagggccttctacggaaggagtacctgagtccatgagggaagagtaccggcaggaacagcagagtgctgtggatgttgacgatggtcattttgtcaacatagagctggagtaa
EPI2035244                       atgagtcttctaaccgaggtcgaaacgcctaccaaaaacggatgggagtgcaactgcagcgattcaagtgatcctctcgttattgccgcaagtatcattgggatcttgcacttgatattgtggattcttgatcgccttttcttcaaatgcgtttatcgtcgccttaaatacggtttgaaaggagggccttctacggaaggagtacctgagtccatgagggaagagtaccggcaggaacagcagagtgctgtggatgttgacgatggtcattttgtcaacatagagctggagtaa
EPI2041987                       atgagtcttctaaccgaggtcgaaacgcctaccaaaaacggatgggagtgcaactgcagcgattcaagtgatcctctcgttattgccgcaagtatcattgggatcttgcacttgatattgtggattcttgatcgccttttcttcaaatgcatttatcgtcgccttaaatacggtttgaaaagagggccttctacggaaggagtacctgagtccatgagggaagagtaccggcaggaacagcagagtgctgtggatgttgacgatggtcattttgtcaacatagagctggagtaa
EPI2042008                       atgagtcttctaaccgaggtcgaaacgcctaccaaaaacggatgggagtgcaactgcagcgattcaagtgatcctctcgttattgccgcaaatatcattgggatcttgcacttgatattgtggattcttgatcgccttttcttcaaatgcgtttatcgtcgccttaaatacggtttgaaaagagggccttctacggaaggggtacctgagtccatgagggaagagtaccggcaggaacagcagaatgctgtggatgttgacgatggtcattttgtcaacatagagctggagta?
EPI2042015                       atgagtcttctaaccgaggtcgaaacgcctaccaaaaacggatgggagtgcaactgcagcgattcaaatgatcctctcgttattgccgcaagtatcattgggatcttgcacttgatattgtggattcttgatcgccttttcttcaaatgcgtttatcgtcgccttaaatacggtttgaaaagagggccttctacggaaggagtacctgagtccatgagggaagagtaccggcaggaacagcagagtgctgtggatgttgacgatggtcattttgtcaacatagagctggagta?
EPI2042022                       atgagtcttctaaccgaggtcgaaacgcctaccaaaaacggatgggagtgcaactgcagcgattcaaatgatcctctcgttattgccgcaagtatcattgggatcttgcacttgatattgtggattcttgatcgccttttcttcaaatgcgtttatcgtcgccttaaatacggtttgaaaagagggccttctacggaaggagtacctgagtccatgagggaagagtaccggcaggaacagcagagtgctgtggatgttgacgatggtcattttgtcaacatagagctggagta?
EPI2042029                       atgagtcttctaaccgaggtcgaaacgcctaccaaaaacggatgggagtgcaactgcagcgattcaagtgatcctctcgttattgccgcaaatatcattgggatcttgcacttgatattgtggattcttgatcgccttttcttcaaatgcgtttatcgtcgccttaaatacggtttgaaaagagggccttctacggaaggggtacctgagtccatgagggaagagtaccggcaggaacagcagaatgctgtggatgttgacgatggtcattttgtcaacatagagctggagta?
EPI2042401                       atgagtcttctaaccgaggtcgaaacgcctaccaaaaacggatgggagtgcaactgcagcgattcaagtgatcctctcgttattgccgcaagtatcattgggatcttgcacttgatattgtggattcttgatcgccttttcttcaaatgcgtttatcgtcgccttaaatacggtttgaaaggagggccttctacggaaggagtacctgagtccatgagggaagagtaccggcaggaacagcagagtgctgtggatgttgacgatggtcattttgtcaacatagagctggagtaa
EPI2046159                       atgagtcttctaaccgaggtcgaaacgcctaccaaaaacggatgggagtgcaactgcagcgattcaagtgatcctctcgttattgccgcaagtatcattgggatcttgcacttgatattgtggattcttgatcgccttttcttcaaatgcgtttatcgtcgccttaaatacggtttgaaaagagggccttctacggaaggagtacctgagtccatgagggaagagtaccggcaggaacagcagagtgctgtggatgttgacgatggtcattttgtcaacatagagctggagtaa
EPI2049844                       atgagtcttctaaccgaggtcgaaacgcctaccaaaaacggatgggagtgcaactgcagcgattcaagtgatcctctcgttattgccgcaagtatcattgggatcttgcacttgatattgtggattcttgatcgccttttcttcaaatgcgtttatcgtcgccttaaatacggtttgaaaggagggccttctacggaaggagtacctgagtccatgagggaagagtaccggcaggaacagcagagtgctgtggatgttgacgatggtcattttgtcaacatagagctggagtaa
EPI2049852                       atgagtcttctaaccgaggtcgaaacgcctaccaaaaacggatgggagtgcaactgcagcgattcaagtgatcctctcgttattgccgcaagtatcattgggatcttgcacttgatattgtggattcttgatcgccttttcttcaaatgcgtttatcgtcgccttaaatacggtttgaaaggagggccttctacggaaggagtacctgagtccatgagggaagagtaccggcaggaacagcagagtgctgtggatgttgacgatggtcattttgtcaacatagagctggagtaa
EPI2049860                       atgagtcttctaaccgaggtcgaaacgcctaccaaaaacggatgggagtgcaactgcagcgattcaagtgatcctctcgttattgccgcaagtatcattgggatcttgcacttgatattgtggattcttgatcgccttttcttcaaatgcgtttatcgtcgccttaaatacggtttgaaaggagggccttctacggaaggagtacctgagtccatgagggaagagtaccggcaggaacagcagagtgctgtggatgttgacgatggtcattttgtcaacatagagctggagtaa
EPI2049868                       atgagtcttctaaccgaggtcgaaacgcctaccaaaaacggatgggagtgcaactgcagcgattcaagtgatcctctcgttattgccgcaagtatcattgggatcttgcacttgatattgtggattcttgatcgccttttcttcaaatgcgtttatcgtcgccttaaatacggtttgaaaggagggccttctacggaaggagtacctgagtccatgagggaagagtaccggcaggaacagcagagtgctgtggatgttgacgatggtcattttgtcaacatagagctggagtaa
EPI2050336                       atgagtcttctaaccgaggtcgaaacgcctaccaaaaacggatgggagtgcaactgcagcgattcaagtgatcctctcgttattgtcgcaagtatcattgggatcttgcacttgatattgtggattcttgatcgccttttcttcaaatgcgtttatcgtcgccttaaatacggtttgaaaggagggccttctacggaaggagtacctgagtccatgagggaagagtaccggcaggaacagcagagtgctgtggatgttgacgatggtcattttgtcaacatagagctggagtaa
EPI2050344                       atgagtcttctaaccgaggtcgaaacgcctaccaaaaacggatgggagtgcaactgcagcgattcaagtgatcctctcgttattgccgcaagtatcattgggatcttgcacttgatattgtggattcttgatcgccttttcttcaaatgcgtttatcgtcgccttaaatacggtttgaaaggagggccttctacggaaggagtacctgagtccatgagggaagagtaccggcaggaacagcagagtgctgtggatgttgacgatggtcattttgtcaacatagagctggagtaa
EPI2050352                       atgagtcttctaaccgaggtcgaaacgcctaccaaaaacggatgggagtgcaactgcagcgattcaagtgatcctctcgttattgccgcaagtatcattgggatcttgcacttgatattgtggattcttgatcgccttttcttcaaatgcgtttatcgtcgccttaaatacggtttgaaaggagggccttctacggaaggagtacctgagtccatgagggaagagtaccggcaggaacagcagagtgctgtggatgttgacgatggtcattttgtcaacatagagctggagtaa
EPI2050360                       atgagtcttctaaccgaggtcgaaacgcctaccaaaaacggatgggagtgcaactgcagcgattcaagtgatcctctcgttattgccgcaagtatcattgggatcttgcacttgatattgtggattcttgatcgccttttcttcaaatgcgtttatcgtcgccttaaatacggtttgaaaggagggccttctacggaaggagtacctgagtccatgagggaagagtaccggcaggaacagcagagtgctgtggatgttgacgatggtcattttgtcaacatagagctggagtaa
EPI2050368                       atgagtcttctaaccgaggtcgaaacgcctaccaaaaacggatgggagtgcaactgcagcgattcaagtgatcctctcgttattgccgcaagtatcattgggatcttgcacttgatattgtggattcttgatcgccttttcttcaaatgcgtttatcgtcgccttaaatacggtttgaaaggagggccttctacggaaggagtacctgagtccatgagggaagagtaccggcaggaacagcagagtgctgtggatgttgacgatggtcattttgtcaacatagagctggagtaa
EPI2050376                       atgagtcttctaaccgaggtcgaaacgcctaccaaaaacggatgggagtgcaactgcagcgattcaagtgatcctctcgttattgccgcaagtatcattgggatcttgcacttgatattgtggattcttgatcgccttttcttcaaatgcgtttatcgtcgccttaaatacggtttgaaaggagggccttctacggaaggagtacctgagtccatgagggaagagtaccggcaggaacagcagagtgctgtggatgttgacgatggtcattttgtcaacatagagctggagtaa
EPI2050384                       atgagtcttctaaccgaggtcgaaacgcctaccaaaaacggatgggagtgcaactgcagcgattcaagtgatcctctcgttattgccgcaagtatcattgggatcttgcacttgatattgtggattcttgatcgccttttcttcaaatgcgtttatcgtcgccttaaatacggtttgaaaggagggccttctacggaaggagtacctgagtccatgagggaagagtaccggcaggaacagcagagtgctgtggatgttgacgatggtcattttgtcaacatagagctggagtaa
EPI2050392                       atgagtcttctaaccgaggtcgaaacgcctaccaaaaacggatgggagtgcaactgcagcgattcaagtgatcctctcgttattgccgcaagtatcattgggatcttgcacttgatattgtggattcttgatcgccttttcttcaaatgcgtttatcgtcgccttaaatacggtttgaaaggagggccttctacggaaggagtacctgagtccatgagggaagagtaccggcaggaacagcagagtgctgtggatgttgacgatggtcattttgtcaacatagagctggagtaa
EPI2050400                       atgagtcttctaaccgaggtcgaaacgcctaccaaaaacggatgggagtgcaactgcagcgattcaagtgatcctctcgttattgccgcaagtatcattgggatcttgcacttgatattgtggattcttgatcgccttttcttcaaatgcgtttatcgtcgccttaaatacggtttgaaaggagggccttctacggaaggagtacctgagtccatgagggaagagtaccggcaggaacagcagagtgctgtggatgttgacgatggtcattttgtcaacatagagctggagtaa
EPI2050408                       atgagtcttctaaccgaggtcgaaacgcctaccaaaaacggatgggagtgcaactgcagcgattcaagtgatcctctcgttattgccgcaagtatcattgggatcttgcacttgatattgtggattcttgatcgccttttcttcaaatgcgtttatcgtcgccttaaatacggtttgaaaggagggccttctacggaaggagtacctgagtccatgagggaagagtaccggcaggaacagcagagtgctgtggatgttgacgatggtcattttgtcaacatagagctggagtaa
EPI2050754                       atgagtcttctaaccgaggtcgaaacgcctaccaaaaacggatgggagtgcaactgcagcgattcaagtgatcctctcgttattgccgcaagtatcattgggatcttgcacttgatattgtggattcttgatcgccttttcttcaaatgcgtttatcgtcgccttaaatacggtttgaaaagagggccttctacggaaggagtacctgagtccatgagggaagagtaccggcaggaacagcagagtgctgtagatgttgacgatggtcattttgtcaacatagagctggagtaa
EPI2050762                       atgagtcttctaaccgaggtcgaaacgcctaccaaaaacggatgggagtgcaactgcagcgattcaagtgatcctctcgttattgccgcaagtatcattgggatcttgcacttgatattgtggattcttgatcgccttttcttcaaatgcgtttatcgtcgccttaaatacggtttgaaaagagggccttctacggaaggagtacctgagtccatgagggaagagtaccggcaggaacagcagagtgctgtagatgttgacgatggtcattttgtcaacatagagctggagtaa
EPI2050770                       atgagtcttctaaccgaggtcgaaacgcctaccaaaaacggatgggagtgcaactgcagcgattcaagtgatcctctcgttattgccgcaagtatcattgggatcttgcacttgatattgtggattcttgatcgccttttcttcaaatgcgtttatcgtcgccttaaatacggtttgaaaagagggccttctacggaaggagtacctgagtccatgagggaagagtaccggcaggaacagcagagtgctgtagatgttgacgatggtcattttgtcaacatagagctggagtaa
EPI2050778                       atgagtcttctaaccgaggtcgaaacgcctaccaaaaacggatgggagtgcaactgcagcgattcaagtgatcctctcgttattgccgcaagtatcattgggatcttgcacttgatattgtggattcttgatcgccttttcttcaaatgcgtttatcgtcgccttaaatacggtttgaaaagagggccttctacggaaggagtacctgagtccatgagggaagagtaccggcaggaacagcagagtgctgtagatgttgacgatggtcattttgtcaacatagagctggagtaa
EPI2050787                       atgagtcttctaaccgaggtcgaaacgcctaccaaaaacggatgggagtgcaactgcagcgattcaagtgatcctctcgttattgccgcaagtatcattgggatcttgcacttgatattgtggattcttgatcgccttttcttcaaatgcgtttatcgtcgccttaaatacggtttgaaaagagggccttctacggaaggagtacctgagtccatgagggaagagtaccggcaggaacagcagagtgctgtagatgttgacgatggtcattttgtcaacatagagctggagtaa
EPI2050801                       atgagtcttctaaccgaggtcgaaacgcctaccaaaaacggatgggagtgcaactgcagcgattcaagtgatcctctcgttattgccgcaagtatcattgggatcttgcacttgatattgtggattcttgatcgccttttcttcaaatgcgtttatcgtcgccttaaatacggtttgaaaagagggccttctacggaaggagtacctgagtccatgagggaagagtaccggcaggaacagcagagtgctgtggatgttgacgatggtcattttgtcaacatagagctggagtaa
EPI2050816                       atgagtcttctaaccgaggtcgaaacgcctaccaaaaacggatgggagtgcaactgcagcgattcaagtgatcctctcgttattgccgcaagtatcattgggatcttgcacttgatattgtggattcttgatcgccttttcttcaaatgcgtttatcgtcgccttaaatacggtttgaaaagagggccttctacggaaggagtacctgagtccatgagggaagagtaccggcaggaacagcagagtgctgtagatgttgacgatggtcattttgtcaacatagagctggagtaa
EPI2050824                       atgagtcttctaaccgaggtcgaaacgcctaccaaaaacggatgggagtgcaactgcagcgattcaagtgatcctctcgttattgccgcaagtatcattgggatcttgcacttgatattgtggattcttgatcgccttttcttcaaatgcgtttatcgtcgccttaaatacggtttgaaaagagggccttctacggaaggagtacctgagtccatgagggaagagtaccggcaggaacagcagagtgctgtggatgttgacgatggtcattttgtcaacatagagctggagtaa
EPI2053419                       atgagtcttctaaccgaggtcgaaacgcctaccaaaaacggatgggagtgcaattgcagcgattcaagtgatcctctcgttattgccgcaagtatcattgggatcttgcacttgatattgtggattcttgatcgccttttcttcaaatgcgtttatcgtcgccttaaatacggtttgaaaagagggccttctacggaaggagtacctgagtccatgagggaagagtaccggcaggaacagcagagtgctgtggatgttga??????????????????????????????????
EPI2053426                       atgagtcttctaaccgaggtcgaaacgcctaccaaaaacggatgggagtgcaattgcagcgattcaagtgatcctctcgttattgccgcaagtatcattgggatcttgcacttgatattgtggattcttgatcgccttttcttcaaatgcgtttatcgtcgccttaaatacggtttgaaaagagggccttctacggaaggagtacctgagtccatgagggaagagtaccggcaggaacagcagagtgctgtggatgttga??????????????????????????????????
EPI2053434                       atgagtcttctaaccgaggtagaaacgcctaccaaaaacggatgggagtgcaattgcagcgattcaagtgatcctctcgttattgccgcaagtatcattgggatcttgcacttgatattgtggattcttgatcgccttttcttcaaatgcgtttatcgtcgccttaaatacggtttgaaaagagggccttctacggaaggagtacctgagtccatgagggaagagtaccggcaggaccagcagagtgctgtggatgttga??????????????????????????????????
EPI2053667                       atgagtcttctaaccgaggtcgaaacgcctaccaaaaacggatgggagtgcaactgcagcgattcaagtgatcctctcattattgccgcaagtatcattgggatcttgcacttgatattgtggattcttgatcgccttttcttcaaatgcgtttatcgtcaccttaaatacggtttgaaaggagggccttctacggaaggagtacctgagtccatgagggaagagtaccggcaggaacagcagagtgctgtggatgttgacgatggtcattttgtcaacatagagctggagtaa
EPI2053675                       atgagtcttctaaccgaggtcgaaacgcctaccaaaaacggatgggagtgcaactgcagcgattcaagtgatcctctcattattgccgcaagtatcattgggatcttgcacttgatattgtggattcttgatcgccttttcttcaaatgcgtttatcgtcgccttaaatacggtttgaaaggagggccttctacggaaggagtacctgagtccatgagggaagagtaccggcaggaacagcagagtgctgtggatgttgacgatggtcattttgtcaacatagagctggagtaa
EPI2053683                       atgagtcttctaaccgaggtcgaaacgcctaccaaaaacggatgggagtgcaactgcagcgattcaagtgatcctctcgttattgccgcaagtatcattgggatcttgcacttgatattgtggattcttgatcgccttttcttcaaatgcgtttatcgtcgccttaaatacggtttgaaaggagggccttctacggaaggagtacctgagtccatgagggaagagtaccggcaggaacagcagagtgctgtggatgttgacgatggtcattttgtcaacatagagctggagtaa
EPI2053691                       atgagtcttctaaccgaggtcgaaacgcctaccaaaaacggatgggagtgcaactgcagcgattcaagtgatcctctcgttattgccgcaagtatcattgggatcttgcacttgatattgtggattcttgatcgccttttcttcaaatgcgtttatcgtcgccttaaatacggtttgaaaggagggccttctacggaaggagtacctgagtccatgagggaagagtaccggcaggaacagcagagtgctgtggatgttgacgatggtcattttgtcaacatagagctggagtaa
EPI2053699                       atgagtcttctaaccgaggtcgaaacgcctaccaaaaacggatgggagtgcaactgcagcgattcaagtgatcctctcgttattgccgcaagtatcattgggatcttgcacttgatattgtggattcttgatcgccttttcttcaaatgcgtttatcgtcgccttaaatacggtttgaaaggagggccttctacggaaggagtacctgagtccatgagggaagagtaccggcaggaacagcagagtgctgtggatgttgacgatggtcattttgtcaacatagagctggagtaa
EPI2053707                       atgagtcttctaaccgaggtcgaaacgcctaccaaaaacggatgggagtgcaactgcagcgattcaagtgatcctctcgttattgccgcaagtatcattgggatcttgcacttgatattgtggattcttgatcgccttttcttcaaatgcgtttatcgtcgccttaaatacggtttgaaaggagggccttctacggaaggagtacctgagtccatgagggaagagtaccggcaggaacagcagagtgctgtggatgttgacgatggtcattttgtcaacatagagctggagtaa
EPI2053715                       atgagtcttctaaccgaggtcgaaacgcctaccaaaaacggatgggagtgcaactgcagcgattcaagtgatcctctcgttattgccgcaagtatcattgggatcttgcacttgatattgtggattcttgatcgccttttcttcaaatgcgtttatcgtcgccttaaatacggtttgaaaggagggccttctacggaaggagtacctgagtccatgagggaagagtaccggcaggaacagcagagtgctgtggatgttgacgatggtcattttgtcaacatagagctggagtaa
EPI2053723                       atgagtcttctaaccgaggtcgaaacgcctaccaaaaacggatgggagtgcaactgcagcgattcaagtgatcctctcgttattgccgcaagtatcattgggatcttgcacttgatattgtggattcttgatcgccttttcttcaaatgcgtttatcgtcgccttaaatacggtttgaaaggagggccttctacggaaggagtacctgagtccatgagggaagagtaccggcaggaacagcagagtgctgtggatgttgacgatggtcattttgtcaacatagagctggagtaa
EPI2053731                       atgagtcttctaaccgaggtcgaaacgcctaccaaaaacggatgggagtgcaactgcagcgattcaagtgatcctctcgttattgccgcaagtatcattgggatcttgcacttgatattgtggattcttgatcgccttttcttcaaatgcgtttatcgtcgccttaaatacggtttgaaaggagggccttctacggaaggagtacctgagtccatgagggaagagtaccggcaggaacagcagagtgctgtggatgttgacgatggtcattttgtcaacatagagctggagtaa
EPI2053747                       atgagtcttctaaccgaggtcgaaacgcctaccaaaaacggatgggagtgcaactgcagcgattcaagtgatcctctcgttattgccgcaagtatcattgggatcttgcacttgatattgtggattcttgatcgccttttcttcaaatgcgtttatcgtcgccttaaatacggtttgaaaggagggccttctacggaaggagtacctgagtccatgagggaagagtaccggcaggaacagcagagtgctgtggatgttgacgatggtcattttgtcaacatagagctggagtaa
EPI2053755                       atgagtcttctaaccgaggtcgaaacgcctaccaaaaacggatgggagtgcaactgcagcgattcaagtgatcctctcgttattgccgcaagtatcattgggatcttgcacttgatattgtggattcttgatcgccttttcttcaaatgcgtttatcgtcgccttaaatacggtttgaaaggagggccttctacggaaggagtacctgagtccatgagggaagagtaccggcaggaacagcagagtgctgtggatgttgacgatggtcattttgtcaacatagagctggagtaa
EPI2053763                       atgagtcttctaaccgaggtcgaaacgcctaccaaaaacggatgggagtgcaactgcagcgattcaagtgatcctctcgttattgccgcaagtatcattgggatcttgcacttgatattgtggattcttgatcgccttttcttcaaatgcgtttatcgtcgccttaaatacggtttgaaaggagggccttctacggaaggagtacctgagtccatgagggaagagtaccggcaggaacagcagagtgctgtggatgttgacgatggtcattttgtcaacatagagctggagtaa
EPI2053771                       atgagtcttctaaccgaggtcgaaacgcctaccaaaaacggatgggagtgcaactgcagcgattcaagtgatcctctcgttattgccgcaagtatcattgggatcttgcacttgatattgtggattcttgatcgccttttcttcaaatgcgtttatcgtcgccttaaatacggtttgaaaggagggccttctacggaaggagtacctgagtccatgagggaagagtaccggcaggaacagcagagtgctgtggatgttgacgatggtcattttgtcaacatagagctggagtaa
EPI2053779                       atgagtcttctaaccgaggtcgaaacgcctaccaaaaacggatgggagtgcaactgcagcgattcaagtgatcctctcgttattgccgcaagtatcattgggatcttgcacttgatattgtggattcttgatcgccttttcttcaaatgcgtttatcgtcgccttaaatacggtttgaaaggagggccttctacggaaggagtacctgagtccatgagggaagagtaccggcaggaacagcagagtgctgtggatgttgacgatggtcattttgtcaacatagagctggagtaa
EPI2053787                       atgagtcttctaaccgaggtcgaaacgcctaccaaaaacggatgggagtgcaactgcagcgattcaagtgatcctctcgttattgccgcaagtatcattgggatcttgcacttgatattgtggattcttgatcgccttttcttcaaatgcgtttatcgtcgccttaaatacggtttgaaaggagggccttctacggaaggagtacctgagtccatgagggaagagtaccggcaggaacagcagagtgctgtggatgttgacgatggtcattttgtcaacatagagctggagtaa
EPI2053795                       atgagtcttctaaccgaggtcgaaacgcctaccaaaaacggatgggagtgcaactgcagcgattcaagtgatcctctcgttattgccgcaagtatcattgggatcttgcacttgatattgtggattcttgatcgccttttcttcaaatgcgtttatcgtcgccttaaatacggtttgaaaggagggccttctacggaaggagtacctgagtccatgagggaagagtaccggcaggaacagcagagtgctgtggatgttgacgatggtcattttgtcaacatagagctggagtaa
EPI2053803                       atgagtcttctaaccgaggtcgaaacgcctaccaaaaacggatgggagtgcaactgcagcgattcaagtgatcctctcgttattgccgcaagtatcattgggatcttgcacttgatattgtggattcttgatcgccttttcttcaaatgcgtttatcgtcgccttaaatacggtttgaaaggagggccttctacggaaggagtacctgagtccatgagggaagagtaccggcaggaacagcagagtgctgtggatgttgacgatggtcattttgtcaacatagagctggagtaa
EPI2053812                       atgagtcttctaaccgaggtcgaaacgcctaccaaaaacggatgggagtgcaactgcagcgattcaagtgatcctctcgttattgccgcaagtatcattgggatcttgcacttgatattgtggattcttgatcgccttttcttcaaatgcgtttatcgtcgccttaaatacggtttgaaaggagggccttctacggaaggagtacctgagtccatgagggaagagtaccggcaggaacagcagagtgctgtggatgttgacgatggtcattttgtcaacatagagctggagtaa
EPI2053820                       atgagtcttctaaccgaggtcgaaacgcctaccaaaaacggatgggagtgcaactgcagcgattcaagtgatcctctcgttattgccgcaagtatcattgggatcttgcacttgatattgtggattcttgatcgccttttcttcaaatgcgtttatcgtcgccttaaatacggtttgaaaggagggccttctacggaaggagtacctgagtccatgagggaagagtaccggcaggaacagcagagtgctgtggatgttgacgatggtcattttgtcaacatagagctggagtaa
EPI2053829                       atgagtcttctaaccgaggtcgaaacgcctaccaaaaacggatgggagtgcaactgcagcgattcaagtgatcctctcgttattgccgcaagtatcattgggatcttgcacttgatattgtggattcttgatcgccttttcttcaaatgcgtttatcgtcgccttaaatacggtttgaaaggagggccttctacggaaggagtacctgagtccatgagggaagagtaccggcaggaacagcagagtgctgtggatgttgacgatggtcattttgtcaacatagagctggagtaa
EPI2053860                       atgagtcttctaaccgaggtcgaaacgcctaccaaaaacggatgggagtgcaactgcagcgattcaagtgatcctctcgttattgccgcaagtatcattgggatcttgcacttgatattgtggattcttgatcgccttttcttcaaatgcgtttatcgtcgccttaaatacggtttgaaaggagggccttctacggaaggagtacctgagtccatgagggaagagtaccggcaggaacagcagagtgctgtggatgttgacgatggtcattttgtcaacatagagctggagtaa
EPI2053868                       atgagtcttctaaccgaggtcgaaacgcctaccaaaaacggatgggagtgcaactgcagcgattcaagtgatcctctcgttattgccgcaagtatcattgggatcttgcacttgatattgtggattcttgatcgccttttcttcaaatgcgtttatcgtcgccttaaatacggtttgaaaggagggccttctacggaaggagtacctgagtccatgagggaagagtaccggcaggaacagcagagtgctgtggatgttgacgatggtcattttgtcaacatagagctggagtaa
EPI2053876                       atgagtcttctaaccgaggtcgaaacgcctaccaaaaacggatgggagtgcaactgcagcgattcaagtgatcctctcgttattgccgcaagtatcattgggatcttgcacttgatattgtggattcttgatcgccttttcttcaaatgcgtttatcgtcgccttaaatacggtttgaaaggagggccttctacggaaggagtacctgagtccatgagggaagagtaccggcaggaacagcagagtgctgtggatgttgacgatggtcattttgtcaacatagagctggagtaa
EPI2053884                       atgagtcttctaaccgaggtcgaaacgcctaccaaaaacggatgggagtgcaactgcagcgattcaagtgatcctctcgttattgccgcaagtatcattgggatcttgcacttgatattgtggattcttgatcgccttttcttcaaatgcgtttatcgtcgccttaaatacggtttgaaaggagggccttctacggaaggagtacctgagtccatgagggaagagtaccggcaggaacagcagagtgctgtggatgttgacgatggtcattttgtcaacatagagctggagtaa
EPI2053892                       atgagtcttctaaccgaggtcgaaacgcctaccaaaaacggatgggagtgcaactgcagcgattcaaatgatcctctcgttattgccgcaagtatcattgggatcttgcacttgatattgtggattcttgatcgccttttcttcaaatgcgtttatcgtcgccttaaatacggtttgaaaggagggccttctacggaaggagtacctgagtccatgagggaagagtaccggcaggaacagcagagtgctgtggatgttgacgatggtcattttgtcaacatagagctggagtaa
EPI2053900                       atgagtcttctaaccgaggtcgaaacgcctaccaaaaacggatgggagtgcaactgcagcgattcaagtgatcctctcgttattgccgcaagtatcattgggatcttgcacttgatattgtggattcttgatcgccttttcttcaaatgcgtttatcgtcgccttaaatacggtttgaaaggagggccttctacggaaggagtacctgagtccatgagggaagagtaccggcaggaacagcagagtgctgtggatgttgacgatggtcattttgtcaacatagagctggagtaa
EPI2053908                       atgagtcttctaaccgaggtcgaaacgcctaccaaaaacggatgggagtgcaactgcagcgattcaagtgatcctctcgttattgccgcaagtatcattgggatcttgcacttgatattgtggattcttgatcgccttttcttcaaatgcgtttatcgtcgccttaaatacggtttgaaaggagggccttctacggaaggagtacctgagtccatgagggaagagtaccggcaggaacagcagagtgctgtggatgttgacgatggtcattttgtcaacatagagctggagtaa
EPI2053916                       atgagtcttctaaccgaggtcgaaacgcctaccaaaaacggatgggagtgcaactgcagcgattcaagtgatcctctcgttattgccgcaagtatcattgggatcttgcacttgatattgtggattcttgatcgccttttcttcaaatgcgtttatcgtcgccttaaatacggtttgaaaggagggccttctacggaaggagtacctgagtccatgagggaagagtaccggcaggaacagcagagtgctgtggatgttgacgatggtcattttgtcaacatagagctggagtaa
EPI2053924                       atgagtcttctgaccgaggtcgaaacgcctaccaaaaacggatgggagtgcaactgcagcgattcaagtgatcctctcgttattgccgcaagtatcattgggatcttgcacttgatattgtggattcttgatcgccttttcttcaaatgcgtttatcgtcgccttaaatacggtttgaaaggagggccttctacggaaggagtacctgagtccatgagggaagagtaccggcaggaacagcagagtgctgtggatgttgacgatggtcattttgtcaacatagagctggagtaa
EPI2053932                       atgagtcttctgaccgaggtcgaaacgcctaccaaaaacggatgggagtgcaactgcagcgattcaagtgatcctctcgttattgccgcaagtatcattgggatcttgcacttgatattgtggattcttgatcgccttttcttcaaatgcgtttatcgtcgccttaaatacggtttgaaaggagggccttctacggaaggagtacctgagtccatgagggaagagtaccggcaggaacagcagagtgctgtggatgttgacgatggtcattttgtcaacatagagctggagtaa
EPI2053940                       atgagtcttctaaccgaggtcgaaacgcctaccaaaaacggatgggagtgcaactgcagcgattcaagtgatcctctcgttattgccgcaagtatcattgggatcttgcacttgatattgtggattcttgatcgccttttcttcaaatgcgtttatcgtcgccttaaatacggtttgaaaggagggccttctacggaaggagtacctgagtccatgagggaagagtaccggcaggaacagcagagtgctgtggatgttgacgatggtcattttgtcaacatagagctggagtaa
EPI2053948                       atgagtcttctaaccgaggtcgaaacgcctaccaaaaacggatgggagtgcaactgcagcgattcaagtgatcctctcgttattgccgcaagtatcattgggatcttgcacttgatattgtggattcttgatcgccttttcttcaaatgcgtttatcgtcgccttaaatacggtttgaaaggagggccttctacggaaggagtacctgagtccatgagggaagagtaccggcaggaacagcagagtgctgtggatgttgacgatggtcattttgtcaacatagagctggagtaa
EPI2056377                       atgagtcttctaaccgaggtcgaaacgcctaccaaaaacggatgggagtgcaactgcagcgattcaagtgatcctctcgttattgccgcaagtatcattgggatcttgcacttgatattgtggattcttgatcgccttttcttcaaatgcgtttatcgtcgccttaaatacggtttgaaaagagggccttctacggaaggagtacctgagtccatgagggaagagtaccggcaggaacagcagagtgctgtggatgttgacgatggtcattttgtcaacatagagctggagtaa
EPI2056384                       atgagtcttctaaccgaggtcgaaacgcctaccaaaaacggatgggagtgcaactgcagcgattcaagtgatcctctcgttattgccgcaagtatcattgggatcttgcacttgatattgtggattcttgatcgccttttcttcaaatgcgtttatcgtcgccttaaatacggtttgaaaggagggccttctacggaaggagtacctgagtccatgagggaagagtaccggcaggaacagcagagtgctgtggatgttgacgatggtcattttgtcaacatagagctggagtaa
EPI2056392                       atgagtcttctaaccgaggtcgaaacgcctaccaaaaacggatgggagtgcaactgcagcgattcaagtgatcctctcgttattgccgcaagtatcattgggatcttgcacttgatattgtggattcttgatcgccttttcttcaaatgcgtttatcgtcgccttaaatacggtttgaaaggagggccttctacggaaggagtacctgagtccatgagggaagagtaccggcaggaacagcagagtgctgtggatgttgacgatggtcattttgtcaacatagagctggagtaa
EPI2056400                       atgagtcttctaaccgaggtcgaaacgcctaccaaaaacggatgggagtgcaactgcagcgattcaagtgatcctctcgttattgccgcaagtatcattgggatcttgcacttgatattgtggattcttgatcgccttttcttcaaatgcgtttatcgtcgccttaaatacggtttgaaaggagggccttctacggaaggagtacctgagtccatgagggaagagtaccggcaggaacagcagagtgctgtggatgttgacgatggtcattttgtcaacatagagctggagtaa
EPI2056408                       atgagtcttctaaccgaggtcgaaacgcctaccaaaaacggatgggagtgcaactgcagcgattcaagtgatcctctcgttattgccgcaagtatcattgggatcttgcacttgatattgtggattcttgatcgccttttcttcaaatgcgtttatcgtcgccttaaatacggtttgaaaggagggccttctacggaaggagtacctgagtccatgagggaagagtaccggcaggaacagcagagtgctgtggatgttgacgatggtcattttgtcaacatagagctggagtaa
EPI2056416                       atgagtcttctaaccgaggtcgaaacgcctaccaaaaacggatgggagtgcaactgcagcgattcaagtgatcctctcgttattgccgcaagtatcattgggatcttgcacttgatattgtggattcttgatcgccttttcttcaaatgcgtttatcgtcgccttaaatacggtttgaaaggagggccttctacggaaggagtacctgagtccatgagggaagagtaccggcaggaacagcagagtgctgtggatgttgacgatggtcattttgtcaacatagagctggagtaa
EPI2056424                       atgagtcttctaaccgaggtcgaaacgcctaccaaaaacggatgggagtgcaactgcagcgattcaagtgatcctctcgttattgccgcaagtatcattgggatcttgcacttgatattgtggattcttgatcgccttttcttcaaatgcgtttatcgtcgccttaaatacggtttgaaaggagggccttctacggaaggagtacctgagtccatgagggaagagtaccggcaggaacagcagagtgctgtggatgttgacgatggtcattttgtcaacatagagctggagtaa
EPI2056432                       atgagtcttctaaccgaggtcgaaacgcctaccaaaaacggatgggagtgcaactgcagcgattcaagtgatcctctcgttattgccgcaagtatcattgggatcttgcacttgatattgtggattcttgatcgccttttcttcaaatgcgtttatcgtcgccttaaatacggtttgaaaggagggccttctacggaaggagtacctgagtccatgagggaagagtaccggcaggaacagcagagtgctgtggatgttgacgatggtcattttgtcaacatagagctggagtaa
EPI2060616                       atgagtcttctaaccgaggtcgaaacgcctaccaaaaacggatgggagtgcaactgcagcgattcaagtgatcctctcgttattgccgcaagtatcattgggatcttgcacttgatattgtggattcttgatcgccttttcttcaaatgcgtttatcgtcgccttaaatacggtttgaaaagagggccttctacggaaggagtacctgagtccatgagggaagagtaccggcaggaacagcagagtgctgtggatgttgacgatggtcattttgtcaacatagagctggagtaa
EPI2060624                       atgagtcttctaaccgaggtcgaaacgcctaccaaaaacggatgggagtgcaactgcagcgattcaagtgatcctctcgttattgccgcaagtatcattgggatcttgcacttgatattgtggattcttgatcgccttttcttcaaatgcgtttatcgtcgccttaaatacggtttgaaaagagggccttctacggaaggagtacctgagtccatgagggaagagtaccggcaggaacagcagagtgctgtggatgttgacgatggtcattttgtcaacatagagctggagtaa
EPI2060632                       atgagtcttctaaccgaggtcgaaacgcctaccaaaaacggatgggagtgcaactgcagcgattcaagtgatcctctcgttattgccgcaagtatcattgggatcttgcacttgatattgtggattcttgatcgccttttcttcaaatgcgtttatcgtcgccttaaatacggtttgaaaagagggccttctacggaaggagtacctgagtccatgagggaagagtaccggcaggaacagcagagtgctgtggatgttgacgatggtcattttgtcaacatagagctggagtaa
EPI2061038                       atgagtcttctaaccgaggtcgaaacgcctaccaaaaacggatgggagttcaactgcagcgattcaagtgatcctctcgttattgccgcaagtatcattgggatcttgcacttgatattgtggattcttgatcgccttttcttcaaatgcgtttatcgtcgccttaaatacggtttgaaaagagggccttctacggaaggagtacctgagtccatgagggaagagtaccggcaggaacagcagagtgctgtggatgttgacgatggtcattttgtcaacatagagctggagtaa
EPI2061046                       atgagtcttctaaccgaggtcgaaacgcctaccaaaaacggatgggagtgcaactgcagcgattcaagtgatcctctcgttattgccgcaagtatcattgggatcttgcacttgatattgtggattcttgatcgccttttcttcaaatgcgtttatcgtcgccttaaatacggtttgaaaagagggccttctacggaaggagtacctgagtccatgagggaagagtaccggcaggaacagcagagtgctgtggatgttgacgatggtcattttgtcaacatagagctggagtaa
EPI2062114                       atgagtcttctaaccgaggtcgaaacgcctaccaaaaacggatgggagtgcaactgcagcgattcaagtgatcctctcgttattgccgcaagtatcattgggatcttgcacttgatattgtggattcttgatcgccttttcttcaaatgcgtttatcgtcgccttaaatacggtttgaaaagagggccttctacggaaggagtacctgagtccatgagggaagagtaccggcaggaacagcagagtgctgtggatgttgacgatggtcattttgtcaacatagagctggagtaa
EPI2062119                       atgagtcttctaaccgaggtcgaaacgcctaccaaaaacggatgggagtgcaactgcagcgattcaagtgatcctctcgttattgccgcaagtatcattgggatcttgcacttgatattgtggattcttgatcgccttttcttcaaatgcgtttatcgtcgccttaaatacggtttgaaaagagggccttctacggaaggagtacctgagtccatgagggaagagtaccggcaggaacagcagagtgctgtggatgttgacgatggtcattttgtcaacatagagctggagtaa
EPI2062127                       atgagtcttctaaccgaggtcgaaacgcctaccaaaaacggatgggagtgcaactgcagcgattcaagtgatcctctcgttattgccgcaagtatcattgggatcttgcacttgatattgtggattcttgatcgccttttcttcaaatgcgtttatcgtcgccttaaatacggtttgaaaagagggccttctacggaaggagtacctgagtccatgagggaagagtaccggcaggaacagcagagtgctgtggatgttgacgatggtcattttgtcaacatagagctggagtaa
EPI2062293                       atgagtcttctaaccgaggtcgaaacgcctaccaaaaacggatgggagtgcaactgcagcgattcaagtgatcctctcgttattgccgcaagtatcattgggatcttgcacttgatattgtggattcttgatcgccttttcttcaaatgcgtttatcgtcgccttaaatacggtttgaaaggagggccttctacggaaggagtacctgagtccatgagggaagagtaccggcaggaacagcagagtgctgtggatgttgacgatggtcattttgtcaacatagagctggagtaa
EPI2062302                       atgagtcttctaaccgaggtcgaaacgcctaccaaaaacggatgggagtgcaactgcagcgattcaagtgatcctctcgttattgccgcaagtatcattgggatcttgcacttgatattgtggattcttgatcgccttttcttcaaatgcgtttatcgtcgccttaaatacggtttgaaaagagggccttctacggaaggagtacctgagtccatgagggaagagtaccggcaggaacagcagagtgctgtggatgttgacgatggtcattttgtcaacatagagctggagtaa
EPI2062331                       atgagtcttctaaccgaggtcgaaacgcctaccaaaaacggatgggagtgcaactgcagcgattcaagtgatcctctcgttattgccgcaagtatcattgggatcttgcacttgatattgtggattcttgatcgccttttcttcaaatgcgtttatcgtcgccttaaatacggtttgaaaagagggccttctacggaaggagtacctgagtccatgagggaagagtaccggcaggaacagcagagtgctgtggatgttgacgatggtcattttgtcaacatagagctggagtaa
EPI2067046                       atgagtcttctaaccgaggtcgaaacgcctaccaaaaacggatgggagtgcaactgcagcgattcaagtgatcctctcgttattgccgcaagtatcattgggatcttgcacttgatattgtggattcttgatcgccttttcttcaaatgcgtttatcgtcgccttaaatacggtttgaaaggagggccttctacggaaggagtacctgagtccatgagggaagagtaccggcaggaacagcagagtgctgtggatgttgacgatggtcattttgtcaacatagagctggagtaa
EPI2067054                       atgagtcttctaaccgaggtcgaaacgcctaccaaaaacggatgggagtgcaactgcagcgattcaagtgatcctctcgttattgccgcaagtatcattgggatcttgcacttgatattgtggattcttgatcgccttttcttcaaatgcgtttatcgtcgccttaaatacggtttgaaaggagggccttctacggaaggagtacctgagtccatgagggaagagtaccggcaggaacagcagagtgctgtggatgttgacgatggtcattttgtcaacatagagctggagtaa
EPI2067062                       atgagtcttctaaccgaggtcgaaacgcctaccaaaaacggatgggagtgcaactgcagcgattcaagtgatcctctcgttattgccgcaagtatcattgggatcttgcacttgatattgtggattcttgatcgccttttcttcaaatgcgtttatcgtcgccttaaatacggtttgaaaggagggccttctacggaaggagtacctgagtccatgagggaagagtaccggcaggaacagcagagtgctgtggatgttgacgatggtcattttgtcaacatagagctggagtaa
EPI2067070                       atgagtcttctaaccgaggtcgaaacgcctaccaaaaacggatgggagtgcaactgcagcgattcaagtgatcctctcgttattgccgcaagtatcattgggatcttgcacttgatattgtggattcttgatcgccttttcttcaaatgcgtttatcgtcgccttaaatacggtttgaaaggagggccttctacggaaggagtacctgagtccatgagggaagagtaccggcaggaacagcagagtgctgtggatgttgacgatggtcattttgtcaacatagagctggagtaa
EPI2067078                       atgagtcttctaaccgaggtcgaaacgcctaccaaaaacggatgggagtgcaactgcagcgattcaagtgatcctctcgttattgccgcaagtatcattgggatcttgcacttgatattgtggattcttgatcgccttttcttcaaatgcgtttatcgtcgccttaaatacggtttgaaaggagggccttctacggaaggagtacctgagtccatgagggaagagtaccggcaggaacagcagagtgctgtggatgttgacgatggtcattttgtcaacatagagctggagtaa
EPI2067086                       atgagtcttctaaccgaggtcgaaacgcctaccaaaaacggatgggagtgcaactgcagcgattcaagtgatcctctcgttattgccgcaagtatcattgggatcttgcacttgatattgtggattcttgatcgccttttcttcaaatgcgtttatcgtcgccttaaatacggtttgaaaggagggccttctacggaaggagtacctgagtccatgagggaagagtaccggcaggaacagcagagtgctgtggatgttgacgatggtcattttgtcaacatagagctggagtaa
EPI2067094                       atgagtcttctaaccgaggtcgaaacgcctaccaaaaacggatgggagtgcaactgcagcgattcaagtgatcctctcgttattgccgcaagtatcattgggatcttgcacttgatattgtggattcttgatcgccttttcttcaaatgcgtttatcgtcgccttaaatacggtttgaaaggagggccttctacggaaggagtacctgagtccatgagggaagagtaccggcaggaacagcagagtgctgtggatgttgacgatggtcattttgtcaacatagagctggagtaa
EPI2067102                       atgagtcttctaaccgaggtcgaaacgcctaccaaaaacggatgggagtgcaactgcagcgattcaagtgatcctctcgttattgccgcaagtatcattgggatcttgcacttgatattgtggattcttgatcgccttttcttcaaatgcgtttatcgtcgccttaaatacggtttgaaaggagggccttctacggaaggagtacctgagtccatgagggaagagtaccggcaggaacagcagagtgctgtggatgttgacgatggtcattttgtcaacatagagctggagtaa
EPI2067110                       atgagtcttctaaccgaggtcgaaacgcctaccaaaaacggatgggagtgcaactgcagcgattcaagtgatcctctcgttattgccgcaagtatcattgggatcttgcacttgatattgtggattcttgatcgccttttcttcaaatgcgtttatcgtcgccttaaatacggtttgaaaggagggccttctacggaaggagtacctgagtccatgagggaagagtaccggcaggaacagcagagtgctgtggatgttgacgatggtcattttgtcaacatagagctggagtaa
EPI2067118                       atgagtcttctaaccgaggtcgaaacgcctaccaaaaacggatgggagtgcaactgcagcgattcaagtgatcctctcgttattgccgcaagtatcattgggatcttgcacttgatattgtggattcttgatcgccttttcttcaaatgcgtttatcgtcgccttaaatacggtttgaaaggagggccttctacggaaggagtacctgagtccatgagggaagagtaccggcaggaacagcagagtgctgtggatgttgacgatggtcattttgtcaacatagagctggagtaa
EPI2067286                       atgagtcttctaaccgaggtcgaaacgcctaccaaaaacggatgggagtgcaactgcagcgattcaagtgatcctctcgttattgccgcaagtatcattgggatcttgcacttgatattgtggattcttgatcgccttttcttcaaatgcgtttatcgtcgccttaaatacggtttgaaaggagggccttctacggaaggagtacctgagtccatgagggaagagtaccggcaggaacagcagagtgctgtggatgttgacgatggtcattttgtcaacatagagctggagtaa
EPI2067294                       atgagtcttctaaccgaggtcgaaacgcctaccaaaaacggatgggagtgcaactgcagcgattcaagtgatcctctcgttattgccgcaagtatcattgggatcttgcacttgatattgtggattcttgatcgccttttcttcaaatgcgtttatcgtcgccttaaatacggtttgaaaggagggccttctacggaaggagtacctgagtccatgagggaagagtaccggcaggaacagcagagtgctgtggatgttgacgatggtcattttgtcaacatagagctggagtaa
EPI2067302                       atgagtcttctaaccgaggtcgaaacgcctaccaaaaacggatgggagtgcaactgcagcgattcaagtgatcctctcgttattgccgcaagtatcattgggatcttgcacttgatattgtggattcttgatcgccttttcttcaaatgcgtttatcgtcgccttaaatacggtttgaaaggagggccttctacggaaggagtacctgagtccatgagggaagagtaccggcaggaacagcagagtgctgtggatgttgacgatggtcattttgtcaacatagagctggagtaa
EPI2067310                       atgagtcttctaaccgaggtcgaaacgcctaccaaaaacggatgggagtgcaactgcagcgattcaagtgatcctctcgttattgccgcaagtatcattgggatcttgcacttgatattgtggattcttgatcgccttttcttcaaatgcgtttatcgtcgccttaaatacggtttgaaaggagggccttctacggaaggagtacctgagtccatgagggaagagtaccggcaggaacagcagagtgctgtggatgttgacgatggtcattttgtcaacatagagctggagtaa
EPI2067318                       atgagtcttctaaccgaggtcgaaacgcctaccaaaaacggatgggagtgcaactgcagcgattcaagtgatcctctcgttattgccgcaagtatcattgggatcttgcacttgatattgtggattcttgatcgccttttcttcaaatgcgtttatcgtcgccttaaatacggtttgaaaggagggccttctacggaaggagtacctgagtccatgagggaagagtaccggcaggaacagcagagtgctgtggatgttgacgatggtcattttgtcaacatagagctggagtaa
EPI2067326                       atgagtcttctaaccgaggtcgaaacgcctaccaaaaacggatgggagtgcaactgcagcgattcaagtgatcctctcgttattgccgcaagtatcattgggatcttgcacttgatattgtggattcttgatcgccttttcttcaaatgcgtttatcgtcgccttaaatacggtttgaaaggagggccttctacggaaggagtacctgagtccatgagggaagagtaccggcaggaacagcagagtgctgtggatgttgacgatggtcattttgtcaacatagagctggagtaa
EPI2067334                       atgagtcttctaaccgaggtcgaaacgcctaccaaaaacggatgggagtgcaactgcagcgattcaagtgatcctctcgttattgccgcaagtatcattgggatcttgcacttgatattgtggattcttgatcgccttttcttcaaatgcgtttatcgtcgccttaaatacggtttgaaaggagggccttctacggaaggagtacctgagtccatgagggaagagtaccggcaggaacagcagagtgctgtggatgttgacgatggtcattttgtcaacatagagctggagtaa
EPI2067342                       atgagtcttctaaccgaggtcgaaacgcctaccaaaaacggatgggagtgcaactgcagcgattcaagtgatcctctcgttattgccgcaagtatcattgggatcttgcacttgatattgtggattcttgatcgccttttcttcaaatgcgtttatcgtcgccttaaatacggtttgaaaggagggccttctacggaaggagtacctgagtccatgagggaagagtaccggcaggaacagcagagtgctgtggatgttgacgatggtcattttgtcaacatagagctggagtaa
EPI2067357                       atgagtcttctaaccgaggtcgaaacgcctaccaaaaacggatgggagtgcaactgcagcgattcaagtgatcctctcgttattgccgcaagtatcattgggatcttgcacttgatattgtggattcttgatcgccttttcttcaaatgcgtttatcgtcgccttaaatacggtttgaaaggagggccttctacggaaggagtacctgagtccatgagggaagagtaccggcaggaacagcagagtgctgtggatgttgacgatggtcattttgtcaacatagagctggagtaa
EPI2067365                       atgagtcttctaaccgaggtcgaaacgcctaccaaaaacggatgggagtgcaactgcagcgattcaagtgatcctctcgttattgccgcaagtatcattgggatcttgcacttgatattgtggattcttgatcgccttttcttcaaatgcgtttatcgtcgccttaaatacggtttgaaaggagggccttctacggaaggagtacctgagtccatgagggaagagtaccggcaggaacagcagagtgctgtggatgttgacgatggtcattttgtcaacatagagctggagtaa
EPI2067373                       atgagtcttctaaccgaggtcgaaacgcctaccaaaaacggatgggagtgcaactgcagcgattcaagtgatcctctcgttattgccgcaagtatcattgggatcttgcacttgatattgtggattcttgatcgccttttcttcaaatgcgtttatcgtcgccttaaatacggtttgaaaggagggccttctacggaaggagtacctgagtccatgagggaagagtaccggcaggaacagcagagtgctgtggatgttgacgatggtcattttgtcaacatagagctggagtaa
EPI2067381                       atgagtcttctaaccgaggtcgaaacgcctaccaaaaacggatgggagtgcaactgcagcgattcaagtgatcctctcgttattgccgcaagtatcattgggatcttgcacttgatattgtggattcttgatcgccttttcttcaaatgcgtttatcgtcgccttaaatacggtttgaaaggagggccttctacggaaggagtacctgagtccatgagggaagagtaccggcaggaacagcagagtgctgtggatgttgacgatggtcattttgtcaacatagagctggagtaa
EPI2067389                       atgagtcttctaaccgaggtcgaaacgcctaccaaaaacggatgggagtgcaactgcagcgattcaagtgatcctctcgttattgccgcaagtatcattgggatcttgcacttgatattgtggattcttgatcgccttttcttcaaatgcgtttatcgtcgccttaaatacggtttgaaaggagggccttctacggaaggagtacctgagtccatgagggaagagtaccggcaggaacagcagagtgctgtggatgttgacgatggtcattttgtcaacatagagctggagtaa
EPI2067397                       atgagtcttctaaccgaggtcgaaacgcctaccaaaaacggatgggagtgcaactgcagcgattcaagtgatcctctcgttattgccgcaagtatcattgggatcttgcacttgatattgtggattcttgatcgccttttcttcaaatgcgtttatcgtcgccttaaatacggtttgaaaggagggccttctacggaaggagtacctgagtccatgagggaagagtaccggcaggaacagcagagtgctgtggatgttgacgatggtcattttgtcaacatagagctggagtaa
EPI2067405                       atgagtcttctaaccgaggtcgaaacgcctaccaaaaacggatgggagtgcaactgcagcgattcaagtgatcctctcgttattgccgcaagtatcattgggatcttgcacttgatattgtggattcttgatcgccttttcttcaaatgcgtttatcgtcgccttaaatacggtttgaaaggagggccttctacggaaggagtacctgagtccatgagggaagagtaccggcaggaacagcagagtgctgtggatgttgacgatggtcattttgtcaacatagagctggagtaa
EPI2067413                       atgagtcttctaaccgaggtcgaaacgcctaccaaaaacggatgggagtgcaactgcagcgattcaagtgatcctctcgttattgccgcaagtatcattgggatcttgcacttgatattgtggattcttgatcgccttttcttcaaatgcgtttatcgtcgccttaaatacggtttgaaaggagggccttctacggaaggagtacctgagtccatgagggaagagtaccggcaggaacagcagagtgctgtggatgttgacgatggtcattttgtcaacatagagctggagtaa
EPI2067421                       atgagtcttctaaccgaggtcgaaacgcctaccaaaaacggatgggagtgcaactgcagcgattcaagtgatcctctcgttattgccgcaagtatcattgggatcttgcacttgatattgtggattcttgatcgccttttcttcaaatgcgtttatcgtcgccttaaatacggtttgaaaggagggccttctacggaaggagtacctgagtccatgagggaagagtaccggcaggaacagcagagtgctgtggatgttgacgatggtcattttgtcaacatagagctggagtaa
EPI2067429                       atgagtcttctaaccgaggtcgaaacgcctaccaaaaacggatgggagtgcaactgcagcgattcaagtgatcctctcgttattgccgcaagtatcattgggatcttgcacttgatattgtggattcttgatcgccttttcttcaaatgcgtttatcgtcgccttaaatacggtttgaaaggagggccttctacggaaggagtacctgagtccatgagggaagagtaccggcaggaacagcagagtgctgtggatgttgacgatggtcattttgtcaacatagagctggagtaa
EPI2067437                       atgagtcttctaaccgaggtcgaaacgcctaccaaaaacggatgggagtgcaactgcagcgattcaagtgatcctctcgttattgccgcaagtatcattgggatcttgcacttgatattgtggattcttgatcgccttttcttcaaatgcgtttatcgtcgccttaaatacggtttgaaaggagggccttctacggaaggagtacctgagtccatgagggaagagtaccggcaggaacagcagagtgctgtggatgttgacgatggtcattttgtcaacatagagctggagtaa
EPI2067445                       atgagtcttctaaccgaggtcgaaacgcctaccaaaaacggatgggagtgcaactgcagcgattcaagtgatcctctcgttattgccgcaagtatcattgggatcttgcacttgatattgtggattcttgatcgccttttcttcaaatgcgtttatcgtcgccttaaatacggtttgaaaggagggccttctacggaaggagtacctgagtccatgagggaagagtaccggcaggaacagcagagtgctgtggatgttgacgatggtcattttgtcaacatagagctggagtaa
EPI2067453                       atgagtcttctaaccgaggtcgaaacgcctaccaaaaacggatgggagtgcaactgcagcgattcaagtgatcctctcgttattgccgcaagtatcattgggatcttgcacttgatattgtggattcttgatcgccttttcttcaaatgcgtttatcgtcgccttaaatacggtttgaaaggagggccttctacggaaggagtacctgagtccatgagggaagagtaccggcaggaacagcagagtgctgtggatgttgacgatggtcattttgtcaacatagagctggagtaa
EPI2067461                       atgagtcttctaaccgaggtcgaaacgcctaccaaaaacggatgggagtgcaactgcagcgattcaagtgatcctctcgttattgccgcaagtatcattgggatcttgcacttgatattgtggattcttgatcgccttttcttcaaatgcgtttatcgtcgccttaaatacggtttgaaaggagggccttctacggaaggagtacctgagtccatgagggaagagtaccggcaggaacagcagagtgctgtggatgttgacgatggtcattttgtcaacatagagctggagtaa
EPI2068306                       atgagtcttctaaccgaggtcgaaacgcctaccaaaaacggatgggagtgcaactgcagcgattcaagtgatcctctcgttattgccgcaagtatcattgggatcttgcacttgatattgtggattcttgatcgccttttcttcaaatgcgtttatcgtcgccttaaatacggtttgaaaagagggccttctacggaaggagtacctgagtccatgagggaagagtaccggcaggaacagcagagtgctgtggatgttgacgatggtcattttgtcaacatagggctggagtaa
EPI2068314                       atgagtcttctaaccgaggtcgaaacgcctaccaaaaacggatgggagtgcaactgcagcgattcaagtgatcctctcgttattgccgcaagtatcattgggatcttgcacttgatattgtggattcttgatcgccttttcttcaaatgcgtttatcgtcgccttaaatacggtttgaaaagagggccttctacggaaggagtacctgagtccatgagggaagagtaccggcaggaacagcagagtgctgtggatgttgacgatggtcattttgtcaacatagagctggagtaa
EPI2068338                       atgagtcttctaaccgaggtcgaaacgcctaccaaaaacggatgggagtgcaactgcagcgattcaagtgatcctctcgttattgccgcaagtatcattgggatcttgcacttgatattgtggattcttgatcgccttttcttcaaatgcgtttatcgtcgccttaaatacggtttgaaaagagggccttctacggaaggagtacctgagtccatgagggaagagtaccggcaggaacagcagagtgctgtggatgttgacgatggtcattttgtcaacatagagctggagtaa
EPI2068963                       atgagtcttctaaccgaggtcgaaacgcctaccaaaaacggatgggagtgcaactgcagcgattcaagtgatcctctcgttattgccgcaagtatcattgggatcttgcacttgatattgtggattcttgatcgccttttcttcaaatgcgtttatcgtcgccttaaatacggtttgaaaagagggccttctacggaaggagtacctgagtccatgagggaagagtaccggcaggaacagcagagtgctgtggatgttgacgatggtcattttgtcaacatagagctggagtaa
EPI2068971                       atgagtcttctaaccgaggtcgaaacgcctaccaaaaacggatgggagtgcaactgcagcgattcaagtgatcctctcgttattgccgcaagtatcattgggatcttgcacttgatattgtggattcttgatcgccttttcttcaaatgcgtttatcgtcgccttaaatacggtttgaaaagagggccttctacggaaggagtacctgagtccatgagggaagagtaccggcaggaacagcagagtgctgtggatgttgacgatggtcattttgtcaacatagagctggagtaa
EPI2068996                       atgagtcttctaaccgaggtcgaaacgcctaccaaaaacggatgggagtgcaactgcagcgattcaagtgatcctctcgttattgccgcaagtatcattgggatcttgcacttgatattgtggattcttgatcgccttttcttcaaatgcgtttatcgtcgccttaaatacggtttgaaaagagggccttctacggaaggagtacctgagtccatgagggaagagtaccggcaggaacagcagagtgctgtggatgttgacgatggtcattttgtcaacatagagctggagtaa
EPI2069017                       atgagtcttctaaccgaggtcgaaacgcctaccaaaaacggatgggagtgcaactgcagcgattcaagtgatcctctcgttattgccgcaagtatcattgggatcttgcacttgatattgtggattcttgatcgccttttcttcaaatgcgtttatcgtcgccttaaatacggtttgaaaagagggccttctacggaaggagtacctgagtccatgagggaagagtaccggcaggaacagcagagtgctgtggatgttgacgatggtcattttgtcaacatagagctggagtaa
EPI2069033                       atgagtcttctaaccgaggtcgaaacgcctaccaaaaacggatgggagtgcaactgcagcgattcaagtgatcctctcgtttttgccgcaagtatcattgggatcttgcacttgatattgtggattcttgatcgccttttcttcaaatgcgtttatcgtcgccttaaatacggtttgaaaagagggccttctacggaaggagtacctgagtccatgagggaagagtaccggcaggaacagcagagtgctgtggatgttgacgatggtcattttgtcaacatagagctggagtaa
EPI2070033                       atgagtcttctaaccgaggtcgaaacgcctaccaaaaacggatgggagtgcaactgcagcgattcaagtgatcctctcgttattgccgcaagtatcattgggatcttgcacttgatattgtggattcttgatcgccttttcttcaaatgcgtttatcgtcgccttaaatacggtttgaaaagagggccttctacggaaggagtacctgagtccatgagggaagagtaccggcaggaacagcagagtgctgtggatgttgacgatggtcattttgtcaacatagagctggagtaa
EPI2070041                       atgagtcttctaaccgaggtcgaaacgcctaccaaaaacggatgggagtgcaactgcagcgattcaagtgatcctctcgttattgccgcaagtatcattgggatcttgcacttgatattgtggattcttgatcgccttttcttcaaatgcgtttatcgtcgccttaaatacggtttgaaaagagggccttctacggaaggagtacctgagtccatgagggaagagtaccggcaggaacagcagagtgctgtggatgttgacgatggtcattttgtcaacatagagctggagtaa
EPI2070049                       atgagtcttctaaccgaggtcgaaacgcctaccaaaaacggatgggagtgcaactgcagcgattcaagtgatcctctcgttattgccgcaagtatcattgggatcttgcacttgatattgtggattcttgatcgccttttcttcaaatgcgtttatcgtcgccttaaatacggtttgaaaagagggccttctacggaaggagtacctgagtccatgagggaagagtaccggcaggaacagcagagtgctgtggatgttgacgatggtcattttgtcaacatagagctggagtaa
EPI2070057                       atgagtcttctaaccgaggtcgaaacgcctaccaaaaacggatgggagtgcaactgcagcgattcaagtgatcctctcgttattgccgcaagtatcattgggatcttgcacttgatattgtggattcttgatcgccttttcttcaaatgcgtttatcgtcgccttaaatacggtttgaaaagagggccttctacggaaggagtacctgagtccatgagggaagagtaccggcaggaacagcagagtgctgtggatgttgacgatggtcattttgtcaacatagagctggagtaa
EPI2070065                       atgagtcttctaaccgaggtcgaaacgcctaccaaaaacggatgggagtgcaactgcagcgattcaagtgatcctctcgttattgccgcaagtatcattgggatcttgcacttgatattgtggattcttgatcgccttttcttcaaatgcgtttatcgtcgccttaaatacggtttgaaaagagggccttctacggaaggagtacctgagtccatgagggaagagtaccggcaggaacagcagagtgctgtggatgttgacgatggtcattttgtcaacatagagctggagtaa
EPI2070073                       atgagtcttctaaccgaggtcgaaacgcctaccaaaaacggatgggagtgcaactgcagcgattcaagtgatcctctcgttattgccgcaagtatcattgggatcttgcacttgatattgtggattcttgatcgccttttcttcaaatgcgtttatcgtcgccttaaatacggtttgaaaagagggccttctacggaaggagtacctgagtccatgagggaagagtaccggcaggaacagcagagtgctgtggatgttgacgatggtcattttgtcaacatagagctggagtaa
EPI2070081                       atgagtcttctaaccgaggtcgaaacgcctaccaaaaacggatgggagtgcaactgcagcgattcaagtgatcctctcgttattgccgcaagtatcattgggatcttgcacttgatattgtggattcttgatcgccttttcttcaaatgcgtttatcgtcgccttaaatacggtttgaaaagagggccttctacggaaggagtacctgagtccatgagggaagagtaccggcaggaacagcagagtgctgtggatgttgacgatggtcattttgtcaacatagagctggagtaa
EPI2070089                       atgagtcttctaaccgaggtcgaaacgcctaccaaaaacggatgggagtgcaactgcagcgattcaagtgatcctctcgttattgccgcaagtatcattgggatcttgcacttgatattgtggattcttgatcgccttttcttcaaatgcgtttatcgtcgccttaaatacggtttgaaaagagggccttctacggaaggagtacctgagtccatgagggaagagtaccggcaggaacagcagagtgctgtggatgttgacgatggtcattttgtcaacatagagctggagtaa
EPI2070097                       atgagtcttctaaccgaggtcgaaacgcctaccaaaaacggatgggagtgcaactgcagcgattcaagtgatcctctcgttattgccgcaagtatcattgggatcttgcacttgatattgtggattcttgatcgccttttcttcaaatgcgtttatcgtcgccttaaatacggtttgaaaagagggccttctacggaaggagtacctgagtccatgagggaagagtaccggcaggaacagcagagtgctgtggatgttgacgatggtcattttgtcaacatagagctggagtaa
EPI2070105                       atgagtcttctaaccgaggtcgaaacgcctaccaaaaacggatgggagtgcaactgcagcgattcaagtgatcctctcgttattgccgcaagtatcattgggatcttgcacttgatattgtggattcttgatcgccttttcttcaaatgcgtttatcgtcgccttaaatacggtttgaaaagagggccttctacggaaggagtacctgagtccatgagggaagagtaccggcaggaacagcagagtgctgtggatgttgacgatggtcattttgtcaacatagagctggagtaa
EPI2070113                       atgagtcttctaaccgaggtcgaaacgcctaccaaaaacggatgggagtgcaactgcagcgattcaagtgatcctctcgttattgccgcaagtatcattgggatcttgcacttgatattgtggattcttgatcgccttttcttcaaatgcgtttatcgtcgccttaaatacggtttgaaaagagggccttctacggaaggagtacctgagtccatgagggaagagtaccggcaggaacagcagagtgctgtggatgttgacgatggtcattttgtcaacatagagctggagtaa
EPI2070121                       atgagtcttctaaccgaggtcgaaacgcctaccaaaaacggatgggagtgcaactgcagcgattcaagtgatcctctcgttattgccgcaagtatcattgggatcttgcacttgatattgtggattcttgatcgccttttcttcaaatgcgtttatcgtcgccttaaatacggtttgaaaagagggccttctacggaaggagtacctgagtccatgagggaagagtaccggcaggaacagcagagtgctgtggatgttgacgatggtcattttgtcaacatagagctggagtaa
EPI2070129                       atgagtcttctaaccgaggtcgaaacgcctaccaaaaacggatgggagtgcaactgcagcgattcaagtgatcctctcgttattgccgcaagtatcattgggatcttgcacttgatattgtggattcttgatcgccttttcttcaaatgcgtttatcgtcgccttaaatacggtttgaaaagagggccttctacggaaggagtacctgagtccatgagggaagagtaccggcaggaacagcagagtgctgtggatgttgacgatggtcattttgtcaacatagagctggagtaa
EPI2070137                       atgagtcttctaaccgaggtcgaaacgcctaccaaaaacggatgggagtgcaactgcagcgattcaagtgatcctctcgttattgccgcaagtatcattgggatcttgcacttgatattgtggattcttgatcgccttttcttcaaatgcgtttatcgtcgccttaaatacggtttgaaaagagggccttctacggaaggagtacctgagtccatgagggaagagtaccggcaggaacagcagagtgctgtggatgttgacgatggtcattttgtcaacatagagctggagtaa
EPI2070145                       atgagtcttctaaccgaggtcgaaacgcctaccaaaaacggatgggagtgcaactgcagcgattcaagtgatcctctcgttattgccgcaagtatcattgggatcttgcacttgatattgtggattcttgatcgccttttcttcaaatgcgtttatcgtcgccttaaatacggtttgaaaagagggccttctacggaaggagtacctgagtccatgagggaagagtaccggcaggaacagcagagtgctgtggatgttgacgatggtcattttgtcaacatagagctggagtaa
EPI2070153                       atgagtcttctaaccgaggtcgaaacgcctaccaaaaacggatgggagtgcaactgcagcgattcaagtgatcctctcgttattgccgcaagtatcattgggatcttgcacttgatattgtggattcttgatcgccttttcttcaaatgcgtttatcgtcgccttaaatacggtttgaaaagagggccttctacggaaggagtacctgagtccatgagggaagagtaccggcaggaacagcagagtgctgtggatgttgacgatggtcattttgtcaacatagagctggagtaa
EPI2070161                       atgagtcttctaaccgaggtcgaaacgcctaccaaaaacggatgggagtgcaactgcagcgattcaagtgatcctctcgttattgccgcaagtatcattgggatcttgcacttgatattgtggattcttgatcgccttttcttcaaatgcgtttatcgtcgccttaaatacggtttgaaaagagggccttctacggaaggagtacctgagtccatgagggaagagtaccggcaggaacagcagagtgctgtggatgttgacgatggtcattttgtcaacatagagctggagtaa
EPI2070169                       atgagtcttctaaccgaggtcgaaacgcctaccaaaaacggatgggagtgcaactgcagcgattcaagtgatcctctcgttattgccgcaagtatcattgggatcttgcacttgatattgtggattcttgatcgccttttcttcaaatgcgtttatcgtcgccttaaatacggtttgaaaagagggccttctacggaaggagtacctgagtccatgagggaagagtaccggcaggaacagcagagtgctgtggatgttgacgatggtcattttgtcaacatagagctggagtaa
EPI2070177                       atgagtcttctaaccgaggtcgaaacgcctaccaaaaacggatgggagtgcaactgcagcgattcaagtgatcctctcgttattgccgcaagtatcattgggatcttgcacttgatattgtggattcttgatcgccttttcttcaaatgcgtttatcgtcgccttaaatacggtttgaaaagagggccttctacggaaggagtacctgagtccatgagggaagagtaccggcaggaacagcagagtgctgtggatgttgacgatggtcattttgtcaacatagagctggagtaa
EPI2070185                       atgagtcttctaaccgaggtcgaaacgcctaccaaaaacggatgggagtgcaactgcagcgattcaagtgatcctctcgttattgccgcaagtatcattgggatcttgcacttgatattgtggattcttgatcgccttttcttcaaatgcgtttatcgtcgccttaaatacggtttgaaaagagggccttctacggaaggagtacctgagtccatgagggaagagtaccggcaggaacagcagagtgctgtggatgttgacgatggtcattttgtcaacatagagctggagtaa
EPI2070193                       atgagtcttctaaccgaggtcgaaacgcctaccaaaaacggatgggagtgcaactgcagcgattcaagtgatcctctcgttattgccgcaagtatcattgggatcttgcacttgatattgtggattcttgatcgccttttcttcaaatgcgtttatcgtcgccttaaatacggtttgaaaagagggccttctacggaaggagtacctgagtccatgagggaagagtaccggcaggaacagcagagtgctgtggatgttgacgatggtcattttgtcaacatagagctggagtaa
EPI2070201                       atgagtcttctaaccgaggtcgaaacgcctaccaaaaacggatgggagtgcaactgcagcgattcaagtgatcctctcgttattgccgcaagtatcattgggatcttgcacttgatattgtggattcttgatcgccttttcttcaaatgcgtttatcgtcgccttaaatacggtttgaaaagagggccttctacggaaggagtacctgagtccatgagggaagagtaccggcaggaacagcagagtgctgtggatgttgacgatggtcattttgtcaacatagagctggagtaa
EPI2070212                       atgagtcttctaaccgaggtcgaaacgcctaccaaaaacggatgggagtgcaactgcagcgattcaagtgatcctctcgttattgccgcaagtatcattgggatcttgcacttgatattgtggattcttgatcgccttttcttcaaatgcgtttatcgtcgccttaaatacggtttgaaaagagggccttctacggaaggagtacctgagtccatgagggaagagtaccggcaggaacagcagagtgctgtggatgttgacgatggtcattttgtcaacatagagctggagtaa
EPI2070220                       atgagtcttctaaccgaggtcgaaacgcctaccaaaaacggatgggagtgcaactgcagcgattcaagtgatcctctcgttattgccgcaagtatcattgggatcttgcacttgatattgtggattcttgatcgccttttcttcaaatgcgtttatcgtcgccttaaatacggtttgaaaagagggccttctacggaaggagtacctgagtccatgagggaagagtaccggcaggaacagcagagtgctgtggatgttgacgatggtcattttgtcaacatagagctggagtaa
EPI2070228                       atgagtcttctaaccgaggtcgaaacgcctaccaaaaacggatgggagtgcaactgcagcgattcaagtgatcctctcgttattgccgcaagtatcattgggatcttgcacttgatattgtggattcttgatcgccttttcttcaaatgcgtttatcgtcgccttaaatacggtttgaaaagagggccttctacggaaggagtacctgagtccatgagggaagagtaccggcaggaacagcagagtgctgtggatgttgacgatggtcattttgtcaacatagagctggagtaa
EPI2070244                       atgagtcttctaaccgaggtcgaaacgcctaccaaaaacggatgggagtgcaactgcagcgattcaagtgatcctctcgttattgccgcaagtatcattgggatcttgcacttgatattgtggattcttgatcgccttttcttcaaatgcgtttatcgtcgccttaaatacggtttgaaaagagggccttctacggaaggagtacctgagtccatgagggaagagtaccggcaggaacagcagagtgctgtggatgttgacgatggtcattttgtcaacatagagctggagtaa
EPI2071019                       atgagtcttctaaccgaggtcgaaacgcctaccaaaaacggatgggagtgcaactgcagcgattcaagtgaccctctcgttattgccgcaagtatcattgggatcttgcacttgatattgtggattcttgatcgccttttcttcaaatgcgtttatcgtcgccttaaatacggtttgaaaagagggccttctacggaaggagtacctgagtccatgagggaagagtaccggcaggaacagcagagtgctgtggatgttgacgatggtcattttgtcaacatagagctggagtaa
EPI2071027                       atgagtcttctaaccgaggtcgaaacgcctaccaaaaacggatgggagtgcaactgcagcgattcaagtgatcctctcgttattgccgcaagtatcattgggatcttgcacttgatattgtggattcttgatcgccttttcttcaaatgcgtttatcgtcgccttaaatacggtttgaaaagagggccttctacggaaggagtacctgagtccatgagggaagagtaccggcaggaacagcagagtgctgtggatgttgacgatggtcattttgtcaacatagagctggagtaa
EPI2071035                       atgagtcttctaaccgaggtcgaaacgcctaccaaaaacggatgggagtgcaactgcagcgattcaagtgaccctctcgttattgccgcaagtatcattgggatcttgcacttgatattgtggattcttgatcgccttttcttcaaatgcgtttatcgtcgccttaaatacggtttgaaaagagggccttctacggaaggagtacctgagtccatgagggaagagtaccggcaggaacagcagagtgctgtggatgttgacgatggtcattttgtcaacatagagctggagtaa
EPI2071043                       atgagtcttctaaccgaggtcgaaacgcctaccaaaaacggatgggagtgcaactgcagcgattcaagtgaccctctcgttattgccgcaagtatcattgggatcttgcacttgatattgtggattcttgatcgccttttcttcaaatgcgtttatcgtcgccttaaatacggtttgaaaagagggccttctacggaaggagtacctgagtccatgagggaagagtaccggcaggaacagcagagtgctgtggatgttgacgatggtcattttgtcaacatagagctggagtaa
EPI2071051                       atgagtcttctaaccgaggtcgaaacgcctaccaaaaacggatgggagtgcaactgcagcgattcaagtgatcctctcgttattgccgcaagtatcattgggatcttgcacttgatattgtggattcttgatcgccttttcttcaaatgcgtttatcgtcgccttaaatacggtttgaaaagagggccttctacggaaggagtacctgagtccatgagggaagagtaccggcaggaacagcagagtgctgtggatgttgacgatggtcattttgtcaacatagagctggagtaa
EPI2071059                       atgagtcttctaaccgaggtcgaaacgcctaccaaaaacggatgggagtgcaactgcagcgattcaagtgatcctctcgttattgccgcaagtatcattgggatcttgcacttgatattgtggattcttgatcgccttttcttcaaatgcgtttatcgtcgccttaaatacggtttgaaaagagggccttctacggaaggagtacctgagtccatgagggaagagtaccggcaggaacagcagagtgctgtggatgttgacgatggtcattttgtcaacatagagctggagtaa
EPI2071075                       atgagtcttctaaccgaggtcgaaacgcctaccaaaaacggatgggagtgcaactgcagcgattcaagtgatcctctcgttattgccgcaagtatcattgggatcttgcacttgatattgtggattcttgatcgccttttcttcaaatgcgtttatcgtcgccttaaatacggtttgaaaagagggccttctacggaaggagtacctgagtccatgagggaagagtaccggcaggaacagcagagtgctgtggatgttgacgatggtcattttgtcaacatagagctggagtaa
EPI2071083                       atgagtcttctaaccgaggtcgaaacgcctaccaaaaacggatgggagtgcaactgcagcgattcaagtgatcctctcgttattgccgcaagtatcattgggatcttgcacttgatattgtggattcttgatcgccttttcttcaaatgcgtttatcgtcgccttaaatacggtttgaaaagagggccttctacggaaggagtacctgagtccatgagggaagagtaccggcaggaacagcagagtgctgtggatgttgacgatggtcattttgtcaacatagagctggagtaa
EPI2071091                       atgagtcttctaaccgaggtcgaaacgcctaccaaaaacggatgggagtgcaactgcagcgattcaagtgaccctctcgttattgccgcaagtatcattgggatcttgcacttgatattgtggattcttgatcgccttttcttcaaatgcgtttatcgtcgccttaaatacggtttgaaaagagggccttctacggaaggagtacctgagtccatgagggaagagtaccggcaggaacagcagagtgctgtggatgttgacgatggtcattttgtcaacatagagctggagtaa
EPI2071099                       atgagtcttctaaccgaggtcgaaacgcctaccaaaaacggatgggagtgcaactgcagcgattcaagtgaccctctcgttattgccgcaagtatcattgggatcttgcacttgatattgtggattcttgatcgccttttcttcaaatgcgtttatcgtcgccttaaatacggtttgaaaagagggccttctacggaaggagtacctgagtccatgagggaagagtaccggcaggaacagcagagtgctgtggatgttgacgatggtcattttgtcaacatagagctggagtaa
EPI2071107                       atgagtcttctaaccgaggtcgaaacgcctaccaaaaacggatgggagtgcaactgcagcgattcaagtgaccctctcgttattgccgcaagtatcattgggatcttgcacttgatattgtggattcttgatcgccttttcttcaaatgcgtttatcgtcgccttaaatacggtttgaaaagagggccttctacggaaggagtacctgagtccatgagggaagagtaccggcaggaacagcagagtgctgtggatgttgacgatggtcattttgtcaacatagagctggagtaa
EPI2071115                       atgagtcttctaaccgaggtcgaaacgcctaccaaaaacggatgggagtgcaactgcagcgattcaagtgaccctctcgttattgccgcaagtatcattgggatcttgcacttgatattgtggattcttgatcgccttttcttcaaatgcgtttatcgtcgccttaaatacggtttgaaaagagggccttctacggaaggagtacctgagtccatgagggaagagtaccggcaggaacagcagagtgctgtggatgttgacgatggtcattttgtcaacatagagctggagtaa
EPI2071123                       atgagtcttctaaccgaggtcgaaacgcctaccaaaaacggatgggagtgcaactgcagcgattcaagtgaccctctcgttattgcctcaagtatcattgggatcttgcacttgatattgtggattcttgatcgccttttcttcaaatgcgtttatcgtcgccttaaatacggtttgaaaagagggccttctacggaaggagtacctgagtccatgagggaagagtaccggcaggaacagcagagtgctgtggatgttgacgatggtcattttgtcaacatagagctggagtaa
EPI2071131                       atgagtcttctaaccgaggtcgaaacgcctaccaaaaacggatgggagtgcaactgcagcgattcaagtgaccctctcgttattgccgcaagtatcattgggatcttgcacttgatattgtggattcttgatcgccttttcttcaaatgtgtttatcgtcgccttaaatacggtttgaaaagagggccttctacggaaggagtacctgagtccatgagggaagagtaccggcaggaacagcagagtgctgtggatgttgacgatggtcattttgtcaacatagagctggagtaa
EPI2071139                       atgagtcttctaaccgaggtcgaaacgcctaccaaaaacggatgggagtgcaactgcagcgattcaagtgaccctctcgttattgccgcaagtatcattgggatcttgcacttgatattgtggattcttgatcgccttttcttcaaatgcgtttatcgtcgccttaaatacggtttgaaaagagggccttctacggaaggagtacctgagtccatgagggaagagtaccggcaggaacagcagagtgctgtggatgttgacgatggtcattttgtcaacatagagctggagtaa
EPI2071147                       atgagtcttctaaccgaggtcgaaacgcctaccaaaaacggatgggagtgcaactgcagcgattcaagtgatcctctcgttattgccgcaagtatcattgggatcttgcacttgatattgtggattcttgatcgccttttcttcaaatgcgtttatcgtcgccttaaatacggtttgaaaagagggccttctacggaaggagtacctgagtccatgagggaagagtaccggcaggaacagcagagtgctgtggatgttgacgatggtcattttgtcaacatagagctggagtaa
EPI2071155                       atgagtcttctaaccgaggtcgaaacgcctaccaaaaacggatgggagtgcaactgcagcgattcaagtgatcctctcgttattgccgcaagtatcattgggatcttgcacttgatattgtggattcttgatcgccttttcttcaaatgcgtttatcgtcgccttaaatacggtttgaaaagagggccttctacggaaggagtacctgagtccatgagggaagagtaccggcaggaacagcagagtgctgtggatgttgacgatggtcattttgtcaacatagagctggagtaa
EPI2071163                       atgagtcttctaaccgaggtcgaaacgcctaccaaaaacggatgggagtacaactgcagcgattcaagtgatcctctcgttattgccgcaagtatcattgggatcttgcacttgatattgtggattcttgatcgccttttcttcaaatgcgtttatcgtcgccttaaatacggtttgaaaagagggccttctacggaaggagtacctgagtccatgagggaagagtaccggcaggaacagcagagtgctgtggatgttgacgatggtcattttgtcaacatagagctggagtaa
EPI2071171                       atgagtcttctaaccgaggtcgaaacgcctaccaaaaacggatgggagtgcaactgcagcgattcaagtgatcctctcgttattgccgcaagtatcattgggatcttgcacttgatattgtggattcttgatcgccttttcttcaaatgcgtttatcgtcgccttaaatacggtttgaaaagagggccttctacggaaggagtacctgagtccatgagggaagagtaccggcaggaacagcagagtgctgtggatgttgacgatggtcattttgtcaacatagagctggagtaa
EPI2071179                       atgagtcttctaaccgaggtcgaaacgcctaccaaaaacggatgggagtgcaactgcagcgattcaagtgatcctctcgttattgccgcaagtatcattgggatcttgcacttgatattgtggattcttgatcgccttttcttcaaatgcgtttatcgtcgccttaaatacggtttgaaaagagggccttctacggaaggagtacctgagtccatgagggaagagtaccggcaggaacagcagagtgctgtggatgttgacgatggtcattttgtcaacatagagctggagtaa
EPI2071187                       atgagtcttctaaccgaggtcgaaacgcctaccaaaaacggatgggagtgcaactgcagcgattcaagtgatcctctcgttattgccgcaagtatcattgggatcttgcacttgatattgtggattcttgatcgccttttcttcaaatgcgtttatcgtcgccttaaatacggtttgaaaagagggccttctacggaaggagtacctgagtccatgagggaagagtaccggcaggaacagcagagtgctgtggatgttgacgatggtcattttgtcaacatagagctggagtaa
EPI2071195                       atgagtcttctaaccgaggtcgaaacgcctaccaaaaacggatgggagtgcaactgcagcgattcaagtgaccctctcgttattgccgcaagtatcattgggatcttgcacttgatattgtggattcttgatcgccttttcttcaaatgcgtttatcgtcgccttaaatacggtttgaaaagagggccttctacggaaggagtacctgagtccatgagggaagagtaccggcaggaacagcagagtgctgtggatgttgacgatggtcattttgtcaacatagagctggagtaa
EPI2071203                       atgagtcttctaaccgaggtcgaaacgcctaccaaaaacggatgggagtgcaactgcagcgattcaagtgaccctctcgttattgccgcaagtatcattgggatcttgcacttgatattgtggattcttgatcgccttttcttcaaatgcgtttatcgtcgccttaaatacggtttgaaaagagggccttctacggaaggagtacctgagtccatgagggaagagtaccggcaggaacagcagagtgctgtggatgttgacgatggtcattttgtcaacatagagctggagtaa
EPI2071211                       atgagtcttctaaccgaggtcgaaacgcctaccaaaaacggatgggagtgcaactgcagcgattcaagtgaccctctcgttattgccgcaagtatcattgggatcttgcacttgatattgtggattcttgatcgccttttcttcaaatgcgtttatcgtcgccttaaatacggtttgaaaagagggccttctacggaaggagtacctgagtccatgagggaagagtaccggcaggaacagcagagtgctgtggatgttgacgatggtcattttgtcaacatagagctggagtaa
EPI2071219                       atgagtcttctaaccgaggtcgaaacgcctaccaaaaacggatgggagtgcaactgcagcgattcaagtgatcctctcgttattgccgcaagtatcattgggatcttgcacttgatattgtggattcttgatcgccttttcttcaaatgcgtttatcgtcgccttaaatacggtttgaaaagagggccttctacggaaggagtacctgagtccatgagggaagagtaccggcaggaacagcagagtgctgtggatgttgacgatggtcattttgtcaacatagagctggagtaa
EPI2071227                       atgagtcttctaaccgaggtcgaaacgcctaccaaaaacggatgggagtgcaactgcagcgattcaagtgaccctctcgttattgccgcaagtatcattgggatcttgcacttgatattgtggattcttgatcgccttttcttcaaatgcgtttatcgtcgccttaaatacggtttgaaaagagggccttctacggaaggagtacctgagtccatgagggaagagtaccggcaggaacagcagagtgctgtggatgttgacgatggtcattttgtcaacatagagctggagtaa
EPI2071235                       atgagtcttctaactgaggtcgaaacgcctaccaaaaacggatgggagtgcaactgcagcgattcaagtgaccctctcgttattgccgcaagtatcattgggatcttgcacttgatattgtggattcttgatcgccttttcttcaaatgcgtttatcgtcgccttaaatacggtttgaaaagagggccttctacggaaggagtacctgagtccatgagggaagagtaccggcaggaacagcagagtgctgtggatgttgacgatggtcattttgtcaacatagagctggagtaa
EPI2071243                       atgagtcttctaaccgaggtcgaaacgcctaccaaaaacggatgggagtgcaactgcagcgattcaagtgaccctctcgttattgccgcaagtatcattgggatcttgcacttgatattgtggattcttgatcgccttttcttcaaatgcgtttatcgtcgccttaaatacggtttgaaaagagggccttctacggaaggagtacctgagtccatgagggaagagtaccggcaggaacagcagagtgctgtggatgttgacgatggtcattttgtcaacatagagctggagtaa
EPI2071251                       atgagtcttctaaccgaggtcgaaacgcctaccaaaaacggatgggagtgcagctgcagcgattcaagtgaccctctcgttattgccgcaagtatcattgggatcttgcacttgatattgtggattcttgatcgccttttcttcaaatgcgtttatcgtcgccttaaatacggtttgaaaagagggccttctacggaaggagtacctgagtccatgagggaagagtaccggcaggaacagcagagtgctgtggatgttgacgatggtcattttgtcaacatagagctggagtaa
EPI2071259                       atgagtcttctaaccgaggtcgaaacgcctaccaaaaacggatgggagtgcaactgcagcgattcaagtgatcctctcgttattgccgcaagtatcattgggatcttgcacttgatattgtggattcttgatcgccttttcttcaaatgcgtttatcgtcgccttaaatacggtttgaaaagagggccttctacggaaggagtacctgagtccatgagggaagagtaccggcaggaacagcagagtgctgtggatgttgacgatggtcattttgtcaacatagagctggagtaa
EPI2071267                       atgagtcttctaaccgaggtcgaaacgcctaccaaaaacggatgggagtgcaactgcagcgattcaagtgaccctctcgttattgccgcaagtatcattgggatcttgcacttgatattgtggattcttgatcgccttttcttcaaatgcgtttatcgtcgccttaaatacggtttgaaaagagggccttctacggaaggagtacctgagtccatgagggaagagtaccggcaggaacagcagagtgctgtggatgttgacgatggtcattttgtcaacatagagctggagtaa
EPI2071275                       atgagtcttctaaccgaggtcgaaacgcctaccaaaaacggatgggagtgcaactgcagcgattcaagtgaccctctcgttattgccgcaagtatcattgggatcttgcacttgatattgtggattcttgatcgccttttcttcaaatgcgtttatcgtcgccttaaatacggtttgaaaagagggccttctacggaaggagtacctgagtccatgagggaagagtaccggcaggaacagcagagtgctgtggatgttgacgatggtcattttgtcaacatagagctggagtaa
EPI2071283                       atgagtcttctaaccgaggtcgaaacgcctaccaaaaacggatgggagtgcaactgcagcgattcaagtgatcctctcgttattgccgcaagtatcattgggatcttgcacttgatattgtggattcttgatcgccttttcttcaaatgcgtttatcgtcgccttaaatacggtttgaaaagagggccttctacggaaggagtacctgagtccatgagggaagagtaccggcaggaacagcagagtgctgtggatgttgacgatggtcattttgtcaacatagagctggagtaa
EPI2071291                       ?atggtcttcta--ccgagtcgaaacgcctaccaaaaacggatgggagtgcaactgcagcgattcaagtgatcctctcgttattgccgcaagtatcattgggatcttgcacttgatattgtggattcttgatcgccttttcttcaaatgcgtttatcgtcgccttaaatacggtttgaaaagagggccttctacggaaggagtacctgagtccatgagggaagagtaccggcaggaacagcagagtgctgtggatgttgacgatggtcattttgtcaacatagagctggagtaa
EPI2071299                       atgagtcttctaaccgaggtcgaaacgcctaccaaaaacggatgggagtgcaactgcagcgattcaagtgatcctctcgttattgccgcaagtatcattgggatcttgcacttgatattgtggattcttgatcgccttttcttcaaatgcgtttatcgtcgccttaaatacggtttgaaaagagggccttctacggaaggagtacctgagtccatgagggaagagtaccggcaggaacagcagagtgctgtggatgttgacgatggtcattttgtcaacatagagctggagtaa
EPI2071307                       atgagtcttctaaccgaggtcgaaacgcctaccaaaaacggatgggagtgcaactgcagcgattcaagtgatcctctcgttattgccgcaagtatcattgggatcttgcacttgatattgtggattcttgatcgccttttcttcaaatgcgtttatcgtcgccttaaatacggtttgaaaagagggccttctacggaaggagtacctgagtccatgagggaagagtaccggcaggaacagcagagtgctgtagatgttgacgatggtcattttgtcaacatagagctggagtaa
EPI2071315                       atgagtcttctaaccgaggtcgaaacgcctaccaaaaacggatgggagtgcaactgcagcgattcaagtgatcctctcgttattgccgcaagtatcattgggatcttgcacttgatattgtggattcttgatcgccttttcttcaaatgcgtttatcgtcgccttaaatacggtttgaaaagagggccttctacggaaggagtacctgagtccatgagggaagagtaccggcaggaacagcagagtgctgtggatgttgacaatggtcattttgtcaacatagagctggagtaa
EPI2071323                       atgagtcttctaaccgaggtcgaaacgcctaccaaaaacggatgggagtgcaactgcagcgattcaagtgatcctctcgttattgccgcaagtatcattgggatcttgcacttgatattgtggattcttgatcgccttttcttcaaatgcgtttatcgtcgccttaaatacggtttgaaaagagggccttctacggaaggagtacctgagtccatgagggaagagtaccggcaggaacagcagagtgctgtggatgttgacgatggtcattttgtcaacatagagctggagtaa
EPI2071331                       atgagtcttctaaccgaggtcgaaacgcctaccaaaaacggatgggagtgcaactgcagcgattcaagtgatcctctcgttattgccgcaagtatcattgggatcttgcacttgatattgtggattcttgatcgccttttcttcaaatgcgtttatcgtcgccttaaatacggtttgaaaagagggccttctacggaaggagtacctgagtccatgagggaagagtaccggcaggaacagcagagtgctgtggatgttgacgatggtcattttgtcaacatagagctggagtaa
EPI2071339                       atgagtcttctaaccgaggtcgaaacgcctaccaaaaacggatgggagtgcaactgcagcgattcaagtgatcctctcgttattgccgcaagtatcattgggatcttgcacttgatattgtggattcttgatcgccttttcttcaaatgcgtttatcgtcgccttaaatacggtttgaaaagagggccttctacggaaggagtacctgagtccatgagggaagagtaccggcaggaacagcagagtgctgtggatgttgacgatggtcattttgtcaacatagagctggagtaa
EPI2071347                       atgagtcttctaaccgaggtcgaaacgcctaccaaaaacggatgggagtgcaactgcagcgattcaagtgaccctctcgttattgccgcaagtatcattgggatcttgcacttgatattgtggattcttgatcgccttttcttcaaatgcgtttatcgtcgccttaaatacggtttgaaaagagggccttctacggaaggagtacctgagtccatgagggaagagtaccggcaggaacagcagagtgctgtggatgttgacgatggtcattttgtcaacatagagctggagtaa
EPI2071355                       atgagtcttctaaccgaggtcgaaacgcctaccaaaaacggatgggagtgcaactgcagcgattcaagtgaccctctcgttattgccgcaagtatcattgggatcttgcacttgatattgtggattcttgatcgccttttcttcaaatgcgtttatcgtcgccttaaatacggtttgaaaagagggccttctacggaaggagtacctgagtccatgagggaagagtaccggcaggaacagcagagtgctgtggatgttgacgatggtcattttgtcaacatagagctggagtaa
EPI2071363                       atgagtcttctaaccgaggtcgaaacgcctaccaaaaacggatgggagtgcaactgcagcgattcaagtgatcctctcgttattgccgcaagtatcattgggatcttgcacttgatattgtggattcttgatcgccttttcttcaaatgcgtttatcgtcgccttaaatacggtttgaaaagagggccttctacggaaggagtacctgagtccatgagggaagagtaccggcaggaacagcagagtgctgtggatgttgacgatggtcattttgtcaacatagagctggagtaa
EPI2071371                       atgagtcttctaaccgaggtcgaaacgcctaccaaaaacggatgggagtgcaactgcagcgattcaagtgaccctctcgttattgccgcaagtatcattgggatcttgcacttgatattgtggattcttgatcgccttttcttcaaatgcgtttatcgtcgccttaaatacggtttgaaaagagggccttctacggaaggagtacctgagtccatgagggaagagtaccggcaggaacagcagagtgctgtggatgttgacgatggtcattttgtcaacatagagctggagtaa
EPI2071379                       atgagtcttctaaccgaggtcgaaacgcctaccaaaaacggatgggagtgcaactgcagcgattcaagtgatcctctcgttattgccgcaagtatcattgggatcttgcacttgatattgtggattcttgatcgccttttcttcaaatgcgtttatcgtcgccttaaatacggtttgaaaagagggccttctacggaaggagtacctgagtccatgagggaagagtaccggcaggaacagcagagtgctgtggatgttgacgatggtcattttgtcaacatagagctggagtaa
EPI2071387                       atgagtcttctaaccgaggtcgaaacgcctaccaaaaacggatgggagtgcaactgcagcgattcaagtgaccctctcgttattgccgcaagtatcattgggatcttgcacttgatattgtggattcttgatcgccttttcttcaaatgcgtttatcgtcgccttaaatacggtttgaaaagagggccttctacggaaggagtacctgagtccatgagggaagagtaccggcaggaacagcagagtgctgtggatgttgacgatggtcattttgtcaacatagagctggagtaa
EPI2071395                       atgagtcttctaaccgaggtcgaaacgcctaccaaaaacggatgggagtgcaactgcagcgattcaagtgatcctctcgttattgccgcaagtatcattgggatcttgcacttgatattgtggattcttgatcgccttttcttcaaatgcgtttatcgtcgccttaaatacggtttgaaaagagggccttctacggaaggagtacctgagtccatgagggaagagtaccggcaggaacagcagagtgctgtagatgttgacgatggtcattttgtcaacatagagctggagtaa
EPI2071403                       atgagtcttctaaccgaggtcgaaacgcctaccaaaaacggatgggagtgcaactgcagcgattcaagtgatcctctcgttattgccgcaagtatcattgggatcttgcacttgatattgtggattcttgatcgccttttcttcaaatgcgtttatcgtcgccttaaatacggtttgaaaagagggccttctacggaaggagtacctgagtccatgagggaagagtaccggcaggaacagcagagtgctgtggatgttgacgatggtcattttgtcaacatagagctggagtaa
EPI2071411                       atgagtcttctaaccgaggtcgaaacgcctaccaaaaacggatgggagtgcaactgcagcgattcaagtgatcctctcgttattgccgcaagtatcattgggatcttgcacttgatattgtggattcttgatcgccttttcttcaaatgcgtttatcgtcgccttaaatacggtttgaaaagagggccttctacggaaggagtacctgagtccatgagggaagagtaccggcaggaacagcagagtgctgtggatgttgacgatggtcattttgtcaacatagagctggagtaa
EPI2071419                       atgagtcttctaaccgaggtcgaaacgcctaccaaaaacggatgggagtgcaactgcagcgattcaagtgatcctctcgttattgccgcaagtatcattgggatcttgcacttgatattgtggattcttgatcgccttttcttcaaatgcgtttatcgtcgccttaaatacggtttgaaaagagggccttctacggaaggagtacctgagtccatgagggaagagtaccggcaggaacagcagagtgctgtggatgttgacgatggtcattttgtcaacatagagctggagtaa
EPI2071427                       atgagtcttctaaccgaggtcgaaacgcctaccaaaaacggatgggagtgcaactgcagcgattcaagtgatcctctcgttattgccgcaagtatcattgggatcttgcacttgatattgtggattcttgatcgccttttcttcaaatgcgtttatcgtcgccttaaatacggtttgaaaagagggccttctacggaaggagtacctgagtccatgagggaagagtaccggcaggaacagcagagtgctgtggatgttgacgatggtcattttgtcaacatagagctggagtaa
EPI2071435                       atgagtcttctgaccgaggtcgaaacgcctaccaaaaacggatgggagtgcaactgcagcgattcaagtgatcctctcgttattgccgcaagtatcattgggatcttgcacttgatattgtggattcttgatcgccttttcttcaaatgcgtttatcgtcgccttaaatacggtttgaaaagagggccttctacggaaggagtacctgagtccatgagggaagagtaccggcaggaacagcagagtgctgtggatgttgacgatggtcattttgtcaacatagagctggagtaa
EPI2071443                       atgagtcttctaaccgaggtcgaaacgcctaccaaaaacggatgggagtgcaactgcagcgattcaagtgaccctctcgttattgccgcaagtatcattgggatcttgcacttgatattgtggattcttgatcgccttttcttcaaatgcgtttatcgtcgccttaaatacggtttgaaaagagggccttctacggaaggagtacctgagtccatgagggaagagtaccggcaggaacagcagagtgctgtggatgttgacgatggtcattttgtcaacatagagctggagtaa
EPI2071451                       atgagtcttctaaccgaggtcgaaacgcctaccaaaaacggatgggagtgcaactgcagcgattcaagtgaccctctcgttattgccgcaagtatcattgggatcttgcacttgatattgtggattcttgatcgccttttcttcaaatgcgtttatcgtcgccttaaatacggtttgaaaagagggccttctacggaaggagtacctgagtccatgagggaagagtaccggcaggaacagcagagtgctgtggatgttgacgatggtcattttgtcaacatagagctggagtaa
EPI2071459                       atgagtcttctaaccgaggtcgaaacgcctaccaaaaacggatgggagtgcaactgcagcgattcaagtgatcctctcgttattgccgcaagtatcattgggatcttgcacttgatattgtggattcttgatcgccttttcttcaaatgcgtttatcgtcgccttaaatacggtttgaaaagagggccttctacggaaggagtacctgagtccatgagggaagagtaccggcaggaacagcagagtgctgtggatgttgacgatggtcattttgtcaacatagagctggagtaa
EPI2071467                       atgagtcttctaaccgaggtcgaaacgcctaccaaaaacggatgggagtgcaactgcagcgattcaagtgatcctctcgttattgccgcaagtatcattgggatcttgcacttgatattgtggattcttgatcgccttttcttcaaatgcgtttatcgtcgccttaaatacggtttgaaaagagggccttctacggaaggagtacctgagtccatgagggaagagtaccggcaggaacagcagagtgctgtggatgttgacgatggtcattttgtcaacatagagctggagtaa
EPI2071475                       atgagtcttctaaccgaggtcgaaacgcctaccaaaaacggatgggagtgcaactgcagcgattcaagtgatcctctcgttattgccgcaagtatcattgggatcttgcacttgatattgtggattcttgatcgccttttcttcaaatgcgtttatcgtcgccttaaatacggtttgaaaagagggccttctacggaaggagtacctgagtccatgagggaagagtaccggcaggaacagcagagtgctgtggatgttgacgatggtcattttgtcaacatagagctggagtaa
EPI2071483                       atgagtcttctaaccgaggtcgaaacgcctaccaaaaacggatgggagtgcaactgcagcgattcaagtgaccctctcgttattgccgcaagtatcattgggatcttgcacttgatattgtggattcttgatcgccttttcttcaaatgcgtttatcgtcgccttaaatacggtttgaaaagagggccttctacggaaggagtacctgagtccatgagggaagagtaccggcaggaacagcagagtgctgtggatgttgacgatggtcattttgtcaacatagagctggagtaa
EPI2071491                       atgagtcttctaaccgaggtcgaaacgcctaccaaaaacggatgggagtgcaactgcagcgattcaagtgaccctctcgttattgccgcaagtatcattgggatcttgcacttgatattgtggattcttgatcgccttttcttcaaatgcgtttatcgtcgccttaaatacggtttgaaaagagggccttctacggaaggagtacctgagtccatgagggaagagtaccggcaggaacagcagagtgctgtggatgttgacgatggtcattttgtcaacatagagctggagtaa
EPI2071499                       atgagtcttctaaccgaggtcgaaacgcctaccaaaaacggatgggagtgcaactgcagcgattcaagtgatcctctcgttattgccgcaagtatcattgggatcttgcacttgatattgtggattcttgatcgccttttcttcaaatgcgtttatcgtcgccttaaatacggtttgaaaagagggccttctacggaaggagtacctgagtccatgagggaagagtaccggcaggaacagcagagtgctgtggatgttgacgatggtcattttgtcaacatagagctggagtaa
EPI2071507                       atgagtcttctaaccgaggtcgaaacgcctaccaaaaacggatgggagtgcaactgcagcgattcaagtgatcctctcgttattgccgcaagtatcattgggatcttgcacttgatattgtggattcttgatcgccttttcttcaaatgcgtttatcgtcgccttaaatacggtttgaaaagagggccttctacggaaggagtacctgagtccatgagggaagagtaccggcaggaacagcagagtgctgtggatgttgacgatggtcattttgtcaacatagagctggagtaa
EPI2071515                       atgagccttctaaccgaggtcgaaacgcctaccaaaaacggatgggagtgcaactgcagcgattcaagtgatcctctcgttattgccgcaagtatcattgggatcttgcacttgatattgtggattcttgatcgccttttctccaaatgcgtttatcgtcgccttaaatacggtttgaaaggagggccttctacggaaggagtacctgagtccatgagggaagagtaccggcaggaacagcagagtgctgtggatgttgacgatggtcattttgtcaacatagagctggagtaa
EPI2071523                       atgagtcttctaaccgaggtcgaaacgcctaccaaaaacggatgggagtgcaactgcagcgattcaagtgatcctctcgttattgccgcaagtgtcattgggatcttgcacttgatattgtggattcttgatcgccttttcttcaaatgcgtttatcgtcgccttaaatacggtttgaaaagagggccttctacggaaggagtacctgagtccatgagggaagagtaccggcaggaacagcagagtgctgtggatgttgacgatggtcattttgtcaacatagagctggagtaa
EPI2071531                       atgagtcttctaaccgaggtcgaaacgcctaccaaaaacggatgggagtgcaactgcagcgattcaagtgatcctctcgttattgccgcaagtatcattgggatcttgcacttgatattgtggattcttgatcgccttttcttcaaatgcgtttatcgtcgccttaaatacggtttgaaaagagggccttctacggaaggagtacctgagtccatgagggaagagtaccggcaggaacagcagagtgctgtggatgttgacgatggtcattttgtcaacatagagctggagtaa
EPI2071539                       atgagtcttctaaccgaggtcgaaacgcctaccaaaaacggatgggagtgcaactgcagcgattcaagtgaccctctcgttattgccgcaagtatcattgggatcttgcacttgatattgtggattcttgatcgccttttcttcaaatgcgtttatcgtcgccttaaatacggtttgaaaagagggccttctacggaaggagtacctgagtccatgagggaagagtaccggcaggaacagcagagtgctgtggatgttgacgatggtcattttgtcaacatagagctggagtaa
EPI2071547                       atgagtcttctaaccgaggtcgaaacgcctaccaaaaacggatgggagtgcaactgcagcgattcaagtgaccctctcgttattgccgcaagtatcattgggatcttgcacttgatattgtggattcttgatcgccttttcttcaaatgcgtttatcgtcgccttaaatacggtttgaaaagagggccttctacggaaggagtgcctgagtccatgagggaagagtaccggcaggaacagcagagtgctgtggatgttgacgatggtcattttgtcaacatagagctggagtaa
EPI2071555                       atgagtcttctaaccgaggtcgaaacgcctaccaaaaacggatgggagtgcaactgcagcgattcaagtgatcctctcgttattgccgcaagtatcattgggatcttgcacttgatattgtggattcttgatcgccttttcttcaaatgcgtttatcgtcgccttaaatacggtttgaaaagagggccttctacggaaggagtacctgagtccatgagggaagagtaccggcaggaacagcagagtgctgtggatgttgacgatggtcattttgtcaacatagagctggagtaa
EPI2071563                       atgagtcttctaaccgaggtcgaaacgcctaccaaaaacggatgggagtgcaactgcagcgattcaagtgatcctctcgttattgccgcaagtatcattgggatcttgcacttgatattgtggattcttgatcgccttttcttcaaatgcgtttatcgtcgccttaaatacggtttgaaaagagggccttctacggaaggagtacctgagtccatgagggaagagtaccggcaggaacagcagagtgctgtggatgttgacgatggtcattttgtcaacatagagctggagtaa
EPI2071571                       atgagtcttctaaccgaggtcgaaacgcctaccaaaaacggatgggagtgcaactgcagcgattcaagtgaccctctcgttattgccgcaagtatcattgggatcttgcacttgatattgtggattcttgatcgccttttcttcaaatgcgtttatcgtcgccttaaatacggtttgaaaagagggccttctacggaaggagtacctgagtccatgagggaagagtaccggcaggaacagcagagtgctgtggatgttgacgatggtcattttgtcaacatagagctggagtaa
EPI2071579                       atgagtcttctaaccgaggtcgaaacgcctaccaaaaacggatgggagtgcaactgcagcgattcaagtgatcctctcgttattgccgcaagtatcattgggatcttgcacttgatattgtggattcttgatcgccttttcttcaaatgcgtttatcgtcgccttaaatacggtttgaaaagagggccttctacggaaggagtacctgagtccatgagggaagagtaccggcaggaacagcagagtgctgtagatgttgacgatggtcattttgtcaacatagagctggagtaa
EPI2071587                       atgagtcttctaaccgaggtcgaaacgcctaccaaaaacggatgggagtgcaactgcagcgattcaagtgaccctctcgttattgccgcaagtatcattgggatcttgcacttgatattgtggattcttgatcgccttttcttcaaatgcgtttatcgtcgccttaaatacggtttgaaaagagggccttctacggaaggagtacctgagtccatgagggaagagtaccggcaggaacagcagagtgctgtggatgttgacgatggtcattttgtcaacatagagctggagtaa
EPI2071595                       atgagtcttctaaccgaggtcgaaacgcctaccaaaaacggatgggagtgcaactgcagcgattcaagtgatcctctcgttattgccgcaagtatcattgggatcttgcacttgatattgtggattcttgatcgccttttcttcaaatgcgtttatcgtcgccttaaatacggtttgaaaagagggccttctacggaaggagtacctgagtccatgagggaagagtaccggcaggaacagcagagtgctgtggatgttgacgatggtcattttgtcaacatagagctggagtaa
EPI2071603                       atgagtcttctaaccgaggtcgaaacgcctaccaaaaacggatgggagtgcaactgcagcgattcaagtgatcctctcgttattgccgcaagtatcattgggatcttgcacttgatattgtggattcttgatcgccttttcttcaaatgcgtttatcgtcgccttaaatacggtttgaaaagagggccttctacggaaggagtacctgagtccatgagggaagagtaccggcaggaacagcagagtgctgtggatgttgacgatggtcattttgtcaacatagagctggagtaa
EPI2071611                       atgagtcttctaaccgaggtcgaaacgcctaccaaaaacggatgggagtgcaactgcagcgattcaagtgaccctctcgttattgccgcaagtatcattgggatcttgcacttgatattgtggattcttgatcgccttttcttcaaatgcgtttatcgtcgccttaaatacggtttgaaaagagggccttctacggaaggagtacctgagtccatgagggaagagtaccggcaggaacagcagagtgctgtggatgttgacgatggtcattttgtcaacatagagctggagtaa
EPI2071619                       atgagtcttctaaccgaggtcgaaacgcctaccaaaaacggatgggagtgcaactgcagcgattcaagtgaccctctcgttattgccgcaagtatcattgggatcttgcacttgatattgtggattcttgatcgccttttcttcaaatgcgtttatcgtcgccttaaatacggtttgaaaagagggccttctacggaaggagtacctgagtccatgagggaagagtaccggcaggaacagcagagtgctgtggatgttgacgatggtcattttgtcaacatagagctggagtaa
EPI2071627                       atgagtcttctaaccgaggtcgaaacgcctaccaaaaacggatgggagtgcaactgcagcgattcaagtgatcctctcgttattgccgcaagtatcattgggatcttgcacttgatattgtggattcttgatcgccttttcttcaaatgcgtttatcgtcgccttaaatacggtttgaaaagagggccttctacggaaggagtacctgagtccatgagggaagagtaccggcaggaacagcagagtgctgtggatgttgacgatggtcattttgtcaacatagagctggagtaa
EPI2071635                       atgagtcttctaaccgaggtcgaaacgcctaccaaaaacggatgggagtgcaactgcagcgattcaagtgatcctctcgttattgccgcaagtatcattgggatcttgcacttgatattgtggattcttgatcgccttttcttcaaatgcgtttatcgtcgccttaaatacggtttgaaaagagggccttctacggaaggagtacctgagtccatgagggaagagtaccggcaggaacagcagagtgctgtggatgttgacgatggtcattttgtcaacatagagctggagtaa
EPI2071643                       atgagtcttctaaccgaggtcgaaacgcctaccaaaaacggatgggagtgcaactgcagcgattcaagtgaccctctcgttattgccgcaagtatcattgggatcttgcacttgatattgtggattcttgatcgccttttcttcaaatgcgtttatcgtcgccttaaatacggtttgaaaagagggccttctacggaaggagtacctgagtccatgagggaagagtaccggcaggaacagcagagtgctgtggatgttgacgatggtcattttgtcaacatagagctggagtaa
EPI2071651                       atgagtcttctaaccgaggtcgaaacgcctaccaaaaacggatgggagtgcaactgcagcgattcaagtgatcctctcgttattgccgcaagtatcattgggatcttgcacttgatattgtggattcttgatcgccttttcttcaaatgcgtttatcgtcgccttaaatacggtttgaaaagagggccttctacggaaggagtacctgagtccatgagggaagagtaccggcaggaacagcagagtgctgtggatgttgacgatggtcattttgtcaacatagagctggagtaa
EPI2071659                       atgagtcttctaaccgaggtcgaaacgcctaccaaaaacggatgggagtgcaactgcagcgattcaagtgatcctctcgttattgccgcaagtatcattgggatcttgcacttgatattgtggattcttgatcgccttttcttcaaatgcgtttatcgtcgccttaaatacggtttgaaaagagggccttctacggaaggagtacctgagtccatgagggaagagtaccggcaggaacagcagagtgctgtggatgttgacgatggtcattttgtcaacatagagctggagtaa
EPI2071667                       atgagtcttctaaccgaggtcgaaacgcctaccaaaaacggatgggagtgcaactgcagcgattcaagtgatcctctcgttattgccgcaagtatcattgggatcttgcacttgatattgtggattcttgatcgccttttcttcaaatgcgtttatcgtcgccttaaatacggtttgaaaagagggccttctacggaaggagtacctgagtccatgagggaagagtaccggcaggaacagcagagtgctgtggatgttgacgatggtcattttgtcaacatagagctggagtaa
EPI2071675                       atgagtcttctaaccgaggtcgaaacgcctaccaaaaacggatgggagtgcaactgcagcgattcaagtgatcctctcgttattgccgcaagtatcattgggatcttgcacttgatattgtggattcttgatcgccttttcttcaaatgcgtttatcgtcgccttaaatacggtttgaaaagagggccttctacggaaggagtacctgagtccatgagggaagagtaccggcaggaacagcagagtgctgtggatgttgacgatggtcattttgtcaacatagagctggagtaa
EPI2071683                       atgagtcttctaaccgaggtcgaaacgcctaccaaaaacggatgggagtgcaactgcagcgattcaagtgatcctctcgttattgccgcaagtatcattgggatcttgcacttgatattgtggattcttgatcgccttttcttcaaatgcgtttatcgtcgccttaaatacggtttgaaaagagggccttctacggaaggagtacctgagtccatgagggaagagtaccggcaggaacagcagagtgctgtggatgttgacgatggtcattttgtcaacatagagctggagtaa
EPI2071691                       atgagtcttctaaccgaggtcgaaacgcctaccaaaaacggatgggagtgcaactgcagcgattcaagtgatcctctcgttattgccgcaagtatcattgggatcttgcacttgatattgtggattcttgatcgccttttcttcaaatgcgtttatcgtcgccttaaatacggtttgaaaagagggccttctacggaaggagtacctgagtccatgagggaagagtaccggcaggaacagcagagtgctgtggatgttgacgatggtcattttgtcaacatagagctggagtaa
EPI2071699                       atgagtcttctaaccgaggtcgaaacgcctaccaaaaacggatgggagtgcaactgcagcgattcaagtgatcctctcgttattgccgcaagtatcattgggatcttgcacttgatattgtggattcttgatcgccttttcttcaaatgcgtttatcgtcgccttaaatacggtttgaaaagagggccttctacggaaggagtacctgagtccatgagggaagagtaccggcaggaacagcagagtgctgtggatgttgacgatggtcattttgtcaacatagagctggagtaa
EPI2071707                       atgagtcttctaaccgaggtcgaaacgcctaccaaaaacggatgggagtgcaactgcagcgattcaagtgaccctctcgttattgccgcaagtatcattgggatcttgcacttgatattgtggattcttgatcgccttttcttcaaatgcgtttatcgtcgccttaaatacggtttgaaaagagggccttctacggaaggagtacctaagtccatgagggaagagtaccggcaggaacagcagagtgctgtggatgttgacgatggtcattttgtcaacatagagctggagtaa
EPI2071715                       atgagtcttctaaccgaggtcgaaacgcctaccaaaaacggatgggagtgcaactgcagcgattcaagtgaccctctcgttattgccgcaagtatcattgggatcttgcacttgatattgtggattcttgatcgccttttcttcaaatgcgtttatcgtcgccttaaatacggtttgaaaagagggccttctacggaaggagtacctaagtccatgagggaagagtaccggcaggaacagcagagtgctgtggatgttgacgatggtcattttgtcaacatagagctggagtaa
EPI2071723                       atgagtcttctaaccgaggtcgaaacgcctaccaaaaacggatgggagtgcaactgcagcgattcaagtgatcctctcgttattgccgcaagtatcattgggatcttgcacttgatattgtggattcttgatcgccttttcttcaaatgcgtttatcgtcgccttaaatacggtttgaaaagagggccttctacggaaggagtacctgagtccatgagggaagagtaccggcaggaacagcagagtgctgtggatgttgacgatggtcattttgtcaacatagagctggagtaa
EPI2071731                       atgagtcttctaaccgaggtcgaaacgcctaccaaaaacggatgggagtgcaactgcagcgattcaagtgatcctctcgttattgccgcaagtatcattgggatcttgcacttgatattgtggattcttgatcgccttttcttcaaatgcgtttatcgtcgccttaaatacggtttgaaaagagggccttctacggaaggagtacctgagtccatgagggaagagtaccggcaggaacagcagagtgctgtagatgttgacgatggtcattttgtcaacatagagctggagtaa
EPI2071739                       atgagtcttctaaccgaggtcgaaacgcctaccaaaaacggatgggagtgcaactgcagcgattcaagtgaccctctcgttattgccgcaagtatcattgggatcttgcacttgatattgtggattcttgatcgccttttcttcaaatgcgtttatcgtcgccttaaatacggtttgaaaagagggccttctacggaaggagtacctaagtccatgagggaagagtaccggcaggaacagcagagtgctgtggatgttgacgatggtcattttgtcaacatagagctggagtaa
EPI2071747                       atgagtcttctaaccgaggtcgaaacgcctaccaaaaacggatgggagtgcaactgcagcgattcaagtgaccctctcgttattgccgcaagtatcattgggatcttgcacttgatattgtggattcttgatcgccttttcttcaaatgcgtttatcgtcgccttaaatacggtttgaaaagagggccttctacggaaggagtacctaagtccatgagggaagagtaccggcaggaacagcagagtgctgtggatgttgacgatggtcattttgtcaacatagagctggagtaa
EPI2071755                       atgagtcttctaaccgaggtcgaaacgcctaccaaaaacggatgggagtgcaactgcagcgattcaagtgaccctctcgttattgccgcaagtatcattgggatcttgcacttgatattgtggattcttgatcgccttttcttcaaatgcgtttatcgtcgccttaaatacggtttgaaaagagggccttctacggaaggagtacctgagtccatgagggaagagtaccggcaggaacagcagagtgctgtggatgttgacgatggtcattttgtcaacatagagctggagtaa
EPI2071763                       atgagtcttctaaccgaggtcgaaacgcctaccaaaaacggatgggagtgcaactgcagcgattcaagtgatcctctcgttattgccgcaagtatcattgggatcttgcacttgatattgtggattcttgatcgccttttcttcaaatgcgtttatcgtcgccttaaatacggtttgaaaagagggccttctacggaaggagtacctgagtccatgagggaagagtaccggcaggaacagcagagtgctgtggatgttgacgatggtcattttgtcaacatagagctggagtaa
EPI2071771                       atgagtcttctaaccgaggtcgaaacgcctaccaaaaacggatgggagtgcaactgcagcgattcaagtgatcctctcgttattgccgcaagtatcattgggatcttgcacttgatattgtggattcttgatcgccttttcttcaaatgcgtttatcgtcgccttaaatacggtttgaaaagagggccttctacggaaggagtacctgagtccatgagggaagagtaccggcaggaacagcagagtgctgtggatgttgacgatggtcattttgtcaacatagagctggagtaa
EPI2071779                       atgagtcttctaaccgaggtcgaaacgcctaccaaaaacggatgggagtgcaactgcagcgattcaagtgatcctctcgttattgccgcaagtatcattgggatcttgcacttgatattgtggattcttgatcgccttttcttcaaatgcgtttatcgtcgccttaaatacggtttgaaaagagggccttctacggaaggagtacctgagtccatgagggaagagtaccggcaggaacagcagagtgctgtggatgttgacgatggtcattttgtcaacatagagctggagtaa
EPI2071787                       atgagtcttctaaccgaggtcgaaacgcctaccaaaaacggatgggagtgcaactgcagcgattcaagtgaccctctcgttattgccgcaagtatcattgggatcttgcacttgatattgtggattcttgatcgccttttcttcaaatgcgtttatcgtcgccttaaatacggtttgaaaagagggccttctacggaaggagtacctaagtccatgagggaagagtaccggcaggaacagcagagtgctgtggatgttgacgatggtcattttgtcaacatagagctggagtaa
EPI2071795                       atgagtcttctaaccgaggtcgaaacgcctaccaaaaacggatgggagtgcaactgcagcgattcaagtgaccctctcgttattgccgcaagtatcattgggatcttgcacttgatattgtggattcttgatcgccttttcttcaaatgcgtttatcgtcgccttaaatacggtttgaaaagagggccttctacggaaggagtacctgagtccatgagggaagagtaccggcaggaacagcagagtgctgtggatgttgacgatggtcattttgtcaacatagagctggagtaa
EPI2071803                       atgagtcttctaaccgaggtcgaaacgcctaccaaaaacggatgggagtgcaactgcagcgattcaagtgaccctctcgttattgccgcaagtatcattgggatcttgcacttgatattgtggattcttgatcgccttttcttcaaatgcgtttatcgtcgccttaaatacggtttgaaaagagggccttctacggaaggagtacctaagtccatgagggaagagtaccggcaggaacagcagagtgctgtggatgttgacgatggtcattttgtcaacatagagctggagtaa
EPI2071811                       atgagtcttctaaccgaggtcgaaacgcctaccaaaaacggatgggagtacaactgcagcgattcaagtgatcctctcgttattgccgcaagtatcattgggatcttgcacttgatattgtggattcttgatcgccttttcttcaaatgcgtttatcgtcgccttaaatacggtttgaaaagagggccttctacggaaggagtacctgagtccatgagggaagagtaccggcaggaacagcagagtgctgtggatgttgacgatggtcattttgtcaacatagagctggagtaa
EPI2071819                       atgagtcttctaaccgaggtcgaaacgcctaccaaaaacggatgggagtgcaactgcagcgattcaagtgaccctctcgttattgccgcaagtatcattgggatcttgcacttgatattgtggattcttgatcgccttttcttcaaatgcgtttatcgtcgccttaaatacggtttgaaaagagggccttctacggaaggagtacctaagtccatgagggaagagtaccggcaggaacagcagagtgctgtggatgttgacgatggtcattttgtcaacatagagctggagtaa
EPI2071827                       atgagtcttctaaccgaggtcgaaacgcctaccaaaaacggatgggagtgcaactgcagcgattcaagtgaccctctcgttattgccgcaagtatcattgggatcttgcacttgatattgtggattcttgatcgccttttcttcaaatgcgtttatcgtcgccttaaatacggtttgaaaagagggccttctacggaaggagtacctaagtccatgagggaagagtaccggcaggaacagcagagtgctgtggatgttgacgatggtcattttgtcaacatagagctggagtaa
EPI2071835                       atgagtcttctaaccgaggtcgaaacgcctaccaaaaacggatgggagtgcaactgcagcgattcaagtgatcctctcgttattgccgcaagtatcattgggatcttgcacttgatattgtggattcttgatcgccttttcttcaaatgcgtttatcgtcgccttaaatacggtttgaaaagagggccttctacggaaggagtacctgagtccatgagggaagagtaccggcaggaacagcagagtgctgtggatgttgacgatggtcattttgtcaacatagagctggagtaa
EPI2071843                       atgagtcttctaaccgaggtcgaaacgcctaccaaaaacggatgggagtgcaactgcagcgattcaagtgatcctctcgttattgccgcaagtatcattgggatcttgcacttgatattgtggattcttgatcgccttttcttcaaatgcgtttatcgtcgccttaaatacggtttgaaaagagggccttctacggaaggagtacctgagtccatgagggaagagtaccggcaggaacagcagagtgctgtggatgttgacgatggtcattttgtcaacatagagctggagtaa
EPI2071851                       atgagtcttctaaccgaggtcgaaacgcctaccaaaaacggatgggagtgcaactgcagcgattcaagtgatcctctcgttattgccgcaagtatcattgggatcttgcacttgatattgtggattcttgatcgccttttcttcaaatgcgtttatcgtcgccttaaatacggtttgaaaagagggccttctacggaaggagtacctgagtccatgagggaagagtaccggcaggaacagcagagtgctgtggatgttgacgatggtcattttgtcaacatagagctggagtaa
EPI2071859                       atgagtcttctaaccgaggtcgaaacgcctaccaaaaacggatgggagtacaactgcagcgattcaagtgatcctctcgttattgccgcaagtatcattgggatcttgcacttgatattgtggattcttgatcgccttttcttcaaatgcgtttatcgtcgccttaaatacggtttgaaaagagggccttctacggaaggagtacctgagtccatgagggaagagtaccggcaggaacagcagagtgctgtggatgttgacgatggtcattttgtcaacatagagctggagtaa
EPI2071867                       atgagtcttctaaccgaggtcgaaacgcctaccaaaaacggatgggagtgcaactgcagcgattcaagtgatcctctcgttattgccgcaagtatcattgggatcttgcacttgatattgtggattcttgatcgccttttcttcaaatgcgtttatcgtcgccttaaatacggtttgaaaagagggccttctacggaaggagtacctgagtccatgagggaagagtaccggcaggaacagcagagtgctgtggatgttgacgatggtcattttgtcaacatagagctggagtaa
EPI2071875                       atgagtcttctaaccgaggtcgaaacgcctaccaaaaacggatgggagtgcaactgcagcgattcaagtgatcctctcgttattgccgcaagtatcattgggatcttgcacttgatattgtggattcttgatcgccttttcttcaaatgcgtttatcgtcgccttaaatacggtttgaaaagagggccttctacggaaggagtacctgagtccatgagggaagagtaccggcaggaacagcagagtgctgtggatgttgacgatggtcattttgtcaacatagagctggagtaa
EPI2071883                       atgagtcttctaaccgaggtcgaaacgcctaccaaaaacggatgggagtgcaactgcagcgattcaagtgatcctctcgttattgccgcaagtatcattgggatcttgcacttgatattgtggattcttgatcgccttttcttcaaatgcgtttatcgtcgccttaaatacggtttgaaaagagggccttctacggaaggagtacctgagtccatgagggaagagtaccggcaggaacagcagagtgctgtggatgttgacgatggtcattttgtcaacatagagctggagtaa
EPI2071891                       atgagtcttctaaccgaggtcgaaacgcctaccaaaaacggatgggagtgcaactgcagcgattcaagtgaccctctcgttattgccgcaagtatcattgggatcttgcacttgatattgtggattcttgatcgccttttcttcaaatgcgtttatcgtcgccttaaatacggtttgaaaagagggccttctacggaaggagtacctaagtccatgagggaagagtaccggcaggaacagcagagtgctgtggatgttgacgatggtcattttgtcaacatagagctggagtaa
EPI2071899                       atgagtcttctaaccgaggtcgaaacgcctaccaaaaacggatgggagtgcaactgcagcgattcaagtgatcctctcgttattgccgcaagtatcattgggatcttgcacttgatattgtggattcttgatcgccttttcttcaaatgcgtttatcgtcgccttaaatacggtttgaaaagagggccttctacggaaggagtacctgagtccatgagggaagagtaccggcaggaacagcagagtgctgtggatgttgacgatggtcattttgtcaacatagagctggagtaa
EPI2071907                       atgagtcttctaaccgaggtcgaaacgcctaccaaaaacggatgggagtgcaactgcagcgattcaagtgatcctctcgttattgccgcaagtatcattgggatcttgcacttgatattgtggattcttgatcgccttttcttcaaatgcgtttatcgtcgccttaaatacggtttgaaaagagggccttctacggaaggagtacctgagtccatgagggaagagtaccggcaggaacagcagagtgctgtggatgttgacgatggtcattttgtcaacatagagctggagtaa
EPI2071915                       atgagtcttctaaccgaggtcgaaacgcctaccaaaaacggatgggagtacaactgcagcgattcaagtgatcctctcgttattgccgcaagtatcattgggatcttgcacttgatattgtggattcttgatcgccttttcttcaaatgcgtttatcgtcgccttaaatacggtttgaaaagagggccttctacggaaggagtacctgagtccatgagggaagagtaccggcaggaacagcagagtgctgtggatgttgacgatggtcattttgtcaacatagagctggagtaa
EPI2071923                       atgagtcttctaaccgaggtcgaaacgcctaccaaaaacggatgggagtgcaactgcagcgattcaagtgaccctctcgttattgccgcaagtatcattgggatcttgcacttgatattgtggattcttgatcgccttttcttcaaatgcgtttatcgtcgccttaaatacggtttgaaaagagggccttctacggaaggagtacctaagtccatgagggaagagtaccggcaggaacagcagagtgctgtggatgttgacgatggtcattttgtcaacatagagctggagtaa
EPI2071931                       atgagtcttctaaccgaggtcgaaacgcctaccaaaaacggatgggagtgcaactgcagcgattcaagtgaccctctcgttattgccgcaagtatcattgggatcttgcacttgatattgtggattcttgatcgccttttcttcaaatgcgtttatcgtcgccttaaatacggtttgaaaagagggccttctacggaaggagtacctaagtccatgagggaagagtaccggcaggaacagcagagtgctgtggatgttgacgatggtcattttgtcaacatagagctggagtaa
EPI2071939                       atgagtcttctaaccgaggtcgaaacgcctaccaaaaacggatgggagtgcaactgcagcgattcaagtgatcctctcgttattgccgcaagtatcattgggatcttgcacttgatattgtggattcttgatcgccttttcttcaaatgcgtttatcgtcgccttaaatacggtttgaaaagagggccttctacggaaggagtacctgagtccatgagggaagagtaccggcaggaacagcagagtgctgtggatgttgacgatggtcattttgtcaacatagagctggagtaa
EPI2071947                       atgagtcttctaaccgaggtcgaaacgcctaccaaaaacggatgggagtgcaactgcagcgattcaagtgaccctctcgttattgccgcaagtatcattgggatcttgcacttgatattgtggattcttgatcgccttttcttcaaatgcgtttatcgtcgccttaaatacggtttgaaaagagggccttctacggaaggagtacctgagtccatgagggaagagtaccggcaggaacagcagagtgctgtggatgttgacgatggtcattttgtcaacatagagctggagtaa
EPI2071955                       atgagtcttctaaccgaggtcgaaacgcctaccaaaaacggatgggagtgcaactgcagcgattcaagtgatcctctcgttattgccgcaagtatcattgggatcttgcacttgatattgtggattcttgatcgccttttcttcaaatgcgtttatcgtcgccttaaatacggtttgaaaagagggccttctacggaaggagtacctgagtccatgagggaagagtaccgacaggaacagcagagtgctgtggatgttgacgatggtcattttgtcaacatagagctggagtaa
EPI2071963                       atgagtcttctaaccgaggtcgaaacgcctaccaaaaacggatgggagtgcaactgcagcgattcaagtgatcctctcgttattgccgcaagtatcattgggatcttgcacttgatattgtggattcttgatcgccttttcttcaaatgcgtttatcgtcgccttaaatacggtttgaaaagagggccttctacggaaggagtacctgagtccatgagggaagagtaccggcaggaacagcagagtgctgtggatgttgacgatggtcattttgtcaacatagagctggagtaa
EPI2071971                       atgagtcttctaaccgaggtcgaaacgcctaccaaaaacggatgggagtgcaactgcagcgattcaagtgaccctctcgttattgccgcaagtatcattgggatcttgcacttgatattgtggattcttgatcgccttttcttcaaatgcgtttatcgtcgccttaaatacggtttgaaaagagggccttctacggaaggagtacctaagtccatgagggaagagtaccggcaggaacagcagagtgctgtggatgttgacgatggtcattttgtcaacatagagctggagtaa
EPI2071979                       atgagtcttctaaccgaggtcgaaacgcctaccaaaaacggatgggagtgcaactgcagcgattcaagtgaccctctcgttattgccgcaagtatcattgggatcttgcacttgatattgtggattcttgatcgccttttcttcaaatgcgtttatcgtcgccttaaatacggtttgaaaagagggccttctacggaaggagtacctaagtccatgagggaagagtaccggcaggaacagcagagtgctgtggatgttgacgatggtcattttgtcaacatagagctggagtaa
EPI2071987                       atgagtcttctaaccgaggtcgaaacgcctaccaaaaacggatgggagtgcaactgcagcgattcaagtgaccctctcgttattgccgcaagtatcattgggatcttgcacttgatattgtggattcttgatcgccttttcttcaaatgcgtttatcgtcgccttaaatacggtttgaaaagagggccttctacggaaggagtacctaagtccatgagggaagagtaccggcaggaacagcagagtgctgtggatgttgacgatggtcattttgtcaacatagagctggagtaa
EPI2071995                       atgagtcttctaaccgaggtcgaaacgcctaccaaaaacggatgggagtgcaactgcagcgattcaagtgaccctctcgttattgccgcaagtatcattgggatcttgcacttgatattgtggattcttgatcgccttttcttcaaatgcgtttatcgtcgccttaaatacggtttgaaaagagggccttctacggaaggagtacctaagtccatgagggaagagtaccggcaggaacagcagagtgctgtggatgttgacgatggtcattttgtcaacatagagctggagtaa
EPI2072003                       atgagtcttctaaccgaggtcgaaacgcctaccaaaaacggatgggagtgcaactgcagcgattcaagtgaccctctcgttattgccgcaagtatcattgggatcttgcacttgatattgtggattcttgatcgccttttcttcaaatgcgtttatcgtcgccttaaatacggtttgaaaagagggccttctacggaaggagtacctgagtccatgagggaagagtaccggcaggaacagcagagtgctgtggatgttgacgatggtcattttgtcaacatagagctggagtaa
EPI2072011                       atgagtcttctaaccgaggtcgaaacgcctaccaaaaacggatgggagtgcaactgcagcgattcaagtgatcctctcgttattgccgcaagtatcattgggatcttgcacttgatattgtggattcttgatcgccttttcttcaaatgcgtttatcgtcgccttaaatacggtttgaaaagagggccttctacggaaggagtacctgagtccatgagggaagagtaccggcaggaacagcagagtgctgtggatgttgacgatggtcattttgtcaacatagagctggagtaa
EPI2072019                       atgagtcttctaaccgaggtcgaaacgcctaccaaaaacggatgggagtgcaactgcagcgattcaagtgatcctctcgttattgccgcaagtatcattgggatcttgcacttgatattgtggattcttgatcgccttttcttcaaatgcgtttatcgtcgccttaaatacggtttgaaaagagggccttctacggaaggagtacctgagtccatgagggaagagtaccggcaggaacagcagagtgctgtggatgttgacgatggtcattttgtcaacatagagctggagtaa
EPI2072027                       atgagtcttctaaccgaggtcgaaacgcctaccaaaaacggatgggagtgcaactgcagcgattcaagtgatcctctcgttattgccgcaagtatcattgggatcttgcacttgatattgtggattcttgatcgccttttcttcaaatgcgtttatcgtcgccttaaatacggtttgaaaagagggccttctacggaaggagtacctgagtccatgagggaagagtaccggcaggaacagcagagtgctgtggatgttgacgatggtcattttgtcaacatagagctggagtaa
EPI2072035                       atgagtcttctaaccgaggtcgaaacgcctaccaaaaacggatgggagtgcaactgcagcgattcaagtgatcctctcgttattgccgcaagtatcattgggatcttgcacttgatattgtggattcttgatcgccttttcttcaaatgcgtttatcgtcgccttaaatacggtttgaaaagagggccttctacggaaggagtacctgagtccatgagggaagagtaccggcaggaacagcagagtgctgtggatgttgacgatggtcattttgtcaacatagagctggagtaa
EPI2072043                       atgagtcttctaaccgaggtcgaaacgcctaccaaaaacggatgggagtgcaactgcagcgattcaagtgatcctctcgttattgccgcaagtatcattgggatcttgcacttgatattgtggattcttgatcgccttttcttcaaatgcgtttatcgtcgccttaaatacggtttgaaaagagggccttctacggaaggagtacctgagtccatgagggaagagtaccggcaggaacagcagagtgctgtggatgttgacgatggtcattttgtcaacatagagctggagtaa
EPI2072051                       atgagtcttctaaccgaggtcgaaacgcctaccaaaaacggatgggagtgcaactgcagcgattcaagtgatcctctcgttattgccgcaagtatcattgggatcttgcacttgatattgtggattcttgatcgccttttcttcaaatgcgtttatcgtcgccttaaatacggtttgaaaagagggccttctacggaaggagtacctgagtccatgagggaagagtaccggcaggaacagcagagtgctgtggatgttgacgatggtcattttgtcaacatagagctggagtaa
EPI2072059                       atgagtcttctaaccgaggtcgaaacgcctaccaaaaacggatgggagtgcaactgcagcgattcaagtgatcctctcgttattgccgcaagtatcattgggatcttgcacttgatattgtggattcttgatcgccttttcttcaaatgcgtttatcgtcgccttaaatacggtttgaaaagagggccttctacggaaggagtacctgagtccatgagggaagagtaccggcaggaacagcagagtgctgtggatgttgacgatggtcattttgtcaacatagagctggagtaa
EPI2072067                       atgagtcttctaaccgaggtcgaaacgcctaccaaaaacggatgggagtgcaactgcagcgattcaagtgatcctctcgttattgccgcaagtatcattgggatcttgcacttgatattgtggattcttgatcgccttttcttcaaatgcgtttatcgtcgccttaaatacggtttgaaaagagggccttctacggaaggagtacctgagtccatgagggaagagtaccggcaggaacagcagagtgctgtggatgttgacgatggtcattttgtcaacatagagctggagtaa
EPI2072075                       atgagtcttctaaccgaggtcgaaacgcctaccaaaaacggatgggagtgcaactgcagcgattcaagtgatcctctcgttattgccgcaagtatcattgggatcttgcacttgatattgtggattcttgatcgccttttcttcaaatgcgtttatcgtcgccttaaatacggtttgaaaagagggccttctacggaaggagtacctgagtccatgagggaagagtaccggcaggaacagcagagtgctgtggatgttgacgatggtcattttgtcaacatagagctggagtaa
EPI2072083                       atgagtcttctaaccgaggtcgaaacgcctaccaaaaacggatgggagtgcaactgcagcgattcaagtgatcctctcgttattgccgcaagtatcattgggatcttgcacttgatattgtggattcttgatcgccttttcttcaaatgcgtttatcgtcgccttaaatacggtttgaaaagagggccttctacggaaggagtacctgagtccatgagggaagagtaccggcaggaacagcagagtgctgtggatgttgacgatggtcattttgtcaacatagagctggagtaa
EPI2072091                       atgagtcttctaaccgaggtcgaaacgcctaccaaaaacggatgggagtgcaactgcagcgattcaagtgatcctctcgttattgccgcaagtatcattgggatcttgcacttgatattgtggattcttgatcgccttttcttcaaatgcgtttatcgtcgccttaaatacggtttgaaaagagggccttctacggaaggagtacctgagtccatgagggaagagtaccggcaggaacagcagagtgctgtggatgttgacgatggtcattttgtcaacatagagctggagtaa
EPI2072099                       atgagtcttctaaccgaggtcgaaacgcctaccaaaaacggatgggagtgcaactgcagcgattcaagtgatcctctcgttattgccgcaagtatcattgggatcttgcacttgatattgtggattcttgatcgccttttcttcaaatgcgtttatcgtcgccttaaatacggtttgaaaagagggccttctacggaaggagtacctgagtccatgagggaagagtaccggcaggaacagcagagtgctgtggatgttgacgatggtcattttgtcaacatagagctggagtaa
EPI2072107                       atgagtcttctaaccgaggtcgaaacgcctaccaaaaacggatgggagtgcaactgcagcgattcaagtgatcctctcgttattgccgcaagtatcattgggatcttgcacttgatattgtggattcttgatcgccttttcttcaaatgcgtttatcgtcgccttaaatacggtttgaaaagagggccttctacggaaggagtacctgagtccatgagggaagagtaccggcaggaacagcagagtgctgtggatgttgacgatggtcattttgtcaacatagagctggagtaa
EPI2072115                       atgagtcttctaaccgaggtcgaaacgcctaccaaaaacggatgggagtgcaactgcagcgattcaagtgatcctctcgttattgccgcaagtatcattgggatcttgcacttgatattgtggattcttgatcgccttttcttcaaatgcgtttatcgtcgccttaaatacggtttgaaaagagggccttctacggaaggagtacctgagtccatgagggaagagtaccggcaggaacagcagagtgctgtggatgttgacgatggtcattttgtcaacatagagctggagtaa
EPI2072123                       atgagtcttctaaccgaggtcgaaacgcctaccaaaaacggatgggagtgcaactgcagcgattcaagtgatcctctcgttattgccgcaagtatcattgggatcttgcacttgatattgtggattcttgatcgccttttcttcaaatgcgtttatcgtcgccttaaatacggtttgaaaagagggccttctacggaaggagtacctgagtccatgagggaagagtaccggcaggaaca???????????????????????????????????????????????????????
EPI2072131                       atgagtcttctaaccgaggtcgaaacgcctaccaaaaacggatgggagtgcaactgcagcgattcaagtgatcctctcgttattgccgcaagtatcattgggatcttgcacttgatattgtggattcttgatcgccttttcttcaaatgcgtttatcgtcgccttaaatacggtttgaaaagagggccttctacggaaggagtacctgagtccatgagggaagagtaccggcaggaacagcagagtgctgtggatgttgacgatggtcattttgtcaacatagagctggagtaa
EPI2072139                       atgagtcttctaaccgaggtcgaaacgcctaccaaaaacggatgggagtgcaactgcagcgattcaagtgaccctctcgttattgccgcaagtatcattgggatcttgcacttgatattgtggattcttgatcgccttttcttcaaatgcgtttatcgtcgccttaaatacggtttgaaaagagggccttctacggaaggagtacctgagtccatgagggaagagtaccggcaggaacagcagagtgctgtggatgttgacgatggtcattttgtcaacatagagctggagtaa
EPI2072147                       atgagtcttctaaccgaggtcgaaacgcctaccaaaaacggatgggagtgcaactgcagcgattcaagtgatcctctcgttattgccgcaagtatcattgggatcttgcacttgatattgtggattcttgatcgccttttcttcaaatgcgtttatcgtcgccttaaatacggtttgaaaagagggccttctacggaaggagtacctgagtccatgagggaagagtaccggcaggaacagcagagtgctgtggatgttgacgatggtcattttgtcaacatagagctggagtaa
EPI2072155                       atgagtcttctaaccgaggtcgaaacgcctaccaaaaacggatgggagtgcaactgcagcgattcaagtgatcctctcgttgttgccgcaagtatcattgggatcttgcacttgatattgtggattcttgatcgccttttcttcaaatgcgtttatcgtcgtcttaaatacggtttgaaaagagggccttctacggaaggagtacctgagtccatgagggaagagtaccggcaggaacagcagagtgctgtggatgttgacgatggtcattttgtcaacatagagctggagtaa
EPI2072163                       atgagtcttctaaccgaggtcgaaacgcctaccaaaaacggatgggagtgcaactgcagcgattcaagtgatcctctcgttattgccgcaagtatcattgggatcttgcacttgatattgtggattcttgatcgccttttcttcaaatgcgtttatcgtcgccttaaatacggtttgaaaagagggccttctacggaaggagtacctgagtccatgagggaagagtaccggcaggaacagcagagtgctgtggatgttgacgatggtcattttgtcaacatagagctggagtaa
EPI2072171                       atgagtcttctaaccgaggtcgaaacgcctaccaaaaacggatgggagtgcaactgcagcgattcaagtgatcctctcgttattgccgcaagtatcattgggatcttgcacttgatattgtggattcttgatcgccttttcttcaaatgcgtttatcgtcgccttaaatacggtttgaaaagagggccttctacggaaggagtacctgagtccatgagggaagagtaccggcaggaacagcagagtgctgtggatgttgacaatggtcattttgtcaacatagagctggagtaa
EPI2072179                       atgagtcttctaaccgaggtcgaaacgcctaccaaaaacggatgggagtgcaactgcagcgattcaagtgatcctctcgttattgccgcaagtatcattgggatcttgcacttgatattgtggattcttgatcgccttttcttcaaatgcgtttatcgtcgccttaaatacggtttgaaaagagggccttctacggaaggagtacctgagtccatgagggaagagtaccggcaggaacagcagagtgctgtggatgttgacgatggtcattttgtcaacatagagctggagtaa
EPI2072187                       atgagtcttctaaccgaggtcgaaacgcctaccaaaaacggatgggagtgcaactgcagcgattcaagtgatcctctcgttattgccgcaagtatcattgggatcttgcacttgatattgtggattcttgatcgccttttcttcaaatgcgtttatcgtcgccttaaatacggtttgaaaagagggccttctacggaaggagtacctgagtccatgagggaagagtaccgacaggaacagcagagtgctgtggatgttgacgatggtcattttgtcaacatagagctggagtaa
EPI2072195                       atgagtcttctaaccgaggtcgaaacgcctaccaaaaacggatgggagtgcaactgcagcgattcaagtgatcctctcgttattgccgcaagtatcattgggatcttgcacttgatattgtggattcttgatcgccttttcttcaaatgcgtttatcgtcgccttaaatacggtttgaaaagagggccttctacggaaggagtacctgagtccatgagggaagagtaccggcaggaacagcagagtgctgtggatgttgacgatggtcattttgtcaacatagagttggagtaa
EPI2072203                       atgagtcttctaaccgaggtcgaaacgcctaccaaaaacggatgggagtgcaactgcagcgattcaagtgatcctctcgttattgccgcaagtatcattgggatcttgcacttgatattgtggattcttgatcgccttttcttcaaatgcgtttatcgtcgccttaaatacggtttgaaaagagggccttctacggaaggagtacctgagtccatgagggaagagtaccggcaggaacagcagagtgctgtggatgttgacgatggtcattttgtcaacatagagttggagtaa
EPI2072211                       atgagtcttctaaccgaggtcgaaacgcctaccaaaaacggatgggagtgcaactgcagcgattcaagtgatcctctcgttgttgccgcaagtatcattgggatcttgcacttgatattgtggattcttgatcgccttttcttcaaatgcgtttatcgtcgtcttaaatacggtttgaaaagagggccttctacggaaggagtacctgagtccatgagggaagagtaccggcaggaacagcagagtgctgtggatgttgacgatggtcattttgtcaacatagagctggagtaa
EPI2072219                       atgagtcttctaaccgaggtcgaaacgcctaccaaaaacggatgggagtgcaactgcagcgattcaagtgatcctctcgttgttgccgcaagtatcattgggatcttgcacttgatattgtggattcttgatcgccttttcttcaaatgcgtttatcgtcgtcttaaatacggtttgaaaagagggccttctacggaaggagtacctgagtccatgagggaagagtaccggcaggaacagcagagtgctgtggatgttgacgatggtcattttgtcaacatagagctggagtaa
EPI2072227                       atgagtcttctaaccgaggtcgaaacgcctaccaaaaacggatgggagtgcaactgcagcgattcaagtgatcctctcgttattgccgcaagtatcattgggatcttgcacttgatattgtggattcttgatcgccttttcttcaaatgcgtttatcgtcgccttaaatacggtttgaaaagagggccttctacggaaggagtacctgagtccatgagggaagagtaccggcaggaacagcagagtgctgtggatgttgacgatggtcattttgtcaacatagagctggagtaa
EPI2072235                       atgagtcttctaaccgaggtcgaaacgcctaccaaaaacggatgggagtgcaactgcagcgattcaagtgatcctctcgttattgccgcaagtatcattgggatcttgcacttgatattgtggattcttgatcgccttttcttcaaatgcgtttatcgtcgccttaaatacggtttgaaaagagggccttctacggaaggagtacctgagtccatgagggaagagtaccggcaggaacagcagagtgctgtggatgttgacgatggtcattttgtcaacatagagctggagtaa
EPI2072243                       atgagtcttctaaccgaggtcgaaacgcctaccaaaaacggatgggagtgcaactgcagcgattcaagtgatcctctcgttgttgccgcaagtatcattgggatcttgcacttgatattgtggattcttgatcgccttttcttcaaatgcgtttatcgtcgtcttaaatacggtttgaaaagagggccttctacggaaggagtacctgagtccatgagggaagagtaccggcaggaacagcagagtgctgtggatgttgacgatggtcattttgtcaacatagagctggagtaa
EPI2072251                       atgagtcttctaaccgaggtcgaaacgcctaccaaaaacggatgggagtgcaactgcagcgattcaagtgatcctctcgttgttgccgcaagtatcattgggatcttgcacttgatattgtggattcttgatcgccttttcttcaaatgcgtttatcgtcgtcttaaatacggtttgaaaagagggccttctacggaaggagtacctgagtccatgagggaagagtaccggcaggaacagcagagtgctgtggatgttgacgatggtcattttgtcaacatagagctggagtaa
EPI2072259                       atgagtcttctaaccgaggtcgaaacgcctaccaaaaacggatgggagtgcaactgcagcgattcaagtgatcctctcgttattgccgcaagtatcattgggatcttgcacttgatattgtggattcttgatcgccttttcttcaaatgcgtttatcgtcgccttaaatacggtttgaaaagagggccttctacggaaggagtacctgagtccatgagggaagagtaccggcaggaacagcagagtgctgtggatgttgacgatggtcattttgtcaacatagagctggagtaa
EPI2072267                       atgagtcttctaaccgaggtcgaaacgcctaccaaaaacggatgggagtgcaactgcagcgattcaagtgatcctctcgttgttgccgcaagtatcattgggatcttgcacttgatattgtggattcttgatcgccttttcttcaaatgcgtttatcgtcgtcttaaatacggtttgaaaagagggccttctacggaaggagtacctgagtccatgagggaagagtaccggcaggaacagcagagtgctgtggatgttgacgatggtcattttgtcaacatagagctggagtaa
EPI2072275                       atgagtcttctaaccgaggtcgaaacgcctaccaaaaacgaatgggagtgcaactgcagcgattcaagtgatcctctcgttgttgccgcaagtatcattgggatcttgcacttgatattgtggattcttgatcgccttttcttcaaatgcgtttatcgtcgtcttaaatacggtttgaaaagagggccttctacggaaggagtacctgagtccatgagggaagagtaccggcaggaacagcagagtgctgtggatgttgacgatggtcattttgtcaacatagagctggagtaa
EPI2072283                       atgagtcttctaaccgaggtcgaaacgcctaccaaaaacggatgggagtgcaactgcagcgattcaagtgatcctctcgttgttgccgcaagtatcattgggatcttgcacttgatattgtggattcttgatcgccttttcttcaaatgcgtttatcgtcgtcttaaatacggtttgaaaagagggccttctacggaaggagtacctgagtccatgagggaagagtaccggcaggaacagcagagtgctgtggatgttgacgatggtcattttgtcaacatagagctggagtaa
EPI2072291                       atgagtcttctaaccgaggtcgaaacgcctaccaaaaacggatgggagtgcaactgcagcgattcaagtgatcctctcgttgttgccgcaagtatcattgggatcttgcacttgatattgtggattcttgatcgccttttcttcaaatgcgtttatcgtcgtcttaaatacggtttgaaaagagggccttctacggaaggagtacctgagtctatgagggaagagtaccggcaggaacagcagagtgctgtggatgttgacgatggtcattttgtcaacatagagctggagtaa
EPI2072299                       atgagtcttctaaccgaggtcgaaacgcctaccaaaaacggatgggagtgcaactgcagcgattcaagtgatcctctcgttattgccgcaagtatcattgggatcttgcacttgatattgtggattcttgatcgccttttcttcaaatgcgtttatcgtcgccttaaatacggtttgaaaagagggccttctacggaaggagtacctgagtccatgagggaagagtaccggcaggaacagcagagtgctgtggatgttgacgatggtcattttgtcaacatagagctggagtaa
EPI2072307                       atgagtcttctaaccgaggtcgaaacgcctaccaaaaacggatgggagtgcaactgcagcgattcaagtgatcctctcgttattgccgcaagtatcattgggatcttgcacttgatattgtggattcttgatcgccttttcttcaaatgcgtttatcgtcgccttaaatacggtttgaaaagagggccttctacggaaggagtacctgagtccatgagggaagagtaccggcaggaacagcagagtgctgtggatgttgacgatggtcattttgtcaacatagagctggagtaa
EPI2072315                       atgagtcttctaaccgaggtcgaaacgcctaccaaaaacggatgggagtgcaactgcagcgattcaagtgatcctctcgttattgccgcaagtatcattgggatcttgcacttgatattgtggattcttgatcgccttttcttcaaatgcgtttatcgtcgccttaaatacggtttgaaaagagggccttctacggaaggagtacctgagtccatgagggaagagtaccggcaggaacagcagagtgctgtggatgttgacgatggtcattttgtcaacatagagctggagtaa
EPI2072323                       atgagtcttctaaccgaggtcgaaacgcctaccaaaaacggatgggagtgcaactgcagcgattcaagtgatcctctcgttattgccgcaagtatcattgggatcttgcacttgatattgtggattcttgatcgccttttcttcaaatgcgtttatcgtcgccttaaatacggtttgaaaagagggccttctacggaaggagtacctgagtccatgagggaagagtaccggcaggaacagcagagtgctgtggatgttgacgatggtcattttgtcaacatagagctggagtaa
EPI2072331                       atgagtcttctaaccgaggtcgaaacgcctaccaaaaacggatgggagtgcaactgcagcgattcaagtgatcctctcgttattgccgcaagtatcattgggatcttgcacttgatattgtggattcttgatcgccttttcttcaaatgcgtttatcgtcgccttaaatacggtttgaaaagagggccttctacggaaggagtacctgagtccatgagggaagagtaccggcaggaacagcagagtgctgtggatgttgacgatggtcattttgtcaacatagagctggagtaa
EPI2072339                       atgagtcttctaaccgaggtcgaaacgcctaccaaaaacggatgggagtgcaactgcagcgattcaagtgatcctctcgttattgccgcaagtatcattgggatcttgcacttgatattgtggattcttgatcgccttttcttcaaatgcgtttatcgtcgccttaaatacggtttgaaaagagggccttctacggaaggagtacctgagtccatgagggaagagtaccggcaggaacagcagagtgctgtggatgttgacgatggtcattttgtcaacatagagctggagtaa
EPI2072347                       atgagtcttctaaccgaggtcgaaacgcctaccaaaaacggatgggagtgcaactgcagcgattcaagtgatcctctcgttattgccgcaagtatcattgggatcttgcacttgatattgtggattcttgatcgccttttcttcaaatgcgtttatcgtcgccttaaatacggtttgaaaagagggccttctacggaaggagtacctgagtctatgagggaagagtaccggcaggaacagcagagtgctgtggatgttgacgatggtcattttgtcaacatagagctggagtaa
EPI2072355                       atgagtcttctaaccgaggtcgaaacgcctaccaaaaacggatgggagtgcaactgcagcgattcaagtgatcctctcgttattgccgcaagtatcattgggatcttgcacttgatattgtggattcttgatcgccttttcttcaaatgcgtttatcgtcgccttaaatacggtttgaaaagagggccttctacggaaggagtacctgagtccatgagggaagagtaccggcaggaacagcagagtgctgtggatgttgacgatggtcattttgtcaacatagagctggagtaa
EPI2073451                       atgagtcttctaaccgaggtcgaaacgcctaccaaaaacggatgggagtgcaactgcagcgattcaagtgatcctctcgttattgccgcaagtatcattgggatcttgcacttgatattgtggattcttgatcgccttttcttcaaatgtgtttatcgtcgccttaaatacggtttgaaaagagggccttctacggaaggagtacctgagtccatgagggaagagtaccggcaggaacagcagagtgctgtggatgttgacgatggtcattttgtcaacatagagctggagtaa
EPI2073459                       atgagtcttctaaccgaggtcgaaacgcctaccaaaaacggatgggagtgcaactgcagcgattcaagtgatcctctcgttattgccgcaagtatcattgggatcttgcacttgatattgtggattcttgatcgccttttcttcaaatgtgtttatcgtcgccttaaatacggtttgaaaagagggccttctacggaaggagtacctgagtccatgagggaagagtaccggcaggaacagcagagtgctgtggatgttgacgatggtcattttgtcaacatagagctggagtaa
EPI2073467                       atgagtcttctaaccgaggtcgaaacgcctaccaaaaacggatgggagtgcaactgcagcgattcaagtgatcctctcgttattgccgcaagtatcattgggatcttgcacttgatattgtggattcttgatcgccttttcttcaaatgcgtttatcgtcgccttaaatacggtttgaaaagagggccttctacggaaggagtacctgagtccatgagggaagagtaccggcaggaacagcagagtgctgtggatgttgacgatggtcattttgtcaacatagagctggagtaa
EPI2073616                       atgagtcttctaaccgaggtcgaaacgcctaccaaaaacggatgggagtgcaactgcagcgattcaagtgatcctctcgttattgccgcaagtatcattgggatcttgcacttgatattgtggattcttgatcgccttttcttcaaatgcgtttatcgtcgccttaaatacggtttgaaaagagggccttctacggaaggagtacctgagtccatgagggaagagtaccggcaggaacagcagagtgctgtggatgttgacgatggtcattttgtcaacatagagctggagtaa
EPI2073619                       atgagtcttctaaccgaggtcgaaacgcctaccaaaaacggatgggagtgcaactgcagcgattcaagtgatcctctcgttattgccgcaagtatcattgggatcttgcacttgatattgtggattcttgatcgccttttcttcaaatgcgtttatcgtcgccttaaatacggtttgaaaagagggccttctacggaaggagtacctgagtccatgagggaagagtaccggcaggaacagcagagtgctgtggatgttgacgatggtcattttgtcaacatagagctggagtaa
EPI2073627                       atgagtcttctaaccgaggtcgaaacgcctaccaaaaacggatgggagtgcaactgcagcgattcaagtgatcctctcgttattgccgcaagtatcattgggatcttgcacttgatattgtggattcttgatcgccttttcttcaaatgcgtttatcgtcgccttaaatacggtttgaaaagagggccttctacggaaggagtacctgagtccatgagggaagagtaccggcaggaacagcagagtgctgtggatgttgacgatggtcattttgtcaacatagagctggagtaa
EPI2073635                       atgagtcttctaaccgaggtcgaaacgcctaccaaaaacggatgggagtgcaactgcagcgattcaagtgatcctctcgttattgccgcaagtatcattgggatcttgcacttgatattgtggattcttgatcgccttttcttcaaatgtgtttatcgtcgtcttaaatacggtttgaaaagagggccttctacggaaggagtacctgagtccatgagggaagagtaccggcaggaacagcagagtgctgtggatgttgacgatggtcattttgtcaacatagagctggagtaa
EPI2073643                       atgagtcttctaaccgaggtcgaaacgcctaccaaaaacggatgggagtgcaactgcagcgattcaagtgatcctctcgttattgccgcaagtatcattgggatcttgcacttgatattgtggattcttgatcgccttttcttcaaatgcgtttatcgtcgccttaaatacggtttgaaaagagggccttctacggaaggagtacctgagtccatgagggaagagtaccggcaggaacagcagagtgctgtggatgttgacgatggtcattttgtcaacatagagctggagtaa
[truncated: 7,097,473 more chars]
