# Supplementary material for: Computational Structural Analysis Predicts Host-Range Promiscuity and Antiviral Resistance in North American H5N1 Lineages
Source: Comput Struct Biotechnol J. 2026 May 8;35(1):0066. doi: 10.34133/csbj.0066 (PMC13153456; doi:10.34133/csbj.0066)
Supplement: Supplementary 1 — Files S1 to S23 Figs. S24 to S30 [file csbj.0066.f1.zip › supplemental_data_file_19.nexus]

#NEXUS

BEGIN DATA;
DIMENSIONS  NTAX=257 NCHAR=1410;
FORMAT DATATYPE=DNA GAP=- MISSING=?;
MATRIX

EPI460427    atgaatccaaatcagaagataataaccattgggtcaatctgcatggtaattggagtaatcagcctgatattacaaattggaaacataatctcaatatgggttagccattcaatccagactggaaatcaaaaccaccctgaaacatgcaatcaaagtgtcattacctacgaaaacaatacttgggtgaatcggacatatattaacatcagcaataccaattttattgctgaacaggctgtagcttcagtgacactagcgggcaattcttctctctgccccattagtgggtgggctatatacagcaaggacaatggtataagaattggttccaagggggatgtatttgtcatcagagagccattcatttcatgctctcacttggaatgcaggaccttttttctaactcaaggagccttgttgaatgacaaacattccaatggaaccgtcaaagacagaagcccctacagaaccttaatgagctgtcctgttggtgaggctccctctccatacaattcaaggtttgagtcggttgcttggtcggcaagtgcttgtcatgatggcattggttggttgacaattggtatttccgggccagacaatggggcagtggctgtattgaaatacaatggcataataacagacactatcaaaagttggagaaacaacatattgaggacacaagaatctgaatgtgcctgcataaatggttcttgctttactataatgaccgatggaccaagtaatgggcaggcctcatataagattttcaagatagagaaggggaaggtagtcaaatcagtcgagttgaatgctcctaattaccactacgaggagtgttcttgttatcctgatgctggcgagataatatgtgtgtgcagagataattggcatggttcgaatcgaccatgggtgtctttcaatcagaatctagagtatcagataggatacatatgcagcggggttttcggagacaatccacgccccagtgatggaacaggcagctgtggtccagtgtcttctaatggagcatatggagtaaaggggttttcatttaaatacggcaagggtgtttggataggaaggactaaaagcactagttcaaggagtggatttgagatgatttgggaccctaatggatggacagagacagacagtagtttctcggtgaagcaagatatcgtagcaataactgattggtcaggatatagcgggagttttgtccaacatccagaattaacaggactggactgcatgagaccttgcttctgggttgaactgatcaggggacggcccaaggagaatacaatctggactagtgggagcagcatttccttctgtggggtaaatagcgacactgtaggttggtcttggccagacggtgctgag????????????????????????
EPI115057    atgaatccaaatcaaaagataataactattgggtcaatctgcatggtaattggaataataagtctggtgctacaaattggaaatataatttcaatatgggttagccattcaatccaaactggaagtcagaaccaccccgaaacatgcaatcaaagtgtcattacctacgaaaacaatacttgggtgaatcagacatacatcaacataagtaataccaatttaattgcaggacaggctgtagctccagtaacactagtaggcaattcctctctctgccccatcagtggatgggctatatacagcaaggacaatggtataagaataggttccaagggagatgtatttgtcatcagagagccttttatttcatgctctcacttggaatgcaggaccttctttctaactcaaggggccttgttgaatgacaagcattccaatggaaccgttaaagacagaagcccctatagaaccctaatgagctaccctgttggtgaagctccttctccatacaattcaaagtttgagtctgttgcttggtcagcaagtgcttgtcatgatggcattagttggttgacaattggtatttccggtcctgacaatggggcggtggctgtattgaaatacaatggcataataacagatactatcaagagttggagagacaacatattgagaacacaagagtctgaatgtgcctgtattaatggttcttgctttaccataatgactgatggaccaagtaatggccaggcctcatacaagatcttcaagatagaaaaggggagggtagtcaaatcagttgagttgaatgcccctaattaccactatgaggagtgctcctgttatcctgatgctagtgaggtaatgtgtatatgcagagacaactggcatggttcaaatcgaccatgggtgtccttcaatcagaatctagaatatcaaataggatacatatgcagcggagtttttggagacaacccgcgccccaatgatggaacaggcagttgtggtccagtgtcttctaatggggcatatggagtaaaggggttttcatttaaatacggtaatggtgtttggataggaagaactaaaagtactagctcaaggagtgggtttgagatgatttgggatcccaatgggtggacagagacagacagcagtttctctgtgaaacaagatattgtagcaataactgattggtcaggatatagcggaagttttgttcagcatccagaactgacggggttggattgcatgaggccttgcttctgggttgagctgataagaggaagacccaaggagaatacaatctggaccagtgggagcagcatttccttttgtggagtaaatagtgacactgtgggttggtcttggccagacggtgctgagttgccattcaccattgacaagtag
EPI116761    atgaatccaaatcaaaagataataactattgggtcaatctgcatggtaattggaataataagtctggtgctacaaattggaaatataatttcaatatgggttagccattcaatccaaactggaagtcagaactaccccgaaacatgcaatcaaagtgtcattacctacgaaaacaatacttgggtgaatcagacatacatcaacataagtaataccaatttaattgcaggacaggctgtagctccagtaacactagcaggcaattcctctctctgccccatcagtggatgggctatatacagcaaggacaatggtataagaataggttccaagggagatgtatttgtcatcagagagccttttatttcatgctctcacttggaatgcaggaccttctttctaactcaaggggccttgttgaatgacaagcattccaatggaaccgttaaagacagaagcccctatagaaccctaatgagctgccctgttggtgaagctccttctccatacaattcaaggtttgagtctgttgcttggtcagcaagtgcttgtcatgatggcattagttggttgacaattggtatttccggtcctgacaatggggcggtggctgtattgaaatacaatggcataataacagatactatcaagagttggagagacaacatattgagaacacaagagtctgaatgtgcctgtattaatggttcttgctttaccataatgactgatggaccaagtaatggccaggcctcatacaagatcttcaagatagaaaaggggagggtagtcaaatcagttgagttgaatgcccctaattaccactatgaggagtgctcctgttatcctgatgctagtgaggtaatgtgtgtatgcagagacaactggcatggttcaaatcgaccatgggtgtccttcaatcagaatctagaatatcaaataggatacatatgcagcggagtttttggagacaacccgcgccccaatgatggaacaggcagttgtggtccagtgtcttctaatggggcatatggagtaaaggggttttcatttaaatacggtaatggtgtttggataggaagaactaaaagtactagctcaaggagtgggtttgagatgatttgggatcccaatgggtggacagagacagacagcagtttctctgtgaaacaagatattgtagcaataactgattggtcaggatatagcggaagttttgttcagcatccagaactgacggggttggattgcatgaggccttgcttctgggttgagctgatcagaggaagacccaaggagaatacaatctggaccagtgggagcagcatttccttttgtggagtaaatagtgacactgtgggttggtcttggccagacggtgctgagttgccattcaccattgacaagtag
EPI118674    atgaatccaaatcaaaagataataaccattgggtcaatctgcatggtaattggaataataagtctggtgctacaaattggaaatacaatttcaatatgggttagccattcaatccaaactggaagtcagaactaccccgaaacatgcaatcaaagtgtcattacctacgaaaacaatacttgggtgaatcagacatacatcaacataagtaataccaatttaattgcagaacaggctgtagctccagtaacactagcaggcaattcctctctctgtcccatcagtggatgggctatattcagcaaggataacggtataagaataggttccaagggagatgtatttgtcatcagagagccttttatttcgtgctctcacttggaatgcaggaccttctttctaactcagggggccttgttgaatgacaagcattccaatggaaccgttaaagacagaagcccctatagaactctgatgagctgccctgttggtgaagctccttccccatacaactcaaggtttgagtctgttgcttggtcagcaagtgcttgtcatgatggcattagttggttgacaattggtatttccggccctgacaatggggcagtggctgtattgaaatacaatggcataataacagataccatcaagagttggagaaacaacatattgagaacacaagagtctgaatgtgcctgtattaatggttcttgctttaccataatgactgatggaccaagtaatggccaggcctcatacaagatcttcaagatagaaaaggggagggtagtcaaatcagttgagttgaatgcccctaattaccactatgaggagtgctcctgttatcctgatgctagcgaggtagtgtgtgtatgcagagacaactggcatggttcaaatcgaccatgggtgtccttcaatcagaacttagaatatcaaataggatacatatgcagcggaatttttggagataacccgcgccccaacgatggaacaggcagttgtggtccagtgtcttctaatggggcatatggagtaaaggggttttcatttaaatacggtaatggtgtttggataggaagaactaaaagtactagctcaaggagtgggtttgagatgatttgggatcccaatgggtggacagagacagatagcagtttctctgtgaaacaagatattgtagcaataactgattggtcaggatatagcggaagttttgttcagcatccagaactgacggggctggattgcatgaggccttgcttctgggtcgagctgatcagaggaagacccaaggaaaatacaatctggaccagtgggagcagcatttctttttgtggagtaaatagcgacactgtgggttggtcttggccagacggtgctgagttgccattcaccattgacaagtag
EPI118676    atgaatccaaatcaaaagataataactattgggtcaatctgcatggtaattggaataataagtctggtgctacaaattggaaatataatttcaatatgggttagccattcaatccaaattggaagtcagaactaccccgaaacatgcaatcaaagtgtcattacctacgaaaacaacacttgggtgaatcagacatacatcaacataagtaataccaatttaattggaggacaggctgtagctccagtaacactagcaggcaattcctctctctgccccattagtggatgggctatatacagcaaggataccggtataagaataggttccaagggagatgtatttgtcatcagagagccttttatttcatgctctcacttggaatgcaggaccttctttctaactcaaggggccttgttgaatgacaagcattccaatggaaccgttaaagacagaagcccctatagaaccctaatgagctgccctattggtgaagctccttctccatacaattcaaggtttgagtctgttgcttggtcagcaagtgcttgtcatgatggcattagttggttgacaattggtatttccggtcctgacaatggggcggtggctgtattgaaatacaatggcataataacagatactatcaagagttggagaaacaacatattgagaacacaagagtctgaatgtgcctgtattaatggttcttgctttaccataatgactgacggaccaagtaatggccaggcctcatacaagattttcaagatagaaaaggggagggtagtcaaatcggttgagttgaatgcccctaattaccactatgaggagtgctcctgttatcctgatgctagcgaggtgatgtgtgtgtgcagagacaactggcatggttcaaatcgaccatgggtgtcctttaatcagaatctagaatatcagataggatacatatgcagcggagtttttggagacaacccgcgccccaatgatggaacaggcagttgtggtccagtgtcttctaatggggcatatggggtaaaggggttttcctttaaatacggtaatggtgtttggataggaaggaccaaaagcactagctcaaggagtgggtttgagatgatttgggatcccaacgggtgggcagagacagacagcagtttctctgtgaaacaagatattgtagcaataactgattggtcaggatatagcggaagttttgttcagcatccagaactgacggggttggattgcatgaggccttgcttctgggttgagctgatcagaggaagacccaaggagaatacaatctggaccagtgggagcagcatttccttttgtggagtaaatagtgacactgtgggttggtcttggccagacggtgctgagttgccattcaccattgacaagtaa
EPI141398    atgaatccaaatcaaaagataataactattgggtcaatctgcatggtaattggaataataagtctggtgctacaaattggaaatataatttcaatatgggttagccattcaatccaaactgggagtcagaactaccccgaaacatgcaatcaaagtgtcattacctacgaaaacaatacttgggtgaatcagacatacatcaacataagtaataccaatttaattgcaggacaggctgtagctccagtaacactagcaggcaattcctctctctgccccatcagtggatgggctatatacagcaaggacaatggtataagaataggttccaagggagatgtatttgtcatcagagagccttttatttcatgctctcacttggaatgcaggaccttctttctaactcaaggggccttgttgaatgacaagcattccaatggaaccgttaaagacagaagcccctatagaaccctaatgagctgccctgttggtgaagccccttctccatacaattcaaggtttgagtctgttgcttggtcagcaagtgcttgtcatgatggcattagttggttgacaattggtatttccggtcctgacaatggggcggtggctgtattgaaatacaatggcctaataacagatactatcaagagttggagagacaacatattgagaacacaagagtctgaatgtgcctgtattaatggttcttgctttaccataatgactgatggaccaagtaatggccaggcctcatacaagatcttcaagatagaaaaggggagggtagtcaaatcagttgagttgaatgcccctaattaccactatgaggagtgctcctgttatcctgatgctagtgaggtaatgtgtgtatgcagagacaactggcatggttcaaatcgaccatgggtgtccttcaatcagaatctagaatatcaaataggatacatatgcagcggagtttttggagacaacccgcgccccaatgacggaacaggcagttgtggtccagtgtcttctaatggggcatatggagtaaaggggttttcatttaaatacggtaatggtgtttggataggaagaactaaaagtactagctcaaggagtgggtttgagatgatttgggatcccaatgggtggacagagacagacagcagtttctctgtgaaacaagatattgtagcaataactgattggtcaggatatagcggaagttttgttcagcatccagaactgacagggttggattgcatgaggccttgcttctgggttgagctgatcagaggaagacccaaggagaatacagtctggaccagtgggagcatcatttccttttgtggagtaaatagtgacactgtgggttggtcttggccagacggtgctgagttgccattcaccattgacaagtag
EPI164472    atgaatccaaatcaaaagataataactattgggtcaatctgcatggtaattggaataataagtctggtgctacaaattggaaatatagtttcaatatgggttagccattcaatccagactggaagtcagaactaccccgaaacatgcaatcaaagtgtcattacctacgaaaacaatacttgggtgaatcagacatacatcaacataagtaataccaatttaattgcaggacaggctgtagctccagtaacactagcaggcaactcctctctctgccccatcaatggatgggctatatacagcaaggataacggtataagaataggttccaagggagatgtatttgtcatcagagagccttttatttcatgctctcacttggaatgcaggaccttctttctaactcaaggggccttattgaatgacaagcattccaatggaaccgttaaagacagaagcccctatagaaccctaatgagctgccctgttggtgaagctccttctccatacaattcaaggtttgagtctgttgcttggtcagcaagtgcttgtcatgatggcattagttggttgacaattggtatttccggtcctgacaatggggcggtggctgtattgaaatacaatggcataataacagatactatcaagagttggagaaacaacatattgagaacacaagagtctgaatgtgcctgtattaatggttcttgctttaccataatgactgatggaccaagtaatggccaggcctcatacaagattttcaagatagaaaaggggagggtagtcaaatcagttgagttgaatgcccctaattaccactatgaggagtgctcctgttatcctgatgctagcgaggtaatgtgtgtatgcagagacaactggcatggttcaaatcgaccatgggtgtccttcaatcagaatctagaataccaaataggatacatatgcagcggagtttttggagacaacccgcgccccaatgatggaacaggcagttgtggtccagtgtcttctaatggggcatatggagtaaaggggttttcatttaaatacggtaatggtgtttggataggaagaactaaaagcactagctcaaggagtgggtttgagatgatttgggatcccaatgggtggacagagacagatagcagtttctctgtgaaacaagatattgtagcaataactgattggtcaggatatagcggaagttttattcagcatccagaactgacggggttggattgcatgaggccttgcttctgggtcgagctgatcagaggaagacccaaggagaatacaatctggaccagtgggagcagcatttccttttgtggagtaaatagtgacactgtgggttggtcttggccagacggtgctgagttgccattcaccattgacaagtag
EPI184262    atgaatccaaatcaaaagataataactattgggtcaatctgcatggcaattggaataattagtctggtattacaaattggaaatataatctcaatatgggttagccattcaatccagactggaagtcaaaaccatcctgaaacatgcaatcaaagtg------------------------------------------------------------------ttgctgaacaggctatagccccagtaacactagcaggcaattcctctctttgtcccattagtggatgggctatatacagcaaggacaacggtataaggataggttccaagggagatgtatttgtcatcagagagccatttatttcgtgctctcacttggagtgcaggactttcttcctgactcaaggggccttgttgaatgacaagcattccgatggaactgttaaagacagaagtccctatagaaccttaatgagctgtcctattggtgaggctccctctccatacaattcaaggtttgagtcggttgcttggtcggcaagtgcttgccatgatggcaatagctggctgacaattggtatttccgggccagacaacggggcggtggctgtattgaaatacaatggtataataacggacactatcaaaagttggagagacaacatattgagaacacaagagtctgaatgtgcctgcataaatggtttttgctttactataatgactgatggaccaagtaatggccaggcctcatacaagattttcaagatagaaaaggggaaggtagccaaatcagttgagttgaatgctcctaattaccactatgaggagtgttcctgttatcctgatgctggcgaggtaatgtgtgtatgcagagataactggcatggttcgaatcgaccatgggtgtctttcaatcagaatctagaatatcagataggatacatatgcagcggggtttttggagacaatccacgccccaatgatggaacaggcagttgtggtccagtgtcttctaatggggcatatggagtaaaggggttttcatttaaatacggcaatggtgtttggataggaagaactaaaagcactagttcaaggagtggatttgaaatgatttgggatcccaatggatggacagagacagacaatagtttctcagtgaagcaagatatcgtagcaataactgattggtcagggtatagcgggagttttgtccagcatccagaattaacaggactggactgcatgagaccttgcttctgggttgagctaatcaggggatggcccaaggagaatacaatctggactagtgggagcagcatttccttttgtggagtaaatagcgacactgtaggttggtcttggccaggcggtgctgagttgccattcaccattgacaagtag
EPI222551    atgaatccaaatcaaaagataataactattgggtcaatctgcatggtaattggaataataagtctggtgctacaaattggaaatataatttcaatatgggttagccattcaatccaaattggaagtcaggactaccccgaaacatgcaatcaaagtgtcattacctacaaaaacaacacttgggtgaatcagacatacatcaacataagtaataccaatttaattggaggacaggctgtagctccagtaacactagcaggcaattcctctctctgccccatcagtggatgggctatatacagcaaggataacggtataagaataggttcaaagggagatgtatttgtcataagagagccttttatttcatgctctcacttggaatgcaggaccttttttctaactcaaggggccttgttgaatgacaagcattccaatggaaccgttaaagacagaagcccctatagaaccctaatgagctgccctattggtgaagctccttctccatacaattcaaggtttgagtctgttgcttggtcagcaagtgcttgtcatgatggcattagttggttgacaattggtatttccggtcctgacaatggggcggtggctgtattgaaatacaatggcataataacagatactatcaagagttggagaaacaatatattgagaacacaagagtctgaatgtgcctgtattaatggttcttgctttaccataatgactgatggaccaagtaatggccaggcctcatacaagattttcaagatagaaaaggggagggtagtcaaatcggttgaattgaacgcccctaattaccactatgaggagtgctcctgttatcctgatgctagcgaggtaatgtgtgtgtgcagagacaactggcatggttcaaatcgaccatgggtgtccttcaatcagaatctagaatatcaaataggatacatatgcagcggaatttttggagacaacccgcgccccaatgatggaacaggcagttgtggtccagtgtcttctaatggggcatatggggtaaaggggttttcatttaaatacggtaatggtgtttggataggaaggaccaaaagcactagctcaaggagtgggtttgagatgatttgggatcccaacgggtgggcagagacagacagcagtttctctgtgaaacaagatattgtagcaataactgattggtcaggatatagcggaagttttgttcagcatccagaactgacggggttggattgcatgaggccttgcttctgggttgagctgatcagaggaaaacccaaggagaatacgatctggaccagtgggagcagcatttccttttgtggagtaaatagtgacactgtgggttggtcttggccagacggtgctgagttgccattcaccattgacaagtaa
EPI222591    atgaatccaaatcaaaagataataactattgggtcaatctgcatggtaattggaataataagtctggtgctacaaattggaaatataatttcaatatgggttagccattcaatccaaattggaagtcagggctaccccgaaacatgcaatcaaagtgtcattacctacgaaaacaacacttgggtgaatcagacatacatcaacataagtaataccaatttaattggaggacaggctgtagctccagtaacactagcaggcaattcctctctctgccccatcagtggatgggctatatacagcaaggataacggtataagaataggttccaagggagatgtatttgtcataagagagccttttatttcatgctctcacttggaatgcaggaccttctttctaactcaaggtgccttgttgaatgacaagcattccaatggaaccgttaaagacagaagcccctatagaaccctaatgagctgccctattggtgaagctccttctccatacaattcaaggtttgagtctgttgcttggtcagcaagtgcttgtcatgatggcattagttggttgacaattggtatttccggtcctgacaatggggcggtggctgtattgaaatacaatggcataataacagatactatcaagagttggagaaacaatatattgagaacacaagagtctgaatgtgcctgtattaatggttcttgctttaccataatgactgatggaccaagtaatggccaggcctcatacaagattttcaagatagaaaaggggagggtagtcaaatcggttgaattgaatgcccctaattaccactatgaggagtgctcctgttatcctgatgctagcgaggtaatgtgtgtgtgcagagacaactggcatggttcaaatcgaccatgggtgtccttcaatcagaatctagaatatcaaataggatacatatgcagcggagtttttggagacaacccgcgccccaatgatggaacaggcagttgtggtccagtgtcttctaatggggcatatggggtaaaggggttttcatttaaatacggtaatggtgtttggataggaaggaccaaaagcactagctcaaggagtgggtttgagatgatttgggatcccaacgggtgggcagagacagacagcagtttctctgtgaaacaagatattgtagcaataactgattggtcaggatatagcggaagttttgttcagcatccagaactgacggggttggattgcatgaggccttgcttctgggttgagctgatcagaggaaaacccaaagagaatacgatctggaccagtgggagcagcatttccttttgtggagtaaatagtgacactgtgggttggtcttggccagacggtgctgagttgccattcaccattgacaagtaa
EPI222599    atgaatccaaatcaaaagataataactattgggtcaatctgcatggtaattggaataataagtctggtgctacaaattggaaatataatttcaatatgggttagccattcaatccaaattggaagtcaggactaccccgaaacatgcaatcaaagtgtcattacctacgaaaacaacacttgggtgaatcagacatacatcaacataagtaataccaatttaattggaggacaggctgtagctccagtaacactagcaggcaattcctctctctgccccatcagtggatgggctatatacagcaaggataacggtataagaataggttccaagggagatgtatttgtcataagagagccttttatttcatgctctcacttggaatgcaggaccttctttctaactcaaggggccttgttgaatgacaagcattccaatggaaccgttaaagacagaagcccctatagaaccctaatgagctgccctattggtgaagctccttctccatacaattcaaggtttgagtctgttgcttggtcagcaagtgcttgtcatgatggcattagttggttgacaattggtatttccggtcctgacaatggggcggtggctgtattgaaatacaatggcataataacagatactatcaagagttggagaaacaatatattgagaacacaagagtctgaatgtgcctgtattaatggttcttgctttaccataatgactgatggaccaagtaatggccaggcctcatacaagattttcaagatagaaaaggggagggtagtcaaatcggttgaattgaatgcccctaattaccactatgaggagtgctcctgttatcctgatgctagcgaggtaatgtgtgtgtgcagagacaactggcatggttcaaatcgaccatgggtgtccttcaatcagaatctagaatatcaaataggatacatatgcagcggagtttttggagacaacccgcgccccaatgatggaacaggcagttgtggtccagtgtcttctaatggggcatatggggtaaaggggttttcatttaaatacggtaatggtgtttggataggaaggaccaaaagcactagctcaaggagtgggtttgagatgatttgggatcccaacgggtgggcagagacagacagcagtttctctgtgaaacaagatattgtagcaataactgattggtcaggatatagcggaagttttgttcagcatccagaactgacggggttggattgcatgaggccttgcttctgggttgagctgatcagaggaaaacccaaggagaatacgatctggaccagtgggagcagcatttccttttgtggagtaaatagtgacactgtgggttggtcttggccagacggtgctgagttgccattcatcattgacaagtaa
EPI222704    atgaatccaaatcaaaagataataactattgggtcaatctgcatggtaattggaataataagtctggtgctacaaattggaaatataatttcaatatgggttagccattcaatccaaactggaagtcagaactaccccgaaacatgcaatcaaagtg---------------------------------------------------------------tagttgcaggacaggctgtagctccagtaacactagcaggcaattcctctctctgccccatcagtggatgggctatatacagcaaggacaatggtataagaataggttccaagggagatgtatttgtcatcagagagccttttatttcatgctctcacttggaatgcaggaccttctttctaactcaaggggccttgttgaatgacaagcattccaatggaaccgttaaagacagaagcccctatagaaccctaatgagctgccctgttggtgaagctccttctccatacaattcaaggtttgagtctgttgcttggtcagcaagtgcttgtcatgacggcattagttggttgacaattggtatttccggtcctgacaatggggcggtggctgtattgaaatacaatggcataataacagatactatcaagagttggagagacaacatattgagaacacaagagtctgaatgtgcctgtattaatggttcttgctttaccataatgactgatggaccaagtgatggccaagcctcatacaagatcttcaagatagaaaaggggagggtagtcaaatcagttgagttgaatgcccctaattaccactatgaggagtgctcctgttatcctgatgctagtgaggtaatgtgtgtatgcagagacaactggcatggttcaaatcgaccatgggtgtccttcaatcagaatctagaatatcaaataggatatatatgcagcggagtttttggagacaacccgcgccccaatgatggaacaggcagttgtggtccagtgtcttctaatggggcatatggagtaaaggggttttcatttaaatacggtaatggtgtttggataggaagaattaaaagtactagctcaaggagtgggtttgagatgatttgggatcccaatgggtggacagagacagacagcagtttctctgtgaaacaagatattgtagcaataactgattggtcaggatatagtggaagttttgttcagcatccagaactgacggggttggattgcatgaggccttgcttctgggttgagctgatcagaggaagacccaaggagaatacaatctggaccagtgggagcagcatttccttttgtggagtaaatagtgacactgtgggttggtcttggccagacggtgctgagttgccattcaccattgacaagtag
EPI222712    atgaatccaaatcaaaagataataactattgggtcaatctgcatggtaattggaataataagtctggtgctacaaattggaaatataatttcaatatgggttagccattcaatccaaactggaagtcaaaactaccccgaaacatgcaatcaaagtg---------------------------------------------------------------tagttgcaggacaggctgtagctccagtaacactagcaggcaattcctctctctgccccatcagtggatgggctatatacagcaaggacaatggtataagaataggttccaagggagatgtatttgtcatcagagagccttttatttcatgctctcacttggaatgcaggaccttctttctaactcaaggggccttgttgaatgacaagcattccaatggaaccgttaaagacagaagcccctatagaaccctaatgagctgccctgttggtgaagctccttctccatacaattcaaggtttgagtctgttgcttggtcagcaagtgcttgtcatgacggcattagttggttgacaattggtatttccggtcctgacaatggggcggtggctgtattgaaatacaatggcataataacagatactatcaagagttggagagacaacatattgagaacacaagagtctgaatgtgcctgtattaatggttcttgctttaccataatgactgatggaccaagtgatggccaagcctcatacaagatcttcaagatagaaaaggggagggtagtcaaatcagttgagttgaatgcccctaattaccactatgaggagtgctcctgttatcctgatgctagtgaggtaatgtgtgtatgcagagacaactggcatggttcaaatcgaccatgggtgtccttcaatcagaatctagaatatcaaataggatatatatgcagcggagtttttggagacaacccgcgccccaatgatggaacaggcagttgtggtccagtgtcttctaatggggcatatggagtaaaggggttttcatttaaatacggtaatggtgtttggataggaagaactaaaagtactagctcaaggagtgggtttgagatgatttgggatcccaatgggtggacagagacagacagcagtttctctgtgaaacaagatattgtagcaataactgattggtcaggatatagtggaagttttgttcagcatccagaactgacggggttggattgcatgaggccttgcttctgggttgagctgatcagaggaagacccaaggagaatacaatctggaccagtgggagcagcatttccttttgtggagtaaatagtgacactgtgggttggtcttggccagacggtgctgagttgccattcaccattgacaagtag
EPI225155    atgaatccaaatcaaaagataataactattgggtcaatctgcatggtaattggaataataagtctggtgctacaaattggaaatataatttcaatatgggttagccattcaatccaaattggaagtcagaactaccccgaaacatgcaatcaaagtgtcattacctacgaaaacaacacttgggtgaatcagacatacatcaacataagtaataccaatttaattggaggacaggctgtagctccagtaacactagcaggcaattcctctctctgccccattagtggatgggctatatacagcaaggataacggtataagaataggttccaagggagatgtatttgtcatcagagagccttttatttcatgctctcacttggaatgcaggaccttctttctaactcaaggggccttgttgaatgacaagcattccaatggaaccgttaaagacagaagcccctatagaaccctaatgagctgccctattggtgaagctccttctccatacaattcaaggtttgagtctgttgcttggtcagcaagtgcttgtcatgatggcattagttggttgacaattggtatttccggtcctgacaatggggcggtggctgtattgaaatacaatggcataataacagatactatcaagagttggagaaacaacatattgagaacacaagagtctgaatgtgcctgtattaatggttcttgctttaccataatgactgacggaccaagtaatggccaggcctcatacaagattttcaagatagaaaaggggagggtagtcaaatcggttgagttgaatgcccctaattaccactatgaggagtgctcctgttatcctgatgctagcgaggtgatgtgtgtgtgcagagacaactggcatggttcaaatcgaccatgggtgtcctttaatcagaatctagaatatcagataggatacatatgcagcggagtttttggagacaacccgcgccccaatgatggaacaggcagttgtggtccagtgtcttctaatggggcatatggggtaaaggggttttcctttaaatacggtaatggtgtttggataggaaggaccaaaagcactagctcaaggagtgggtttgagatgatttgggatcccaacgggtgggcagagacagacagcagtttctctgtgaaacaagatattgtagcaataactgattggtcaggatatagcggaagttttgttcagcatccagaactgacggggttggattgcatgaggccttgcttctgggttgagctgatcagaggaagacccaaggagaatacaatctggaccagtgggagcagcatttccttttgtggagtaaatagtgacactgtgggttggtcttggccagacggtgctgagttgccattcaccattgacaagtaa
EPI229681    atgaatccaaatcaaaagataataactattgggtcaatttgcatggtaattggaataataagtctggtgctacaaattggaaatataatctcaatatgggttagccattcaatccaaactggaagccagaaccaccccgaaacatgcaatcaaagtgtcattacctacgaaaacaatacttgggtgaatcaaacatacatcaacataagtaataccaatttaattgcagaacaggctgtagctccaataacactagcaggcaattcctctctctgtcccatcagtggatgggctatatacagcaaggataatggtataagaataggttccaagggagatgtatttgtcatcagagagccttttatttcatgctcccacttggagtgcaggactttctttctaactcaaggggccttgttgaatgacaagcactccaatggaaccgttaaagacagaagcccttatagaaccctaatgagctgtcctgttggtgaagctccttctccatacaattcaaggtttgagtctgttgcttggtcagcaagtgcttgtcatgatggcattagttggttgacaattggtatttccggcccagacaatggggcagtggctgtattgaaatacaatggcataataacagatactatcaagagttggagaaacaatatattgagaacacaagagtctgaatgtgcctgcattaatggttcttgctttaccataatgactgatggaccaagtaatgaccaggcctcatacaagattttcaagatagaaaaggggaaggtagtcaaatcagttgagttgaatgcccctaattaccactatgaggagtgctcctgttatcctgatgctagcgaggtaatgtgtgtatgcagagacaactggcatggttcaaatcgaccatgggtgtccttcaatcagaacctagaatatcaaataggatacatatgcagcggaatttttggagacaacccgcgccccaatgatggaacaggcagttgtggtccagtgtcttctaatggggcatatggagtaaaggggttttcatttaaatacggtaacggtgtttggataggaagaactaaaagtactagctcaaggagtgggtttgagatgatttgggaccccaatgggtggacagagacagacaacagtttctctgtgaaacaggatattgtggcaataactgattggtcaggatatagcggtagtttcgttcagcatccagaattgacggggttggattgcatgaggccttgcttctgggttgagctgatcagaggaagacccaaggagaatacaatttggaccagtggaagcagcatttccttttgtggagtaaatagcgacaccgtgggttggtcttggccagacggtgctgagttgccattcaccattgacaagtag
EPI230660    atgaatccaaatcaaaagataataactattgggtcaatctgcatggtaattggaataataagtctggtgctacaaattggaaatataatttcaatatgggttagccattcaatccaaactgggagtcagaactaccccgaaacatgcaatcaaagtgtcattacctacgaaaacaatacttgggtgaatcagacatacatcaacataagtaataccaatttaattgcaggacaggctgtagctccagtaacactagcaggcaattcctctctctgccccatcagtggatgggctatatacagcaaggacaatggtataagaataggttccaagggagatgtatttgtcatcagagagccttttatttcatgctctcacttggaatgcaggaccttctttctaactcaaggggccttgttgaatgacaagcattccaatggaaccgttaaagacagaagcccctatagaaccctaatgagctgccctgttggtgaagccccttctccatacaattcaaggtttgagtctgttgcttggtcagcaagtgcttgtcatgatggcattagttggttgacaattggtatttccggtcctgacaatggggcggtggctgtattgaaatacaatggcctaataacagatactatcaagagttggagagacaacatattgagaacacaagagtctgaatgtgcctgtattaatggttcttgctttatcataatgactgatggaccaagtaatggccaggcctcatacaagatcttcaagatagaaaaggggagggtagtcaaatcagttgagttgaatgcccctaattaccactatgaggagtgctcctgttatcctgatgctagtgaggtaatgtgtgtatgcagagacaactggcatggttcaaatcgaccatgggtgtccttcaatcagaatctagaatatcaaataggatacatatgcagcggagtttttggagacaacccgcgccccaatgacggaacaggcagttgtggtccagtgtcttctaatggggcatatggagtaaaggggttttcatttaaatacggtaatggtgtttggataggaagaactaaaagtactagctcaaggagtgggtttgagatgatttgggatcccaatgggtggacagagacagacagcagtttctctgtgaaacaagatattgtagcaataactgattggtcaggatatagcggaagttttgttcagcatccagaactgacagggttggattgcatgaggccttgcttctgggttgagctgatcagaggaagacccaaggagaatacagtctggaccagtgggagcatcatttccttttgtggagtaaatagtgacactgtgggttggtcttggccagacggtgctgagttgccattcacc????????????
EPI230708    atgaatccaaatcaaaagataataaccattgggtcaatctgcatggtaattggaataataagtctggtgctacaaattggaaatataatttcaatatgggttagccattcaatccaaactgggagtcagaactaccccgaaacatgcaatcaaagtgtcattacctacgaaaacaatacttgggtgaatcagacatacatcaacataagtaataccaatttaattgtagaacaggctgtagctccagtaacactagcaggcaattcctctctctgtcccatcagtggatgggctatatacagcaaggataacggtataagaataggttccaagggagatgtatttgtcatcagagagccttttatttcgtgctctcacttggaatgcaggaccttctttctaactcagggggccttgttgaatgacaagcattccaatggaaccgttaaagacagaagcccctatagaactctgatgagctgccctgttggtgaagctccttccccatacaactcaaggtttgagtctgttgcttggtcagcaagtgcttgtcatgatggcattagttggttgacaattggtatttccggccctgacaatggggcagtggctgtattgaaatacaatggcataataacagataccatcaagagttggagaaacaacatattgagaacacaagagtctgaatgtgcctgtattaatggttcttgctttaccctaatgactgatggaccaagtaatggccaggcctcatacaagatcttcaagatagaaaaggggagggtagtcaaatcagttgagttgaatgcccctaattaccactatgaggagtgctcctgttatcctgatgctagcgaggtagtgtgtgtatgcagagacaactggcatggttcaaatcgaccatgggtgtccttcaatcagaacttagaatatcaaataggatacatatgcagcggaatttttggagataacccgcgccccaatgatggaacaggcagttgtggtccagtgtcttctaatggggcatatggagtaaaggggttttcatttaaatacggtaatggtgtttggataggaagaactaaaagtactagctcaaggagtgggtttgaggtgatttgggatcccaatgggtggacagagacagatagcagtttctctgtgaaacaagatattgtatcaataactgattggtcaggatatagcggaagttttgttcagcatccagaactgacggggctggattgcatgaggccttgcttctgggtcgagctaatcagaggaagacccaaggaaaatacaatctggaccagtgggagtagcatttctttttgtggagtaaatagcgacactgtgggttggtcttggccagacggtgctgagttgccattcaccattgacaagtag
EPI238047    atgaatccaaatcaaaagataataaccattgggtcaatctgcatggcaattggaataataagtctggtgttacaaattggaaatataatctcaatatgggttagtcattcaattcagactggaagtcagagccaccctgaaacatgcaatcaaagtgtcattacctacgaaaacaatacttgggtaaatcaaacatacattaacataagtaataccaatttaattgcagaacagactgtagctccagtaacactagcaggcaattcctctctctgtcccatcagtggatgggctatatacagcaaggacaatggtataaggataggttccaagggagatgtatttgtcatcagagagccttttatttcatgctctcacttggaatgcaggactttctttctaactcaaggggccttgttgaatgacaagcattccaatggaaccgttaaagacagaagcccttatagaactctaatgagctgtcctgttggtgaagctccctctccatacaattcaaggtttgagtctgttgcttggtcagcaagtgcttgccacgatggcattagttggttgacaattggtatttctggcccagacaatggggcagtggctgtattgaaatacaatggcataataacagatactatcaagagttggagaaacaacatattgaggacacaagagtctgaatgtgcctgcattaatggttcttgctttaccataatgactgatggaccaagtaatggccaggcctcatacaagattttcaagatagaaaagggaaaggtagtcaaatcggttgagttgaatgcccctaattaccactatgaggagtgttcctgttatcctgatgctagcgaggtgatgtgtgtatgcagagacaactggcatggttcaaatcgaccatgggtgtccttcgatcagaatctagagtatcaaataggatacatatgcagcggggtttttggagacaatccacgccccaatgatgggacaggcagttgtggtccagtgtcttctaatggggcatatggggtaaaagggttttcatttaaatacggtaacggtgtttggataggaagaactaaaagtactagctcaaggagcggatttgagatgatttgggatcccaatggatggacagagacggacaacagtttctctgtgaagcaagacattgtagcaataactgattggtcaggatatagcggaagttttgttcagcatccagaactgacaggactagactgcatgagaccttgcttctgggttgagctaatcaggggaagacccaaggagaatacaatctggactagtgggagcagcatttccttttgtggagtaaatagcgacactgtgggttggtcttggccagacggtgctgagttgccattcaccattgacaagtag
EPI296724    atgaatccaaatcaaaagataataactattgggtcaatctgcatggtaattggaataataagtctggtgctacaaattggaaatataatttcaatatgggttagccattcaatccaaattggaagtcaggactaccccgaaacatgcaatcaaagtgtcattacctacgaaaacaacacttgggtgaatcagacatacatcaacataagtaataccaatttaattggaggacaggctgtagctccagtaacactagcaggcaattcctctctctgccccatcagtggatgggctatatacagcaaggataacggtataagaataggttccaagggagatgtatttgtcataagagagccttttatttcatgctctcacttggaatgcaggaccttctttctaactcaaggggccttgttgaatgacaagcattccaatggaaccgttaaagacagaagcccctatagaaccctaatgagctgccctattggtgaagctccttctccatacaattcaaggtttgagtctgttgcttggtcagcaagtgcttgtcatgatggcattagttggttgacaattggtatttccggtcctgacaatggggcggtggctgtattgaaatacaatggcataataacagatactatcaagagttggagaaacaatatattgagaacacaagagtctgaatgtgcctgtattaatggttcttgctttaccataatgactgatggaccaagtaatggccaggcctcatacaagattttcaagatggaaaaggggagggtagtcaaatcggttgaattgaatgcccctaattaccactatgaggagtgctcctgttatcctgatgctagcgaggtaatgtgtgtgtgcagagacaactggcatggttcaaatcgaccatgggtgtccttcaatcagaatctagaatatcaaataggatacatatgcagcggagtttttggagacaacccgcgccccaatgatggaacaggcagttgtggtccagtgtcttctaatggggcatatggggtaaaggggttttcatttaaatacggtaatggtgtttggataggaaggaccaaaagcactagctcaaggagtgggtttgagatgatttgggatcccaacgggtgggcagagacagacagcagtttctctgtgaaacaagatattgtagcaataactgattggtcaggatatagcggaagttttgttcagcatccagaactgacggggttggattgcatgaggccttgcttctgggttgagctgatcagaggaaaacccaaggagaatacgatctggaccagtgggagcagcatttccttttgtggagtaaatagtgacactgtgggttggtcttggccagacggtgctgagttgccattcaccattgacaagtaa
EPI331814    atgaatccaaatcaaaagataataaccattgggtcaatctgcatggtaattggaataataagtctggtgctacaaattggaaatataatttcaatatgggttagccattcaatccaaactgggagtcagaactaccccgaaacatgcaatcaaagtgtcattacctacgaaaacaatacttgggtgaatcagacatacatcaacataagtaataccaatttaattgtagaacaggctgtagctccagtaacactagcaggcaattcctctctctgtcccatcagtggatgggctatatacagcaaggataacggtataagaataggttccaagggagatgtatttgtcatcagagagccttttatttcgtgctctcacttggaatgcaggaccttctttctaactcagggggccttgttgaatgacaagcattccaatggaaccgttaaagacagaagcccctatagaactctgatgagctgccctgttggtgaagctccttccccatacaactcaaggtttgagtctgttgcttggtcagcaagtgcttgtcatgatggcattagttggttgacaattggtatttccggccctgacaatggggcagtggctgtattgaaatacaatggcataataacagataccatcaagagttggagaaacaacatattgagaacacaagagtytgaatgtgcctgtattaatggttcttgctttaccctaatgactgatggaccaagtaatggccaggcctcatacaagatcttcaagatagaaaaggggagggtagtcaaatcagttgagttgaatgcccctaattaccactatgaggagtgctcctgttatcctgatgctagcgaggtagtgtgtgtatgcagagacaactggcatggttcaaatcgaccatgggtgtccttcaatcagaacttagaatatcaaataggatacatatgcagcggaatttttggagataacccgcgccccaatgatggaacaggcagttgtggtccagtgtcttctaatggggcatatggagtaaaggggttttcatttaaatacggtaatggtgtttggataggaagaactaaaagtactagctcaaggagtgggtttgaggtgatttgggatcccaatgggtggacagagacagatagcagtttctctgtgaaacaagatattgtatcaataactgattggtcaggatatagcggaagttttgttcagcatccagaactgacggggctggattgcatgaggccttgcttctgggtcgagctaatcagaggaagacccaaggaaaatacaatctggaccagtgggagtagcatttctttttgtggagtaaatagcgacactgtgggttggtcttggccagacggtgctgagttgccattcaccattgacaagtag
EPI331820    atgaatccaaatcaaaagataataactattgggtcaatctgcatggtaattggaataataagtctggtgctacaaattggaaatataatttcaatatgggttagccattcaatccaaactgggagtcagaactaccccgaaacatgcaatcaaagtgtcattacctacgaaaacaatacttgggtgaatcagacatacatcaacataagtaataccaatttaattgcaggacaggctgtagctccagtaacactagcaggcaattcctctctctgccccatcagtggatgggctatatacagcaaggacaatggtataagaataggttccaagggagatgtatttgtcatcagagagccttttatttcatgctctcacttggaatgcaggaccttctttctaactcaaggggccttgttgaatgacaagcattccaatggaaccgttaaagacagaagcccctatagaaccctaatgagctgccctgttggtgaagccccttctccatacaattcaaggtttgagtctgttgcttggtcagcaagtgcttgtcatgatggcattagttggttgacaattggtatttccggtcctgacaatggggcggtggctgtattgaaatacaatggcctaataacagatactatcaagagttggagagacaacatattgagaacacaagagtctgaatgtgcctgtattaatggttcttgctttatcataatgactgatggaccaagtaatggccagggctcatacaagatcttcaagatagaaaaggggagggtagtcaaatcagttgagttgaatgcccctaattaccactatgaggagtgctcctgttatcctgatgctagtgaggtaatgtgtgtatgcagagacaactggcatggttcaaatcgaccatgggtgtccttcaatcagaatctagaatatcaaataggatacatatgcagcggagtttttggagacaacccgcgccccaatgacggaacaggcagttgtggtccagtgtcttctaatggggcatatggagtaaaggggttttcatttaaatacggtaatggtgtttggataggaagaactaaaagtactagctcaaggagtgggtttgagatgatttgggatcccaatgggtggacagagacagacagcagtttctctgtgaaacaagatattgtagcaataactgattggtcaggatatagcggaagttttgttcagcatccagaactgacagggttggattgcatgaggccttgcttctgggttgagctgatcagaggaagacccaaggagaatacagtctggaccagtgggagcatcatttccttttgtggagtaaatagtgacactgtgggttggtcttggccagacggtgctgagttgccattcaccattgacaagtag
EPI331821    atgaatccaaatcaaaagataataactattgggtcaatctgcatggtaattggaataataagtctggtgctacaaattggaaatataatttcaatatgggttagccattcaatccaaactgggagtcagaactaccccgaaacatgcaatcaaagtgtcattaccaacgaaaacaatacttgggtgaatcagacatacatcaacataagtaataccaatttaattgcaggacaggctgtagctccagtaacactagcaggcaattcctctctctgccccatcagtggatgggctatatacagcaaggacaatggtataagaataggttccaagggagatgtatttgtcatcagagagccttttatttcatgctctcacttggaatgcaggactttctttctaactcaaggggccttgttgaatgacaagcattccaatggaaccgttaaagacagaagcccctatagaaccctaatgagctgccctgttggtgaagccccttctccatacaattcaaggtttgagtctgttgcttggtcagcaagtgcttgtcatgatggcattagttggttgacaattggtatttccggtcctgacaatggggcggtggctgtattgaaatacaatggcctaataacagatactatcaagagttggagagacaacatattgagaacacaagagtctgaatgtgcctgtattaatggttcttgctttaccataatgactgatggaccaagtaatggccaggcctcatacaagatcttcaagatagaaaaggggagggtagtcaaatcagttgagttgaatgcccctaattaccactatgaggagtgctcctgttatcctgatgctagtgaggtaatgtgtgtatgcagagacaactggcatggttcaaatcgaccatgggtgtccttcaatcagaatctagaatatcaaataggatacatatgcagcggagtttttggagacaacccgcgccccaatgacggaacaggcagttgtggtccagtgtcttctaatggggcatatggagtaaaggggttttcatttaaatacggtaatggtgtttggataggaagaactaaaagtactagctcaaggagtgggtttgagatgatttgggatcccaatgggtggacagagacagacagcagtttctctgtgaaacaagatattgtagcaataactgattggtcaggatatagcggaagttttgttcagcatccagaactgacagggttggattgcatgaggccttgcttctgggttgagctgatcagaggaagacccaaggagaatacagtctggaccagtgggagcatcatttccttttgtggagtaaatagtgacactgtgggttggtcttggccagacggtgctgag-tgccattcaccattggtcatag?
EPI331823    atgaatccaaatcaaaagataataactattgggtcaatctgcatggtaattggaataataagtctggtgctacaaattggaaatataatttcaatatgggttagccattcaatccaaactgggagtcagaactaccccgaaacatgcaatcaaagtgtcattacctacgaaaacaatacttgggtgaatcagacatacatcaacataagtaataccaatttaattgcaggacaggctgtagctccagtaacactagcaggcaattcctctctctgccccatcagtggatgggctatatacagcaaggacaatggtataagaataggttccaagggagatgtatttgtcatcagagagccttttatttcatgctctcacttggaatgcaggaccttctttctaactcaaggggccttgttgaatgacaagcattccaatggaaccgttaaagacagaagcccctatagaaccctaatgagctgccctgttggtgaagccccttctccatacaattcaaggtttgagtctgttgcttggtcagcaagtgcttgtcatgatggcattagttggttgacaattggtatttccggtcctgacaatggggcggtggctgtattgaaatacaatggcctaataacagatactatcaagagttggagagacaacatattgagaacacaagagtctgaatgtgcctgtattaatggttcttgctttaccataatgactgatggaccaagtaatggccaggcctcatacaagatcttcaagatagaaaaggggagggtagtcaaatcagttgagttgaatgcccctaattaccactatgaggagtgctcctgttatcctgatgctagtgaggtaatgtgtgtatgcagagacaactggcatggttcaaatcgaccatgggtgtccttcaatcagaatctagaatatcaaataggatacatatgcagcggagtttttggagacaacccgcgccccaatgacggaacaggcagttgtggtccagtgtcttctaatggggcatatggagtaaaggggttttcatttaaatacggtaatggtgtttggataggaagaactaaaagtactagctcaaggagtgggtttgagatgatttgggatcccaatgggtggacagatacagacagcagtttctctgtgaaacaagatattgtagcaataactgattggtcaggatatagcggaagttttgttcagcatccagaactgacagggttggattgcatgaggccttgcttctgggttgagctgatcagaggaagacccaaggagaatacagtctggaccagtgggagcatcatttccttttgtggagtaaatagtgacactgtaggttggtcttggccagacggtgct???????????????????????????
EPI331824    ???aatccaaatcaaaagataataactattgggtcaatctgcatggtaattggaataataagtctggtgctacaaattggaaatataatttcaatatgggttagccattcaatccaaactgggagccagaactaccccgaaacatgcaatcaaagtgtcattacctacgaaaacaatacttgggtgaatcagacatacatcaacataagtaataccaatttaattgcaggacaggctgtagctccagtaacactagcaggcaattcctctctctgccccatcagtggatgggctatatacagcaaggacaatggtataagaataggttccaagggagatgtatttgtcatcagagagccttttatttcatgctctcacttggaatgcaggaccttctttctaactcaaggggccttgttgaatgacaagcattccaatggaaccgttaaagacagaagcccctatagaaccctaatgagctgccctgttggtgaagccccttctccatacaattcaaggtttgagtctgttgcttggtcagcaagtgcttgtcatgatggcattagttggttgacaattggtatttccggtcctgacaatggggcggtggctgtattgaaatacaatggcctaataacagatactatcaagagttggagagacaacatattgagaacacaagagtctgaatgtgcctgtattaatggttcttgcttcaccataatgactgatggaccaagtaatggccaggcctcatacaagatcttcaagatagaaaaggggagggtagtcaaatcagttgagttgaatgcccctaattaccactatgaggagtgctcctgttatcctgatgctagtgaggtaatgtgtgtatgcagagacaactggcatggttcaaatcgaccatgggtgtccttcaatcagaatctagaatatcaaataggatacatatgcagcggagtttttggagacaacccgcgccccaatgacggaacaggcagttgtggtccagtgtcttctaatggggcatatggagtaaaggggttttcatttaaatacggtaatggtgtttggataggaagaactaaaagtactagctcaaggagtgggtttgagatgatttgggatcccaatgggtggacagagacagacagcagtttctctgtgaaacaagatattgtagcaataactgattggtcaggatatagcggaagttttgttcagcatccagaactgacagggttggattgcatgaggccttgcttctgggttgagctgatcagaggaagacccaaggagaatacagtctggaccagtgggagcatcatttccttttgtggagtaaatagtgacactgtgggttggtcttggccagacggtgct???????????????????????????
EPI331826    atgaatccaaatcaaaagataataactattgggtcaatctgcatggtaattggaataataagtctggtgctacaaattggaaatataatttcaatatgggttagccattcaatccaaactgggagtcagaactaccccgaaacatgcaatcaaagtgtcattacctacgaaaacaatacttgggtgaatcagacatacatcaacataagtaataccaatttaattgcaggacaggctgtagctccagtaacactagcaggcaattcctctctctgccccatcagtggatgggctatatacagcaaggacaatggtataagaataggttccaagggagatgtatttgtcatcagagagccttttatttcatgctctcacttggaatgcaggaccttctttctaactcaaggggccttgttgaatgacaagcattccaatggaaccgttaaagacagaagcccctatagaaccctaatgagctgccctgttggtgaagccccttctccatacaattcaaggtttgagtctgttgcttggtcagcaagtgcttgtcatgatggcattagttggttgacaattggtatttccggtcctgacaatggggcggtggctgtattgaaatacaatggcctaataacagatactatcaagagttggagagacaacatattgagaacacaagagtctgaatgtgcctgtattaatggttcttgctttaccataatgactgatggaccaagtaatggccaggcctcatacaagatcttcaagatagaaaaggggagggtagtcaaatcagttgagttgaatgcccctaattaccactatgaggagtgctcctgttatcctgatgctagtgaggtaatgtgtgtatgcagagacaactggcatggttcaaatcgaccatgggtgtccttcaatcagaatctagaatatcaaataggatacatatgcagcggagtttttggagacaacccgcgccccaatgacggaacaggcagttgtggtccagtgtcttctaatggggcatatggagtaaaggggttttcatttaaatacggtaatggtgtttggataggaagaactaaaagtactagctcaaggagtgggtttgagatgatttgggatcccaatgggtggacagagacagacagcagtttctctgtgaaacaagatattgtagcaataactgattggtcaggatatagcggaagttttgttcagcatccagaactgacagggttggattgcatgaggccttgcttctgggttgagctgatcagaggaagacccaaggagaatacagtctggaccagtgggagcatcatttccttttgtggactaaatagtgacattctattttggtcttggccagacggtgctgag-tgccattcaccattg????????
EPI331827    atgaatccaaatcaaaagataataactattgggtcaatctgcatggtaattggaataataagtctggtgctacaaattggaaatataatttcaatatgggttagccattcaatccaaactgggagtcagaactaccccgaaacatgcaatcaaagtgtcattacctacgaaaacaatacttgggtgaatcagacatacatcaacataagtaataccaatttaattgcaggacaggctgtagctccagtaacactagcaggcaattcctctctctgccccatcagtggatgggctatatacagcaaggacaatggtataagaataggttccaagggagatgtatttgtcatcagagagccttttatttcatgctctcacttggaatgcaggaccttctttctaactcaaggggccttgttgaatgacaagcattccaatggaaccgttaaagacagaagcccctatagaaccctaatgagctgccctgttggtgaagccccttctccatacaattcaaggtttgagtctgttgcttggtcagcaagtgcttgtcatgatggcattagttggttgacaattggtatttccggtcctgacaatggggcggtggctgtattgaaatacaatggcctaataacagatactatcaagagttggagagacaacatattgagaacacaagagtctgaatgtgcctgtattaatggttcttgctttaccataatgactgatggaccaagtaatggccaggcctcatacaagatcttcaagatagaaaaggggagggtagtcaaatcagttgagttgaatgcccctaattaccactatgaggagtgctcctgttatcctgatgctagtgaggtaatgtgtgtatgcagagacaactggcatggttcaaatcgaccatgggtgtccttcaatcagaatctagaatatcaaataggatacatatgcagcggagtttttggagacaacccgcgccccaatgacggaacaggcagttgtggtccagtgtcttctaatggggcatatggagtaaaggggttttcatttaaatacggtaatggtgtttggataggaagaactaaaagtactagctcaaggagtgggtttgagatgatttgggatcccaatgggtggacagagacagacagcagtttctctgtgaaacaagatattgtagcaataactgattggtcaggatatagcggaagttttgttcagcatccagaactgacagggttggattgcatgaggccttgcttctgggttgagctgatcagaggaagacccaaggagaatacagtctggaccagtgggagcatcatttccttttgtggactaaatagtgacactgtgggttggtcttggcca????????????????????????????????????
EPI331828    atgcatcctaatcgaaagataataactattggatcaatctgcgtggctattggaataatgagtctggtgatacaaagtgggaatataatttcaatatgggttagccgttcaatccaaactgggagtccgaactaccctgcaacatgcaatcaaagtatcatgaccaaccaaaacagtacttgggtgagtcagacatacatcaacataagtaatacccatttaattgcaggacaggctgtggatcccgtaacactagcaggcaattcctctctctgccccatgagtgggtgggctatgtccagtagggacaatggtataagaataggttccaaggcagatgtatttgtcatcagagagccttttatttcatgctctcacttggaatgcaggaccttctttctaactcaaggggccttgttgaatgacaagcattccaatggaaccgttaaagacagaagcccctatagaaccctaatgagctgccctgttggtgaagccccttctccatacaattcaaggtttgagtctgttgcttggtcagcaagtgcttgtcatgatggcattagttggttgacaattggtatttccggtcctgacaatggggcggtggctgtattgaaatacaatggcctaataacagatactatcaagagttggagagacaacatattgagaacacaagagtctgaatgtgcctgtattaatggttcttgctttaccataatgactgatggaccaagtaatggccaggcctcatacaagatcttcaagatagaaaaggggagggtagtcaaatcagttgagttgaatgcccctaattaccactatgaggagtgctcctgttatcctgatgctagtgaggtaatgtgtgtatgcagagacaactggcatggttcaaatcgaccatgggtgtccttcaatcagaatctagaatatcaaataggatacatatgcagcggagtttttggagacaacccgcgccccaatgacggaacaggcagttgtggtccagtgtcttctaatggggcatatggagtaaaggggttttcatttaaatacggtaatggtgtttggataggaagaactaaaagtactagctcaaggagtgggtttgagatgatttgggatcccaatgggtggacagagacagacagcagtttctctgtgaaacaagatattgtagcaataactgattggtcaggatatagcggaagttttgttcagcatccagaactgacagggttggattgcatgaggccttgcttctgggttgagctgatcagaggaagacccaaggagaatacagtctggaccagtgggagcatcatttccttttgtggagtaaatagtgacactgtgggttggtcttggcca????????????????????????????????????
EPI331830    atgaatccaaatcaaaagataataactattgggtcaatctgcatggtaattggaataataagtctggtgctacaaattggaaatataatttcaatatgggttagccattcaatccaaactgggagtcagaactaccccgaaacatgcaatcaaagtgtcattacctacgaaaacaatacttgggtgaatcagacatacatcaacataagtaataccaatttaattgcaggacaggctgtagctccagtaacactagcaggcaattcctctctctgccccatcagtggatgggctatatacagcaaggacaatggtataagaataggttccaagggagatgtatttgtcatcagagagccttttatttcatgctctcacttggaatgcaggaccttctttctaactcaaggggccttgttgaatgacaagcattccaatggaaccgttaaagacagaagcccctatagaaccctaatgagctgccctgttggtgaagccccttctccatacaattcaaggtttgagtctgttgcttggtcagcaagtgcttgtcatgatggcattagttggttgacaattggtatttccggtcctgacaatggggcggtggctgtattgaaatacaatggcctaataacagatactatcaagagttggagagacaacatattgagaacacaagagtctgaatgtgcctgtattaatggttcttgctttaccataatgactgatggaccaagtaatggccaggcctcatacaagatcttcaagatagaaaaggggagggtagtcaaatcagttgagttgaatgcccctaattaccactatgaggagtgctcctgttatcctgatgctagtgaggtaatgtgtgtatgcagagacaactggcatggttcaaatcgaccatgggtgtccttcaatcagaatctagaatatcaaataggatacatatgcagcggagtttttggagacaacccgcgccccaatgacggaacaggcagttgtggtccagtgtcttctaatggggcatatggagtaaaggggttttcatttaaatacggtaatggtgtttggataggaagaactaaaagtactagctcaaggagtgggtttgagatgatttgggatcccaatgggtggacagagacagacagcagtttctctgtgaaacaagatattgtagcaataactgattggtcaggatatagcggaagttttgttcagcatccagaactgacagggttggattgcatgaggccttgcttctgggttgagctgatcagaggaagacccaaggagaatacagtctggaccagtgggagcatcatttccttttgtggagtaaatagtgacactgtgggttggtcttggcca????????????????????????????????????
EPI333998    atgaatccaaatcaaaagataataactattgggtcaatctgcatggtaattggaataataagtctggtgctacaaattggaaacataatctcaatatggattagccattcaatccaaactggaagtcagaaccccccagaaacatgcaatcaaagtgtcattacctacgaaaacaatacttgggtgaatcagacatacatcaacataagtaataccaatttaatcgcagaacaggctgtagatccagtagcactagcaggtaattcctctctctgtccaatcagtggatgggctatatacagcaaggataatggtatacggataggttccaaaggagatgtatttgtcatcagagagccttttatttcatgctctcacttggaatgcaggactttctttctaactcaaggggccttgttgaatgacaagcattctaatggaaccgttaaagacagaagcccttatagaaccctaatgagctgccctgttggtgaagctccttccccatacaattcaaggtttgagtctgttgcttggtcagcaagtgcttgtcatgatggcattagttggttgacaattggtatttccggcccagacaatggggcggtggctgtattgaaatacaatggcataataacagatactatcaagagttggagaagcaatatattgagaacacaagagtctgagtgtgcatgcattaatggttcttgctttaccataatgactgatggaccgagtaatgcccaggcctcatacaaaattttcaagatagaaaagggaaaggtagttaaatcagttgagttgaatgcccctaattaccactatgaggagtgctcctgttatcctgatgctagcgaggtaatgtgtgtatgcagagacaactggcatggttcaaatcgaccatgggtgtccttcaatcagaatctagaatatcaaataggatacatatgcagcggagtttttggagacaacccgcgccccaatgatggaacaggcagttgtggtccagtgtcttctaatggggcatatggagtaaaggggttttcatttaaatacggtaatggtgtttggatagggagaactaaaagtactagctcaaggagtgggtttgagatgatctgggatcctaatgggtggacggagacagacagcagtttctctgtgaagcaagatattgtagcaataactgattggtcaggatatagcggaagttttgttcagcatccagaactgacggggttggactgcatgaggccttgcttctgggttgagctgatcagaggaagacccaaggagaacacaatctggaccagtggaagcagcatttctttttgtggagtaaatagcgacactgtgggttggtcttggccagacggtgctgagttgccattcaccattgacaagtag
EPI413721    atgaatccaaatcaaaagataataaccattgggtcaatctgcatggtaattggaataataagtctgatgctacaaattggaaatataatttcaatatgggttagccattcaatccaaactgggagtcaaaactaccccgaaacatgcaatcaaagtgtcattacctacgaaaacaatacttgggtgaatcagacatacatcaacataagtaataccaatttaattgcagaacaggctgtagccccagtaacactagcaggcaattcctctctctgtcccatcagtggatgggctatatacagcaaggataacggtataagaataggttccaagggagatgtatttgtcatcagagagccttttatttcgtgctctcacttggaatgcaggaccttctttctaactcagggggccttgttgaatgacaagcattccaatggaaccgttaaagacagaagcccctatagaactctgatgagctgtcctgttggtgaagctccttccccatacaactcaaggtttgagtctgttgcttggtcagcaagtgcttgtcatgatggcattagttggttgacaatcggtatttccggccctgacaatggggcagtggctgtattgaaatacaatggcataataacagataccatcaagacttggaggaacaacatattgagaacacaagagtctgaatgtgcctgtattaatggttcttgcttcaccctaatgactgatggaccaagtaatggccaggcctcatacaagatcttcaagatagaaaaggggagggtagtcaaatcagttgagttgaatgcccctaattaccactatgaggagtgctcctgttatcctgatgctagcaaggtagtgtgtgtatgcagagacaactggcatggttcaaatcgaccatgggtgtccttcaatcagaacttagaatatcaaataggatatatatgcagcggaatttttggagataacccgcgccccaatgatggaacaggcagttgtggtccagtgtcttctaatggagcatatggagtaaaggggttttcatttaaatacggtaatggtgtttggataggaagaactaagagtactagctcaaggagtgggtttgagatgatttgggatcccaatgggtggacagagacagatagcagtttctctgtgaaacaagatattgtagcaataactgattggtcagggtatagcggaagttttgttcagcatccagaattgacggggttggattgcatgaggccttgcttctgggtcgagctaatcagaggaagacccaaggaaaatacaatctggaccagtgggagcagcatttccttttgtggagtaaatagcgacactgtgggttggtcttggccagacggtgctgagttgccattcaccattgacaagtag
EPI418873    atgaatccaaatcaaaagataataactattgggtcaatctgcatggtaattggaatagtaagtctggtgctacaagttggaaatataatctcaatatgggttagccattcaatccaaactggaagtcagaaccaccccgaaacatgcaatcaaagcgtcattacctacgaaaacaacacttgggtgaatcagacatacatcaacataagtaataccaatttaattgcagaacaagctgtagatccagtatcactagcaggtaattcctctctctgtcccatcaatggatgggctatatacagcaaggataatggtataaggataggttccaaaggagacgtatttgtcatcagagagccttttatttcatgctctcacttggaatgcaggactttctttctaactcaaggagccctgttgaatgacaagcattctaatggaaccgttaaagacagaagcccttatagaaccctaatgagctgccctattggtgaagctccgtctccatacaattcaaggtttgagtctgttgcttggtcagcaagtgcttgtcatgatggcattagttggttgacaattggtatttccggcccagacaatggggcggtggctgtattaaaatacaatggcataataacagatactatcaagagttggagaaacaatatattgagaacacaagagtctgagtgtgcctgcattaatggttcttgctttaccataatgactgatggaccaagtaatggccaggcctcatacaaaattttcaagatagaaaagggaaaggtagtcaaattggttgagttgaatgcccctaattaccactatgaggagtgctcctgttatcctgatgccagcgaggtaatgtgtgtatgcagagacaactggcatggttcaaatagaccatgggtgtccttcaatcagaatctagaatataaaataggatacatatgcagcggggtttttggagacaacccccgccccaatgatggaacaggcagttgtggtccagtgtcttctaatggggcatatggagtaaaggggttttcatttaaatacggtaatggtgtctggataggaagaactaaaagtactagttcaaggagtgggtttgagatgatctgggatcctaatgggtggacagagacagacaacagtttctctgtgaagcaagatattgtagcaataactgattggtcaggatatagcggaagttttgttcagcatccagaactgacggggttggattgcataaggccttgcttctgggttgagctgatcagaggaagaccccaggagaatacaatttggaccagtgggagcagcatttctttttgtggagtaaatagtgacactgtgggttggtcttggccagacggtgctgagttgccattcaccattgacaagtag
EPI419782    atgaatccaaatcaaaagataataactattgggtcaatctgcatggcgattggaataataaatctggtgttacaaattggaaatataatctcaatatgggttagtcattcaatccaaactgaaagcaagagccaccctgaaacgtgcaatcaaagtgtcattacctacgaaaacaatacttgggtgaatcaaacataccttaacataagtaataccaatttaattgcagaacagactgtagctccagcaacactagcaggcaattcctctctctgtcccatcagtggatgggctatatacagcaaggataatggtataaggataggttccaaaggagatgtatttgtcatcagagagccctttatttcatgctcgcacttggaatgcagaactttctttctaactcaaggggccttgttgaatgacaagcactccaatggaaccgttaaagacagaagcccttatagaaccctaatgagctgtcctgttggtgaagctccctctccatacaattcaaggtttgagtctgttgcctggtcagcaagtgcttgccacgatggcattagctggttgacaattggtatttccggcccagacaatggggcagtggctgtattgaagtacaatggcataataacagatactatcaagagttggagaaacaacatattgaggacacaagaatctgaatgtgcctgcattaatggttcttgctttaccataatgactgatggaccaagtaatggtcaggcttcatacaagattttcaaaatagaaaagggaaaggtagtaaaatcagttgaattgaatgcccctaattaccactatgaagagtgttcctgttatcctgatgctagtgaggtgatgtgtgtatgcagggacaattggcatggttcaaatcggccatgggtgtccttcaaccagaatctagagtatcaaataggatatatatgcagcggagtttttggagacaatccacgccccaatgacggaacaggcagttgtggtccagtatcttctaatggggcatatggggtaaaagggttttcatttagatacggtaacggtgtttggataggaagaactaaaagtactagctcaaggagtgggtttgagatgatttgggaccccaatggatggacagagacggataacagtttctctgtgaagcaagacattgttgcaataactgattggtcaggatatagcggaagttttgttcagcacccggaactgacaggactagactgcatgcgaccttgcttttgggttgagctaatcagaggaagacccaaggaaaatacaatctggaccagtggaagcagcatttccttttgtggggtaaatagcgacactgtgggttggtcttggccagacggtgctgagttgccattcaccattgacaagtag
EPI455008    atgaatccaaatcaaaagataataactattgggtcaatctgcatggtaattggaataataagtctggtgctacaaattggaaatataatttcaatatgggttagccattcaatccaaattggaagtcaggactaccccgaaacatgcaatcaaagtgtcattacctacgaaaacaacacttgggtgaatcagacaaacatcaacataagtaataccaatttaattggaggacaggctgtagctccagtaacactagcaggcaattcctctctctgccccatcagtggatgggctatatacagcaaggataacggtataagaataggttccaagggagatgtatttgtcataagagagccttttatttcatgctctcacttggaatgcaggaccttctttctaactcaaggggccttgttgaatgacaagcattccaatggaaccgttaaagacagaagcccctatagaaccctaatgagctgccctattggtgaagctccttctccatacaattcaaggtttgagtctgttgcttggtcagcaagtgcttgtcatgatggcattagttggttgacaattggtatttccggtcctgacaatggggcggtggctgtattgaaatacaatggcataataacagatactatcaagagttggagaaacaatatattgagaacacaagagtctgaatgtgcctgtattaatggttcttgctttaccataatgactgatggaccaagtaatggccaggcctcatacaagattttcaagatagaaaaggggagggtagtcaaaacggttgaattgaatgcccctaattaccactatgaggagtgctcctgttatcctgatgctagcgaggtaatgtgtgtgtgcagagacaactggcatggttcaaatcgaccatgggtgtccttcaatcagaatctagaatatcaaataggatacatatgcagcggagtttttggagacaacccgcgccccaatgatggaacaggcagttgtggtccagtgtcttctaatggggcatatggggtaaaggggttttcatttaaatacggtaatggtgtttggataggaaggaccaaaagcactagctcaaggagtgggtttgagatgatttgggatcccaacgggtgggcagagacagacagcagtttctctgtgaaacaagatattgtagcaataactgattggtcaggatatagcggaagttttgttcagcatccagaactgacggggttggattgcatgaggccttgcttctgggttgagctgatcagaggaaaacccaaggagaatacaatctggaccagtgggagcagcatttccttttgtggagtaaatagtgacactgtgggttggtcttggccagacggtgctgagttgccattcaccattgacaagtaa
EPI455015    atgaatccaaatcaaaagataataactattgggtcaatctgcatggtaattggaataataagtctggtgctacaaattggaaatataatttcaatatgggttagccattcaatccaaattggaagtcaggactaccccgaaacatgcaatcaaagtgtcattacctacgaaaacaacacttgggtgaatcagacatacatcaacataagtaataccaatttaattggaggacaggctgtagctccagtaacactagcaggcaattcctctctctgccccatcagtggatgggctatatacagcaaggataacggtataagaataggttccaagggagatgtatttgtcataagagagccttttatttcatgctctcacttggaatgcaggaccttctttctaactcaaggggccttgttgaatgacaagcattccaatggaaccgttaaagacagaagcccctatagaaccctaatgagctgccctattggtgaagctccttctccatacaattcaaggtttgagtctgttgcttggtcagcaagtgcttgtcatgatggcattagttggttgacaattggtatttccggtcctgacaatggggcggtggctgtattgaaatacaatggcataataacagatactatcaagagttggagaaacaatatattgagaacacaagagtctgaatgtgcctgtattaatggttcttgctttaccataatgactgatggaccaagtaatggccaggcctcatacaagattttcaagatagaaaaggggagggtagtcaaatcggttgaattgaatgcccctaattaccactatgaggagtgctcctgttatcctgatgctagcgaggtaatgtgtgtgtgcagagacaactggcatggttcaaatcgaccatgggtgtccttcaatcagaatctagaatatcaaataggatacatatgcagcggagtttttggagacaacccgcgccccaatgatggaacaggcagttgtggtccagtgtcttctaatggggcatatggggtaaaggggttttcatttaaatacggtaatggtgtttggataggaaggaccaaaagcactagctcaaggagtgggtttgagatgatttgggatcccaacgggtgggcagagacagacagcagtttctctgtgaaacaagatattgtagcaataactgattggtcaggatatagcggaagttttgttcagcatccagaactgacggggttggattgcatgaggccttgcttctgggttgagctgatcagaggaaaacccaaggagaatacgatctggaccagtgggagcagcatttccttttgtggagtaaatagtgacactgtgggttggtcttggccagacggtgctgagttgccattcaccattgacaagtaa
EPI460426    atgaatccaaatcagaagataataaccattgggtcaatctgcatggtaattggagtaatcagcctgatattacaaattggaaacataatctcaatatgggttagccattcaatccagactggaaatcaaaaccaccctgaaacat---------------------------------------------------------------gcaataccaattttattgctgaacaggctgtagcttcagtgacactagcgggcaattcttctctctgccccattagtgggtgggctatatacagcaaggacaatggtataagaattggttccaagggggatgtatttgtcatcagagagccattcatttcatgctctcacttggaatgcaggaccttttttctaactcaaggagccttgttgaatgacaaacattccaatggaaccgtcaaagacagaagcccctacagaaccttaatgagctgtcctgttggtgaggctccctctccatacaattcaaggtttgagtcggttgcttggtcggcaagtgcttgtcatgatggcattggttggttgacaattggtatttccgggccagacaatggggcagtggctgtattgaaatacaatggcataataacagacactatcaaaagttggagaaacaacatattgaggacacaagaatctgaatgtgcctgcataaatggttcttgctttactataatgaccgatggaccaagtaatgggcaggcctcatataagattttcaagatagagaaggggaaggtagtcaaatcagtcgagttgaatgctcctaattaccactacgaggagtgttcttgttatcctgatgctggcgagataatatgtgtgtgcagagataattggcatggttcgaatcgaccatgggtgtctttcaatcagaatctagagtatcagataggatacatatgcagcggggttttcggagacaatccacgccccagtgatggaacaggcagctgtggtccagtgtcttctaatggagcatatggagtaaaggggttttcatttaaatacggcaagggtgtttggataggaaggactaaaagcactagttcaaggagtggatttgagatgatttgggaccctaatggatggacagagacagacagtagtttctcggtgaagcaagatatcgtagcaataactgattggtcaggatatagcgggagttttgtccaacatccagaattaacaggactggactgcatgagaccttgcttctgggttgaactgatcaggggacggcccaaggagaatacaatctggactagtgggagcagcatttccttctgtggggtaaatagcgacactgtaggttggtcttggccagacggtgctgag????????????????????????
EPI512643    atgaatccaaatcaaaagataataaccattgggtcaatctgcatggcaattggaataataagtctggtgttacaaattgggaatataatttcaatatgggttagtcatacaatccaaactggaagcaagagccaccctgaaacatgcaatcaaagtgtcattacctacgaaaacaatacttgggtgaatcaaacataccttaacataagtaataccaatttaattgcagaacagactgtaactccagtaacactagcaggcaattcctctctctgtcccatcagtggatgggctatatacagcaaggataatggtataaggataggttccaaaggagatgtatttgtcatcagagagccctttatttcatgctcgcacttggaatgcagaactttctttctaactcaaggggccttgttgaatgacaagcattccaatggaactgttaaagacagaagcccttatagaaccctaatgagctgtcctgttggtgaagctccctctccatacaactcaaaatttgagtctgttgcctggtcggcaagtgcttgccacgatggcattagctggttgacaattggtatttccggcccagacaatggggcagtggctgtattgaaatacaatggcgtaataacagatactatcaagagttggaggaacaacatattgaggacacaagaatctgaatgtgcctgcattaatggttcttgctttactataatgactgatggaccaagtaatggtcaggcttcatacaagattttcaaaatagaaaagggaaaggtagtaaaatcagttgagttgaatgcccctaattaccactatgaagagtgttcctgttatcctgatgctagtgaggtgatgtgtgtatgcagggacaattggcatggttcaaatcggccatgggtgtccttcaaccagaatctagagtatcaaataggatatatatgcagcggagtttttggagacaatccacgccccaatgacggaacaggcagttgtggtccagtatcttctaatggggcatatggggtaaaagggttttcgtttagatacggtaatggtgtttggataggaagaactaaaagcactagctcaaggagtgggtttgagatgatttgggaccccaatggatggacagagacggataacagtttctctgtgaagcaagacattgttgcaataactgattggtcaggatatagcggaagttttgttcagcacccagaactgactggactagactgcatgcgaccttgcttttgggttgagctaatcagaggaagacccaaggagaatacaatctggaccagtggaagcagcatttccttttgtggggtaaatagcgacactgtgggttggtcttggccagacggtgctgagttgccattcaccattgacaagtag
EPI573288    atgaatccaaatcaaaagataataactattgggtcaatctgcatggtaattggaataataagtctggtgctacaaattggaaacataatctcaatatgggttagccattcaatccaaactggaagtcagaaccatccagaaacatgcaatcaaagtgtcattacctacgaaaacaatacttgggtgaatcagacatacatcaacataagtaatacaaatttaattgcagaacaggttgtaaatccagtagcactagcaggtaattcctctctctgtccaatcagtggatgggctatatacagcaaggataatggtataaggataggttccaaaggagatgtatttgtcatcagagagccttttatttcatgctctcacttggaatgcaggactttctttctaactcaaggggccttgttgaatgacaagcattctaatggaaccgttaaagacagaagcccttatagaaccctaatgagctgccctgttggtgaagctccctctccatacaattcgaggtttgagtctgttgcctggtcagcaagtgcttgtcatgatggaattagttggttgacaattggtatttccggcccagacaatggggcggtggctgtattgaaatacaatggcataataacagatactatcaagagttggagaagcaatatattgagaacacaagagtctgaatgtgcctgcattaatggttcttgctttaccataatgactgatgggccgagtaatggccaggcctcatacaagattttcaaggtagaaaagggaaaggtagtcaaatcagttgagttgaatgcccctaattaccactatgaggagtgctcctgttatcctgatgctagcgaggtaatgtgtgtgtgcagagacaactggcatggttcaaatcgaccatgggtgtccttcaatcagaatctagaatatcaaatagggtacatatgcagcggagtctttggagacaacccgcgccccaatgatggaacaggcagttgtggtccagtgtcttctaatggggcatatggagtaaaggggttttcatttaaatacggtaatggtgtttggataggaaggactaagagtactagctcaaggagtggatttgagatgatctgggatcctaatgggtggacggaaacagacagcagtttctctgtgaagcaagagattgtggcaataactgattggtcaggatatagcggaagttttgttcagcatccagaactaacggggttggattgcatgaggccttgcttctgggttgagctgatcagaggaagacccaaggagaacacaatctggaccagtggaagtagtatttctttttgtggagtaaatagcgacactgtgggttggtcttggccagacggtgctgaattgccattcaccattgacaagtag
EPI595229    atgaatccaaatcaaaagataataactattgggtcaatctgcatggtaattggaataataagtctggtgctacaaattggaaatataatttcaatatgggttagccattcaatccaaactgggagtcagaactaccccgaaacatgcaatcaaagtgtcattacctacgaaaacaatacttgggtgaatcagacatacatcaacataagtaataccaatttaattgcaggacaggctgtagctccagtaacactagcaggcaattcctctctctgccccatcagtggatgggctatatacagcaaggacaatggtataagaataggttccaagggagatgtatttgtcatcagagagccttttatttcatgctctcacttggaatgcaggaccttctttctaactcaaggggccttgttgaatgacaagcattccaatggaaccgttaaagacagaagcccctatagaaccctaatgagctgccctgttggtgaagccccttctccatacaattcaaggtttgagtctgttgcttggtcagcaagtgcttgtcatgatggcattagttggttgacaattggtatttccggtcctgacaatggggcggtggctgtattgaaatacaatggcctaataacagatactatcaagagttggagagacaacatattgagaacacaagagtctgaatgtgcctgtattaatggttcttgcttcaccataatgactgatggaccaagtaatggccaggcctcatacaagatcttcaagatagaaaaggggagggtagtcaaatcagttgagttgaatgcccctaattaccactatgaggagtgctcctgttatcctgatgctagtgaggtaatgtgtgtatgcagagacaactggcatggttcaaatcgaccatgggtgtccttcaatcagaatctagaatatcaaataggatacatatgcagcggagtttttggagacaacccgcgccccaatgacggaacaggcagttgtggtccagtgtcttctaatggggcatatggagtaaaggggttttcatttaaatacggtaatggtgtttggataggaagaactaaaagtactagctcaaggagtgggtttgagatgatttgggatcccaatgggtggacagagacagacagcagtttctctgtgaaacaagatattgtagcaataactgattggtcaggatatagcggaagttttgttcagcatccagaactgacagggttggattgcatgaggccttgcttctgggttgagctgatcagaggaagacccaaggagaatacagtctggaccagtgggagcatcatttccttttgtggagtaaatagtgacactgtgggttggtcttggccagacggtgctgagttgccattcaccattgacaagtag
EPI595236    atgaatccaaatcaaaagataataactattgggtcaatctgcatggtaattggaataataagtctggtgctacaaattggaaatataatttcaatatgggttagccattcaatccaaactgggagtcagaactaccccgaaacatgcaatcaaagtgtcattacctacgaaaacaatacttgggtgaatcagacatacatcaacataagtaataccaatttaattgcaggacaggctgtagctccagtaacactagcaggcaattcctctctctgccccatcagtggatgggctatatacagcaaggacaatggtataagaataggttccaagggagatgtatttgtcatcagagagccttttatttcatgctctcacttggaatgcaggaccttctttctaactcaaggggccttgttgaatgacaagcattccaatggaaccgttaaagacagaagcccctatagaaccctaatgagctgccctgttggtgaagccccttctccatacaattcaaggtttgagtctgttgcttggtcagcaagtgcttgtcatgatggcattagttggttgacaattggtatttccggtcctgacaatggggcggtggctgtattgaaatacaatggcctaataacagatactatcaagagttggagagacaacatattgagaacacaagagtctgaatgtgcctgtattaatggttcttgctttaccataatgactgatggaccaagtaatggccaggcctcatacaagatcttcaagatagaaaaggggagggtagtcaaatcagttgagttgaatgcccctaattaccactatgaggagtgctcctgttatcctgatgctagtgaggtaatgtgtgtatgcagagacaactggcatggttcaaatcgaccatgggtgtccttcaatcagaatctagaatatcaaataggatacatatgcagcggagtttttggagacaacccgcgccccaatgacggaacaggcagttgtggtccagtgtcttctaatggggcatatggagtaaaggggttttcatttaaatacggtaatggtgtttggataggaagaactaaaagtactagctcaaggaatgggtttgagatgatttgggatcccaatgggtggacagagacagacagcagtttctctgtgaaacaagatattgtagcaataactgattggtcaggatatagcggaagttttgttcagcatccagaactgacagggttggattgcatgaggccttgcttctgggttgagctgatcagaggaagacccaaggagaatacagtctggaccagtgggagcatcatttccttttgtggagtaaatagtgacactgtgggttggtcttggccagacggtgctgagttgccattcaccattgacaagtag
EPI595250    atgaatccaaatcaaaagataataactattgggtcaatctgcatggtaattggaataataagtctggtgctacaaattggaaatataatttcaatatgggttagccattcaatccaaactgggagtcagaactaccccgaaacatgcaatcaaagtgtcattacctacgaaaacaatacttgggtgaatcagacatacatcaacataagtaataccaatttaattgcaggacaggctgtagctccagtaacactagcaggcaattcctctctctgccccatcagtggatgggctatatacagcaaggacaatggtataagaataggttccaagggagatgtatttgtcatcagagagccttttatttcatgctctcacttggaatgcaggaccttctttctaactcaaggggccttgttgaatgacaagcattccaatggaaccgttaaagacagaagcccctatagaaccctaatgagctgccctgttggtgaagccccttctccatacaattcaaggtttgagtctgttgcttggtcagcaagtgcttgtcatgatggcattagttggttgacaattggtatttccggtcctgacaatggggcggtggctgtattgaaatacaatggcctaataacagatactatcaagagttggagagacaacatattgagaacacaagagtctgaatgtgcctgtattaatggttcttgctttaccataatgactgatggaccaagtaatggccaggcctcatacaagatcttcaagatagaaaaggggagggtagtcaaatcagttgagttgaatgcccctaattaccactatgaggagtgctcctgttatcctgatgctagtgaggtaatgtgtgtatgcagagacaactggcatggttcaaatcgaccatgggtgtccttcaatcagaatctagaatatcaaataggatacatatgcagcggagtttttggagacaacccgcgccccaatgacggaacaggcagttgtggtccagtgtcttctaatggggcatatggagtaaaggggttttcatttaaatacggtaatggtgtttggataggaagaactaaaagtactaactcaaggagtgggtttgagatgatttgggatcccaatgggtggacagagacagacagcagtttctctgtgaaacaagatattgtagcaataactgattggtcaggatatagcggaagttttgttcagcatccagaactgacagggttggattgcatgaggccttgcttctgggttgagctgatcagaggaagacccaaggagaatacagtctggaccagtgggagcatcatttccttttgtggagtaaatagtgacactgtgggttggtcttggccagacggtgctgagttgccattcaccattgacaagtag
EPI616011    atgaatccaaatcaaaagataataaccattgggtcaatctgcatggtaattggaataataagtctggtactacaaattggaaatataatttcaatatgggttagccattcaatccaaactgggagtcagaactaccccgaaacatgcaatcaaagtgtcattacctacgaaaacaatacttgggtgaatcagacatacatcaacataaacaacaccaatttagtttcagaacaggccgtagttccaaaaacactagcaggcaattcctctctctgtcccatcagtggatgggctatatacagcaaggataacggtataagaataggctccaagggagatgtatttgtcatcagagagccctttatttcatgctctcacttggaatgcaggaccttctttctaactcagggagccttgttgaatgacaagcactccaatggaaccgttaaagacagaagcccctataggactctgatgagctgccctgttggtgaggctccttccccatacaattcaaggtttgagtctgttgcttggtcagcaagtgcttgtcatgatggcattaattggttgacaattggtatttccggtcctgacaatggggcagtggcagtattgaaatacaatggcataataacagataccatcaagagttggagaaacaacatattgagaacacaagagtctgaatgtgcctgtattaatggttcttgctttactataatgactgatggaccaagtaatggtcaggcctcatacaagatcttcaagatagacaaggggagggtagtcaaatcagttgaattgaatgcccctaattaccactatgaggagtgctcctgttatcctgacgctagcgaggtagtgtgtgtatgcagagacaactggcatggttcaaatcgaccatgggtgtccttcaatcagaacttagaatatcaaataggttacatatgcagcggaatttttggagataacccgcgccccaatgatggaacaggcagttgtggtccagtgtcttctaatggggcatatggagtgaaggggttttcatttaaatacggtaatggtgtttggataggaagaactaaaagtactagctcaaggagtggatttgagatgatttgggatcccaatggatggacagagacggatagcagtttctctttgaaacaagatattgtagcaataactgattggtcaggatatagcggaagttttgttcagcatccagaactgacggggctggattgcatgaggccttgcttctgggtcgagctaatcagaggaagacccaaagaaaatacaatctggaccagtgggagcagcatttctttttgtggagtaaatggcgacactgtgggttggtcttggccagacggtgctgagttgccattcaccattgacaagtag
EPI616466    atgaatccaaatcaaaagataataaccattgggtcaatctgcatggcaattggaataataagtctggtgttacaaattggaaacataatctcaatatgggttagtcattcaatccaaactggaagcaagagccaccctgaaaaatgcaatcaaagtgtcattacctacgaaaacaacacttgggtgaatcaaacataccttaacataagtaataccaatttaattgcagaacagactgtagctccagtagcactagcaggtaattcctctctctgtcccatcagtggatgggctatatacagcaaggataatggtataaggataggttccaaaggagatgtatttgtcatcagagagccttttatttcatgctcgcacttggaatgcagaactttctttctaactcaaggggccttgttgaatgacaagcattccaatggaaccgttaaagacagaagcccttatagaaccctaatgagctgtcctgttggtgaagctccttctccatacaattcaaggtttgagtctgttgcttggtcggcaagtgcttgccacgatggcattagctggttgacaattggtatttccggcccagacaatggggcagtggctgtattgaagtacaatggcataataacagatactatcaagagttggagaaacaacatattgaggacacaagaatctgaatgtgcctgcattaatggttcttgctttactataatgactgatggaccaagtaatgatcaggcttcatacaagattttcaaaatagaaaagggaaaggtagtaaaatcagttgagttgaatgcccctaattaccactatgaagagtgttcctgttatcctgatgctagtgaggtgatgtgtgtatgcagggacaattggcatggttcaaatcggccatgggtgtccttcaaccagaatctagagtatcaaatagggtatatatgcagcggagtttttggagacaatccacgccccaatgacgggacaggcagttgtggtccagtatcttctaatggggcatatggggtaaaagggttttcgtttagatacggtaacggtgtttggataggaagaactaaaagtactagctcaaggagtgggtttgagatgatttgggaccccaatggatggacagagacggacaacagtttctctgtgaagcaagacattgttgcaataactgattggtcaggatatagcggaagttttgttcagcacccagaactgacaggactagactgcatgcgaccttgcttttgggttgagctaatcagaggaagacccaaggagaatacaatctggaccagtggaagcagcatttctttttgtggggtaaatagcgacactgtgggttggtcttggccagacggtgctgagttgccattcaccattgacaagtag
EPI690394    atgaatccaaatcaaaagataataactattgggtcaatctgcatggtaattggaataataagtctggtgctacaaattggaaacataatctcaatatgggttagccattcaatccaaactggaagtcagaaccatccagaaacatgcaatcaaagtgtcattacctacgaaaacaatacttgggtgaatcagacatacatcaacataagtaatacaaatttaattgcagaacaggttgtaaatccagtagcactagcaggtaattcctctctctgtccaatcagtggatgggctatatacagcaaggataatggtataaggataggttccaaaggagatgtatttgtcatcagagagccttttatttcatgctctcacttggaatgcaggactttctttctaactcaaggggccttgttgaatgacaagcattctaatggaaccgttaaagacagaagcccttatagaaccctaatgagctgccctgttggtgaagctccctctccatacaattcgaggtttgagtctgttgcctggtcagcaagtgcttgtcatgatggaattagttggttgacaattggtatttccggcccagacaatggggcggtggctgtattgaaatacaatggcataataacagatactatcaagagttggagaagcaatatattgagaacacaagagtctgaatgtgcctgcattaatggttcttgctttaccataatgactgatgggccgagtgatggccaggccacatacaagattttcaaggtagaaaagggaaaggtagtcaaatcagttgagttgaatgcccctaattaccactatgaggagtgctcctgttatcctgatgctagcgaggtaatgtgtgtgtgcagagacaactggcatggttcaaatcgaccatgggtgtccttcaatcagaatctagaatatcaaatagggtacatatgcagcggagtctttggagacaacccgcgccccaatgatggaacaggcagttgtggtccagtgtcttctaatggggcatatggagtaaaggggttttcatttaaatacggtaatggtgtttggataggaaggactaagagtactagctcaaggagtggatttgagatgatctgggatcctaatgggtggacggaaacagacagcagtttctctgtgaagcaagagattgtggcaataactgattggtcaggatatagcggaagttttgttcagcatccagaactaacggggttggattgcatgaggccttgcttctgggttgagctgatcagaggaagacccaaggagaacacaatctggaccagtggaagtagtatttctttttgtggagtaaatagcgacactgtgggttggtcttggccagacggtgctgaattgccattcaccattgacaagtag
EPI690401    atgaatccaaatcaaaagataataactattgggtcaatctgcatggtaattggaataataagtctggtgctacaaattggaaacataatctcaatatgggttagccattcaatccaaactggaagtcagaaccatccagaaacatgcaatcaaagtgtcattacctacgaaaacaatacttgggtgaatcagacatacatcaacataagtaatacaaatttaattgcagaacaggttgtaaatccagtagcactagcaggtaattcctctctctgtccaatcagtggatgggctatatacagcaaggataatggtataaggataggttccaaaggagatgtatttgtcatcagagagccttttatttcatgctctcacttggaatgcaggactttctttctaactcaaggggccttgttgaatgacaagcattctaatggaaccgttaaagacagaagcccttatagaaccctaatgagctgccctgttggtgaagctccctctccatacaattcgaggtttgagtctgttgcctggtcagcaagtgcttgtcatgatggaattagttggttgacaattggtatttccggcccagacaatggggcggtggctgtattgaaatacaatggcataataacagatactatcaagagttggagaagcaatatattgagaacacaagagtctgaatgtgcctgcattaatggttcttgctttaccataatgactgatgggccgagtaatggccaggcctcatacaagattttcaaggtagaaaagggaaaggtagtcaaatcagttgagttgaatgcccctaattaccactatgaggagtgctcctgttatcctgatgctagcgaggtaatgtgtgtgtgcagagacaactggcatggttcaaatcgaccatgggtgtccttcaatcagaatctagaatatcaaatagggtacatatgcagcggagtctttggagacaacccgcgccccaatgatggaacaggcagttgtggtccagtgtcttctaatggggcatatggagtaaaggggttttcatttaaatacggcaatggtgtttggataggaaggactaagagtactagctcaaggagtggatttgagatgatctgggatcctaatgggtggacggaaacagacagcagtttctctgtgaagcaagagattgtggcaataactgattggtcaggatatagcggaagttttgttcagcatccagaactaacggggttggattgcatgaggccttgcttctgggttgagctgatcagaggaagacccaaggagaacacaatctggaccagtggaagtagtatttctttttgtggagtaaatagcgacactgtgggttggtcttggccagacggtgctgagttgccattcaccattgacaagtag
EPI751507    atgaatccaaatcaaaagataataaccattgggtcaatctgcatggtaattggaataataagtctggtactacaaattggaaatataatttcaatatgggttagccattcaatccaaactgggagtcagaactaccccgaaacatgcaatcaaagtgtcattacctacgaaaacaatacttgggtgaatcagacatacatcaacataaataacaccaatttagtttcagaacaggctgtagttccaaaaacactagcaggcaattcctctctctgtcccatcagtggatgggctatatacagcaaggataacggtataagaataggctccaagggagatgtatttgtcatcagagagccctttatttcatgctctcacttggaatgcaggaccttctttctaactcagggggccttgttgaatgacaagcactccaatggaaccgttaaagacagaagcccctataggactctgatgagctgccctgttggtgaggctccttccccatacaattcaaggtttgagtctgttgcttggtcagcaagtgcttgtcatgatggcattagttggttgacaattggtatttccggtcctgacaatggggcagtggcagtattgaaatacaatggcataataacagataccatcaagagttggagaaacaacatattgaggacacaagagtctgaatgtgcctgtattaatggttcttgctttaccataatgactgatggaccaagtaatggtcaggcctcatacaagatcttcaagatagacaaggggagggtagtcaaatcagttgaattgaatgcccctaattaccactatgaggagtgctcctgttatcctgacgctagcgaggtagtgtgtgtatgcagagacaactggcatggttcaaatcgaccatgggtgtccttcaatcagaacttagaatatcaaataggttacatatgcagcggaatttttggagataacccgcgccccaatgatggaacaggcagttgtggtccagtgtcttctaatggggcatatggagtgaaggggttttcatttaaatacagtaatggtgtttggataggaagaactaaaagtattagctcaaggagtggatttgagatgatttgggatcccaatggatggacagagacggatagcagtttctctttgaaacaagatattgtagcaataactgattggtcaggatatagcggaagttttgttcagcatccagaactgacggggctggattgcatgaggccttgcttctgggtcgagctaatcagaggaagacccaaagaaaatacaatctggaccagtgggagcagcatttctttttgtggagtaaatggcgacactgtgggttggtcttggccagacggtgctgagttgccattcaccattgacaagtag
EPI853981    atgaatccaaatcaaaagataataactattgggtcaatctgcatggtaattggaataataagtctggtgctacaaattggaaacataatctcaatatgggttagccattcaatccaaactggaagtcagaaccatccag---------------------------------------------------------acatcaacataagtaatacaaatttaattgcagaacaggttgtaaatccagtagcactagcaggtaattcctctctctgtccaatcagtggatgggctatatacagcaaagataatggtataaggataggttccaaaggagatgtatttgtcatcagagagccttttatttcatgctctcacttggaatgcaggactttctttctaactcaaggggccttgttgaatgacaagcattctaatggaaccgttaaagacagaagcccttatagaaccctaatgagctgccctgttggtgaagctccctctccatacaattcgaggtttgagtctgttgcctggtcagcaagtgcttgtcatgatggaattagttggttgacaattggtatttccggcccagacaatggggcggtggctgtattgaaatacaatggcataataacagatactatcaagagttggagaagcaatatattgagaacacaagagtctgaatgtgcctgcattaatggttcttgctttaccataatgactgatgggccgagtaatggccaggcctcatacaagattttcaaggtagaaaagggaaaggtagtcaaatcagttgagttgaatgcccctaattaccactatgaggagtgctcctgttatcctgatgctagcgaggtaatgtgtgtgtgcagagacaactggcatggttcaaatcgaccatgggtgtccttcaatcagaatctagaatatcaaatagggtacatatgcagcggagtctttggagacaacccgcgccccaatgatggaacaggcagttgtggtccagtgtcttctaatggggcatatggagtaaaggggttttcatttaaatacggtaatggtgtttggataggaaggactaagagtactagctcaaggagtggatttgagatgatctgggatcctaatgggtggacggaaacagacagcagtttctctgtgaagcaagagattgtggcaataactgattggtcaggatatagcggaagttttgttcagcatccagaactaacggggttggattgcatgaggccttgcttctgggttgagctgatcagaggaagacccaaggagaacacaatctggaccagtggaagtagtatttctttttgtggagtaaatagcgacactgtgggttggtcttggccagacggtgctgagttgccattcaccattgacaagtag
EPI893468    atgaatccaaatcaaaagataataaccattgggtcaatctgcatggcaattggaataataagtctggtgttacaaattggaaacataatctcaatatgggttagtcattcaattcaaactggaagcaagagccaccctgaaacatgcaatcaaagtgtcattacctac------------------------------------------cttaccaatttaattgcagaacagactatagctccagcagcactagcaggcaattcctctctctgtcccatcagtgggtgggctatatacagcaaggataatggtataaggataggttccaaaggagatgtatttgtcatcagagagccttttatttcatgctcgcacttggaatgcagaactttctttctaactcaaggggccttgttgaatgacaagcattccaatggaaccgttaaagacagaagcccttatagaaccctaatgagctgtcctattggtgaagctccctctccatacaattcaaggtttgagtctgttgcttggtcggcaagtgcttgccacgatggcattagctggttgacaattggtatttccggcccagacaatggggcagtggctgtattgaagtacaacggcataataacagatactatcaagagttggagaaataacatattgaggacacaagaatctgagtgtgcctgcattaatggttcttgctttactataatgactgatggaccaagtaatggtcaggcttcatacaagattttcaaaatagaaaagggaaaggtagtaaaatcagttgagttgaatgcccctaattaccactatgaagagtgttcctgttatcctgatgctagtgaggtgatgtgtgtatgcagggacaattggcatggttcaaaccggccatgggtgtccttcaaccatgatctagagtatcaagtagggtatatatgcagcggagtttttggagacaatccacgccccaatgacgggacaggcagttgtagtccagtatcttctaatggggcatatggggtaaaagggttttcgtttagatacggtaacggtgtttggataggaagaactaaaagtactagctcaaggagtgggtttgagatgatttgggaccccaatggatggacggagacagacaacaatttctctgtgaagcaagacattgttgcaataactgattggtcaggatatagcggaagttttgttcagcacccagaattgacaggactagactgcatgcgaccttgcttttgggttgagctaatcagaggaagacccaaggagaatacaatctggactagtggcagcagcatttctttttgtggggtaaatagcgacactgtgggttggtcttggccagacggtgctgagttgccattcaccattgacaagtag
EPI893476    atgaatccaaatcaaaagataataactattgggtcaatctgcatgataattggaataataagtctggtgctacaaattggaaacataatctcaatatgggttagccattcaatccaaactggaagccagaaccacccagagacatgcaatcaaagtgtcattacctacgaaaacaatacttgggtgaatcagacatacatcaacataagtaataccaatttaattgcagagcaggctgtagattcggtagcactagcaggtaattcctctctctgtccaatcagtggatgggctatatacagcaaggacaatggtataaggataggttccaaaggagatgtatttgtcatcagagagccttttatttcatgctctcatttggaatgcaggaccttttttctaactcaaggggccttgttgaatgacaagcattctaatggaaccgttaaagacagaagcccttatagaaccctgatgagctgccctgttggtgaagctccttctccatacaattcaaggtttgagtctgttgcttggtcagcaagtgcttgtcatgatggcattagttggttgacaattggtatttccggcccagacaatggggcggtggctgtattgaaatacaatggcataataacagatactattaagagttggagaagcaatatattgagaacacaagagtctgaatgtgcctgcattaatggttcttgctttaccataatgactgatgggccaagtaatggccaggcctcatacaaaattttcaggatagaaaagggaaaggtagtcaaatcagttgagttgaatgcccctaattaccactatgaggagtgctcctgttatcctgatgctagcgaggtaatgtgtgtgtgcagagataactggcatggttcaaatcgaccatgggtgtccttcaatcaaaatctagagtatcaaataggatacatatgcagcggagtttttggagacaacccgcgccccagtgatggaacaggcagttgtggtccggtgtcttctaatggggcatatggagtaaagggattttcatttagatacggtaatggtgtttggataggaagaactaaaagtactagctcaaggagtgggtttgagatgatctgggatcctaatgggtggacggagacagacagcagtttctctgtaaagcaagatattgtagcaacaactgactggtcaggatatagcggaagttttgttcagcatccagaactgacggggttggattgcatgaggccttgcttctgggttgagctgatcagaggaagacccaaggagaatacgatttggaccagtggaagcagcatttccttttgtggagtaaatagcgacactgtgggttggtcttggccagacggtgctgagttgccattcaccattgacaagtag
EPI1038410   atgaatccaaatcaaaagataataactattgggtcaatctgcatgataattggaataataaatctggtgctacaaattggaaacataatctcaatatgggttagccattcaatccaaactggaagccagaaccacccagagacatgcaatcaaagtgtcattacctacgaaaacaatacttgggtgaatcagacatacatcaacataagtaataccaatttaattgcagagcaggctgtagattcggtggcactagcaggtaattcctctctctgtccaatcagtggatgggctatatacagcaaggacaatggtataaggataggttccaaaggagatgtatttgtcatcagagagccttttatttcatgctctcatttggaatgcaggaccttttttctaactcaaggggccttgttgaatgacaagcattctaatggaaccgttaaagacagaagcccttatagaaccctgatgagctgccctgttggtgaagctccttctccatacaattcaaggtttgagtctgttgcttggtcagcaagtgcttgtcatgatggcattagttggttgacaattggtatttccggcccagacaatggggcagtggctgtattgaagtacaatggcataataacagatactattaagagttggagaagcaatatattgagaacacaagagtctgaatgtgcctgcattaatggttcttgctttaccataatgactgatgggccaagtaatggccaggcctcatacaaaattttcaggatagaaaagggaaaggtagtcaaatcagttgagttgaatgcccctaattaccactatgaggagtgctcctgttatcctgatgctagcgaggtaatgtgtgtgtgcagagataattggcatggttcaaatcgaccatgggtgtccttcaatcaaaatctagagtatcaaataggatacatatgcagcggagtttttggagacaacccgcgccccagtgatggaacaggcagttgtggtccagtgtcttctaatggggcatatggagtaaagggattttcatttaaatacggtaatggtgtttggataggaagaactaaaagtactagctcaaggagtgggtttgagatgatctgggatcctaatgggtggacggagacagacagcagtttctctgtaaagcaagatattgtagcaataactgactggtcaggatatagcggaagttttgttcagcatccagaactgacggggttggattgcatgaggccttgcttctgggttgagctgatcagaggaagacccaaggagaatacgatttggaccagtggaagcagcatttctttttgtggagtaaatagtgacactgtgggttggtcttggccagacggtgctgagttgccattcaccattgacaagtag
EPI1154040   atgaatccaaatcaaaagataatgactattgggtcaatctgcatggtaattggaataataagtctggtactacaaattggaaacataatctcaatatgggttagccattcaatccaaactgggagccagaaccacccagaaacatgcaatcaaagtgccattacctatgaaaataatacttgggtgaatcagacatacatcaacataagtaataccaatttaattgcagaacaggctgtagattcagtagcactagcaggtaattcctctctctgtccaatcagtggatgggctatatacagcaaggacaatggtataaggataggttccaaaggagatgtatttgtcatcagagagccttttatttcatgctctcatttggaatgcaggactttttttctaacccaaggggccttgttgaatgacaagcattctaatggaaccgttaaagacagaagcccttataggaccctgatgagctgtcctgttggtgaagctccttctccatacaattcaaggtttgagtctgttgcttggtcagcaagtgcttgtcatgatggcattagttggttgacaattggtatttccggcccagacaatggggcagtggctgtattgaaatacaatggcataataacagatactatcaaaagttggagaagcaatatattaagagcacaagagtctgaatgtgcctgcattaatggttcttgctttaccataatgactgatgggccgagtaatggccaggcctcatacaaaattttcaggatagaaaagggaaaggtaatcaaatcagttgagttgaatgcccctaattaccactatgaggagtgttcctgttatcctgatgctagcgaggtaatgtgtgtgtgcagagataactggcatggttcaaatcgaccatgggtgtctttcaatcaaaatctagagtaccaaataggatacatatgcagcggagtttttggagacaacccgcgccccagtgatggaacaggcagttgtagtccagtgtcttctaatggggcatatggagtgaagggattttcatttaaatatggtaatggtgtttggataggaagaaccaaaagtactagctcaaggagtgggtttgagatgatctgggatcctaatgggtggacggagacagacagcagtttctctgtaaagcaagacattgtagcaataactgactggtcaggatatagcggaagttttgttcagcatccagaactgacggggttggattgcatgaggccttgcttctgggttgagctgatcagaggaagacccaaggagaacacaatttggaccagcggaagcagcatttccttttgtggagtaaatagcgacactgtgggttggtcttggccagacggtgctgagttgccattcaccattgacaagtag
EPI1623515   atgaatccaaatcaaaagataataactattgggtcaatctgcatggtaattggaataataagtctggtgctacaaattggaaacataatctcaatatgggttagccattcaatccaaactggaagccagaaccgcccagaaacatgcaatcaaagtgtcattacctacgaaaacaatacttgggtgaatcagacatacatcaacataagtaataccaatttaattgcagaacaggctgtaggttcagtagcactagcaggtaattcctctctctgtccaatcagtggatgggctatatacagcaaggacaatggtataaggataggttccaaaggagatgtatttgtcatcagggagccttttatttcatgctctcatttggaatgcaggactttttttctaactcaaggggccttgttgaacgacaagcattctaatggaaccgttaaagacagaagcccttatagaaccctgatgagctgccctgttggtgaagctccttctccatacaattcaaggtttgagtctgttgcttggtcagcaagtgcttgtcatgatggtattagttggttgacaattggtatttccggcccagacaatggggcggtggctgtattgaaatacaatggcataataacagatactatcaagagttggagaagcaatatattgagaacacaagagtctgaatgtgcctgcattaatggttcttgctttaccataatgactgatggaccgagtaatggccaggcctcatacaaaattttcaggatagaaaagggaaaggtagtcaaatcagttgagttgaatgcccctaattaccactatgaggagtgctcctgttatcctgatgctagcgaggtaatgtgtgtgtgcagagataactggcatggctcaaatcgaccatgggtgtccttcaatcaaaatctagagtatcaaataggatacatatgcagcggagtttttggagacaacccgcgccccagtgatggaacaggcagttgtggtccagtgtcttctaatggggcttatggagtgaagggattttcatttaaatacggtaatggtgtttggataggaagaactaaaagcactagctcaaggagtgggtttgagatgatttgggatcctaatgggtggacggagacagacagcagtttctctgtaaagcaagatattgtagcaataactgactggtcaggatatagcggaagttttgttcagcatccagaactgacggggttggattgcatgaggccttgcttctgggttgagctgatcagaggaagacccaaggagaacacaatttggaccagtggaagcagcatttctttttgtggagtgaatagcgacactgtgggttggtcttggccagacggtgctgagttgccattcatcattgacaagtag
EPI1623787   atgaatccaaatcaaaagataataactattgggtcaatctgcatggtaattggaataataagtctggtgctacaaattggaaatataatctcaatatgggttagccattcaatccaaactggaagccagaaccacccagagacatgcaatcaaagtgtcattacctacgaaaacaatacttgggtgaatcagacatacatcaatataagtaataccaatttaattgcagaacaggctgtagattcagtagcactagcaggtaattcctctctctgtccaatcagtggatgggctatatacagcaaggacaatggtataaggataggttcaaaaggagatgtatttgtcatcagagagccttttatttcatgctctcatttggaatgcaggactttttttctaactcaaggggccttgttgaatgacaagcattctaatggaaccgttaaagacagaagcccttatagaaccctgatgagctgccctgttggtgaagctccttctccatacaattcaaggtttgagtctgttgcttggtcagcaagtgcttgtcatgatggcattagttggttgacaattggtatttccggcccagacaatggggcggtggctgtattgaaatacaatggcataataacagatactattaagagttggagaagcaatatattgagaacacaagagtctgaatgtgcctgcattaatggttcttgctttaccataatgactgatgggccgagtaatggccaggcctcatacaaaattttcaggatagaaaagggaaaggtagtcaaatcagttgagttgaatgcccctaattaccactatgaggagtgctcctgttatcctgatgctagcgaggtaatgtgtgtgtgcagagataactggcatggttcaaatcgaccatgggtgtccttcaatcaaaatctagagtatcaaataggatacatatgcagcggagtttttggagacaacccgcgccccagtgatggaacaggcagttgtggtccagtgtcttctaatggggcatatggagtgaagggattttcatttaaatacggtaatggtgtttggataggaagaactaaaagtactagctcaaggagtgggtttgagatgatctgggatcctaatgggtggacggagacagacagcagtttctctgtaaagcaagatattgtagcaataactgactggtcaggatatagcggaagttttgttcagcatccagaactgacggggttggattgcatgaggccttgcttctgggttgagctgatcagaggaagacccaaggagaacacgatttggaccagtggaagcagcatttccttttgtggagtaaatagcgacactgtgggttggtcttggccagacggtgctgagttgccattcaccattgacaagtag
EPI3338217   atgaatccaaatcaaaagataataactattgggtcaatctgcatggtaattggaataataagtctggtactacaaattggaaatataatctcaatatgggtcagccactcaatccaaactggaagccagaaccacccagaaacatgcaatcaaagtgtcattacctatgaaaacaatacttgggtgaatcagacatacatcaacataagtaataccaatttaattgcagaacaggctgtagattcagtagcactagcaggtaattcctctctctgtccaatcagtgggtgggctatatacagcaaggacaatggtataaggataggttccaaaggagatgtatttgtcatcagggagccttttatttcatgctctcatttggaatgcaggactttttttctaacccaaggggccttgttgaatgacaagcattctaatggaaccgttaaagatagaagcccttataggaccctgatgagttgccctgttggtgaagctccttctccatacaattcaaggtttgagtctgttgcttggtcagcaagtgcttgccatgatggcattagttggttgacaattggtatttccggcccagacaacggggcagtggctgtattgaagtacaatggcataataacagatactatcaaaagttggagaagcaatatattaagaacacaagagtctgaatgtgcctgcattaatggttcttgcttcaccataatgactgatgggccgagtaatggccaggcctcatacaaaattttcaggatagaaaagggaaaggtaatcaaatcagttgagttaaatgcccctaattaccactatgaggaatgttcctgttatcctgatgctagcgaggtaatgtgtgtgtgcagagataactggcatggttcaaatcgaccatgggtttccttcaatcaaaatctcgagtaccaaataggatacatatgcagcggagttttcggagacaacccgagacccagtgatggaacaggcagttgtggtccagtgtcttctaatggggcatatggagtgaagggattttcatttaaatatggtaatggtgtttggataggaagaaccaaaagtactagctcaaggagtgggtttgagatgatctgggatcctaatgggtggacggagacagacagcagtttctctgtaaagcaagacattgtagcaataactgactggtcaggatatagcggaagttttgttcagcatccagagctgacggggttggattgcatgaggccttgcttctgggttgagctgatcagaggaagacccaaagagaacacaatttggaccagtggaagcagcatttccttttgtggagtaaatagcgacactgtgggttggtcttggccagacggtgctgagttgccattcaccattgacaagtag
EPI3621215   ?????????aatcaaaagataacaactatcgggtcaatctgcatggtaattggaataataagtctggtgctacaaattggaaacataatctcaatatgggttagtcattcaattcaaactggaaaccagaaccacccagaaacatgcaatcaaagtgtcattacctacgaaaacaatacttgggtgaatcagacatacatcaacataagtaataccaatttaattgcagaacaggctgtagatccagtagcactagcaggtaattcctctctctgtccaatcagtggatgggccatatacagcaaggacaatggtataaggataggttccaaaggagatgtatttgtcatcagagagccttttatttcatgctctcacttggaatgcaggaccttttttctaactcaaggggccctgttgaatgataagcattctaatggaaccgttaaagacagaagcccttatagaaccctgatgagctgccctgttggtgaagctccttcaccatacaattcaaggtttgagtctgttgcttggtcagcaagtgcttgtcatgatggcattagttggttgacaattggtatttctggcccagacaatggggcggtggctgtattgaaatacaatggcataataacagatactatcaagagttggagaagcaatatattgagaacacaagagtctgaatgtgcctgcattaatggttcttgctttaccataatgactgatggaccgagtaatggccaggcctcatacaaaattttcagaatagaaaagggaaaggtagtcaaatcagttgagttgaatgcccctaattatcactatgaggagtgctcctgttatcctgatgctagcgaggtaatgtgtgtgtgcagagacaactggcatggttcaaaccgaccatgggtgtccttcaatcaaaatctggaatatcaaatagggtacatatgcagcggagtttttggagacaacccgcgccccagtgatggaacaggcagttgtggtccagtgtcctctaatggggcatatggagtgaagggattttcatttaaatacggtaatggtgtttggataggaagaactaaaagtactagctcaaggagtgggtttgagatgatctgggatcctaatgggtggacggagacagacagcagtttttctgtaaagcaagatattgtagcaataacggactggtcaggatatagcggaagttttgttcagcatccagaactgacggggttggattgcatgaggccttgcttctgggttgagctgatcagaggaagacccagagagaacacgatttggaccagtggaagcagcatttctttttgtggagtaaatagcgacactgtgggttggtcttggccagacggtgctgagttgccattcaccattgacaagtag
EPI3621219   ??????????????aaagataacaactatcgggtcaatctgcatggtaattggaataataagtctggtgctacaaattggaaacataatctcaatatgggttagtcattcaattcaaactggaaaccagaaccacccagaaacatgcaatcaaagtgtcattacctacgaaaacaatacttgggtgaatcagacatacatcaacataagtaataccaatttaattgcagaacaggctgtagatccagtagcactagcaggtaattcctctctctgtccaatcagtggatgggccatatacagcaaggacaatggtataaggataggttccaaaggagatgtatttgtcatcagagagccttttatttcatgctctcacttggaatgcaggaccttttttctaactcaaggggccctgttgaatgataagcattctaatggaaccgttaaagacagaagcccttatagaaccctgatgagctgccctgttggtgaagctccttcaccatacaattcaaggtttgagtctgttgcttggtcagcaagtgcttgtcatgatggcattagttggttgacaattggtatttctggcccagacaatggggcggtggctgtattgaaatacaatggcataataacagatactatcaagagttggagaagcaatatattgagaacacaagagtctgaatgtgcctgcattaatggttcttgctttaccataatgactgatggaccgagtaatggccaggcctcatacaaaattttcagaatagaaaagggaaaggtagtcaaatcagttgagttgaatgcccctaattatcactatgaggagtgctcctgttatcctgatgctagcgaggtaatgtgtgtgtgcagagacaactggcatggttcaaaccgaccatgggtgtccttcaatcaaaatctggaatatcaaatagggtacatatgcagcggagtttttggagacaacccgcgccccagtgatggaacaggcagttgtggtccagtgtcctctaatggggcatatggagtgaagggattttcatttaaatacggtaatggtgtttggataggaagaactaaaagtactagctcaaggagtgggtttgagatgatctgggatcctaatgggtggacggagacagacagcagtttttctgtaaagcaagatattgtagcaataacggactggtcaggatatagcggaagttttgttcagcatccagaactgacggggttggattgcatgaggccttgcttctgggttgagctgatcagaggaagacccagagagaacacgatttggaccagtggaagcagcatttctttttgtggagtaaatagcgacactgtgggttggtcttggccagacggtgctgagttgccattcaccattgacaagtag
EPI3630040   atgaatccaaatcaaaagataataactatcgggtcaatctgcatggtaattggaataataagtctggtgctacaaattggaaacataatctcaatatgggttagtcattcaattcaaactggaaaccagaaccacccagaaacatgcaatcaaagtgtcattacctacgaaaacaatacttgggtgaatcagacatacatcaacataagtaataccaatttaattgcagaacaggctgtagatccagtagcactagcaggtaattcctctctctgtccaatcagtggatgggccatatacagcaaggacaatggtataaggataggttccaaaggagatgtatttgtcatcagagagccttttatttcatgctctcacttggaatgcaggaccttttttctaactcaaggggccctgttgaatgataagcattctaatggaaccgttaaagacagaagcccttatagaaccctgatgagctgccctgttggtgaagctccttcaccatacaattcaaggtttgagtctgttgcttggtcagcaagtgcttgtcatgatggcattagttggttgacaattggtatttctggcccagacaatggggcggtggctgtattgaaatacaatggcataataacagatactattaagagttggagaagcaatatattgagaacacaagagtctgaatgtgcctgcattaatggttcttgctttaccataatgactgatggaccgagtaatggccaggcctcatacaaaattttcagaatagaaaagggaaaggtagtcaaatcagttgagttgaatgcccctaattatcactatgaggagtgctcctgttatcctgatgctagcgaggtaatgtgtgtgtgcagagacaactggcatggttcaaaccgaccatgggtgtccttcaatcaaaatctggaatatcaaatagggtacatatgcagcggagtttttggagacaacccgcgccccagtgatggaacaggcagttgtggtccagtgtcctctaatggggcatatggagtgaagggattttcatttaaatacggtaatggtgtttggataggaagaactaaaagtactagctcaaggagtgggtttgagatgatctgggatcctaatgggtggacggagacagacagcagtttttctgtaaagcaagatattgtagcaataacggactggtcaggatatagcggaagttttgttcagcatccagaactgacggggttggattgcatgaggccttgcttctgggttgagctgatcagaggaagacccagagagaacacgatttggaccagtggaagcagcatttctttttgtggagtaaatagcgacactgtgggttggtcttggccagacggtgctgagttgccattcaccattgacaagtag
EPI3630052   ????atccaaatcaaaagataacaactatcgggtcaatctgcatggtaattggaataataagtctggtgctacaaattggaaacataatctcaatatgggttagtcattcaattcaaactggaaaccagaaccacccagaaacatgcaatcaaagtgtcattacctacgaaaacaatacttgggtgaatcagacatacatcaacataagtaataccaatttaattgcagaacaggctgtagatccagtagcactagcaggtaattcctctctctgtccaaccagtggatgggccatatacagcaaggacaatggtataaggataggttccaaaggagatgtatttgtcatcagagagccttttatttcatgctctcacttggaatgcaggaccttttttctaactcaaggggccctgttgaatgataagcattctaatggaaccgttaaagacagaagcccttatagaaccctgatgagctgccctgttggtgaagctccttcaccatacaattcaaggtttgaatctgttgcttggtcagcaagtgcttgtcatgatggcattagttggttgacaattggtatttctggcccagacaatggggcggtggctgtattgaaatacaatggcataataacagatactattaagagttggagaaacaatatattgagaacacaagagtctgaatgtgcctgcattaatggttcttgctttaccataatgactgatggaccgaataatggccaggcctcatacaaaattttcagaatagaaaagggaaaggtagtcaaatcagttgagttgaatgcccctaattaccactatgaggagtgctcctgttatcctgatgctagcgaggtaatgtgtgtgtgcagagataactggcatggttcaaaccgaccatgggtgtccttcaatcaaaatctggaatatcaaatagggtacatatgcagcggagtttttggagacaacccgcgccccagtgatggaacaggcagttgtggtccagtgtcctctaatggggcatatggagtgaagggattttcatttaaatacggtaatggtgtttggataggaagaactaaaagtactagctcaaggagtgggtttgagatgatctgggatcctaatgggtggacggagacagacagcagtttttctgtaaagcaagatattgtagcaataacggactggtcaggatatagcggaagttttgttcagcatccagaactgacggggttggattgcatgaggccttgcttctgggttgagctgatcagaggaagacccaaagagaacacgatttggaccagtggaagcagcatttctttttgtggagtaaatagcgacactgtgggttggtcttggccagacggtgctgagttgccattcaccattgacaagtag
EPI3630054   ???????????????????????????????ggtcaatctgcatggtaattggaataataagtctggtgctacaaattggaaacataatctcaatatgggttagtcattcaattcaaactggaaaccagaaccacccagaaacatgcaatcaaagtgtcattacctacgaaaacaatacttgggtgaatcagacatacatcaacataagtaataccaatttaattgcagaacaggctgtagatccagtagcactagcaggtaattcctctctctgtccaaccagtggatgggccatatacagcaaggacaatggtataaggataggttccaaaggagatgtatttgtcatcagagagccttttatttcatgctctcacttggaatgcaggaccttttttctaactcaaggggccctgttgaatgataagcattctaatggaaccgttaaagacagaagcccttatagaaccctgatgagctgccctgttggtgaagctccttcaccatacaattcaaggtttgaatctgttgcttggtcagcaagtgcttgtcatgatggcattagttggttgacaattggtatttctggcccagacaatggggcggtggctgtattgaaatacaatggcataataacagatactatcaagagttggagaaacaatatattgagaacacaagagtctgaatgtgcctgcattaatggttcttgctttaccataatgactgatggaccgaataatggccaggcctcatacaaaattttcagaatagaaaagggaaaggtagtcaaatcagttgagttgaatgcccctaattaccactatgaggagtgctcctgttatcctgatgctagcgaggtaatgtgtgtgtgcagagataactggcatggttcaaaccgaccatgggtgtccttcaatcaaaatctggaatatcaaatagggtacatatgcagcggagtttttggagacaacccgcgccccagtgatggaacaggcagttgtggtccagtgtcctctaatggggcatatggagtgaagggattttcatttaaatacggtaatggtgtttggataggaagaactaaaagtactagctcaaggagtgggtttgagatgatctgggatcctaatgggtggacggagacagacagcagtttttctgtaaagcaagatattgtagcaataacggactggtcaggatatagcggaagttttgttcagcatccagaactgacggggttggattgcatgaggccttgcttctgggttgagctgatcagaggaagacccaaagagaacacgatttggaccagtggaagcagcatttctttttgtggagtaaatagcgacactgtgggttggtcttggccagacggtgctgagttgccattcaccattgacaagtag
EPI3630056   ?????????????????gataacaactatcgggtcaatctgcatggtaattggaataataagtctggtgctacaaattggaaacataatctcaatatgggttagtcattcaattcaaactggaaaccagaaccacccagaaacatgcaatcaaagtgtcattacctacgaaaacaatacttgggtgaatcagacatacatcaacataagtaataccaatttaattgcagaacaggctgtagatccagtagcactagcaggtaattcctctctctgtccaaccagtggatgggccatatacagcaaggacaatggtataaggataggttccaaaggagatgtatttgtcatcagagagccttttatttcatgctctcacttggaatgcaggaccttttttctaactcaaggggccctgttgaatgataagcattctaatggaaccgttaaagacagaagcccttatagaaccctgatgagctgccctgttggtgaagctccttcaccatacaattcaaggtttgaatctgttgcttggtcagcaagtgcttgtcatgatggcattagttggttgacaattggtatttctggcccagacaatggggcggtggctgtattgaaatacaatggcataataacagatactattaagagttggagaagcaatatattgagaacacaagagtctgaatgtgcctgcattaatggttcttgctttaccataatgactgatggaccgaataatggccaggcctcatacaaaattttcagaatagaaaagggaaaggtagtcaaatcagttgagttgaatgcccctaattaccactatgaggagtgctcctgttatcctgatgctagcgaggtaatgtgtgtgtgcagagataactggcatggttcaaaccgaccatgggtgtccttcaatcaaaatctggaatatcaaatagggtacatatgcagcggagtttttggagacaacccgcgccccagtgatggaacaggcagttgtggtccagtgtcctctaatggggcatatggagtgaagggattttcatttaaatacggtaatggtgtttggataggaagaactaaaagtactagctcaaggagtgggtttgagatgatctgggatcctaatgggtggacggagacagacagcagtttttctgtaaagcaagatattgtagcaataacggactggtcaggatatagcggaagttttgttcagcatccagaactgacggggttggattgcatgaggccttgcttctgggttgagctgatcagaggaagacccaaagagaacacgatttggaccagtggaagcagcatttctttttgtggagtaaatagcgacactgtgggttggtcttggccagacggtgctgagttgccattcaccattgacaagtag
EPI3630060   ???????????????????????????????????????????????????????????aagtctggtgctacaaattggaaacataatctcaatatgggttagtcattcaattcaaactggaaaccagaaccacccagaaacatgcaatcaaagtgtcattacctacgaaaacaatacttgggtgaatcagacatacatcaacataagtaataccaatttaattgcagaacaggctgtagatccagtagcactagcaggtaattcctctctctgtccaatcagtggatgggccatatacagcaaggacaatggtataaggataggttccaaaggagatgtatttgtcatcagagagccttttatttcatgctctcacttggaatgcaggaccttttttctaactcaaggggccctgttgaatgataagcattctaatggaaccgttaaagacagaagcccttatagaaccctgatgagctgccctgttggtgaagctccttcaccatacaattcaaggtttgagtctgttgcttggtcagcaagtgcttgtcatgatggcattagttggttgacaattggtatttctggcccagacaatggggcggtggctgtattgaaatacaatggcataataacagatactatcaagagttggaggagcaatatattgagaacacaagagtctgaatgtgcctgcattaatggttcttgctttaccataatgactgatggaccgagtaatggccaggcctcatacaaaattttcagaatagaaaagggaaaggtagtcaaatcagttgagttgaatgcccctaattatcactatgaggagtgctcctgttatcctgatgctagcgaggtaatgtgtgtgtgcagagacaactggcatggttcaaaccgaccatgggtgtccttcaatcaaaatctggaatatcaaatagggtacatatgcagcggagtttttggagacaacccgcgccccagtgatggaacaggcagttgtggtccagtgtcctctaatggggcatatggagtgaagggattttcatttaaatacggtaatggtgtttggataggaagaactaaaagtactagctcaaggagtgggtttgagatgatctgggatcctaatgggtggacggagacagacagcagtttttctgtaaagcaagatattgtagcaataacggactggtcaggatatagcggaagttttgttcagcatccagaactgacggggttggattgcatgaggccttgcttctgggttgagctgatcagaggaagacccagagagaacacgatttggaccagtggaagcagcatttctttttgtggagtaaatagcgacactgtgggttggtcttggccagacggtgctgagttgccattcaccattgacaagtag
EPI3631341   atgaatccaaatcaaaagataataactatcgggtcaatctgcatggtaattggaataataagtctggtgctacaaattggaaacataatctcaatatgggttagtcattcaattcaaactggaaaccagaaccacccagaaacatgcaatcaaagtgtcattacctacgaaaacaatacttgggtgaatcagacatacatcaacataagtaataccagtttaattgcagaacaggctgtagatccagtagcactagcaggtaattcctctctctgtccaatcagtggatgggccatatacagcaaggacaatggtataaggataggttccaaaggagatgtatttgtcatcagagagccttttatttcatgctctcacttggaatgcaggaccttttttctaactcaaggggccctgttgaatgataagcattctaatggaaccgttaaagacagaagcccttatagaaccctgatgagctgccctgttggtgaagctccttcaccatacaattcaaggtttgagtctgttgcttggtcagcaagtgcttgtcatgatggcattagttggttgacaattggtatttctggcccagacaatggggcggtggctgtattgaaatacaatggcataataacagatactattaagagttggagaagcaatatattgagaacacaagagtctgaatgtgcctgcattaatggttcttgctttaccataatgactgatggaccgagtaatggccgggcctcatacaaaattttcagaatagaaaagggaaaggtagtcaaatcagttgagttgaatgcccctaattaccactatgaggagtgctcctgttatcctgatgctagcgaggtaatgtgtgtgtgcagagataactggcatggttcaaaccgaccatgggtgtccttcaatcaaaatctggaatatcaaatagggtacatatgcagcggagtttttggagacaacccgcgccccagtgatggaacaggcagttgtggtccagtgtcctctaatggggcatatggagtgaagggattttcatttaaatacggtaatggtgtttggataggaagaactaaaagtactagctcaaggagtgggtttgagatgatctgggatcctaatgggtggacggagacagacagcagtttttctgtaaagcaagatattgtagcaataacggactggtcaggatatagcggaagttttgttcagcatccagaactgacggggttggattgcatgaggccttgcttctgggttgagctgatcagaggaagacccaaagagaacacgatttggaccagtggaagcagcatttctttttgtggagtaaatagcgacactgtgggttggtcttggccagacggtgctgagttgccattcaccattgacaagtag
EPI3631349   atgaatccaaatcaaaagataataactatcgggtcaatctgcatggtaattggaataataagtctggtgctacaaattggaaacataatctcaatatgggttagtcattcaattcaaactggaaaccagaaccacccagaaacatgcaatcaaagtgtcattacctacgaaaacaatacttgggtgaatcagacatacatcaacataagtaataccaatttaattgcagaacaggctgtagatccagtagcactagcaggtaattcctctctctgtccaatcagtggatgggccatatacagcaaggacaatggtataaggataggttccaaaggagatgtatttgtcatcagagagccttttatttcatgctctcacttggaatgcaggaccttttttctaactcaaggggccctgttgaatgataagcattctaatggaaccgttaaagacagaagcccttatagaaccctgatgagctgccctgttggtgaagctccttcaccatacaattcaaggtttgagtctgttgcttggtcagcaagtgcttgtcatgatggcattagttggttgacaattggtatttctggcccagacaatggggcggtggctgtattgaaatacaatggcataataacagatactattaagagttggagaagcaatatattgagaacacaagagtctgaatgtgcctgcattaatggttcttgctttaccataatgactgatggaccgagtaatggccaggcctcatacaaaattttcagaatagaaaagggaaaggtagtcaaatcagttgagttgaatgcccctaattatcactatgaggagtgctcctgttatcctgatgctagcgaggtaatgtgtgtgtgcagagataactggcatggttcaaaccgaccatgggtgtccttcaatcaaaatctggaatatcaaatagggtacatatgcagcggagtttttggagacaacccgcgccccagtgatggaacaggcagttgtggtccagtgtcctctaatggggcatatggagtgaagggattttcatttaaatacggtaatggtgtttggataggaagaactaaaagtactagctcaaggagtgggtttgagatgatctgggatcctaatgggtggacggagacagacagcagtttttctgtaaagcaagatattgtagcaataacggactggtcaggatatagcggaagttttgttcagcatccagaactgacggggttggattgcatgaggccttgcttctgggttgagctgatcagaggaagacccagagagaacacgatttggaccagtggaagcagcatttctttttgtggagtaaatagcgacactgtgggttggtcttggccagacggtgctgagttgccattcaccattgacaagtag
EPI3631357   atgaatccaaatcaaaagataataactatcgggtcaatctgcatggtaattggaataataagtctggtgctacaaattggaaacataatctcaatatgggttagtcattcaattcaaactggaaaccagaaccacccagaaacatgcaatcaaagtgtcattacctacgaaaacaatacttgggtgaatcagacatacatcaacataagtaataccaatttaattgcagaacaggctgtagatccagtagcactagcaggtaattcctctctctgtccaatcagtggatgggccatatacagcaaggacaatggtataaggataggttccaaaggagatgtatttgtcatcagagagccttttatttcatgctctcacttggaatgcaggaccttttttctaactcaaggggccctgttgaatgataagcattctaatggaaccgttaaagacagaagcccttatagaaccctgatgagctgccctgttggtgaagctccttcaccatacaattcaaggtttgagtctgttgcttggtcagcaagtgcttgtcatgatggcattagttggttgacaattggtatttctggcccagacaatggggcggtggctgtattgaaatacaatggcataataacagatactattaagagttggagaagcaatatattgagaacacaagagtctgaatgtgcctgcattaatggttcttgctttaccataatgactgatggaccgagtaatggccaggcctcatacaaaattttcagaatagaaaagggaaaggtagtcaaatcagttgagttgaatgcctctaattaccactatgaggagtgctcctgttatcctgatgctagcgaggtaatgtgtgtgtgcagagataactggcatggttcaaaccgaccatgggtgtccttcaatcaaaatctggaatatcaaatagggtatatatgcagcggagtttttggagacaacccgcgccccagtgatggaacaggcagttgtggtccagtgtcctctaatggggcatatggagtgaagggattttcatttaaatacggtaatggtgtttggataggaagaactaaaagtactagctcaaggagtgggtttgagatgatctgggatcctaatgggtggacggagacagacagcagtttttctgtaaagcaagatattgtagcaataacggactggtcaggatatagcggaagttttgttcagcatccagaactgacggggttggattgcatgaggccttgcttctgggttgagctgatcagaggaagacccaaagagaacacgatttggaccagtggaagcagcatttctttttgtggagtaaatagcgacactgtgggttggtcttggccagacggtgctgagttgccattcaccattgacaagtag
EPI3631365   atgaatccaaatcaaaagataataactatcgggtcaatctgcatggtaattggaataataagtctggtgctacaaattggaaacataatctcaatatgggttagtcattcaattcaaactggaaaccagaaccacccagaaacatgcaatcaaagtgtcattacctacgaaaacaatacttgggtgaatcagacatacatcaacataagtaataccaatttaattgcagaacaggctgtagatccagtagcactagcaggtaattcctctctctgtccaatcagtggatgggccatatacagcaaggacaatggtataaggataggttccaaaggagatgtatttgtcatcagagagccttttatttcatgctctcacttggaatgcaggaccttttttctaactcaaggggccctgttgaatgataagcattctaatggaaccgttaaagacagaagcccttatagaaccctgatgagctgccctgttggtgaagctccttcaccatacaattcaaggtttgagtctgttgcttggtcagcaagtgcttgtcatgatggcattagttggttgacaattggtatttctggcccagacaatggggcggtggctgtattgaaatacaatggcataataacagatactattaagagttggagaagcaatatattgagaacacaagagtctgaatgtgcctgcattaatggttcttgctttaccataatgactgatggaccgagtaatggccaggcctcatacaaaattttcagaatagaaaagggaaaggtagtcaaatcagttgagttgaatgcctctaattaccactatgaggagtgctcctgttatcctgatgctagcgaggtaatgtgtgtgtgcagagataactggcatggttcaaaccgaccatgggtgtccttcaatcaaaatctggaatatcaaatagggtacatatgcagcggagtttttggagacaacccgcgccccagtgatggaacaggcagttgtggtccagtgtcctctaatggggcatatggagtgaagggattttcatttaaatacggtaatggtgtttggataggaagaactaaaagtactagctcaaggagtgggtttgagatgatctgggatcctaatgggtggacggagacagacagcagtttttctgtaaagcaagatattgtagcaataacggactggtcaggatatagcggaagttttgttcagcatccagaactgacggggttggattgcatgaggccttgcttctgggttgagctgatcagaggaagacccaaagagaacacgatttggaccagtggaagcagcatttctttttgtggagtaaatagcgacactgtgggttggtcttggccagacggtgctgagttgccattcaccattgacaagtag
EPI3631373   atgaatccaaatcaaaagataataactatcgggtcaatctgcatggtaattggaataataagtctggtgctacaaattggaaacataatctcaatatgggttagtcattcaattcaaactggaaaccagaaccacccagaaacatgcaatcaaagtgtcattacctacgaaaacaatacttgggtgaatcagacatacatcaacataagtaataccaatttaattgcagaacaggctgtagatccagtagcactagcaggtaattcctctctctgtccaatcagtggatgggccatatacagcaaggacaatggtataaggataggttccaaaggagacgtatttgtcatcagagagccttttatttcatgctctcacttggaatgcaggaccttttttctaactcaaggggccctgttgaatgataagcattctaatggaaccgttaaagacagaagcccttatagaaccctgatgagctgccctgttggtgaagctccttcaccatacaattcaaggtttgagtctgttgcttggtcagcaagtgcttgtcatgatggcattagttggttgacaattggtatttctggcccagacaatggggcggtggctgtattgaaatacaatggcataataacagatactattaagagttggagaagcaatatattgagaacacaagagtctgaatgtgcctgcattaatggttcttgctttaccataatgactgatggaccgagtaatggccaggcctcatacaaaattttcagaatagaaaagggaaaggtagtcaaatcagttgagttgaatgcccctaattatcactatgaggagtgctcctgttatcctgatgctagcgaggtaatgtgtgtgtgcagagataactggcatggttcaaaccgaccatgggtgtccttcaatcaaaatctggaatatcaaatagggtacatatgcagcggagtttttggagacaacccgcgccccagtgatggaacaggcagttgtggtccagtgtcctctaatggggcatatggagtgaagggattttcatttaaatacggtaatggtgtttggataggaagaactaaaagtactagctcaaggagtgggtttgagatgatctgggatcctaatgggtggacggagacagacagcagtttttctgtaaagcaagatattgtagcaataacggactggtcaggatatagcggaagttttgttcagcatccagaactgacggggttggattgcatgaggccttgcttctgggttgagctgatcagaggaagacccagagagaacacgatttggaccagtggaagcagcatttctttttgtggagtaaatagcgacactgtgggttggtcttggccagacggtgctgagttgccattcaccattgacaagtag
EPI3631381   atgaatccaaatcaaaagataataactatcgggtcaatctgcatggtaattggaataataagtctggtgctacaaattggaaacataatctcaatatgggttagtcattcaattcaaactggaaaccagaaccacccagaaacatgcaatcaaagtgtcattacctacgaaaacaatacttgggtgaatcagacatacatcaacataagtaataccaatttaattgcagaacaggctgtagatccagtagcactagcaggtaattcctctctctgtccaatcagtggatgggccatatacagcaaggacaatggtataaggataggttccaaaggagatgtatttgtcatcagagagccttttatttcatgctctcacttggaatgcaggaccttttttctaactcaaggggccctgttgaatgataagcattctaatggaaccgttaaagacagaagcccttatagaaccctgatgagctgccctgttggtgaagctccttcaccatacaattcaaggtttgagtctgttgcttggtcagcaagtgcttgtcatgatggcattagttggttgacaattggtatttctggcccagacaatggggcggtggctgtattgaaatacaatggcataataacagatactattaagagttggagaagcaatatattgagaacacaagagtctgaatgtgcctgcattaatggttcttgctttaccataatgactgatggaccgagtaatggccaggcctcatacaaaattctcagaatagaaaagggaaaggtagtcaaatcagttgagttgaatgcccctaattaccactatgaggagtgctcctgttatcctgatgctagcgaggtaatgtgtgtgtgcagagataactggcatggttcaaaccgaccatgggtgtccttcaatcaaaatctggaatatcaaatagggtacatatgcagcggagtttttggagacaacccgcgccccagtgatggaacaggcagttgtggtccagtgtcctctaatggggcatatggagtgaagggattttcatttaaatacggtaatggtgtttggataggaagaactaaaagtactagctcaaggagtgggtttgagatgatctgggatcctaatgggtggacggagacagacagcagtttttctgtaaagcaagatattgtagcaataacggactggtcaggatatagcggaagttttgttcagcatccagaactgacggggttggattgcatgaggccttgcttctgggttgagctgatcagaggaagacccaaagagaacacgatttggaccagtggaagcagcatttctttttgtggagtaaatagcgacactgtgggttggtcttggccagacggtgctgagttgccattcaccattgacaagtag
EPI3631389   atgaatccaaatcaaaagataataaccatcgggtcaatttgcatggtaattggaataataagtctggtgctacaaattggaaacataatctcaatatgggttagtcattcaattcaaactggaaaccagaaccacccagaaacatgcaatcaaagtgtcatcacctacgaaaacaatacttgggtgaatcagacatacatcaacataagtaataccaatttaattgcagaacaggctgtagatccagtagcactagcaggtaattcctctctctgtccaatcagtggatgggccatatacagcaaggacaatggtataaggataggttccaaaggagatgtatttgtcatcagagagccttttatttcatgctctcacttggaatgcaggaccttttttctaactcaaggggccctgttgaatgataagcattctaatggaaccgttaaagacagaagcccttatagaaccctgatgagctgccctgttggtgaagctccttcaccatacaattcaaggtttgagtctgttgcttggtcagcaagtgcttgtcatgatggcattagttggttgacaattggtatttctggcccagacaatggggcggtggctgtattgaaatacaatggcataataacagatactattaagagttggagaagcaatatattgagaacacaagagtctgaatgtgcctgcattaatggttcttgctttaccataatgactgatggaccgagtaatggccaggcctcatacaaaattttcagaatagaaaagggaaaggtagtcaaatcagttgagttgaatgcctctaattaccactatgaggagtgctcctgttatcctgatgctagcgaggtaatgtgtgtgtgcagagataactggcatggttcaaaccgaccatgggtgtccttcaatcaaaatctggaatatcaaatagggtacatatgcagcggagtttttggagacaacccgcgccccagtgatggaacaggcagttgtggtccagtgtcctctaatggggcatatggagtgaagggattttcatttaaatacggtaatggtgtttggataggaagaactaaaagtactagctcaaggagtgggtttgagatgatctgggatcctaatgggtggacggagacagacagcagtttttctgtaaagcaagatattgtagcaataacggactggtcaggatatagcggaagttttgttcagcatccagaactgacggggttggattgcatgaggccttgcttctgggttgagctgatcagaggaagacccaaagagaacacgatttggaccagtggaagcagcatttctttttgtggagtaaatagcgacactgtgggttggtcttggccagacggtgctgagttgccattcaccattgacaagtag
EPI3631397   atgaatccaaatcaaaagataataactatcgggtcaatctgcatggtaattggaataataagtctggtgctacaaattggaaacataatctcaatatgggttagtcattcaattcaaactggaaaccagaaccacccagaaacatgcaatcaaagtgtcattacctacgaaaacaatacttgggtgaatcagacatacatcaacataagtaataccaatttaattgcagaacaggctgtagatccagtagcactagcaggtaattcctctctctgtccaatcagtggatgggccatatacagcaaggacaatggtataaggataggttccaaaggagatgtatttgtcatcagagagccttttatttcatgctctcacttggaatgcaggaccttttttctaactcaaggggccctgttgaatgataagcattctaatggaaccgttaaagacagaagcccttatagaaccctgatgagctgccctgttggtgaagctccttcaccatacaattcaaggtttgagtctgttgcttggtcagcaagtgcttgtcatgatggcattagttggttgacaattggtatttctggcccagacaatggggcggtggctgtattgaaatacaatggcataataacagatactattaagagttggagaagcaatatattgagaacacaagagtctgaatgtgcctgcattaatggttcttgctttaccataatgactgatggaccgagtaatggccaggcctcatacaaaattttcagaatagaaaagggaaaggtagtcaaatcagttgagttgaatgcctctaattaccactatgaggagtgctcctgttatcctgatgctagcgaggtaatgtgtgtgtgcagagataactggcatggttcaaaccgaccatgggtgtccttcaatcaaaatctggaatatcaaatagggtacatatgcagcggagtttttggagacaacccgcgccccagtgatggaacaggcagttgtggtccagtgtcctctaatggggcatatggagtgaagggattttcatttaaatacggtaatggtgtttggataggaagaactaaaagtactagctcaaggagtgggtttgagatgatctgggatcctaatgggtggacggagacagacagcagtttttctgtaaagcaagatattgtagcaataacggactggtcaggatatagcggaagttttgttcagcatccagaactgacggggttggattgcatgaggccttgcttctgggttgagctgatcagaggaagacccaaagagaacacgatttggaccagtggaagcagcatttctttttgtggagtaaatagcgacactgtgggttggtcttggccagacggtgctgagttgccattcaccattgacaagtag
EPI3631404   atgaatccaaatcaaaagataataactatcgggtcaatctgcatggtaattggaataataagtctggtgctacaaattggaaacataatctcaatatgggttagtcattcaattcaaactggaaaccagaaccacccagaaacatgcaatcaaagtgtcattacctacgaaaacaatacttgggtgaatcagacatacatcaacataagtaataccaatttaattgcagaacaggctgtagatccagtagcactagcaggtaattcctctctctgtccaatcagtggatgggccatatacagcaaggacaatggtataaggataggttccaaaggagatgtatttgtcatcagagagccttttatttcatgctctcacttggaatgcaggaccttttttctaactcaaggggccctgttgaatgataagcattctaatggaaccgttaaagacagaagcccttatagaaccctgatgagctgccctgttggtgaagctccttcaccatacaattcaaggtttgagtctgttgcttggtcagcaagtgcttgtcatgatggcattagttggttgacaattggtatttctggcccagacaatggggcggtggctgtattgaaatacaatggcataataacagatactattaagagttggagaagcaatatattgagaacacaagagtctgaatgtgcctgcattaatggttcttgctttaccataatgactgatggaccgagtaatggccaggcctcatacaaaattttcagaatagaaaagggaaaggtagtcaaatcagttgagttgaatgcctctaattaccactatgaggagtgctcctgttatcctgatgctagcgaggtaatgtgtgtgtgcagagataactggcatggttcaaaccgaccatgggtgtccttcaatcaaaatctggaatatcaaatagggtacatatgcagcggagtttttggagacaacccgcgccccagtgatggaacaggcagttgtggtccagtgtcctctaatggggcatatggagtgaagggattttcatttaaatacggtaatggtgtttggataggaagaactaaaagtactagctcaaggagtgggtttgagatgatctgggatcctaatgggtggacggagacagacagcagtttttctgtaaagcaagatattgtagcaataacggactggtcaggatatagcggaagttttgttcagcatccagagctgacggggttggattgcatgaggccttgcttctgggttgagctgatcagaggaagacccaaagagaacacgatttggaccagtggaagcagcatttctttttgtggagtaaatagcgacactgtgggttggtcttggccagacggtgctgagttgccattcaccattgacaagtag
EPI3631412   atgaatccaaatcaaaagataataactatcgggtcaatctgcatggtaattggaataataagtctggtgctacaaattggaaacataatctcaatatgggttagtcattcaattcaaactggaaaccagaaccacccagaaacatgcaatcaaagtgtcattacctacgaaaacaatacttgggtgaatcagacatacatcaacataagtaataccaatttaattgcagaacaggctgtagatccagtagcactagcaggtaattcctctctctgtccaatcagtggatgggccatatacagcaaggacaatggtataaggataggttccaaaggagatgtatttgtcatcagagagccttttatttcatgctctcacttggaatgcaggaccttttttctaactcaaggggccctgttgaatgataagcattctaatggaaccgttaaagacagaagcccttatagaaccctgatgagctgccctgttggtgaagctccttcaccatacaattcaaggtttgagtctgttgcttggtcagcaagtgcttgtcatgatggcattagttggttgacaattggtatttctggcccagacaatggggcggtggctgtattgaaatacaatgacataataacagatactattaagagttggagaagcaatatattgagaacacaagagtctgaatgtgcctgcattaatggttcttgctttaccataatgactgatggaccgagtaatggccaggcctcatacaaaattttcagaatagaaaagggaaaggtagtcaaatcagttgagttgaatgcctctaattaccactatgaggagtgctcctgttatcctgatgctagcgaggtaatgtgcgtgtgcagagataactggcatggttcaaaccgaccatgggtgtccttcaatcaaaatctggaatatcaaatagggtacatatgcagcggagtttttggagacaacccgcgccccagtgatggaacaggcagttgtggtccagtgtcctctaatggggcatatggagtgaagggattttcatttaaatacggtaatggtgtttggataggaagaactaaaagtactagctcaaggagtgggtttgagatgatctgggatcctaatgggtggacggagacagacagcagtttttctgtaaagcaagatattgtagcaataacggactggtcaggatatagcggaagttttgttcagcatccagaactgacggggttggattgcatgaggccttgcttctgggttgagctgatcagaggaagacccaaagagaacacgatttggaccagtggaagcagcatttctttttgtggagtaaatagcgacactgtgggttggtcttggccagacggtgctgagttgccattcaccattgacaagtag
EPI3631428   atgaatccaaatcaaaagataataactatcgggtcaatctgcatggtaattggaataataagtctggtgctacaaattggaaacataatctcaatatgggttagtcattcaattcaaactggaaaccagaaccacccagaaacatgcaatcaaagtgtcattacctacgaaaacaatacttgggtgaatcagacatacatcaacataagtaataccaatttaattgcagaacaggctgtagatccagtagcactagcaggtaattcctctctctgtccaatcagtggatgggccatatacagcaaggacaatggtataaggataggttccaaaggagatgtatttgtcatcagagagccttttatttcatgctctcacttggaatgcaggaccttttttctaactcaaggggccctgttgaatgataagcattctaatggaaccgttaaagacagaagcccttatagaaccctgatgagctgccctgttggtgaagctccttcaccatacaattcaaggtttgagtctgttgcttggtcagcaagtgcttgtcatgatggcattagttggttgacaattggtatttctggcccagacaatggggcggtggctgtattgaaatacaatggcataataacagatactattaagagttggagaagcaatatattgagaacacaagagtctgaatgtgcctgcattaatggttcttgctttaccataatgactgatggaccgagtaatggccaggcctcatacaaaattctcagaatagaaaagggaaaggtagtcaaatcagttgagttgaatgcccctaattaccactatgaggagtgctcctgttatcctgatgctagcgaggtaatgtgtgtgtgcagagataactggcatggttcaaaccgaccatgggtgtccttcaatcaaaatctggaatatcaaatagggtacatatgcagcggagtttttggagacaacccgcgccccagtgatggaacaggcagttgtggtccagtgtcctctaatggggcatatggagtgaagggattttcatttaaatacggtaatggtgtttggataggaagaactaaaagtactagctcaaggagtgggtttgagatgatctgggatcctaatgggtggacggagacagacagcagtttttctgtaaagcaagatattgtagcaataacggactggtcaggatatagcggaagttttgttcagcatccagaactgacggggttggattgcatgaggccttgcttctgggttgagctgatcagaggaagacccaaagagaacacgatttggaccagtggaagcagcatttctttttgtggagtaaatagcgacactgtgggttggtcttggccagacggtgctgagttgccattcaccattgacaagtag
EPI3631435   atgaatccaaatcaaaagataataactatcgggtcaatttgcatggtaattggaataataagtctggtgctacaaattggaaacataatctcaatatgggttagtcattcaattcaaactggaaaccagaaccacccagaaacatgcaatcaaagtgtcatcacctacgaaaacaatacttgggtgaatcagacatacatcaacataagtaataccaatttaattgcagaacaggctgtagatccagtagcactagcaggtaattcctctctctgtccaatcagtggatgggccatatacagcaaggacaatggtataaggataggttccaaaggagatgtatttgtcatcagagagccttttatttcatgctctcacttggaatgcaggaccttttttctaactcaaggggccctgttgaatgataagcattctaatggaaccgttaaagacagaagcccttatagaaccctgatgagctgccctgttggtgaagctccttcaccatacaattcaaggtttgagtctgttgcttggtcagcaagtgcttgtcatgatggcattagttggttgacaattggtatttctggcccagacaatggggcggtggctgtattgaaatacaatggcataataacagatactattaagagttggagaagcaatatattgagaacacaagagtctgaatgtgcctgcattaatggttcttgctttaccataatgactgatggaccgagtaatggccaggcctcatacaaaattttcagaatagaaaagggaaaggtagtcaaatcagttgagttgaatgcctctaattaccactatgaggagtgctcctgttatcctgatgctagcgaggtaatgtgtgtgtgcagagataactggcatggttcaaaccgaccatgggtgtccttcaatcaaaatctggaatatcaaatagggtacatatgcagcggagtttttggagacaacccgcgccccagtgatggaacaggcagttgtggtccagtgtcctctaatggggcatatggagtgaagggattttcatttaaatacggtaatggtgtttggataggaagaactaaaagtactagctcaaggagtgggtttgagatgatctgggatcctaatgggtggacggagacagacagcagtttttctgtaaagcaagatattgtagcaataacggactggtcaggatatagcggaagttttgttcagcatccagaactgacggggttggattgcatgaggccttgcttctgggttgagctgatcagaggaagacccaaagagaacacgatttggaccagtggaagcagcatttctttttgtggagtaaatagcgacactgtgggttggtcttggccagacggtgctgagttgccattcaccattgacaagtag
EPI3631443   atgaatccaaatcaaaagataataactatcgggtcaatctgcatggtaattggaataataagtctggtgctacaaattggaaacataatctcaatatgggttagtcattcaattcaaactggaaaccagaaccacccagaaacatgcaatcaaagtgtcattacctacgaaaacaatacttgggtgaatcagacatacatcaacataagtaataccaatttaattgcagaacaggctgtagatccagtagcactagcaggtaattcctctctctgtccaatcagtggatgggccatatacagcaaggacaatggtataaggataggttccaaaggagatgtatttgtcatcagagagccttttatttcatgctctcacttggaatgcaggaccttttttctaactcaaggggccctgttgaatgataagcattctaatggaaccgttaaagacagaagcccttatagaaccctgatgagctgccctgttggtgaagctccttcaccatacaattcaaggtttgagtctgttgcttggtcagcaagtgcttgtcatgatggcattagttggttgacaattggtatttctggcccagacaatggggcggtggctgtattgaaatacaatggcataataacagatactattaagagttggagaagcaatatattgagaacacaagagtctgaatgtgcctgcattaatggttcttgctttaccataatgactgatggaccgagtaatggccaggcctcatacaaaattttcagaatagaaaagggaaaggtagtcaaatcagttgagttgaatgcctctaattaccactatgaggagtgctcctgttatcctgatgctagcgaggtaatgtgtgtgtgcagagataactggcatggttcaaaccgaccatgggtgtccttcaatcaaaatctggaatatcaaatagggtacatatgcagcggagtttttggagacaacccgcgccccagtgatggaacaggcagttgtggtccagtgtcctctaatggggcatatggagtgaagggattttcatttaaatacggtaatggtgtttggataggaagaactaaaagtactagctcaaggagtgggtttgagatgatctgggatcctaatgggtggacggagacagacagcagtttttctgtaaagcaagatattgtagcaataacggactggtcaggatatagcggaagttttgttcagcatccagagctgacggggttggattgcatgaggccttgcttctgggttgagctgatcagaggaagacccaaagagaacacgatttggaccagtggaagcagcatttctttttgtggagtaaatagcgacactgtgggttggtcttggccagacggtgctgagttgccattcaccattgacaagtag
EPI3637868   atgaatccaaatcaaaagataataactatcgggtcaatctgcatggtaattggaataataagtctggtgctacaaattggaaacataatctcaatatgggttagtcattcaattcaaactggaaaccagaaccacccagaaacatgcaatcaaagtgtcattacctacgaaaacaatacttgggtgaatcagacatacatcaacataagtaataccaatttaattgcagaacaggctgtagatccagtagcactagcaggtaattcctctctctgtccaatcagtggatgggccatatacagcaaggacaatggtataaggataggttccaaaggagatgtatttgtcatcagagagccttttatttcatgctctcacttggaatgcaggaccttttttctaactcaaggggccctgttgaatgataagcattctaatggaaccgttaaagacagaagcccttatagaaccctgatgagctgccctgttggtgaagctccttcaccatacaattcaaggtttgagtctgttgcttggtcagcaagtgcttgtcatgatggcattagttggttgacaattggtatttctggcccagacaatggggcggtggctgtattgaaatacaatggcataataacagatactattaagagttggagaagcaatatattgagaacacaagagtctgaatgtgcctgcattaatggttcttgctttaccataatgactgatggaccgagtaatggccaggcctcatacaaaattttcagaatagaaaagggaaaggtagtcaaatcagttgagttgaatgcccctaattatcactatgaggagtgctcctgttatcctgatgctagcgaggtaatgtgtgtgtgcagagacaactggcatggttcaaaccgaccatgggtgtccttcaatcaaaatctggaatatcaaatagggtacatatgcagcggagtttttggagacaacccgcgccccagtgatggaacaggcagttgtggtccagtgtcctctaatggggcatatggagtgaagggattttcatttaaatacggtaatggtgtttggataggaagaactaaaagtactagctcaaggagtgggtttgagatgatctgggatcctaatgggtggacggagacagacagcagtttttctgtaaagcaagatattgtagcaataacggactggtcaggatatagcggaagttttgttcagcatccagaactgacggggttggattgcatgaggccttgcttctgggttgagctgatcagaggaagacccagagagaacacgatttggaccagtggaagcagcatttctttttgtggagtaaatagcgacactgtgggttggtcttggccagacggtgctgagttgccattcaccattgacaagtag
EPI3646681   atgaatccaaatcaaaagataataactatcgggtcaatctgcatggtaattggaataataagtctggtgctacaaattggaaacataatctcaatatgggttagtcattcaattcaaactggaaaccagaaccacccagaaacatgcaatcaaagtgtcattacctacgaaaacaatacttgggtgaatcagacatacatcaacataagtaataccaatttaattgcagaacaggctgtagatccagtagcactagcaggtaattcctctctctgtccaatcagtggatgggccatatacagcaaggacaatggtataaggataggttccaaaggagatgtatttgtcatcagagagccttttatttcatgctctcacttggaatgcaggaccttttttctaactcaaggggccctgttgaatgataagcattctaatggaaccgttaaagacagaagcccttatagaaccctgatgagctgccctgttggtgaagctccttcaccatacaattcaaggtttgagtctgttgcttggtcagcaagtgcttgtcatgatggcattagttggttgacaattggtatttctggcccagacaatggggcggtggctgtattgaaatacaatggcataataacagatactattaagagttggagaagcaatatattgagaacacaagagtctgaatgtgcctgcattaatggttcttgctttaccataatgactgatggaccgagtaatggccaggcctcatacaaaattttcagaatagaaaagggaaaggtagtcaaatcagttgagttgaatgcctctaattaccactatgaggagtgctcctgttatcctgatgctagcgaggtaatgtgtgtgtgcagagataactggcatggttcaaaccgaccatgggtgtccttcaatcaaaatctggaatatcaaatagggtacatatgcagcggagtttttggagacaacccgcgccccagtgatggaacaggcagttgtggtccagtgtcctctaatggggcatatggagtgaagggattttcatttaaatacggtaatggtgtttggataggaagaactaaaagtactagctcaaggagtgggtttgagatgatctgggatcctaatgggtggacggagacagacagcagtttttctgtaaagcaagatattgtagcaataacggactggtcaggatatagcggaagttttgttcagcatccagaactgacggggttggattgcatgaggccttgcttctgggttgagctgatcagaggaagacccaaagagaacacgatttggaccagtggaagcagcatttctttttgtggagtaaatagcgacactgtgggttggtcttggccagacggtgctgagttgccattcaccattgacaagtag
EPI3647453   atgaatccaaatcaaaagataataactatcgggtcaatctgcatggtaattggaataataagtctggtgctacaaattggaaacataatctcaatatgggttagtcattcaattcaaactggaaaccagaaccacccagaaacatgcaatcaaagtgtcattacctacgaaaacaatacttgggtgaatcagacatacatcaacataagtaataccaatttaattgcagaacaggctgtagatccagtagcaatagcaggtaattcctctctctgtccaatcagtggatgggccatatacagcaaggacaatggtataaggataggttccaaaggagatgtatttgtcatcagagagccttttatttcatgctctcacttggaatgcaggaccttttttctaactcaaggggccctgttgaatgataagcattctaatggaaccgttaaagacagaagcccttatagaaccctgatgagctgccctgttggtgaagctccttcaccatacaattcaaggtttgagtctgttgcttggtcagcaagtgcttgtcatgatggcattagttggttgacaattggtatttctggcccagacaatggggcggtggctgtattgaaatacaatggcataataacagatactattaagagttggagaagcaatatattgagaacacaagagtctgaatgtgcctgcattaatggttcttgctttaccataatgactgatggaccgagtaatggccaggcctcatacaaaattttcagaatagaaaagggaaaggtagtcaaatcagttgagttgaatgcctctaattaccactatgaggagtgctcctgttatcctgatgctagcgaggtaatgtgtgtgtgcagagataactggcatggttcaaaccgaccatgggtgtccttcaatcaaaatctggaatatcaaatagggtacatatgcagcggagtttttggagacaacccgcgccccagtgatggaacaggcagttgtggtccagtgtcctctaatggggcatatggagtgaagggattttcatttaaatacggtaatggtgtttggataggaagaactaaaagtactagctcaaggagtgggtttgagatgatctgggatcctaatgggtggacggagacagacagcagtttttctgtaaagcaagatattgtagcaataacggactggtcaggatatagcggaagttttgttcagcatccagaactgacggggttggattgcatgaggccttgcttctgggttgagctgatcagaggaagacccaaagagaacacgatttggaccagtggaagcagcatttctttttgtggagtaaatagcgacactgtgggttggtcttggccagacggtgctgagttgccattcaccattgacaagtag
EPI3650016   atgaatccaaatcaaaagataataactatcgggtcaatctgcatggcaattggaacaacaagtctggtgctacaaattggaaacataatctcaatatgggttagtcactcaattcaaactggaaaccagaaccacccagaaacatgcaatcaaagtgtcattacctacgaaaacaatacttgggtgaatcagacatacatcaacataagtaataccaatttaattgcagaacaggctgtagatccagtagcactagcaggtaattcctctctctgtccaatcagtggatgggccatatacagcaaggacaatggtataaggataggttccaaaggagatgtatttgtcatcagagagccttttatttcatgctctcacttggaatgcaggaccttttttctaactcaaggggccctgttgaatgataagcattctaatggaaccgttaaagacagaagcccttatagaaccctgatgagctgccctgttggtgaagctccttcaccatacaattcaaggtttgagtctgttgcttggtcagcaagtgcttgtcatgatggcattagttggttgacaattggtatttctggcccagacaatggggcggtggctgtattgaaatacaatggcataataacagatactattaagagttggagaagcaatatattgagaacacaagagtctgaatgtgcctgcattaatggttcttgctttaccataatgactgatggaccgagtaatggccaggcctcatacaaaattttcagaatagaaaagggaaaggtagtcaaatcagttgagttgaatgcctctaattaccactatgaggagtgctcctgttatcctgatgctagcgaggtaatgtgtgtgtgcagagataactggcatggttcaaaccgaccatgggtgtccttcaatcaaaatctggaatatcaaatagggtacatatgcagcggagtttttggagacaacccgcgccccagtgatggaacaggcagttgtggtccagtgtcctctaatggggcatatggagtgaagggattttcatttaaatacggtaatggtgtttggataggaagaactaaaagtactagctcaaggagtgggtttgagatgatctgggatcctaatgggtggacggagacagacagcagtttttctgtaaagcaagatattgtagcaataacggactggtcaggatatagcggaagttttgttcagcatccagagctgacggggttggattgcatgaggccttgcttctgggttgagctgatcagaggaagacccaaagagaacacgatttggaccagtggaagcagcatttctttttgtggagtaaatagcgacactgtgggttggtcttggccagacggtgctgagttgccattcaccattgacaagtag
EPI3651296   atgaatccaaatcaaaagataataactatcgggtcaatctgcatggtaattggaataataagtctggtgctacaaattggaaacataatctcaatatgggttagtcattcaattcaaactggaaaccagaaccacccagaaacatgcaatcaaagtgtcattacctacgaaaacaatacttgggtgaatcagacatacatcaacataagtaataccaatttaattgcagaacaggctgtagatccagtagcactagcaggtaattcctctctctgtccaatcagtggatgggccatatacagcaaggacaatggtataaggataggttccaaaggagatgtatttgtcatcagagagccttttatttcatgctctcacttggaatgcaggaccttttttctaactcaaggggccctgttgaatgataagcattctaatggaaccgttaaagacagaagcccttatagaaccctgatgagctgccctgttggtgaagctccttcaccatacaattcaaggtttgagtctgttgcttggtcagcaagtgcttgtcatgatggcattagttggttgacaattggtatttctggcccagacaatggggcggtggctgtattgaaatacaatggcataataacagatactattaagagttggagaagcaatatattgagaacacaagagtctgaatgtgcctgcattaatggttcttgctttaccataatgactgatggaccgagtaatggccaggcctcatacaaaattttcagaatagaaaagggaaaggtagtcaaatcagttgagttgaatgcctctaattactactatgaggagtgctcctgttatcctgatgctagcgaggtaatgtgtgtgtgcagagataactggcatggttcaaaccgaccatgggtgtccttcaatcaaaatctggaatatcaaatagggtacatatgcagcggagtttttggagacaacccgcgccccagtgatggaacaggcagttgtggtccagtgtcctctaatggggcatatggagtgaagggattttcatttaaatacggtaatggtgtttggataggaagaactaaaagtactagctcaaggagtgggtttgagatgatctgggatcctaatgggtggacggagacagacagcagtttttctgtaaagcaagatattgtagcaataacggactggtcaggatatagcggaagttttgttcagcatccagaactgacggggttggattgcatgaggccttgcttctgggttgagctgatcagaggaagacccaaagagaacacgatttggaccagtggaagcagcatttctttttgtggagtaaatagcgacactgtgggttggtcttggccagacggtgctgagttgccattcaccattgacaagtag
KY284440     atgaatccaaatcaaaagataataactattgggtcaatctgcatggtaattggaataataagtctggtgctacaaattggaaacataatctcaatatgggttagccattcaatccaaactggaagccagaaccacccagagacatgcaatcaaagtgtcattacctacgaaaacaatacttgggtgaatcagacatacatcaacataagtaataccaatttaattgcagagcaggctgtagattcggtagcactagcaggtaattcctctctctgtccaatcagtggatgggctatatacagcaaggacaatggtataaggataggttccaaaggagatgtatttgtcatcagagagccttttatttcatgctctcatttggaatgcaggaccttttttctaactcaaggggccttgttgaatgacaagcattctaatggaaccgttaaagacagaagcccttatagaaccctgatgagctgccctgttggtgaagctccttctccatacaattcaaggtttgagtctgttgcttggtcagcaagtgcttgtcatgatggcattagttggttgacaattggtatttccggcccagacaatggggcggtggctgtattgaaatacaatggcataataacagatactattaagagttggagaagcaatatattaagaacacaagagtctgaatgtgcctgcattaatggttcttgctttaccataatgactgatgggccaagtaatggccaggcctcatacaaaattttcaggatagaaaagggaaaggtagtcaaatcagttgagttgaatgcccctaattaccactatgaggagtgctcctgttatcctgatgctagcgaggtaatgtgtgtgtgcagagataactggcatggttcaaatcgaccatgggtgtccttcaatcaaaatctagagtatcaaataggatacatatgcagcggagtttttggagacaacccgcgccccagtgatggaacaggcagttgtggtccagtgtcttctaatggggcatatggagtaaagggattttcatttaaatacggtaatggtgtttggataggaagaactaaaagtactagctcaaggagtgggtttgagatgatctgggatcctaatgggtggacggagacagacagcagtttctctgtaaagcaagatattgtagcaataactgactggtcaggatatagcggaagttttgttcagcatccagaactgacggggttggattgcatgaggccttgcttctgggttgagctgatcagaggaagacccaaggagaatacgatttggaccagtggaagcagcatttccttttgtggagtaaatagcgacactgtgggttggtcttggccagacggtgctgagttgccattcaccattgacaagtag
KY550914     atgaatccaaatcaaaagataataactattgggtcaatctgcatggtaattggaataataagcctggtgctacaaattggaaatataatctcaatatgggttagccattcaattcaaactggaagccagaaccacccagagacatgcaatcaaagtgtcattacctacgaaaacaatacttgggtgaatcagacatacatcaacataagtaataccaatttaattgcagaacaggctgtagattcagtagcactagcaggtaattcctctctctgtccaatcagtgggtgggctatatacagcaaggacaatggtataaggataggttccaaaggagatgtatttgtcatcagagagccttttatttcatgctctcatttggaatgcaggaccttttttctaactcaaggggccttgttgaatgacaagcattctaatggaaccgttaaagacagaagcccttatagaaccctgatgagctgccctgtcggtgaagctccttctccatacaattcaaggtttgagtctgttgcttggtcagcaagtgcttgtcatgatggcattagttggttgacaattggtatttccggcccagacaatggggcggtggctgtattgaaatacaatggcataataacagatactattaagagttggagaagcaatatattgagaacacaagagtctgaatgtgcctgcattaatggttcttgttttaccataatgactgatgggccgagtaatggccaggcctcatacaaaattttcaggatagaaaagggaaaggtagtcaaatcagttgagttgaatgcccctaattaccactatgaggagtgctcctgttatcctgatgctagcgaggtaatgtgtgtgtgcagagataactggcatggttcaaatcgaccatgggtgtccttcaatcaaaatctagagtatcaaataggatacatatgcagcggagtttttggagacaacccgcgccccagtgatggaacaggcagttgtggtccagtgtcttctaatggggcatatggagtgaagggattttcatttaaatacggtaatggtgtttggataggaagaactaaaagtactagctcaaggagtgggtttgagatgatctgggatcctaatgggtggacggagacagacagcagtttctctgtaaagcaagatattgtagcaataactgactggtcaggatatagcggaagttttgttcagcatccagaactgacggggttggattgcatgaggccttgcttctgggttgagctgatcagaggaagacccaaggagaacacgatttggaccagtggaagcagcatttccttttgtggagtaaatagcgacactgtgggttggtcttggccagacggtgctgagttgccattcaccattgacaagtag
MG279986     atgaatccaaatcaaaagataataactattgggtcaatctgcatggtaattggaataataagtctggtgctacaaattggaaacataatctcaatatgggttagccattcaatccaaactggaagccagaaccacccagagacatgcaatcaaagtgtcattacctacgaaaacaatacttgggtgaatcagacatacatcaacataagtaataccaatttaattgcagaacaggctgtagatccagtagcactagcaggtaattcctctctctgtccaatcagtggatgggctatatacagcaaggacaatggtataaggataggttccaaaggagatgtatttgtcatcagagagccttttatttcatgctctcatttggaatgcaggaccttttttctaactcaaggggccttgttgaatgacaagcattctaatggaaccgttaaagacagaagcccttatagaaccctgatgagctgccctgttggtgaagctccttctccatacaattcaaggtttgagtctgttgcttggtcagcaagtgcttgtcatgatggcattagttggttgacaattggtatttccggcccagacaatggggcggtggctgtattgaaatacaatggcataataacagatactattaagagttggagaagcaatatattgagaacacaagagtctgaatgtgcctgcattaatggttcttgctttaccataatgactgatggaccgagtaatggccaggcctcatacaaaattttcaggatagaaaagggaaaggtagtcaaatcggttgagttgaatgcccctaattaccactatgaggagtgctcctgttatcctgatgctagcgaggtaatgtgtgtgtgcagagataactggcatggttcaaatcgaccatgggtgtccttcaatcaaaatctagagtatcaaataggatacatatgcagcggagtttttggagacaacccgcgccccagtgatggaacaggcagttgtggtccagtgtcttctaatggggcatatggagtgaagggattttcatttaaatacggtaatggtgtttggataggaaggactaaaagtactagctcaaggagtgggtttgagatgatctgggatcctaatgggtggacggagacagacagcagtttctctgtaaagcaagatattgtagcaataactgactggtcaggatatagcggaagttttgttcagcatccagaactgacggggctggattgcatgaggccttgcttctgggttgagctgatcagaggaagacccaaggagaacacgatttggaccagtggaagcagcatttccttttgtggagtaaatagcgacactgtgggttggtcttggccagacggtgctgagttgccattcaccattgacaagtag
MG280087     atgaatccaaatcaaaagataataactattgggtcaatctgcatggtaattggaataataagtctggtgctacaaattggaaacataatctcaatatgggttagccattcaatccaaactggaagccagaaccagccagagacatgcaatcaaagtgtcattacctacgaaaacaatacttgggtgaatcagacatacatcaacataagtaataccaatttaattgcagaacaggctgtagatccagtagcactagcaggtaattcctctctctgtccaatcagtggatgggctatatacagcaaggacaatggtataaggataggttccaaaggagatgtatttgtcatcagagagccttttatttcatgctctcatttggaatgcaggactttttttctaactcaaggggccttgttgaatgacaagcattctaatggaaccgttaaagacagaagcccttatagaaccctgatgagctgccctgttggtgaagctccttctccatacaattcaaggtttgagtctgttgcttggtcagcaagtgcttgtcatgatggcattagttggttgacaattggtatttccggcccagataatggggcggtggctgtattgaaatacaatggcataataacagatactattaagagttggagaagcaatatattgagaacacaagagtctgaatgtgcctgcattaatggttcttgctttaccataatgactgatggaccgagtaatggccaggcctcatacaaaattttcaggatagaaaagggaaaggtagtcaaatcagttgagttgaatgcccctaattaccactatgaggagtgctcctgttatcctgatgctagcgaggtaatgtgtgtgtgcagagataactggcatggttcaaatcgaccatgggtgtccttcaatcaaaatctagagtatcaaataggatacatatgcagcggagtttttggagacaacccgcgccccagtgatggaacaggcagttgtggtccagtgtcttctaatggggcatatggagtgaagggattttcatttaaatacggtaatggtgtttggataggaaggactaaaagtactagctcaaggagtgggtttgagatgatctgggatcctaatgggtggacggagacagacagcagtttctctgtaaagcaagatattgtagcaataactgactggtcaggatatagcggaagttttgttcagcatccagaactgacggggctggattgcatgaggccttgcttctgggttgagctgatcagaggaagacccaaggagaacacgatttggaccagtggaagcagcatttccttttgtggagtaaatagcgacactgtgggttggtcttggccagacggtgctgagttgccattcaccattgacaagtag
MG280243     atgaatccaaatcaaaagataataactattgggtcaatctgcatggtaattggaataataagtctggtgctacaaattggaaatataatctcaatatgggttagccattcaatccaaactggaagccagaaccacccagagacatgcaatcaaagtgtcattacctacgaaaacaatacttgggtgaatcagacatacatcaatataagtaataccaatttaattgcagaacaggctgtagattcagtagcactagcaggtaattcctctctctgtccaatcagtggatgggctatatacagcaaggacaatggtataaggataggttccaaaggagatgtatttgtcatcagagagccttttatttcatgctctcatttggaatgcaggactttttttctaactcaaggggccttgttgaatgacaagcattctaatggaaccgttaaagacagaagcccttatagaaccctgatgagctgccctgttggtgaagctccttctccatacaattcaaggtttgagtctgttgcttggtcagcaagtgcttgtcatgatggcattagttggttgacaattggtatttccggcccagacaatggggcggtggctgtattgaaatacaatggcataataacagatactattaagagttggagaagcaatatattgagaacacaagagtctgaatgtgcctgcattaatggttcttgctttaccataatgactgatgggccgagtaatggccaggcctcatacaaaattttcaggatagaaaagggaaaagtagtcaaatcagttgagttgaatgcccctaattaccactatgaggagtgctcctgttatcctgatgctagcgaggtaatgtgtgtgtgcagagataactggcatggttcaaatcgaccatgggtgtccttcaatcaaaatctagagtatcaaataggatacatatgcagcggagtttttggagacaacccgcgccccagtgatggaacaggcagttgtggtccagtgtcttctaatggggcatatggagtgaagggattttcatttaaatacggtaatggtgtttggataggaagaactaaaagtactagctcaaggagtgggtttgagatgatctgggatcctaatgggtggacggagacagacagcagtttctctgtaaagcaagatattgtagcaataactgactggtcaggatatagcggaagttttgttcagcatccagaactgacggggttggattgcatgaggccttgcttctgggttgagctgatcagaggaagacccaaggagaacacgatttggaccagtggaagcagcatttccttttgtggagtaaatagcgacactgtgggttggtcttggccagacggtgctgagttgccattcaccattgacaagtag
MG280254     atgaatccaaatcaaaagataataactattgggtcaatctgcatggtaattggaataataagtctggtgctacaaattggaaacataatctcaatatgggttagccattcaatccaaactggaagccagaactacccagagacatgcaatcaaagtgtcattacctacgaaaacaatacttgggtgaatcagacatacatcaacataagtaataccaatttaattgcagaacaggttgtagatccagtagcactagcaggtaattcctctctctgtccaatcagtggatgggctatatacagcaaggacaatggtataaggataggttccaaaggagatgtatttgtcatcagagagccttttatttcatgctctcatttggaatgcaggactttttttctaactcaaggggccttgttgaatgacaagcattctaatggaaccgttaaagacagaagcccttatagaaccctgatgagctgccctgttggtgaagctccttctccatacaattcaaggtttgagtctgttgcttggtcagcaagtgcttgtcatgatggcattagttggttgacaattggtatttccggcccagacaatggggcggtggctgtattgaaatacaatggcataataacagatactattaagagttggagaagcaatatattgagaacacaagagtctgaatgtgcctgcattaatggttcttgctttaccataatgactgatggaccgagtaatggccaggcctcatacaaaattttcaggatagaaaagggaaaggtagtcaaatcagttgagttgaatgcccctaattaccactatgaggagtgctcctgttatcctgatgctagcgaggtaatgtgtgtgtgcagagataactggcatggttcaaatcgaccatgggtgtccttcaatcaaaatctagagtatcaaataggatacatatgcagcggagtttttggagacaacccgcgccccagtgatggaacaggcagttgtagtccagtgtcttctaatggggcatatggagtgaagggattttcatttaaatacggtaatggtgtttggataggaaggactaaaagtactagctcaaggagtgggtttgagatgatctgggatcctaatgggtggacggagacagacagcagtttctctgtaaagcaagatattgtagcaataactgactggtcaggatatagcggaagttttgttcagcatccagaactgacggggctggattgcatgaggccttgcttctgggttgagctgatcagaggaagacccaaggagaacacgatttggaccagtggaagcagcatttccttttgtggagtaaatagcgacactgtgggttggtcttggccagacggtgctgagttgccattcaccattgacaagtag
MG280255     atgaatccaaatcaaaagataataactattgggtcaatctgcatggtaattggaataataagtctggtgctacaaattggaaacataatctcaatatgggttagccattcaatccaaactggaagccagaaccacccagagacatgcaatcaaagtgtcattacctacgaaaacaatacttgggtgaatcagacatacatcaacataagtaataccaatttaattgcagaacaggctgtagactcagtagcactagcaggtaattcctctctctgtccaatcagtggatgggccatatacagcaaggacaatggtataaggataggttccaaaggagatatatttgtcatcagagagccttttatttcatgctctcatttggaatgcaggaccttttttctaactcaaggagccctgttgaatgacaagcattctaatggaaccgttaaagacagaagcccttatagaaccctgatgagctgccctgttggtgaagctccttccccatacaattcaaggtttgagtctgttgcttggtcagcaagtgcttgtcatgatggcattagttggttgacaattggtatttccggcccagacaatggggcggtagctgtattgaaatacaatggcataataacagatactattaagagttggagaagcaatatattgagaacacaagagtctgaatgtgcctgcattaatggttcttgctttaccataatgactgatggaccgagtaatggccaggcctcatacaaaattttcaggatagaaaagggaaaggtagtcaaatcagttgagttgaatgcccctaattaccactatgaggagtgctcctgttatcctgatgctagcgaggtaatgtgtgtgtgcagagataactggcatggttcaaatcgaccatgggtgtccttcaatcaaaatctagagtatcaaataggatacatatgcagcggagtttttggagacaacccgcgccccagtgatggaacaggcagttgtggtccagtgtcttctaatggggcatatggagtgaagggattttcatttaaatacggtaatggtgtttggataggaagaactaaaagtactagctcaaggagtgggtttgagatgatctgggatcctaatgggtggacggagacagacagcagtttttctgtaaagcaagatattgtagcaataactgactggtcaggatatagcggaagttttgttcagcatccagaactgacggggttggattgcatgaggccttgcttctgggttgagctgatcagaggaagacccaaggagaacacgatttggaccagtggaagcagcatttccttttgtggagtaaatagcgacactgtgggttggtcttggccagacggtgctgagttgccattcaccattgacaagtag
MH341864     atgaatccaaatcaaaagataataactattgggtcaatctgcatggtaattggaataataagtctggtgctacaaattggaaacataatctcaatatgggttagccattcaatccaaactggaagccagaaccacccagagacatgcaatcaaagtgtcattacctacgaaaacaatacttgggtgaatcagacatacatcaacataagtaataccaatttaattgcagaacaggctgtagattcagtagcactagcaggtaattcctctctctgtccaatcagtggatgggctatatacagcaaggacaatggtataaggataggttccaaaggagatgtatttgtcatcagagagccttttatttcatgctctcatttggaatgcaggactttttttctaactcaaggggccttgttgaatgacaagcattctaatggaaccgttaaagacagaagcccttatagaaccctgatgagctgccctgttggtgaagctccttctccgtacaattcaaggtttgagtctgttgcttggtcagcaagtgcttgtcatgatggcattagttggttgacaattggtatttccggcccagacaatggggcggtggctgtattgaaatacaatggcataataacagatactatcaagagttggagaagcaatatattgagaacacaagagtctgaatgtgcctgcattaatggttcttgctttaccataatgactgatgggccgagtaatggccaggcctcatacaaaattttcaggatagaaaagggaaaggtagtcaaatcagttgagttgaatgcccctaattaccattatgaggagtgctcctgttatcctgatgctagcgagataatgtgtgtgtgcagagataactggcatggttcaaatcgaccatgggtgtccttcaatcaaaatctagagtatcaaataggatacatatgcagcggagtttttggagacaacccgcgccccagtgatggaacaggcagttgtggtccagtgtcttctaatggggcatatggagtgaagggattttcatttaaatacggtaatggtgtttggataggaagaactaaaagtactagctcaaggagtgggtttgagatgatctgggatcctaatgggtggacggaaacagacagcagtttctctgtaaagcaagatattgtagcaataactgactggtcaggatatagcggaagttttgttcagcatccagaactgacggggttggattgcatgaggccttgcttctgggttgagctgatcagaggaagacccaaggagaacacaatttggaccagtggaagcagcatttctttttgtggagtaaatagcgacactgtgggttggtcttggccagacggtgctgagttgccattcaccattgacaagtag
MH546269     atgaatccaaatcaaaagataataactattggatcaatctgcatggtaattggaataataagtctggtgctacaaattggaaatataatctcaatatgggttagccattcaatccaaactggaagccagaaccacccagagacatgcaatcaaagtgtcattacctacgaaaacaatacttgggtgaatcagacatacatcaacataagtaataccaatttaattgcagaacaggctgtagattcagtagcactagcaggtaattcctctctctgtccaatcagtggatgggctatatacagcaaggacaatggtataaggataggttccaaaggagatgtatttgtcatcagagagccttttatttcatgctctcatttggaatgcaggactttttttctaactcaaggggccttgttgaatgacaagcattctaatggaaccgttaaagacagaagcccttatagaaccctgatgagctgccctgttggtgaagctccttctccatacaattcaaggtttgagtctgttgcttggtcagcaagtgcttgtcatgatggcattagttggttgacaattggtatttccggcccagacaatggggcggtggctgtattgaaatacaatggcataataacagatactattaagagttggagaagcaatatattgagaacacaagagtctgaatgtgcctgcattaatggttcttgctttaccataatgactgatgggccgagtaatggccaggcctcatacaaaattttcaggatagaaaagggaaaggtagtcaaatcagttgagttgaatgcccctaattaccactatgaggagtgctcctgttatcctgatgctagcgaggtaatgtgtgtgtgcagagataactggcatggttcaaatcgaccatgggtgtccttcaatcaaaatctagagtatcaaataggatacatatgcagcggagtttttggagacaacccgcgccccagtgatggaacaggcagttgtggtccagtgtcttctaatggggcatatggagtgaagggattttcatttaaatacggtaatggtgtttggataggaagaactaaaagtactagctcaaggagtgggtttgagatgatctgggatcctaatggatggacggagacagacagcagtttctctgtaaagcaagatattgtagcaataactgactggtcaggatatagcggaagttttgttcagcatccagaactgacggggttggattgcatgaggccttgcttctgggttgagctgatcagaggaagacccaaggagaacacgatttggaccagtggaagcagcatttccttttgtggaataaatagcgacactgtgggttggtcttggccagacggtgctgagttgccattcaccattgacaagtag
MH546621     atgaatccaaatcaaaagataataactattgggtcaatctgcatggtaattggaataataagtctggtgctacaaattggaaacataatctcaatatgggttagccattcaatccaaactggaagccagaaccacccagagacatgcaatcaaagtgtcattacctacgaaaacaatacttgggtgaatcagacatacatcaacataagtaataccaatttaattgcagagcaggctgtagattcggtagcactagcaggtaattcctctctctgcccaatcagtggatgggctatatacagcaaggacaatggtataaggataggttccaaaggagatgtatttgtcatcagagagccttttatttcatgctctcatttggaatgcaggaccttttttctaactcaaggggccttgttgaatgacaagcattctaatggaaccgttaaagacagaagcccttatagaaccctgatgagctgccctgttggtgaagctccttctccatacaattcaaggtttgagtctgttgcttggtcagcaagtgcttgtcatgatggcattagttggttgacaattggtatttccggcccagacaatggggcggtggctgtattgaaatacaatggcataataacagatactattaagagttggagaagcaatatattgagaacacaagagtctgaatgtgcctgcattaatggttcttgctttaccataatgactgatgggccgagtaatggccaggcctcatacaaaattttcaggatagaaaagggaaaggtagtcaaatcagttgagttgaatgcccctaattaccactatgaggagtgctcctgttatcctgatgctagcgaggtaatgtgtgtgtgcagagataactggcatggttcaaatcgaccatgggtgtccttcaatcaaaatctagagtatcaaataggatacatatgcagcggagtttttggagacaacccgcgccccagtgatggaacaggcagttgtggtccagtgtcttctaatggggcatatggagtaaagggattttcatttaaatacggtaatggtgtttggataggaagaactaaaagtactagctcaaggagtgggtttgagatgatctgggatcctaatgggtggacggagacagacagcagtttctctgtaaagcaagatattgtagcaataactgactggtcaggatatagcggaagttttgttcagcatccagaactgacggggttggattgcatgaggccttgcttctgggttgagctgatcagaggaagacccaaggagaacacgatttggaccagtggaagcagcatttccttttgtggagtaaatagcgacactgtgggttggtcttggccagacggtgctgagttgccattcaccattgacaagtag
MK236891     atgaatccaaatcaaaagataataactattgggtcaatctgcatggtaattggaataataagtctggtgctacaaattggaaacataatctcaatatgggttagccattcaatccaaactggaagccagaaccacccagagacatgcaatcaaagtatcattacctacgaaaacaatacttgggtgaatcagacatacatcaacataagtaataccaatttaattgcagaacaggctgtagattcagtagcactagcaggtaattcctctctctgtccaatcagtggatgggccatatacagcaaggacaatggtataaggataggttccaaaggagatgtgtttgtcatcagagagccttttatttcatgctctcatttggaatgcaggaccttttttctaactcaaggggccctgttgaatgacaagcattctaatggaaccgttaaagacagaagcccttatagaaccctgatgagctgccctgttggtgaagccccttccccatacaattcaaggtttgagtctgttgcttggtcagcaagtgcttgtcatgatggcattagctggttgacaattggtatttccggcccagacaatggggcggtggctgtattgaaatacaatggcataataacagatactattaagagttggagaagcaatatattgagaacacaagagtctgaatgtgcctgcattaatggttcttgctttaccataatgactgatggaccgagtaatggccaggcctcatacaaaattttcaggatagaaaagggaaaggtagtcaaatcagttgagttgaatgcccctaattaccactatgaggagtgctcctgttatcctgatgctagcgaggtaatgtgtgtgtgcagagataactggcatggttcaaatcgaccatgggtgtccttcaatcaaaatctagagtatcaaataggatacatatgcagcggagtttttggagacaacccgcgccccagtgatggaacaggcagttgtggtccagtgtcttctaatggggcatatggagtgaagggattttcatttaaatacggtaatggtgtttggataggaagaactaaaagtactagctcaaggagtgggtttgagatgatctgggatcctaatgggtggacggagacagacagcagtttttctgtaaagcaagatattgtagcaataactgactggtcaggatatagcggaagttttgttcagcatccagaactgacggggttggattgcatgaggccttgcttctgggttgagctgatcagaggaagacccaaggagaacacaatttggaccagtggaagcagcatttccttttgtggagtaaatagcgacactgtgggttggtcttggccagacggtgctgagttgccattcaccattgacaagtag
MK237239     atgaatccaaatcaaaagataataactattgggtcaatctgcatggtaattggaataataagtctggtgctacaaattggaaacataatctcaatatgggttagccattcaatccaaactggaaaccagaaccacccagagacatgcaatcaaagtgtcgttacctacgaaaacaatacttgggtgaatcagacatacatcaacataagtaataccaatttaattgcagaacaggctgtagattcagtagcactagcaggtaattcttctctctgtccaatcagtggatgggccatatacagcaaggacaatggtataagaataggttccaaaggagatgtatttgtcatcagagagccttttatttcatgctctcatttggaatgcaggaccttttttctaactcaaggggccctgttgaatgacaagcattctaatggaaccgttaaagacagaagcccttatagaaccctgatgagctgccctgttggtgaagctccttccccatacaattcaaggtttgagtctgttgcttggtcagcaagtgcttgtcatgatggcattagttggttgacaattggtatttccggcccagacaatggggcagtggctgtattgaaatacaatggcataataacagatactattaagagttggagaagcaatatattgagaacacaagagtctgaatgtgcctgcattaatggttcttgctttaccataatgactgatggaccgagtaatggccaggcctcatacaaaattttcagaatagaaaagggaaaggtagtcaaatcagttgagttgaatgcccctaattaccactatgaggagtgctcctgttatcctgatgctagcgaggtaatgtgtgtgtgcagagataactggcatggttcaaatcgaccatgggtgtccttcaatcaaaatctagagtatcaaataggatacatatgcagcggagtttttggagacaacccgcgccccagtgatggaacaggcagttgtggtccagtgtcttctaatggggcatacggagtgaagggattttcatttaaatacggtaatggtgtttggataggaagaactaaaagtactagctcaaggagtgggtttgagatgatctgggatcctaatgggtggacggagacagacagcagtttttctgtaaagcaagatattgtagcaataactgactggtcaggatatagcggaagttttgttcagcatccagaactgacggggttggattgcatgaggccttgcttctgggttgagctgatcagaggaagacccaaggagaacacgatttggaccagtggaagcagcatttccttttgtggagtagatagcgacactgtgggttggtcttggccagacggtgctgagttgccattcaccattgacaagtag
MK237490     atgaatccaaatcaaaagataataactattgggtcaatctgcatggtaattggaataataagtctggtgctacaaattggaaacataatctcaatatgggttagccattcaatccaaactggaagccagaaccacccagagacatgcaatcaaagtatcattacctacgaaaacaatacttgggtgaatcagacatacatcaacataagtaataccaatttaattgcagaacaggctgtagattcagtagcactagcaggtaattcctctctctgtccaaccagtggatgggccatatacagcaaggacaatggtataaggataggttccaaaggagatgtgtttgtcatcagagagccttttatttcatgctctcatttggaatgcaggaccttttttctaactcaaggggccctgttgaatgacaagcattctaatggaaccgttaaagacagaagcccttatagaaccctgatgagctgccctgttggtgaagccccttccccatacaattcaaggtttgagtctgttgcttggtcagcaagtgcttgtcatgatggcattagctggttgacaattggtatttccggcccagacaatggggcggtggctgtattgaaatacaatggcataataacagatactattaagagttggagaagcaatatattgagaacacaagagtctgaatgtgcctgcattaatggttcttgctttaccataatgactgatggaccgagtaatggccaggcctcatacaaaattttcaggatagaaaagggaaaagtagtcaaatcagttgagttgaatgcccctaattaccactatgaggagtgctcctgttatcctgatgctagcgaggtaatgtgtgtgtgcagagataactggcatggttcaaatcgaccatgggtgtccttcaatcaaaatctagagtatcaaataggatacatatgcagcggagtttttggagacaacccgcgccccagtgatggaacaggcagttgtggtccagtgtcttctaatggggcatatggagtgaagggattttcatttaaatacggtaatggtgtttggataggaagaactaaaagtactagctcaaggagtgggtttgagatgatctgggatcctaatgggtggacggagacagacagcagtttttctgtaaagcaagatattgtagcaataactgactggtcaggatatagcggaagttttgttcagcatccagaactgacggggttggattgcatgaggccttgcttctgggttgagctgatcagaggaagacccaaggagaacacaatttggaccagtggaagcagcatttccttttgtggagtaaatagcgacactgtgggttggtcttggccagacggtgctgagttgccattcaccattgacaagtaa
MK237515     atgaatccaaatcaaaagataataactattgggtcaatctgcatggtaattggaataataagtctagtgctacaaattggaaacataatctcaatatgggttagccattcaatccaaactggaagccagaaccacccagagacatgcaatcaaagtgtcattacctacgaaaacaatacttgggtgaatcagacatacatcaacataagtaataccaatttaattgcagaacaggctgtagattcagtagcactagcaggtaattcctctctctgcccaatcagtggatgggccatatacagcaaggacaatggtataaggataggttccaaaggagatgtatttgtcatcagagagccttttatttcatgctctcatttggaatgcaggaccttttttctaactcaaggggccctgttgaatgacaagcattctaatggaaccgttaaagacagaagcccttatagaaccctgatgagctgccctgttggtgaagctccttccccatacaattcaaggtttgagtctgttgcttggtcagcaagtgcttgtcatgatggcattagttggttgacaattggtatttccggcccagacaatggggcggtggctgtattgaaatacaatggcataataacagatactattaagagttggagaagcaatatattgagaacacaagagtctgaatgtgcctgcattaatggttcttgctttaccataatgactgatggaccgagtaatggccaggcctcatacaaaattttcaggatagaaaagggaaaggtagtcaaatcagttgagttgaatgcccctaattaccactatgaggagtgctcctgttatcctgatgctagcgaggtaatgtgtgtgtgcagagataactggcatggttcaaatcgaccatgggtgtccttcaatcaaaatctagagtatcaaataggatacatatgcagtggagtttttggagacaacccgcgccccagtgatggaacaggcagttgtggtccagtgtcttctaatggggcatatggagtgaagggattttcatttaaatacggtaatggtgtttggataggaagaactaaaagtactagctcaaggagtgggtttgagatgatctgggatcctaatgggtggacggagacagacagcagtttttctgtaaagcaagatattgtagcaataactgactggtcaggatatagcggaagttttgttcagcatccagaactgacggggttggattgcatgaggccttgcttttgggttgagctgatcagaggaagacccaaggagaacacgatttggaccagtggaagcagcatttccttttgtggagtaagtagcgacactgtgggttggtcttggccagacggtgctgagttgccattcaccattgacaagtag
MK237563     atgaatccaaatcaaaagataataactattgggtcaatctgcatggtaattggaataataagtctggtgctacaaattggaaacataatctcaatatgggttagccattcaatccaaactggaagccagaaccacccagaggcatgcaatcaaagtatcattacctacgaaaacaatacttgggtgaatcagacatacatcaacataagtaataccaatttaattgcagaacaggctgtagattcagtagcactagcaggtaattcctctctctgtccaaccagtggatgggccatatacagcaaggacaatggtataaggataggctccaaaggagatgtgtttgtcatcagagagccttttatttcatgctctcatttggaatgcaggaccttttttctaactcaaggggccctgttgaatgacaagcattctaatggaaccgttaaagacagaagcccttatagaaccctgatgagctgccctgttggtgaagccccttccccatacaattcaagatttgagtctgttgcttggtcagcaagtgcttgtcatgatggcattagctggttgacaattggtatttccggcccagacaatggggcggtggctgtattgaaatacaatggcataataacagatactattaagagttggagaagcaatatattgagaacacaagagtctgaatgtgcctgcattaatggttcttgctttactataatgactgatggaccgagtaatggccaggcctcatacaaaattttcaggatagaaaagggaaaggtagtcaaatcagttgagttgaatgcccctaattaccactatgaggagtgctcctgttatcctgatgctagcgaggtaatgtgtgtgtgcagagataactggcatggttcaaatcgaccatgggtgtccttcaatcaaaatctagagtatcaaataggatacatatgcagcggagtttttggagacaacccgcgccccagtgatggaacaggcagttgtggtccagtgtcttctaatggggcatatggagtgaagggattttcatttaaatacggtaatggtgtttggataggaagaactaaaagtactagctcaaggagtgggtttgagatgatctgggatcctaatgggtggacggagacagacagcagtttttctgtaaagcaagatattgtagcaataactgactggtcaggatatagcggaagttttgttcagcatccagaactgacggggttggattgcatgaggccttgcttctgggttgagctgatcagaggaagacccaaggagaacacaatttggaccagtggaagcagcatttccttttgtggagtaaatagcgacactgtgggttggtcttggccagacggtgctgagttgccattcaccattgacaagtag
MK237740     atgaatccaaatcaaaagataataactattgggtcaatctgcatggtaattggaataataagtctggtgctacaaattggaaacataatctcaatatgggttagccattcaatccaaactggaagccagaaccacccagagacatgcaatcaaagtatcattacctacgaaaacaatacttgggtgaatcagacatacatcaacataagtaataccaatttaattgcagaacaggctgtagattcagtagcactagcaggtaattcctctctctgtccaaccagtggatgggccatatacagcaaggacaatggtataaggataggttccaaaggagatgtgtttgtcatcagagagccttttatttcatgctctcatttggaatgcaggaccttttttctaactcaaggggccctgttgaatgacaagcattctaatggaaccgttaaagacagaagcccttatagaaccctgatgagctgccctgttggtgaagccccttccccatacaattcaaggtttgagtctgttgcttggtcagcaagtgcttgtcatgatggcattagctggttgacaattggtatttccggcccagacaatggggcggtggctgtattgaaatacaatggcataataacagatactattaagagttggagaagcaatatattgagaacacaagagtctgaatgtgcctgcattaatggttcttgctttactataatgactgatggaccgagtaatggccaggcctcatacaaaattttcaggatagaaaagggaaaggtagtcaaatcagttgagttgaatgcccctaattaccactatgaggagtgctcctgttatcctgatgctagcgaggtaatgtgtgtgtgcagagataactggcatggttcaaatcgaccatgggtgtccttcaatcaaaatctagagtatcaaataggatacatatgcagcggagtttttggagacaacccgcgccccagtgatggaacaggcagttgtggtccagtgtcttctaatggggcatatggagtgaagggattttcatttaaatacggtaatggtgtttggataggaagaactaaaagtactagctcaaggagtgggtttgagatgatctgggatcctaatgggtggacggagacagacagcagtttttctgtaaagcaagatattgtagcaataactgactggtcaggatatagcggaagttttgttcagcatccagaactgacggggttggattgcatgaggccttgcttctgggttgagctgatcagaggaagacccaaggagaacacaatttggaccagtggaagcagcatttccttttgtggagtaaatagtgacactgtgggttggtcttggccagacggtgctgagttgccattcaccattgacaagtag
MK905366     atgaatccaaatcaaaagataataaccattgggtcaatctgcatgataattggaataataagtctggtgctacaaattggaaacataatctcaatatgggttagccattcaattcaaactggaagccagaaccacccagagacatgcaatcaaagtgtcattacctacgaaaacaatacttgggtgaatcagacatacatcaacataagtaataccaatttaattgcagaacaggctgtagattcagtagcactagcaggtaattcctctctctgtccaatcagtggatgggctatatacagcaaggacaatggtataaggataggttccaaaggagatgtatttgtcatcagagagccttttatttcatgctctcatttggaatgcaggactttttttctaactcaaggggccttgttgaatgacaagcattctaatggaaccgttaaagacagaagcccttatagaaccctgatgagctgccctgttggtgaagctccttctccatacaattcaaggtttgagtctgttgcttggtcggcaagtgcttgtcatgatggcattagttggttgacaattggtatttccggcccagacaatggggcggtggctgtattgaaatacaatggcataataacagatactatcaagagttggagaagcaatatattgagaacacaagagtctgaatgtgcctgcattaatggttcttgctttaccataatgactgatgggccgagtaatggccaggcctcatacaaaattttcaggatagaaaagggaaaggtagtcaaatcagttgagttgaatgcccctaattaccactatgaggagtgctcctgttatcctgatgctagcgaggtaatgtgtgtgtgcagagataactggcatggttcaaatcgaccatgggtgtccttcaatcaaaatctagagtatcaaataggatacatatgcagcggagtttttggagacaacccgcgccccagtgatgggacaggcagttgtggtccagtgtcttctaatggggcatatggagtgaagggattttcatttaaatacggtaatggtgtttggataggaagaaccaaaagtactagctcaaggagtgggtttgagatgatctgggatcctaatgggtggacggagacagacagcagtttctctgtaaagcaagatattgtagcaataactgactggtcaggatatagcggaagttttgttcagcatccagaactgacggggttggattgcatgaggccttgcttctgggttgagctgatcagaggaagacccaaagagaacacaatttggaccagtggaagcagcatttccttttgtggagtaaatagcgacactgtgggttggtcttggccagacggtgctgagttgccattcaccattgacaagtag
MN253848     atgaatccaaatcaaaagataataactattgggtcaatctgcatggtaattggaataataagtctggtgctacaaattggaaacataatctcaatatgggttagccattcaatccaaactggaagccagaaccatccagaaacatgcaatcaaagtgtcattacctacgaaaacaatacttgggtgaatcagacatacatcaacataagtaataccaatttaattgcagaacaggctgtaggttcagtagcactagcaggtaattcctctctctgtccaatcagtggatgggctatatacagcaaggacaatggtataaggataggttccaaaggagatgtatttgtcatcagagagccttttatttcatgctctcatttggaatgcaggactttttttctaactcaaggggccttgttgaacgacaagcattctaatggaaccgttaaagacagaagcccttatagaaccctgatgagctgccctgttggtgaagctccttctccatacaattcaaggtttgagtctgttgcttggtcagcaagtgcttgtcatgatggcattagttggttgacaattggtatttccggcccagacaatggggcggtggctgtattgaaatacaatggcataataacagatactatcaagagttggagaagcaatatattgagaacacaagagtctgaatgtgcctgcattaatggttcttgctttaccataatgactgatgggccgagtaatggccaggcctcatacaaaattttcaggatagaaaagggaaaggtagtcaaatcagttgagttgaatgcccctaattaccactatgaggagtgctcctgttatcctgatgctagcgaggtaatgtgtgtgtgcagagataactggcatggctcaaatcgaccatgggtgtccttcaatcaaaatctagagtatcaaataggatacatatgcagcggagtttttggagacaacccgcgccccagtgatggaacaggcagttgtggtccagtgtcttctaatggggcatatggagtgaagggattttcatttaaatacggtaatggtgtttggataggaagaactaaaagtactagctcaaggagtgggtttgagatgatctgggatcctaatgggtggacggaaacagacagcagtttctctgtaaagcaagatattgtagcaataactgactggtcaggatatagcggaagttttgttcagcatccagaactgacggggttggattgcatgaggccttgcttctgggttgagctgatcagaggaagacccaaggagaacacaatttggaccagtggaagcagcatttccttttgtggagtaaatagcgacactgtgggttggtcttggccagacggtgctgagttgccattcaccattgacaagtag
MN430850     atgaatccaaatcaaaagataataactattgggtcaatctgcatggtaattggaataataagtctggtgctacaaattggaaacataatctcaatatgggttagccattcaatccaaactggaaaccagaaccacccagagacatgcaatcaaagtgtcattacctacgagaacaatacttgggtgaatcagacatacatcaacataagtaataccaatttaattgcagaacaggctgtagattcagtagcactagcaggtaattcctctctctgtccaatcagtggatgggccatatacagcaaggacaatggtattaggataggctccaaaggagatgtatttgtcatcagagagccttttatttcatgctcccatttggaatgcaggaccttttttctaactcaaggggccctgttgaatgacaagcattctaatggaaccgttaaagacagaagcccttatagaaccctgatgagctgccctgttggtgaagctccttccccatacaattcaaggtttgagtctgttgcttggtcagcaagtgcttgtcatgatggcattagttggttgacaattggtatttccggcccagacaatggggcggtggctgtattgaaatacaatggcataataacagatactattaagagttggagaagcaatatattgagaacacaagagtctgaatgtgcctgcattaatggttcttgctttaccataatgactgatggaccgagtaatggccaggcctcatacaaaattttcagaatagaaaagggaaaggtagtcaaatcagttgagttgaatgcccctaattaccactatgaggagtgctcctgttatcctgatgctagcgaggtaatgtgtgtgtgcagagataactggcatggttcaaatcgaccatgggtgtccttcaatcaaaatctagaatatcaaataggatacatatgcagcggagtttttggagacaacccgcgccccagtgatggaacaggcagttgtggtccagtgtcttctaatggggcatatggagtgaagggattttcatttaaatacggtaatggtgtttggataggaagaactaaaagtactagctcaaggagtgggtttgagatgatctgggatcctaatgggtggacggagacagacagcagtttttctgtaaagcaagatattgtagcaataactgactggtcaggatatagcggaagttttgttcagcatccagaactgacggggttggattgcatgaggccttgcttctgggttgagctgatcagaggaagacccaaagagaacacgatttggaccagtggaagcagcatttccttttgtggagtaaatagcgacactgtgggttggtcttggccagacggtgctgagttgccattcaccattgacaagtag
MN794957     atgaatccaaatcaaaagataataactattgggtcaatctgcatggtaattggaataataagtctggtgctacaaattggaaacataatctcaatatgggttagccattcaatccaaactggaaaccagaaccacccagagacatgcaatcaaagtgtcattacctacgaaaacaatacttgggtgaatcagacatacatcaacataagtaataccaatttaattgcagaacaggctgtagattcagtagcactagcaggtaattcctccctctgtccaatcagtggatgggccatatacagcaaggacaatggtataaggataggttccaaaggagatgtatttgtcatcagagagccttttatttcatgctctcatttggaatgcaggaccttttttctaactcaaggggccctgttgaatgacaagcattctaatggaaccgttaaagacagaagcccttatagaaccctgatgagctgccctgttggtgaagctccttccccatacaattcaaggtttgagtctgttgcttggtcagcaagtgcttgtcatgatggcattagttggttgacaattggtatttccggcccagacaatggggcggtggctgtattgaaatacaatggcataataacagatactattaagagttggagaagcaacatattgagaacacaagagtctgaatgtgcctgcattaatggttcttgctttaccataatgactgatggaccgagtaatggccaggcctcatacaaaattttcagaatagaaaagggaaaggtagtcaaatcagttgagttgaatgcccctaattaccactatgaggagtgctcctgttatcctgatgctagcgaggtaatgtgtgtgtgcagagataactggcatggttcaaatcgaccatgggtgtccttcaatcaaaatctagaatatcaaataggatacatatgcagcggagtttttggagacaacccgcgccccagtgatggaacaggcagttgtggtccagtgtcttctaatggggcatatggagttaagggattttcatttaaatacggtaatggtgtttggataggaagaactaaaagtactagctcaaggagtgggtttgagatgatctgggatcctaatgggtggacggagacagacagcagtttttctgtaaagcaagatattgtagcaataactgactggtcaggatatagcggaagttttgttcagcatccagaactgacggggttggattgcatgaggccttgcttctgggttgagctgatcagaggaagacccaaagagaacacgatttggaccagtggaagcagcatttccttttgtggagtaaatagcgacactgtgggttggtcttggccagacggtgctgagttgccattcaccattgacaagtaa
MN937776     atgaatccaaatcaaaagataataactattgggtcaatctgcatggcaattggaacaataagtctggtgctacaaattggaaacataatctcaacatgggttagccactcaatccaaactggaaaccagaaccacccagagacatgcaatcaaagtgtcattacctacgaaaacaatacttgggtgaatcagacatacatcaacataagtaataccaatttaattgcagaacaggctgtagattcagtagcactagcaggtaattcctctctctgtccaatcagtggatgggccatatacagcaaggacaatggtataaggataggttccaaaggagatgtatttgtcatcagagagccttttatttcatgctcccatttggaatgcaggaccttttttctaactcaaggggccctgttgaatgacaagcattctaatggaactgttaaagacagaagcccttatagaaccctgatgagctgccctgttggtgaagctccttccccatacaattcaaggtttgagtctgttgcttggtcagcaagtgcttgtcatgatggcattagttggttgacaattggtatttccggcccagacaatggggcggtggctgtattgaaatacaatggcataataacagatactattaagagttggagaagcaatatattgagaacacaagagtctgaatgtgcctgcattaatggttcttgctttaccataatgactgatggaccgagtaatggccaggcctcatacaaaattttcagaatagaaaagggaaaggtagtcaaatcagttgagttgaatgcccctaattaccactatgaggagtgctcctgttatcctgatgctagcgaggtaatgtgtgtgtgcagagataactggcatggttcaaatcgaccatgggtgtccttcaatcaaaatctagaatatcaaataggatacatatgcagcggagtttttggagacaacccgcgccccagtgatggaacaggcagttgtggtccagtatcttctaatggggcatatggagtgaagggattttcatttaaatacggtaatggtgtttggataggaagaactaaaagtactagctcaaggagtgggtttgagatgatctgggatcctaatgggtggacggagacagacagcagtttttctgtaaagcaagatattgtagcaataactgactggtcaggatatagcggaagttttgttcagcatccagaactgacggggttggattgcatgaggccttgcttctgggttgagttgatcagaggaagacccaaagagaacacgatttggaccagtggaagcagcatttccttttgtggagtaaatagcgacactgtgggttggtcttggccagacggtgctgagttgccattcaccattgacaagtag
MN988003     atgaatccaaatcaaaagataataactattgggtcaatctgcatggtaattggaataataagtctggtgctacaaattggaaacataatctcaatatgggttagccattcaatccaaactggaaaccagaaccacccagagacatgcaatcaaagtgtcattacctacgaaaacaatacttgggtgaatcagacatacatcaacataagtaataccaatttaattgcagaacaggctgtagattcagtagcactagcaggtaattcctctctctgtccaatcagtggatgggccatatacagcaaggacaatggtataaggataggttccaaaggagatgtatttgtcatcagagagccttttatttcatgctcccatttggaatgcaggaccttttttctaactcaaggggccctgttgaatgacaagcattctaatggaactgttaaagacagaagcccttatagaaccctgatgagctgccctgttggtgaagctccttccccatacaattcaaggtttgagtctgttgcttggtcagcaagtgcttgtcatgatggcattagttggttgacaattggtatttccggcccagacaatggggcggtggctgtattgaaatacaatggcataataacagatactattaagagttggagaagcaatatattgagaacacaagagtctgaatgtgcctgcattaatggttcttgctttaccataatgactgatggaccgagtaatggccaggcctcatacaaaattttcagaatagaaaagggaaaggtagtcaaatcagttgagttgaatgcccctaattaccactatgaggagtgctcctgttatcctgatgctagcgaggtaatgtgtgtgtgcagagataactggcatggttcaaatcgaccatgggtgtccttcaatcaaaatctagaatatcaaataggatacatatgcagcggagtttttggagacaacccgcgccccagtgatggaacaggcagttgtggtccagtgtcttctaatggggcatatggagtgaagggattttcatttaaatacggtaatggtgtttggataggaagaactaaaagtactagctcaaggagtgggtttgagatgatctgggatcctaatgggtggacggagacagacagcagtttttctgtaaagcaagatattgtagcaataactgactggtcaggatatagcggaagttttgttcagcatccagaactgacggggttggattgcatgaggccttgcttctgggttgagttgatcagaggaagacccaaagagaacacgatttggaccagtggaagcagcatttccttttgtggagtaaatagcgacactgtgggttggtcttggccagacggtgctgagttgccattcaccattgacaagtag
MT197122     atgaatccaaatcaaaagataataactattgggtcaatctgcatggtaattggaataataagtctggtgctacaaattggaaacataatctcaatatgggttagccattcaatccaaactggaaaccagaaccacccagatacatgcaatcaaagtgtcattacctacgaaaacaatacttgggtgaatcagacatacatcaacataagtaataccaatttaattgcagaacaggctgtagattcagtagcactagcaggtaattcctctctctgtccaatcagtggatgggccatatacagcaaagacaatggtataaggataggttccaaaggagatgtatttgtcatcagagagccttttatttcatgctcccatttggaatgcaggaccttttttctaactcaaggggccctgttgaatgacaagcattctaatggaaccgttaaagacagaagcccttatagaaccctgatgagctgccctgttggtgaagctccttccccatacaattcaaggtttgagtctgttgcttggtcagcaagtgcttgtcatgatggcattagttggttgacaattggtatttccggcccagacaatggggcggtggctgtattgaaatacaatggcataataacagatactattaagagttggagaagcaatatattgagaacacaagagtctgaatgtgcctgcattaatggttcttgctttaccataatgactgatggaccgagtaatggccaggcctcatacaaaattttcagaatagaaaagggaaaggtagtcaaatcagttgagttgaatgcccctaattaccactatgaggagtgctcctgttatcctgatgctagcgaggtaatgtgtgtgtgcagagataactggcatggttcaaatcgaccatgggtgtccttcaatcaaaatctagaatatcaaataggatacatatgcagcggagtttttggagacaacccgcgccccagtgatggaacaggcagttgtggtccagtgtcttctaatggggcatatggagtgaaggggttttcatttaaatacggtaatggtgtttggataggaagaactaaaagtactagctcaaggagtgggtttgagatgatctgggatcctaatgggtggacggagacagacagcagtttttctgtaaagcaagatattgtagcaataactgactggtcaggatatagcggaagttttgttcagcatccagaactgacggggttggattgcatgaggccttgcttctgggttgagctgatcagaggaagacccaaagagaacacgatttggaccagtggaagcagcatttccttttgtggagtaaatagcgacactgtgggttggtcttggccagacggtgctgagttgccattcaccattgacaagtag
MT197145     atgaatccaaatcaaaagataataactattgggtcaatctgcatggtaattggaataataagtctggtgctacaaattggaaacataatctcaatatgggttagccattcaatccaaactggaaaccagaaccacccagatacatgcaatcaaagtgtcattacctacgaaaacaatacttgggtgaatcagacatacatcaacataagtaataccaatttaattgcagaacaggctgtagattcagtagcactagcaggtaattcctctctctgtccaatcagtggatgggccatatacagcaaagacaatggtataaggataggttccaaaggagatgtatttgtcatcagagagccttttatttcatgctcccatttggaatgcaggaccttttttctaactcaaggggccctgttgaatgacaagcattctaatggaaccgttaaagacagaagcccttatagaaccctgatgagctgccctgttggtgaagctccttccccatacaattcaaggtttgagtctgttgcttggtcagcaagtgcttgtcatgatggcattagttggttgacaattggtatttccggcccagacaatggggcggtggctgtattgaaatacaatggcataataacagatactattaagagttggagaagcaatatattgagaacacaagagtctgaatgtgcctgcattaatggttcttgctttaccataatgactgatggaccgagtaatggccaggcctcatacaaaattttcagaatagaaaagggaaaggtagtcaaatcagttgagttgaatgcccctaattaccactatgaggagtgctcctgttatcctgatgctagcgaggtaatgtgtgtgtgcagagataactggcatggttcaaatcgaccatgggtgtccttcaatcaaaatctagaatatcaaataggatacatatgcagcggagtttttggagacaacccgcgccccagtgatggaacaggcagttgtggtccagtgtcttctaatggggcatatggagtgaaggggttttcatttaaatacggtaatggtgtttggataggaagaactaaaagtactagctcaaggagtgggtttgagatgatctgggatcctaatgggtggacggagacagacagcagtttttctgtaaagcaagatattgtagcaataactgactggtcaggatatagcggaagttttattcagcatccagaactgacggggttggattgcatgaggccttgcttctgggttgagctgatcagaggaagacccaaagagaacacgatttggaccagtggaagcagcatttccttttgtggagtaaatagcgacactgtgggttggtcttggccagacggtgctgagttgccattcaccattgacaagtag
MT565531     atgaatccaaatcaaaagataataactattgggtcaatctgcatggtaattggaataataagtctggtgctacaaattggaaatataatctcaatatgggttagccattcaatccaaactggaagccagaaccacccagagacatgcaatcaaagtgtcattacctacgaaaacaatacttgggtgaatcagacatacatcaatataagtaataccaatttaattgcagaacaggctgtagattcagtagcactagcaggtaattcctctctctgtccaatcagtggatgggctatatacagcaaggacaatggtataaggataggttccaaaggagatgtatttgtcatcagagagccttttatttcatgctctcatttggaatgcaggactttttttctaactcaaggggccttgttgaatgataagcattctaatggaaccgttaaagacagaagcccttatagaaccctgatgagctgccctgttggtgaagctccttctccatacaattcaaggtttgagtctgttgcttggtcagcaagtgcttgtcatgatggcattagttggttgacaattggtatttccggcccagacaatggggcggtggctgtattgaaatacaatggcataataacagatactattaagagttggagaagcaatatattgagaacacaagagtctgaatgtgcctgcattaatggttcttgctttaccataatgactgatgggccgagtaatggccaagcctcatacaaaattttcaggatagaaaagggaaaggtagtcaaatcagttgagttgaatgcccctaattaccactatgaggagtgctcctgttatcctgatgctagcgaggtaatgtgtgtgtgcagagataactggcatggttcaaatcgaccatgggtgtccttcaatcaaaatctagagtatcaaataggatacatatgcagtggagtttttggagacaatccgcgccccagtgatggaacaggcagttgtggtccagtgtcttctaatggggcatatggagtgaagggattttcatttaaatacggtaatggtgtttggataggaagaactaagagtactagctcaaggagtgggtttgagatgatctgggatcctaatgggtggacggagacagacagcagtttctctataaagcaagatattgtagcaataactgactggtcaggatatagcggaagttttgttcagcatccagaactgacggggttggattgcatgaggccttgcttctgggttgagctgatcagaggaagacccaaggagaacacgatttggaccagtggaagcagcatttccttttgtggagtaaatagcgacactgtgggttggtcttggccagacggtgctgagttgccattcaccattgacaagtag
MT565695     atgaatccaaatcaaaagataataactattgggtcaatctgcatggtaattggaataataagtctggtgctacaaattggaaacataatctcaatatgggttagccattcaatccaaactggaagccagaaccagccagagacatgcaatcaaagtgtcattacctacgaaaacaatacttgggtgaatcagacatacatcaacataagtaataccaatttaattgcagaacaggctgtagatccagtagcactagcaggtaattcctctctctgtccaattagtggatgggctatatacagcaaggacaatggtataaggataggttccaaaggagatgtatttgtcatcagagagccttttatttcatgctctcatttggaatgcaggactttttttctaactcaaggggccttgttgaatgacaagcattctaatggaaccgttaaagacagaagcccttatagaacccttatgagctgccctgttggtgaagctccttctccatacaattcaaggtttgagtctgttgcttggtcagcaagtgcttgtcatgatggcattagttggttgacaattggtatttccggcccagacaatggggcggtggctgtattgaaatacaatggcataataacagatactattaagagttggagaagcaatatattgagaacacaagagtctgaatgtgcctgcattaatggttcttgctttaccataatgactgatggaccgagtaatggccaggcctcatacaaaattttcagaatagaaaagggaaaggtagtcaaatcagttgagttgaatgcccctaattaccactatgaggagtgctcctgttatcctgatgctagcgaggtaatgtgtgtgtgcagagataactggcatggttcaaatcgaccatgggtgtccttcaatcaaaatctagagtatcaaataggatacatatgcagcggagtttttggagacaacccgcgccccagtgatggaacaggcagttgtggtccagtgtcttctaatggggcatatggagtgaagggattttcatttaaatacggtaatggtgtttggataggaaggattaaaagtactacctcaaggagtgggtttgagatgatctgggatcctaatgggtggacggagacagacagcagtttctctgtaaagcaagatattgtagcaataactgactggtcaggatatagcggaagttttgttcagcatccagaactgacggggctggattgcatgaggccttgcttctgggttgagctgatcagaggaagacccaaggagaacacgatttggaccagtggaagcagcatttccttttgtggagtaaatagcgacactgtgggttggtcttggccagacggtgctgagttgccattcaccattgacaagtag
MT565721     atgaatccaaatcaaaagataataactattgggtcaatctgcatggtaattggaataataagtctggtgctacaaattggaaacataatctcaatatgggttagccattcaatccaaactggaagccagaaccagccagagacatgcaatcaaagtgtcattacctacgaaaacaatacttgggtgaatcagacatacatcaacataagtaataccaatttaattgcagaacaggctgtagatccagtagcactagcaggtaattcctctctctgtccaattagtggatgggctatatacagcaaggacaatggtataaggataggttccaaaggagatgtatttgtcatcagagagccttttatttcatgctctcatttggaatgcaggactttttttctaactcaaggggccttgttgaatgacaagcattctaatggaaccgttaaagacagaagcccttatagaacccttatgagctgccctgttggtgaagctccttctccatacaattcaaggtttgagtctgttgcttggtcagcaagtgcttgtcatgatggcattagttggttgacaattggtatttccggcccagacaatggggcggtggctgtattgaaatacaatggcataataacagatactattaagagttggagaagcaatatattgagaacacaagagtctgaatgtgcctgcattaatggttcttgctttaccataatgactgatggaccgagtaatggccaggcctcatacaaaattttcagaatagaaaagggaaaggtagtcaaatcagttgagttgaatgcccctaattaccactatgaggagtgctcctgttatcctgatgctagcgaggtaatgtgtgtgtgcagagataactggcatggttcaaatcgaccatgggtgtccttcaatcaaaatctagagtatcaaataggatacatatgcagcggagtttttggagacaacccgcgccccagtgatggaacaggcagttgtggtccagtgtcttctaatggggcatatggagtgaagggattttcatttaaatacggtaatggtgtttggataggaaggactaaaagtactacctcaaggagtgggtttgagatgatctgggatcctaatgggtggacggagacagacagcagtttctctgtaaagcaagatattgtagcaataactgactggtcaggatatagcggaagttttgttcagcatccagaactgacggggctggattgcatgaggccttgcttctgggttgagctgatcagaggaagacccaaggagaacacgatttggaccagtggaagcagcatttccttttgtggagtaaatagcgacactgtgggttggtcttggccagacggtgctgagttgccattcaccattgacaagtag
MT566276     atgaatccaaatcaaaagataataactattgggtcaatctgcatggtaattggaataataagtctggtgctacaaattggaaacataatctcaatatgggttagccattcaatccaaactggaagccagaaccagccagagacatgcaatcaaagtgtcattacctacgaaaacaatacttgggtgaatcagacatacatcaacataagtaataccaatttaattgcagaacaggctgtagatccagtagcactagcaggtaattcctctctctgtccaattagtggatgggctatatacagcaaggacaatggtataaggataggttccaaaggagatgtatttgtcatcagagagccttttatttcatgctctcatttggaatgcaggactttttttctaactcaaggggccttgttgaatgacaagcattctaatggaaccgttaaagacagaagcccttatagaacccttatgagctgccctgttggtgaagctccttctccatacaattcaaggtttgagtctgttgcttggtcagcaagtgcttgtcatgatggcattagttggttgacaattggtatttccggcccagacaatggggcggtggctgtattgaaatacaatggcataataacagatactattaagagttggagaagcaatatattgagaacacaagagtctgaatgtgcctgcattaatggttcttgctttaccataatgactgatggaccgagtaatggccaggcctcatacaaaattttcaggatagaaaagggaaaggtagtcaaatcagttgagttgaatgcccctaattaccactatgaggagtgctcctgttatcctgatgctagcgaggtaatgtgtgtgtgcagagataactggcatggttcaaatcgaccatgggtgtccttcaatcaaaatctagagtatcaaataggatacatatgcagcggagtttttggagacaacccgcgccccagtgatggaacaggcagttgtggtccagtgtcttctaatggggcatatggagtgaagggattttcatttaaatacggtaatggtgtttggataggaaggactaaaagtactacctcaaggagtgggtttgagatgatctgggatcctaatgggtggacggagacagacagcagtttctctgtaaagcaagatattgtagcaataactgactggtcaggatatagcggaagttttgttcagcatccagaactgacggggctggattgcatgaggccttgcttctgggttgagctgatcagagggagacccaaggagaacacgatttggaccagtggaagcagcatttccttttgtggagtaaatagcgacactgtgggttggtcttggccagacggtgctgagttgccattcaccattgacaagtag
MT624494     atgaatccaaatcaaaagataataaccattgggtcaatctgcatggtaattggaataataagtctggtgctacaaattggaaacataatctcaatatgggttagccattcaatccagactggaaaccagaaccacccagagacatgcaatcaaagtgtcattacctacgaaaacaatacttgggtgaatcagacatacatcaacataagtaataccaatttaattgcagaacaggttgcagattcagtagcactagcaggtaattcctctctctgtccaatcagtggatgggccatatacagcaaggacaatggtataaggataggttccaaaggagatgtatttgtcatcagagagccttttatttcatgctcccatttggaatgcaggaccttttttctaactcaaggggccctgttgaatgacaagcattctaatggaaccgttaaagacagaagcccttatagaaccctgatgagctgccctgttggtgaagctccttccccatacaattcaaggtttgagtctgttgcttggtcagcaagtgcttgtcatgatggcattagttggttgacaattggtatttccggcccagacaatggggcggtggctgtattgaaatacaatggcataataacagatactattaagagttggagaagcaatatattgagaacacaagagtctgaatgtgcctgcatcaatggttcttgctttaccataatgactgatggaccgagtaatggccaggcctcatacaaaattttcagaatagaaaagggaaaggtagtcaaatcagttgagttgaatgcccctaattaccactatgaggagtgctcctgttatcctgatgctagcgaggtaatgtgtgtgtgcagagataactggcatggttcaaatcgaccatgggtgtccttcaatcaaaatctagaataccaaataggatacatatgcagcggagtttttggagacaacccgcgccccagtgatggaacaggcagttgtggtccagtgtcttctaatggggcatatggagtgaagggattttcatttaaatacggtaatggtgtttggataggaagaactaaaagtactagctcaaggagtgggtttgagatgatttgggatcctaatgggtggacggagacagacagcagtttttctgtaaagcaagatattgtagcaataactgactggtcaggatatagcggaagttttgttcagcatccagaactgacggggttggattgcatgaggccttgcttctgggttgagctgatcagaggaagacccaaagagaacacgatttggaccagtggaagcagcatttccttttgtggagtaaatagcgacactgtgggttggtcttggccagacggtgctgagttgccattcaccattgacaagtag
MT624552     atgaatccaaatcaaaagataataactattgggtcaatctgcatggtaattggaataataagtctggtgctacaaattggaaacataatctcagtatgggttagccattcaatccaaactggaaaccagaaccacccagagacatgcaatcaaagtgtcattacctacgaaaacaatacttgggtgaatcagacatacatcaacataagtaataccaatttaattgcagaacaggctgtagattcagtagcactagcaggtaattcctctctctgtccaatcagtggatgggccatatacagcaaggacaatggtataagaataggttccaaaggagatgtatttgtcatcagagagccttttatttcatgctctcatttggaatgcaggaccttttttctaactcaaggggccctgttgaatgacaagcattctaatggaaccgttaaagacagaagcccctatagaaccctgatgagctgccctgttggtgaagctccttccccatacaattcaaggtttgagtctgttgcttggtcagcaagtgcttgtcatgatggcattagttggttgacaattggtatttccggcccagacaatggggcagtggctgtattgaaatacaatggcgtaataacagatactattaagagttggagaagcaatatattaagaacacaagagtctgaatgtgcctgcattaatggttcttgctttaccataatgactgatggaccgagtaatggccaggcctcatacaaaattttcagaatagaaaagggaaaggtagtcaaatcagttgagttgaatgcccctaattaccactatgaggagtgctcctgttatcctgatgctagcgaggtaatgtgtgtgtgcagagataactggcatggttcaaatcgaccatgggtgtccttcaatcaaaatctagagtatcaaataggatacatatgcagcggagtttttggagacaacccgcgccccagtgatggaacaggcagttgtggtccagtgtcttctaatggggcatacggagtgaagggattttcatttaaatacggtaatggtgtttggataggaagaactaaaagtactagctcaaggagtgggtttgagatgatctgggatcctaatgggtggacggagacagacagcagtttttctgtaaagcaagacattgtagcaataactgattggtcaggatatagcggaagttttgttcagcatccagaactgacggggttggattgcatgaggccttgcttctgggttgagctgatcagaggaagacccaaggagaacacgatttggaccagtggaagcagcatttccttttgtggagtaaatagcgacactgtgggttggtcttggccagacggtgctgagttgccattcatcattgacaagtag
MT818837     atgaatccaaatcaaaagataataactattgggtcaatctgcatggtaattggaataataagtctggtgctacaaattggaaacataatctcaatatgggttagccattcaatccaaactggaagccagaaccacccagagacatgcaatcaaagtgtcattacctacgaaaacaatacttgggtgaatcagacatacatcaacataagtaataccaatttaattgcagaacaggctgtagattcagtagcactagcaggtaattcctctctctgtccaatcagtggatgggctatatacagcaaggacaatggtataaggataggttccaaaggagatgtatttgtcatcagagagccttttatttcatgctctcatttggaatgcaggactttttttctaactcaaggggccttgttgaatgacaagcattctaatggaaccgttaaagacagaagcccttatagaaccctgatgagctgccctgttggtgaagctccttctccgtacaattcaaggtttgagtctgttgcttggtcagcaagtgcttgtcatgatggcattagttggttgacaattggtatttccggcccagacaatggggcggtggctgtattgaaatacaatggcataataacagatactatcaagagttggagaagcaatatattgagaacacaagagtctgaatgtgcctgcattaatggttcttgctttaccataatgactgatgggccgagtaatggccaggcctcatacaaaattttcaggatagaaaagggaaaggtagtcaaatcagttgagttgaatgcccctaattaccactatgaggagtgctcctgttatcctgatgctagcgagataatgtgtgtgtgcagagataactggcatggttcaaatcgaccatgggtgtccttcaatcaaaatctggagtatcaaataggatacatatgcagcggagtttttggagacaacccgcgccccagtgatggaacaggcagttgtggtccagtgtcttctaatggggcatatggagtgaagggattttcatttaaatacggtaatggtgtttggataggaagaactaaaagtactagctcaaggagtgggtttgagatgatctgggatcctaatgggtggacagaaacagacagcagtttctctgtgaagcaagatattgtggcaataactgactggtcaggatatagcggaagttttgttcagcatccagaactgacggggttggattgcatgaggccttgcttctgggttgagctgatcagaggaagacccaaggagaacacaatttggaccagtggaagcagcatttctttttgtggagtaaatagcgacactgtgggttggtcttggccagacggtgctgagttgccattcaccattgacaagtag
MT824757     atgaatccaaatcaaaagataataactattgggtcaatctgcatggtaattggaataataagtctggtgctacaaattggaaacataatctcaatatgggttagccattcaatccaaactggaaaccagaaccacccagagacatgcaatcaaagtgtcattacctacgaaaacaatacttgggtgaatcagacatacatcaacataagtaataccaatttaattgcagaacaggctgtagattcagtagcactagcaggtaattcctccctctgtccaatcagtggatgggccatatacagcaaggacaatggtataaggataggttccaaaggagatgtatttgtcatcagagagccttttatttcatgctctcatttggaatgcaggaccttttttctaactcaaggggccctgttgaatgacaagcattctaatggaaccgttaaagacagaagcccttatagaaccctgatgagctgccctgttggtgaagctccttccccatacaattcaaggtttgagtctgttgcttggtcagcaagtgcttgtcatgatggcattagttggttgacaattggtatttccggcccagacaatggggcggtggctgtattgaaatacaatggcataataacagatactattaagagttggagaagcaacatattgagaacacaagagtctgaatgtgcctgcattaatggttcttgctttaccataatgactgatggaccgagtaatggccaggcctcatacaaaattttcagaatagaaaagggaaaggtagtcaaatcagttgagttgaatgcccctaattaccactatgaggagtgctcctgttatcctgatgctagcgaggtaatgtgtgtgtgcagagataactggcatggttcaaatcgaccatgggtgtccttcaatcaaaatctagaatatcaaataggatacatatgcagcggagtttttggagacaacccgcgccccagtgatggaacaggcagttgtggtccagtgtcttctaatggggcatatggagttaagggattttcatttaaatacggtaatggtgtttggataggaagaactaaaagtactagctcaaggagtgggtttgagatgatctgggatcctaatgggtggacggagacagacagcagtttttctgtaaagcaagatattgtagcaataactgactggtcaggatatagcggaagttttgttcagcatccagaactgacggggttggattgcatgaggccttgcttctgggttgagctgatcagaggaagacccaaagagaacacgatttggaccagtggaagcagcatttccttttgtggagtaaatagcgacactgtgggttggtcttggccagacggtgctgagttgccattcaccattgacaagtag
MT824974     atgaatccaaatcaaaagataataactattgggtcaatctgcatggtaattggaataataaatctggtgctacaaattggaaatataatctcaatatgggttagccattcaatccaaactggaagccagaaccacccagagacatgcaatcaaagtgtcattacctacgaaaacaatacttgggtgaatcagacatacatcaacataagtaataccaatttaattgcagaacaggctgtagattcagtagcactagcaggtaattcctctctctgtccaatcagtggatgggctatatacagcaaggacaatggtataaggataggttccaaaggagatgtatttgtcatcagagagccttttatttcatgctctcatttggaatgcaggaccttttttctaactcaaggggccttgttgaatgacaagcattctaatggaaccgttaaagacagaagcccttatagaaccctgatgagctgccctgttggtgaagctccttctccatacaattcaaggtttgagtctgttgcttggtcagcaagtgcttgtcatgatggcattagttggttgacaattggtatttccggcccagacaatggggcggtggctgtattgaaatacaatggcataataacagatactattaagagttggagaagcaatatattgagaacacaagagtctgaatgtgcctgcattaatggttcttgctttaccataatgactgatgggccgagtaatggccaggcctcatacaaaattttcaggatagaaaagggaaaggtagtcaaatcagttgagttgaatgcccctaattaccactatgaggagtgctcctgttatcctgatgctagcgaggtaatgtgtgtgtgcagagataactggcatggttcaaatcgaccatgggtgtccttcaatcaaaatctagagtatcaaataggatacatatgcagcggagtttttggagacaacccgcgccccagtgatggaacaggcagttgtggtccagtgtcttctaatggggcatatggagtgaagggattttcatttaaatacggtaatggtgtttggataggaagaactaaaagtactagctcaaggagtgggtttgagatgatctgggatcctaatgggtggacggagacagacagcagtttctctgtaaagcaagatattgtagcaataactgactggtcaggatatagcggaagttttgttcagcatccagaactgacggggttggattgcatgaggccttgcttttgggttgagctgatcagaggaagacccaaggagaacacgatttggaccagtggaagcagcatttccttttgtggagtaaatagcgacactgtgggttggtcttggccagacggtgctgagttgccattcaccattgacaagtag
MT825034     atgaatccaaatcaaaagataataactattgggtcaatctgcatggtaattggaataataagtctggtgctacaaattggaaacataatctcaatatgggttagccattcaatccaaactggaaaccagaaccacccagagacatgcaatcaaagtgtcattacctacgaaaacaatacttgggtgaatcagacatacatcaacataagtaataccaatttaattgcagaacaggctgtagattcagtagcactagcaggtaattcctctctctgtccaatcagtggatgggccatatacagcaaggacaatggtataaggataggttccaaaggagatgtatttgtcatcagagagccttttatttcatgctcccatttggaatgcaggaccttttttctaactcaaggggccctgttgaatgacaagcattctaatggaaccgttaaagacagaagcccttatagaaccctgatgagctgccctgttggtgaagctccttccccatacaattcaaggtttgagtctgttgcttggtcagcaagtgcttgtcatgatggcattagttggttgacaattggtatttccggcccagacaatggggcggtggctgtattgaaatacaatggcataataacagatactattaagagttggagaagcaatatattgagaacacaagagtctgaatgtgcctgcattaatggttcttgctttaccataatgactgatggaccgagtaatggccaggcctcatacaaaattttcagaatagaaaagggaaaggtagtcaaatcagttgagttgaatgcccctaattaccactatgaggagtgctcctgttatcctgatgctagcgaggtaatgtgtgtgtgcagagataactggcatggttcaaatcgaccatgggtgtccttcaatcaaaatctagaatatcaaataggatacatatgcagcggagtttttggagacaacccgcgtcccagtgatggaacaggcagttgtggtccagtgtcttctaatggggcatatggagtgaagggattttcatttaaatacggtaatggtgtttggataggaagaactaaaagtactagctcaaggagtgggtttgagatgatctgggatcctaatgggtggacggagacagacagcagtttttctgtaaagcaagatattgtagcaataactgactggtcaggatatagtggaagttttgttcagcatccagaactgacggggttagattgcatgaggccttgcttctgggttgagctgatcagaggaagacccaaagagaacacgatttggaccagtggaagcagcatttccttttgtggagtaaatagcgacactgtgggttggtcttggccagacggtgctgagttgccattcaccattga???????
OM965798     atgaatccaaatcaaaagataataaccattgggtcaatctgcatggtaattggaataataagtctggtgctacaaattggaaacataatctcaatatgggttagccattcaatccagactggaaaccagaaccacccaggaacatgcaatcaaagtgtcattacctacgaaaacaatacttgggtgaatcaaacatacatcaacataagtaataccaatttaattgcagaacaggctgtagattcagtagcactagcaggtaattcctctctctgtccaatcagtggatgggccatatacagcaaggacaatggtataaggataggttctaaaggagatgtatttgtcatcagagagccctttatttcatgctctcatttggagtgcaggaccttttttctaactcaaggggccctgttgaatgacaagcattctaatggaaccgttaaagacagaagcccttatagaaccctgatgagctgccctgttggtgaagctccttccccatacaattcaaggtttgagtctgttgcttggtcagcaagtgcttgtcatgatggcattaattggttgacaattggtatttccggtccagacaatggagcggtggctgtattgaaatacaatggcataataacagatactattaagagttggagaagcaatatattgagaacacaagagtctgaatgtgcctgcattaatggttcttgctttaccatcatgactgatggaccgagtaatggccaggcctcatacaaaattttcagaatagaaaagggaaaggtagtcaaatcagttgagttgaatgcccctaattaccactatgaggagtgctcctgttatcctgatgctagcgagataatgtgtgtgtgcagagataactggcatggttcaaaccgaccatgggtgtctttcaatcaaaatctagaatatcaaatagggtacatatgcagcggagtttttggagacaacccgcgccccagtgatggaacaggcagttgtggtccagtgtcttctaatggggcatatggagtgaagggattttcatttaaatacggtaatggtgtttggataggaagaactaaaagtactagctcaaggagtgggtttgagatgatctgggatcctaatgggtggacggagacagacagcagtttttctgtaaagcaagatattgtagcaataactgactggtcaggatatagtggaagttttgttcagcatccagaactgacggggttggattgtatgaggccttgcttctgggttgagctgatcagaggaagacccaaagagaacacgatttggaccagtgggagcagcatttctttttgtggagtaaatagcgacactgtgggttggtcttggccagacggtgctgagttgccattcaccattgacaagtag
OM966113     atgaatccaaatcaaaagataataaccattgggtcaatctgcatggtaattggaataataagtctggtgctacaaattggaaacataatctcaatatgggttagccattcaatccagactggaaaccagaaccacccaggaacatgcaatcaaagtgtcattacctacgaaaacaatacttgggtgaatcaaacatacatcaacataagtaataccaatttaattgcagaacaggctgtagattcagtagcactagcaggtaattcctctctctgtccaatcagtggatgggccatatacagcaaggacaatggtataaggataggttctaaaggagatgtatttgtcatcagagagccctttatttcatgctctcatttggagtgcaggaccttttttctaactcaaggggccctgttgaatgacaagcattctaatggaaccgttaaagacagaagcccttatagaaccctgatgagctgccctgttggtgaagctccttccccatacaattcaaggtttgagtctgttgcttggtcagcaagtgcttgtcatgatggcattaattggttgacaattggtatttccggtccagacaatggagcggtggctgtattgaaatacaatggcataataacagatactattaagagttggagaagcaatatattgagaacacaagagtctgaatgtgcctgcattaatggttcttgctttaccatcatgactgatggaccgagtaatggccaggcctcatacaaaattttcagaatagaaaagggaaaggtagtcaaatcagttgagttgaatgcccctaattaccactatgaggagtgctcctgttatcctgatgctagcgagataatgtgtgtgtgcagagataactggcatggttcaaaccgaccatgggtgtctttcaatcaaaatctagaatatcaaatagggtacatatgcagcggagtttttggagacaacccgcgccccagtgatggaacaggcagttgtggtccagtgtcttctaatggggcatatggagtgaagggattttcatttaaatacggtaatggtgtttggataggaagaactaaaagtactagctcaaggagtgggtttgagatgatctgggatcctaatgggtggacggagacagacagcagtttttctgtaaagcaagatattgtagcaataactgactggtcaggatatagtggaagttttgttcagcatccagaactgacggggttggattgtatgaggccttgcttctgggttgagctgatcagaggaagacccaaagagaacacgatttggaccagtgggagcagcatttctttttgtggagtaaatagcgacactgtgggttggtcttggccagacggtgctgagttgccattcaccattgacaagtag
PP691662     atgaatccaaatcaaaagataataactatcgggtcaatctgcatggtaattggaataataagtctggtgctacaaattggaaacatgatctcaatatgggttagccattcaattcaaactggaaaccagaaccacccagaaacatgcaatcaaagtgtcattacctacgaaaacaatacttgggtgaatcagacatacatcaacataagtaataccaatttaattgcagaacaggctgtagattcagtagcactagcaggtaattcctctctctgtccaatcagtggatgggccatatacagcaaggacaatggtataaggataggttccaaaggagatgtatttgtcatcagagagccttttatttcatgctctcatttggaatgcaggaccttttttctaactcaaggggccctgttgaatgataagcattctaatggaaccgttaaagacagaagcccttatagaaccctgatgagctgccctgttggtgaagctccttcaccatacaattcaaggtttgagtctgttgcttggtcagcaagtgcttgtcatgatggcattagttggttgacaattggtatttccggcccagacaatggggcggtggctgtattgaaatacaatggcataataacggatactattaagagttggagaagcaatatattgagaacacaagagtctgaatgtgcctgcattaatggttcttgctttaccataatgactgatggaccgagtaatggccaggcctcatacaaaattttcagaatagaaaagggaaaggtagtcaaatcagttgagttgaatgcccctaattaccactatgaggagtgctcctgttatcctgatgctagcgaggtaatgtgtgtgtgcagagataactggcatggttcaaaccgaccatgggtgtccttcaatcaaaatctagaataccaaatagggtacatatgcagcggagtttttggagacaacccgcgccccagtgatggaacaggcagttgtggtccagtgtcctctaatggggcatatggagtgaagggattttcatttaaatacggtaatggtgtttggataggaagaactaaaagtactagctcaaggagtgggtttgagatgatctgggatcctaatgggtggacggagacagacagcagtttttctgtaaagcaagatattgtagcaataacagactggtcaggatatagcggaagttttgttcagcatccagaactgacggggttggattgcatgaggccttgcttctgggttgagctgatcagaggaagacccaaagagaacacaatttggaccagtggaagcagcatttctttttgtggagtaaatagcgacactgtgggttggtcttggccagacggtgctgagttgccattcaccattgacaagtag
PQ525415     ?????????aatcaaaagataacaactatcgggtcaatctgcatggtaattggaataataagtctggtgctacaaattggaaacataatctcaatatgggttagtcattcaattcaaactggaaaccagaaccacccagaaacatgcaatcaaagtgtcattacctacgaaaacaatacttgggtgaatcagacatacatcaacataagtaataccaatttaattgcagaacaggctgtagatccagtagcactagcaggtaattcctctctctgtccaatcagtggatgggccatatacagcaaggacaatggtataaggataggttccaaaggagatgtatttgtcatcagagagccttttatttcatgctctcacttggaatgcaggaccttttttctaactcaaggggccctgttgaatgataagcattctaatggaaccgttaaagacagaagcccttatagaaccctgatgagctgccctgttggtgaagctccttcaccatacaattcaaggtttgagtctgttgcttggtcagcaagtgcttgtcatgatggcattagttggttgacaattggtatttctggcccagacaatggggcggtggctgtattgaaatacaatggcataataacagatactatcaagagttggagaagcaatatattgagaacacaagagtctgaatgtgcctgcattaatggttcttgctttaccataatgactgatggaccgagtaatggccaggcctcatacaaaattttcagaatagaaaagggaaaggtagtcaaatcagttgagttgaatgcccctaattatcactatgaggagtgctcctgttatcctgatgctagcgaggtaatgtgtgtgtgcagagacaactggcatggttcaaaccgaccatgggtgtccttcaatcaaaatctggaatatcaaatagggtacatatgcagcggagtttttggagacaacccgcgccccagtgatggaacaggcagttgtggtccagtgtcctctaatggggcatatggagtgaagggattttcatttaaatacggtaatggtgtttggataggaagaactaaaagtactagctcaaggagtgggtttgagatgatctgggatcctaatgggtggacggagacagacagcagtttttctgtaaagcaagatattgtagcaataacggactggtcaggatatagcggaagttttgttcagcatccagaactgacggggttggattgcatgaggccttgcttctgggttgagctgatcagaggaagacccagagagaacacgatttggaccagtggaagcagcatttctttttgtggagtaaatagcgacactgtgggttggtcttggccagacggtgctgagttgccattcaccattgacaagtag
PQ525419     ??????????????aaagataacaactatcgggtcaatctgcatggtaattggaataataagtctggtgctacaaattggaaacataatctcaatatgggttagtcattcaattcaaactggaaaccagaaccacccagaaacatgcaatcaaagtgtcattacctacgaaaacaatacttgggtgaatcagacatacatcaacataagtaataccaatttaattgcagaacaggctgtagatccagtagcactagcaggtaattcctctctctgtccaatcagtggatgggccatatacagcaaggacaatggtataaggataggttccaaaggagatgtatttgtcatcagagagccttttatttcatgctctcacttggaatgcaggaccttttttctaactcaaggggccctgttgaatgataagcattctaatggaaccgttaaagacagaagcccttatagaaccctgatgagctgccctgttggtgaagctccttcaccatacaattcaaggtttgagtctgttgcttggtcagcaagtgcttgtcatgatggcattagttggttgacaattggtatttctggcccagacaatggggcggtggctgtattgaaatacaatggcataataacagatactatcaagagttggagaagcaatatattgagaacacaagagtctgaatgtgcctgcattaatggttcttgctttaccataatgactgatggaccgagtaatggccaggcctcatacaaaattttcagaatagaaaagggaaaggtagtcaaatcagttgagttgaatgcccctaattatcactatgaggagtgctcctgttatcctgatgctagcgaggtaatgtgtgtgtgcagagacaactggcatggttcaaaccgaccatgggtgtccttcaatcaaaatctggaatatcaaatagggtacatatgcagcggagtttttggagacaacccgcgccccagtgatggaacaggcagttgtggtccagtgtcctctaatggggcatatggagtgaagggattttcatttaaatacggtaatggtgtttggataggaagaactaaaagtactagctcaaggagtgggtttgagatgatctgggatcctaatgggtggacggagacagacagcagtttttctgtaaagcaagatattgtagcaataacggactggtcaggatatagcggaagttttgttcagcatccagaactgacggggttggattgcatgaggccttgcttctgggttgagctgatcagaggaagacccagagagaacacgatttggaccagtggaagcagcatttctttttgtggagtaaatagcgacactgtgggttggtcttggccagacggtgctgagttgccattcaccattgacaagtag
PQ573555     atgaatccaaatcaaaagataataactatcgggtcaatctgcatggtaattggaataataagtctggtgctacaaattggaaacataatctcaatatgggttagtcattcaattcaaactggaaaccagaaccacccagaaacatgcaatcaaagtgtcattacctacgaaaacaatacttgggtgaatcagacatacatcaacataagtaataccaatttaattgcagaacaggctgtagatccagtagcactagcaggtaattcctctctctgtccaatcagtggatgggccatatacagcaaggacaatggtataaggataggttccaaaggagatgtatttgtcatcagagagccttttatttcatgctctcacttggaatgcaggaccttttttctaactcaaggggccctgttgaatgataagcattctaatggaaccgttaaagacagaagcccttatagaaccctgatgagctgccctgttggtgaagctccttcaccatacaattcaaggtttgagtctgttgcttggtcagcaagtgcttgtcatgatggcattagttggttgacaattggtatttctggcccagacaatggggcggtggctgtattgaaatacaatggcataataacagatactattaagagttggagaagcaatatattgagaacacaagagtctgaatgtgcctgcattaatggttcttgctttaccataatgactgatggaccgagtaatggccaggcctcatacaaaattttcagaatagaaaagggaaaggtagtcaaatcagttgagttgaatgcccctaattatcactatgaggagtgctcctgttatcctgatgctagcgaggtaatgtgtgtgtgcagagacaactggcatggttcaaaccgaccatgggtgtccttcaatcaaaatctggaatatcaaatagggtacatatgcagcggagtttttggagacaacccgcgccccagtgatggaacaggcagttgtggtccagtgtcctctaatggggcatatggagtgaagggattttcatttaaatacggtaatggtgtttggataggaagaactaaaagtactagctcaaggagtgggtttgagatgatctgggatcctaatgggtggacggagacagacagcagtttttctgtaaagcaagatattgtagcaataacggactggtcaggatatagcggaagttttgttcagcatccagaactgacggggttggattgcatgaggccttgcttctgggttgagctgatcagaggaagacccagagagaacacgatttggaccagtggaagcagcatttctttttgtggagtaaatagcgacactgtgggttggtcttggccagacggtgctgagttgccattcaccattgacaagtag
PQ576369     atgaatccaaatcaaaagataataactatcgggtcaatctgcatggtaattggaataataagtctggtgctacaaattggaaacataatctcaatatgggttagtcattcaattcaaactggaaaccagaaccacccagaaacatgcaatcaaagtgtcattacctacgaaaacaatacttgggtgaatcagacatacatcaacataagtaataccaatttaattgcagaacaggctgtagatccagtagcaatagcaggtaattcctctctctgtccaatcagtggatgggccatatacagcaaggacaatggtataaggataggttccaaaggagatgtatttgtcatcagagagccttttatttcatgctctcacttggaatgcaggaccttttttctaactcaaggggccctgttgaatgataagcattctaatggaaccgttaaagacagaagcccttatagaaccctgatgagctgccctgttggtgaagctccttcaccatacaattcaaggtttgagtctgttgcttggtcagcaagtgcttgtcatgatggcattagttggttgacaattggtatttctggcccagacaatggggcggtggctgtattgaaatacaatggcataataacagatactattaagagttggagaagcaatatattgagaacacaagagtctgaatgtgcctgcattaatggttcttgctttaccataatgactgatggaccgagtaatggccaggcctcatacaaaattttcagaatagaaaagggaaaggtagtcaaatcagttgagttgaatgcctctaattaccactatgaggagtgctcctgttatcctgatgctagcgaggtaatgtgtgtgtgcagagataactggcatggttcaaaccgaccatgggtgtccttcaatcaaaatctggaatatcaaatagggtacatatgcagcggagtttttggagacaacccgcgccccagtgatggaacaggcagttgtggtccagtgtcctctaatggggcatatggagtgaagggattttcatttaaatacggtaatggtgtttggataggaagaactaaaagtactagctcaaggagtgggtttgagatgatctgggatcctaatgggtggacggagacagacagcagtttttctgtaaagcaagatattgtagcaataacggactggtcaggatatagcggaagttttgttcagcatccagaactgacggggttggattgcatgaggccttgcttctgggttgagctgatcagaggaagacccaaagagaacacgatttggaccagtggaagcagcatttctttttgtggagtaaatagcgacactgtgggttggtcttggccagacggtgctgagttgccattcaccattgacaagtag
PQ585627     atgaatccaaatcaaaagataataactatcgggtcaatctgcatggtaattggaataataagtctggtgctacaaattggaaacataatctcaatatgggttagtcattcaattcaaactggaaaccagaaccacccagaaacatgcaatcaaagtgtcattacctacgaaaacaatacttgggtgaatcagacatacatcaacataagtaataccaatttaattgcagaacaggctgtagatccagtagcactagcaggtaattcctctctctgtccaatcagtggatgggccatatacagcaaggacaatggtataaggataggttccaaaggagatgtatttgtcatcagagagccttttatttcatgctctcacttggaatgcaggaccttttttctaactcaaggggccctgttgaatgataagcattctaatggaaccgttaaagacagaagcccttatagaaccctgatgagctgccctgttggtgaagctccttcaccatacaattcaaggtttgagtctgttgcttggtcagcaagtgcttgtcatgatggcattagttggttgacaattggtatttctggcccagacaatggggcggtggctgtattgaaatacaatggcataataacagatactattaagagttggagaagcaatatattgagaacacaagagtctgaatgtgcctgcattaatggttcttgctttaccataatgactgatggaccgagtaatggccaggcctcatacaaaattttcagaatagaaaagggaaaggtagtcaaatcagttgagttgaatgcccctaattatcactatgaggagtgctcctgttatcctgatgctagcgaggtaatgtgtgtgtgcagagacaactggcatggttcaaaccgaccatgggtgtccttcaatcaaaatctggaatatcaaatagggtacatatgcagcggagtttttggagacaacccgcgccccagtgatggaacaggcagttgtggtccagtgtcctctaatggggcatatggagtgaagggattttcatttaaatacggtaatggtgtttggataggaagaactaaaagtactagctcaaggagtgggtttgagatgatctgggatcctaatgggtggacggagacagacagcagtttttctgtaaagcaagatattgtagcaataacggactggtcaggatatagcggaagttttgttcagcatccagaactgacggggttggattgcatgaggccttgcttctgggttgagctgatcagaggaagacccagagagaacacgatttggaccagtggaagcagcatttctttttgtggagtaaatagcgacactgtgggttggtcttggccagacggtgctgagttgccattcaccattgacaagtag
PQ591832     ???????????????????????????????ggtcaatctgcatggtaattggaataataagtctggtgctacaaattggaaacataatctcaatatgggttagtcattcaattcaaactggaaaccagaaccacccagaaacatgcaatcaaagtgtcattacctacgaaaacaatacttgggtgaatcagacatacatcaacataagtaataccaatttaattgcagaacaggctgtagatccagtagcactagcaggtaattcctctctctgtccaaccagtggatgggccatatacagcaaggacaatggtataaggataggttccaaaggagatgtatttgtcatcagagagccttttatttcatgctctcacttggaatgcaggaccttttttctaactcaaggggccctgttgaatgataagcattctaatggaaccgttaaagacagaagcccttatagaaccctgatgagctgccctgttggtgaagctccttcaccatacaattcaaggtttgaatctgttgcttggtcagcaagtgcttgtcatgatggcattagttggttgacaattggtatttctggcccagacaatggggcggtggctgtattgaaatacaatggcataataacagatactatcaagagttggagaaacaatatattgagaacacaagagtctgaatgtgcctgcattaatggttcttgctttaccataatgactgatggaccgaataatggccaggcctcatacaaaattttcagaatagaaaagggaaaggtagtcaaatcagttgagttgaatgcccctaattaccactatgaggagtgctcctgttatcctgatgctagcgaggtaatgtgtgtgtgcagagataactggcatggttcaaaccgaccatgggtgtccttcaatcaaaatctggaatatcaaatagggtacatatgcagcggagtttttggagacaacccgcgccccagtgatggaacaggcagttgtggtccagtgtcctctaatggggcatatggagtgaagggattttcatttaaatacggtaatggtgtttggataggaagaactaaaagtactagctcaaggagtgggtttgagatgatctgggatcctaatgggtggacggagacagacagcagtttttctgtaaagcaagatattgtagcaataacggactggtcaggatatagcggaagttttgttcagcatccagaactgacggggttggattgcatgaggccttgcttctgggttgagctgatcagaggaagacccaaagagaacacgatttggaccagtggaagcagcatttctttttgtggagtaaatagcgacactgtgggttggtcttggccagacggtgctgagttgccattcaccattgacaagtag
PQ591835     ?????????????????gataacaactatcgggtcaatctgcatggtaattggaataataagtctggtgctacaaattggaaacataatctcaatatgggttagtcattcaattcaaactggaaaccagaaccacccagaaacatgcaatcaaagtgtcattacctacgaaaacaatacttgggtgaatcagacatacatcaacataagtaataccaatttaattgcagaacaggctgtagatccagtagcactagcaggtaattcctctctctgtccaaccagtggatgggccatatacagcaaggacaatggtataaggataggttccaaaggagatgtatttgtcatcagagagccttttatttcatgctctcacttggaatgcaggaccttttttctaactcaaggggccctgttgaatgataagcattctaatggaaccgttaaagacagaagcccttatagaaccctgatgagctgccctgttggtgaagctccttcaccatacaattcaaggtttgaatctgttgcttggtcagcaagtgcttgtcatgatggcattagttggttgacaattggtatttctggcccagacaatggggcggtggctgtattgaaatacaatggcataataacagatactattaagagttggagaagcaatatattgagaacacaagagtctgaatgtgcctgcattaatggttcttgctttaccataatgactgatggaccgaataatggccaggcctcatacaaaattttcagaatagaaaagggaaaggtagtcaaatcagttgagttgaatgcccctaattaccactatgaggagtgctcctgttatcctgatgctagcgaggtaatgtgtgtgtgcagagataactggcatggttcaaaccgaccatgggtgtccttcaatcaaaatctggaatatcaaatagggtacatatgcagcggagtttttggagacaacccgcgccccagtgatggaacaggcagttgtggtccagtgtcctctaatggggcatatggagtgaagggattttcatttaaatacggtaatggtgtttggataggaagaactaaaagtactagctcaaggagtgggtttgagatgatctgggatcctaatgggtggacggagacagacagcagtttttctgtaaagcaagatattgtagcaataacggactggtcaggatatagcggaagttttgttcagcatccagaactgacggggttggattgcatgaggccttgcttctgggttgagctgatcagaggaagacccaaagagaacacgatttggaccagtggaagcagcatttctttttgtggagtaaatagcgacactgtgggttggtcttggccagacggtgctgagttgccattcaccattgacaagtag
PQ591839     ????atccaaatcaaaagataacaactatcgggtcaatctgcatggtaattggaataataagtctggtgctacaaattggaaacataatctcaatatgggttagtcattcaattcaaactggaaaccagaaccacccagaaacatgcaatcaaagtgtcattacctacgaaaacaatacttgggtgaatcagacatacatcaacataagtaataccaatttaattgcagaacaggctgtagatccagtagcactagcaggtaattcctctctctgtccaaccagtggatgggccatatacagcaaggacaatggtataaggataggttccaaaggagatgtatttgtcatcagagagccttttatttcatgctctcacttggaatgcaggaccttttttctaactcaaggggccctgttgaatgataagcattctaatggaaccgttaaagacagaagcccttatagaaccctgatgagctgccctgttggtgaagctccttcaccatacaattcaaggtttgaatctgttgcttggtcagcaagtgcttgtcatgatggcattagttggttgacaattggtatttctggcccagacaatggggcggtggctgtattgaaatacaatggcataataacagatactattaagagttggagaaacaatatattgagaacacaagagtctgaatgtgcctgcattaatggttcttgctttaccataatgactgatggaccgaataatggccaggcctcatacaaaattttcagaatagaaaagggaaaggtagtcaaatcagttgagttgaatgcccctaattaccactatgaggagtgctcctgttatcctgatgctagcgaggtaatgtgtgtgtgcagagataactggcatggttcaaaccgaccatgggtgtccttcaatcaaaatctggaatatcaaatagggtacatatgcagcggagtttttggagacaacccgcgccccagtgatggaacaggcagttgtggtccagtgtcctctaatggggcatatggagtgaagggattttcatttaaatacggtaatggtgtttggataggaagaactaaaagtactagctcaaggagtgggtttgagatgatctgggatcctaatgggtggacggagacagacagcagtttttctgtaaagcaagatattgtagcaataacggactggtcaggatatagcggaagttttgttcagcatccagaactgacggggttggattgcatgaggccttgcttctgggttgagctgatcagaggaagacccaaagagaacacgatttggaccagtggaagcagcatttctttttgtggagtaaatagcgacactgtgggttggtcttggccagacggtgctgagttgccattcaccattgacaagtag
PQ663859     atgaatccaaatcaaaagataataactatcgggtcaatctgcatggtaattggaataataagtctggtgctacaaattggaaacataatctcaatatgggttagtcattcaattcaaactggaaaccagaaccacccagaaacatgcaatcaaagtgtcattacctacgaaaacaatacttgggtgaatcagacatacatcaacataagtaataccaatttaattgcagaacaggctgtagatccagtagcactagcaggtaattcctctctctgtccaatcagtggatgggccatatacagcaaggacaatggtataaggataggttccaaaggagatgtatttgtcatcagagagccttttatttcatgctctcacttggaatgcaggaccttttttctaactcaaggggccctgttgaatgataagcattctaatggaaccgttaaagacagaagcccttatagaaccctgatgagctgccctgttggtgaagctccttcaccatacaattcaaggtttgagtctgttgcttggtcagcaagtgcttgtcatgatggcattagttggttgacaattggtatttctggcccagacaatggggcggtggctgtattgaaatacaatggcataataacagatactattaagagttggagaagcaatatattgagaacacaagagtctgaatgtgcctgcattaatggttcttgctttaccataatgactgatggaccgagtaatggccaggcctcatacaaaattttcagaatagaaaagggaaaggtagtcaaatcagttgagttgaatgcccctaattaccactatgaggagtgctcctgttatcctgatgctaacgaggtaatgtgtgtgtgcagagataactggcatggttcaaaccgaccatgggtgtccttcaatcaaaatctggaatatcaaatagggtacatatgcagcggagtttttggagacaacccgcgccccagtgatggaacaggcagttgtggtccagtgtcctctaatggggcatatggagtgaagggattttcatttaaatacggtaatggtgtttggataggaagaactaaaagtactagctcaaggagtgggtttgaaatgatctgggatcctaatgggtggacggagacagacagcagtttttctgtaaagcaagatattgtagcaataacggactggtcaggatatagcggaagttttgttcagcatccagaactgacggggttggattgcatgaggccttgcttctgggttgagctgatcagaggaagacccaaagagaacacgatttggaccagtggaagcagcatttctttttgtggagtaaatagcgacactgtgggttggtcttggccagacggtgctgagttgccattcaccattgacaagtag
PQ664427     atgaatccaaatcaaaagataacaactatcgggtcaatctgcatggtaattggaataataagtctggtgctacaaattggaaacataatctcaatatgggttagtcattcaattcaaactggaaaccagaaccacccagaaacatgcaatcaaagtgtcattacctacgaaaacaatacttgggtgaatcagacatacatcaacataagtaataccaatttaattgcagaacaggctgtagatccagtagcactagcaggtaattcctctctctgtccaaccagtggatgggccatatacagcaaggacaatggtataaggataggttccaaaggagatgtatttgtcatcagagagccttttatttcatgctctcacttggaatgcaggaccttttttctaactcaaggggccctgttgaatgataagcattctaatggaaccgttaaagacagaagcccttatagaaccctgatgagctgccctgttggtgaagctccttcaccatacaattcaaggtttgaatctgttgcttggtcagcaagtgcttgtcatgatggcattagttggttgacaattggtatttctggcccagacaatggggcggtggctgtattgaaatacaatggcataataacagatactattaagagttggagaagcaatatattgagaacacaagagtctgaatgtgcctgcattaatggttcttgctttaccataatgactgatggaccgaataatggccaggcctcatacaaaattttcagaatagaaaagggaaaggtagtcaaatcagttgagttgaatgcccctaattaccactatgaggagtgctcctgttatcctgatgctagcgaggtaatgtgtgtgtgcagagataactggcatggttcaaaccgaccatgggtgtccttcaatcaaaatctggaatatcaaatagggtacatatgcagcggagtttttggagacaacccgcgccccagtgatggaacaggcagttgtggtccagtgtcctctaatggggcatatggagtgaagggattttcatttaaatacggtaatggtgtttggataggaagaactaaaagtactagctcaaggagtgggtttgagatgatctgggatcctaatgggtggacggagacagacagcagtttttctgtaaagcaagatattgtagcaataacggactggtcaggatatagcggaagttttgttcagcatccagaactgacggggttggattgcatgaggccttgcttctgggttgagctgatcagaggaagacccaaagagaacacgatttggaccagtggaagcagcatttctttttgtggagtaaatagcgacactgtgggttggtcttggccagacggtgctgagttgccattcaccattgacaagtag
PQ664443     atgaatccaaatcaaaagataataactatcgggtcaatctgcatggtaattggaataataagtctggtgctacaaattggaaacataatctcaatatgggttagtcattcaattcaaactggaaaccagaaccacccagaaacatgcaatcaaagtgtcattacctacgaaaacaatacttgggtgaatcagacatacatcaacataagtaataccaatttaattgcagaacaggctgtagatccagtagcactagcaggtaattcctctctctgtccaatcagtggatgggccatatacagcaaggacaatggtataaggataggttccaaaggagatgtatttgtcatcagagagccttttatttcatgctctcacttggaatgcaggaccttttttctaactcaaggggccctgttgaatgataagcattctaatggaaccgttaaagacagaagcccttatagaaccctgatgagctgccctgttggtgaagctccttcaccatacaattcaaggtttgagtctgttgcttggtcagcaagtgcttgtcatgatggcattagttggttgacaattggtatttctggcccagacaatggggcggtggctgtattgaaatacaatggcataataacagatactattaagagttggagaagcaatatattgagaacacaagagtctgaatgtgcctgcattaatggttcttgctttaccataatgactgatggaccgagtaatggccaggcctcatacaaaattttcagaatagaaaagggaaaggtagtcaaatcagttgagttgaatgcccctaattatcactatgaggagtgctcctgttatcctgatgctagcgaggtaatgtgtgtgtgcagagacaactggcatggttcaaaccgaccatgggtgtccttcaatcaaaatctggaatatcaaatagggtacatatgcagcggagtttttggagacaacccgcgccccagtgatggaacaggcagttgtggtccagtgtcctctaatggggcatatggagtgaagggattttcatttaaatacggtaatggtgtttggataggaagaactaaaagtactagctcaaggagtgggtttgagatgatctgggatcctaatgggtggacggagacagacagcagtttttctgtaaagcaagatattgtagcaataacggactggtcaggatatagcggaagttttgttcagcatccagaactgacggggttggattgcatgaggccttgcttctgggttgagctgatcagaggaagacccagagagaacacgatttggaccagtggaagcagcatttctttttgtggagtaaatagcgacactgtgggttggtcttggccagacggtgctgagttgccattcaccattgacaagtag
PQ664459     atgaatccaaatcaaaagataataactatcgggtcaatctgcatggtaattggaataataagtctggtgctacaaattggaaacataatctcaatatgggttagtcattcaattcaaactggaaaccagaaccacccagaaacatgcaatcaaagtgtcattacctacgaaaacaatacttgggtgaatcagacatacatcaacataagtaataccaatttaattgcagaacaggctgtagatccagtagcactagcaggtaattcctctctctgtccaatcagtggatgggccatatacagcaaggacaatggtataaggataggttccaaaggagatgtatttgtcatcagagagccttttatttcatgctctcacttggaatgcaggaccttttttctaactcaaggggccctgttgaatgataagcattctaatggaaccgttaaagacagaagcccttatagaaccctgatgagctgccctgttggtgaagctccttcaccatacaattcaaggtttgagtctgttgcttggtcagcaagtgcttgtcatgatggcattagttggttgacaattggtatttctggcccagacaatggggcggtggctgtattgaaatacaatggcataataacagatactattaagagttggagaagcaatatattgagaacacaagagtctgaatgtgcctgcattaatggttcttgctttaccataatgactgatggaccgagtaatggccaggcctcatacaaaattttcagaatagaaaagggaaaggtagtcaaatcagttgagttgaatgcccctaattaccactatgaggagtgctcctgttatcctgatgctagcgaggtaatgtgtgtgtgcagagataactggcatggttcaaaccgaccatgggtgtccttcaatcaaaatctggaatatcaaatagggtacatatgcagcggagtttttggagacaacccgcgccccagtgatggaacaggcagttgtggtccagtgtcctctaatggggcatatggagtgaagggattttcatttaaatacggtaatggtgtttggataggaagaactaaaagtactagctcaaggagtgggtttgagatgatctgggatcctaatgggtggacggagacagacagcagtttttctgtaaagcaagatattgtagcaataacggactggtcaggatatagcggaagttttgttcagcatccagaactgacggggttggattgcatgaggccttgcttctgggttgagctgatcagaggaagacccaaagagaacacgatttggaccagtggaagcagcatttctttttgtggagtaaatagcgacactgtgggttggtcttggccagacggtgctgagttgccattcaccattgacaagtag
PQ797955     atgaatccaaatcaaaagataataactatcgggtcaatctgcatggtaattggaataataagtctggtgctacaaattggaaacataatctcaatatgggttagtcattcaattcaaactggaaaccagaaccacccagaaacatgcaatcaaagtgtcattacctacgaaaacaatacttgggtgaatcagacatacatcaacataagtaataccaatttaattgcagaacaggctgtagatccagtagcactagcaggtaattcctctctctgtccaatcagtggatgggccatatacagcaaggacaatggtataaggataggttccaaaggagatgtatttgtcatcagagagccttttatttcatgctctcacttggaatgcaggaccttttttctaactcaaggggccctgttgaatgataagcattctaatggaaccgttaaagacagaagcccttatagaaccctgatgagctgccctgttggtgaagctccttcaccatacaattcaaggtttgagtctgttgcttggtcagcaagtgcttgtcatgatggcattagttggttgacaattggtatttctggcccagacaatggggcggtggctgtattgaaatacaatggcataataacagatactattaagagttggagaagcaatatattgagaacacaagagtctgaatgtgcctgcattaatggttcttgctttaccataatgactgatggaccgagtaatggccaggcctcatacaaaattttcagaatagaaaagggaaaggtagtcaaatcagttgagttgaatgcctctaattaccactatgaggagtgctcctgttatcctgatgctagcgaggtaatgtgtgtgtgcagagataactggcatggttcaaaccgaccatgggtgtccttcaatcaaaatctggaatatcaaatagggtacatatgcagcggagtttttggagacaacccgcgccccagtgatggaacaggcagttgtggtccagtgtcctctaatggggcatatggagtgaagggattttcatttaaatacggtaatggtgtttggataggaagaactaaaagtactagctcaaggagtgggtttgagatgatctgggatcctaatgggtggacggagacagacagcagtttttctgtaaagcaagatattgtagcaataacggactggtcaggatatagcggaagttttgttcagcatccagaactgacggggttggattgcatgaggccttgcttctgggttgagctgatcagaggaagacccaaagagaacacgatttggaccagtggaagcagcatttctttttgtggagtaaatagcgacactgtgggttggtcttggccagacggtgctgagttgccattcaccattgacaagtag
PQ797963     atgaatccaaatcaaaagataataactatcgggtcaatctgcatggtaattggaataataagtctggtgctacaaattggaaacataatctcaatatgggttagtcattcaattcaaactggaaaccagaaccacccagaaacatgcaatcaaagtgtcattacctacgaaaacaatacttgggtgaatcagacatacatcaacataagtaatgccaatttaattgcagaacaggctgtagatccagtagcactagcaggtaattcctctctctgtccaatcagtggatgggccatatacagcaaggacaatggtataaggataggttccaaaggagatgtatttgtcatcagagagccttttatttcatgctctcacttggaatgcaggaccttttttctaactcaaggggccctgttgaatgataagcattctaatggaaccgttaaagacagaagcccttatagaaccctgatgagctgccctgttggtgaagctccttcaccatacaattcaaggtttgagtctgttgcttggtcagcaagtgcttgtcatgatggcattagttggttgacaattggtatttctggcccagacaatggggcggtggctgtattgaaatacaatggcataataacagatactattaagagttggagaagcaatatattgagaacacaagagtctgaatgtgcctgcattaatggttcttgctttaccataatgactgatggaccgagtaatggccaggcctcatacaaaattttcagaatagaaaagggaaaggtagtcaaatcagttgagttgaatgcctctaattaccactatgaggagtgctcctgttatcctgatgctagcgaggtaatgtgtgtgtgcagagataactggcatggttcaaaccgaccatgggtgtccttcaatcaaaatctggaatatcaaatagggtacatatgcagcggagtttttggagacaacccgcgccccagtgatggaacaggcagttgtggtccagtgtcctctaatggggcatatggagtgaagggattttcatttaaatacggtaatggtgtttggataggaagaactaaaagtactagctcaaggagtgggtttgagatgatctgggatcctaatgggtggacggagacagacagcagtttttctgtaaagcaagatattgtagcaataacggactggtcaggatatagcggaagttttgttcagcatccagaactgacggggttggattgcatgaggccttgcttctgggttgagctgatcagaggaagacccaaagagaacacgatttggaccagtggaagcagcatttctttttgtggagtaaatagcgacactgtgggttggtcttggccagacggtgctgagttgccattcaccattgacaagtag
PQ797971     atgaatccaaatcaaaagataataactatcgggtcaatctgcatggtaattggaataataagtctggtgctacaaattggaaacataatctcaatatgggttagtcattcaattcaaactggaaaccagaaccacccagaaacatgcaatcaaagtgtcattacctacgaaaacaatacttgggtgaatcagacatacatcaacataagtaataccaatttaattgcagaacaggctgtagatccagtagcactagcaggtaattcctctctctgtccaatcagtggatgggccatatacagcaaggacaatggtataaggataggttccaaaggagatgtatttgtcatcagagagccttttatttcatgctctcacttggaatgcaggaccttttttctaactcaaggggccctgttgaatgataagcattctaatggaaccgttaaagacagaagcccttatagaaccctgatgagctgccctgttggtgaagctccttcaccatacaattcaaggtttgagtctgttgcttggtcagcaagtgcttgtcatgatggcattagttggttgacaattggtatttctggcccagacaatggggcggtggctgtattgaaatacaatggcataataacagatactattaagagttggagaagcaatatattgagaacacaagagtctgaatgtgcctgcattaatggttcttgctttaccataatgactgatggaccgagtaatggccaggcctcatacaaaattttcagaatagaaaagggaaaggtagtcaaatcagttgagttgaatgcccctaattatcactatgaggagtgctcctgttatcctgatgctagcgaggtaatgtgtgtgtgcagagataactggcatggttcaaaccgaccatgggtgtccttcaatcaaaatctggaatatcaaatagggtacatatgcagcggagtttttggagacaacccgcgccccagtgatggaacaggcagttgtggtccagtgtcctctaatggggcatatggagtgaagggattttcatttaaatacggtaatggtgtttggataggaagaactaaaagtactagctcaaggagtgggtttgagatgatctgggatcctaatgggtggacggagacagacagcagtttttctgtaaagcaagatattgtagcaataacggactggtcaggatatagcggaagttttgttcagcatccagaactgacggggttggattgcatgaggccttgcttctgggttgagctgatcagaggaagacccagagagaacacgatttggaccagtggaagcagcatttctttttgtggagtaaatagcgacactgtgggttggtcttggccagacggtgctgagttgccattcaccattgacaagtag
PQ798003     atgaatccaaatcaaaagataataactatcgggtcaatctgcatggtaattggaataataagtctggtgctacaaattggaaacataatctcaatatgggttagtcattcaattcaaactggaaaccagaaccacccagaaacatgcaatcaaagtgtcattacctacgaaaacaatacttgggtgaatcagacatacatcaacataagtaataccaatttaattgcagaacaggctgtagatccagtagcactagcaggtaattcctctctctgtccaatcagtggatgggccatatacagcaaggacaatggtataaggataggttccaaaggagatgtatttgtcatcagagagccttttatttcatgctctcacttggaatgcaggaccttttttctaactcaaggggccctgttgaatgataagcattctaatggaaccgttaaagacagaagcccttatagaaccctgatgagctgccctgttggtgaagctccttcaccatacaattcaaggtttgagtctgttgcttggtcagcaagtgcttgtcatgatggcattagttggttgacaattggtatttctggcccagacaatggggcggtggctgtattgaaatacaatggcataataacagatactattaagagttggagaagcaatatattgagaacacaagagtctgaatgtgcctgcattaatggttcttgctttaccataatgactgatggaccgagtaatggccaggcctcatacaaaattttcagaatagaaaagggaaaggtagtcaaatcagttgagttgaatgcccctaattatcactatgaggagtgctcctgttatcctgatgctagcgaggtaatgtgtgtgtgcagagataactggcatggttcaaaccgaccatgggtgtccttcaatcaaaatctggaatatcaaatagggtacatatgcagcggagtttttggagacaacccgcgccccagtgatggaacaggcagttgtggtccagtgtcctctaatggggcatatggagtgaagggattttcatttaaatacggtaatggtgtttggataggaagaactaagagtactagctcaaggagtgggtttgagatgatctgggatcctaatgggtggacggagacagacagcagtttttctgtaaagcaagatattgtagcaataacggactggtcaggatatagcggaagttttgttcagcatccagaactgacggggttggattgcatgaggccttgcttctgggttgagctgatcagaggaagacccagagagaacacgatttggaccagtggaagcagcatttctttttgtggagtaaatagcgacactgtgggttggtcttggccagacggtgctgagttgccattcaccattgacaagtag
PQ798011     atgaatccaaatcaaaagataataactatcgggtcaatctgcatggtaattggaataataagtctggtgctacaaattggaaacataatctcaatatgggttagtcattcaattcaaactggaaaccagaaccacccagaaacatgcaatcaaagtgtcattacctacgaaaacaatacttgggtgaatcagatatacatcaacataagtaataccaatttaattgcagaacaggctgtagatccagtagcactagcaggtaattcctctctctgtccaatcagtggatgggccatatacagcaaggacaatggtataaggataggttccaaaggagatgtatttgtcatcagagagccttttatttcatgctctcacttggaatgcaggaccttttttctaactcaaggggccctgttgaatgataagcattctaatggaaccgttaaagacagaagcccttatagaaccctgatgagctgccctgttggtgaagctccttcaccatacaattcaaggtttgagtctgttgcttggtcagcaagtgcttgtcatgatggcattagttggttgacaattggtatttctggcccagacaatggggcggtggctgtattgaaatacaatggcataataacagatactattaagagttggagaagcaatatattgagaacacaagagtctgaatgtgcctgcattaatggttcttgctttaccataatgactgatggaccgagtaatggccaggcctcatacaaaattttcagaatagaaaagggaaaggtagtcaaatcagttgagttgaatgcccctaattatcactatgaggagtgctcctgttatcctgatgctagcgaggtaatgtgtgtgtgcagagataactggcatggttcaaaccgaccatgggtgtccttcaatcaaaatctggaatatcaaatagggtacatatgcagcggagtttttggagacaacccgcgccccagtgatggaacaggcagttgtggtccagtgtcctctaatggggcatatggagtgaagggattttcatttaaatacggtaatggtgtttggataggaagaactaaaagtactagctcaaggagtgggtttgagatgatctgggatcctaatgggtggacggagacagacagcagtttttctgtaaagcaagatattgtagcaataacggactggtcaggatatagcggaagttttgttcagcatccagaactgacggggttggattgcatgaggccttgcttctgggttgagctgatcagaggaagacccagagagaacacgatttggaccagtggaagcagcatttctttttgtggagtaaatagcgacactgtgggttggtcttggccagacggtgctgagttgccattcaccattgacaagtag
PQ798035     atgaatccaaatcaaaagataataactatcgggtcaatctgcatggtaattggaataataagtctggtgctacaaattggaaacataatctcaatatgggttagtcattcaattcaaactggaaaccagaaccacccagaaacatgcaatcaaagtgtcattacctacgaaaacaatacttgggtgaatcagacatacatcaacataagtaataccaatttaattgcagaacaggctgtagatccagtagcactagcaggtaattcctctctctgtccaatcagtggatgggccatatacagcaaggacaatggtataaggataggttccaaaggagatgtatttgtcatcagagagccttttatttcatgctctcacttggaatgcaggaccttttttctaactcaaggggccctgttgaatgataagcattctaatggaaccgttaaagacagaagcccttatagaaccctgatgagctgccctgttggtgaagctccttcaccatacaattcaaggtttgagtctgttgcttggtcagcaagtgcttgtcatgatggcattagttggttgacaattggtatttctggcccagacaatggggcggtggctgtattgaaatacaatggcataataacagatactattaagagttggagaagcaatatattgagaacacaagagtctgaatgtgcctgcattaatggttcttgctttaccataatgactgatggaccgagtaatggccaggcctcatacaaaattttcagaatagaaaagggaaaggtagtcaaatcagttgagttgaatgcccctaattaccactatgaggagtgctcctgttatcctgatgctagcgaggtaatgtgtgtgtgcagagataactggcatggttcaaaccgaccatgggtgtccttcaatcaaaatctggaatatcaaatagggtacatatgcagcggagtttttggagacaatccgcgccccagtgatggaacaggcagttgtggtccagtgtcctctaatggggcatatggagtgaagggattttcatttaaatacgataatggtgtttggataggaagaactaaaagtactagctcaaggagtgggtttgagatgatctgggatcctaatgggtggacggagacagacagcagtttttctgtaaagcaagatattgtagcaataacggactggtcaggatatagcggaagttttgttcagcatccagaactgacggggttggattgcatgaggccttgcttctgggttgagctgatcagaggaagacccaaagagaacacgatttggaccagtggaagcagcatttctttttgtggagtaaatagcgacactgtgggttggtcttggccagacggtgctgagttgccattcaccattgacaagtag
PQ798043     atgaatccaaatcaaaagataataactatcgggtcaatctgcatggtaattggaataataagtctggtgctacaaattggaaacataatctcaatatgggttagtcattcaattcaaactggaaaccagaaccacccagaaacatgcaatcaaagtgtcattacctacgaaaacaatacttgggtgaatcagacatacatcaacataagtaataccaatttaattgcagaacaggctgtagatccagtagcactagcaggtaattcctctctctgtccaatcagtggatgggccatatacagcaaggacaatggtataaggataggttccaaaggagatgtatttgtcatcagagagccttttatttcatgctctcacttggaatgcaggaccttttttctaactcaaggggccctgttgaatgataagcattctaatggaaccgttaaagacagaagcccttatagaaccctgatgagctgccctgttggtgaagctccttcaccatacaattcaaggtttgagtctgttgcttggtcagcaagtgcttgtcatgatggcattagttggttgacaattggtatttctggcccagacaatggggcggtggctgtattgaaatacaatggcataataacagatactattaagagttggagaagcaatatattgagaacacaagagtctgaatgtgcctgcattaatggttcttgctttaccataatgactgatggaccgagtaatggccaggcctcatacaaaattttcagaatagaaaagggaaaggtagtcaaatcagttgagttgaatgcccctaattaccactatgaggagtgctcctgttatcctgatgctagcgaggtaatgtgtgtgtgcagagataactggcatggttcaaaccgaccatgggtgtccttcaatcaaaatctggaatatcaaatagggtacatatgcagcggagtttttggagacaacccgcgccccagtgatggaacaggcagttgtggtccagtgtcctctaatggggcatatggagtgaagggattttcatttaaatacggtaatggtgtttggataggaagaactaaaagtactagctcaaggagtgggtttgagatgatctgggatcctaatgggtggacggagacagacagcagtttttctgtaaagcaagatattgtagcaataacggactggtcaggatatagcggaagttttgttcagcatccagaactgacggggttggattgcatgaggccttgcttctgggttgagctgatcagaggaagacccagagagaacacgatttggaccagtggaagcagcatttctttttgtggagtaaatagcgacactgtgggttggtcttggccagacggtgctgagttgccattcaccattgacaagtag
PQ798067     atgaatccaaatcaaaagataataactatcgggtcaatctgcatggtaattggaataataagtctggtgctacaaattggaaacataatctcaatatgggttagtcattcaattcaaactggaaaccagaaccacccagaaacatgcaatcaaagtgtcattacctacgaaaacaatacttgggtgaatcagacatacatcaacataagtaataccaatttaattgcagaacaggctgtagatccagtagcactagcaggtaattcctctctctgtccaatcagtggatgggccatatacagcaaggacaatggtataaggataggttccaaaggagatgtatttgtcatcagagagccttttatttcatgctctcacttggaatgcaggaccttttttctaactcaaggggccctgttgaatgataagcattctaatggaaccgttaaagacagaagcccttatagaaccctgatgagctgccctgttggtgaagctccttcaccatacaattcaaggtttgagtctgttgcttggtcagcaagtgcttgtcatgatggcattagttggttgacaattggtatttctggcccagacaatggggcggtggctgtattgaaatacaatggcataataacagatactattaagagttggagaagcaatatattgagaacacaagagtctgaatgtgcctgcattaatggttcttgctttaccataatgactgatggaccgagtaatggccaggcctcatacaaaattttcagaatagaaaagggaaaggtagtcaaatcagttgagttgaatgcccctaattaccactatgaggagtgctcctgttatcctgatgctagcgaggtaatgtgtgtgtgcagagataactggcatggttcaaaccgaccatgggtgtccttcaatcaaaatctggaatatcaaatagggtacatatgcagcggagtttttggagacaacccgcgccccagtgatggaacaggcagttgtggtccagtgtcctctaatggggcatatggagtgaagggattttcatttaaatacggtaatggtgtttggataggaagaactaaaagtactagctcaaggagtgggtttgagatgatctgggatcctaatgggtggacggagacagacagcagtttttctgtaaagcaagatattgtagcaataacggactggtcaggatatagcggaagttttgttcagcatccagaactgacggggttggattgcatgaggccttgcttctgggttgagctgatcagaggaagacccaaagagaacacgatttggaccagtggaagcagcatttctttttgtggagtaaatagcgacactgtgggttggtcttggccagacggtgctgagttgccattcacctttgacaagtag
PQ809551     atgaatccaaatcaaaagataataactatcgggtcaatctgcatggtaattggaataataagtctggtgctacaaattggaaacataatctcaatatgggttagtcattcaattcaaactggaaaccagaaccacccagaaacatgcaatcaaagtgtcattacctacgaaaacaatacttgggtgaatcagacatacatcaacataagtaataccaatttaattgcagaacaggctgtagatccagtagcactagcaggtaattcctctctctgtccaatcagtggatgggccatatacagcaaggacaatggtataaggataggttccaaaggagatgtatttgtcatcagagagccttttatttcatgctctcacttggaatgcaggaccttttttctaactcaaggggccctgttgaatgataagcattctaatggaaccgttaaagacagaagcccttatagaaccctgatgagctgccctgttggtgaagctccttcaccatacaattcaaggtttgagtctgttgcttggtcagcaagtgcttgtcatgatggcattagttggttgacaattggtatttctggtccagacaatggggcggtggctgtattgaaatacaatggcataataacagatactattaagagttggagaagcaatatattgagaacacaagagtctgaatgtgcctgcattaatggttcttgctttaccataatgactgatggaccgagtaatggccaggcctcatacaaaattttcagaatagaaaagggaaaggtagtcaaatcagttgagttgaatgcccctaattaccactatgaggagtgctcctgttatcctgatgctagcgaggtaatgtgtgtgtgcagagataactggcatggttcaaaccgaccatgggtgtccttcaatcaaaatctggaatatcaaatagggtacatatgcagcggagtttttggagacaacccgcgccccagtgatggaacaggcagttgtggtccagtgtcctctaatggggcatatggagtgaagggattttcatttaaatacggtaatggtgtttggataggaagaactaaaagtactagctcaaggagtgggtttgagatgatctgggatcctaatgggtggacggagacagacagcagtttttctgtaaagcaagatattgtagcaataacggactggtcaggatatagcggaagttttgttcagcatccagaactgacggggttggattgcatgaggccttgcttctgggttgagctgatcagaggaagacccaaagagaacacgatttggaccagtggaagcagcatttctttttgtggagtaaatagygacactgtgggttggtcttggccagacggtgctgagttgccattcaccattgacaagtag
PQ809557     atgaatccaaatcaaaagataataactatcgggtcaatctgcatggtaattggaataataagtctggtgctacaaattggaaacataatctcaatatgggttagtcattcaattcaaactggaaaccagaaccacccagaaacatgcaatcaaagtgtcattacctacgaaaacaatacttgggtgaatcagacatacatcaacataagtaataccaatttaattgcagaacaggctgtagatccagtagcactagcaggtaattcctctctctgtccaatcagtggatgggccatatacagcaaggacaatggtataaggataggttccaaaggagatgtatttgtcatcagagagccttttatttcatgctctcacttggaatgcaggaccttttttctaactcaaggggccctgttgaatgataagcattctaatggaaccgttaaagacagaagcccttatagaaccctgatgagctgccctgttggtgaagctccttcaccatacaattcaaggtttgagtctgttgcttggtcagcaagtgcttgtcatgatggcattagttggttgacaattggtatttctggtccagacaatggggcggtggctgtattgaaatacaatggcataataacagatactattaagagttggagaagcaatatattgagaacacaagagtctgaatgtgcctgcattaatggttcttgctttaccataatgactgatggaccgagtaatggccaggcctcatacaaaattttcagaatagaaaagggaaaggtagtcaaatcagttgagttgaatgcccctaattaccactatgaggagtgctcctgttatcctgatgctagcgaggtaatgtgtgtgtgcagagataactggcatggttcaaaccgaccatgggtgtccttcaatcaaaatctggaatatcaaatagggtacatatgcagcggagtttttggagacaacccgcgccccagtgatggaacaggcagttgtggtccagtgtcctctaatggggcatatggagtgaagggattttcatttaaatacggtaatggtgtttggataggaagaactaaaagtactagctcaaggagtgggtttgagatgatctgggatcctaatgggtggacggagacagacagcagtttttctgtaaagcaagatattgtagcaataacggactggtcaggatatagcggaagttttgttcagcatccagaactgacggggttggattgcatgaggccttgcttctgggttgagctgatcagaggaagacccaaagagaacacgatttggaccagtggaagcagcatttctttttgtggagtaaatagcgacactgtgggttggtcttggccagacggtgctgagttgccattcaccattgacaagtag
PQ816213     ?????????????????gataacaactatcgggtcaatctgcatggtaattggaataataagtctggtgctacaaattggaaacataatctcaatatgggttagtcattcaattcaaactggaaaccagaaccacccagaaacatgcaatcaaagtgtcattacctacgaaaacaatacttgggtgaatcagacatacatcaacataagtaataccaatttaattgcagaacaggctgtagatccagtagcactagcaggtaattcctctctctgtccaatcagtggatgggccatatacagcaaggacaatggtataaggataggttccaaaggagatgtatttgtcatcagagagccttttatttcatgctctcacttggaatgcaggaccttttttctaactcaaggggccctgttgaatgataagcattctaatggaaccgttaaagacagaagcccttatagaaccctgatgagctgccctgttggtgaagctccttcaccatacaattcaaggtttgagtctgttgcttggtcagcaagtgcttgtcatgatggcattagttggttgacaattggtatttctggcccagacaatggggcggtggctgtattgaaatacaatggcataataacagatactatyaagagttggagaagcaatatattgagaacacaagagtctgaatgtgcctgcattaatggttcttgctttaccataatgactgatggaccgagtaatggccaggcctcatacaaaattctcagaatagaaaagggaaaggtagtcaaatcagttgagttgaatgcccctaattaccactatgaggagtgctcctgttatcctgatgctagcgaggtaatgtgtgtgtgcagagataactggcatggttcaaaccgaccatgggtgtccttcaatcaaaatctggaatatcaaatagggtacatatgcagcggagtttttggagacaacccgcgccccagtgatggaacaggcagttgtggtccagtgtcctctaatggggcatatggagtgaagggattttcatttaaatacggtaatggtgtttggataggaagaactaaaagtactagctcaaggagtgggtttgagatgatctgggatcctaatgggtggacggagacagacagcagtttttctgtaaagcaagatattgtagcaataacggactggtcaggatatagcggaagttttgttcagcatccagaactgacggggttggattgcatgaggccttgcttctgggttgagctgatcagaggaagacccaaagagaacacgatttggaccagtggaagcagcatttctttttgtggagtaaatagcgacactgtgggttggtcttggccagacggtgctgagttgccattcaccattgacaagtag
PQ843408     atgaatccaaatcaaaagataataactatcgggtcaatctgcatggtaattggaataataagtctggtgctacaaattggaaacataatctcaatatgggttagtcattcaattcaaactggaaaccagaaccacccagaaacatgcaatcaaagtgtcattacctacgaaaacaatacttgggtgaatcagacatacatcaacataagtaataccaatttaattgcagaacaggctgtagatccagtagcactagcaggtaattcctctctctgtccaatcagtggatgggccatatacagcaaggacaatggtataaggataggttccaaaggagatgtatttgtcatcagagagccttttatttcatgctctcacttggaatgcaggaccttttttctaactcaaggggccctgttgaatgataagcattctaatggaaccgttaaagacagaagcccttatagaaccctgatgagctgccctgttggtgaagctccttcaccatacaattcaaggtttgagtctgttgcttggtcagcaagtgcttgtcatgatggcattagttggttgacaattggtatttctggcccagacaatggggcggtggctgtattgaaatacaatggcataataacagatactattaagagttggagaagcaatatattgagaacacaagagtctgaatgtgcctgcattaatggttcttgctttaccataatgactgatggaccgagtaatggccaggcctcatacaaaattttcagaatagaaaagggaaaggtagtcaaatcagttgagttgaatgcccctaattaccactatgaggagtgctcctgttatcctgatgctagcgaggtaatgtgtgtgtgcagagataactggcatggttcaaaccgaccatgggtgtccttcaatcaaaatctggaatatcaaatagggtacatatgcagcggagtttttggagacaacccgcgccccagtgatggaacaggcagttgtggtccagtgtcctctaatggggcatatggagtgaagggattttcatttaaatacggtaatggtgtttggataggaagaactaaaagtactagctcaaggagtgggtttgagatgatctgggatcctaatgggtggacggagacagacagcagtttttctgtaaagcaagatattgtagcaataacggactggtcaggatatagcggaagttttgttcagcatccagaactgacggggttggattgcatgaggccttgcttctgggttgagctgatcagaggaagacccaaagagaacacgatttggaccagtggaagcagcatttctttttgtggagtaaatagcgacactatgggttggtcttggccagacggtgctgagttgccattcaccattgacaagtag
PQ843544     atgaatccaaatcaaaagataataactatcgggtcaatctgcatggtaattggaataataagtctggtgctacaagttggaaacataatctcaatatgggttagtcattcaattcaaactggaaaccagaaccacccagaaacatgcaatcaaagtgtcattacctacgaaaacaatacttgggtgaatcagacatacatcaacataagtaataccaatttaattgcagaacaggctgtagatccagtagcactagcaggtaattcctctctctgtccaatcagtggatgggccatatacagcaaggacaatggtataaggataggttccaaaggagatgtatttgtcatcagagagccttttatttcatgctctcacttggaatgcaggaccttttttctaactcaaggggccctgttgaatgataagcattctaatggaaccgttaaagacagaagcccttatagaaccctgatgagctgccctgttggtgaaactccttcaccatacaattcaaggtttgagtctgttgcttggtcagcaagtgcttgtcatgatggcattagttggttgacaattggtatttctggcccagacaatggggcggtggctgtattgaaatacaatggcataataacagatactattaagagttggagaagcaatatattgagaacacaagagtctgaatgtgcctgcattaatggttcttgctttaccataatgactgatggaccgagtaatggccaggcctcatacaaaattttcagaatagaaaagggaaaggtagtcaaatcagttgagttgaatgcctctaattaccactatgaggagtgctcctgttatcctgatgctagcgaggtaatgtgtgtgtgcagagataactggcatggttcaaaccgaccatgggtgtccttcaatcaaaatctggaatatcaaatagggtacatatgcagcggagtttttggagacaacccgcgccccagtgatggaacaggcagttgtggtccagtgtcctctaatggggcatatggagtgaagggattttcatttaaatacggtaatggtgtttggataggaagaactaaaagtactagctcaaggagtgggtttgagatgatctgggatcctaatgggtggacggagacagacagcagtttttctgtaaagcaagatattgtagcaataacggactggtcaggatatagcggaagttttgttcagcatccagaactgacggggttggattgcatgaggccttgcttctgggttgagctgatcagaggaagacccaaagagaacacgatttggaccagtggaagcagcatttctttttgtggagtaaatagcgacactgtgggttggtcttggccagacggtgctgagttgccattcaccattgacaagtag
PQ843992     atgaatccaaatcaaaagataataactatcgggtcaatttgcatggtaattggaataataagtctggtgctacaaattggaaacataatctcaatatgggttagtcattcaattcaaactggaaaccagaaccacccagaaacatgcaatcaaagtgtcatcacctacgaaaacaatacttgggtgaatcagacatacatcaacataagtaataccaatttaattgcagaacaggctgtagatccagtagcactagcaggtaattcctctctctgtccaatcagtggatgggccatatacagcaaggacaatggtataaggataggttccaaaggagatgtatttgtcatcagagagccttttatttcatgctctcacttggaatgcaggaccttttttctaactcaaggggccctgttgaatgataagcattctaatggaaccgttaaagacagaagcccttatagaaccctgatgagctgccctgttggtgaagctccttcaccatacaattcaaggtttgagtctgttgcttggtcagcaagtgcttgtcatgatggcattagttggttgacaattggtatttctggcccagacaatggggcggtggctgtattgaaatacaatggcataataacagatactattaagagttggagaagcaatatattgagaacacaagagtctgaatgtgcctgcattaatggttcttgctttaccataatgactgatggaccgagtaatggccaggcctcatacaaaattttcagaatagaaaagggaaaggtagtcaaatcagttgagttgaatgcctctaattaccactatgaggagtgctcctgttatcctgatgctagcgaggtaatgtgtgtgtgcagagataactggcatggttcaaaccgaccatgggtgtccttcaatcaaaatctggaatatcaaatagggtacatatgcagcggagtttttggagacaacccgcgccccagtgatggaacaggcagttgtggtccagtgtcctctaatggggcatatggagtgaagggattttcatttaaatacggtaatggtgtttggataggaagaactaaaagtactagctcaaggagtgggtttgagatgatctgggatcctaatgggtggacggagacagacagcagtttttctgtaaagcaagatattgtagcaataacggactggtcaggatatagcggaagttttgttcagcatccagaactgacggggttggattgcatgaggccttgcttctgggttgagctgatcagaggaagacccaaagagaacacgatttggaccagtggaagcagcatttctttttgtggagtaaatagcgacactgtgggttggtcttggccagacggtgctgagttgccattcaccattgacaagtag
PQ844000     atgaatccaaatcaaaagataataactatcgggtcaatttgcatggtaattggaataataagtctggtgctacaaattggaaacataatctcaatatgggttagtcattcaattcaaactggaaaccagaaccacccagaaacatgcaatcaaagtgtcatcacctacgaaaacaatacttgggtgaatcagacatacatcaacataagtaataccaatttaattgcagaacaggctgtagatccagtagcactagcaggtaattcctctctctgtccaatcagtggatgggccatatacagcaaggacaatggtataaggataggttccaaaggagatgtatttgtcatcagagagccttttatttcatgctctcacttggaatgcaggaccttttttctaactcaaggggccctgttgaatgataagcattctaatggaaccgttaaagacagaagcccttatagaaccctgatgagctgccctgttggtgaagctccttcaccatacaactcaaggtttgagtctgttgcttggtcagcaagtgcttgtcatgatggcattagttggttgacaattggtatttctggcccagacaatggggcggtggctgtattgaaatacaatggcataataacagatactattaagagttggagaagcaatatattgagaacacaagagtctgaatgtgcctgcattaatggttcttgctttaccataatgactgatggaccgagtaatggccaggcctcatacaaaattttcagaatagaaaagggaaaggtagtcaaatcagttgagttgaatgcctctaattaccactatgaggagtgctcctgttatcctgatgctagcgaggtaatgtgtgtgtgcagagataactggcatggttcaaaccgaccatgggtgtccttcaatcaaaatctggaatatcaaatagggtacatatgcagcggagtttttggagacaacccgcgccccagtgatggaacaggcagttgtggtccagtgtcctctaatggggcatatggagtgaagggattttcatttaaatacggtaatggtgtttggataggaagaactaaaagtactagctcaaggagtgggtttgagatgatctgggatcctaatgggtggacggagacagacagcagtttttctgtaaagcaagatattgtagcaataacggactggtcaggatatagcggaagttttgttcagcatccagaactgacggggttgggttgcatgaggccttgcttctgggttgagctgatcagaggaagacccaaagagaacacgatttggaccagtggaagcagcatttctttttgtggagtaaatagcgacactgtgggttggtcttggccagacggtgctgagttgccattcaccattgacaagtag
PQ844008     atgaatccaaatcaaaagataataactatcgggtcaatttgcatggtaattggaataataagtctggtgctacaaattggaaacataatctcaatatgggttagtcattcaattcaaactggaaaccagaaccacccagaaacatgcaatcaaagtgtcatcacctacgaaaacaatacttgggtgaatcagacatacatcaacataagtaataccaatttaattgcagaacaggctgtagatccagtagcactagcaggtaattcctctctctgtccaatcagtggatgggccatatacagcaaggacaatggtataaggataggttccaaaggagatgtatttgtcatcagagagccttttatctcatgctctcacttggaatgcaggaccttttttctaactcaaggggccctgttgaatgataagcattctaatggaaccgttaaagacagaagcccttatagaaccctgatgagctgccctgttggtgaagctccttcaccatacaattcaaggtttgagtctgttgcttggtcagcaagtgcttgtcatgatggcattagttggttgacaattggtatttctggcccagacaatggggcggtggctgtattgaaatacaatggcataataacagatactattaagagttggagaagcaatatattgagaacacaagagtctgaatgtgcctgcattaatggttcttgctttaccataatgactgatggaccgagtaatggccaggcctcatacaaaattttcagaatagaaaagggaaaggtagtcaaatcagttgagttgaatgcctctaattaccactatgaggagtgctcctgttatcctgatgctagcgaggtaatgtgtgtgtgcagagataactggcatggttcaaaccgaccatgggtgtccttcaatcaaaatctggaatatcaaatagggtacatatgcagcggagtttttggagacaacccgcgccccagtgatggaacaggcagttgtggtccagtgtcctctaatggggcatatggagtgaagggattttcatttaaatacggtaatggtgtttggataggaagaactaaaagtactagctcaaggagtgggtttgagatgatctgggatcctaatgggtggacggagacagacagcagtttttctgtaaagcaagatattgtagcaataacggactggtcaggatatagcggaagttttgttcagcatccagaactgacggggttggattgcatgaggccttgcttctgggttgagctgatcagaggaagacccaaagagaacacgatttggaccagtggaagcagcatttctttttgtggagtaaatagcgacactgtgggttggtcttggccagacggtgctgagttgccattcaccattgacaagtag
PQ844048     atgaatccaaatcaaaagataataactatcgggtcaatctgcatggtaattggaataataagtctagtgctacaaattggaaacataatctcaatatgggttagtcattcaattcaaactggaaaccagaaccacccagaaacatgcaatcaaagtgtcattacctacgaaaacaatacttgggtgaatcagacatacatcaacataagtaataccaatttaattgcagaacaggctgtagatccagtagcactagcaggtaattcctctctctgtccaatcagtggatgggccatatacagcaaggacaatggtataaggataggttccaaaggaggtgtatttgtcatcagagagccttttatttcatgctctcacttggaatgcaggaccttttttctaactcaaggggccctgttgaatgataagcattctaatggaaccgttaaagacagaagcccttatagaaccctgatgagctgccctgttggtgaagctccttcaccatacaattcaaggtttgagtctgttgcctggtcagcaagtgcttgtcatgatggcattagttggttgacaattggtatttctggcccagacaatggggcggtggctgtattgaaatacaatggcataataacagatactattaagagttggagaagcaatatattgagaacacaagagtctgaatgtgcctgcattaatggttcttgctttaccataatgactgatggaccgagtaatggccaggcctcatacaaaattttcagaatagaaaagggaaaggtagtcaaatcagttgagttgaatgcccctaattaccactatgaggagtgctcctgttatcctgatgctagcgaggtaatgtgtgtgtgcagagataactggcatggttcaaaccgaccatgggtgtccttcaatcaaaatctggaatatcaaatagggtacatatgcagcggagtttttggagacaacccgcgccccagtgatggaacaggcagttgtggtccagtgtcctctaatggggcatatggagtgaagggattttcatttaaatacggtaatggtgtttggataggaagaactaaaagtactagctcaaggagtgggtttgagatgatctgggatcctaatgggtggacggagacagacagcagtttttctgtaaagcaagatattgtagcaataacggactggtcaggatatagcggaagttttgttcagcatccagaactgacggggttggattgcatgaggccttgcttctgggttgagctgatcagaggaagacccaaagagaacacgatttggaccagtggaagcagcatttctttttgtggagtaaatagcgacactgtgggttggtcttggccagacggtgctgagttgccattcaccattgacaagtag
PQ844056     atgaatccaaatcaaaagataataactatcgggtcaatctgcatggtaattggaataataagtctggtgctacaaattggaaacataatctcaatatgggttagtcattcaattcaaactggaaaccagaaccacccagaaacatgcaatcaaagtgtcattacctacgaaaacaacacttgggtgaatcagacatacatcaacataagtaataccaatttaattgcagaacaggctgtagatccagtagcactagcaggtaattcctctctctgtccaatcagtggatgggccatatacagcaaggacaatggtataaggataggttccaaaggaggtgtatttgtcatcagagagccttttatttcatgctctcacttggaatgcaggaccttttttctaactcaaggggccctgttgaatgataagcattctaatggaaccgttaaagacagaagcccttatagaaccctgatgagctgccctgttggtgaagctccttcaccatacaattcaaggtttgagtctgttgcctggtcagcaagtgcttgtcatgatggcattagttggttgacaattggtatttctggcccagacaatggggcggtggctgtattgaaatacaatggcataataacagatactattaagagttggagaagcaatatattgagaacacaagagtctgaatgtgcctgcattaatggttcttgctttaccataatgactgatggaccgagtaatggccaggcctcatacaaaattttcagaatagaaaagggaaaggtagtcaaatcagttgagttgaatgcccctaattaccactatgaggagtgctcctgttatcctgatgctagcgaggtaatgtgtgtgtgcagagataactggcatggttcaaaccgaccatgggtgtccttcaatcaaaatctggaatatcaaatagggtacatatgcagcggagtttttggagacaacccgcgccccagtgatggaacaggcagttgtggtccagtgtcctctaatggggcatatggagtgaagggattttcatttaaatacggtaatggtgtttggataggaagaactaaaagtactagctcaaggagtgggtttgagatgatctgggatcctaatgggtggacggagacagacagcagtttttctgtaaagcaagatattgtagcaataacggactggtcaggatatagcggaagttttgttcagcatccagaactgacggggttggattgcatgaggccttgcttctgggttgagctgatcagaggaagacccaaagagaacacgatttggaccagtggaagcagcatttctttttgtggagtaaatagcgacactgtgggttggtcttggccagacggtgctgagttgccattcaccattgacaagtag
PQ844064     atgaatccaaatcaaaagataataactatcgggtcaatctgcatggtaattggaataataagtctggtgctacaaattggaaacataatctcaatatgggttagtcattcaattcaaactggaaaccagaaccacccagaaacatgcaatcaaagtgtcattacctacgaaaacaatacttgggtgaatcagacatacatcaacataagtaataccaatttaattgcagaacaggctgtagatccagtagcactagcaggtaattcctctctctgtccaatcagtggatgggccatatacagcaaggacaatggtataaggataggttccaaaggagatgtatttgtcatcagagagccttttatttcatgctctcacttggaatgcaggaccttttttctaactcaaggggccctgttgaatgataagcattctaatggaaccgttaaagacagaagcccttatagaaccctgatgagctgccctgttggtgaagctccttcaccatacaattcaaggtttgagtctgttgcttggtcagcaagtgcttgtcatgatggcattagttggttgacaattggtatttctggcccagacaatggggcggtggctgtattgaaataccatggcataataacagatactattaagagttggagaagcaatatattgagaacacaagagtctgaatgtgcctgcattaatggttcttgctttaccataatgactgatggaccgagtaatggccaggcctcatacaaaattttcagaatagaaaagggaaaggtagtcaaatcagttgagttgaatgcccctaattaccactatgaggagtgctcctgttatcctgatgctagcgaggtaatgtgtgtgtgcagagataactggcatggttcaaaccgaccatgggtgtccttcaatcaaaatctggaatatcaaatagggtacatatgcagcggagtttttggagacaacccgcgccccagtgatggaacaggcagttgtggtccagtgtcctctaatggggcatatggagtgaagggattttcatttaaatacagtaatggtgtttggataggaagaactaaaagtactagctcaaggagtgggtttgagatgatctgggatcctaatgggtggacggagacagacagcagtttttctgtaaagcaagatattgtagcaataacggactggtcaggatatagcggaagttttgttcagcatccagaactgacggggttggattgcatgaggccttgcttctgggttgagctgatcagaggaagacccaaagagaacacgatttggaccagtggaagcagcatttctttttgtggagtaaatagcgacactgtgggttggtcttggccagacggtgctgagttgccattcaccattgacaagtag
PQ844088     atgaatccaaatcaaaagataataactatcgggtcaatctgcatggtaattggaataataagtctggtgctacaaattggaaacataatctcaatatgggttagtcattcaattcaaactggaaaccagaaccacccagaaacatgcaatcaaagtgtcattacctacgaaaacaatacttgggtgaatcagacatacatcaacataagtaataccaatttaattgcagaacaggctgtagatccagtagcactagcaggtaattcctctctctgtccaatcagtggatgggccatatacagcaaggacaatggtataaggataggttccaaaggagatgtatttgtcatcagagagccttttatttcatgctctcacttggaatgcaggaccttttttctaactcaaggggccctgttgaatgataagcattctaatggaaccgttaaagacagaagcccttatagaaccctgatgagctgccctgttggtgaagctccttcaccatacaattcaaggtttgagtctgttgcttggtcagcaagtgcttgtcatgatggcattagttggttgacaattggtatttctggcccagacaatggggcggtggctgtattgaaatacaatggcataataacagatactattaagagttggagaagcaatatattgagaacacaagagtctgaatgtgcctgcattaatggttcttgctttaccataatgactgatggaccgagtaatggccaggcctcatacagaattttcagaatagaaaagggaaaggtagtcaaatcagttgagttgaatgcctctaattaccactatgaggagtgctcctgttatcctgatgctagcgaggtaatgtgtgtgtgcagagataactggcatggttcaaaccgaccatgggtgtccttcaatcaacatctggaatatcaaatagggtacatatgcagcggagtttttggagacaacccgcgccccagtgatggaacaggcagttgtggtccagtgtcctctaatggggcatatggagtgaagggattttcatttaaatacggtaatggtgtttggataggaagaactaaaagtactagctcaaggagtgggtttgagatgatctgggatcctaatgggtggacggagacagacagcagtttttctgtaaagcaagatattgtagcaataacggactggtcaggatatagcggaagttttgttcagcatccagaactgacggggttggattgcatgaggccttgcttctgggttgagctgatcagaggaagacccaaagagaacacgatttggaccagtggaagcagcatttctttttgtggagtaaatagcgacactgtgggttggtcttggccagacggtgctgagttgccattcaccattgacaagtag
PQ844096     atgaatccaaatcaaaagataataactattgggtcaatctgcatggtaattggaataataagtctggtgctacaaattggaaacataatctcaatatgggttagtcattcaattcaaactggaaaccagaaccacccagaaacatgcaatcaaagtgtcattacctacgaaaacaatacttgggtgaatcagacatacatcaacataagtaataccaatttaattgcagaacaggctgtagatccagtagcactagcaggtaattcctccctctgtccaatcagtggatgggccatatacagcaaggacaatggtataaggataggttccaaaggagatgtatttgtcatcagagagccttttatttcatgctctcacttggaatgcaggaccttttttctaactcaaggggccctgttgaatgataagcattctaatggaaccgttaaagacagaagcccttatagaaccctgatgagctgccctgttggtgaagctccttcaccatacaattcaaggtttgagtctgttgcttggtcagcaagtgcttgtcatgatggcattagttggttgacaattggtatttctggaccagacaatggggcggtggctgtattgaaatacaatggcataataacagatactattaagagttggagaagcaatatattgagaacacaagagtctgaatgtgcctgcattaatggttcttgctttaccataatgactgatggaccgagtaatggccaggcctcatacaaaattctcagaatagaaaagggaaaggtagtcaaatcagttgagttgaatgcccctaattaccactatgaggagtgctcctgttatcctgatgctagcgaggtaatgtgtgtgtgcagagataactggcatggttcaaaccgaccatgggtgtccttcaatcaaaatctggaatatcaaatagggtacatatgcagcggagtctttggagacaacccgcgccccagtgatggaacaggcagttgtggtccagtgtcctctaatggggcatatggagtgaagggattttcatttaaatacggtaatggtgtttggataggaagaactaaaagtactagctcaaggagtgggtttgagatgatctgggatcctaatgggtggacggagacagacagcagtttttctgtaaagcaagatattgtagcaataacggactggtcaggatatagcggaagttttgttcagcatccagaactgacggggttggattgcatgaggccttgcttctgggttgagctgatcagaggaagacccaaagagaacacgatttggaccagtggaagcagcatttctttttgtggagtaaatagcgacactgtgggttggtcttggccagacggtgctgagttgccattcaccattgacaagtag
PQ844112     atgaatccaaatcaaaagataataactatcgggtcaatctgcatggtaattggaataataagtctggtgctacaaattggaaacataatctcaatatgggttagtcattcaattcaaactggaaatcagaaccatccagaaacatgcaatcaaagtgtcattacctacgaaaacaatacttgggtgaatcagacatacatcaacataagtaataccaatttaattgcagaacaggctgtagatccagtagcactagcaggtaattcctctctctgtccaatcagtggatgggccatatacagcaaggacaatggtataaggataggttccaaaggagatgtatttgtcatcagagagccttttatttcatgctctcacttggaatgcaggaccttttttctaactcaaggggccctgttgaatgataagcattctaatggaaccgttaaagacagaagcccttatagaaccctgatgagctgccctgttggtgaagctccttcaccatacaattcaaggtttgagtctgttgcttggtcagcaagtgcttgtcatgatggcattagttggttgacaattggtatttctggcccagacaatggggcggtggctgtattgaaatacaatggcataataacagatactattaagagttggagaagcaatatattgagaacacaagagtctgaatgtgcctgcattaatggttcttgctttaccataatgactgatggaccgagtaatggccaggcctcatacaaaattttcagaatagaaaagggaaaggtagtcaaatcagttgagttgaatgcccctaattaccactatgaggagtgctcctgttatcctgatgctagcgaggtaatgtgtgtgtgcagagataactggcatggttcaaaccgaccatgggtgtcctttaatcaaaatctggaatatcaaatagggtacatatgcagcggagtttttggagacaacccgcgccccagtgatggaacaggcagttgtggtccagtgtcctctaatggggcatatggagtgaagggattttcatttaaatacggtaatggtgtttggataggaagaactaaaagtactagctcaaggagtgggtttgagatgatctgggatcctaatgggtggacggagacagacagcagtttttctgtaaagcaagatattgtagcaataacggactggtcaggatatagcggaagttttgttcagcatccagaactgacggggttggattgcatgaggccttgtttctgggttgagctgatcagaggaagacccaaagagaacacgatttggaccagtggaagcagcatttctttttgtggagtaaatagcgacactgtgggttggtcttggccagacggtgctgagttgccattcaccattgacaagtag
PQ844120     atgaatccaaatcaaaagataataactatcgggtcaatctgcatggtaattggaataacaagtctggtgctacaaattggaaacacaatctcaatatgggttagtcattcaattcaaactggaaaccagaaccacccagaaacatgcaatcaaagtgtcattacctacgaaaacaatacttgggtgaatcagacatacatcaacataagtaataccaatttaattgcagaacaggctgtagatccagtagcactagcaggtaattcctctctctgtccaatcagtggatgggccatatacagcaaggacaatggtataaggataggttccaaaggagatgtatttgtcatcagagagccttttatttcatgctctcacttggaatgcaggaccttttttctaactcaaggggccctgttgaatgataagcattctaatggaaccgttaaagacagaagcccttatagaaccctgatgagctgccctgttggtgaagctccttcaccatacaattcaaggtttgagtctgttgcttggtcagcaagtgcttgtcatgatggcattagttggttgacaattggtatttctggcccagacaatggggcggtggctgtattgaaatacaatggcataataacagatactattaagagttggagaagcaatatattgagaacacaagagtctgaatgtgcctgcattaatggttcttgctttaccataatgactgatggaccgagtaatggccaggcctcatacaaaattttcagaatagaaaagggaaaggtagtcaaatcagttgagttgaatgcctctaattaccactatgaggagtgctcctgttatcctgatgctagcgaggtaatgtgtgtgtgcagagataactggcatggttcaaaccgaccatgggtgtccttcaatcaaaatctggaatatcaaatagggtacatatgcagcggagtttttggagacaacccgcgccccagtgatggaacaggcagttgtagtccagtgtcctctaatggggcatatggagtgaaggggttttcatttaaatacggtaatggtgtttggataggaagaactaaaagtactagctcaaggagtgggtttgagatgatctgggatcctaatgggtggacggagacagacagcagtttttctgtaaagcaagatattgtagcaataacggactggtcaggatatagcggaagttttgttcagcatccagaactgacggggttggattgcatgaggccctgcttctgggttgagctgatcagaggaagacccaaagagaacacgatctggaccagtggaagcagcatttctttttgtggagtaaatagcgacactgtgggttggtcttggccaaacggtgctgagttgccattcaccattgacaagtag
PQ844136     atgaatccaaatcaaaagataataactatcgggtcaatctgcatggtaattggaataataagtctggtgctacaaattggaaacataatctcaatatgggttagtcattcaattcaaactggaaaccagaaccacccagaaacatgcaatcaaagtgtcattacctacgaaaacaatacttgggtgaatcagacatacatcaacataagtaataccaatttaattgcagaacaggctgtagatccagtagcactagcaggtaattcctctctctgtccaatcagtggatgggccatatacagcaaggacaatggtataaggataggttccaaaggagatgtatttgtcatcagagagccttttatttcatgctctcacttggaatgcaggaccttttttctaactcaaggggccctgttgaatgataagcattctaatggaaccgttaaagacagaagcccttatagaaccctgatgagctgccctgttggtgaagctccttcaccatacaattcaaggtttgagtctgttgcttggtcagcaagtgcttgtcatgatggcattagttggttgacaatcggtatttctggcccagacaatggggcggtggctgtattgaaatacaatggcataataacagatactattaagagttggagaagcaatatattgagaacacaagagtctgaatgtgcctgcattaatggttcttgctttaccataatgactgatggaccgagtaatggccaggcctcatacaaaattttcagaatagaaaagggaaaggtagtcaaatcagttgagttgaatgcctctaattaccactatgaggagtgctcctgttatcctgatgctagcgaggtaatgtgtgtgtgcagagataactggcatggttcaaaccgaccatgggtgtccttcaatcaaaatctggaatatcaaatagggtacatatgcagcggagtttttggagacaacccgcgccccagtgatggaacaggcagttgtggtccagtgtcctctaatggggcatatggagtgaagggattttcatttaaatacggtaatggtgtttggataggaagaactaaaagtactagctcaaggagtgggtttgagatgatctgggatcctaatggttggacggagacagacagcagtttttctgtaaagcaagatattgtagcaataacggactggtcaggatatagcggaagttttgttcagcatccagaactgacggggttggattgcatgaggccttgcttctgggttgagctgatcagaggaagacccaaagagaacacgatttggaccagtggaagcagcatttctttttgtggagtaaatagcgacactgtgggttggtcttggccagacggtgctgagttgccattcaccattgacaagtag
PQ859343     atgaatccaaatcaaaagataatgactatcgggtcaatctgcatggtaattggaataataagtctggtgctacaagttggaaacataatctcaatatgggttagtcattcaattcaaactggaaaccagaaccacccagaaacatgcaatcaaagtgtcattacctacgaaaacaatacttgggtgaatcagacatacatcaacataagtaataccaatttaattgcagaacaggctgtagatccagtagcactagcaggtaattcctctctctgtccaatcagtggatgggccatatacagcaaggacaatggtataaggataggttccaaaggagatgtatttgtcatcagagagccttttatttcatgctctcacttggaatgcaggaccttttttctaactcaaggggccctgttgaatgataaccattctaatggaaccgttaaagacagaagcccttatagaaccctgatgagctgccctgttggtgaaactccttcaccatacaattcaaggtttgagtctgttgcttggtcagcaagtgcttgtcatgatggcattagttggttgacaattggtatttctggcccagacaatggggcggtggctgtattgaaatacaatggcataataacagatactattaagagttggagaagcaatatattgagaacacaagagtctgaatgtgcctgcattaatggttcttgctttaccataatgactgatggaccgagtaatggccaggcctcatacaaaattctcagaatagaaaagggaaaggtagtcaaatcagttgagttgaatgcccctaattaccactatgaggagtgctcctgttatcctgatgctagcgaggtaatgtgtgtgtgcagagataactggcatggttcaaaccgaccatgggtgtccttcaatcaaaatctggaatatcaaatagggtacatatgcagcggagtttttggagacaacccgcgccccagtgatggaacaggcagttgtggtccagtgtcctctaatggggcatatggagtgaagggattttcatttaaatacggtaatggtgtttggataggaagaactaaaagtactagctcaaggagtgggtttgagatgatctgggatcctaatgggtggacggagacagacagcagtttttctgtaaagcaagatattgtagcaataacggactggtcaggatatagcggaagttttgttcagcatccagaactgacggggttggattgcatgaggccttgcttctgggttgagctgatcagaggaagacccaaagagaacacgatttggaccagtggaagcagcatttctttttgtggagtaaatagcgacactgtgggttggtcttggccagacggtgctgagttgccattcaccattgacaagtag
PQ859351     atgaatccaaatcaaaagataataactatcgggtcaatctgcatggtaattggaataataagtctggtgctacaaattggaaacataatctcaatatgggttagtcattcaattcaaactggaaaccagaaccacccagaaacatgcaatcaaagtgtcattacctacgaaaacaatacttgggtgaatcagacatacatcaacataagtaataccaatttaattgcagaacaggctgtagatccagtagcactagcaggtaattcctctctctgtccaatcagtggatgggccatatacagcaaggacaatggtataaggataggttccaaaggagatgtatttgtcatcagagagccttttatttcatgctctcacttggaatgcaggaccttttttctaactcaaggggccctgttgaatgataagcattctaatggaaccgttaaagacagaagcccttatagaaccctgatgagctgccctgttggtgaagctccttcaccatacaattcaaggtttgagtctgttgcttggtcagcaagtgcttgtcatgatggcattagttggttgacaattggtatttctggtccagacaatggggcggtggctgtattgaaatacaatggcataataacagatactattaagagttggagaagcaatatattgagaacacaagagtctgaatgtgcctgcattaatggttcttgctttaccataatgactgatggaccgagtaatggccaggcctcatacaaaattttcagaatagaaaagggaaaggtagtcaaatcagttgagttgaatgcccctaattaccactatgaggagtgctcctgttatcctgatgctagcgaggtaatgtgtgtgtgcagagataactggcatggttcaaaccgaccatgggtgtccttcaatcaaaatctggaatatcaaatagggtacatatgcagcggagtttttggagacaacccgcgccccagtgatggaacaggcagttgtggtccagtgtcctctaatggggcatatggagtgaagggattttcatttaaatacggtaatggtgtttggataggaagaactaaaagtactagctcaaggagtgggtttgagatgatctgggatcctaatgggtggacggagacagacagcagtttttctgtaaagcaagatattgtagcaataacggactggtcaggatatagcggaagttttgttcagcatccagaactgacggggttggattgcatgaggccttgcttctgggttgagctgatcagaggaagacccaaagagaacacgatttggaccagtggaagcagcatttctttttgtggagtaaatagcgacactgtgggttggtcttggccagacggtgctgagttgccattcaccattgacaagtag
PQ885592     atgaatccaaatcaaaagataayaactatcgggtcaatctgcatggtaattggaataataagtctggtgctacaaattggaaacataatctcaatatgggttagtcattcaattcaaactggaaaccagaaccacccagaaacatgcaatcaaagtrtcattacctacgaaaacaatacttgggtgaatcagacatacatcaacataagtaataccaatttaattgcagaacaggctgtagatccagtagcactagcaggtaattcctctctctgtccaatcagtggatgggccatatacagcaaggacaatggtataaggataggttccaaaggagatgtatttgtcatcagagagccttttatttcatgctctcacttggaatgcaggaccttttttctaactcaaggggccctgttgaatgataagcattctaatggaaccgttaaagacagaagcccttatagaaccctgatgagctgccctgttggtgaagctccttcaccatacaattcaaggtttgagtctgttgcttggtcagcaagtgcttgtcatgatggcattagttggttgacaattggtatttctggcccagacaatggggcggtggctgtattgaaatacaatggcataataacagatactattaagagttggagaggcaatatattgagaacacaagagtctgaatgtgcctgcattaatggttcttgctttaccataatgactgatggaccgagtaatggccaggcctcatacaaaattctcagaatagaaaagggaaaggtagtcaaatcagttgagttgaatgcccctaattaccactatgaggagtgctcctgttatcctgatgctagcgaggtaatgtgtgtgtgcagagataactggcatggttcaaaccgaccatgggtgtccttcaatcaaaatctggaatatcaaatagggtacatatgcagcggagtttttggagacaacccgcgccccagtgatggaacaggcagttgtggtccagtgtcctctaatggggcatatggagtgaagggattttcatttaaatacggtaatggtgtttggataggaagaactaaaagtactagctcaaggagtgggtttgagatgatctgggatcctaatgggtggacggagacagacagcagtttttctgtaaagcaagatattgtagcaataacggactggtcaggatatagcggaagttttgttcagcatccagaactgacggggttggattgcatgaggccttgcttctgggttgagctgatcagaggaagacccaaagagaacacgatttggaccagtggaagcagcatttctttttgtggagtaaatagcgacactgtgggttggtcttggccagacggtgctgagttgccattcaccattgacaagtag
PQ892592     atgaatccaaatcaaaagataataactatcgggtcaatctgcatggtaattggaataataagtctggtgctacaaattggaaacataatctcaatatgggttagtcattcaattcaaactggaaaccagaaccacccagaaacatgcaatcaaaatgtcattacctacgaaaacaatacttgggtgaatcagacatacatcaacataagtaataccaatttaattgcagaacaggctgtagatccagtagcactagcaggtaattcctctctctgtccaatcagtggatgggccatatacagcaaggacaatggtataaggataggttccaaaggagatgtatttgtcatcagagagccttttatttcatgctctcacttggaatgcaggaccttttttctaactcaaggggccctgttgaatgataagcattctaatggaaccgttaaagacagaagcccttatagaaccctgatgagctgccctgttggtgaagctccttcaccatacaattcaaggtttgagtctgttgcttggtcagcaagtgcttgtcatgatggcattagttggttgacaattggtatttctggcccagacaatggggcggtggctgtattgaaatacaatggcataataacagatactattaagagttggagaagcaatatattgagaacacaagagtctgaatgtgcctgcattaatggttcttgctttaccataatgactgatggaccgagtaatggccaggcctcatacaaaattttcagaatagaaaagggaaaggtagtcaaatcagttgagttgaatgcccctgattaccactatgaggagtgctcctgttatcctgatgctagcgaggtaatgtgtgtgtgcagagataactggcatggttcaaaccgaccatgggtgtccttcaatcaaaatctggaatatcaaatagggtacatatgcagcggagtttttggagacaacccgcgccccagtgatggaacaggcagttgtggtccagtgtcctctaatggggcatatggagtgaagggattttcatttaaatacggtaatggtgtttggataggaagaactaaaagtactagctcaaggagtgggtttgagatgatctgggatcctaatgggtggacggagacagacagtagtttttctgtaaagcaagatattgtagcaataacggactggtcaggatatagcggaagttttgttcagcatccagaactgacggggttggattgcatgaggccttgcttctgggttgagctgatcagaggaagacccaaagagaacacgatttggaccagtggaagcagcatttctttttgtggagtaaatagcgacactgtgggttggtcttggccagacggtgctgagttgccattcaccattgacaagtag
PQ892664     atgaatccaaatcaaaagataataactatcgggtcaatctgcatggtaattggaataataagtctggtgctacaaattggaaacataatctcaatatgggttagtcattcaattcaaactggaaaccagaaccacccagaaacatgcaatcaaagtgtcattacctacgaaaacaatacttgggtgaatcagacatacatcaacataagtaataccaatttaattgcagaacaggctgtagatccagtagcactagcaggtaattcctctctctgtccaatcagtggatgggccatatacagcaaggacaatggtataaggataggttccaaaggagatgtatttgtcatcagagagccttttatttcatgctctcacttggaatgcaggaccttttttctaactcaaggggccctgttgaatgataagcattctaatggaaccgttaaagacagaagcccttatagaaccctgatgagctgccctgttggtgaagctccttcaccatacaattcaaggtttgagtctgttgcttggtcagcaagtgcttgtcatgatggcattagttggttgacaattggtatttctggcccagacaatggggcggtggctgtattgaaatacaatggcataataacagatactattaagagttggagaagcaatatattgagaacacaagagtctgaatgtgcctgcattaatggttcttgctttaccataatgactgatggaccgagtaatggccaggcctcatacaaaattctcagaatagaaaagggaaaggtagtcaaatcagttgagttgaatgcccctaattaccactatgaggagtgctcctgttatcctgatgctagcgaggtaatgtgtgtgtgcagagataactggcatggttcaaaccgaccatgggtgtacttcaatcaaaatctggaatatcaaatagggtacatatgcagcggagtttttggagacaacccgcgccccagtgatggaacaggcagttgtggtccagtgtcctctaatggggcatatggagtgaagggattttcatttaaatacggtaatggtgtttggataggaagaactaaaagtactagctcaaggagtgggtttgagatgatctgggatcctaatgggtggacggagacagacagcagtttttctgtaaagcaagatattgtagcaataacggactggtcaggatatagcggaagttttgttcagcatccagaactgacggggttggattgcatgaggccttgcttctgggttgagctgatcagaggaagacccaaagagaacacgatttggaccagtggaagcagcatttctttttgtggagtaaatagcgacactgtgggttggtcttggccagacggtgctgagttgccattcaccattgacaagtag
PQ892672     atgaatccaaatcaaaagataataactatcgggtcaatctgcatggtaattggaataataagtctggtgctacaaattggaaacataatctcaatatgggttagtcattcaattcaaactggaaaccagaaccacccagaaacatgcaatcaaagtgtcattacctacgaaaacaatacttgggtgaatcagacatacatcaacataagtaataccaatttaattgcagaacaggctgtagatccagtagcactagcaggtaattcctctctctgtccaatcagtggatgggccatatacagcaaggacaatggtataaggataggttccaaaggagatgtatttgtcatcagagagccttttatttcatgctctcacttggaatgcaggaccttttttctaactcaaggggccctgttgaatgataagcattctaatggaaccgttaaagacagaagcccttatagaaccctgatgagctgccctgttggtgaagctccttcaccatacaattcaaggtttgagtctgttgcttggtcagcaagtgcttgtcatgatggcattagttggttgacaattggtatttctggcccagacaatggggcggtggctgtattgaaatacaatggcataataacagatactattaagagttggagaagcaatatattgagaacacaagagtctgaatgtgcctgcattaatggttcttgctttaccataatgactgatggaccgagtaatggccaggcctcatacaaaattttcagaatagaaaagggaaaggtagtcaaatcagttgagttgaatgcccctaattaccactatgaggagtgctcctgttatcctgatgctagcgaggtaatgtgtgtgtgcagagataactggcatggttcaaaccgaccatgggtgtccttcaatcaaaatctggaatatcaaatagggtacatatgcagcggagtttttggagacaacccgcgccccagtgatggaacaggcagttgtggtccagtgtcctctaatggggcatatggagtgaagggattttcatttaaatacggtaatagtgtttggataggaagaactaaaagtactagctcaaggagtgggtttgagatgatctgggatcctaatgggtggacggagacagacagcagtttttctgtaaagcaagatattgtagcaataacggactggtcaggatatagcggaagttttgttcagcatccagaactgacggggttggattgcatgaggccttgcttctgggttgagctgatcagaggaagacccaaagagaacacgatttggaccagtggaagcagcatttctttttgtggagtaaatagcgacactgtgggttggtcttggccagacggtgctgaattgccattcaccattgacaagtag
PQ892704     atgaatccaaatcaaaagataataactatcgggtcaatctgcatggtaattggaataataagtctggtgctacaaattggaaacataatctcaatatgggttagtcattcaattcaaactggaaaccagaaccacccagaaacatgcaatcaaagtgtcattacctacgaaaacaatacttgggtgaatcagacatacatcaacataagtaataccaatttaattgcagaacaggctgtagatccagtagcactagcaggtaattcctctctctgtccaatcagtggatgggccatatacagcaaggacaatggtataaggataggttccaaaggagatgtatttgtcatcagagagccttttatttcatgctctcacttggaatgcaggaccttttttctaactcaaggggccctgttgaatgataagcattctaatggaaccgttaaagacagaagcccttatagaaccctgatgagctgccctgttggtgaagctccttcaccatacaattcaaggtttgagtctgttgcttggtcagcaagtgcttgtcatgatggcattagttggttgacaattggtatttctggcccagacaatggggcggtggctgtattgaaatacaatggcataataacagatactattaagagttggagaagcaatatattgagaacacaagagtctgaatgtgcctgcattaatggttcttgctttaccataatgactgatggaccgagtgatggccaggcctcatacaaaattttcagaatagaaaagggaaaggtagtcaaatcagttgagttgaatgcccctaattaccactatgaggagtgctcctgttatcctgatgctagcgaggtaatgtgtgtgtgcagagataactggcatggttcaaaccgaccatgggtgtccttcaatcaaaatctggaatatcaaatagggtacatatgcagcggagtttttggagacaacccgcgccccagtgatggaacaggcagttgtggtccagtgtcctctaatggggcatatggagtgaagggattttcatttaaatacggtaatggtgtttggatagggagaactaaaagtactagctcaaggagtgggtttgagatgatctgggatcctaatgggtggacggagacagacagcagtttttctgtaaagcaagatattgtagcaataatggactggtcaggatatagtggaagttttgttcagcatccagaactgacggggttggattgcatgaggccttgcttctgggttgagctgatcagaggaagacccaaagagaacacgatttggaccagtggaagcagcatttctttttgtggagtaaatagcgacactgtgggttggtcttggccagacggtgctgagttgccattcaccattgacaagtag
PQ892728     atgaattcaaatcaaaagataataactatcgggtcaatctgcatggtaattggaataataagtctggtgctacaaattggaaacataatctcaatatgggttagtcattcaattcaaactggaaaccagaaccacccagaaacatgcaatcaaagtgtcattacctacgaaaacaatacttgggtgaatcagacatacatcaacataagtaatgccaatttaattgcagaacaggctgtagatccagtagcactagcaggtaattcctctctctgtccaatcagtggatgggccatatacagcaaggacaatggtataaggataggttccaaaggagatgtatttgtcatcagagagccttttatttcatgctctcacttggaatgcaggaccttttttctaactcaaggggccctgttgaatgataagcattctaatggaaccgttaaagacagaagcccttatagaaccctgatgagctgccctgttggtgaagctccttcaccatacaattcaaggtttgagtctgttgcttggtcagcaagtgcttgtcatgatggcattagttggttgacaattggtatttctggcccagacaatggggcggtggctgtattgaaatacaatggcataataacagatactattaagagttggagaagcaatatattgagaacacaagagtctgaatgtgcctgcattaatggttcttgctttaccataatgactgatggaccgagtaatggccaggcctcatacaaaattttcagaatagaaaagggaaaggtagtcagatcagttgagttgaatgcccctaattaccactatgaggagtgctcctgttatcctgatgctagcgaggtaatgtgtgtgtgcagagataactggcatggttcaaaccgaccatgggtgtccttcaatcaaaatctggaatatcaaatagggtacatatgcagcggagtttttggagacaacccgcgccccagtgatggaacaggcagttgtggtccagtgtcctctaatggggcatatggagtgaagggattttcatttaaatacggtaatggtgtttggataggaagaactaaaagtactagctcaaggagtgggtttgagatgatctgggatcctaatgggtggacggagacagacagcagtttttctgtaaagcaagatattgtagcaataacggactggtcaggatatagcggaagttttgttcagcatccagaactgacggggttggattgcatgaggccttgcttctgggttgagctgatcagaggaagacccaaagagaacacgatttggaccagtggaagcagcatttctttttgtggagtaaatagcgacactgtgggttggtcttggccagacggtgctgaattgccattcaccattgacaagtag
PQ892744     atgaatccaaatcaaaagataataactatcgggtcaatctgcatggtaattggaataataagtctggtgctacaaattggaaacataatctcaatatgggttagtcattcaattcaaactggaaaccagaaccacccagaaacatgcaatcaaagtgtcattacctacgaaaacaatacttgggtgaatcagacatacatcaacataagtaataccaatttaattgcagaacaggctgtagatccagtagcactagcaggtaattcctctctctgtccaatcagtggatgggccatatacagcaaggacaatggtataaggataggttccaaaggagatgtatttgtcatcagagagccttttatttcatgctctcacttggaatgcaggaccttttttctaactcaaggggccctgttgaatgataagcattctaatggaaccgttaaagacagaagcccttatagaaccctgatgagctgccctgttggtgaagctccttcaccatacaattcaaggtttgagtctgttgcttggtcagcaagtgcttgtcatgatggcattagttggttgacaattggtatttctggcccagacaatggggcggtggctgtattgaaatacaatggcataataacagatactattaagagttggagaagcaatatattgagaacacaagagtctgaatgtgcctgcattaatggttcttgctttaccataatgactgatggaccgagtaatggccaggcctcatacagaattttcagaatagaaaagggaaaggtagtcaaatcagttgagttgaatgcctctaattaccactatgaggagtgctcctgttatcctgatgctagcgaggtaatgtgtgtgtgcagagataactggcatggttcaaaccgaccatgggtgtccttcaatcaaaatctggaatatcaaatagggtacatatgcagcggagtttttggagacaacccgcgccccagtgatggaacaggcagttgtggtccagtgtcctctaacggggcatatggagtgaagggattttcatttaaatacggtaatggtgtttggataggaagaactaaaagtactagctcaaggagtgggtttgagatgatctgggatcctaatgggtggacggagacagacagcagtttttctgtaaagcaagatattgtagcaataacggactggtcaggatatagcggaagttttgttcagcatccagaactgacggggttggattgcatgaggccttgcttctgggttgagctgatcagaggaagacccaaagagaacacgatttggaccagtggaagcagcatttctttttgtggagtaaatagcgacactgtgggttggtcttggccagacggtgctgagttgccattcaccattgacaagtag
PQ892760     atgaatccaaatcaaaagataataactatcgggtcaatctgcatggtaattggaataataagtctggtgctacaaattggaaacataatctcaatatgggttagtcattcaattcaaactggaaaccagaaccacccagaaacatgcaatcaaagtgtcattacctacgaaaacaatacttgggtgaatcagacatacatcaacataagtaataccaatttaattgcagaacaggctgtagatccagtagcactagcaggtaattcctctctctgtccaatcagtggatgggccatatacagcaaggacaatggtataaggataggttccaaaggagatgtatttgtcatcagagagccttttatttcatgctctcacttggaatgcaggaccttttttctaactcaaggggccctgttgaatgataagcattctaatggaaccgttaaagacagaagcccttatagaaccctgatgagctgccctgttggtgaagctccttcaccatacaattcaaggtttgagtctgttgcttggtcagcaagtgcttgtcatgatggcattagttggttgacaattggtatttctggcccagacaatggggcggtggctgtattgaaatacaatggcataataacagatactattaagagttggagaagcaatatattgagaacacaagagtctgaatgtgcctgcattaatggttcttgctttaccataatgactgatggaccgagtaatggccaggcctcatacaaaattctcagaatagaaaagggaaaggtagtcaaatcagttgagttgaatgcccctaattaccactatgaggagtgctcctgttatcctgatgctagcgaggtaatgtgtgtgtgcagagataactggcatggttcaaaccgaccatgggtgtccttcaatcaaaatctggaatatcaaatagggtacatatgcagcggagtttttggagacaacccgcgccccagtgatggaacaggcagttgtggtccagtgtcctctaatggggcatatggagtgaagggattttcatttaaatacggtaatggtgtttggataggaagaactaaaagtactagctcaaggagtgggtttgagatgatctgggatcctaatgggtggacggagacagacagcagtttttctgtaaagcaagatattgtagcaataacggactggtcaggatatagcggaagttttgttcagcatccagaactgacggggttggattgcatgaggccttgcttctgggttgagctgatcagaggaagacccaaagagaacacgatttggaccagtggaagcagcatttctttttgtggagtaaatagcgacactgtgagttggtcttggccagacggtgctgagttgccattcaccattgacaagtag
PQ892944     atgaatccaaatcaaaagataataactatcgggtcaatttgcatggtaattggaataataagtctggtgctacaaattggaaacataatctcaatatgggttagtcattcaattcaaactggaaaccagaaccacccagaaacatgcaatcaaagtgtcatcacctacgaaaacaatacttgggtgaatcagacatacatcaacataagtaataccaatttaattgcagaacaggctgtagatccagtagcactagcaggtaattcctctctctgtccaatcagtggatgggccatatacagcaaggacaatggtataaggataggttccaaaggagatgtatttgtcatcagagagccttttatttcatgctctcacttggaatgcaggaccttttttctaactcaaggggccctgttgaatgataagcattctaatggaaccgttaaagacagaagcccttatagaaccctgatgagctgccctgttggtgaagctccttcaccatacaattcaaggtttgagtctgttgcttggtcagcaagtgcttgtcatgatggcattagttggttgacaattggtatttctggcccagacaatggggcggtggctgtattgaaatacaatggcataataacagatactattaagagttggagaagcaatatattgagaacacaagagtctgaatgtgcctgcattaatggttcttgctttaccataatgactgatggaccgagtaatggccaggcctcatacaaaattttcagaatagaaaagggaaaggtagtcaaatcagttgagttgaatgcctctaattaccactatgaggagtgctcctgttatcctgatgctagcgaggtaatgtgtgtgtgcagagataactggcatggttcaaaccgaccatgggtgtccttcaatcaaaatctggaatatcaaatagggtacatatgcagcggagtttttggagacaacccgcgccccagtgatggaacaggcagttgtggtccagtgtcctctaatggggcatatggagtgaagggattttcatttaaatacggtaatggtgtttggataggaagaactaaaagtactagctcaaggagtgggtttgagatgatctgggatcctaatgggtggacggagacagacagcagtttttctgtaaagcaagatattgtagcaataacggactggtcaggatatagcggaagttttgttcagcatccagaactgacggggttggattgcatgaggccttgcttctgggttgagctggtcagaggaagacccaaagagaacacgatttggaccagtggaagcagcatttctttttgtggagtaaatagcgacactgtgggttggtcttggccagacggtgctgagttgccattcaccattgacaagtag
PQ892952     atgaatccaaatcaaaagataataactatcgggtcaatctgcatggtaattggaataataagtctggtgctacaaattggaaacataatctcaatatgggttagtcattcaattcaaactggaaaccagaaccacccagaaacatgcaatcaaagtgtcattacctacgaaaacaatacttgggtgaatcagacatacatcaacataagtaataccaatttaattgcagaacaggctgtagatccagtagcactagcaggtaattcctctctctgtccaatcagtggatgggccatatacagcaaggacaatggtataaggataggttccaaaggagatgtatttgtcatcagagagccttttatttcatgctctcacttggaatgcaggaccttttttctaactcaaggggccctgttgaatgataagcattctaatggaaccgttaaagacagaagcccttatagaaccctgatgagctgccctgttggtgaagctccttcaccatacaattcaaggtttgagtctgttgcttggtcagcaagtgcttgtcatgatggcattagttggttgacaattggtatttctggcccagacaatggggcggtggctgtattgaaatacaatggcataataacagatactattaagagttggagaagcaatatattgagaacacaagagtctgaatgtgcctgcactaatggttcttgctttaccataatgactgatggaccgagtaatggccaggcctcatacaaaattttcagaatagaaaagggaaaggtagtcaaatcagttgagttgaatgcctctaattaccactatgaggagtgctcctgttatcctgatgctagcgaggtaatgtgtgtgtgcagagataactggcatggttcaaaccgaccatgggtgtccttcaatcaaaatctggaatatcaaatagggtacatatgcagcggagtttttggagacaacccgcgccccagtgatggaacaggcagttgtggtccagtgtcctctaatggggcatatggagtgaagggattttcatttaaatacggtaatggtgtttggataggaagaactaaaagtactagctcaaggagtgggtttgagatgatctgggatcctaatgggtggacggagacagacagcagtttttctgtaaagcaagatattgtagcaataacggactggtcaggatatagcggaagttttgttcagcatccagaactgacggggttggattgcatgaggccttgcttctgggttgagctgatcagaggaagacccaaagagaacacgatttggaccagtggaagcagcatttctttttgtggagtaaatagcgacactgtgggttggtcttggccagacggtgctgagttgccattcaccattgacaagtag
PQ892968     atgaatccaaatcaaaagataataactatcgggtcaatctgcatggtaattggaataataagtctggtgctacaaattggaaacataatctcaatatgggttagtcattcaattcaaactggaaaccagaaccacccagaaacatgcaatcaaagtgtcattacctacgaaaacaatacttgggtgaatcagacatacatcaacataagtaataccaatttaattgcagaacaggctgtagatccagtagcactagcaggtaattcctctctctgtccaatcagtggatgggccatatacagcaaggacaatggtataaggataggttccaaaggagatgtacttgtcatcagagagccttttatttcatgctctcacttggaatgcaggaccttttttctaactcaaggggccctgttgaatgataagcattctaatggaaccgttaaagacagaagcccttatagaaccctgatgagctgccctgttggtgatgctccttcaccatacaattcaaggtttgagtctgttgcttggtcagcaagtgcttgtcatgatggcattagttggttgacaattggtatttctggcccagacaatggggcggtggctgtattgaaatacaatggcataataacagatactattaagagttggagaagcaatatattgagaacacaagagtctgaatgtgcctgcattaatggttcttgctttaccataatgactgatggaccgagtaatggccaggcctcatacaaaattttcagaatagaaaagggaaaggtagtcaaatcagttgagttgaatgcctctaattaccactatgaggagtgctcctgttatcctgatgctagcgaggtaatgtgtgtgtgcagagataactggcatggttcaaaccgaccatgggtgtccttcaatcaaaatctggaatatcaaatagggtacatatgcagcggagtttttggagacaacccgcgccccagtgatggaacaggcagttgtggtccagtgtcctctaatggggcatatggagtgaagggattttcatttaaatacggtaatggtgtttggataggaagaactaaaagtactagctcaaggagtgggtttgagatgatctgggatcctaatgggtggacggagacagacagcagtttttctgtaaagcaagatattgtagcaataacggactggtcaggatatagcggaagttttgttcagcatccagaactgacggggttggattgcatgaggccttgcttctgggttgagctgatcagaggaagacccaaagagaacacgatttggaccagtggaagcagcatttctttttgtggagtaaatagcgacactgtgggttggtcttggccagacggtgctgagttgccattcaccattgacaagtag
PQ893008     atgaatccaaatcaaaagataataactatcgggtcaatctgcatggtaattggaataataagtctggtgctacaaattggaaacataatctcaatatgggttagtcattcaattcaaactggaaaccagaaccacccagaaacatgcaatcaaagtgtcattacctacgaaaacaatacttgggtgaatcagacatacatcaacataagtaataccaatttaattgcagaacaggctgtagatccagtagcactagcaggtaattcctctctctgtccaatcagtggatgggccatatacagcaaggacaatggtataaggataggttccaaaggagatgtatttgtcatcagagagccttttatttcatgctctcacttggaatgcaggaccttttttctaactcaaggggccctgttgaatgataagcattctaatggaaccgttaaagacagaagccctcatagaaccctgatgagctgccctgttggtgaagctccttcaccatacaattcaaggtttgagtctgttgcttggtcagcaagtgcttgtcatgatggcattagttggttgacaatcggtatttctggcccagacaatggggcggtggctgtattgaaatacaatggcataataacagatactattaagagttggagaagcaatatattgagaacacaagagtctgaatgtgcctgcattaatggttcttgctttaccataatgactgatggaccgagtaatggccaggcctcatacaaaattttcagaatagaaaagggaaaggtagtcaaatcagttgagttgaatgcctctaattaccactatgaggagtgctcctgttatcctgatgctagcgaggtaatgtgtgtgtgcagagataactggcatggttcaaaccgaccatgggtgtccttcaatcaaaatctggaatatcaaatagggtacatatgcagcggagtttttggagacaacccgcgccccagtgatggaacaggcagttgtggtccagtgtcctctaatggggcatatggagtgaagggattttcatttaaatacggtaatggtgtttggataggaagaactaaaagtattagctcaaggagtgggtttgagatgatctgggatcctaatgggtggacggagacagacagcagtttttctgtaaagcaagatattgtagcaataacggactggtcaggatatagcggaagttttgttcagcatccagaactgacggggttggattgcatgaggccttgcttctgggttgagctgatcagaggaagacccaaagagaacacgatttggaccagtggaagcagcatttctttttgtggagtaaatagcgacactgtgggttggtcttggccagacggtgctgagttgccattcaccattgacaagtag
PQ893032     atgaatccaaatcaaaagataataactatcgggtcaatctgcatggtaattggaataataagtctggtgctacaaattggaaacataatctcaatatgggttagtcattcaattcaaactggaaaccagaaccacccagaaacatgcaatcaaagtgtcattacctacgaaaacaatacttgggtgaatcagacatacatcaacataagtaataccaatttaattgcagaacaggctgtagatccagtggcactagcaggtaattcctctctctgtccaatcagtggatgggccatatacagcaaggacaatggtgtaaggataggttccaaaggagatgtatttgtcatcagagagccttttatttcatgctctcacttggaatgcaggaccttttttctaactcaaggggccctgttgaatgataagcattctaatggaaccgttaaagacagaagcccttatagaaccctgatgagctgccctgttggtgaagctccttcaccatacaattcaaggtttgagtctgttgcttggtcagcaagtgcttgtcatgatggcattagttggttgacaattggtatttctggcccagacaatggggcggtggctgtattgaaatacaatggcataataacagatactattaagagttggagaagcaatatattgagaacacaagagtctgaatgtgcctgcattaatggttcttgctttaccataatgactgatggaccgagtaatggccaggcctcatacaaaattttcagaatagaaaagggaaaggtagtcaaatcagttgagttgaatgcccctaattaccactatgaggagtgctcctgttatcctgatgctagcgaggtaatgtgtgtgtgcagagataactggcatggttcaaaccgaccatgggtgtccttcaatcaaaatctggaatatcaaatagggtacatatgcagcggagtttttggagacaacccgcgccccagtgatggaacaggcagttgtggtccagtgtcctctaatggggcatatggagtgaagggattttcatttaaatacagcaatggtgtttggataggaagaactaaaagtactagctcaaggagtgggtttgagatgatctgggatcctaatgggtggacggagacagacagcagtttttctgtaaagcaagatattgtagcaataacggactggtcaggatatagcggaagttttgttcagcatccagaactgacggggttggattgcatgaggccttgcttctgggttgagctgatcagaggaagacccaaagagaacacgatttggaccagtggaagcagcatttctttttgtggagtaaatagcgacactgtgggttggtcttggccagacggtgctgagttgccattcaccattgacaagtag
PQ894571     atgaatccaaatcaaaagataataactatcgggtcaatctgcatggtaattggaataataagtctggtgctacaaattggaaacatgatctcaatatgggttagccattcaattcaaactggaaaccagaaccacccagaaacatgcaatcaaagtgtcattacctacgaaaacaatacttgggtgaatcagacatacatcaacataagtaataccaatctaattgcagaacaggctgtagattcagtagcactagcaggtaattcctctctctgtccaatcagtggatgggccatatacagcaaggacaatggtataaggataggttccaaaggagatgtatttgtcatcagagagccttttatttcatgctctcatttggaatgcaggaccttttttctaactcaaggggccctgttgaatgataagcattctaatggaaccgttaaagacagaagcccttatagaaccctgatgagctgccctgttggtgaagctccttcaccatacaattcaaggtttgagtctgttgcttggtcagcaagtgcttgtcatgatggcattagttggttgacaattggtatttccggcccagacaatggggcggtggctgtattgaaatacaatggcataataacggatactattaagagttggagaagcaatatattgagaacacaagagtctgaatgtgcctgcattaatggttcttgctttaccataatgactgatggaccgagtaatggccaggcctcatacaaaattttcagaataaaaaagggaaaggtagtcaaatcagttgagttgaatgcccctaattaccactatgaggagtgctcctgttatcctgatgctagtgaggtaatgtgtgtgtgcagagataactggcatggttcaaaccgaccatgggtatccttcaatcaaaatctagaataccaaatagggtacatatgcagcggagtttttggagacaacccgcgccccagtgatggaactggcagttgtggtccagtgtcctctaatggggcatatggagtgaagggattttcatttaaatacggtaatggtgtttggataggaagaactaaaagtactagctcaaggagtgggtttgagatgatctgggatcctaatggatggacggagacagacagcagtttttctgtaaagcaagatattgtagcaataactgactggtcaggatatagtggaagttttgttcagcatccagaactgacggggttagattgcatgaggccttgcttctgggttgagctgatcagaggaagacccaaagagaacacgatttggaccagtggaagcagcatttctttttgtggagtaaatagtgacactgtgggttggtcttggccagacggtgctgagttgccattcaccattgacaagtag
PQ894671     atgaatccaaatcaaaagataataactatcgggtcaatctgcatggtaattggaataataagtctggtgctacaaattggaaacataatctcaatatgggttagtcattcaattcaaactggaaaccagaaccacccagaaacatgcaatcaaagtgtcattacctacgaaaacaatacttgggtgaatcagacatacatcaacataagtaataccaatttaattgcagaacaggctgtagattcagtagcactagcaggtaattcctctctctgtccgatcagtggatgggccatatacagcaaggacaatggtataaggataggttccaaaggagatgtatttgtcatcagagagccttttatttcatgctctcatttggaatgcaggaccttttttctaactcaaggggccctgttgaatgataagcattctaatggaaccgttaaagacagaagcccctatagaaccctgatgagctgccctgttggtgaagctccttcaccatacaattcaaggtttgagtctgttgcttggtcagcaagtgcttgtcatgatggcattagttggttgacaattggtatttccggcccagacaacggggcggtggctgtattgaaatacaatggcataataacagatactattaagagttggagaggcaatatattgagaacacaagagtctgaatgtgcctgcattaatggctcttgctttaccataatgactgatggaccgagtaatggccaggcctcatacaaacttttcagaatggaaaagggaaaggtagtcaaatcagttgagttgaatgcccctaattaccactatgaggagtgctcctgttatcctgatgctagcgaggtaatgtgtgtgtgcagagataactggcatggttcaaaccgaccatgggtgtccttcaatcaaaatctagaatatcaaatagggtacatatgcagcggagtttttggagacaacccgcgccccagtgatggaacaggcagttgtggtccagtgtcctctaatggagcatatggagtgaagggattttcatttaaatacggtaatggtgtttggataggaagaactaaaagtactagctcaaggagtgggtttgagatgatctgggatcctaatggatggacggagacagacagcagtttttctgtaaagcaagatattgtagcaataacggactggtcaggatatagtggaagttttgttcagcatccagaactgacggggttggattgcatgaggccttgcttctgggttgagctgatcagaggaagacccaaagagaacacgatttggaccagtggaagcagcatttctttttgtggagtaaatagcgacactgtgggttggtcttggccagacggtgctgagttgccattcaccattgacaagtag
PQ894969     atgaatccaaatcaaaagataataactatcgggtcaatctgcatggtaattggaataataagtctggtgctacaaattggaaacatgatctcaatatgggttagccattcaattcaaactggaaaccagaaccacccagaaacatgcaatcaaagtgtcattacctacgaaaacaatacttgggtgaatcagacatacatcaacataagtaataccaatctaattgcagaacaggctgtagattcagtagcactagcaggtaattcctctctctgtccaatcagtggatgggccatatacagcaaggacaatggtataaggatcggttccaaaggagatgtatttgtcatcagagagccttttatttcatgctctcatttggaatgcaggaccttttttctaactcaaggggccctgttgaatgataagcattctaatggaaccgttaaagacagaagcccttatagaaccctgatgagctgccctgttggtgaagctccttcaccatacaattcaaggtttgagtctgttgcttggtcagcaagtgcttgtcatgatggcattagttggttgacaattggtatttccggcccagacaatggggcggtggctgtattgaaatacaatggcataataacggatactattaagagttggagaagcaatatattgagaacacaagagtctgaatgtgcctgcattaatggttcttgctttaccataatgactgatggaccgagtaatggccaggcctcatacaaaattttcagaataaaaaagggaaaggtagtcaaatcagttgagttgaatgcccctaattaccactatgaggagtgctcctgttatcctgatgctagtgaggtaatgtgtgtgtgcagagataactggcatggttcaaaccgaccatgggtatccttcaatcaaaatctagaataccaaatagggtacatatgcagcggagtttttggagacaacccgcgccccagtgatggaacaggcagttgtggtccagtgtcctctaatggggcatatggagtgaagggattttcatttaaatacggtaatggtgtttggataggaagaactaaaagtactagctcaaggagtgggtttgagatgatctgggatcctaatggatggacggagacagacagcagtttttctgtaaagcaagatattgtagcaataacagactggtcaggatatagtggaagttttgttcagcatccagaactgacggggttagattgcatgaggccttgcttctgggttgagctgatcagaggaagacccaaagagaacacgatttggaccagtggaagcagcatttctttttgtggagtaaatagtgacactgtgggttggtcttggccagacggtgctgagttgccattcaccattgacaagtag
PQ895138     atgaatccaaatcaaaagataataactatcgggtcaatctgcatggtaattggaataataagtctggtgctacaaattggaaacatgatctcaatatgggttagccattcaattcaaactggaaaccagaaccacccagaaacatgcaatcaaagtgtcattacccacgaaaacaatacttgggtgaatcagacatacatcaacataagtaataccaatctaattgcagaacaggctgtagattcagtagcactagcaggtaattcctctctctgtccaatcagtggatgggccatatacagcaaggacaatggtataaggataggttccaaaggagatgtatttgtcatcagagagccttttatttcatgctctcatttggaatgcaggaccttttttctaactcaaggggccctgttgaatgataagcattctaatggaaccgttaaagacagaagcccttatagaaccctgatgagctgccctgttggtgaagctccttcaccatacaattcaaggtttgagtctgttgcttggtcagcaagtgcttgtcatgatggcattagttggttgacaattggtatttccggcccagacaatggggcggtggctgtattgaaatacaatggcataataacggatactattaagagttggagaagcaatatattgagaacacaagagtctgaatgtgcctgcattaatggttcttgctttaccataatgactgatggaccgagtaatggccaggcctcatacaaaattttcagaataaaaaagggaaaggtagtcaaatcagttgagttgaatgcccctaattaccactatgaggagtgctcctgttatcctgatgctagtgaggtaatgtgtgtgtgcagagataactggcatggttcaaaccgaccatgggtatccttcaatcaaaatctagaataccaaatagggtacatatgcagcggagtttttggagacaacccgcgccccagtgatggaacaggcagttgtggtccagtgtcctctaatggggcatatggagtgaagggattttcatttaaatacggtaatggtgtttggataggaagaactaaaagtactagctcaaggagtgggtttgagatgatctgggatcctaatggatggacggagacagacagcagtttttctgtaaagcaagatattgtagcaataacagactggtcaggatatagtggaagttttgttcagcatccagaactgacggggttagattgcatgaggccttgcttctgggttgagctgatcagaggaagacccaaagagaacacgatttggaccagtggaagcagcatttctttttgtggagtaaatagtgacactgtgggttggtcttggccagacggtgctgagttgccattcaccattgacaagtag
PV017020     atgaatccaaatcaaaagataataactatcgggtcaatctgcatggtaattggaataataagtctggtgctacaaattggaaacataatctcaatatgggttagtcattcaattcaaactggaaaccagaaccacccagaaacatgcaatcaaagtgtcattacctacgaaaacaatacttgggtgaatcagacatacatcaacataagtaataccaatttaattgcagaacaggctgtggattcagtagcactagcaggtaattcctctctctgtccgatcagtggatgggccatatacagcaaggacaatggtataaggataggttccaaaggagatgtatttgtcatcagagagccttttatttcatgctctcatttggaatgcaggaccttttttctaactcaaggggccctgttgaatgataagcattctaatggaaccgttaaagacagaagcccctatagaaccctgatgagctgccctgttggtgaagctccttcaccatacaattcaaggtttgagtctgttgcttggtcagcaagtgcttgtcatgatggcattagttggttgacaattggtatttccggcccagacaacggggcggtggctgtattgaaatacaatggcataataacagatactattaagagttggagaggcaatatattgagaacacaagagtctgaatgtgcctgcattaatggctcttgctttaccataatgactgatggaccgagtaatggccaggcctcatacaaacttttcagaatggaaaagggaaaggtagtcaaatcagttgagttgaatgcccctaattaccactatgaggagtgctcctgttatcctgatgctagcgaggtaatgtgtgtgtgcagagataactggcatggttcaaaccgaccatgggtgtccttcaatcaaaatctagaatatcaaatagggtacatatgcagcggagtttttggagacaacccgcgccccagtgatggaacaggcagttgtggtccagtgtcctctaatggagcatatggagtgaagggattttcatttaaatacggtaatggtgtttggataggaagaactaaaagtactagctcaaggagtgggtttgagatgatctgggatcctaatggatggacggagacagacagcagtttttctgtaaagcaagatattgtagcaataacggactggtcaggatatagtggaagttttgttcagcatccagaactgacggggttggattgcatgaggccttgcttctgggttgagctgatcagaggaagacccaaagagaacacgatttggaccagtggaagcagcatttctttttgtggagtaaatagcgacactgtgggttggtcttggccagacggtgctgagttgccattcaccattgacaagtag
PV017024     atgaatccaaatcaaaagataataactatcgggtcaatctgcatggtaattggaatattaagcctgggcttacaaattggaaaaataaactcaatatgggttagtcattcaattcaaactggaaaccagaaccacccagaaacatgcaatcaaagtgtcattacctacgaaaacaatacttgggtgaatcagacatacatcaacataagtaataccaatttaattgcagaacaggctgtagattcagtagcactagcaggtaattcctctctctgtccgatcagtggatgggccatatacagcaaggacaatggtataaggataggttccaaaggagatgtatttgtcatcagagagccttttatttcatgctctcatttggaatgcaggaccttttttctaactcaaggggccctgttgaatgataagcattctaatggaaccgttaaagacagaagcccctatagaaccctgatgagctgccctgttggtgaagctccttcaccatacaattcaaggtttgagtctgttgcttggtcagcaagtgcttgtcatgatggcattagttggttgacaattggtatttccggcccagacaacggggcggtggctgtattgaaatacaatggcataataacagatactattaagagttggagaggcaatatattgagaacacaagagtctgaatgtgcctgcattaatggctcttgctttaccataatgactgatggaccgagtaatggccaggcctcatacaaacttttcagaatggaaaagggaaaagtagtcaaatcagttgagttgaatgcccctaattaccactatgaggagtgctcctgttatcctgatgctagcgaggtaatgtgtgtgtgcagagataactggcatggttcaaaccgaccatgggtgtccttcaatcaaaatctagaatatcaaatagggtacatatgcagcggagtttttggagacaacccgcgccccagtgatggaacaggcagttgtggtccagtgtcctctaatggagcatatggagtgaagggattttcatttaaatacggtaatggtgtttggataggaagaactaaaagtactagctcaaggagtgggtttgagatgatctgggatcctaatggatggacggagacagacagcagtttttctgtaaagcaagatattgtagcaataacggactggtcaggatatagtggaagttttgttcagcatccagaactgacggggttggattgcatgaggccttgcttctgggttgagctgatcagaggaagacccaaagagaacacgatttggaccagtggaagcagcatttctttttgtggagtaaatagcgacactgtgggttggtcttggccagacggtgctgagttgccattcaccattgacaagtag
PV017045     atgaatccaaatcaaaagataataactatcgggtcaatctgcatggtaattggaataataagtctggtgctacaaattggaaacataatctcaatatgggttagtcattcaattcaaactggaaaccagaaccacccagaaacatgcaatcaaagtgtcattacctacgaaaacaatacttgggtgaatcagacatacatcaacataagtaataccaatttaattgcagaacaggctgtagattcagtagcactagcaggtaattcctctctctgtccgatcagtggatgggccatatacagcaaggacaatggtataaggataggttccaaaggagatgtatttgtcatcagagagccttttatttcatgctctcatttggaatgcaggaccttttttctaactcaaggggccctgttgaatgataagcattctaatggaaccgttaaagacagaagcccctatagaaccctgatgagctgccctgttggtgaagctccttcaccatacaattcaaggtttgagtctgttgcttggtcagcaagtgcttgtcatgatggcattagttggttgacaattggtatttccggcccagacaacggggcggtggctgtattgaaatacaatggcataataacagatactattaagagttggagaggcaatatattgagaacacaagagtctgaatgtgcctgcattaatggctcttgctttaccataatgactgatggaccgagtaatggccaggcctcatacaaacttttcagaatggaaaagggaaaggtagtcaaatcagttgagttgaatgcccctaattaccactatgaggagtgctcctgttatcctgatgctagcgaggtaatgtgtgtgtgcagagataactggcatggttcaaaccgaccatgggtgtccttcaatcaaaatctagaatatcaaatagggtacatatgcagcggagtttttggagacaacccgcgccccagtgatggaacaggcagttgtggtccagtgtcctctaatggagcatatggagtgaagggattttcatttaaatacggtaatggtgtttggataggaagaactaaaagtactagctcaaggagtgggtttgagatgatctgggatcctaatggatggacggagacagacagcagtttttctgtaaagcaagatattgtagcaataacggactggtcaggatatagtggaagttttgttcagcatccagaactgacggggttggattgcatgaggccttgcttctgggttgagctgatcagaggaagacccaaagagaacacgatttggaccagtggaagcagcatttctttttgtggagtaaatagcgacattgtgggttggtcttggccagacggtgctgagttgccattcaccattgacaagtag
PV017054     atgaatccaaatcaaaagataataactatcgggtcaatctgcatggtaattggaataataagtctggtgctacaaattggaaacataatctcaatatgggttagtcattcaattcaaactggaaaccagaaccacccagaaacatgcaatcaaagtgtcattacctacgaaaacaatacttgggtgaatcagacatacatcaacataagtaataccaatttaattgcagaacaggctgtagattcagtagcactagcaggtaattcctctctctgtccgatcagtggatgggccatatacagcaaggacaatggtataaggataggttccaaaggagatgtatttgtcatcagagagccttttatttcatgctctcatttggaatgcaggaccttttttctaactcaaggggccctgttgaatgataagcattctaatggaaccgttaaagacagaagcccctatagaaccctgatgagctgccctgttggtgaagctccttcaccatacaattcaaggtttgagtctgttgcttggtcagcaagtgcttgtcatgatggcattagttggttgacaattggtatttccggcccagacaacggggcggtggctgtattgaaatacaatggcataataacagatactattaagagttggagaggcaatatattgagaacacaagagtctgaatgtgcctgcattaatggctcttgctttaccataatgactgatggaccgagtgatggccaggcctcatacaaacttttcagaatggaaaagggaaaggtagtcaaatcagttgagttgaatgcccctaattaccactatgaggagtgctcctgttatcctgatgctagcgaggtaatgtgtgtgtgcagagataactggcatggttcaaaccgaccatgggtgtccttcaatcaaaatctagaatatcaaatagggtacatatgcagcggagtttttggagacaacccgcgccccagtgatggaacaggcagttgtggtccagtgtcctctaatggagcatatggagtgaagggattttcatttaaatacggtaatggtgtttggataggaagaactaaaagtactagctcaaggagtgggtttgagatgatctgggatcctaatggatggacggagacagacagcagtttttctgtaaagcaagatattgtagcaataacggactggtcaggatatagtggaagttttgttcagcatccagaactgacggggttggattgcatgaggccttgcttctgggttgagctgatcagaggaagacccaaagagaacacgatttggaccagtggaagcagcatttctttttgtggagtaaatagcgacactgtgggttggtcttggccagacggtgctgagttgccattcaccattgacaagtag
PV017120     atgaatccaaatcaaaagataataactatcgggtcaatctgcatggtaattggaataataagtctggtgatacaaattggaaacataatctcaatatgggttagccattcaattcaaactggaaaccagaaccacccagaaacatgcaatcaaagtgtcattacctacgaaaacaatacttgggtgaatcagacatacatcaacataagtaataccaatttaattgcagaacaggctgtagattcagtagcactagcaggtaattcctctctctgtccgatcagtggatgggccatatacagcaaggacaatggtataaggataggttccaaaggagatgtatttgtcatcagagagccttttatttcatgctctcatttggaatgcaggaccttttttctaactcaaggggccctgttgaatgataagcattctaatggaaccgttaaagacagaagcccctatagaaccctgatgagctgccctgttggtgaagctccttcaccatacaattcaaggtttgagtctgttgcttggtcagcaagtgcttgtcatgatggcattagttggttgacaattggtatttccggcccagacaatggggcggtggctgtattgaaatacaatggcataataacagatactattaaaagttggagaggcaatatattgagaacacaagagtctgaatgtgcctgcattaatggctcttgctttaccataatgactgatggaccgagtaatggccaggcctcatacaaaattttcagaatagaaaagggaaatgtagtcaaatcagttgagttgaatgctcctaattatcactatgaggagtgctcctgttatcctgatgctagtgaggtaatgtgtgtgtgcagagataactggcatggttcaaaccgaccatgggtgtccttcaatcaaaatctagaatatcaaatagggtacatatgcagcggagtttttggagacaacccgcgccccagtgatggaacaggcagttgtggtccagtgtcctctaatggggcatatggagtgaagggattttcatttaaatacggtaatggtgtttggataggaagaactaaaagtactagctcaaggagtgggtttgagatgatctgggatcctaatgggtggacggagacagacagcagtttttctgtaaagcaagatattgtagcaataacggactggtcaggatatagcggaagttttgttcagcatccagaactgacggggttggattgcatgaggccttgcttctgggttgagctgatcagaggaagacccaaagagaacacgatttggaccagtggaagcagcatttctttttgtggagtaaatagcgacactgtgggttggtcttggccagacggtgctgagttgccattcaccattgacaagtag
PV017167     atgaatccaaatcaaaagataataactatcgggtcaatctgcatggcaattggaataataagtctggtgctacaaattggaaacatgatctcaatatgggttagccattcaattcaaactggaaaccagaaccacccagaaacatgcaatcaaagtgtcattacctacgaaaacaatacttgggtgaatcagacatacatcaacataagtaataccaatctaattgcagaacaggctgtagattcagtagcactagcaggtaattcctctctctgtccaatcagtggatgggccatatacagcaaggacaatggtataaggataggttccaaaggagatgtatttgtcatcagagagccttttatttcatgctctcatttggaatgcaggaccttttttctaactcaaggggccctgttgaatgataagcattctaatggaaccgttaaagacagaagcccttatagaaccctgatgagctgccctgttggtgaagctccttcaccatacaattcaaggtttgagtctgttgcttggtcagcaagtgcttgtcatgatggcattagttggttgacaattggtatttccggcccagacaatggggcggtggctgtattgaaatataatggcataataacggatactattaagagttggagaagcaatatattgagaacacaagagtctgaatgtgcctgcattaatggttcttgctttaccataatgactgatggaccgagtaatggccaggcctcatacaaaattttcagaataaaaaagggaaaggtagtcaaatcagttgagttgaatgcccctaattaccactatgaggagtgctcctgttatcctgatgctagtgaggtaatgtgtgtgtgcagagataactggcatggttcaaaccgaccatgggtatccttcaatcaaaatctagaataccaaatagggtacatatgcagcggagtttttggagacaacccgcgccccagtgatggaacaggcagttgtggtccagtgtcctctaatggggcatatggagtgaagggattttcatttaaatacggtaatggtgtttggataggaagaactaaaagtactagctcaaggagtgggtttgagatgatctgggatcctaatggatggacggagacagacagcagtttttctgtaaagcaagatattgtagcaataactgactggtcaggatatagtggaagttttgttcagcatccagaactgacggggttagattgcatgaggccttgcttctgggttgagctgatcagaggaagacccaaagagaacacgatttggaccagtggaagcagcatttctttttgtggagtaaatagtgacactgtgggttggtcttggccagacggtgctgagttgccattcaccattgacaagtag
PV017212     atgaatccaaatcaaaagataataactatcgggtcaatctgcatggtaattggaataataagtctggtgctacaaattggaaacatgatctcaatatgggttagccactcaattcaaactggaaaccagaaccacccagaagcatgcaatcagagtgtcattacctacgaaaacaatacttgggtgaatcagacatacatcaacataagtaataccaatttaattgcagaacaggctgtagattcagtagcactagcaggtaattcctctctctgtccaatcagtgggtgggccatatacagcaaggacaatggtataaggataggttccaagggagatgtatttgtcatcagagagccttttatttcatgctctcatttggaatgcaggaccttttttctaactcaaggggccctgttgaatgataagcattctaatggaaccgttaaagacagaagcccttatagaaccctgatgagctgccctgttggtgaagctccttcaccatacaattcaaggtttgagtctgttgcttggtcagcaagtgcttgtcatgatggcattagttggttgacaattggtatttccggcccagacaatggggcggtggctgtattgaaatacaatggcataataacagatactattaagagttggagaagcaatatattgagaacacaagagtctgaatgtgcctgcattaatggttcttgctttaccataatgactgatggaccgagtaatggccaggcctcatacaaaatcttcagaatagaaaagggaaaagtaatcaaatcagttgagatgaatgcccctaattaccactatgaggagtgctcctgctatcctgatgctagcaaggtaatatgtgtgtgcagagataactggcatggttcaaaccgaccatgggtgtccttcaatcaaaatctagaatatcaaatagggtacatatgcagcggagtttttggagacaacccgcgtcccagtgatggaacaggcagttgtggtccagtgtcctccaatggggcatatggagtgaagggattttcatttaaatacggtaatggtgtttggataggaagaactaaaagtactagctcaaggagtgggtttgagatgatctgggatcctaatgggtggacggagacagacagcagtttttctgtaaggcaagatattgtagcaatatcagactggtcaggatatagcggaagttttgttcagcatccagaactgacggggttggattgcatgaggccttgcttctgggttgagctgatcagaggaagacccaaagagaacacgatttggaccagtgggagcagcatttctttttgtggagtaaatagcgacactgtgggttggtcttggccagacggtgctgagttgccattcatcattgacaagtag
PV018875     atgaatccaaatcaaaagataataactatcgggtcaatctgcatggtaattggaataataagtctggtgctacaaattggaaacataatctcaatatgggttagtcattcaattcaaactggaaaccagaaccacccagaaacatgcaatcaaagtgtcattacctacgaaaacaatacttgggtgaatcagacatacatcaacataagtaataccaatttaattgcagaacaggctgtagattcagtagcactagcaggtaattcctctctctgtccgatcagtggatgggccatatacagcaaggacaatggtataaggataggttccaaaggagatgtatttgtcatcagagagccttttatttcatgctctcatttggaatgcaggaccttttttctaactcaaggggccctgttgaatgataagcattctaatggaaccgttaaagacagaagcccctatagaaccctgatgagctgccctgttggtgaagctccttcaccatacaattcaaggtttgagtctgttgcttggtcagcaagtgcttgtcatgatggcattagttggttgacaattggtatttccggcccagacaacggggcggtggctgtattgaaatacaatggcataataacagatactattaagagttggagaggcaatatattgagaacacaagagtctgaatgtgcctgcattaatggctcttgctttaccataatgactgatggaccgagtaatggccaggcctcatacaaacttttcagaatggaaaagggaaaggtagtcaaatcagttgagttgaatgcccctaattaccactatgaggagtgctcctgttatcctgatgctagcgaggtaatgtgtgtgtgcagagataactggcatggttcaaaccgaccatgggtgtccttcaatcaaaatctagaatatcaaatagggtacatatgcagcggagtttttggagacaacccgcgccccagtgatggaacaggcagttgtggtccagtgtcctctaatggagcatatggagtgaagggattttcatttaaatacggtaatggtgtttggataggaagaactaaaagtactagctcaaggagtgggtttgagatgatctgggatcctaatggatggacggagacagacagcagtttttctgtaaagcaagatattgtagcaataacggactggtcaggatatagtggaagttttgttcagcatccagaactgacggggttggattgcatgaggccttgcttctgggttgagctgatcagaggaagacccaaagagaacacgatttggaccagtggaagcagcatttctttttgtggagtaaatagcgacactgtgggttggtcttggccagacggtgctgagttgccattcaccattgacaagtag
PV059875     atgaatccaaatcaaaagataataactatcgggtcaatctgcatggtaattggaataataagtctggtgctacaaattggaaacataatctcaatatgggttagtcattcaattcaaactggaaaccagaaccacccagaaacatgcaatcaaagtgtcattacctacgaaaacaatacttgggtgaatcagacatacatcaacataagtaataccaatttaattgcagaacaggctgtagatccagtagcactagcaggtaattcctctctctgtccaatcagtggatgggccatatacagcaaggacaatggtataaggataggttccaaaggagatgtatttgtcatcagagagccttttatttcatgctctcacttggaatgcaggaccttttttctaactcaaggggccctgttgaatgataagcattctaatggaaccgttaaagacagaagcccttatagaaccctgatgagctgccctgttggtgaagctccttcaccatacaattcaaggtttgagtctgttgcttggtcagcaagtgcttgtcatgatggcattagttggttgacaattggtatttctggcccagacaatggggcggtggctgtattgaaatacaatggcataataacagatactattaagagttggagaagcaatatattgagaacacaagagtctgaatgtgcctgcattaatggttcttgctttaccataatgactgatggaccgagtaatggccaggcctcatacaaaattttcagaatagaaaagggaaaggtagtcaaatcagttgagttgaatgcccctaattaccactatgaggagtgctcctgttatcctgatgctagcgaggtaatgtgtgtgtgcagagataactggcatggttcaaaccgaccatgggtgtccttcaatcaaaatctggaatatcaaatagggtacatatgcagcggagtttttggagacaacccgcgccccagtgatggaacaggcagttgtggtccagtgtcctctaatggggcatatggagtgaagggattttcatttaaatacggtaatggtgtttggataggaagaactaaaagtactagctcaaggagtgggtttgagataatctgggatcctaatgggtggacggagacagacagcagtttttctgtaaagcaagatattgtagcaataacggactggtcaggatatagcggaagttttgttcagcatccagaactgacggggttggattgcatgaggccttgcttctgggttgagctgatcagaggaagacccaaagagaacacgatttggaccagtggaagcagcatttctttttgtggagtaaatagcgacactgggggttggtcttggccagacggtgctgagttgccattcaccattgacaagtag
PV059987     atgaatccaaatcaaaagataataactatcgggtcaatctgcatggtaattggaataataagtctggtgctacaaattggaaacataatctcaatatgggttagtcattcaattcaaactggaaaccagaaccacccagaaacatgcaatcaaagtgtcattacctacgaaaacaatacttgggtgaatcagacatacatcaacataagtaataccaatttaattgcagaacaggctgtagatccagtagcactagcaggtaattcctctctctgtccaatcagtggatgggccatatacagcaaggacaatggtataaggataggttccaaaggagatgtatttgtcatcagagagccttttatttcatgctctcacttggaatgcaggaccttttttctaactcaaggggccctgttgaatgataagcattctaatggaaccgttaaagacagaagcccttatagaaccctgatgagctgccctgttggtgaagctccttcaccatacaattccaggtttgagtctgttgcttggtcagcaagtgcttgtcatgatggcattagttggttgacaattggtatttctggcccagacaatggggcggtggctgtattgaaatacaatggcataataacagatactattaagagttggagaagcaatatattgagaacacaagagtctgaatgtgcctgcattaatggttcttgctttaccataatgactgatggaccgagtaatggccaggcctcatacaaaattctcagaatagaaaagggaaaggtagtcaaatcagttgagttgaatgcccctaattaccactatgaggagtgctcctgttatcctgatgctagcgaggtaatgtgtgtgtgcagagataactggcatggttcaaaccgaccatgggtgtccttcaatcaaaatctggaatatcaaatagggtacatatgcagcggagtttttggagacaacccgcgccccagtgatggaacaggcagttgtggtccagtgtcctctaatggggcatatggagtgaagggattttcatttaaatacggtaatggtgtttggataggaagaactaaaagtactagctcaaggagtgggtttgagatgatctgggatcctaatgggtggacggagacagacagcagtttttctgtaaagcaagatattgtagcaataacggactggtcaggatatagcggaagttttgttcagcatccagaactgacggggttggattgcatgaggccttgcttctgggttgagctgatcagaggaagacccaaagagaacacgatttggaccagtggaagcagcatttctttttgtggagtaaatagcgacactgtgggttggtcttggccagacggtgctgagttgccattcaccattgacaagtag
PV060059     atgaatccaaatcaaaagataataactatcgggtcaatctgcatggtaattggaataataagtctggtgctacaagttggaaacataatctcaatatgggttagtcattcaattcaaactggaaaccagaaccacccagaaacatgcaatcaaagtgtcattacctacgaaaacaatacttgggtgaatcagacatacatcaacataagtaataccaatttaattgcagaacaggctgtagatccagtagcactagcaggtaattcctctctctgtccaatcagtggatgggccatatacagcaaggacaatggtataaggataggttccaaaggagatgtatttgtcatcagagagccttttatttcatgctctcacttggaatgcaggaccttttttctaactcaaggggccctgttgaatgataagcattctaatggaaccgttaaagacagaagcccttatagaaccctgatgagctgccctgttggtgaagctccttcaccatacaattcaaggtttgagtctgttgcttggtcagcaagtgcttgtcatgatggcattagttggttgacaattggtatttctggcccagacaatggggcggtggctgtattgaaatacaatggcataataacagatactattaagagttggagaagcaatatattgagaacacaagagtctgaatgtgcctgcattaatggttcttgctttaccataatgactgatggaccgagtaatggccaggcctcatacaaaattctcagaatagaaaagggaaaggtagtcaaatcagttgagttgaatgcccctaattaccactatgaggagtgctcctgttatcctgatgctagcgaggtaatgtgtgtgtgcagagataactggcatggttcaaaccgaccatgggtgtccttcaatcaaaatctggaatatcaaatagggtacatatgcagcggagtttttggagacaacccgcgccccagtgatggaacaggcagttgtggtccagtgtcctctaatggggcatatggagtgaagggattttcatttaaatacggtaatggtgtttggataggaagaactaaaagtactagctcaaggagtgggtttgagatgatctgggatcctaatgggtggacggagacagacagcagtttttctgtaaagcaagatattgtagcaataacggactggtcaggatatagcggaagttttgttcagcatccagaactgacggggttggattgcatgaggccttgcttctgggttgagctgatcagaggaagacccaaagagaacacgatttggaccagtggaagcagcatttctttttgtggagtaaatagcgacactgtgggttggtcttggccagacggtgctgagttgccattcaccattgacaagtag
PV060099     atgaatccaaatcaaaagataataactatcgggtcaatctgcatggtaattggaataataagtctggtgctacaaattggaaacataatctcaatatgggttagtcattcaattcaaactggaaaccagaaccacccagaaacatgcaatcaaagtgtcattacctacgaaaacaatacttgggtgaatcagacatacatcaacataagtaataccaatttaattgcagaacaggctgtagatccagtagcactagcaggtaattcctctctctgtccaatcagtggatgggccatatacagcaaggacaatggtataaggataggttccaaaggagatgtatttgtcatcagagagccttttatttcatgctctcacttggaatgcaggaccttttttctaactcaaggggccctgttgaatgataagcattctaatggaaccgttaaagacagaagcccttatagaaccctgatgagctgccctgttggtgaagctccttcaccatacaattcaaggtttgagtctgttgcttggtcagcaagtgcttgtcatgatggcattagttggttgacaattggtatttctggcccagacaatggggcggtggctgtattgaaatacaatggcataataacagatactattaagagttggagaagcaatatattgagaacacaagagtctgaatgtgcctgcattaatggttcttgctttaccataatgactgatggactgagtaatggccaggcctcatacaaaattttcagaatagaaaagggaaaggtagtcaaatcagttgagttgaatgcccctaattaccactatgaggagtgctcctgttatcctgatgctagcgaggtaatgtgtgtgtgcagagataactggcatggttcaaaccgaccatgggtgtccttcaatcaaaatctggaatatcaaatagggtacatatgcagcggagtttttggagacaacccgcgccccagtgatggaacaggcagttgtggtccagtgtcctctaatggggcatatggagtgaagggattttcattcaaatacggtaatggtgtttggataggaagaactaaaagtactagctcaaggagtgggtttgagatgatctgggatcctaatgggtggacggagacagacagcagtttttctgtaaagcaagatattgtagcaataacggactggtcaggatatagcggaagttttgttcagcatccagaactgacggggttggattgcatgaggccttgcttctgggttgagctgatcagaggaagacccaaagagaacacgatttggaccagtggaagcagcatttctttttgtggagtaaatagcgacactgtgggttggtcttggccagacggtgctgagttgccattcaccattgacaagtag
PV060139     atgaatccaaatcaaaagataataactatcgggtcaatctgcatggtaattggaataataagtctggtgctacaaattggaaacataatctcaatatgggttagtcattcaattcaaactggaaaccagaaccacccagaaacatgcaatcaaagtgtcattacctacgaaaacaatacttgggtgaatcagacatacatcaacataagtaataccaatttaattgcagaacaggctgtagatccagtagcactagcaggtaattcctctctctgtccaatcagtggatgggccatatacagcaaggacaatggtataaggataggttccaaaggagatgtatttgtcatcagagagccttttatttcatgctctcacttggaatgcaggaccttttttctaactcaaggggccctgttgaatgataagcattctaatggaaccgttaaagacagaagcccttatagaaccctgatgagctgccctgttggtgaagctccttcaccatacaattcaaggtttgagtctgttgcttggtcagcaagtgcttgtcatgatggcattagttggttgacaattggtatttctggcccagacaatggggcggtggctgtattgaaatacaatggcataataacagatactattaagagttggagaagcaatatattgagaacacaagagtctgaatgtgcctgcattaatggttcttgctttaccataatgactgatggaccgagtaatggccaggcctcatacaaaattctcagaatagaaaagggaaaggtagtcaaatcagttgagttgaatgcccctaattaccactatgaggagtgctcctgttatcctgatgctagcgaggtaatgtgtgtgtgcagagataactggcatggttcaaaccgaccatgggtgtccttcaatcaaaatctggaatatcaaatagggtacatatgcagcggagtttttggagacaacccgcgccccagtgatggaacaggcagttgtggtccagtgtcctctaatggggcatatggagtgaagggattttcatttaaatacggtaatggtgtttggataggaagaactaaaagtactagctcaaggagtgggtttgagatgatctgggatcctaatgggtggacggagacagacagcagtttttctgtaaagcaagatattgtagcaataacggactggtcaggatatagcggaagttttgttcagcatccagaactgacggggttggattgcatgaggccttgcttctgggttgagctgatcagaggaagacccaaagagaacacgatctggaccagtggaagcagcatttctttttgtggagtaaatagcgacactgtgggttggtcttggccagacggtgctgagttgccattcaccattgacaagtag
PV060155     atgaatccaaatcaaaagataataactatcgggtcaatctgcatggtaattggaataataagtctggtgctacaaattggaaacataatctcaatatgggttagtcattcaattcaaactggaaaccagaaccacccagaaacatgcaatcaaagtgtcattacctacgaaaacaatacttgggtgaatcagacatacatcaacataagtaataccaatttaattgcagaacaggctgtagatccagtagcactagcaggtaattcctctctctgtccaatcagtggatgggccatatacagcaaggacaatggtataaggataggttccaaaggagatgtatttgtcatcagagagccttttatttcatgctctcacttggaatgcaggaccttttttctaactcaaggggccctgttgaatgataagcattctaatggaaccgttaaagacagaagcccttatagaaccctgatgagctgccctgttggtgaagctccttcaccatacaattcaaggtttgagtctgttgcttggtcagcaagtgcttgtcatgatggcattagttggttgacaattggtatttctggcccagacaatggggcggtggctgtattgaaatacaatggcataataacagatactattaagagttggagaagcaatatattgagaacacaagagtctgaatgtgcctgcattaatggttcttgctttaccataatgactgatggaccgagtaatggccaggcctcatacaaaattctcagaatagaaaagggaaaggtagtcaaatcagttgagttgaatgcccctaattaccactatgaggagtgctcctgttatcctgatgctagcgaggtaatgtgtgtgtgcagagataactggcatggttcaaaccgaccatgggtgtccttcaatcaaaatctggaatatcaaatagggtacatatgcagcggagtttttggagacaacccgcgccccagtgatggaacaggcagttgtggtccagtgtcctctaatggggcatatggagtgaagggattttcatttaaatacggtaatggtgtttggataggaagaactaaaagtactagctcaaggagtgggtttgagatgatctgggatcctaatgggtggacggagacagacagcagtttttctgtaaagcaagatattgtagcaataacggactggtcaggatatagcggaagttttgttcagcatccagaactgacggggttggattgcatgaggccttgcttctgggttgagctgatcagaggaagacccaaagagaacacgatttggaccagtggaagcagcatttctttttgtggagtaaatagcgacactgtgggttggtcttggccagacggtgctgagttgccattcaccattgacaagtag
PV060523     atgaatccaaatcaaaagataataactatcgggtcaatctgcatggtaattggaataataagtctggtgctacaaattggaaacataatctcaatatgggttagtcattcaattcaaactggaaaccagaaccacccagaaacatgcaatcaaagtgtcattacctacgaaaacaatacttgggtgaatcagacatacatcaacataagtaataccaatttaattgcagaacaggctgtagatccagtagcactagcaggtaattcctctctctgtccaatcagtggatgggccatatacagcaaggacaatggtataaggataggttccaaaggagatgtatttgtcatcagagagccttttatttcatgctctcacttggaatgcaggaccttttttctaactcaaggggccctgttgaatgataagcattctaatggaaccgttaaagacagaagcccttatagaaccctgatgagctgccctgttggtgaagctccttcaccatacaattcaaggtttgagtctgttgcttggtcagcaagtgcttgtcatgatggcattagttggttgacaattggtatttctggcccagacaatggggcggtggctgtattgaaatacaatggcataataacagatactattaagagttggagaagcaatatattgagaacacaagagtctgaatgtgcctgcattaatggttcttgctttaccataatgactgatggaccgagtaatggccaggcctcatacaaaattctcagaatagaaaagggaaaggtagtcaaatcagttgagttgaatgcccctaattaccactatgaggagtgctcctgttatcctgatgctagcgaggtaatgtgtgtgtgcagagataactggcatggttcaaaccgaccatgggtgtccttcaatcaaaatctggaatatcaaatagggtacatatgcagcggagtttttggagacaacccgcgccccagtgatggaacaggcagttgtggtccagtgtcctctaatggggcatatggagtgaagggattttcatttaaatacggtaatggtgtttggataggaagaactaaaagtactagctcaaggagtgggtttgagatgatctgggatcctaatgggtggacggagacagacagcagtttttctgtaaagcaagatattgtagcaataacggactggtcaggatatagcggaagttttgttcagcatccagaactgacggggttggattgcatgaggccttgcttctgggttgagctgatcagaggaagacccaaagagaacacgatttggaccagtggaagcagcatttctttttgtggagtaaatagcgacactgtgggttggtcttggccagacggtgctgagttgccactcaccattgacaagtag
PV071015     atgaatccaaatcaaaagataataactatcgggtcaatctgcatggtaattggaataataagtctggtgctacaaattggaaacataatctcaatatgggttagtcattcaattcaaactggaaaccagaaccacccagaaacatgcaatcaaagtgtcattacctacgaaaacaatacttgggtgaatcagacatacatcaacataagtaataccaatttaattgcagaacaggctgtagatccagtagcactagcaggtaattcctctctctgtccaatcagtggatgggccatatacagcaaggacaatggtataaggataggttccaaaggagatgtatttgtcatcagagagccttttatttcatgctctcacttggaatgcaggaccttttttctaactcaaggggccctgttgaatgataagcattctaatggaaccgttaaagacagaagcccttatagaaccctgatgagctgccctgttggtgaagctccttcgccatacaattcaaggtttgagtctgttgcttggtcagcaagtgcttgtcatgatggcattagttggttgacaattggtatttctggcccagacaatggggcggtggctgtattgaaatacaatggcataataacagatactattaagagttggagaagcaatatattgagaacacaagagtctgaatgtgcctgcattaatggttcttgctttaccataatgactgatggaccgagtaatggccaggcctcatacaaaattctcagaatagaaaagggaaaggtagtcaaatcagttgagttgaatgcccctaattaccactatgaggagtgctcctgttatcctgatgctagcgaggtaatgtgtgtgtgcagagataactggcatggttcaaaccgaccatgggtgtccttcaatcaaaatctggaatatcaaatagggtacatatgcagcggagtttttggagacaacccgcgccccagtgatggaacaggcagttgtggtccagtgtcctctaatggggcatatggagtgaagggattttcatttaaatacggtaatggtgtttggataggaagaactaaaagtactagctcaaggagtgggtttgagatgatctgggatcctaatgggtggacggagacagacagcagtttttctgtaaagcaagatattgtagcaataacggactggtcaggatatagcggaagttttgttcagcatccagaactgacggggttggattgcatgaggccttgcttctgggttgagctgatcagaggaagacccaaagagaacacgatttggaccagtggaagcagcatttctttttgtggagtaaatagcgacactgtgggttggtcttggccagacggtgctgagttgccattcaccattgacaagtag
PV072127     atgaatccaaatcaaaagataataactatcgggtcaatctgcatggtaattggaataataagtctggtgctacaaattggaaacataatctcaatatgggttagtcattcaattcaaactggaaaccagaaccacccagaaacatgcaatcaaagtgtcattacctacgaaaacaatacttgggtgaatcagacatacatcaacataagtaataccaatttaattgcagaacaggctgtagatccagtagcactagcaggtaattcctctctctgtccaatcagtggatgggccatatacagcaaggacaatggtataaggataggttccaaaggagatgtatttgtcatcagagagccttttatttcatgctctcacttggaatgcaggaccttttttctaactcaaggggccctgttgaatgataagcattctaatggaaccgttaaagacagaagcccttatagaaccctgatgagctgccctgttggtgaagctccttcaccatacaattcaaggtttgagtctgttgcttggtcagcaagtgcttgtcatgatggcattagttggttgacaattggtatttctggcccagacaatggggcggtggctgtattgaaatacaatggcataataacagatactattaagagttggagaagcaatatattgagaacacaagagtctgaatgtgcctgcattaatggttcttgctttaccataatgactgatggaccgagtaatggccaggcctcatacaaaattctcagaatagaaaagggaaaggtagtcaaatcagttgagttgaatgcccctaattaccactatgaggagtgctcctgttatcctgatgctagcgaggtaatgtgtgtgtgcagagataactggcatggttcaaaccgaccatgggtgtccttcaatcaaaatctggaatatcaaatagggtacatatgcagtggagtttttggagacaacccgcgccccagtgatggaacaggcagttgtggtccagtgtcctctaatggggcatatggagtgaagggattttcatttaaatacggtaatggtgtttggataggaagaactaaaagtactagctcaaggagtgggtttgagatgatctgggatcctaatgggtggacggagacagacagcagtttttctgtaaagcaagatattgtagcaataacggactggtcaggatatagcggaagttttgttcagcatccagaactgacggggttggattgcatgaggccttgcttctgggttgagctgatcagaggaagacccaaagagaacacgatttggaccagtggaagcagcatttctttttgtggagtaaatagcgacactgtgggttggtcttggccagacggtgctgagttgccattcaccattgacaagtag
PV072247     atgaatccaaatcaaaagataataactatcgggtcaatctgcatggtaattggaataataagtctggtgctacaaattggaaacataatctcaatatgggttagtcattcaattcaaactggaaaccagaaccacccagaaacatgcaatcaaagtgtcattacctacgaaaacaatacttgggtgaatcagacatacatcaacataagtaataccaatttaattgcagaacaggctgtagatccagtagcactagcaggtaattcctctctctgtccaatcagtggatgggccatatacagcaaggacaatggtataaggataggttccaaaggagatgtatttgtcatcagagagccttttatttcatgctctcacttggaatgcaggaccttttttctaactcaaggggccctgttgaatgataagcattctaatggaaccgttaaagacagaagcccttatagaaccctgatgagctgccctgttggtgaagctccttcaccatacaattcaaggtttgagtctgttgcttggtcagcaagtgcttgtcatgatggcattagttggttgacaattggtatttctggcccagacaatggggcggtggctgtattgaaatacaatggcataataacagatactattaagagttggagaggcaatatattgagaacacaagagtctgaatgtgcctgcattaatggttcttgctttaccataatgactgatggaccgagtaatggccaggcctcatacaaaattctcagaatagaaaagggaaaggtagtcaaatcagttgagttgaatgcccctaattaccactatgaggagtgctcctgttatcctgatgctagcgaggtaatgtgtgtgtgcagagataactggcatggttcaaaccgaccatgggtgtccttcaatcaaaatctggaatatcaaatagggtacatatgcagcggagtttttggagacaacccgcgccccagtgatggaacaggcagttgtggtccagtgtcctctaatggggcatatggagtgaagggattttcatttaaatacggtaatggtgtttggataggaagaactaaaagtactagctcaaggagtgggtttgagatgatctgggatcctaatgggtggacggagacagacagcagtttttctgtaaagcaagatattgtagcaataacggactggtcaggatatagcggaagttttgttcagcatccagaactgacggggttggattgcatgaggccttgcttctgggttgagctgatcagaggaagacccaaagagaacacgatttggaccagtggaagcagcatttctttttgtggagtaaatagcgacactgtgggttggtcttggccagacggtgctgagttgccattcaccattgacaagtag
PV072343     atgaatccaaatcaaaagataataactatcgggtcaatctgcatggtaattggaataataagtctggtgctacaaattggaaacataatctcaatatgggttagccattcaattcaaactggaaaccagaaccacccagaaacatgcaatcaaagtgtcattacctacgaaaacaatacttgggtgaatcagacatacatcaacataagtaataccaatttaattgcagaacaggctgtagatccagtagcactagcaggtaattcctctctctgtccaatcagtggatgggccatatacagcaaggacaatggtataaggataggttccaaaggagatgtatttgtcatcagagagccttttatttcatgctctcacttggaatgcaggaccttttttctaactcaaggggccctgttgaatgataagcattctaatggaaccgttaaagacagaagcccttatagaaccctgatgagctgccctgttggtgaagctccttcaccatacaattcaaggtttgagtctgttgcttggtcagcaagtgcttgtcatgatggcattagttggttgacaattggtatttctggcccagacaatggggcggtggctgtattgaaatacaatggcataataacagatactattaagagttggagaagcaatatattgagaacacaagagtctgaatgtgcctgcattaatggttcttgctttaccataatgactgatggaccgagtaatggccaggcctcatacaaaattttcagaatagaaaagggaaaggtagtcaaatcagttgagttgaatgcctctaattaccactatgaggagtgctcctgttatcctgatgctagcgaggtaatgtgtgtgtgcagagataactggcatggttcaaaccgaccatgggtgtccttcaatcaaaatctggaatatcaaatagggtacatatgcagcggagtttttggagacaacccgcgccccagtgatggaacaggcagttgtggtccagtgtcctctaatggggcatatggagtgaagggattttcatttaaatacggtaatggtgtttggataggaagaactaaaagtactagctcaaggagtgggtttgagatgatctgggatcctaatgggtggacggagacagacagcagtttttctgtaaagcaagatattgtagcaataacggactggtcaggatatagcggaagttttgttcagcatccagaactgacggggttggattgcatgaggccttgcttctgggttgagctgatcagaggaagacccaaagagaacacgatttggaccagtggaagcagcatttctttttgtggagtaaatagcgacactgtgggttggtcttggccagacggtgctgagttgccattcaccattgacaagtag
PV072351     atgaatccaaatcaaaagataataactatcgggtcaatctgcatggtaattggaataataagtctggtgctacaaattggaaacataatctcaatatgggttagtcattcaattcaaactggaaaccagaaccacccagaaacatgcaatcaaagtgtcattacctacgaaaacaatacttgggtgaatcagacatacatcaacataagtaataccaatttaattgcagaacaggctgtagatccagtagcactagcaggtaattcctctctctgtccaatcagtggatgggccatatacagcaaggacaatggtataaggataggttccaaaggagatgtatttgtcatcagagagccttttatttcatgctctcacttggaatgcaggaccttttttctaactcaaggggccctgttgaatgataagcattctaatggaaccgttaaagacagaagcccttatagaaccctgatgagctgccctgttggtgaagctccttcaccatacaattcaaggtttgagtctgttgcttggtcagcaagtgcttgtcatgatggcattagttggttgacaattggtatttctggcccagacaatggggcggtggctgtattgaaatacaatggcataataacagatactattaagagttggagaagcaatatattgagaacacaagagtctgaatgtgcctgcattaatggttcttgctttaccataatgactgatggaccgagcaatggccaggcctcatacaaaattctcagaatagaaaagggaaaggtagtcaaatcagttgagttgaatgcccctaattaccactatgaggagtgctcctgttatcctgatgctagcgaggtaatgtgtgtgtgcagagataactggcatggttcaaaccgaccatgggtgtccttcaatcaaaatctggaatatcaaatagggtacatatgcagcggagtttttggagacaacccgcgccccagtgatggaacaggcagttgtggtccagtgtcctctaatggggcatatggagtgaagggattttcatttaaatacggtaatggtgtttggataggaagaactaaaagtactagctcaaggagtgggtttgagatgatctgggatcctaatgggtggacggagacagacagcagtttttctgtaaagcaagatattgtagcaataacggactggtcaggatatagcggaagttttgttcagcatccagaactgacggggttggattgcatgaggccttgcttctgggttgagctgatcagaggaagacccaaagagaacacgatttggaccagtggaagcagcatttctttttgtggagtaaatagcgacactgtgggttggtcttggccagacggtgctgagttgccattcaccattgacaagtag
PV072391     atgaatccaaatcaaaagataataactatcgggtcaatctgcatggtaattggaataataagtctggtgctacaaattggaaacataatctcaatatgggttagtcattcaattcaaactggaaaccagaaccacccagaaacatgcaatcaaagtgtcattacctacgaaaacaatacttgggtgaatcagacatacatcaacataagtaataccaatttaattgcagaacaggctgtagatccagtagcactagcaggtaattcctctctctgtccaatcagtggatgggccatatacagcaaggacaatggtataaggataggttccaaaggagatgtatttgtcatcagagagccttttatttcatgctctcacttggaatgcaggaccttttttctaactcaaggggccctgttgaatgataagcattctaatggaaccgttaaagacagaagcccttatagaaccctgatgagctgccctgttggtgaagctccttcaccatacaattcaaggtttgagtctgttgcttggtcagcaagtgcttgtcatgatggcattagttggttgacaattggtatttctggcccagacaatggggcggtggctgtattgaaatacaatggcataataacagatactattaagagttggagaagcaatatattgagaacacaagagtctgaatgtgcctgcattaatggttcttgctttaccataatgactgatggaccgagtaatggccaggcctcatacaaaattttcagaatagaaaagggaaaggtagtcaaatcagttgagttgaatgcccctgattaccactatgaggagtgctcctgttatcctgatgctagcgaggtaatgtgtgtgtgcagagataactggcatggttcaaaccgaccatgggtgtccttcaatcaaaatctggaatatcaaatagggtacatatgcagcggagtttttggagacaacccgcgccccagtgatggaacaggtagttgtggtccagtgtcctctaatggggcatatggagtgaagggattttcatttaaatacggtaatggtgtttggataggaagaactaaaagtactagctcaaggagtgggtttgagatgatctgggatcctaatgggtggacggagacagacagcagtttttctgtaaagcaagatattgtagcaataacggactggtcaggatatagcggaagttttgttcagcatccagaactgacggggttggattgcatgaggccttgcttctgggttgagctgatcagaggaagacccaaagagaacacgatttggaccagtggaagcagcatttctttttgtggagtaaatagcgacactgtgggttggtcttggccagacggtgctgagttgccattcaccattgacaagtag
PV078295     atgaatccaaatcaaaagataataactatcgggtcaatctgcatggtaattggaataataagtctggtgctacaaattggaaacataatctcaatatgggttagtcattcaattcaaactggaaaccagaaccacccagaaacatgcaatcaaagcgtcattacctacgaaaacaatacttgggtgaatcagacatacatcaacataagtaataccaatttaattgcagaacaggctgtagatccagtagcactagcaggtaattcctctctctgtccaatcagtggatgggccatatacagcaaggacaatggtataaggataggttccaaaggagatgtatttgtcatcagagagccttttatttcatgctctcacttggaatgcaggaccttttttctaactcaaggggccctgttgaatgataagcattctaatggaaccgttaaagacagaagcccttatagaaccctgatgagctgccctgttggtgaagctccttcaccatacaattcaaggtttgagtctgttgcttggtcagcaagtgcttgtcatgatggcattagttggttgacaattggtatttctggcccagacaatggggcggtggctgtattgaaatacaatggcataataacagatactattaagagttggagaagcaatatattgagaacacaagagtctgaatgtgcctgcattaatggttcttgctttaccataatgactgatggaccgagtaatggccaggcctcatacaaaattttcagaatagaaaagggaaaggtagtcaaatcagttgagttgaatgcccctaattaccactatgaggagtgctcctgttatcctgatgctagcgaggtaatgtgtgtgtgcagagataactggcatggttcaaaccgaccatgggtgtctttcaatcaaaatctggaatatcaaatagggtacatatgcagcggagtttttggagacaacccgcgccccagtgatggaacaggcagttgtggtccagtgtcctctaatggggcatatggagtgaagggattttcatttaaatacggtaatggtgtttggataggaagaactaaaagtactagctcaaggagtgggtttgagatgatctgggatcctaatgggtggacggagacagacagcagtttttctgtaaagcaagatattgtagcaataacggactggtcaggatatagcggaagttttgtccagcatccagaactgacggggttggattgcatgaggccttgcttctgggttgagctgatcagaggaagacccaaagagaacacgatttggaccagtggaagcagcatttctttttgtggagtaaatagcgacactgtgggttggtcttggccagacggtgctgagttgccattcaccattgacaagtag
PV078444     atgaatccaaatcaaaagataataactatcgggtcaatctgcatggtaattggaataataagtctggtgctacaaattggaaacataatctcaatatgggttagccattcaattcaaactggaaaccagaaccacccagaaacatgcaatcaaagtgtcattacctacgaaaacaatacttgggtgaatcagacatacatcaacataagtaataccaatttaattgcagaacaggctgtagatccagtagcactagcaggtaattcctctctctgtccaatcagtgggtgggccatatacagcaaggacaatggtataaggataggttccaaaggagatgtatttgtcatcagagagccttttatttcatgctctcatttggaatgcaggaccttttttctaactcaaggggccctgttgaatgataagcattctaatggaaccgttaaagacagaagcccttatagaaccctgatgagctgccctgttggtgaagctccttcaccatacaattcaaggtttgagtctgttgcttggtcagcaagtgcttgtcatgatggcattagttggttgacaattggtatttctggcccagacaatggggcggtggctgtattgaaatacaatggcataataacagatactattaagagttggagaagcaatatattgagaacacaagagtctgaatgtgcctgcattaatggttcttgctttaccataatgactgatggaccgagtaatggccaggcctcatacaaaattttcagaatagaaaagggaaaggtagtcaaatcagttgagttgaatgcccctaattaccactatgaggagtgctcctgttatcctgatgctagcgaggtaatgtgtgtgtgcagagataactggcatggttcaaaccgaccatgggtgtccttcaatcaaaatctagaatatcaaatagggtacatatgcagcggagtttttggagacaacccgcgccccagtgatggaacaggcagttgtggtccagtgtcctctaatggggcatatggagtgaagggattttcatttaaatacggtaatggtgtttggataggaagaactaaaagtactagctcaaggagtgggtttgagatgatctgggatcctaatgggtggacggagacagacagcagtttttctgtaaagcaagatattgtagcaataacggactggtcaggatatagcggaagttttgttcagcatccagaactgacggggttggattgcatgaggccttgcttctgggttgagctgatcagaggaagacccaaagagaacacgatttggaccagtggaagcagcatttctttttgtggagtaaatagcgacactgtgggttggtcttggccagacggtgctgagttgccattcaccattgacaagtag
PV078504     atgaatccaaatcaaaagataataactatcgggtcaatctgcatggtaattggaataataagtctggtgctacaaattggaaacataatctcaatatgggttagccattcaattcaaactggaaaccagaaccactcagaaacatgcaatcaaagtgtcattacctacgaaaacaatacttgggtgaatcagacatacatcaacataagcaataccaatttaattgcagaacaggctgtagatccagtagcactagcaggtaattcctctctctgtccaatcagtggatgggccatatacagcaaggacaatggtataaggataggttctaaaggagatgtatttgtcatcagagagccttttatttcatgctctcatttggaatgcaggaccttttttctaactcaaggggccctgttgaatgataagcattctaatggaaccgttaaagacagaagcccttatagaaccctgatgagctgccctgttggtgaagctccttcaccatacaattcaaggtttgagtctgttgcctggtcagcaagtgcttgtcatgatggcattagttggttgacaattggtatttctggcccagacaatggggcggtggctgtattgaaatacaatggcataataacagatactattaagagttggagaagcaatattttgagaacacaagagtctgaatgtgcctgcattaatggttcttgctttaccataatgactgatggaccgagtaatggccaggcctcatacaaaattttcagaatagaaaagggaaaggtagtcaaatcagttgagttgaatgcccctaattaccactatgaggagtgctcctgttatcctgatgctagcgaggtaatgtgtgtgtgcagagataactggcatggttcaaaccgaccatgggtgtccttcaatcaaaatctagaatatcaaatagggtacatatgcagcggagtttttggagacaacccgcgccccagtgatggaacaggcagttgtggtccagtgtcctctaatggggcatatggagtgaagggattttcatttaaatacggtaatggtgtttggataggaagaactaaaagtactagctcaaggagtgggtttgagatgatctgggatcctaatgggtggacggagacagacagcagtttttccgtaaagcaagatattgtagcaataacggactggtcaggatatagcggaagttttgttcagcatccagaactgacggggttggattgcatgaggccttgcttctgggttgagctgatcagaggaagacccaaagagaacacgatttggaccagtggaagcagcatttctttttgtggagtaaatagcgacactgtgggttggtcttggccagacggtgctgagttgccattcaccattgacaagtag
PV084924     atgaatccaaatcaaaagataataactatcgggtcaatctgcatggtaattggaataataagtctagtgctacaaattggaaacataatctcaatatgggttagtcattcaattcaaactggaaaccagaaccacccagaaacatgcaatcaaagtgtcattacctacgaaaacaatacttgggtgaatcagacatacatcaacataagtaataccaatttaattgcagaacaggctgcagatccagtagcactagcaggtaattcctctctctgtccaatcagtggatgggccatatacagcaaggacaatggtataaggataggttccaaaggagatgtatttgtcatcagagagccttttatttcatgctctcacttggaatgcaggaccttctttctaacccaaggggccctgttgaatgataagcattctaatggaaccgttaaagacagaagcccttatagaaccctgatgagctgccctgttggtgaagctccttcaccatacaattcaaggtttgagtctgttgcttggtcagcaagtgcttgtcatgatggcattagttggttgacaattggtatttctggcccagacaatggggcggtggctgtattgaaatacaatggcataataacagatactattaagagttggagaagcaatatattgagaacacaagagtctgaatgtgcctgcattaatggttcttgctttaccataatgactgatggaccgagtaatggccaggcctcatacaaaattttcagaatagaaaagggaaaggtagtcaaatcagttgagttgaatgcccctaattaccactatgaggagtgctcctgttatcctgatgctagcgaggtaatgtgtgtgtgcagagataactggcatggttcaaaccgaccatgggtgtccttcaatcaaaatctggaatatcaaatagggtacatatgcagcggagtttttggagacaacccgcgccccagtgatggaacaggcagttgtggtccagtgtcctctaatggggcatatggagtgaagggattttcatttaaatacggtaatggtgtttggatagggagaactaaaagtactagctcaaggagtgggtttgagatgatctgggatcctaatgggtggacggagacagacagcagtttttctgtaaagcaagatattgtagcaataacggactggtcaggatatagcggaagttttgttcagcatccagaactgacggggttggattgcatgaggccttgcttctgggttgagctgatcagaggaagacccaaagagaacacgatttggaccagtggaagcagcatttctttttgtggagtaaatagcgacactgtgggttggtcttggccagacggtgctgagttgccattcactattgacaagtag
PV113346     atgaatccaaatcaaaagataacaactatcgggtcaatctgcatggtaattggaataataagtctggtgctacaaattggaaacataatctcaatatgggttagtcattcaattcaaactggaaaccagaaccacccagaaacatgcaatcaaagtgtcattacctacgaaaacaatacttgggtgaatcagacatacatcaacataagtaataccaatttaattgcagaacaggctgtagatccagtagcactagcaggtaattcctctctctgtccaatcagtggatgggccatatacagcaaggacaatggcataaggataggttccaaaggagatgtatttgtcatcagagagccttttatttcatgctctcacttggaatgcaggaccttttttctaactcaaggggcccttttgaatgataatcattctaatggaaccgttaaagacagaagcccttatagaaccctgatgagctgccctgttggtgaagctccttcaccatacaattcaaggtttgagtctgttgcttggtcagcaagtgcttgtcatgatggcataagttggttgacaattggtatttctggcccagacaatggggcggtggctgtattgaaatacaatggcataataacagatactattaagagttggagaagcaatatattgagaacacaagagtctgaatgtgcctgcattaatggttcttgctttaccataatgactgatggaccgagtaatggccaggcctcatacaaaattttcagaatagaaaagggaaaggtagtcaaatcagttgagttgaatgcctctaattaccactatgaggagtgctcctgttatcctgatgctagcgaggtaatgtgtgtgtgcagagataactggcatggttcaaaccgaccatgggtgtccttcaatcaaaatctggaatatcaaatagggtacatatgcagcggagtttttggagacaacccgcgccccagtgatggaacaggcagttgtggtccagtgtcctctaatggggcatatggagtgaagggattttcatttaaatacggtaatggtgtttggataggaagaactaaaagtactagctcaaggagtgggtttgagatgatctgggatcctaatgggtggacggagacagacagcagtttttctgtaaagcaagatattgtagcaataacggactggtcaggatatagcggaagttttgttcagcatccagaactgacggggttggattgcatgaggccttgcttctgggttgagctgatcagaggaagacccaaagagaacacgatttggaccagtggaagcagcatttctttttgtggagtaaatagcgacactgtgggttggtcttggccagacggtgctgagttgccattcaccattgacaagtag
PV159353     atgaatccaaatcaaaagataataactatcgggtcaatctgcatggtaattggaataataagtctggtgctacaaattggaaacataatctcaatatgggttagtcattcaattcaaactggaaaccagaaccacccagaaacatgcaatcaaagtgtcattacctacgaaaacaatacttgggtgaatcagacatacatcaacataagtaataccaatttaattgcagaacaggctgtagaaccagtagcactagcaggtaattcctctctctgtccaatcagtggatgggccatatacagcaaggacaatggtataaggataggttccaaaggagatgtatttgtcatcagagagccttttatttcatgctctcacttggaatgcaggaccttttttctaactcaaggggccctgttgaatgataagcattctaatggaaccgttaaagacagaagcccttatagaaccctgatgagctgccctgttggtgaagctccttcaccatacaattcaaggtttgagtctgttgcttggtcagcaagtgcttgtcatgatggcattagttggttgacaattggtatttctggcccagacaatggggcggtggctgtattgaaatacaatggcataataacagatactattaagagttggagaagcaatatattgagaacacaagagtctgaatgtgcctgcattaatggttcttgctttaccataatgactgatggaccgagtaatggccaggcctcatacaaaattttcagaatagaaaagggaaaggtagtcaaatcagttgagttgaatgcccctaattaccactatgaggagtgctcctgttatcctgatgctagcgaggtaatgtgtgtgtgcagagataactggcatggttcaaaccgaccatgggtgtccttcaatcaaaatctggaatatcaaatagggtacatatgcagcggagtttttggagacaacccgcgccccagtgatggaacaggcagttgtggtccagtgtcctctaatggggcatatggagtgaagggattttcatttaaatacggtaatggtgtttggataggaagaactaaaagtactagctcaaggagtgggtttgagatgatctgggatcctaatgggtggacggagacagacagcagtttttctgtaaagcaagatattgtagcaataacggactggtcaggatatagcggaagttttgttcagcatccagaactgacggggttggattgcatgaggccttgcttctgggttgagctgatcagaggaagacccaaagagaacacgatttggaccagtggaagcagcatttctttttgtggagtaaatagcgacactgtgggttggtcttggccagacggtgctgagttgccattcaccattgacaagtag
PV159625     atgaatccaaatcaaaagataataactatcgggtcaatctgcatggtaattggaataataagtctggtgctacaaattggaaacataatctcaatatgggttagtcattcaattcaaactgaaaaccagaaccacccagaaacatgcaatcaaagtgtcattacctacgaaaacaatacttgggtgaatcagacatacatcaacataagtaataccaatttaattgcagaacaggctgtagatccagtagcactagcaggtaattcctctctctgtccaatcagtggatgggccatatacagcaaggacaatggtataaggataggttccaaaggagatgtatttgtcatcagagagccttttatttcatgctctcacttggaatgcaggaccttttttctaactcaaggggccctgttgaatgataagcattctaatggaaccgttaaagacagaagcccttatagaaccctgatgagctgccctgttggtgaagctccttcaccatacaattcaaggtttgagtctgttgcttggtcagcaagtgcttgtcatgatggcattagttggttgacaattggtatttctggcccagacaatggggcggtggctgtattgaaatacaatggcataataacagatactattaagagttggagaagcaatatattgagaacacaagagtctgaatgtgcctgcattaatggttcttgctttaccataatgactgatggaccgagtaatggccaggcctcatacaaaattctcagaatagaaaagggaaaggtagtcaaatcagttgagttgaatgcccctaattaccactatgaggagtgctcctgttatcctgatgctagcgaggtaatgtgtgtgtgcagagataactggcatggttcaaaccgaccatgggtgtccttcaatcaaaatctggaatatcaaatagggtacatatgcagcggagtttttggagacaacccgcgccccagtgatggaacaggcagttgtggtccagtgtcctctaatggggcatatggagtgaagggattttcatttaaatacggtaatggtgtttggataggaagaactaaaagtactagctcaaggagtgggtttgagatgatctgggatcctaatgggtggacggagacagacagcagtttttctgtaaagcaagatattgtagcaataacggactggtcaggatatagcggaagttttgttcagcatccagaactgacggggttggattgcatgaggccttgcttctgggttgagctgatcagaggaagacccaaagagaacacgatttggaccagtggaagcagcatttctttttgtggagtaaatagcgacactgtgggttggtcttggccagacggtgctgagttgccattcaccattgacaagtag
PV159633     atgaatccaaatcaaaagataataactatcgggtcaatctgcatggtaattggaataataagtctggtgctacaaattggaaacataatctcaatatgggttagtcattcaattcaaactggaaaccagaaccacccagaaacatgcaatcaaagtgtcattacctacgaaaacaatacttgggtgaatcagacatacatcaacataagtaataccaatttaattgcagaacaggctgtagatccagtagcactagcaggtaattcctctctctgtccaatcagtggatgggccatatacagcaaggacaatggtataaggataggttccaaaggagatgtatttgtcatcagagagccttttatttcatgctctcacttggaatgcaggaccttttttctaactcaaggggccctgttgaatgataagcattctaatggaaccgttaaagacagaagcccttatagaaccctgatgagctgccctgttggtgaagctccttcaccatacaattcaaggtttgagtctgttgcttggtcagctagtgcttgtcatgatggcattagttggttgacaattggtatttctggcccagacaatggggcggtggctgtattgaaatacaatggcataataacagatactattaagagttggagaagcaatatattgagaacacaagagtctgaatgtgcctgcattaatggttcttgctttaccataatgactgatggaccgagtaatggccaggcctcatacaaaattctcagaatagaaaagggaaaggtagtcaaatcagttgagttgaatgcccctaattaccactatgaggagtgctcctgttatcctgatgctagcgaggtaatgtgtgtgtgcagagataactggcatggttcaaaccgaccatgggtgtccttcaatcaaaatctggaatatcaaatagggtacatatgcagcggagtttttggagacaacccgcgccccagtgatggaacaggcagttgtggtccagtgtcctctaatggggcatatggagtgaagggattttcatttaaatacggtaatggtgtttggataggaagaactaaaagtactagctcaaggagtgggtttgagatgatctgggatcctaatgggtggacggagacagacagcagtttttctgtaaagcaagatattgtagcaataacggactggtcaggatatagcggaagttttgttcagcatccagaactgacggggttggattgcatgaggccttgcttctgggttgagctgatcagaggaagacccaaagagaacacgatttggaccagtggaagcagcatttctttttgtggagtaaatagcgacactgtgggttggtcttggccagacggtgctgagttgccattcaccattgacaagtag
PV161913     atgaatccaaatcaaaagataataactatcgggtcaatctgcatggtaattggaataataagtctggtgctacaaattggaaacataatctcaatatgggttagtcattcaattcaaactggaaaccagaaccacccagaaacatgcaatcaaagtgtcattacctacgaaaacaatacttgggtgaatcagacatacatcaacataagtaataccaatttaattgcagaacaggctgtagatccagtagcactagcaggtaattcctctctctgtccaatcagtggatgggccatatacagcaaggacaatggtataaggataggttccaaaggagatgtatttgtcatcagagagccttttatttcatgctctcacttggaatgcaggaccttttttctaactcaaggggccctgttgaatgataagcattctaatggaaccgttaaagacagaagcccttatagaaccctgatgagctgccctgttggtgaagctccttcaccatacaattcaaggtttgagtctgttgcttggtcagcaagtgcttgtcatgatggcattagttggttgacaattggtatttctggcccagacaatggggcggtggctgtattgaaatacaatggcataataacagatactattaagagttggagaagcaatatattgagaacacaagagtctgaatgtgcctgcattaatggttcttgctttaccataatgactgatggaccgagtaatggccaggcctcatacaaaattttcagaatagaaaagggaaaggtagtcaaatcagttgagttgaatgcccctaattaccactatgaggagtgctcctgttatcctgatgctagcgaggtaatgtgtgtgtgcagagataactggcatggttcaaaccgaccatgggtgtccttcaatcaaaatctggaatatcaaatagggtacatatgcagcggagtttttggagacaacccgcgccccagtgatggaacaggcagttgtggtccagtgtcctctaatggggcatatggagtgaagggattttcatttaaatacggtaatggtgtttggataggaagaactaaaagtactagctcaaggagtgggtttgagatgatctgggatcctaatgggtggacggagacagacagcagtttttctgtaaagcaagatattgtagcaataatggactggtcaggatatagcggaagttttgttcagcatccagaactgacggggttggattgcataaggccttgcttctgggttgagctgatcagaggaagacccaaagagaacacgatttggaccagtggaagcagcatttctttttgtggagtaaatagcgacactgtgggttggtcttggccagacggtgctgagttgccattcaccattgacaagtag
PV162017     atgaatccaaatcaaaagataataactatcgggtcaatctgcatggtaattggaataataagtctggtgctacaaattggaaacataatctcaatatgggttagtcattcaattcaaactggaaaccagaaccacccagaaacatgcaatcaaagtgtcattacctacgaaaacaatacttgggtgaatcagacatacatcaacataagtaataccaatttaattgcagaacaggctgtagatccagtagcactagcaggtaattcctctctctgtccaatcagtggatgggccatatacagcaaggacaatggtataaggataggttccaaaggagatgtatttgtcatcagagagccttttatttcatgctctcacttggaatgcaggaccttttttctaactcaaggggccctgttgaatgataagcattctaatggaaccgttaaagacagaagcccttatagaaccctgatgagctgccctgttggtgaagctccttcaccatacaattcaaggtttgagtctgttgcttggtcagcaagtgcttgtcatgatggcattagttggttgacaattggtatttctggcccagacaatggggcggtggctgtattgaaatacaatggcataataacagatactattaagagttggagaagcaatatattgagaacacaagagtctgaatgtgcctgcattaatggttcttgctttaccataatgactgatggaccgagtaatggccaggcctcatacaaaattctcagaatagaaaagggaaaggtagtcaaatcagttgagttgaatgcccctaattaccactatgaggagtgctcctgttatcctgatgctagcgaggtaatgtgtgtgtgcagagataactggcatggttcaaaccgaccatgggtgtccttcaatcaaaatctggaatatcaaatagggtacatatgcagcggagtttttggagacaacccgcgccccagtgatggaacaggcagttgtggtccagtgtcctctaatggggcatatggagtgaagggattttcatttaaatacggtaatggtgtttggataggaagaactaaaagtactagctcaaggagtgggtttgagatgatctgggatcctaatgggtggacggagacagacagcagtttttctgtaaagcaagatattgtagcaataacggactggtcaggatatagcggaagttttgttcagcatccagaactgacggggttggattgcatgaggccttgcttctgggttgagctgatcagaggaagacccaaagagaacacgatttggaccagtggaagcagcatttctttttgtggagtagatagcgacactgtgggttggtcttggccagacggtgctgagttgccattcaccattgacaagtag
PV162105     atgaatccaaatcaaaagataataactatcgggtcaatctgcatggtaattggaataataagtctggtgctacaaattggaaacataatctcaatatgggttagtcattcaattcaaactggaaaccagaaccacccagaaacatgcaatcaaagtgtcattacctacgaaaacaatacttgggtgaatcagacatacatcaacataagtaataccaatttaattgcagaacaggctgtagatccagtagcactagcaggtaattcctctctctgtccaatcagtggatgggccatatacagcaaggacaatggtataaggataggttccaaaggagatgtatttgtcatcagagagccttttatttcatgctctcacttggaatgcaggaccttttttctaactcaaggggccctgttgaatgataagcattctaatggaaccgttaaagacagaagcccttatagaaccctgatgagctgccctgttggtgaagctccttcaccatacaattcaaggtttgagtctgttgcttggtcagcaagtgcttgtcatgatggcattagttggttgacaattggtatttctggcccagacaatggggcggtggctgtattgaaatacaatggcataataacagatactattaagagttggagaagcaatatattgagaacacaagagtctgaatgtgcctgcattaatggttcttgctttaccataatgactgatggaccgagtaatggccaggcctcatacaaaattctcagaatagaaaagggaaaggtagtcaaatcagttgagttgaatgcccctaattaccactatgaggagtgctcctgttatcctgatgctagcgaggtaatgtgtgtgtgcagagataactggcacggttcaaaccgaccatgggtgtccttcaatcaaaatctggaatatcaaatagggtacatatgcagcggagtttttggagacaacccgcgccccagtgatggaacaggcagttgtggtccagtgtcctctaatggggcatatggagtgaagggattttcatttaaatacggtaatggtgtttggataggaagaactaaaagtactagctcaaggagtgggtttgagatgatctgggatcctaatgggtggacggagacagacagcagtttttctgtaaagcaagatattgtagcaataacggactggtcaggatatagcggaagttttgttcagcatccagaactgacggggttggattgcatgaggccttgcttctgggttgagctgatcagaggaagacccaaagagaacacgatttggaccagtggaagcagcatttctttttgtggagtaaatagcgacactgtgggttggtcttggccagacggtgctgagttgccattcaccattgacaagtag
PV162169     atgaatccaaatcaaaagataataactatcgggtcaatctgcatggtaattggaataataagtctggtgctacaaattggaaacataatctcaatatgggttagtcattcaattcaaactggaaaccagaaccacccagaaacatgcaatcaaagtgtcattacctacgaaaacaatacttgggtgaatcagacatacatcaacataagtaataccaatttaattgcagaacaggctgtagatccagtagcactagcaggtaattcctctctctgtccaatcagtggatgggccatatacagcaaggacaatggtataaggataggttccaaaggagatgtatttgtcatcagagagccttttatttcatgctctcacttggaatgcaggaccttttttctaactcaagggtccctgttgaatgataagcattctaatggaaccgttaaagacagaagcccttatagaaccctgatgagctgccctgttggtgaagctccttcaccatacaattcaaggtttgagtctgttgcttggtcagcaagtgcttgtcatgatggcattagttggttgacaattggtatttctggcccagacaatggggcggtggctgtattgaaatacaatggcataataacagatactattaagagttggagaagcaatatattgagaacacaagagtctgaatgtgcctgcattaatggttcttgctttaccataatgactgatggaccgagtaatggccaggcctcatacaaaattttcagaatagaaaagggaaaggtagtcaaatcagttgagttgaatgcctctaattaccactatgaggagtgctcctgttatcctgatgctagcgaggtaatgtgtgtgtgcagagataactggcatggttcaaaccgaccatgggtgtccttcaatcaaaatctggaatatcaaatagggtacatatgcagcggagtttttggagacaacccgcgccccagtgatggaacaggcagttgtggtccagtgtcctctaatggggcatatggagtgaagggattttcatttaaatacggtaatggtgtttggataggaagaactaaaagtactagctcaaggagtgggtttgagatgatctgggatcctaatgggtggacggagacagacagcagtttttctgtaaagcaagatattgtagcaataacggactggtcaggatatagcggaagttttgttcagcatccagaactgacggggttggattgcatgaggccttgcttctgggttgagctgatcagaggaagacccaaagagaacacgatttggaccagtggaagcagcatttctttttgtggagtaaatagcgacactgtgggttggtcttggccagacggtgctgagttgccattcaccattgacaagtag
PV162457     atgaatccaaatcaaaagataataactatcgggtcaatctgcatggtaattggaataataagtctggtgctacaaattggaaacataatctcaatatgggttagtcattcaattcaaactggaaaccagaaccacccagaaacatgcaatcaaagtgtcattacctacgaaaacaatacttgggtgaatcagacatacatcaacataagtaataccaatttaattgcagaacaggctgtagatccagtagcactagcaggtaattcctctctctgtccaatcagtggatgggccatatacagcaaggacaatggtataaggataggttccaaaggagatgtatttgtcatcagagagccttttatttcatgctctcacttggaatgcaggaccttttttctaactcaaggggccctgttgaatgataagcattctaatggaaccgttaaagacagaagcccttatagaaccctgatgagctgccctgttggtgaatctccttcaccatacaattcaaggtttgagtctgttgcttggtcagcaagtgcttgtcatgatggcattagttggttgacaattggtatttctggcccagacaatggggcggtggctgtattgaaatacaatggcataataacagatactattaagagttggagaagcaatatattgagaacacaagagtctgaatgtgcctgcattaatggttcttgctttaccataatgactgatggaccgagtaatggccaggcctcatacaaaattctcagaatagaaaagggaaaggtagtcaaatcagttgagttgaatgcccctaattaccactatgaggagtgctcctgttatcctgatgctagcgaggtaatgtgtgtgtgcagagataactggcatggttcaaaccgaccatgggtgtccttcaatcaaaatctggaatatcaaatagggtacatatgcagcggagtttttggagacaacccgcgccccagtgatggaacaggcagttgtggtccagtgtcctctaatggggcatatggagtgaagggattttcatttaaatacggtaatggtgtttggataggaagaactaaaagtactagctcaaggagtgggtttgagatgatctgggatcctaatgggtggacggagacagacagcagtttttctgtaaagcaagatattgtagcaataacggactggtcaggatatagcggaagttttgttcagcatccagaactgacggggttggattgcatgaggccttgcttctgggttgagctgatcagaggaagacccaaagagaacacgatttggaccagtggaagcagcatttctttttgtggagtaaatagcgacactgtgggttggtcttggccagacggtgctgagttgccattcaccattgacaagtag
PV218251     atgaatccaaatcaaaagataataactatcgggtcaatctgcatggtaattggaataataagtctggtgctacaaattggaaacataatctcaatatgggttagtcattcaattcaaactggaaaccagaaccacccagaaacatgcaatcaaagtgtcattacctacgaaaacaatacttgggtgaatcagacatacatcaacataagtaataccaatttaattgcagaacaggctgtagatccagtagcactagcaggtaattcctctctctgtccaatcagtggatgggccatatacagcaaggacaatggtataaggataggttccaaaggagatgtatttgtcatcagagagccttttatttcatgctctcacttggaatgcaggaccttttttctaactcaaggggccctgttgaatgataagcattctaatggaaccgttaaagacagaagcccttatagaaccctgatgagctgccctgttggtgaagctccttcaccatacaattcaaggtttgagtctgttgcttggtcagcaagtgcttgtcatgatggcattagttggttgacaattggtatttctggcccagacaatggggcggtggctgtattgaaatacaatggcataataacagatactattaagagttggagaagcaatatattgagaacacaagagtctgaatgtgcctgcattaatggttcttgctttaccataatgactgatggaccgagtaatggccaggcctcatacaaaattttcagaatagaaaagggaaaggtagtcaaatcagttgagttgaatgcctctaattaccactatgaggagtgctcctgttatcctgatgctagcgaggtaatgtgtgtgtgcagagataactggcatggttcaaaccgaccatgggtgtccttcaatcaaaatctggaatatcaaatagggtacatatgcagcggagtttttggagacaacccgcgccccagtgatggaacaggcagttgtggtccagtgtcctctaatggggcatatggagtgaagggattttcatttaaatacggtaatggtgtttggataggaagaactaaaagtactagctcaaggagtgggtttgagatgatctgggatcctaatgggtggacggagacagacagcagtttttctgtaaagcaagatattgtagcaataacggactggtcaggatatagcggaagttttgttcagcatccagaactgacggggttggattgcataaggccttgcttctgggttgagctgatcagaggaagacccaaagagaacacgatttggaccagtggaagcagcatttctttttgtggagtaaatagcgacactgtgggttggtcttggccagacggtgctgagttgccattcaccattgacaagtag
PV267418     atgaatccaaatcaaaagataataactatcgggtcaatctgcatggtaattggaataataagtctggtgctacaaattggaaacataatctcaatatgggttagtcattcaattcaaactggaaaccagaaccacccagaaacatgcaatcaaagtgtcattacctacgaaaacaatacttgggtgaatcagacatacatcaacataagtaataccaatttaattgcagaacaggctgtagatccagtagcactagcaggtaattcctctctctgtccaatcagtggatgggccatatacagcaaggacaatggtataaggataggttccaaaggagatgtatttgtcatcagagagccttttatttcatgctctcacttggaatgcaggaccttttttctaactcaaggggccctgttgaatgataagcattctaatggaaccgttaaagacagaagcccttatagaaccctgatgagctgccctgttggtgaagctccttcaccatacaattcaaggtttgagtctgttgcttggtcagcaagtgcttgtcatgatggcattagttggttgacaattggtatttctggcccagacaatggggcggtggctgtattgaaatacaatggcataataacagatactattaagagttggagaagcaatatattgagaacacaagagtctgaatgtgcctgcattaatggttcttgctttaccataatgactgatggaccgagtaatggccaggcctcatacaaaattttcagaatagaaaagggaaaggtagtcaaatcagttgagttgaatgcccctaattaccactatgaggagtgctcctgttatcctgatgctagcgaggtaatgtgtgtgtgcagagataactggcatggttcaaaccgaccatgggtgtccttcaatcaaaatctggaatatcaaatagggtacatatgcagcggagtttttggagacaacccgcgccccagtgatggaacaggcagttgtggtccagtgtcctctaatggggcatatggagtgaagggattttcatttaaatacggtaatggtgtttggataggaagaactaaaagtactagctcaaggagtgggtttgagatgatctgggatcctaatgggtgggcggagacagacagcagtttttctgtaaagcaagatattgtagcaataacggactggtcaggatatagcggaagttttgttcagcatccagaactgacggggttggattgcatgaggccttgcttctgggttgagctgatcagaggaagacccaaagagaacacgatttggaccagtggaagcagcatttctttttgtggagtaaatagcgacactgtgggttggtcttggccagacggtgctgagttgccattcaccattgacaagtag
PV267426     atgaatccaaatcaaaagacaataaccatcgggtcaatctgcatggtaattggaataataagtctggtgctacaaattggaaacataatctcaatatgggttagtcattcaattcaaactggaaaccagaaccacccagaaacatgcaatcaaagtgtcattacctacgaaaacaatacttgggtgaatcagacatacatcaacataagtaataccaatttaattgcagaacaggctgtagatccagtagcactagcaggtaattcctctctctgtccaatcagtggatgggccatatacagcaaggacaatggtataaggataggttccaaaggagatgtatttgtcatcagagagccttttatttcatgctctcacttggaatgcaggactttttttctaactcaaggggccctgttgaatgataagcattctaatggaaccgttaaagacagaagcccttatagaaccctgatgagctgccctgttggtgaagctccttcaccatacaattcaaggtttgagtctgttgcttggtcagcaagtgcttgtcatgatggcattagttggttgacaattggtatttctggcccagacaatggggcggtggctgtattgaaatacaatggcataataacagatactattaagagttggagaagcaatatattgagaacacaagagtctgaatgtgcctgcattaatggttcttgctttaccataatgactgatggaccgagtaatggccaggcctcatacaaaattttcagaatagaacagggaaaggtagtcaaatcagttgagttgaatgcccctaattaccactatgaggagtgctcctgttatcctgatgctagcgaggtaatgtgtgtgtgcagagataactggcatggttcaaaccgaccatgggtgtccttcaatcaaaatctggaatatcaaatagggtacatatgcagcggagtttttggagacaacccgcgccccagtgatggaacaggcagttgtggtccagtgtcctctaatggggcatatggagtgaagggattttcatttaaatacggtaatggtgtttggataggaagaactaaaagtactagctcaaggagtgggtttgagatgatctgggatcctaatgggtggacggagacagacagcagtttttctgtaaagcaagatattgtagcaataacggactggtcaggatatagcggaagttttgttcagcatccagaactgacggggttggattgcatgaggccttgcttctgggttgagctgatcagaggaagacccaaagagaacacgatttggaccagtggaagcagcatttctttttgtggagtaaatagcgacactgtgggttggtcttggccagacggtgctgaattgccattcaccattgacaagtag
PV267434     atgaatccaaatcaaaagataataactatcgggtcaatctgcatggtaattggaataataagtctggtgctacaaattggaaacataatctcaatatgggttagtcattcaattcaaactggaaaccagaaccacccagaaacatgcaatcaaagtgtcattacctacgaaaacaatacttgggtgaatcagacatacatcaacataagtaataccaatttaattgcagaacaggctgtagttccagtagcactagcaggtaattcctctctctgtccaattagtggatgggccatatacagcaaggacaatggtataaggataggttccaaaggagatgtatttgtcatcagagagccttttatttcatgctctcacttggaatgcaggaccttttttctaactcaaggggccctgttgaatgataagcattctaatggaaccgttaaagacagaagcccttatagaaccctgatgagctgccctgttggtgaagctccttcaccatacaattcaaggtttgagtctgttgcttggtcagcaagtgcttgtcatgatggcattagttggttgacaattggtatttctggcccagacaatggggcggtggctgtattgaaatacaatggcataataacagatactattaagagttggagaagcaatatattgagaacacaagagtctgaatgtgcctgcattaatggttcttgctttaccataatgactgatggaccgagtaatggccaggcctcatacaaaattttcagaatagaaaagggaaaggtagtcaaatcagttgagttgaatgcccctaattaccactatgaggagtgctcctgttatcctgatgctagcgaggtaatgtgtgtgtgcagagataactggcatggttcaaaccgaccatgggtgtccttcaatcaaaatctggaatatcaaatagggtacatatgcagcggagtttttggagacaacccgcgccccagtgatggaacaggcagttgtggtccagtgtcctctaatggggcatatggagtgaagggattttcatttaaatacggtaatggtgtttggataggaagaactaaaagtactagctcaaggagtgggtttgagatgatctgggatcctaatgggtggacggagacagacagcagtttttctgtaaagcaagatattgtagcaataacggactggtcaggatatagcggaagttttgttcagcatccagaactgacggggttggattgcatgaggccttgcttctgggttgagctgatcagaggaagacccaaagagaacacgatttggaccagtggaagcagcatttctttttgtggagtaaatagcgacactgtgggttggtcttggccagacggtgctgagttgccattcaccattgacaagtag
PV267442     atgaatccaaatcaaaagataacaaccatcgggtcaatatgcatggcaattggaataataagtctggtgctacaaattggaaacataatctcaatatgggttagtcattcaattcaaactggaaaccagaaccacccagaaacatgcaatcaaagtgtcattacctacgaaaacaatacttgggtgaatcagacatacatcaacataagtaataccaatttaattgcagaacaggctgtagatccagtagcactagcaggtaattcctctctctgtccaatcagtggatgggccatatacagcaaggacaatggtataaggataggttccaaaggagatgtatttgtcatcagagagccttttatttcatgctctcacttggaatgcaggaccttttttctaactcaaggggccctgttgaatgataagcattctaatggaaccgttaaagacagaagcccttatagaaccctgatgagctgccctgttggtgaagctccttcaccatacaattcaaggtttgagtctgttgcttggtcagcaagtgcttgtcatgatggcattagttggttgacaattggtatttctggcccagacaatggggcggtggctgtattgaaatacaatggcataataacagatactattaagagttggagaagcaatatattgagaacacaagagtctgaatgtgcctgcattaatggttcttgctttaccataatgactgatggaccgagtaatggccaggcctcatacaaaattttcagaatagaaaagggaaaggtagtcaaatcagttgagttgaatgcccctaattaccactatgaggagtgctcctgttatcctgatgctagcgaagtaatgtgtgtgtgcagagataactggcatggttcaaaccgaccatgggtgtccttcaatcaaaatatggaatatcaaatagggtacatatgcagcggagtttttggagacaacccgcgccccagtgatggaacaggcagttgtggtccagtgtcctctaatggggcatatggagtgaagggattttcatttaaatacggtaatggtgtttggataggaagaactaaaagtactagctcaaggagtgggtttgagatgatctgggatcctaatgggtggacggagacagacagcagtttttctgtaaagcaagatattgtagcaataacggactggtcaggatatagcggaagttttgttcagcatccagaactgacggggttggattgcatgaggccttgcttctgggttgagctgatcagaggaagacccaaagagaacacgatttggaccagtggaagcagcatttctttttgtggagtaaatagcgacactgtgggttggtcttggccagacggtgctgaattgccattcaccattgacaagtag
PV267450     atgaatccaaatcaaaagataataactatcgggtcaatctgcatggtaattggaataataagtctggtgctacaaattggaaacataatctcaatatgggttagtcattcaattcaaactggaaaccagaaccacccagaaacatgcaatcaaagtgtcattacctacgaaaacaatacttgggtgaatcagacatacatcaacataagtaataccaatttaattgcagaacaggctgtagatccagtagcactagcaagtaattcctctctctgtccaatcagtggatgggccatatacagcaaggacaatggtataaggataggttccaaaggagatgtatttgtcatcagagagccttttatttcatgctctcacttggaatgcaggaccttttttctaactcaaggggccctgttgaatgataagcattctaatggaaccgttaaagacagaagcccttatagaaccctgatgagctgccctgttggtgaagctccttcaccatacaattcaaggtttgagtctgttgcttggtcagcaagtgcttgtcatgatggcattagttggttgacaattggtatttctggcccagacaatggggcggtggctgtattgaaatacaatggcataataacagatactattaagagttggagaagcaatatattgagaacacaagagtctgaatgtgcctgcattaatggttcttgctttaccataatgactgatggaccgagtaatggccaggcctcatacagaattttcagaatagaaaagggaaaggtagtcaaatcagttgagttgaatgcctctaattaccactatgaggagtgctcctgttatcctgatgctagcgaggtaatgtgtgtgtgcagagataactggcatggttcaaaccgaccatgggtgtccttcaatcaaaatctggaatatcaaatagggtacatatgcagcggagtttttggagacaacccgcgccccagtgatggaacaggcagttgtggtccagtgtcctctaatggggcatatggagtgaagggattttcatttaaatacggtaatggtgtttggataggaagaactaaaagtactagctcaaggagtgggtttgagatgatctgggaccctaatgggtggacggagacagacagcagtttttctgtaaagcaagatattgtagcaataacggactggtcaggatatagcggaagttttgttcagcatccagaactgacggggttggattgcatgaggccttgcttctgggttgagctgatcagaggaagacccaaagagaacacgatttggaccagtggaagcagcatttctttttgtggagtaaatagcgacactgtgggttggtcttggccagacggtgctgagttgccattcaccattgacaagtag
PV267466     atgaatccaaatcaaaagataataactatcgggtcaatctgcatggtaattggaataataagtctggtgctacaaattggaaacataatctcaatatgggttagtcattcaattcaaactggaaaccagaaccacccagaaacatgcaatcaaagtgtcattacctacgaaaacaatacttgggtgaatcagacatacatcaacataagtaataccaatttaattgcagaacaggctgtagatccagtagcactagcaggtaattcctctctctgtccaatcagtggatgggccatatacagcaaggacaatggtataaggataggttccaaaggagatgtatttgtcatcagagagccttttatttcatgctctcacttggaatgcaggaccttttttctaactcaaggggccctgttgaatgataagcattctaatggaaccgttaaagacagaagcccttatagaaccctgatgagctgccctgttggtgaagctccttcaccatacaattcaaggtttgagtctgttgcttggtcagcaagtgcttgtcatgatggcattagttggttgacaattggtatttctggcccagacaatggggcggtggctgtattgaaatacaatggcataataacagatactattaagagttggagaagcaatatattgagaacacaagagtctgaatgtgcctgcattaatggttcttgctttaccataatgactgatggaccgagtaatggccaggcctcatacaaaattctcagaatagaaaagggaaaggtagtcaaatcagttgagttgaatgcccctaattaccactatgaggagtgctcctgttatcctgatgctagcgaggtaatgtgtgtgtgcagagataactggcatgggtcaaaccgaccatgggtgtccttcaatcaaaatctggaatatcaaatagggtacatatgcagcggagtttttggagacaacccgcgccccagtgatggaacaggcagttgtggtccagtgtcctctaatggggcatatggagtgaagggattttcatttaaatacggtaatggtgtttggataggaagaactaaaagtactagctcaaggagtgggtttgagatgatctgggatcctaatgggtggacggagacagacagcagtttttctgtaaagcaagatattgtagcaataacggactggtcaggatatagcggaagttttgttcagcatccagaactgacggggttggattgcatgaggccttgcttctgggttgagctgatcagaggaagacccaaagagaacacgatttggaccagtggaagcagcatttctttttgtggagtaaatagcgacactgtgggttggtcttggccagacggtgctgagttgccattcaccattgacaagtag
PV267474     atgaatccaaatcaaaagataataactatcgggtcaatctgcatggtaattggaataataagtctggtgctacaaattggaaacataatctcaatatgggttagtcattcaattcaaactggaaaccagaaccacccagaaacatgcaatcaaagtgtcattacctacgaaaacaatacttgggtgaatcagacatacatcaacataagtaataccaatttaattgcagaacaggctgtagatccagtagcactagcaggtaattcctctctctgtccaatcagtggatgggccatatacagcaaggacaatggtataaggataggttccaaaggagatgtatttgtcatcagagagccttttatttcatgctctcacttggaatgcaggaccttttttctaactcaaggggccctgttgaatgataagcattctaatggaaccgttaaagacagaagcccttatagaaccctgatgagctgccctgttggtgaagctccttcaccatacaattcaaggtttgagtctgttgcttggtcagcaagtgcttgtcatgatggcattagttggttgacaattggtatttctggcccagacaatggggcggtggctgtattgaaatacaatggcataataacagatactattaagagttggagaagcaatatattgagaacacaagagtctgaatgtgcctgcattaatggttcttgctttaccataatgactgatggaccgagtaatggccaggcctcatacaaaattctcagaatagaaaagggaaaggtagtcaaatcagttgagttgaatgcccctaattaccactatgaggagtgctcctgttatcctgatgctagcgaggtaatgtgtgtgtgcagagataactggcatggttcaaaccgaccatgggtgtccttcaatcaaaatctggaatatcaaatagggtacatatgcagcggagtttttggagacaacccgcgccccagtgatggaacaggcagttgtggtccagtgtcctctaatggggcatatggagtgaagggattttcatttaaatacggtaatggtgtttggataggaagaactaaaagtactagctcaaggagtgggtttgagatgatctgggatcctaatgggtggacggagacagacagcagtttttctgtaaagcaagatattgtagcaataacggactggtcaggatatagcggaagttttgttcagcatccagaactgacggggttggattgcatgaggccttgcttctgggttgagctgatcagaggaagacccaaagagaacacgatttggaccagtggaagcagcatttctttttgtggagtaaatagcgacactgtgggttggtcttggccagacggtgctgagttgccattcaccattgacaagtag
PV267482     atgaatccaaatcaaaagataataactatcgggtcaatctgcatggtaattggaataataagtctggtgctacaaattggaaacataatctcaatatgggttagtcattcaattcaaactggaaaccagaaccacccagaaacatgcaatcaaagtgtcattacctacgaaaacaatacttgggtgaatcagacatacatcaacataagtaataccaatttaattgcagaacaggctgtagatccagtagcactagcaggtaattcctctctctgtccaatcagtggatgggccatatacagcaaggacaatggtataaggataggttccaaaggagatgtatttgtcatcagagagccttttatttcatgctctcacttggaatgcaggaccttttttctaactcaaggggccctgttgaatgataagcattctaatggaaccgttaaagacagaagcccttatagaaccctgatgagctgccctgttggtgaagctccttcaccatacaattcaaggtttgagtctgttgcttggtcagcaagtgcttgtcatgatggcattagttggttgacaattggtatttctggcccagacaatggggcggtggctgtattgaaatacaatggcataataacagatactattaagagttggagaagcaatatattgagaacacaagagtctgaatgtgcctgcattaatggttcttgctttaccataatgactgatggaccgagtaatggccaggcctcatacaaaattttcagaatagaaaagggaaaggtagtcaaatcagttgagttgaatgcccctaattatcactatgaggagtgctcctgttatcctgatgctagcgaggtaatgtgtgtgtgcagagataactggcatggttcaaaccgaccatgggtgtccttcaatcaaaatctggaatatcaaatagggtacatatgcagcggagtttttggagacaacccgcgccccagtgatggaacaggcagttgtggtccagtgtcctctaatggggcatatggagtgaagggattttcatttaaatacggtaatggtgtttggataggaagaactaaaagtactagctcaaggagtgggtttgagatgatctgggatcctaatgggtggacggagacagacagcagtttttctgtaaagcaagatattgtagcaataacggactggtcaggatatagcggaagttttgttcagcatccagaactgacggggttggattgcatgaggccttgcttctgggttgagctaattagaggaagacccagagagaacacgatttggaccagtggaagcagcatttctttttgtggagtaaatagcgacactgtgggttggtcttggccagacggtgctgagttgccattcaccattgacaagtag
PV267490     atgaatcctaatcaaaagataataactatcgggtcaatctgcatggtaattggaataataagtctggtgctacaaattggaaacataatctcaatatgggttagtcattcaattcaaactggaaaccagaaccacccagaaacatgcaatcaaagtgtcattacctacgaaaacaatacttgggtgaatcagacatacatcaacataagtaataccaatttaattgcagaacaggctgtagatccagtagcactagcaggtaattcctctctctgtccaatcagtggatgggccatatacagcaaggacaatggtataaggataggttccaaaggagatgtatttgtcatcagagagtcttttatttcatgctctcacttggaatgcaggaccttttttctaactcaaggggccctgttgaatgataagcattctaatggaaccgttaaagacagaagcccttatagaaccctgatgagctgccctgttggtgaagctccttcaccatacaattcaaggtttgagtctgttgcttggtcagcaagtgcttgtcatgatggcattagttggttgacaattggtatttctggcccagacaatggggcggtggctgtattgaaatacaatggcataataacagatactattaagagttggagaagcaatatattgagaacacaagagtctgaatgtgcctgcattaatggttcttgctttaccataatgactgatggaccgagtaatggccaggcctcatacaaaattctcagaatagaaaagggaaaggtagtcaaatcagttgagttgaatgcccctaattaccactatgaggagtgctcctgttatcctgatgctagcgaggtaatgtgtgtgtgcagagataactggcatggttcaaaccgaccatgggtgtccttcaatcaaaatctggaatatcaaatagggtacatatgcagcggagtttttggagacaacccgcgccccagtgatggaacaggcagttgtggtccagtgtcctctaatggggcatatggagtgaagggattttcatttaaatacggtaatggtgtttggataggaagaactaaaagtactagctcaaggagtgggtttgagatgatctgggatcctaatgggtggacggagacagacagcagtttttctgtaaagcaagatattgtagcaataacggactggtcaggatatagcggaagttttgttcagcatccagaactgacggggttggattgcatgaggccttgcttctgggttgagctgatcagaggaagacccaaagagaacacgatttggaccagtggaagcagcatttctttttgtggagtaaatagcgacactgtgggttggtcttggccagacggtgctgagttgccattcaccattgacaagtag
PV267498     atgaatccaaatcaaaagataataactatcgggtcaatctgcatggtaattggaataataagtctggtgctacaaattggaaacataatctcaatatgggttagtcattcaattcaaactggaaaccagaaccacccagaaacatgcaatcaaagtgtcattacctacgaaaacaatacttgggtgaatcagacatacatcaacataagtaataccaatttaattgcagaacaggctgtagatccagtagcactagcaggtaattcctctctctgtccaatcagtggatgggccatatacagcaaggacaatggtataaggataggttccaaaggagatgtatttgtcatcagagagccttttatttcatgctctcacttggaatgcaggaccttttttctaactcaaggggccctgttgaatgataagcattctaatggaaccgttaaagacagaagcccttatagaaccctgatgagctgccctgttggtgaagctccttcaccatacaattcaaggtttgagtctgttgcttggtcagcaagtgcttgtcatgatggcattagttggttgacaattggtatttctggcccagacaatggggcggtggctgtattgaaatacaatggcataataacagatactattaagagttggagaagcaatatattgagaacacaagagtctgaatgtgcctgcattaatggttcttgctttaccataatgactgatggaccgagtaatggccaggcctcatacaaaattctcagaatagaaaagggaaaggtagtcaaatcagttgagttgaatgcccctaattaccactatgaggagtgctcctgttatcctgatgctagcgaggtaatgtgtgtgtgcagagataactggcatggttcaaaccgaccatgggtgtccttcaatcaaaatctggaatatcaaatagggtacatatgcagcggagtttttggagacaacccgcgccccagtgatggaacaggcagttgtggtccagtatcctctaatggggcatatggagtgaagggattttcatttaaatacggtaatggtgtttggataggaagaactaaaagtactagctcaaggagtgggtttgagatgatctgggatcctaatgggtggacggagacagacagcagtttttctgtaaagcaagatattgtagcaataacggactggtcaggatatagcggaagttttgttcagcatccagaactgacggggttggattgcatgaggccttgcttctgggttgagctgatcagaggaagacccaaagagaacacgatttggaccagtggaagcagcatttctttttgtggagtaaatagcgacactgtgggttggtcttggccagacggtgctgagttgccattcaccattgacaagtag
PV267522     atgaatccaaatcaaaagataataactatcgggtcaatctgcatggtaattggaataataagtctggtgctacaaattggaaacataatctcaatatgggttagtcattcaattcaaactggaaaccagaaccacccagaaacatgcaatcaaagtgtcattacctacgaaaacaatacttgggtgaatcagacatacatcaacataagtaataccaatttaattgcagaacaggctgtagatccagtagcactagcaggtaattcctctctctgtccaatcagtggatgggccatatacagcaaggacaatggtataaggataggttccaaaggagatgtatttgtcatcagagagccttttatttcatgctctcacttggaatgcaggaccttttttctaactcaaggggccctgttgaatgataagcattctaatggaaccgttaaagacagaagccctcatagaaccctgatgagctgccctgttggtgaagctccttcaccatacaattcaaggtttgagtctgttgcttggtcagcaagtgcttgtcatgatggcattagttggttgacaatcggtatttctggcccagacaatggggcggtggctgtattgaaatacaatggcataataacagatactattaagagttggagaagcaatatattgagaacacaagagtctgaatgtgcctgcattaatggttcttgctttaccataatgactgatggaccgagtaatggccaggcctcatacaaaattttcagaatagaaaagggaaaggtagtcaaatcagttgagttgaatgcctctaattaccactatgaggagtgctcctgttatcctgatgctagcgaggtaatgtgtgtgtgcagagataactggcatggttcaaaccgaccatgggtgtccttcaatcaaaatctggaatatcaaatagggtacatatgcagcggagtttttggagacaacccgcgccccagtgatggaacaggcagttgtggtccagtgtcctctaatggggcatatggagtgaagggattttcatttaaatacggtaatggtgtttggataggaagaactaaaagtactagctcaaggagtgggtttgagatgatctgggatcctaatgggtggacggagacagacagcagtttttctgtaaagcaagatattgtagcaataacggactggtcaggatatagcggaagttttgttcagcatccagaactgacggggttgggttgcatgaggccttgcttctgggttgagctgatcagaggaagacccaaagagaacacgatttggaccagtggaagcagcatttctttttgtggagtaaatagcgacactgtgggttggtcttggccagacggtgctgagttgccattcaccattgacaagtag
PV267530     atgaatccaaatcaaaagataataactatcgggtcaatctgcatggtaattggaataataagtctggtgctacaaattggaaacataatctcaatatgggttagtcattcaattcaaactggaaaccagaaccacccagaaacatgcaatcaaagtgtcattacctacgaaaacaatacttgggtgaatcagacatacatcaacataagtaataccaatttaattgcagaacaggctgtagatccagtagcactatcaggtaattcctctctctgtccaatcagtggatgggccatatacagcaaggacaatggtataaggataggttccaaaggagatgtatttgtcatcagagagccttttatttcatgctctcacttggaatgcaggaccttttttctaactcaaggggccctgttgaatgataagcattctaatggaaccgttaaagacagaagcccttatagaaccctgatgagctgccctgttggtgaagctccttcaccatacaattcaaggtttgagtctgttgcttggtcagcaagtgcttgtcatgatggcattagttggttgacaattggtatttctggcccagacaatggggcggtggctgtattgaaatacaatggcataataacagatactattaagagttggagaagcaatatattgagaacacaagagtctgaatgtgcctgcattaatggttcttgctttaccataatgactgatggaccgagtaatggccaggcctcatacaaaattttcagaatagaaaagggaaaggtagtcaaatcagttgagttgaatgcccctaattaccactatgaggagtgctcctgttatcctgatgctagcgaggtaatgtgtgtgtgcagagataactggcatggttcaaaccgaccatgggtgtccttcaatcaaaatctggaatatcaaatagggtacatatgcagcggagtttttggagacaacccgcgccccagtgatggaacaggcagttgtggtccagtgtcctctaatggggcatatggagtgaagggattttcatttaaatacggtaatggtgtttggataggaagaactaaaagtactagctcaaggagtgggtttgagatgatctgggatcctaatgggtggacggagacagacagcagtttttctgtaaagcaagatattgtagcaataacggactggtcaggatatagcggaagttttgttcagcatccagaactgacggggttggattgcatgaggccttgcttctgggttgagctgatcagaggaagacccaaagagaacacgatttggaccagtggaagcagcatttctttttgtggagtaaatagcgacactgtgggttggtcttggccagacggtgctgagttgccattcaccattgacaagtag
PV267538     atgaatccaaatcaaaagataataactatcgggtcaatctgcatggtaattggaataataagtctggtgctacaaattggaaacataatctcaatatgggttagtcattcaattcaaactggaaaccagaaccacccagaaacatgcaatcaaagtgtcattacctacgaaaacaatacttgggtgaatcagacatacatcaacataagtaataccaatttaattgcagaacaggctgtagatccagtagcactagcaggtaattcctctctctgtccaatcagtggatgggccatatacagcaaggacaatggtataaggataggttccaaaggagatgtatttgtcatcagagagccttttatttcatgctctcacttggaatgcaggaccttttttctaactcaaggggccctgttgaatgataagcattctaatggaaccgttaaagacagaagcccttatagaaccctgatgagctgccctgttggtgaagctccttcaccatacaattcaaggtttgagtctgttgcttggtcagcaagtgcttgtcatgatggcattagttggttgacaattggtatttctggcccagacaatggggcggtgggtgtattgaaatacaatggcataataacagatactattaagagttggagaagcaatatattgagaacacaagagtctgaatgtgcctgcattaatggttcttgctttaccataatgactgatggaccgagtaatggccaggcctcatacaaaattttcagaatagaaaagggaaaggtagtcaaatcagttgagttgaatgcccctaattaccactatgaggagtgctcctgttatcctgatgctagcgaggtaatgtgtgtgtgcagagataactggcatggttcaaaccgaccatgggtgtccttcaatcaaaatctggaatatcaaatagggtacatatgcagcggagtttttggagacaacccgcgccccagtgatggaacaggcagttgtggtccagtgtcctctaatggggcatatggagtgaagggattttcatttaaatacggtaatggtgtttggataggaagaactaaaagtactagctcaaggagtgggtttgagatgatctgggatcctaatgggtggacggagacagacagcagtttttctgtaaagcaagatattgtagcaataacggactggtcaggatatagcggaagttttgttcagcatccagaactgacggggttggattgcatgaggccttgcttctgggttgagctgatcagaggaagacccaaagagaacacgatttggaccagtggaagcagcatttctttttgtggagtaaatagcgacactgtgggttggtcttggccagacggtgctgagttgccattcaccattgacaagtag
PV267562     atgaatccaaatcaaaagataataactatcgggtcaatctgcatggtaattggaataataagtctggtgctacaaattggaaacataatctcaatatgggttagtcattcaattcaaactggaaaccagaaccacccagaaacatgcaatcaaagtgtcattacctacgaaaacaatacttgggtgaatcagacatacatcaacataagtaataccaatttaattgcagaacaggctgtagatccagtagcactagcaggtaattcctctctctgtccaatcagtggatgggccatatacagcaaggacaatggtataaggataggttccaaaggagatgtatttgtcatcagagagccttttatttcatgctctcacttggaatgcaggaccttttttctaactcaaggggccctgttgaatgataagcattctaatggaaccgttaaagacagaagcccttatagaaccctgatgagctgccctgttggtgaagctccttcaccatacaattcaaggtttgagtctgttgcttggtcagcaagtgcttgtcatgatggcattagttggttgacaattggtatttctggcccagacaatggggcggtggctgtattgaaatacaatggcataataacagatactattaagagttggagaagcaatatattgagaacacaagagtctgaatgtgcctgcattaatggttcttgctttaccataatgactgatggaccgagtaatggccaggcctcatacaaaattctcagaatagaaaagggaaaggtagtcaaatcagttgagttgaatgcccttaattaccactatgaggagtgctcctgttatcctgatgctagcgaggtaatgtgtgtgtgcagagataactggcatggttcaaaccgaccatgggtgtccttcaatcaaaatctggaatatcaaatagggtacatatgcagcggagtttttggagacaacccgcgccccagtgatggaacaggcagttgtggtccagtgtcctctaatggggcatatggagtgaagggattttcatttaaatacggtaatggtgtttggataggaagaactaaaagtactagctcaaggagtgggtttgagatgatctgggatcctaatgggtggacggagacagacagcagtttttctgtaaagcaagatattgtagcaataacggactggtcaggatatagcggaagttttgttcagcatccagaactgacggggttggattgcatgaggccttgcttctgggttgagctgatcagaggaagacccaaagagaacacgatttggaccagtggaagcagcatttctttttgtggagtaaatagcgacactgtgggttggtcttggccagacggtgctgagttgccattcaccattgacaagtag
PV267578     atgaatccaaatcaaaagataataactgtcgggtcaatctgcatggtaattggaataataagtctggtgctacaaattggaaacataatctcaatatgggttagtcattcaattcaaactggaaaccagaaccacccagaaacatgcaatcaaagtgtcattacctacgaaaacaatacttgggtgaatcagacatacatcaacataagtaataccaatttaattgcagaacaggctgtagatccagtagcactagcaggtaattcctctctctgtccaatcagtggatgggccatatacagcaaggacaatggtataaggataggttccaaaggagatgtatttgtcatcagagagccttttatttcatgctctcacttggaatgcaggaccttttttctaactcaaggggccctgttgaatgataagcattctaatggaaccgttaaagacagaagcccttatagaaccctgatgagctgccctgttggtgaagctccttcaccatacaattcaaggtttgagtctgttgcttggtcagcaagtgcttgtcatgatggcattagttggttgacaattggtatttctggcccagacaatggggcggtggctgtattgaaatacaatggcataataacagatactattaagagttggagaagcaatatattgagaacacaagagtctgaatgtgcctgcattaacggttcttgctttaccataatgactgatggaccgagtaatggccaggcctcatacaaaattctcagaatagaaaagggaaaggtagtcaaatcagttgagttgaatgcccctaattaccactatgaggagtgctcctgttatcctgatgctagcgaggtaatgtgtgtgtgcagagataactggcatggttcaaaccgaccatgggtgtccttcaatcaaaatctggaatatcaaatagggtacatatgcagcggagtttttggagacaacccgcgccccagtgatggaacaggcagttgtggtccagtgtcctctaatggggcatatggagtgaagggattttcatttaaatacggtaatggtgtttggataggaagaactaaaagtactagctcaaggagtgggtttgagatgatctgggatcctaatgggtggacggagacagacagcagtttttctgtaaagcaagatattgtagcaataacggactggtcaggatatagcggaagttttgttcagcatccagaactgacggggttggattgcatgaggccttgcttctgggttgagctgatcagaggaagacccaaagagaacacgatttggaccagtggaagcagcatttctttttgtggagtaaatagcgacactgtgggttggtcttggccagacggtgctgagttgccattcaccattgacaagtag
PV267602     atgaatccaaatcaaaagataataactattgggtcaatctgcatggtaattggaataataagtctggtgctacaaattggaaacataatctcaatatgggttagtcattcaattcaaactggaaaccagaaccacccagaaacatgcaatcaaagtgtcattacctacgaaaacaatacttgggtgaatcagacatacatcaacataagtaataccaatttaattgcagaacaggctgtagatccagtagcactagcaggtaattcctctctctgtccaatcagtggatgggccatatacagcaaggacaatggtataaggataggttccaaaggagatgtatttgtcatcagagagccttttatttcatgctctcacttggaatgcaggaccttttttctaactcaaggggccctgttgaatgataagcattctaatggaaccgttaaagacagaagcccttatagaaccctgatgagctgccctgttggtgaagctccttcaccatacaattcaaggtttgagtctgttgcttggtcagcaagtgcttgtcatgatggcattagttggttgacaattggtatttctggcccagacaatggggcggtggctgtattgaaatacaatggcataataacagatactattaagagttggagaagcaatatattgagaacacaagagtctgaatgtgcctgcattaatggttcttgctttaccataatgactgatggaccgagtaatggccaggcctcatacaaaattctcagaatagaaaagggaaaggtagtcaaatcagttgagttgaatgcccctaattaccactatgaggagtgctcctgttatcctgatgctagcgaggtaatgtgtgtgtgcagagataactggcatggttcaaaccgaccatgggtgtccttcaatcaaaatctggaatatcaaatagggtacatatgcagcggagtctttggagacaacccgcgccccagtgatggaacaggcagttgtggtccagtgtcctctaatggggcatatggagtgaagggattttcatttaaatacggtaatggtgtttggataggaagaactaaaagtactagctcaaggagtgggtttgagatgatctgggatcctaatgggtggacggagacagacagcagtttttctgtaaagcaagatattgtagcaataacggactggtcaggatatagcggaagttttgttcagcatccagaactgacggggttggattgcatgaggccttgcttctgggttgagctgatcagaggaagacccaaagagaacacgatttggaccagtggaagcagcatttctttttgtggagtaaatagcgacactgtgggttggtcttggccagacggtgctgagttgccattcaccattgacaagtag
PV267610     atgaatccaaatcaaaagataataactatcgggtcaatctgcatggtaattggaataataagtctggtgctacaaattggaaacataatctcaatatgggttagtcattcaattcaaactggaaaccagaaccacccagaaacatgcaatcaaagtgtcattacctacgaaaacaatacttgggtgaatcagacatacatcaacataagtaataccaatttaattgcagaacaggctgtagatccagtagcactagcaggtaattcctctctctgtccaatcagtggatgggccatatacagcaaggacaatggtataaggataggttccaaaggagatgtatttgtcatcagagagccttttatttcgtgctctcacttggaatgcaggacctttttcctaactcaaggggccctgttgaatgataagcattctaatggaaccgttaaagacagaagcccttatagaaccctgatgagctgccctgttggtgaagctccttcaccatacaattcaaggtttgagtctgttgcttggtcagcaagtgcttgtcatgatggcattagttggttgacaattggtatttctggcccagacaatggggcggtggctgtattgaaatacaatggcataataacagatactattaagagttggagaagcaatatattgagaacacaagagtctgaatgtgcctgcattaatggttcttgctttaccataatgactgatggaccgagtaatggccaggcctcatacaaaattttcagaatagaaaagggaaaggtagtcaaatcagttgagttgaatgcctctaattaccactatgaggagtgctcctgttatcctgatgctagcgaggtaatgtgtgtgtgcagagataactggcatggttcaaaccgaccatgggtgtccttcaatcaaaacctggaatatcaaatagggtacatatgcagcggagtttttggagacaacccgcgccccagtgatggagcaggcagttgtggtccagtgtcctctaatggggcatatggagtgaagggattttcatttaaatacggtaatggtgtttggataggaagaactaaaaatactagctcaaggagtgggtttgagatgatctgggatcctaatgggtggacggagacagacagcagtttttctgtaaagcaagatattgtagcaataacggactggtcaggatatagcggaagttttgttcagcatccagaactgacggggttggattgcatgaggccttgcttctgggttgagctgatcagaggaagacccaaagagaacacgatttggaccagtggaagcagcatttctttttgtggagtaaatagcgacactgtgggttggtcttggccagacggtgctgagttgccattcaccattgacaagtag
PV267618     atgaatccaaatcaaaagataataactatcgggtcaatctgcatggtaattggaataataagtctggtgctacaaattggaaacataatctcaatatgggttagtcattcaattcaaactggaaaccagaaccacccagaaacatgcaatcaaagtgtcattacctacgaaaacaatacttgggtgaatcagacatacatcaacataagtaataccaatttaattgcagaacaggctgtagatccagtagcactagcaggtaattcctctctctgtccaatcagtggatgggccatatacagcaaggacaatggtataaggataggttccaaaggagatgtatttgtcatcagagagccttttatttcatgctctcacttggaatgcaggaccttttttctaactcaaggggccctgttgaatgataagcattctaatggaaccgttaaagacagaagcccttatagaaccctgatgagctgccctgttggtgaagctccttcaccatacaattcaaggtttgagtctgttgcttggtcagcaagtgcttgtcatgatggcattagttggttgacaattggtatttctggcccagacaatggggcggtggctgtattgaaatacaatggcataataacagatactattaagagttggagaagcaatatattgagaacacaagagtctgaatgtgcctgcattaatggttcttgctttaccataatgactgatggaccgagtaatggccaggcctcatacaaaattctcagaatagaaaagggaaaggtagtcaaatcagttgagttgaatgcccctaattaccactatgaggagtgctcctgttatcctgatgctagcgaggtaatgtgtgtgtgcagagataactggcatggttcaaaccgaccatgggtgtccttcaatcaaaatctggaatatcaaatagggtacatatgcagcggagtttttggagacaacccgcgccccagtgatggaacaggcagttgtggtccagtgtcctctaatggggcatatggagtgaagggattttcatttaaatacggtaatggtgtttggataggaagaactaaaagtactagctcaaggagtgggtttgagatgatctgggatcctaatgggtggacggagacagacagcagtttttctgtaaagcaagatattgtagcaataacggactggtcaggatatagcggaagttttgttcagcatccagaactgacggggttggattgcatgaggccttgcttctgggttgagctgatcagaggaagacccaaagagaacacgatttggaccagtggaagcagcatttctttttgtggagtaaatagcgacactgtgggttggtcttggccagacggtgctgagttgccattcaccattgacaagtag
PV267626     atgaatccaaatcaaaagataataactatcgggtcaatctgcatggtaattggaataataagtctggtgctacaaattggaaacataatctcaatatgggttagtcattcaattcaaactggaaaccagaaccacccagaaacatgcaatcaaagtgtcattacctacgaaaacaatacttgggtgaatcagacacacatcaacataagtaataccaatttaattgcagaacaggctgtagatccagtagcactagcaggtaattcctctctctgtccaatcagtggatgggccatatacagcaaggacaatggtataaggataggttccaaaggagatgtatttgtcatcagagagccttttatttcatgctctcacttggaatgcaggactttttttctaactcaaggggccctgttgaatgataagcattctaatggaaccgttaaagacagaagcccttatagaaccctgatgagctgccctgttggtgaagctccttcaccatacaattcaaggtttgagtctgttgcttggtcagcaagtgcttgtcatgatggcattagttggttgacaattggtatttctggcccagacaatggggcggtggctgtattgaaatacaatggcataataacagatactattaagagttggagaagcaatatattgagaacacaagagtctgaatgtgcctgcattaatggttcttgctttaccataatgactgatggaccgagtaatggccaggcctcatacaaaattttcagaatagaaaagggaaaggtagtcaaatcagttgagttgaatgcccctaattaccactatgaggagtgctcctgttatcctgatgctagcgaggtaatgtgtgtgtgcagagataactggcatggttcaaaccgaccatgggtgtctttcaatcaaaatctggaatatcaaatagggtacatatgcagcggagtttttggagacaacccgcgccccagtgatggaacaggcagttgtggtccagtgtcctctaatggggcatatggagtgaagggattttcatttaaatacggtaatggtgtttggataggaagaactaaaagtactagctcaaggagtgggtttgagatgatctgggatcctaatgggtggacggagacagacagcagtttttctgtaaagcaagatattgtagcaataacggactggtcaggatatagcggaagttttgttcagcatccagaactgacggggttggattgcatgaggccttgcttctgggttgagctgatcagaggaagacccaaagagaacacgatttggaccagtggaagcagcatttctttttgtggagtaaatagcgacactgtgggttggtcttggccagacggtgctgaattgccattcaccattgacaagtag
PV267634     atgaatccaaatcaaaagataataactatcgggtcaatctgcatggtaattggaataataagtctggtgctacaaattggaaacataatctcaatatgggttagtcattcaattcaaactggaaaccagaaccacccagaaacgtgcaatcaaagtgtcattacctacgaaaacaatacttgggtgaatcaaacatacatcaacataagtaataccaatttaattgcagaacaggctgtagatccagtagcactagcaggtaattcctctctctgtccaatcagtggatgggccatatacagcaaggacaatggtataaggataggttccaaaggagatgtatttgtcatcagagagccttttatttcatgctctcacttggaatgcaggaccttttttctaactcaaggggccctgttgaatgataagcattctaatggaaccgttaaagacagaagcccttatagaaccctgatgagctgccctgttggtgaagctccttcaccatacaattcaaggtttgagtctgttgcttggtcagcaagtgcttgtcatgatggcattagttggttgacaattggtatttctggcccagacaatggggcggtggctgtattgaaatacaatggcataataacagatactattaagagttggagaagcaatatattgagaacacaagagtctgaatgtgcctgcattaatggttcttgctttaccataatgactgatggaccgagtaatggccaggcctcatacagaattttcagaatagaaaagggaaaggtagtcaaatcagttgagttgaatgcctctaattaccactatgaggagtgctcctgttatcctgatgctagcgaggtaatgtgtgtgtgcagagataactggcatggttcaaaccgaccatgggtgtccttcaatcaaaatctggaatatcaaatagggtacatatgcagcggagtttttggagacaacccgcgccccagtgatggaacaggcagttgtggtccagtgtcctctaatggggcatatggagtgaagggattttcatttaaatacggtaatggtgtttggataggaagaactaaaagtactagctcaaggagtgggtttgagatgatctgggatcctaatgggtggacggagacagacagcagtttttctgtaaagcaagatattgtagcaataacggactggtcaggatatagcggaagttttgttcagcatccagaactgacggggttggattgcatgaggccttgcttctgggttgagctgatcagaggaagacccaaagagaacacgatttggaccagtggaagcagcatttctttttgtggagtaaatagcgacactgtgggttggtcttggccagacggtgctgagttgccattcaccattgacaagtag
PV267650     atgaatccaaatcaaaagataataactatcgggtcaatctgcatggtaattggaataataagtctggtgctacaaattggaaacataatctcaatatgggttagtcattcaattcaaactggaaaccagaaccacccagaaacatgcaatcaaagtgtcactacctacgaaaacaatacttgggtgaatcagacatacatcaacataagtaataccaatttaattgcagaacaggctgtagatccagtagcactagcaggtaattcctctctctgtccaatcagtggatgggccatatacagcaaggacaatggtataaggataggttccaaaggagatgtatttgtcatcagagagccttttatttcatgctctcacttggaatgcaggaccttttttctaactcaaggggccctattgaatgataagcattctaatggaaccgttaaagacagaagcccttatagaaccctgatgagctgccctgttggtgaagctccttcaccatacaattcaaggtttgagtctgttgcttggtcagcaagtgcttgtcatgatggcattagttggttgacaattggtatttctggcccagacaatggggcggtggctgtattgaaatacaatggcataataacagatactattaagagttggagaagcaatatattgagaacacaagagtctgaatgtgcctgcattaatggttcttgctttaccataatgactgatggaccgagtaatggccaggcctcatacaaaattttcagaatagaaaagggaaaggtagtcaaatcagttgagttgaatgcctctaattaccactatgaggagtgctcctgttatcctgatgctagcgaggtaatgtgtgtgtgcagagataactggcatggttcaaaccgaccatgggtgtccttcaatcaaaatctggaatatcaaatagggtacatatgcagcggagtttttggagacaacccgcgccccagtgatggaacaggcagttgtggtccagtgtcctctaatggggcatatggagtgaagggattttcatttaaatacggtaatggtgtttggataggaagaactaaaagtactagctcaaggagtgggtttgagatgatctgggatcctaatgggtggacggagacagacagcagtttttctgtaaagcaagatattgtagcaataacggactggtcaggatatagcggaagttttgttcagcatccagaactgacgggtttggattgcatgaggccttgcttctgggttgagctgatcagaggaagacccaaagagaacacgatttggaccagtggaagcagcatttctttttgtggagtaaatagcgacactgtgggttggtcttggccagacggtgctgagttgccattcaccattgacaagtag
PV267658     atgaatccaaatcaaaagataacaactatcgggtcaatctgcatggtaattggaataataagtctggtgctacaaattggaaacataatctcaatatgggttagtcattcaattcaaactggaaaccagaaccacccagaaacatgcaatcaaagtgtcattacctacgaaaacaatacttgggtgaatcagacatacatcaacataagtaataccaatttaattgcagaacaggctgtagatccagtagcactagcaggtaattcctctctctgtccaatcagtggatgggccatatacagcaaggacaatggtataaggataggttccaaaggagatgtatttgtcatcagagagccttttatttcatgctctcacttggaatgcaggaccttttttctaactcaaggggccctgttgaatgataagcattctaatggaaccgttaaagacagaagcccttatagaaccctgatgagctgccctgttggtgaagctccttcaccatacaattcaaggtttgagtctgttgcttggtcagcaagtgcttgtcatgatggcattagttggttgacaattggtatttctggcccagacaatggggcggtggctgtattgaaatacaatggcataataacagatactattaagagttggagaagcaatatattgagaacacaagagtctgaatgtgcctgcattaatggttcttgctttaccataatgactgatggaccgagtaatggccaggcctcatacaaaattttcagaatagaaaagggaaaggtagtcaaatcagttgagttgaatgcccctaattaccactatgaggagtgctcctgttatcctgatgctagcgaagtaatgtgtgtgtgcagagataactggcatggttcaaaccgaccatgggtgtccttcaatcaaaatctggaatatcaaatagggtacatatgcagcggagtttttggagacaacccgcgccccagtgatggaacaggcagttgtggtccagtgtcctctaatggggcatatggagtgaagggattttcatttaaatacggtaatggtgcttggataggaagaactaaaagtactagctcaaggagtgggtttgagatgatctgggatcctaatgggtggacggagacagacagcagtttttctgtaaagcaagatattgtagcaataacggactggtcaggatatagcggaagttttgttcagcatccagaactgacggggttggattgcatgaggccttgcttctgggttgagctgatcagaggaagacccaaagagaacacgatttggaccagtggaagcagcatttctttttgtggagtaaatagcgacactgtgggttggtcttggccagacggtgctgaattgccattcaccattgacaagtag
PV267666     atgaatccaaatcaaaagataataactatcgggtcaatctgcatggtaattggaataataagtctggtgctacaaattggaaacataatctcaatatgggttagtcattcaattcaaactggaaaccagaaccacccagaaacatgcaatcaaagtgtcattacctacgaaaacaatacttgggtgaatcagacatacatcaacataagtaataccaatttaattgcagaacaggctgtagatccagtagcactagcaggtaattcctctctctgtccaatcagtggatgggccatatacagcaaggacaatggtataaggataggttccaaaggagatgtatttgtcatcagagagccttttatttcatgctctcacttggaatgcaggaccttttttctaactcaaggggccctgttgaatgataagcattctaatggaaccgttaaagacagaagcccttatagaaccctgatgagctgccctgttggtgaagctccttcaccatacaattcaaggtttgagtctgttgcttggtcagcaagtgcttgtcatgatggcattagttggttgacaattggtatttctggcccagacaatggggcggtggctgtattgaaatacaatggcataataacagatactattaagagttggagaagcaatatattgagaacacaagagtctgaatgtgcctgcattaatggttcttgctttaccataatgactgatggaccgagtaatggccaggcctcatacaaaattttcagaatagaaaagggaaaggtagtcaaatcagttgagttgaatgcccctaattaccactatgaggagtgctcctgttatcctgatgctagcgaggtaatgtgtgtgtgcagagataactggcatggttcaaaccgaccatgggtgtccttcaatcaaaatctggaatatcaaatagggtacatatgcagcggagtttttggagacaacccgcgccccagtgatggaacaggcagttgtggtccagtgtcctctaatggggcatatggagtgaagggattttcatttaaatacggtaatggtgtttggatagggagaactaaaagtactagctcaaggagtgggtttgagatgatctgggatcctaatgggtggacggagacagacagcagtttttctgtaaagcaagatattgtagcaataatggactggtcaggatatagcggaagttttgttcagcatccagaactgacggggttggattgcatgaggccttgcttctgggttgagctgatcagaggaagacccaaagagaacacgatttggaccagtggaagcagcatttctttttgtggagtaaatagcgacactgtgggttggtcttggccagacggtgctgagttgccattcaccattgacaagtag
PV267674     atgaatccaaatcaaaagataataactatcgggtcaatctgcatggtaattggaataataagtctggtgctacaaattggaaacataatctcaatatgggttagtcattcaattcaaactggaaaccagaaccacccagaaacatgcaatcaaagtgtcattacctacgaaaacaatacttgggtgaatcagacatacattaacataagtaataccaatttaattgcagaacaggctgtagatccagtagcactagcaggtaattcctctctctgtccaatcagtggatgggccatatacagcaaggacaatggtataaggataggttccaaaggagatgtatttgtcatcagagagccttttatttcatgctctcacttggaatgcaggaccttttttctaactcaaggggccctgttgaatgataagcattctaatggaaccgttaaagacagaagcccttatagaaccctgatgagctgccctgttggtgaagctccttcaccatacaattcaaggtttgagtctgttgcttggtcagcaagtgcttgtcatgatggcattagttggttgacaattggtatttctggcccagacaatggggctgtggctgtattgaaatacaatggcataataacagatactattaagagttggagaagcaatatattgagaacacaagagtctgaatgtgcctgcattaatggttcttgctttaccataatgactgatggaccgagtaatggccaggcctcatacaaaattttcagaatagaaaagggaaaggtagtcaaatcagttgagttgaatgcccctaattaccactatgaggagtgctcctgttatcctgatgctagcgaggtaatgtgtgtgtgcagagataactggcatggttcaaaccgaccatgggtgtccttcaatcaaaatctggaatatcaaatagggtacatatgcagcggagtttttggagacaacccgcgccccagtgatggaacaggcagttgtggtccagtgtcctctaatggggcatatggagtgaagggattttcatttaaatacggtaatggtgtttggataggaagaactaaaagtactagctcaaggagtgggtttgagatgatctgggatcctaatgggtggacggagacagacagcagtttttctgtaaagcaagatattgtagcaataacggactggtcaggatatagcggaagttttgttcagcatccagaactgacggggttggattgcatgaggccttgcttctgggttgagctgatcagaggaagacccaaagagaacacgatttggaccagtggaagcagcatttctttttgtggagtaaatagcgacactgtgggttggtcttggccagacggtgctgaattgccattcaccattgacaagtag
PV267682     atgaatccaaatcaaaagataataactatcgggtcaatctgcatggtaattggaataataagtctggtgctacaaattggaaacataatctcaatatgggttagtcattcaattcaaactggaaaccagaactacccagaaacatgcaatcaaagtgtcattacctacgaaaacaatacttgggtgaatcagacatacatcaacataagtaataccaatttaattgcagaacaggctgtagatccagtagcactagcaggtaattcctctctctgtccaatcagtggatgggccatatacagcaaggacaatggtataaggataggttccaaaggagatgtatttgtcatcagagagccttttatttcatgctctcacttggaatgcaggaccttttttctaactcaaggggccctgttgaatgataagcattctaatggaaccgttaaagacagaagcccttatagaaccctgatgagctgccctgttggtgaagctccttcaccatacaattcaaggtttgagtctgttgcttggtcagcaagtgcttgtcatgatggcattagttggttgacaattggtatttctggcccagacaatggggcggtggctgtattgaaatacaatggcataataacagatactattaagagttggagaagcaatatattgagaacacaagagtctgaatgtgcctgcattaatggttcttgctttaccataatgactgatggaccgagtaatggccaggcctcatacagaattttcagaatagaaaagggaaaggtagtcaaatcagttgagttgaatgcctctaattaccactatgaggagtgctcctgttatcctgatgctagcgaggtaatgtgtgtgtgcagagataactggcatggttcaaaccgaccatgggtgtccttcaatcaaaatctggaatatcaaatagggtacatatgcagcggagtttttggagacaacccgcgccccagtgatggaacaggcagttgtggtccagtgtcctctaatggggcatatggagtgaagggattttcatttaaatacggtaatggtgtttggataggaagaactaaaagtactagctcaaggagtgggtttgagatgatctgggatcctaatgggtggacggagacagacagcagtttttctgtaaagcaagatattgtagcaataacggactggtcaggatatagcggaagttttgttcagcatccagaactgacggggttggattgcatgaggccttgcttctgggttgagctgatcagaggaaggcccaaagagaacacgatttggaccagtggaagcagcatttctttttgtggagtaaatagcgacactgtgggttggtcttggccagacggtgctgagttgccattcaccattgacaagtag
PV267690     atgaatccaaatcaaaagataataactatcgggtcaatctgcatggtaattggaataataagtctggtgctacaaattggaaacataatctcaatatgggttagtcattcaattcaaactggaaaccagaaccacccagaaacatgcaatcaaagtgtcattacctacgaaaacaatacttgggtgaatcagacatacatcaacataagtaataccaatttaattgcagaacaggctgtagatccagtagcactagcaggtaattcctctctctgtccaatcagtggatgggccatatacagcaaggacaatggtataaggataggttccaaaggagatgtatttgtcatcagagagccttttatttcatgctctcacttggaatgcaggaccttttttctaactcaaggggccctgttgaatgataagcattctaatggaaccgttaaagacagaagcccttatagaaccctgatgagctgccctgttggtgaagctccttcaccatacaattcaaggtttgagtctgttgcttggtcagcaagtgcttgtcatgatggcattagttggttgacaattggtatttctggcccagacaatggggcggtggctgtattgaaatacaatggcataataacagatactattaagagttggagaagcaatatattgagaacacaagagtctgaatgtgcctgcattaatggttcttgctttaccataatgactgatggaccgagtaatggccaggcctcatacaaaattttcagaatagaaaagggaaaggtaatcaaatcagttgagttgaatgcccctaattaccactatgaggagtgctcctgttatcctgatgctagcgaggtaatgtgtgtgtgcagagataactggcatggttcaaaccgaccatgggtgtccttcaatcaaaatctggaatatcaaatagggtacatatgcagcggagtttttggagacaacccgcgccccagtgatggaacaggcagttgtggtccagtgtcctctaatggggcatatggagtgaagggattttcatttaaatacggtaatggtgtttggataggaagaactaaaagtactagctcaaggagtgggtttgagatgatctgggatcctaatgggtggacggagacagacagcagtttttctgtaaagcaagatattgtaacaataacggactggtcaggatatagcggaagttttgttcagcatccagaactgacggggttggattgcatgaggccttgcttctgggttgagctgatcagaggaagacccaaagagaacacgatttggaccagtggaagcagcatttctttttgtggagtaaatagcgacactgtgggttggtcttggccagacggtgctgaattgccattcaccattgacaagtag
PV267698     atgaatccaaatcaaaagataataactatcgggtcaatctgcatggtaattggaataataagtctggtgctacaaattggaaacataatctcaatatgggttagtcattcaattcaaactggaaaccagaaccacccagaaacatgcaatcaaagtgtcattacctacgaaaacaatacttgggtgaatcagacatacatcaacataagtaataccaatttaattgcagaacaggctgtagatccagtagcactagcaggtaattcctctctctgtccaatcagtggatgggccatatacagcaaggacaatggtataaggataggttccaaaggagatgtatttgtcatcagagagccttttatttcatgctctcacttggaatgcaggaccttttttctaactcaaggggccctgttgaatgataagcattctaatggaaccgttaaagacagaagcccttatagaaccctgatgagctgccctgttggtgaagctccttcaccatacaattcaaggtttgagtctgttgcttggtcagcaagtgcttgtcatgatggcattagttggttgacaattggtatttctggcccagacaatggggcggtggctgtattgaaatacaatggcataataacagatactattaagagttggagaagcaatatattgagaacacaagagtctgaatgtgcctgcattaatggttcttgctttaccataatgactgatggaccgagtaatggccaggcctcatacaaaattttcagaatagaaaagggaaaggtagtcaaatcagttgagttgaatgcccctaattaccactatgaggagtgctcctgttatcctgatgctagcgaggtaatgtgtgtgtgcagagataactggcatggttcaaaccgaccatgggtgtccttcaatcaaaatctggaatatcaaatagggtacatatgcagcggagtttttggagacaacccgcgccccagtgatggaacaggcagttgtggtccagtgtcctctaatggggcatatggagtgaagggattttcatttaaatacggtaatggtgtttggataggaagaactaaaagtactagctcaaggagtgggtttgagatgatctgggatcctaatgggtggacggagacagacagcagtttttctgtacagcaagatattgtagcaataacggactggtcaggatatagcggaagttttgttcagcatccagaactgacggggttggattgcatgaggccttgcttctgggttgagctgatcagaggaagacccaaagagagcacgatttggaccagtggaagcagcatttctttttgtggagtaaatagcgacactgtgggttggtcttggccagacggtgctgagttgccattcaccattgacaagtag
PV267706     atgaatccaaatcaaaagataataactatcgggtcaatctgcatggtaattggaataataagtctggtgctacaaattggaaacataatctcaatatgggttagtcattcaattcaaactggaaaccagaaccacccagaaacatgcaatcaaagtgtcattacctacgaaaacaatacttgggtgaatcagacatacatcaacataagtaataccaatttaattgcagaacaggctgtagatccagtagcactagcaggtaattcctctctctgtccaatcagtggatgggccatatacagcaaggacaatggtataaggataggttccaaaggagatgtatttgtcatcagagagccttttatttcatgctctcacttggaatgcaggaccttttttctaactcaaggggccctgttgaatgataagcattctaatggaaccgttaaagacagaagcccttatagaaccctgatgagctgccctgttggtgaagctccttcaccatacaattcaaggtttgagtctgttgcttggtcagcaagtgcttgtcatgatggcattagttggttgacaattggtatttctggcccagacaatggggcagtggctgtattgaaatacaatggcataataacagatactattaagagttggagaagcaatatattgagaacacaagagtctgaatgtgcctgcattaatggttcttgctttaccataatgactgatggaccgagtaatggccaggcctcatacaaaattctcagaatagaaaagggaaaggtagtcaaatcagttgagttgaatgcccctaattaccactatgaggagtgctcctgttatcctgatgctagcgaggtaatgtgtgtgtgcagagataactggcatggttcaaaccgaccatgggtgtccttcaatcaaaatctggaatatcaaatagggtacatatgcagcggagtttttggagacaacccgcgccccagtgatggaacaggcagttgtggtccagtgtcctctaatggggcatatggagtgaagggattttcatttaaatacggtaatggtgtttggataggaagaactaaaagtactagctcaaggagtgggtttgagatgatctgggatcctaatgggtggacggagacagacagcagtttttctgtaaagcaagatattgtagcaataacggactggtcaggatatagcggaagttttgttcagcatccagaactgacggggttggattgcatgaggccttgcttctgggttgagctgatcagaggaagacccaaagagaacacgatttggaccagtggaagcagcatttctttttgtggagtaaatagcgacactgtgggttggtcttggccagacggtgctgagttgccattcaccattgacaagtag
PV267730     atgaatccaaatcaaaagatgataactatcgggtcaatctgcatggtaattggaataataagtctggtgctacaaattggaaacataatctcaatatgggttagtcattcaattcaaactggaaaccagaaccacccagaaacatgcaatcaaagtgtcattacctacgaaaacaatacttgggtgaatcagacatacatcaacataagtaataccaatttaattgcagaacaggctgtagatccagtagcactagcaggtaattcctctctctgtccaatcagtggatgggccatatacagcaaggacaatggtataaggataggttccaaaggagatgtatttgtcatcagagagccttttatttcatgctctcacttggaatgcaggaccttttttctaactcaaggggccctgttgaatgataagcattctaatggaaccgttaaagacagaagcccttatagaaccctgatgagctgccctgttggtgaagctccttcaccatacaattcaaggtttgagtctgttgcttggtcagcaagtgcttgtcatgatggcattagttggttgacaattggtatttctggcccagacaatggggctgtggctgtattgaaatacaatggcataataacagatactattaagagttggagaagcaatatattgagaacacaagagtctgaatgtgcctgcattaatggttcttgctttaccataatgactgatggaccgagtaatggccaggcctcatacaaaattttcagaatagaaaagggaaaggtagtcaaatcagttgagttgaatgcccctaattaccactatgaggagtgctcctgttatcctgatgctagcgaggtaatgtgtgtgtgcagagataactggcatggttcaaaccgaccatgggtgtccttcaatcaaaatctggaatatcaaatagggtacatatgcagcggagtttttggagacaacccgcgccccagtgatggaacaggcagttgtggtccagtgtcctctaatggggcatatggagtgaagggattttcatttaaatacggtaatggtgtttggataggaagaactaaaagtactagctcaaggagtgggtttgaaatgatctgggatcctaatgggtggacggagacagacagcagtttttctgtaaagcaagatattgtagcaataacggactggtcaggatatagcggaagttttgttcagcatccagaactgacggggttggattgcatgaggccttgcttctgggttgagctgatcagaggaagacccaaagagaacacgatttggaccagtggaagcagcatttctttttgtggagtaaatagcgacactgtgggttggtcttggccagacggtgctgaattgccattcaccattgacaagtag
PV336326     atgaatccaaatcaaaagataataactatcgggtcaatctgcatggtaattggaataataagtctggtgctacaaattggaaacataatctcaatatgggttagtcattcaattcaaactggaaaccagaaccacccagaaacatgcaatcaaagtgtcattacctacgaaaacaatacttgggtgaatcagacatacatcaacataagtaataccaatttaattgcagaacaggctgtagatccagtagcactagcaggtaattcctctctctgtccaatcagtggatgggccatatacagcaaggacaatggtataaggataggttccaaaggagatgtatttgtcatcagagagccttttatttcatgctctcacttggaatgcaggaccttttttctaactcaaggggccctgttgaatgataagcattctaatggaaccgttaaagacagaagcccttatagaaccctgatgagctgccctgttggtgaagctccttcaccatacaattcaaggtttgagtctgttgcttggtcagcaagtgcttgtcatgatggcattagttggttgacaattggtatttctggcccagacaatggggcggtggctgtattgaaatacaatggcataataacagatactattaagagttggaggagcaatatattgagaacacaagagtctgaatgtgcctgcattaatggttcttgctttaccataatgactgatggaccgagtaatggccaggcctcatacaaaattctcagaatagaaaagggaaaggtagtcaaatcagttgagttgaatgcccctaattaccactatgaggagtgctcctgttatcctgatgctagcgaggtaatgtgtgtgtgcagagataactggcatggttcaaaccgaccatgggtgtccttcaatcaaaatctggaatatcaaatagggtacatatgcagcggagtttttggagacaacccgcgccccagtgatggaacaggcagttgtggtccagtgtcctctaatggggcatatggagtgaagggattttcatttaaatacggtaatggtgtttggataggaagaactaaaagtactagctcaaggagtgggtttgagatgatctgggatcctaatgggtggacggagacagacagcagtttttctgtaaagcaagatattgtagcaataacggactggtcaggatatagcggaagttttgttcagcatccagaactgacggggttggattgcatgaggccttgcttctgggttgagctgatcagaggaagacccaaagagaacacgatttggaccagtggaagcagcatttctttttgtggagtaaatagcgacactgtgggttggtcttggccagacggtgctgagttgccattcaccattgacaagtag
PV336334     atgaatccaaatcaaaagataataactatcgggtcaatctgcatggtaattggaataataagtctggtgctacaaattggaaacataatctcaatatgggttagtcattcaattcaaactggaaaccagaaccacccagaaacatgcaatcaaagtgtcattacctacgaaaacaatacttgggtgaatcagacatacatcaacataagtaataccaatttaattgcagaacaggctgtagatccagtagcactagcaggtaattcctctctctgtccaatcagtggatgggccatatacagcaaggacaatggtataaggataggttccaaaggagatgtatttgtcatcagagagccttttatttcatgctctcacttggaatgcaggaccttttttctaactcaaggggccctgttgaatgataagcgttctaatggaaccgttaaagacagaagcccttatagaaccctgatgagctgccctgttggtgaagctccttcaccatacaattcaaggtttgagtctgttgcttggtcagcaagtgcttgtcatgatggcattagttggttgacaattggtatttctggcccagacaatggggcggtggctgtattgaaatacaatggcataataacagatactattaagagttggagaagcaatatattgagaacacaagagtctgaatgtgcctgcattaatggttcttgctttaccataatgactgatggaccgagtaatggccaggcctcatacaaaattttcagaatagaaaagggaaaggtagtcaaatcagttgagttgaatgcccctaattaccactatgaggagtgctcctgttatcctgatgctagcgaggtaatgtgtgtgtgcagagataactggcatggttcaaaccgaccatgggtgtccttcaatcaaaatctggaatatcaaatagggtacatatgcagcggagtttttggagacaacccgcgccccagtgatggaacaggcagttgtggtccagtgtcctctaatggggcatatggagtgaagggattctcatttaaatacggtaatggtgtttggataggaagaactaaaagtactagctcaaggagtgggtttgagatgatctgggatcctaatgggtggacggagacagacagcagtttttctgtaaagcaagatattgtagcaataacggactggtcaggatatagcggaagttttgttcagcatccagaactgacggggttggattgcatgaggccttgcttctgggttgagctgatcagaggaagacccaaagagaacacgatttggaccagtggaagcagcatttctttttgtggagtaaatagcgacactgtgggttggtcttggccagacggtgctgagttgccattcaccattgacaagtag
PV336406     atgaatccaaatcaaaagataataactatcgggtcaatctgcatggtaattggaataataagtctggtgctacaaattggaaacataatctcaatatgggttagtcattcaattcaaactggaaaccagaaccacccagaaacatgcaatcaaagtgtcattacctacgaaaacaatacttgggtgaatcagacatacatcaacataagtaataccaatttaattgcagaacaggctgtagatccagtagcactagcaggtaattcctctctctgtccaatcagtggatgggccatatacagcaaggacaatggtataaggataggttccaaaggagatgtatttgtcatcagagagccttttatttcatgctctcacttggaatgcaggaccttttttctaactcaaggggccctgttgaatgataagcattctaatggaaccgttaaagacagaagcccttatagaaccctgatgagctgccctgttggtgaagctccttcaccatacaattcaaggtttgagtctgttgcttggtcagcaagtgcttgtcatgatggcattagttggttgacaattggtatttctggcccagacaatggggcggtggctgtattgaaatacaatggcataataacagatactattaagagttggagaagcaatatattgagaacacaagagtctgaatgtgcctgcattaatggttcttgctttaccataatgactgatggaccgagtaatggccaggcctcatacagaattttcagaatagaaaagggaaaggtagtcaaatcagttgagttgaatgcctctaattaccactatgaggagtgctcctgttatcctgatgctagcgaggtaatgtgtgtgtgcagagataactggcatggttcaaaccgaccatgggtgtccttcaatcaaaatctggaatatcaaatagggtacatatgcagcggagtttttggagacaacccgcgccccagtgatggaacaggcagttgtggtccagtgtcctctaatggggcatatggagtgaagggattttcatttaaatacggtaatggtgtttggataggaagaactaaaagtactagctcaaggagtgggtttgagatgatctgggatcctaatgggtggacggagacagacagcagtttttctgtaaagcaagatattgtagcaataacggactggtcaggatatagcggaagttttgttcagcatccagaactgacggggttggattgcatgaggccttgcttctgggttgagctgatcagaggaagacccaaagagaacacgatttggaccagtggaagcagcatttctttttgtggagtaaatagcgacactgtgggttggtcttggccagacggtgctgagttgccattcaccattgacaagtag
PV336454     atgaatccaaatcaaaagataataactatcgggtcaatctgcatggtaattggaataataagtctggtgctacaaattggaaacataatctcaatatgggttagtcattcaattcaaactggaaaccagaaccacccagaaacatgcaatcaaagtgtcattacctacgaaaacaatacttgggtgaatcagacatacatcaacataagtaataccaatttaattgcagaacaggctgtagatccagtagcactagcaggtaattcctctctctgtccaatcagtggatgggccatatacagcaaggacaatggtataaggataggttccaaaggagatgtatttgtcatcagagagccttttatttcatgctctcacttggaatgcaggaccttttttctaactcaaggggccctgttgaatgataagcattctaatggaaccgttaaagacagaagcccttatagaaccctgatgagctgccctgttggtgaagctccttcaccatacaattcaaggtttgagtctgttgcttggtcagcaagtgcttgtcatgatggcattagttggttgacaattggtatttctggcccagacaatggggcggtggctgtattgaaatacaatggcataataacagatactattaagagttggagaagcaatatattgagaacacaagagtctgaatgtgcctgcattaatggttcttgctttaccataatgactgatggaccgagtaatggccaggcctcatacaaaattttcagaatagaaaagggaaaggtagtcaaatcagttgagttgaatgcccctgattaccactatgaggagtgctcctgttatcctgatgctagcgaggtaatgtgtgtgtgcagagataactggcatggttcaaaccgaccatgggtgtccttcaatcaaaatctggaatatcaaatagggtacatatgcagcggagtttttggagacaacccgcgccccagtgatggaacaggcagttgtggtccagtgtcctctaatggggcatatggagtgaagggattttcatttaaatacggtaatggtgtttggataggaagaactaaaagtactagctcaaggagtgggtttgagatgatctgggatcctaatgggtggacggagacagacagcagtttttctgtaaagcaagatattgtagcaataacggactggtcaggatatagcggaagttttgttcagcatccagaactgacggggttggattgcatgaggccttgcttctgggttgagctgatcagaggaagacccaaagagaacacgatttggaccagtggaagcagcatttctttttgtggagtaaatagcgacactgtgggttggtcttggccagatggtgctgagttgccattcaccattgacaagtag
PV336926     atgaatccaaatcaaaagataataactatcgggtcaatctgcatgataattggaataataagtctggtgctacaaattggaaacataatctcaatatgggttagtcattcaattcaaactggaaaccagaaccacccagaaacatgcaatcaaagtgtcattacctacgaaaacaatacttgggtgaatcagacatacatcaacataagtaataccaatttaattgcagaacaggctatagatccagtagcactagcaggtaattcctctctctgtccaatcagtggatgggccatatacagcaaggacaatggtataaggataggttccaaaggagatgtatttgtcatcagagagccttttatttcatgctctcacttggaatgcaggaccttttttctaactcaaggggccctgttgaatgataagcattctaatggaaccgttaaagacagaagcccttatagaaccctgatgagctgccctgttggtgaagctccttcaccatacaattcaaggtttgagtctgttgcttggtcagcaagtgcttgtcatgatggcattagttggttgacaattggtatttctggcccagacaatggggcggtggctgtattgaaatacaatggcataataacagatactattaagagttggagaagcaatatattgagaacacaagagtctgaatgtgcctgcattaatggttcttgctttaccataatgactgatggaccgagtaatggccaggcctcatacaaaattttcagaatagaaaagggaaaggtagtcaaatcagttgagttgaatgcctctaattaccactatgaggagtgctcctgttatcctgatgctagcgaggtaatgtgtgtgtgcagagataactggcatggttcaaaccgaccatgggtgtccttcaatcaaaatctggaatatcaaatagggtacatatgcagcggagtttttggagacaacccgcgccccagtgatggaacaggcagttgtggtccagtgtcctctaatggggcatatggagtgaagggattttcatttaaatacggtaatggtgtttggataggaagaactaaaagtactagctcaaggagtgggtttgagatgatctgggatcctaatgggtggacggagacagacagcagtttttctgtaaagcaagatattgtagcaataacggactggtcaggatatagcggaagttttgttcagcatccagaactgacggggttggattgcatgaggccttgcttctgggttgagctgatcagaggaagacccaaagagaacacgatttggaccagtggaagcagcatttctttttgtggagtaaatagcgacactgtgggttggtcttggccagacggtgctgagttgccattcaccattgacaagtag
PV336958     atgaatccaaatcaaaagataataactatcgggtcaatctgcatggtaattggaataataagtctggtgctacaaattggaaacataatctcaatatgggttagtcattcaattcaaactggaaaccagaaccacccagaaacatgcaatcaaagtgtcattacctacgaaaacaatacttgggtgaatcagacatacatcaacataagtaataccaatttaattgcagaacaggctgtagatccagtagcactagcaggtaattcctctctctgtccaatcagtggatgggccatatacagcaaggacaatggtataaggataggttccaaaggagatgtatttgtcatcagagagccttttatttcatgctctcacttggaatgcaggaccttttttctaactcaaggggccctgttgaatgataagcattctaatggaaccgttaaagacagaagcccttatagaaccctgatgagctgccctgttggtgaagctccttcaccatacaattcaaggtttgagtctgttgcctggtcagcaagtgcttgtcatgatggcattagttggttgacaattggtatttctggcccagacaatggggcggtggctgtattgaaatacaatggcataataacagatactattaagagttggagaagcaatatattgagaacacaagagtctgaatgtgcctgcattaatggttcttgctttaccataatgactgatggaccgagtaatggccaggcctcatacaaaattctcagaatagaaaagggaaaggtagtcaaatcagttgagttgaatgcccctaattaccactatgaggagtgctcctgttatcctgatgctagcgaggtaatgtgtgtgtgcagagataactggcatggttcaaaccgaccatgggtgtccttcaatcaaaatctggaatatcaaatagggtacatatgcagcggagtttttggagacaacccgcgccccagtgatggaacaggcagttgtggtccagtgtcctctaatggggcatatggagtgaagggattttcatttaaatacggtaatggtgtttggataggaagaactaaaagtactagctcaaggagtgggtttgagatgatctgggatcctaatgggtggacggagacagacagcagtttttctgtaaagcaagatattgtagcaataacggactggtcaggatatagcggaagttttgttcagcatccagaactgacggggttggattgcatgaggccttgcttctgggttgagctgatcagaggaagacccaaagagaacacgatttggaccagtggaagcagcatttctttttgtggagtaaatagcgacactgtgggttggtcttggccagacggtgctgagttgccattcaccattgacaagtag
PV337142     atgaatccaaatcaaaagataataactatcgggtcaatctgcatggtaattggaataataagtctggtgctacaaattggaaacataatctcaatatgggttagtcattcaattcaaactggaaaccagaaccacccagaaacatgcaatcaaagtgtcattacctacgaaaacaatacttgggtgaatcagacatacatcaacataagtaataccaatttaattgcagaacaggctgtagatccagtagcactagcaggtaattcctctctctgtccaatcagtggatgggccatatacagcaaggacaatggtataaggataggttccaaaggagatgtatttgtcatcagagagccttttatttcatgctctcacttggaatgcaggaccttttttctaactcaaggggccctgttgaatgataagcattctaatggaaccgttaaggacagaagcccttatagaaccctgatgagctgccctgttggtgaagctccttcaccatacaattcaaggtttgagtctgttgcttggtcagcaagtgcttgtcatgatggcattagttggttgacaattggtatttctggcccagacaatggggcggtggctgtattgaaatacaatggcataataacagatactattaagagttggagaagcaatatattgagaacacaagagtctgaatgtgcctgcattaatggttcttgctttaccataatgactgatggaccgagtaatggccaggcctcatacaaaattttcagaatagaaaagggaaaggtagtcaaatcagttgagttgaatgcccctaattaccactatgaggagtgctcctgttatcctgatgctagcgaggtaatgtgtgtgtgcagagataactggcatggttcaaaccgaccatgggtgtccttcaatcaaaatctggaatatcaaatagggtacatatgcagcggagtttttggagacaacccgcgccccagtgatggaacaggcagttgtggtccagtgtcctctaatggggcatatggagtgaagggattttcatttaaatacggtaatggtgtttggataggaagaactaaaagtactagctcaaggagtgggtttgagatgatctgggatcctaatgggtggacggagacagacagcagtttttctgtaaagcaagatattgtagcaataacggactggtcaggatatagcggaaattttgttcagcatccagaactgacggggttggattgcatgaggccttgcttctgggttgagctgatcagaggaagacccaaagagaacacgatttggaccagtggaagcagcatttctttttgtggagtaaatagcgacactgtgggttggtcttggccagacggtgctgaattgccattcaccattgacaagtag
PV337630     atgaatccaaatcaaaagataataactatcgggtcaatctgcatggtaattggaataataagtctggtgctacaaattggaaacataatctcaatatgggttagtcattcaattcaaactggaaaccagaaccacccagaaacatgcaatcaaagtgtcattacctacgaaaacaatacttgggtgaatcagacatacatcaacataagtagtaccaatttaattgcagaacaggctgtagatccagtagcactagcaggtaattcctctctctgtccaatcagtggatgggccatatacagcaaggacaatggtataaggataggttccaaaggagatgtatttgtcatcagagagccttttatttcatgctctcacttggaatgcaggaccttttttctaactcaaggggccctgttgaatgataagcattctaatggaaccgttaaagacagaagcccttatagaaccctgatgagctgccctgttggtgaagctccttcaccatacaattcaaggtttgagtctgttgcttggtcagcaagtgcttgtcatgatggcattagttggttgacaattggtatttctggcccagacaatggggcggtggctgtattgaaatacaatggcataataacagatactattaagagttggagaagcaatatattgagaacacaagagtctgaatgtgcctgcattaatggttcttgctttaccataatgactgatggaccgagtaatggccaggcctcatacaaaattctcagaatagaaaagggaaaggtagtcaaatcagttgagttgaatgcccctaattaccactatgaggagtgctcctgttatcctgatgctagcgaggtaatgtgtgtgtgcagagataactggcatggttcaaaccgaccatgggtgtccttcaatcaaaatctggaatatcaaatagggtacatatgcagcggagtttttggagacaacccgcgccccagtgatggaacaggcagttgcggtccagtgtcctctaatggggcatatggagtgaagggattttcatttaaatacggtaatggtgtttggataggaagaactaaaagtactagctcaaggagtgggtttgagatgatctgggatcctaatgggtggacggagacagacagcagtttttctgtaaagcaagatattgtagcaataacggactggtcaggatatagcggaagttttgttcagcatccagaactgacggggttggattgcatgaggccttgcttctgggttgagctgatcagaggaagacccaaagagaacacgatttggaccagtggaagcagcatttctttttgtggagtaaatagcgacactgtgggttggtcttggccagacggtgctgagttgccattcaccattgacaagtag
PV337646     atgaatccaaatcaaaagacaataactatcgggtcaatctgcatggtaattggaataataagtctggtgctacaaattggaaacataatctcaatatgggttagtcattcaattcaaactggaaaccagaaccacccagaaacatgcaatcaaagtgtcattacctacgaaaacaatacttgggtgaatcagacatacatcaacataagtaataccaatttaattgcagaacaggctgtagatccagtagcactagcaggtaattcctctctctgtccaatcagtggatgggccatatacagcaaggacaatggtataaggataggttccaaaggagatgtatttgtcatcagagagccttttatttcatgctctcacttggaatgcaggaccttttttctaactcaaggggccctgttgaatgataagcattctaatggaaccgttaaagacagaagcccttatagaaccctgatgagctgccctgttggtgaagctccttcaccatacaattcaaggtttgagtctgttgcttggtcagcaagtgcttgtcatgatggcattagttggttgacaattggtatttctggcccagacaatggggcggtggctgtattgaaatacaatggcataataacagatactattaagagttggagaagcaatatattgagaacacaagagtctgaatgtgcctgcattaatggttcttgctttaccataatgactgatggaccgagtaatggccaggcctcatacaaaattctcagaatagaaaagggaaaggtagtcaaatcagttgagttgaatgcccctaattaccactatgaggagtgctcctgttatcctgatgctagcgaggtaatgtgtgtgtgcagagataactggcatggttcaaaccgaccatgggtgtccttcaatcaaaatctggaatatcaaatagggtacatatgcagcggagtttttggagacaacccgcgccccagtgatggaacaggcagttgtggtccagtgtcctctaatggggcatatggagtgaagggattttcatttaaatacggtaatggtgtttggataggaagaactaaaagtactagctcaaggagtgggtttgagatgatctgggatcctaatgggtggacggagacagacagcagtttttctgtaaagcaagatattgtagcaataacggactggtcaggatatagcggaagttttgttcagcatccagaactgacggggttggattgcatgaggccttgcttctgggttgagctgatcagaggaagacccaaagagaacacgatttggaccagtggaagcagcatttctttttgtggagtaaatagcgacactgtgggttggtcttggccagacggtgctgagttgccattcaccattgacaagtag
PV337694     atgaatccaaatcaaaagataataactatcgggtcaatctgcatggtaattggaataataagtctggtgctacaaattggaaacataatctcaatatgggttagtcattcaattcaaactggaaaccagaaccacccagaaacatgcaatcaaagtgtcattacctacgaaaacaatacttgggtgaatcagacatacatcaacataagtaataccaatttaattgcagaacaggctgtagatccagtagcactagcaggtaattcctctctctgtccaatcagtggatgggccatatacagcaaggacaatggtataaggataggttccaaaggagatgtatttgtcatcagagagccttttatttcatgctctcacttggaatgcaggaccttttttctaactcaaggggccctgttgaatgataagcattctaatggaaccgttaaagacagaagcccttatagaaccctgatgagctgccctgttggtgaagctccttcaccatacaattcaaggtttgagtctgttgcttggtcagcaagtgcttgtcatgatggcattagttggttgacaattggtatttctggcccagacaatggggcggtggctgtattgaaatacaatggcataataacagatactattaagagttggagaagcaatatattgagaacacaagagtctgaatgtgcctgcattaatggttcttgctttaccataatgactgatggaccgagtaatggccaggcctcatacaaaattttcagaatagaaaagggaaaggtagtcaaatcagttgagttgaatgcctctaattaccactatgaggagtgctcctgttatcctgatgctagcgaggtaatgtgtgtgtgcagagataactggcatggttcaaaccgaccatgggtgtccttcaatcaaaatctggaatatcaaatagggtacatatgcagcggagtttttggagacaacccgcgccccagtgatggaacaggcagttgtggtccagtgtcctctaatggggcatatggagtgaagggattttcatttaaatacggtaatggtgtttggataggaagaactaaaagtactagctcaaggagtgggtttgagatgatctgggatcctaatgggtggacggagacagacagcagtttttctgtaaagcaagatattgtagcaataacggactggtcaggatatagcggaagttttgttcagcatccggaactgacggggttggattgcatgcggccttgcttctgggttgagctgatcagaggaagacccaaagagaacacgatttggaccagtggaagcagcatttctttttgtggagtaaatagcgacactgtgggttggtcttggccagacggtgctgagttgccattcaccattgacaagtag
PV337726     atgaatccaaatcaaaagataataactatcgggtcaatctgcatggtaattggaataataagtctggtgctacaaattggaaacataatctcaatatgggttagtcattcaattcaaactggaaaccagaaccacccagaaacatgcaatcaaagtgtcattacctacgaaaacaatacttgggtgaatcagacatacatcaacataagtaataccaatttaattgcagaacaggctgtagatccagtagcactagcaggtaattcctctctctgtccaatcagtggatgggccatatacagcaaggacaatggtataaggataggttccaaaggagatgtctttgtcatcagagagccttttatttcatgctctcacttggaatgcaggaccttttttctaactcaaggggccctgttgaatgataagcattctaatggaaccgttaaagacagaagcccttatagaaccctgatgagctgccctgttggtgaagctccttcaccatacaattcaaggtttgagtctgttgcttggtcagcaagtgcttgtcatgatggcattagttggttgacaattggtatttctggcccagacaatggggcggtggctgtattgaaatacaatggcataataacagatactattaagagttggagaagcaatatattgagaacacaagagtctgaatgtgcctgcattaatggttcttgctttaccataatgactgatggaccgagtaatggccaggcctcatacaaaattttcagaatagaaaagggaaaggtagtcaaatcagttgagttgaatgcccctaattaccactatgaggagtgctcctgttatcctgatgctagcgaggtaatgtgtgtgtgcagagataactggcatggttcaaaccgaccatgggtgtccttcaatcaaaatctggaatatcaaatagggtacatatgcagcggagtttttggagacaacccgcgccccagtgatggaacaggcagttgtggtccagtgtcctctaatggggcatatggagtgaagggattttcatttaaatacggtaatggtgtttggataggaagaactaaaagtactagctcaaggagtgggtttgagatgatctgggatcctaatgggtggacggagacagacagcagtttttctgtaaagcaagatattgtagcaataatggactggtcaggatatagcggaagttttgttcagcatccagaactgacggggttggattgcataaggccttgcttctgggttgagctgatcagaggaagacccaaagagaacacgatttggaccagtggaagcagcatttctttttgtggagtaaatagcgacactgtgggttggtcttggccagacggtgctgagttgccattcaccattgacaagtag
PV337750     atgaatccaaatcaaaagataataactatcgggtcaatctgcatggtaattggaataataagtctggtgctacaaattggaaacataatctcaatatgggttagtcattcaattcaaactggaaaccagaaccacccagaaacatgcaatcaaagtgtcattacctacgaaaacaatacttgggtgaatcagacatacatcaacataagtaataccaatttaattgcagaacaggctgtagatccagtagcactagcaggtaattcctctctctgtccaatcagtggatgggccatatacagcaaggacaatggtataaggataggttccaaaggagatgtatttgtcatcagagagccttttatttcatgctctcacttggaatgcaggaccttttttctaactcaaggggccctgttgaatgataagcattctaatggaaccgttaaagacagaagcccttatagaaccctgatgagctgccctgttggtgaagctccttcaccatacaattcaaggtttgagtctgttgcttggtcagcaagtgcttgtcatgatggcattagttggttgacaattggtatttctggcccagacaatggggcggtggctgtattgaaatacaatggcataataacagatactattaagagttggagaagcaatatattgagaacacaagagtctgaatgtgcctgcattaatggttcttgctttaccataatgactgatggaccgagtaagggccaggcctcatacaaaattttcagaatagaaaagggaaaggtagtcaaatcagttgagttgaatgcccctaattaccactatgaggagtgctcctgttatcctgatgctagcgaggtaatgtgtgtgtgcagagataactggcatggttcaaaccgaccatgggtgtccttcaatcaaaatctggaatatcaaatagggtacatatgcagcggagtttttggagacaacccgcgccccagtgatggaacaggcagttgtggtccagtgtcctctaatggggcatatggagtgaagggattttcatttaaatacggtaatggtgtttggataggaagaactaaaagtactagctcaaggagtgggtttgagatgatctgggatcctaatgggtggacggagacagacagcagtttttctgtaaagcaagatattgtagcaataatggactggtcaggatatagcggaagttttgttcagcatccagaactgacggggttggattgcataaggccttgcttctgggttgagctgatcagaggaagacccaaagagaacacgatttggaccagtggaagcagcatttctttttgtggagtaaatagcgacactgtgggttggtcttggccagacggtgctgagttgccattcaccattgacaagtag
PV337806     atgaatccaaatcaaaagataataactatcgggtcaatctgcatggtaattggaataataagtctggtgctacaaattggaaacataatctcaatatgggttagtcattcaattcaaactggaaaccagaaccacccagaaacatgcaatcaaagtgtcattacctacgaaaacaatacttgggtgaatcagacatacatcaacataagtaataccaatttaattgcagaacaggctgtagatccagtagcactagcaggtaattcctctctctgtccaatcagtggatgggccatatacagcaaggacaatggtataaggataggttccaaaggagatgtatttgtcatcagagagccttttatttcatgctctaacttggaatgcaggaccttttttctaactcaaggggccctgttgaatgataagcattctaatggaaccgttaaagacagaagcccttatagaaccctgatgagctgccctgttggtgaagctccttcaccatacaattcaaggtttgagtctgttgcttggtcagcaagtgcttgtcatgatggcattagttggttgacaattggtatttctggcccagacaatggggcggtggctgtattgaaatacaatggcataataacagatactattaagagttggagaagcaatatattgagaacacaagagtctgaatgtgcctgcattaatggttcttgctttaccataatgactgatggaccgagtaatggccaggcctcatacaaaattttcagaatagaaaagggaaaggtagtcaaatcagttgagttgaatgcccctaattaccactatgaggagtgctcctgttatcctgatgctagcgaggtaatgtgtgtgtgcagagataactggcatggttcaaaccgaccatgggtgtccttcaatcaaaatctggaatatcaaatagggtacatatgcagcggagtttttggagacaacccgcgccccagtgatggaacaggcagttgtggtccagtgtcctctaatggggcatatggagtgaagggattttcatttaaatacggtaatggtgtttggataggaagaactaaaagtactagctcaaggagtgggtttgagatgatctgggatcctaatgggtggacggagacagacagcagtttttctgtaaagcaagatattgtagcaataatggactggtcaggatatagcggaagttttgttcagcatccagaactgacggggttggattgcataaggccttgcttctgggttgagctgatcagaggaagacccaaagagaacacgatttggaccagtggaagcagcatttctttttgtggagtaaatagcgacactgtgggttggtcttggccagacggtgctgagttgccattcaccattgacaagtag
PV337822     atgaatccaaatcaaaagataataactatcgggtcaatctgcatggtaattggaataataagtctggtgctacaaattggaaacataatctcaatatgggttagtcattcaattcaaactggaaaccagaaccacccagaaacatgcaatcaaagtgtcattacctacgaaaacaatacttgggtgaatcagacatacatcaacataagtaataccaatttaattgcagaacaggctgtaaatccagtagcactagcaggtaattcctctctctgtccaatcagtggatgggccatatacagcaaggacaatggtataaggataggttccaaaggagatgtatttgtcatcagagagccttttatttcatgctctcacttggaatgcaggaccttttttctaactcaaggggccctgttgaatgataagcattctaatggaaccgttaaagacagaagcccttatagaaccctgatgagctgccctgttggtgaagctccttcaccatacaattcaaggtttgagtctgttgcttggtcagcaagtgcttgtcatgatggcattagttggttgacaattggtatttctggcccagacaatggggcggtggctgtattgaaatacaatggcataataacagatactattaagagttggagaagcaatatattgagaacacaagagtctgaatgtgcctgcattaatggttcttgctttaccataatgactgatggaccgagtaatggccaggcctcatacaaaattttcagaatagaaaagggaaaggtagtcaaatcagttgagttgaatgcccctaattaccactatgaggagtgctcctgttatcctgatgctagcgaggtaatgtgtgtgtgcagagataactggcatggttcaaaccgaccatgggtgtccttcaatcaaaatctggaatatcaaatagggtacatatgcagcggagtttttggagacaacccgcgccccagtgatggaacaggcagttgtggtccagtgtcctctaatggggcatatggagtgaagggattttcatttaaatacggtaatggtgtttggataggaagaactaaaagtactatctcaaggagtgggtttgagatgatctgggatcctaatgggtggacggagacagacagcagtttttctgtaaagcaagatattgtagcaataacggactggtcaggatatagcggaagttttgttcagcatccagaactgacggggttggattgcatgaggccttgcttctgggttgagctgatcagaggaagacccaaagagaacacgatttggaccagtggaagcagcatttctttttgtggagtaaatagcgacactgtgggttggtcttggccagacggtgctgaattgccattcaccattgacaagtag
PV337854     atgaatccaaatcaaaagataataactatcgggtcaatctgcatggtaattggaataataagtctggtgctacaaattggaaacataatctcaatatgggttagtcattcaattcaaactggaaaccagaaccacccagaaacatgcaatcaaagtgtcattacctacgaaaacaatacttgggtgaatcagacatacatcaacataagtaataccaatttaattgcagaacaggctgtagatccagtagcactagcaggtaattcctctctctgtccaatcagtggatgggccatatacagcaaggacaatggtataaggataggttccaaaggagatgtatttgtcatcagagagccttttatttcatgctctcacttggaatgcaggaccttttttctaactcaaggggccctgttgaatgataagcattctaatggaaccgttaaagacagaagcccttatagaaccctgatgagctgccctgttggtgaagctccttcaccatacaattcaaggtttgagtctgttgcttggtcagcaagtgcttgtcatgatggcattagttggttgacaattggtatttctggcccagacaatggggcggtggctgtattgaaatacaatggcataataacagatactattaagagttggagaagcaatatattgagaacacaagagtctgaatgtgcctgcattaatggttcttgctttaccataatgactgatggaccgagtaatggccaggcctcatacaaaattttcagaatagaaaagggaaaggtagtcaaatcagttgagttgaatgcccctaattaccactatgaggagtgctcctgttatcctgatgctagcgaggtaatgtgtgtgtgcagagataactggcatggttcaaaccgaccatgggtgtccttcaatcaaaatctggaatatcaaatagggtacatatgcagcggagtttttggagacaacccgcgccccagtgatggaacaggcagttgtggtccagtgtcctctaatggggcatatggagtgaagggattttcatttaaatacggtaatggtgtttggataggaagaactaaaagtactagctcaaggagtgggtttgagatgatctgggatcctaatgggtggacggagacagacagcagtttttctgtaaagcaagatattgtagcaataatggactggttaggatatagcggaagttttgttcagcatccagaactgacggggttggattgcataaggccttgcttctgggttgagctgatcagaggaagacccaaagagaacacgatttggaccagtggaagcagcatttctttttgtggagtaaatagcgacactgtgggttggtcttggccagacggtgctgagttgccattcaccattgacaagtag
PV338038     atgaatccaaatcaaaagataataattatcgggtcaatctgcatggtaattggaataataagtctggtgctacaaattggaaacataatctcaatatgggttagtcattcaattcaaactggaaaccagaaccacccagaaacatgcaatcaaagtgtcattacctacgaaaacaatacttgggtgaatcagacatacatcaacataagtaataccaatttaattgcagaacaggctgtagatccagtagcactagcaggtaattcctctctctgtccaatcagtggatgggccatatacagcaaggacaatggtataaggataggttccaaaggagatgtatttgtcatcagagagccttttatttcatgctctcacttggaatgcaggaccttttttctaactcaaggggccctgttgaatgataagcattctaatggaaccgttaaagacagaagcccttatagaaccctgatgagctgccctgttggtgaagctccttcaccatacaattcaaggtttgagtctgttgcttggtcagcaagtgcttgtcatgatggcattagttggttgacaattggtatttctggcccagacaatggggcggtggctgtattgaaatacaatggcataataacagatactattaagagttggagaagcaatatattgagaacacaagagtctgaatgtgcctgcattaatggttcttgctttaccataatgactgatggaccgagtaatggccaggcctcatacaaaattctcagaatagaaaagggaaaggtagtcaaatcagttgagttgaatgcccctaattaccactatgaggagtgctcctgttatcctgatgctagcgaggtaatgtgtgtgtgcagagataactggcatggttcaaaccgaccatgggtgtccttcaatcaaaatctggaatatcaaatagggtacatatgcagcggagtttttggagacaacccgcgccccagtgatggaacaggcagttgtggtccagtgtcctctaatggggcatatggagtgaagggattttcatttaaatacggtaatggtgtttggataggaagaactaaaagtactagctcaaggagtgggtttgagatgatctgggatcctaatgggtggacggagacagacagcagtttttctgtaaagcaagatattgtagcaataacggactggtcaggatatagcggaagttttgttcagcatccagaactgacggggttggattgcatgaggccttgcttctgggttgagctgatcagaggaatacccaaagagaacacgatttggaccagtggaagcagcatttctttttgtggagtaaatagcgacactgtgggttggtcttggccagacggtgctgagttgccattcaccattgacaagtag
PV338454     atgaatccaaatcaaaagataataactatcgggtcaatctgcatggtaattggaataataagtctggtgctacaaattggaaacataatctcaatatgggttagtcattcaattcaaactggaaaccagaaccactcagaaacatgcaatcaaagtgtcattacctacgaaaacaatacttgggtgaatcagacatacatcaacataagtaataccaatttaattgcagaacaggctgtagatccagtagcactagcaggtaattcctctctctgtccaatcagtggatgggccatatacagcaaggacaatggtataaggataggttccaaaggggatgtatttgtcatcagagagccttttatttcatgctctcacttggaatgcaggaccttttttctaactcaaggggccctgttgaatgataagcattctaatggaaccgttaaagacagaagcccttatagaaccctgatgagctgccctgttggtgaagctccttcaccatacaattcaaggtttgagtctgttgcttggtcagcaagtgcttgtcatgatggcattagttggttgacaattggtatttctggcccagacaatggggcggtggctgtattgaaatacaatggcataataacagatactattaagagttggagaagcaatatattgagaacacaagagtctgaatgtgcctgcattaatggttcttgctttaccataatgactgatggaccgagtaatggccaggcctcatacaaaattctcagaatagaaaagggaaaggtagtcaaatcagttgagttgaatgcccctaattaccactatgaggagtgctcctgttatcctgatgctagcgaggtaatgtgtgtgtgcagagataactggcatggttcaaaccgaccatgggtgtccttcaatcaaaatctggaatatcaaatagggtacatatgcagcggagtttttggagacaacccgcgccccagtgatggaacaggcagttgtggtccagtgtcctctaatggggcatatggagtgaagggattttcatttaaatacggtaatggtgtttggataggaagaactaaaagtactagctcaaggagtgggtttgagatgatctgggatcctaatgggtggacggagacagacagcagtttttctgtaaagcaagatattgtagcaataacggactggtcaggatatagcggaagttttgttcagcatccagaactgacggggttggattgcatgaggccttgcttctgggttgagctgatcagaggaagacccaaagagaacacgatttggaccagtggaagcagcatttctttttgtggagtaaatagcgacactgtgggttggtcttggccagacggtgctgagttgccattcaccattgacaagtag
PV338462     atgaattcaaatcaaaagataataactatcgggtcaatctgcatggtaattggaataataagtctggtgctacaaattggaaacataatctcaatatgggttagtcattcaattcaaactggaaaccagaaccacccagaaacatgcaatcaaagtgtcattacctacgaaaacaatacttgggtgaatcagacatacatcaacataagtaataccaatttaattgcagaacaggctgtagatccagtagcactagcaggtaattcctctctctgtccaatcagtggatgggccatatacagcaaggacaatggtataaggataggttccaaaggagatgtatttgtcatcagagagccttttatttcatgctctcacttggaatgcaggaccttttttctaactcaaggggccctgttgagtgataagcattctaatggaaccgttaaagacagaagcccttatagaaccctgatgagctgccctgttggtgaagctccttcaccatacaattcaaggtttgagtctgttgcttggtcagcaagtgcttgtcatgatggcattagttggttgacaattggtatttctggcccagacaatggggcggtggctgtattgaaatacaatggcataataacagatactattaagagttggagaagcaatatattgagaacacaagagtctgaatgtgcctgcattaatggttcttgctttaccataatgactgatggaccgagtaatggccaggcctcatacaaaattttcagaatagaaaagggaaaggtagtcaaatcagttgagttgaatgcccctaattaccactatgaggagtgctcctgttatcctgatgctagcgaggtaatgtgtgtgtgcagagataactggcatggttcaaaccgaccatgggtgtccttcaatcaaaatctggaatatcaaatagggtacatatgcagcggagtttttggagacaacccgcgccccagtgatggaacaggcagttgtggtccagtgtcctctaatggggcatatggagtgaagggattttcatttaaatacggtaatggtgtttggataggaagaactaaaagtactagctcaaggagtgggtttgagatgatctgggatcctaatgggtggacggagacagacagcagtttttctgtaaagcaagatattgtagcaataacggactggtcaggatatagcggaagttttgttcagcatccagaactgacggggttggattgcatgaggccttgcttctgggttgagctgatcagaggaagacccaaagagaacacgatttggaccagtggaagcagcatttctttttgtggagtaaatagcgacactgtgggttggtcttggccagacggtgctgaattgccattcaccattgacaagtag
PV339334     atgaatccaaatcaaaagataataactatcgggtcaatctgcatggtaattggaataataagtctggtgctacaaattggaaacataatctcaatatgggttagtcattcaattcaaactggaaaccagaaccacccagaaacatgcaatcaaagtgtcattacctacgaaaacaatacttgggtgaatcagacatacatcaacataagtaataccaatttaattgcagaacaggctgtagatccagtagcactagcaggtaattcctctctctgtccaatcagtggatgggccatatacagcaaggacaatggtataaggataggttccaaaggagatgtatttgtcatcagagagccttttatttcatgctctcacttggaatgcaggaccttttttctaactcaaggggccctgttgaatgataagcattctaatggaaccgttaaagacagaagcccttatagaaccctgatgagctgccctgttggtgaagctccttcaccatacaattcaaggtttgagtctgttgcttggtcagcaagtgcttgtcatgatggcattagttggttgacaattggtatttctggcccagacaatggggcggtggctgtattgaaatacaatggcataataacagatactattaagagttggagaagcaatatattgagaacacaagagtctgaatgtgcctgcattaatggttcttgctttaccataatgactgatggaccgagtaatggccaggcctcatacaaaattttcagaatagaaaagggaaaggtagtcaaatcagttgagttgaatgcccctaattaccactatgaggagtgctcctgttatcctgatgctagcgaggtaatgtgtgtgtgcagagataactggcatggttcaaaccgaccatgggtgtccttcaatcaaaatctggaatatcaaatagggtacatatgcagcggagtttttggagacaacccgcgccccagtgatggaacaggcagttgtggtccagtgtcctctaatggggcatatggagtgaagggattttcatttaaatacggtaatggtgtttggataggaagaactaaaagtactagctcaaggagtgggtttgagatgatctgggatcctaatgggtggacggagacagacagcagtttttctgtaaagcaagatattgtagcaataatggactggtcaggatatagcggaagttttgttcagcatccagaactgacggggttggattgcataaggccttgcttctgggttgagctgatcagaggaaaacccaaagagaacacgatttggaccagtggaagcagcatttctttttgtggagtaaatagcgacactgtgggttggtcttggccagacggtgctgagttgccattcaccattgacaagtag
PV395629     atgaatccaaatcaaaagataataactatcgggtcaatctgcatggtaattggaataataagtctggtgctacaaattggaaacataatctcaatatgggttagtcattcaattcaaactggaaaccagaaccacccagaaacatgcaatcaaagtgtcattacctacgaaaacaatacttgggtgaatcagacatacatcaacataagtaataccaatttaattgcagaacaggctgtagatccagtagcactagcaggtaattcctctctctgtccaatcagtggatgggccatatacagcaaggacaatggtataaggataggttccaaaggagatgtatttgtcatcagagagccttttatttcatgctctcacttggaatgcaggaccttttttctaactcaaggggccctgttgaatgataagcattctaatggaaccgttaaagacagaagcccttatagaaccctgatgagctgccctgttggtgaaactccttcaccatacaattcaaggtttgagtctgttgcttggtcagcaagtgcttgtcatgatggcattagttggttgacaattggtatttctggcccagacaatggggcggtggctgtattgaaatacaatggcataataacagatactattaagagttggagaagcaatatattgagaacacaagagtctgaatgtgcctgcattaatggttcttgctttaccataatgactgatggaccgagtaatggccaggcctcatacaaaattttcagaatagaaaagggaaaggtagtcaaatcagttgagttgaatgcctctaattaccactatgaggagtgctcctgttatcctgatgctagcgaggtaatgtgtgtgtgcagagataactggcatggttcaaaccgaccatgggtgtccttcaatcaaaatctggaatatcaaatagggtacatatgcagcggagtttttggagacaacccgcgccccagtgatggaacaggcagttgtggtccagtgtcctctaatggggcatatggagtgaagggattttcatttaaatacggtaatggtgtttggataggaagaactaaaagtactagctcaaggagtgggtttgagatgatctgggatcctaatgggtggacggagacagacagcagtttttctgtaaagcaagatattgtagcaataacggactggtcaggatatagcggaagttttgttcagcatccagaactgacggggttggattgcatgaggccttgcttctgggttgagctgatcagaggaagacccaaagagaacacgatttggaccagtggaagcagcatttctttttgtggagtaaatagcgacactgtgggttggtcttggccagacggtgctgagttgccattcaccattgacaagtag
PV395637     atgaatccaaatcaaaagataataactatcgggtcaatctgcatggtaattggaataataagtctggtgctacaaattggaaacataatctcaatatgggttagtcattcaattcaaactggaaaccagaaccacccagaaacatgcaatcaaagtgtcattacctacgaaaacaatacttgggtgaatcagacatacatcaacataagtaataccaatttaattgcagaacaggctgtagatccagtagcactagcaggtaattcctctctctgtccaatcagtggatgggccatatacagcaaggacaatggtataaggataggttccaaaggagatgtatttgtcatcagagagccttttatttcatgctctcacttggaatgcaggaccttttttctaactcaaggggccctgttgaatgacaagcattctaatggaaccgttaaagacagaagcccttatagaaccctgatgagctgccctgttggtgaagctccttcaccatacaattcaaggtttgagtctgttgcttggtcagcaagtgcttgtcatgatggcattagttggttgacaattggtatttctggcccagacaatggggcggtggctgtattgaaatacaatggcataataacagatactattaagagttggagaagcaatatattgagaacacaagagtctgaatgtgcctgcattaatggttcttgctttaccataatgactgatggaccgagtaatggccaggcctcatacaaaattttcagaatagaaaagggaaaggtagtcaaatcagttgagttgaatgcccctaattaccactatgaggagtgctcctgttatcctgatgctagcgaggtaatgtgtgtgtgcagagataactggcatggttcaaaccgaccatgggtgtccttcaatcaaaatctggaatatcaaatagggtacatatgcagcggagtttttggagacaacccgcgccccagtgatggaacaggcagttgtggtccagtgtcctctaatggggcatatggagtgaagggattttcatttaaatacggtaatggtgtttggataggaagaactaaaagtactagctcaaggagtgggtttgagatgatctgggatcctaatgggtggacggagacagacagcagtttttctgtaaagcaagatattgtagcaataatggactggtcaggatatagcggaagttttgttcagcatccagaactgacggggttggattgcataaggccttgcttctgggttgagctgatcagaggaagacccaaagagaacacgatttggaccagtggaagcagcatttctttttgtggagtaaatagcgacactgtgggttggtcttggccagacggtgctgagttgccattcaccattgacaagtag
PV395789     atgaatccaaatcaaaagataataactatcgggtcaatctgcatggtaattggaataataagtctggtgctacaaattggaaacataatctcaatatgggttagtcattcaattcaaactggaaaccagaaccacccagaaacatgcaatcaaagtgtcattacctacgaaaacaatacttgggtgaatcagacatacatcaacataagtaataccaatttaattgcagaacaggctgtagatccagtagcactagcaggtaattcctctctctgtccaatcagtggatgggccatatacagcaaggacaatggtataaggataggttccaaaggagatgtatttgtcatcagagagccttttatttcatgctctcacttggaatgcaggaccttttttctaactcaaggggccctgttgaatgataagcattctaatggaaccgttaaagacagaagcccttatagaaccctgatgagctgccctgttggtgaagctccttcgccatacaattcaaggtttgagtctgttgcttggtcagcaagtgcttgtcatgatggcattagttggttgacaattggtatttctggcccagacaatggggcggtggctgtattgaaatacaatggtataataacagatactattaagagttggagaagcaatatattgagaacacaagagtctgaatgtgcctgcattaatggttcttgctttaccataatgactgatggaccgagtaatggccaggcctcatacaaaattttcagaatggaaaagggaaaggtagtcaaatcagttgagttgaatgcccctaattaccactatgaggagtgctcctgttatcctgatgctagcgaggtaatgtgtgtgtgcagagataactggcatggttcaaaccgaccatgggtgtccttcaatcaaaatctggaatatcaaatagggtacatatgcagcggagtttttggagacaacccgcgccccagtgatggaacaggcagttgtggtccagtgtcctctaatggggcatatggagtgaagggattttcatttaaatacggtaatggtgtttggataggaagaactaaaagtactagctcaaggagtgggtttgagatgatctgggatcctaatgggtggacggagacagacagcagtttttctgtaaagcaagatattgtagcaataacggactggtcaggatatagcggaagttttgttcagcatccagaactgacggggttggattgcatgaggccttgcttctgggttgagctgatcagaggaagacccaaagagaacacgatttggaccagtggaagcagcatttctttttgtggagtaaatagcgacactgtgggttggtcttggccagacggtgctgagttgccattcaccattgacaagtag
PV396461     atgaatccaaatcaaaagataataactatcgggtcaatctgcatggtaattggaataataagtctggtgctacaaattggaaacataatctcaatatgggttagtcattcaattcaaactggaaaccagaaccacccagaaacatgcaatcaaagtgtcattacctacgaaaacaatacttgggtgaatcagacatacatcaacataagtaataccaatttaattgcagaacaggctgtagatccagtagcactagcaggtaattcctctctctgtccaatcagtggatgggccatatacagcaaggacaatggtataaggataggttccaaaggagatgtatttgtcatcagagagccttttatttcatgctctcacttggaatgcaggaccttttttctaactcaaggggccctgttgaatgataagcattctaatggaaccgttaaagacagaagcccttatagaaccctgatgagctgccctgttggtgaagctccttcaccatacaattcaaggtttgagtctgttgcttggtcagcaagtgcttgtcatgatggcattagttggttgacaattggtatttctggcccagacaatggggcggtggctgtattgaaatacaatggcataataacagatactattaagagttggagaagcaatatattgagaacacaagagtctgaatgtgcctgcattaatggttcttgctttaccataatgactgatggaccgagtaatggccaggcctcatataaaattctcagaatagaaaagggaaaggtagtcaaatcagttgagttgaatgcccctaattaccactatgaggagtgctcctgttatcctgatgctagcgaggtaatgtgtgtgtgcagagataactggcatggttcaaaccgaccatgggtgtccttcaatcaaaatctggaatatcaaatagggtacatatgcagcggagtttttggagacaacccgcgccccagtgatggaacaggcagttgtggtccagtgtcctctaatggggcatatggagtgaagggattttcatttaaatacggtaatggtgtttggataggaagaactaaaagtactagctcaaggagtgggtttgagatgatctgggatcctaatgggtggacggagacagacagcagtttttctgtaaagcaagatattgtagcaataacggactggtcaggatatagcggaagttttgttcagcatccagaactgacggggttggattgcatgaggccttgcttctgggttgagctgatcagaggaagacccaaagagaacacgatttggaccagtggaagcagcatttctttttgtggagtaaatagcgacactgtgggttggtcttggccagacggtgctgagttgccattcaccattgacaagtag
;

END;

BEGIN ASSUMPTIONS;
EXSET * UNTITLED  = ;
END;

BEGIN CODONS;
CODONPOSSET * CodonPositions =
 N:,
 1: 1-1408\3,
 2: 2-1409\3,
 3: 3-1410\3;
CODESET  * UNTITLED = Universal: all ;
END;

BEGIN SETS;
END;
