# Supplementary material for: Computational Structural Analysis Predicts Host-Range Promiscuity and Antiviral Resistance in North American H5N1 Lineages
Source: Comput Struct Biotechnol J. 2026 May 8;35(1):0066. doi: 10.34133/csbj.0066 (PMC13153456; doi:10.34133/csbj.0066)
Supplement: Supplementary 1 — Files S1 to S23 Figs. S24 to S30 [file csbj.0066.f1.zip › supplemental_data_file_20.nexus]

#NEXUS

BEGIN DATA;
DIMENSIONS  NTAX=429 NCHAR=2148;
FORMAT DATATYPE=DNA GAP=- MISSING=?;
MATRIX

GU052523   atggaagactttgtgcgacaatgcttcaatccaatgatcgtcgagcttgcggaaaaggcaatgaaagaatatggagaggacccgaaaatcgaaacaaacaaatttgctgcaatatgcacacacttggaagtttgtttcatgtattcggatttccacttcatcgacgaacgaggtgaatcaataattgtagaatctggtgatccaaatgcactcctgaagcaccgatttgaaataattgaagggagggaccgcacaatggcatggacagtggtgaatagcatctgcaataccacaggggtcgagaagcccaagtttcttccggatctgtatgactatagggagaaccgattcatcgaaattggcgtgacaaggagggaggttcacatatactacttagaaaaagccaacaagataaaatcagagaaaacacacatccacattttctcatttactggggaggaaatggccactaaagcggactacactcttgatgaggagagcagagcaagaatcaagaccaggctattcaccatcagacaggaaatggccagtaggggcctatgggattcctttcgtcagtccgagagaggcgaagagacaattgaagaaagatttgaaatcacaggaaccatgcgtaggcttgccgatcaaagtctcccaccgaacttctccagccttgaaaactttagagcctatgtggatggattcgaaccgaacggctgcattgagggcaagctttctcaaatgtccaaagaagtgaacgccaggattgagcccttcttgaagacaacaccacgtcctctcagattacctgatgggcctccctgctctcagcgatcaaaattcttgctgatggatgccctgaaattaagcattgaggacccgagtcacgaaggagaggggattccgctatatgatgcaatcaaatgcatgaaaacattcttcggctggaaagagcccaacattgtcaagccacatgagaagggcataaatctcaattatctcctggcttggaaacaggtactagcagaactgcaggacattgaaaatgaagagaaaattccaaagacaaaaaacatgaagaaaacaagtcagctaaagtgggcacttggggaaaacatggcacctgaaaaagtggactttgaggattgcaaagatgttggcgatctaaaacagtatgacagtgatgagccagagccgagatcgctggcgagctggatccagagtgagttcaacaaggcatgtgagctgaccgattcaagttggatagagcttgatgaaataggggaagatgtcgccccaattgagcatattgcgagtatgagaaggaattatttcacagcggaagtgtcccattgcagggctactgaatacataatgaagggagtgtacataaacacagccttgctcaatgcatcttgcgcagccatggatgacttccagttgatcccaatgataagcaaatgcagaaccaaggaaggaagacggaagacaaatctatatggattcattataaaagggagatctcatttgaggaatgatactgacgtggtaaattatgtgagtatggagttttctcttactgacccgaggctggagccgcacaagtgggagaagtattgtgttcttgaaataggagatatgctcttacggactgcaattggccaagtgtcgaggcccatgtttctgtatatgagaaccaatgggacctccaaaatcaaaatgaaatggggtatggaaatgagacgctgccttcttcaatcccttcaacagattgagagcatgatcgaggccgagtcctctgtcaaagagaaagacatgaccaaggaattctttgaaaacaagtcagaaacatggcccattggagagtcacccaaaggagtggaggaaggatccattgggaaagtatgcaggaccttactggcaaagtctgtattcaacagcctatacgcatctccacaacttgagggattttctgctgaatcgagaaaattgcttctaattgttcaggcacttagggacaacctggaacctgggaccttcgatcttggggggctatatgaagcaattgaggagtgcctgattaatgatccctgggttttgcttaatgcgtcttggttcaactccttcctcacacatgcactgaaa
PQ712200   atggaagactttgtgcgacaatgcttcaatccaatgattgtcgagcttgcggaaaaagcaatgaaagaatatggggaagatccgaaaatcgagacaaacaaatttgccgcaatatgcacacacttagaagtctgtttcatgtattcggatttccattttattgacgaacgaggcgaatcaatgattgtagaatctggcgatccaaatgcattattgaaacaccgatttgagataatcgaagggagagaccgagcaatggcctggacagtggtgaatagtatctgcaacaccacaggggtcgaaaagcccaaattcctccctgatttgtatgactacagagagaacagattcattgaaattggagtaacgcgaagggaagttcacatatactatttagaaaaagccaacaagataaaatcagagaaaacacatattcacatattctcattcactggagaggaaatggccaccaaggcggactacacccttgatgaagagagcagagcaagaataaaaaccagactgttcactataagacaagaaatggccagtagaggtctatgggattcctttcgtcaatccgagagaggcgaagagacaattgaagaaagatttgaaatcacaggaaccatgcgcaggcttgccgaccaaagtcttccaccgaacttctccagccttgaaaactttagagcctatgtggatggattcgaaccgaacggctgcattgagggcaagctttctcaaatgtcaaaagaggtgaacgccagaattgagccatttctgaagacaacaccacgccctctcagattacctgatgggcctccctgtcctcagcggtcgaagttcttgctgatggatgcccttaagttgagcatcgaagaccctagtcatgagggggagggcataccgctgtatgatgcaatcaaatgcatgaagacattttttggctggaaagagcccaacatcgtaaagccgcatgagaaaggcataaaccctaattacctcctggcttggaagcaggtgctggcagaacttcaagacattgaaaatgaggagaaaattccaaaaacaaagaacatgaagaaaacaagccaattgaagtgggcacttggtgagaacatggctccagaaaaagtggactttgaggactgcaaagatgttagcgacctaagacagtacgacagtgacgaaccagagtctagatcactagcaagctggattcagagtgaattcaacaaggcatgcgaactgacagattcgagttggattgaacttgatgagataggggaagacgttgctccaatcgaacacattgcgagtgtgaggaggaactatttcacagcggaggtatcccattgcagggccactgaatacataatgaagggagtatacataaacacagccctattgaatgcatcctgtgcagccatggatgacttccaattgattccaatgataagtaagtgcagaactaaagaaggaagacggaagacaaatctgtatggattcattataaaaggaagatcccatttgaggaatgacaccgatgtggtaaactttgtgagcatggaattctctctaactgacccgaggctagagccacacaaatgggaaaagtactgtgttcttgagataggagacatgctcctacggactgcaataggccaagtattgaggcccatgttcctgtatgtgagaaccaatggaacttccaagatcaaaatgaaatggggcatggagatgaggcgatgccttcttcagtcccttcaacaaattgagagcatgattgaggccgaatcttctgtcaaagagaaggacatgtccaaggaattctttgaaaacaaatcagaaacatggccaattggagaatcacccaaaggggtggaggaaggctctattgggaaagtatgcagaacattgctagcaaagtctgtgttcaacagcctatatgcatctcctcaactcgaggggttttcagctgaatcaagaaaattgcttctcattgttcaggcacttagggacaacctggaacctggaaccttcgatcttggggggctatatgaagcaattgaggagtgcctgattaacgatccctgggttttgcttaatgcatcttggttcaactccttcctcacacatgcactgaaa
OQ352547   atggaagactttgtgcgacaatgcttcaatccaatgattgtcgagcttgcggaaaaagcaatgaaagaatatggggaagatccgaaaatcgagacaaacaaatttgccgcaatatgcacacacttagaagtctgtttcatgtattcggatttccattttattgatgaacaaggcgaatcaatgattgtagaatctggcgatccaaatgcattattgaaacaccgatttgagataatcgaagggagagaccgagcaatggcctggacagtggtgaatagtatctgcaacaccacaggggtcgaaaagcccaaattcctccctgatttgtatgactacaaagagaaccgattcattgaaattggagtaacgcgaagggaagttcacatatactatttagaaaaagccaacaagataaaatcagagaaaacacatattcacatattctcattcactggagaggaaatggccaccaaggcggactacacccttgatgaagagagcagagcaagaataaaaaccagactgttcactataagacaagaaatggccagtagaggtctatgggattcctttcgtcaatccgagagaggcgaagagacaattgaagaaagatttgaaatcacaggaaccatgcgcaggcttgccgaccaaagtcttccaccgaacttctccagccttgaaaactttagagcctatgtggatggattcgaaccgaacggctgcattgagggcaaactttctcaaatgtcaaaagaagtgaacgccagaattgagccatttctgaagacaacaccacgccctctcagattacctgatgggcctccctgttctcagcggtcgaagttcttgctgatggatgcccttaagttgagcatcgaagaccctagccatgagggggagggcataccgctgtatgatgcaatcaaatgcatgaagacattttttggctggaaagagcccaacatcgtaaagccgcatgagaaaggcataaaccctaattacctcctggcttggaagcaggtgctggcagaacttcaagacattgaaaatgaggagaaaattccaaaaacaaagaacatgaagaaaacaagccaattgaagtgggcacttggtgagaacatggctccagaaaaagtggactttgaggactgcaaagatgttagcgatctaagacagtacgacagtgacgaaccagagtctagatcactagcaagctggattcagagtgaattcaacaaggcatgcgaactgacagattcgagttggattgaacttgatgagataggggaagacgttgctccaatcgaacacattgcgagtgtgaggaggaactatttcacagcggaggtatcccattgcagggccactgaatacataatgaagggagtatacataaacacagccctattgaatgcatcctgtgcagccatggatgacttccaattgattccaatgataagtaagtgcagaactaaagaaggaagacggaagacaaatctgtatggattcattataaaaggaagatcccatttgaggaatgacaccgatgtggtaaactttgtgagcatggaattctctctaactgacccgaggctagagccacacaaatgggaaaagtactgtgttcttgagataggagacatgctcctacggactgcaataggccaagtgtcgaggcccatgttcctgtatgtgagaaccaatggaacttccaagatcaaaatgaaatggggcatggagatgaggcgatgccttcttcagtcccttcaacaaattgagagcatgattgaggccgaatcttctgtcaaagagaaggacatgtccaaggaattctttgaaaacaaatcagaaacatggccaattggagaatcacccaaaggggtggaggaaggctctattgggaaagtatgcagaacattgctagcaaagtctgtgttcaacagcctatatgcatctccacaactcgaggggttttcagctgaatcaagaaaattgcttctcattgttcaggcacttagggacaacctggaacctggaaccttcgatcttggggggctatatgaagcaattgaggagtgcctgattaacgatccctgggttttgcttaatgcatcttggttcaactccttcctcacacatgcactgaaa
PP576824   atggaagactttgtgcgacaatgcttcaatccaatggttgtcgagcttgcggaaaaagcaatgaaagaatatggggaagatccgaaaatcgagacaaacaaatttgccgcaatatgcacacacttagaagtctgtttcatgtattcggatttccattttattgacgaacgaggcgaatcaatgattgtagaatctggcgatccaaatgcattattgaaacaccgatttgagataatcgaagggagagaccgagcaatggcctggacagtggtgaatagtatctgcaacaccacaggggtcgaaaagcccaaattcctccctgatttgtatgactacagagagaacagattcattgaaattggagtaacgcgaagggaagttcacatatactatttagaaaaagccaacaagataaaatcagagaaaacacatattcacatattctcattcactggagaggaaatggccaccaaggcggactacacccttgatgaagagagcagagcaagaataaaaaccagactgttcactataagacaagaaatggccagtagaggtctatgggattcctttcgtcaatccgagagaggcgaagagacaattgaagaaagatttgaaatcacaggaaccatgcgcaggcttgccgaccaaagtcttccaccgaacttctccagccttgaaaactttagagcctatgtggatggattcgaaccgaacggctgcattgagggcaagctttctcaaatgtcaaaagaggtgaacgccagaattgagccatttctgaagacaacaccacgccctctcagattacctgatgggcctccctgtcctcagcggtcgaagttcttgctgatggatgcccttaagttgagcatcgaagaccctagtcatgagggggagggcataccgctgtatgatgcaatcaaatgcatgaagacattttttggctggaaagagcccaacatcgtaaagccgcatgagaaaggcataaaccctaattacctcctggcttggaagcaggtgctggcagaacttcaagacattgaaaatgaggagaaaattccaaaaacaaagaacatgaagaaaacaagccaattgaagtgggcacttggtgagaacatggctccagaaaaagtggactttgaggactgcaaagatgttagcgatctaagacagtacgacagtgacgaaccagagtctagatcactagcaagctggattcagagtgaattcaacaaggcatgcgaactgacagattcgagttggattgaacttgatgagataggagaagacgttgctccaatcgaacacattgcgagtgtgaggaggaactatttcacagcggaggtatcccattgcagggccactgaatacataatgaagggagtatacataaacacagccctattgaatgcatcctgtgcagccatggatgacttccaattgattccaatgataagtaagtgcagaactaaagaaggaagacggaagacaaatctgtatggattcattataaaaggaagatcccatttgaggaatgacaccgatgtggtaaacttcgtgagcatggaattctctctaactgacccgaggctagagccacacaaatgggaaaagtactgtgttcttgagataggagacatgctcctacggactgcaataggccaagtattgaggcccatgttcctgtatgtgagaaccaatggaacttccaagatcaaaatgaaatggggcatggagatgaggcgatgccttcttcagtcccttcaacaaattgagagcatgattgaggccgaatcttctgtcaaagagaaggacatgtccaaggaattctttgaaaacaaatcagaaacatggccaattggagaatcacccaaaggggtggaggaaggctctattgggaaagtatgcagaacattgctagcaaagtctgtgttcaacagcctatatgcatctcctcaactcgaggggttttcagctgaatcaagaaaattgcttctcattgttcaggcacttagggacaacctggaacctggaaccttcgatcttggggggctatatgaagcaattgaggagtgcctgattaacgatccctgggttttgcttaatgcatcttggttcaactccttcctcacacatgcactgaaa
PQ373678   atggaagactttgtgcgacaatgcttcaatccaatgattgtcgagcttgcggaaaaagcaatgaaagaatatggggaagatccgaaaatcgagacaaacaaatttgccgcaatatgcacacacttagaagtctgtttcatgtattcggatttccattttattgacgaacgaggcgaatcaatgattgtagaatctggcgatccaaatgcattattgaaacaccgatttgagataatcgaagggagagaccgagcaatggcctggacagtggtgaatagtatctgcaacaccacaggggtcgaaaagcccaaattcctccctgatttgtatgactacagagagaacagattcattgaaattggagtaacgcgaagggaagttcacatatactatttggaaaaagccaacaagataaaatcagagaaaacacatattcacatattctcattcactggagaggaaatggccaccaaggcggactacacccttgatgaagagagcagagcaagaataaaaaccagactgttcactataagacaagaaatggccagtagaggtctatgggattcctttcgtcaatccgagagaggcgaagagacaattgaagaaagatttgaaatcacaggaaccatgcgcaggcttgccgaccaaagtattccaccgaacttctccagccttgaaaactttagagcctatgtggatggattcgaaccgaacggctgcattgagggcaagctttctcaaatgtcaaaagaggtgaacgccagaattgagccatttctgaagacaacaccacgccctctcagattacctgatgggcctccctgtcctcagcggtcgaagttcttgctgatggacgcccttaagttgagcatcgaagaccctagtcatgagggggagggcataccgctgtatgatgcaatcaaatgcatgaagacattttttggctggaaagagcccaacatcgtaaagccgcatgagaaaggcataaaccctaattacctcctggcttggaagcaggtgctggcagaacttcaagacattgaaaatgaggagaaaattccaaaaacaaagaacatgaagaaaacaagccaattgaagtgggcacttggtgagaacatggctccagaaaaagtggactttgaggactgcaaagatgttagcgatctaagacagtacgacagtgacgaaccagagtctagatcactagcaagctggattcagagtgaattcaacaaggcatgcgaactgacagactcgagttggattgaacttgatgagataggggaagacgttgctccaatcgaacacattgcgagtgtgaggaggaactatttcacagcggaggtatcccattgcagggccactgaatacataatgaagggagtatacataaacacagccctattgaatgcatcctgtgcagccatggatgacttccaattgattccaatgataagtaagtgcagaactaaagaaggaagacggaggacaaatctgtatggattcattataaaagggagatcccatttgaggaatgacaccgatgtggtaaactttgtgagcatggaattctctctaactgacccgaggctagagccacacaaatgggaaaagtactgtgttcttgagataggagacatgctcctacggactgcaataggccaagtattgaggcccatgttcctgtatgtgagaaccaatggaacttccaagatcaaaatgaaatggggcatggagatgaggcgatgccttcttcagtcccttcaacaaattgagagcatgattgaggccgaatcttctgtcaaagagaaggacatgtccaaggaattctttgaaaacaaatcagaaacatggccaattggagaatcacccaaaggggtggaggaaggctctattgggaaagtatgcagaacattgctagcaaagtctgtgttcaacagcctatatgcatctcctcaactcgaggggttttcagctgaatcaagaaaattgcttctcattgttcaggcacttagggacaacctggaacctggaaccttcgatcttggggggctatatgaagcaattgaggagtgcctgattaacgatccctgggttttgcttaatgcatcttggttcaactccttcctcacacatgcactgaaa
PQ373710   atggaagactttgtgcgacaatgcttcaatccaatgattgtcgagcttgcggaaaaagcaatgaaagaatatggggaagatccgaraatcgagacaaacaaatttgccgcaatatgcacacacttagaagtctgtttcatgtattcggatttccattttattgacgaacgaggcgaatcaatgattgtagaatctggcgatccaaatgcattattgaaacaccgatttgagataatcgaagggagagaccgagcaatggcctggacagtggtgaatagtatctgcaacaccacaggggtcgaaaagcccaaattcctccctgatttgtatgactacagagagaacagattcattgaaattggagtaacgcgaagggaagttcacatatactatttggaaaaagccaacaagataaaatcagagaaaacacatattcacatattctcattcactggagaggaaatggccaccaaggcggactacacccttgatgaagagagcagagcaagaataaaaaccagactgttcactataagacaagaaatggccagtagaggtctatgggattcctttcgtcaatccgagagaggcgaagagacaattgaagaaagatttgaaatcacaggaaccatgcgcaggcttgccgaccaaagtattccaccgaacttctccagccttgaaaactttagagcctatgtggatggattcgaaccgaacggctgcattgagggcaagctttctcaaatgtcaaaagaggtgaacgccagaattgagccatttctgaagacaacaccacgccctctcagattacctgatgggcctccctgtcctcagcggtcgaagttcttgctgatggatgcccttaagttgagcatcgaagaccctagtcatgagggggagggcataccgctgtatgatgcaatcaaatgcatgaagacattttttggctggaaagagcccaacatcgtaaagccgcatgagaaaggcataaaccctaattacctcctggcttggaagcaggtgctggcagaacttcaagacattgaaaatgaggagaaaattccaaaaacaaagaacatgaagaaaacaagccaattgaagtgggcacttggtgagaacatggctccagaaaaagtggactttgaggactgcaaagatgttagcgatctaagacagtacgacagtgacgaaccagagtctagatcactagcaagctggattcagagtgaattcaacaaggcatgcgaactgacagattcgagttggattgaacttgatgagataggggaagacgttgctccaatcgaacacattgcgagtgtgaggaggaactatttcacagcggaggtatcccattgcagggccactgaatacataatgaagggagtatacataaacacagccctattgaatgcatcctgtgcagccatggatgacttccaattgattccaatgataagtaagtgcagaactaaagaaggaagacggaggacaaatctgtatggattcattataaaaggaagatcccatttgaggaatgacaccgatgtggtaaactttgtgagcatggaattctctctaactgacccgaggctagagccacacaaatgggaaaagtactgtgttcttgagataggagacatgctcctacggactgcaataggccaagtattgaggcccatgttcctgtatgtgagaaccaatggaacttccaagatcaaaatgaaatggggcatggagrtgaggcgatgccttcttcagtcccttcaacaaattgagagcatgattgaggccgaatcttctgtcaaagagaaggacatgtccaaggaattctttgaaaacaaatcagaaacatggccaattggagaatcacccaaaggggtggaggaaggctctattgggaaagtatgcagaacattgctagcaaagtctgtgttcaacagcctatatgcatctcctcaactcgaggggttttcagctgaatcaagaaaattgcttctcattgttcaggcacttagggacaacctggaacctggaaccttcgatcttggggggctatatgaagcaattgaggagtgcctgattaacgatccctgggttttgcttaatgcatcttggttcaactccttcctcacacatgcactgaaa
PQ708960   atggaagactttgtgcgacaatgcttcaatccaatgattgtcgagcttgcggaaaaagcaatgaaagaatatggggaagatccgaaaatcgagacaaacaaatttgccgcaatatgcacacacttagaagtctgtttcatgtattcggatttccattttattgatgaacgaggcgaatcaatgattgtagaatctggcgatccaaatgcattattgaaacaccgatttgagataatcgaagggagagaccgagcaatggcctggacagtggtgaatagtatctgcaacaccacaggggtcgaaaagcccaaattcctccctgatttgtatgactacaaagagaaccgattcattgaaattggagtaacgcgaagggaagttcacatatactatttagaaaaagccaacaagataaaatcagagaaaacacatattcacatattctcattcactggagaggaaatggccaccaaggcggactacacccttgatgaagagagcagagcaagaataaaaaccagactgttcactataagacaagaaatggccagtagaggtctatgggattcctttcgtcagtccgagagaggcgaagagacaattgaagaaagatttgaaatcacaggaaccatgcgcaggcttgccgaccaaagtcttccaccgaacttctccagccttgaaaactttagagcctatgtggatggattcgaaccgaacggctgcattgagggcaaactttctcaaatgtcaaaagaagtgaacgccagaattgagccatttctgaagacaacaccacgccctctcagattacctgatgggcctccctgttctcagcggtcgaagttcttgctgatggatgcccttaagttgagcatcgaagaccctagccatgagggggagggcataccgctgtatgatgcaatcaaatgcatgaagacattttttggctggaaagagcccaacatcgtaaagccgcatgagaaaggcataaaccctaattacctcctggcttggaagcaggtgctggcagaacttcaagacattgaaaacgaggagaaaattccaaaaacaaagaacatgaagaaaacaagccaattgaagtgggcacttggtgagaacatggctccagaaaaagtggactttgaggactgcaaagatgttagcgatctaagacagtacgacagtgacgaaccagagtctagatcactagcaagctggattcagagtgaattcaacaaggcatgcgaactgacagattcgagttggattgaacttgatgagataggggaagacgttgctccaatcgaacacattgcgagtgtgaggaggaactatttcacagcggaggtatcccattgcagggccactgaatacataatgaagggagtatacataaacacagccctattgaatgcatcctgtgcagccatggatgacttccaactgattccaatgataagtaagtgcagaactaaagaaggaagacggaagacaaatctgtatggattcattataaaaggaagatcccatttgaggaatgacaccgatgtggtaaactttgtgagcatggaattctctctaactgacccgaggctagagccacacaaatgggaaaagtactgtgttcttgagataggagacatgctcctacggactgcaataggccaagtgtcgaggcccatgttcctgtatgtgagaaccaatgggacttccaagatcaaaatgaaatggggcatggagatgaggcgatgccttcttcagtcccttcaacaaattgagagcatgattgaggccgaatcttctgtcaaagagaaggacatgtccaaggaattctttgaaaacaaatcagaaacatggccaattggagaatcacccaaaggggtggaggaaggctctattgggaaagtatgcagaacattgctagcaaagtctgtgttcaacagcctatatgcatctccacaactcgaggggttttcagctgaatcaagaaaattgcttctcattgttcaggcacttagggacaacctggaacctggaaccttcgatcttggggggctatatgaagcaattgaggagtgcctgattaacgatccctgggttttgcttaatgcgtcttggttcaactccttcctcacacatgcactgaaa
OQ957923   atggaagactttgtgcgacaatgcttcaatccaatgattgtcgagcttgcggaaaaagcaatgaaagaatatggggaagatccgaaaatcgagacaaacaaatttgccgcaatatgcacacacttagaagtctgtttcatgtattcggatttccattttattgatgaacgaggcgaatcaatgattgtagaatctggcgatccaaatgcattattgaaacaccgatttgagataatcgaagggagagaccgagcaatggcctggacagtggtgaatagtatctgcaacaccacaggggtcgaaaagcccaaattcctccctgatttgtatgactacaaagagaaccgattcattgaaattggagtaacgcgaagggaagttcacatatactatttagaaaaagccaacaagataaaatcagagaaaacacatattcacatattctcattcactggagaggaaatggccaccaaggcggactacacccttgatgaagagagcagagcaagaataaaaaccagactgttcactataagacaagaaatggccagtagaggtctatgggattcctttcgtcagtccgagagaggcgaagagacaattgaagaaagatttgaaatcacaggaaccatgcgcaggcttgccgaccaaagtctcccaccgaacttctccagccttgaaaactttagagcctatgtggatggattcgaaccgaacggctgcattgagggcaaactttctcaaatgtcaaaagaagtgaacgccagaattgagccatttctgaagacaacaccacgccctctcagattacctgatgggcctccctgttctcagcggtcgaagttcttgctgatggatgcccttaagttgagcatcgaagaccctagccatgagggggagggcataccgctgtatgatgcaatcaaatgcatgaagacattttttggctggaaagagcccaacatcgtaaagccgcatgagaaaggcataaaccctaattacctcctggcttggaagcaggtgctggcagaacttcaagacattgaaaatgaggagaaaattccaaaaacaaagaacatgaagaaaacaagccaattgaagtgggcacttggtgagaacatggctccagaaaaagtggactttgaggactgcaaagatgttagcgatctaagacagtacgacagtgacgaaccagagtctagatcactagcaagctggattcagagtgaattcaacaaggcatgcgaactgacagattcgagttggattgaacttgatgagataggggaagacgttgctccaatcgaacacattgcgagtgtgaggaggaactatttcacagcggaggtatcccattgcagggccactgaatacataatgaagggagtatacataaacacagccctattgaatgcatcctgtgcagccatggatgacttccaactgattccaatgataagtaagtgcagaactaaagaaggaagacggaagacaaatctgtatggattcattataaaaggaagatcccatttgaggaatgacaccgatgtggtaaactttgtgagcatggaattctctctaactgacccgaggctagagccacacaaatgggaaaagtactgtgttcttgagataggagacatgctcctacggactgcaataggccaagtgtcaaggcccatgttcctgtatgtgagaaccaatgggacttccaagatcaaaatgaaatggggcatggagatgaggcgatgccttcttcagtcccttcaacaaattgagagcatgattgaggccgaatcttctgtcaaagagaaggacatgtccaaggaattctttgaaaacaaatcagaaacatggccaattggagaatcacccaaaggggtggaggaaggctctattgggaaagtatgcagaacattgctagcaaagtctgtgttcaacagcctatatgcatctccacaactcgaggggttttcagctgaatcaagaaaattgcttctcattgttcaggcacttagggacaacctggaacctggaaccttcgatcttggggggctatatgaagcaattgaggagtgcctgattaacgatccctgggttttgcttaatgcgtcttggttcaactccttcctcacacatgcactgaaa
PQ011914   atggaagactttgtgcgacaatgcttcaatccaatgattgtcgagcttgcggaaaaagcaatgaaagaatatggggaagatccgaaaatcgagacaaacaaatttgccgcaatatgcacacacttagaagtctgtttcatgtattcggatttccattttattgacgaacgaggcgaatcaatgattgtagaatctggcgatccaaatgcattattgaaacaccgatttgagataatcgaagggagagaccgagcaatggcctggacagtggtgaatagtatctgcaacaccacaggggtcgaaaagcccaaattcctccctgatttgtatgactacagagagaacagattcattgaaattggagtaacgcgaagggaagttcacatatactatttggaaaaagccaacaagataaaatcagagaaaacacatattcacatattctcattcactggagaggaaatggccaccaaggcggactacacccttgatgaagagagcagagcaagaataaaaaccagactgttcactataagacaagaaatggccagtagaggtctatgggattcctttcgtcaatccgagagaggcgaagagacaattgaagaaagatttgaaatcacaggaaccatgcgcaggcttgccgaccaaagtattccaccgaacttctccagccttgaaaactttagagcctatgtggatggattcgaaccgaacggctgcattgagggcaagctttctcaaatgtcaaaagaggtgaacgccagaattgagccatttctgaagacaacaccacgccctctcagattacctgatgggcctccctgtcctcagcggtcgaagttcttgctgatggatgcccttaagttgagcatcgaagaccctagtcatgagggggagggcataccgctgtatgatgcaatcaaatgcatgaagacattttttggctggaaagagcccaacatcgtaaagccgcatgagaaaggcataaaccctaattacctcctggcttggaagcaggtgctggcagaacttcaagacattgaaaatgaggagaaaattccaaaaacaaagaacatgaagaaaacaagccaattgaagtgggcacttggtgagaacatggctccagaaaaagtggactttgaggactgcaaagatgttagcgatctaagacagtacgacagtgacgaaccagagtctagatcactagcaagctggattcagagtgaattcaacaaggcatgcgaactgacagattcgagttggattgaacttgatgagataggggaagacgttgctccaatcgaacacattgcgagtgtgaggaggaactatttcacggcggaggtatcccattgcagggccactgaatacataatgaagggagtatacataaacacagccctattgaatgcatcctgtgcagccatggatgacttccaattgattccaatgataagtaagtgcagaactaaagaaggaagacggaggacaaatctgtatggattcattataaaaggaagatcccatttgaggaatgacaccgatgtggtaaactttgtgagcatggaattctctctaactgacccgaggctagagccacacaaatgggaaaagtactgtgttcttgagataggagacatgctcctacggactgcaataggccaagtattgaggcccatgttcctgtatgtgagaaccaatggaacttccaagatcaaaatgaaatggggcatggagatgaggcgatgccttcttcagtcccttcaacaaattgagagcatgattgaggccgaatcttctgtcaaagagaaggacatgtccaaggaattctttgaaaacaaatcagaaacatggccaattggagaatcacccaaaggggtggaggaaggctctattgggaaagtatgcagaacattgctagcaaagtctgtgttcaacagcctatatgcatctcctcaactcgaggggttttcagctgaatcaagaaaattgcttctcattgttcaggcacttagggacaacctggaacctggaaccttcgatcttggggggctatatgaagcaattgaggagtgcctgattaacgatccctgggttttgcttaatgcatcttggttcaactccttcctcacacatgcactgaaa
PV336395   atggaagactttgtgcgacaatgcttcaatcctatgatcgtcgagcttgcggaaaaggcaatgaaagaatatggggaagatccgaaaatcgaaactaacaagttcgctgcaatatgcactcatttggaagtctgtttcatgtattcggatttccatttcattgatgaacggggcgaatcaataattgtggaatctggcgatccaaatgcactactgaagcatcgatttgagataattgaaggaagagacagaacaatggcctggacagtggtaaatagcatctgcaacaccacgggagtcgagaagcccaagttccttcctgatttgtatgattacaaggagaaccgattcattgagattggagtgacacggagagaggtccatatatattacctagagaaagccaacaagataaaatccgagaagacacacatccacatcttctcatttactggagaagaaatggccactaaagcagactacacccttgacgaagaaagcagagcaaggattaaaaccaggctattcactataagacaagaaatggccagcaggggtctatgggattcctttcgtcagtccgaaagaggcgaagagacaattgaagaaagatttgaaatcacaggaaccatgcgcaggcttgccgaccaaagtctcccaccgaacttctccagccttgaaaactttagagcctatgtggatggattcgaaccgaacggctgcattgagggcaagctttctcaaatgtccaaagaagtgaacgccagaattgaaccatttttgaagacaacaccacgccctctcaaattgcctgatgggcccccctgctctcagcggtcaaaatttctgctgatggatgctttgaaattaagcattgaagacccaagtcatgagggagaggggataccactgtacgatgcaatcaaatgcatgaagacatttttcggctggaaagagcccaatgtaatcaaaccacatgaaaagggcataaaccctaactatctcctggcttggaagcaagtgctagcagaactccaggaccttgaaaatgaggagaaaatcccaaagacgaagaacatgaagaaaacaagtcaattaaagtgggcacttggtgagaacatggcaccggaaaaagtggactttgaggactgcaaggatgttggcgatctaaaacagtatgatagcgatgagccagagcctagatcgctagcgagttggatccagagtgaattcaataaggcatgtgaattgactgactcaagctggatagaactggacgaaataggggaagatgttgctccgattgaacacattgcaagcatgaggaggaattatttcacagcagaagtgtcccattgcagggccactgaatacataatgaaaggagtctacataaatacagctctgctcaatgcatcttgcgcggccatggatgactttcagctgattccaatgataagcaaatgcaggaccaaagaaggaagacggaaaacaaacctatatgggttcatcataaaaggaaggtctcatttgaggaatgataccgatgtagtgaattttgtaagtatggagttttctctcaccgacccaaggctggaaccacacaaatgggaaaagtactgcgttcttgaagtgggagatatgctcctgaggactgcaataggccaagtatcaagacccatgttcctgtatgttaggaccaacgggacctccaaaatcaagatgaaatggggtatggagatgaggcgttgccttcttcagtctcttcaacagattgagagcatgattgaggccgagtcttctgtcaaagaaaaagacatgactaaagaattttttgagaacaagtcggaaacgtggccaattggagaatcccccagaggggtagaggaaggatccattgggaaggtatgcagaaccctgctggcaaaatctgtgttcaacagtctatacgcatccccacaacttgaaggattttcagcagaatcgaggaaactgcttctcattgttcaggcacttagggacaacctggaacctggaaccttcgatcttggagggctatatgaagcaattgaggagtgcctgattaatgatccctgggttttgcttaatgcatcttggttcaactccttcctcacacatgcactgaaa
PQ708560   atggaagactttgtgcgacaatgcttcaatccaatgattgtcgagcttgcggaaaaagcaatgaaagaatatggggaagatccgaaaatcgagacaaacaaatttgccgcaatatgcacacacttagaagtctgtttcatgtattcggatttccattttattgatgaacgaggcgaatcaatgattgtagaatctggcgatccaaatgcattattgaaacaccgatttgagataatcgaagggagagaccgagcaatggcctggacagtggtgaatagtatctgcaacaccacaggggtcgaaaagcccaaattcctccctgatttgtatgactacaaagagaaccgattcattgaaattggagtaacgcgaagggaagttcacatatactatttagaaaaagccaacaagataaaatcagagaaaacacatattcacatattctcattcactggagaggaaatggccaccaaggcggactacacccttgatgaagagagcagagcaagaataaaaaccagactgttcactataagacaagaaatggccagtagaggtctatgggattcctttcgtcagtccgagagaggcgaagagacaattgaagaaagatttgaaatcacaggaaccatgcgcaggcttgccgaccaaagtcttccaccgaacttctccagccttgaaaactttagagcctatgtggatggattcgaaccgaacggctgcattgagggcaaactttctcaaatgtcaaaagaagtgaacgccagaattgagccatttctgaagacaacaccacgccctctcagattacctgatgggcctccctgttctcagcggtcgaagttcttgctgatggatgcccttaagttgagcatcgaagaccctagccatgagggggagggcataccgctgtatgatgcaatcaaatgcatgaagacattttttggctggaaagagcccaacatcgtaaagccgcatgagaaaggcataaaccctaattacctcctggcttggaagcaggtgctggcagaacttcaagacattgaaaatgaggagaaaattccaaaaacaaagaacatgaagaaaacaagccaattgaagtgggcacttggtgagaacatggctccagaaaaagtggactttgaggactgcaaagatgttagcgatctaagacagtacgacagtgacgaaccagagtctagatcactagcaagctggattcagaatgaattcaacaaggcatgcgaactgacagattcgagttggattgaacttgatgagataggggaagacgttgctccaatcgaacacattgcgagtgtgaggaggaactatttcacagcggaggtatcccattgcagggccactgaatacataatgaagggagtatacataaacacagccctattgaatgcatcctgtgcagccatggatgacttccaactgattccaatgataagtaagtgcagaactaaagaaggaagacggaagacaaatctgtatggattcattataaaaggaagatcccatttgaggaatgacaccgatgtggtaaactttgtgagcatggaattctctctaactgacccgaggctagagccacacaaatgggaaaagtactgtgttcttgagataggagacatgctcctacggactgcaataggccaagtgtcgaggcccatgttcctgtatgtgagaaccaatgggacttccaagatcaaaatgaaatggggcatggagatgaggcgatgccttcttcagtcccttcaacaaattgagagcatgattgaggccgaatcttctgtcaaagagaaggacatgtccaaggaattctttgaaaacaaatcagaaacatggccaattggagaatcacccaaaggggtggaggaaggctctattgggaaagtatgcagaacattgctagcaaagtctgtgttcaacagcctatatgcatctccacaactcgaggggttttcagctgaatcaagaaaattgcttctcattgttcaggcacttagggacaacctggaacctggaaccttcgatcttggggggctatatgaagcaattgaggagtgcctgattaacgatccctgggttttgcttaatgcgtcttggttcaactccttcctcacacatgcactgaaa
PV267455   atggaagactttgtgcgacaatgcttcaatccaatgatcgtcgagcttgcggaaaaggcaatgaaagaatatggggaagatccgaaaatcgaaactaacaagttcgctgcaatatgcactcatttggaagtctgtttcatgtattcggatttccatttcattgatgaacggggcgaatcaatacttgtggaatctggcgatcaaaatgcactactgaagcatcgatttgagataattgaaggaagagacagaacaatggcctggacagtggtaaatagcatctgcaacaccacgggagtcgagaagcccaagttccttcctgatttgtatgattacaaggagaaccgattcattgagattggagtgacacggagagaggtccatatatattacctagagaaagccaacaagataaaatccgagaagacacacatccacatcttctcatttactggagaagaaatggccactaaagcagactacacccttgacgaagaaagcagagcaaggattaaaaccaggctattcactataagacaagaaatggccagcaggggtctatgggattcctttcgtcagtccgaaagaggcgaagagacaattgaagaaagatttgaaatcacaggaaccatgcgcaggcttgccgaccaaagtctcccaccgaacttctccagccttgaaaactttagagcctatgtggatggattcgaaccgaacggctgcattgagggcaagctttctcaaatgtccaaagaagtgaacgccagaattgaaccatttttgaagacaacaccacgccctctcaaattgcctgatgggcccccctgctctcagcggtcaaaatttctgctgatggatgctttgaaattaagcattgaagacccaagtcatgagggagaggggataccactgtacgatgcaatcagatgcatgaagacatttttcggctggaaagagcccaatgtaatcaaaccacatgaaaagggcataaaccctaactatctcctggcttggaagcaagtgctagcagaactccaggaccttgaaaatgaggagaaaatcccaaagacgaagaacatgaagaaaacaagtcaattaaagtgggcacttggtgagaacatggcaccggaaaaagtggactttgaggactgcaaggatgttggcgatctaaaacagtatgatagcgatgagccagagcctagatcgctagcgagttggatccagagtgaattcaataaggcatgtgaattgactgactcaagctggatagaattggacgaaataggggaagatgttgctccgattgaacacattgcaagcatgaggaggaattatttcacagcagaagtgtcccattgcagggccactgaatacataatgaaaggagtctacataaatacagctctgctcaatgcatcttgcgcggccatggatgacttccagctgattccaatgataagcaaaagcaggaccaaagaaggaagacggaaaacaaacctatatgggttcatcataaaaggaaggtctcatttgaggaatgataccgatgtagtgaattttgtaagtatggagttttctctcaccgacccaaggctggaaccacacaaatgggaaaagtactgcgttcttgaagtgggagatatgctcctgaggactgcaataggccaagtatcaagacccatgttcctgtatgttaggaccaacgggacctccaaaatcaagatgaaatggggtatggagatgaggcgttgccttcttcagtctcttcaacagattgagagcatgattgaggccgagtcttctgtaaaagaaaaagacatgactaaagaattttttgagaacaagtcggaaacgtggccaattggagaatcccccagaggggtagaggaaggatccattgggaaggtatgcagaaccctgctggcaaaatctgtgttcaacagtctatacgcatccccacaacttgaaggattttcagcagaatcgaggaaactgcttctcattgttcaggcacttagggacaacctggaacctggaaccttcgatcttggagggctatatgaagcaattgaggagtgcctgattaatgatccctgggttttgcttaatgcatcttggttcaactccttcctcacacatgcactgaaa
OQ957883   atggaagactttgtgcgacaatgcttcaatccaatgattgtcgagcttgcggaaaaagcaatgaaagaatatggggaagatccgaaaatcgagacaaacaaatttgccgcaatatgcacacacttagaagtctgtttcatgtattcggatttccattttattgatgaacgaggcgaatcaatgattgtagaatctggcgatccaaatgcattattgaaacaccgatttgagataatcgaagggagagaccgagcaatggcctggacagtggtgaatagtatctgcaacaccacaggggtcgaaaagcccaaattcctccctgatttgtatgactacaaagagaaccgattcattgaaattggagtaacgcgaagggaagttcacatatactatttagaaaaagccaacaagataaaatcagagaaaacacatattcacatattctcattcactggagaggaaatggccaccaaggcggactacacccttgatgaagagagcagagcaagaataaaaaccagactgttcactataagacaagaaatggccagtagaggtctatgggattcctttcgtcagtccgagagaggcgaagagacaattgaagaaagatttgaaatcacaggaaccatgcgcaggcttgccgaccaaagtctcccaccgaacttctccagccttgaaaactttagagcctatgtggatggattcgaaccgaacggctgcattgagggcaaactttctcaaatgtcaaaagaagtgaacgccagaattgagccatttctgaagacaacaccacgccctctcagattacctgatgggcctccctgttctcagcggtcgaagttcttgctgatggatgcccttaagttgagcatcgaagaccctagccatgagggggagggcataccgctgtatgatgcaatcaaatgcatgaagacattttttggctggaaagagcccaacatcgtaaagccgcatgagaaaggcataaaccctaattacctcctggcttggaagcaggtgctggcagaacttcaagacattgaaaatgaggagaaaattccaaaaacaaagaacatgaagaaaacaagccaattgaagtgggcacttggtgagaacatggctccagaaaaagtggactttgaggactgcaaagatgttagcgatctaagacagtacgacagtgacgaaccagagtctagatcactagcaagctggattcagagtgaattcaacaaggcatgcgaactgacagattcgagttggattgaacttgatgagataggggaagacgttgctccaatcgaacacattgcgagtgtgaggaggaactatttcacagcggaggtatcccattgcagggccactgaatacataatgaagggagtatacataaacacagccctattgaatgcatcctgtgcagccatggatgacttccaactgattccaatgataagtaagtgcagaactaaagaaggaagacggaagacaaatctgtatggattcattataaaaggaagatcccatttgaggaatgacaccgatgtggtaaactttgtgagcatggaattctctctaactgacccgaggctagagccacacaaatgggaaaagtactgtgttcttgagataggagacatgctcctacggactgcaataggccaagtgtcaaggcccatgttcctgtatgtgagaaccaatgggacttccaagatcaaaatgaaatggggcatggagatgaggcgatgccttcttcagtcccttcaacaaattgagagcatgattgaggccgaatcttctgtcaaagagaaggacatgtccaaggaattctttgaaaacaaatcagaaacatggccaattggagaatcacccaaaggggtggaggaaggctctattgggaaagtatgcagaacattgctagcaaagtctgtgttcaacagcctatatgcatctccacaactcgaggggttttcagctgaatcaagaaaattgcttctcattgttcaggcacttagggacaacctggaacctggaaccttcgatcttggggggctatatgaagcaattgaggagtgcctgattaacgatccctgggttttgcttaatgcgtcttggttcaactccttcctcacacatgcactgaaa
PQ892709   atggaagactttgtgcgacaatgcttcaatccaatgatcgtcgagcttgcggaaaaggcaatgaaagaatatggggaagatccgaaaatcgaaactaacaagttcgctgcaatatgcactcatttggaagtctgtttcatgtattcggatttccatttcattgatgaacggggcgaatcaataattgtggaatctggcgatccaaatgcactactgaagcatcgatttgagataattgaaggaagagacagaacaatggcctggacagtggtaaatagcatctgcaacaccacgggagtcgagaagcccaagttccttcctgatttgtatgattacaaggagaaccgattcattgagattggagtgacacggagagaggtccatatatattacctagagaaagccaacaagataaaatccgagaagacacacatccacatcttctcatttactggagaagaaatggccactaaagcagactacacccttgacgaagaaagcagagcaaggattaaaaccaggctattcactataagacaagaaatggccagcaggggtctatgggattcctttcgtcagtccgaaagaggcgaagagacaattgaagaaagatttgaaatcacaggaaccatgcgcaggcttgccgaccaaagtctcccaccgaacttctccagccttgaaaactttagagcctatgtggatggattcgaaccgaacggctgcattgagggcaagctttctcaaatgtccaaagaagtgaacgccagaattgaaccatttttgaagacaacaccacgccctctcaaattgcctgatgggcccccctgctctcagcggtcaaaatttctgctgatggatgctttgaaattaagcattgaagacccaagtcatgagggagaggggataccactgtacgatgcaatcaaatgcatgaagacatttttcggctggaaagagcccaatgtaatcaaaccacatgaaaagggcataaaccctaactatctcctggcttggaagcaagtgctagcagaactccaggaccttgaaaatgaggagaaaatcccaaagacgaagaacatgaagaaaacaagtcaattaaagtgggcacttggtgagaacatggcaccggaaaaagtggactttgaggactgcaaggatgttggcgatctaaaacagtatgatagcgatgagccagagcctagatcgctagcgagttggatccagagtgaattcaataaggcatgtgaattgactgactcaagctggatagaactggacgaaataggggaagatgttgctccgattgaacacattgcaagcatgaggaggaattatttcacagcagaagtgtcccattgcagggccactgaatacataatgaaaggagtctacataaatacagctctgctcaatgcatcttgcgcggccatggacgacttccagctgattccaatgataagcaaatgcaggaccaaagaaggaagacggaaaacaaacctatatgggttcatcataaaaggaaggtctcatttgaggaatgataccgatgtagtgaattttgtaagtatggagttttctctcaccgacccaaggctggaaccacacaaatgggaaaagtactgcgttcttgaagtgggagatatgctcctgaggactgcaataggccaagtatcaagacccatgttcctgtatgttaggaccaacgggacctccaaaatcaagatgaaatggggtatggagatgaggcgttgccttcttcagtctcttcaacagattgagagcatgattgaggccgagtcttctgtcaaagaaaaagacatgactaaagaattttttgagaacaagtcggaaacgtggccaattggagaatcccccagaggggtagaggaaggatccattgggaaggtatgcagaaccctgctggcaaaatctgtgttcaacagtctatacgcatccccacaacttgaaggattttcagcagaatcgaggaaactgcttctcattgttcaggcacttagggacaacctggaacctggaaccttcgatcttggagggctatatgaagcaattgaggagtgcctgattaatgatccctgggttttgcttaatgcatcttggttcaactccttcctcacacatgcactgaaa
PQ713592   atggaagactttgtgcgacaatgcttcaatccaatggttgtcgagcttgcggaaaaagcaatgaaagaatatggggaagatccgaaaatcgagacaaacaaatttgccgcaatatgcacacacttagaagtctgtttcatgtattcggatttccattttattgacgaacgaggcgaatcaatgattgtagaatctggcgatccaaatgcattattgaaacaccgatttgagataatcgaagggagagaccgagcaatggcctggacagtggtgaatagtatctgcaacaccacaggggtcgaaaagcccaaattcctccctgatttgtatgactacagagagaacagattcattgaaattggagtaacgcgaagggaagttcacatatactatttagaaaaagccaacaagataaaatcagagaaaacacatattcacatattctcattcactggagaggaaatggccaccaaggcggactacacccttgatgaagagagcagagcaagaataaaaaccagactgttcactataagacaagaaatggccagtagaggtctatgggattcctttcgtcaatccgagagaggcgaagagacaattgaagaaagatttgaaatcacaggaaccatgcgcaggcttgccgaccaaagtcttccaccgaacttctccagccttgaaaactttagagcctatgtggatggattcgaaccgaacggctgcattgagggcaagctttctcaaatgtcaaaagaggtgaacgccagaattgagccatttctgaagacaacaccacgccctctcagattacctgatgggcctccctgtcctcagcggtcgaagttcttgctgatggatgcccttaagttgagcatcgaagaccctagtcatgagggggagggcataccgctgtatgatgcaatcaaatgcatgaagacattttttggctggaaagagcccaacatcgtaaagccgcatgagaaaggcataaaccctaattacctcctggcttggaagcaggtgctggcagaacttcaagacattgaaaatgaggagaaaattccaaaaacaaagaacatgaagaaaacaagccaattgaagtgggcacttggtgagaacatggctccagaaaaagtggactttgaggactgcaaagatgttagcgatctaagacagtacgacagtgacgaaccagagtctagatcactagcaagctggattcagagtgaattcaacaaggcatgcgaactgacagattcgagttggattgaacttgatgagataggggaagacgttgctccaatcgaacacattgcgagtgtgaggaggaactatttcacagcggaggtatcccattgcagggccactgaatacataatgaagggagtatacataaacacagccctattgaatgcatcctgtgcagccatggatgacttccaattgattccaatgataagtaagtgcagaactaaagaaggaagacggaagacaaatctgtatggattcattataaaaggaagatcccatttgaggaatgacaccgatgtggtaaacttcgtgagcatggaattctctctaactgacccgaggctagagccacacaaatgggaaaagtactgtgttcttgagataggagacatgctcctacggactgcaataggccaagtattgaggcccatgttcctgtatgtgagaaccaatggaacttccaagatcaaaatgaaatggggcatggagatgaggcgatgccttcttcagtcccttcaacaaattgagagcatgattgaggccgaatcttctgtcaaagagaaggacatgtccaaggaattctttgaaaacaaatcagaaacatggccaattggagaatcacccaaaggggtggaggaaggctctattgggaaaatatgcagaacattgctagcaaagtctgtgttcaacagcctatatgcatctcctcaactcgaggggttttcagctgaatcaagaaaattgcttctcattgttcaggcacttagggacaacctggaacctggaaccttcgatcttggggggctatatgaagcaattgaggagtgcctgattaacgatccctgggttttgcttaatgcatcttggttcaactccttcctcacacatgcactgaaa
PV290334   atggaagactttgtgcgacaatgcttcaatccaatgattgtcgagcttgcggaaaaagcaatgaaagaatatggggaagatccgaaaatcgagacaaacaaatttgccgcaatatgcacacacttagaagtctgtttcatgtattcggatttccattttattgatgaacgaggcgaatcaatgattgtagaatctggcgatccaaatgcattattgaaacaccgatttgagataatcgaaggtagagaccgagcaatggcctggacagtggtgaatagtatctgcaacaccacaggggtcgaaaagcccaaattcctccctgatttgtatgactacaaagagaaccgattcattgaaattggagtaacgcgaagggaagttcacatatactatttagaaaaagccaacaagataaaatcagagaaaacacatattcacatattctcattcactggagaggaaatggccaccaaggcggactacacccttgatgaagagagcagagcaagaataaaaaccagactgttcactataagacaagaaatggccagtagaggtctatgggattcctttcgtcaatccgagagaggcgaagagacaattgaagaaagatttgaaatcacaggaaccatgcgcaggcttgccgaccaaagtcttccaccgaacttctccagccttgaaaactttagagcctatgtggatggattcgaaccgaacggctgcattgagggcaaactttctcaaatgtcaaaagaagtgaacgccagaattgagccatttctgaagacaacaccacgccctctcagattacctgatgggcctccctgttctcagcggtcgaagttcttgctgatggatgcccttaagttgagcatcgaagaccctagccatgagggggagggcataccgctgtatgatgcaatcaaatgcatgaagacattttttggctggaaagagcccaacatcgtaaagccgcatgagaaaggcataaaccctaattacctcctggcttggaagcaggtgctggcagaacttcaagacattgaaaatgaggagaaaattccaaaaacaaagaacatgaagaaaacaagccaattgaagtgggcacttggtgagaacatggctccagaaaaagtggactttgaggactgcaaagatgttagcgatctaagacagtacgacagtgacgaaccagagtctagatcactagcaagctggattcagagtgaattcaacaaggcatgcgaactgacagattcgagttggattgaacttgatgagataggggaagacgttgctccaatcgaacacattgcgagtgtgaggaggaactatttcacagcggaggtatcccattgcagggccactgaatacataatgaagggagtatacataaacacagccctattgaatgcatcctgtgcagccatggatgacttccaattgattccaatgataagtaagtgcagaactaaagaaggaagacggaagacaaatctgtatggattcattataaaaggaagatcccatttgaggaatgacaccgatgtggtaaactttgtgagcatggaattctctctaactgacccgaggctagagccacacaaatgggaaaagtactgtgttcttgagataggagacatgctcctacggactgcaataggccaagtgtcgaggcccatgttcctgtatgtgagaaccaatggaacttccaagatcaaaatgaaatggggcatggagatgaggcgatgccttcttcagtcccttcaacaaattgagagcatgattgaggccgaatcttctgtcaaagagaaggacatgtccaaggaattctttgaaaacaaatcagaaacatggccaattggagaatcacccaaaggggtggaggaaggctctattgggaaagtgtgcagaacattgctagcaaagtctgtgttcaacagcctatatgcatctccacaactcgaggggttttcagctgaatcaagaaaattgcttctcattgttcaggcacttagggacaacctggaacctggaaccttcgatcttggggggctatatgaagcaattgaggagtgcctgattaacgatccctgggttttgcttaatgcatcttggttcaactccttcctcacacatgcactgaaa
PV072196   atggaagactttgtgcgacaatgcttcaatccaatgatcgtcgagcttgcggaaaaggcaatgaaagaatatggggaagatccgaaaatcgaaactaacaagttcgctgcaatatgcactcatttggaagtctgtttcatgtattcggatttccatttcattgatgaacggggcgaatcaataattgtggaatctggcgatccaaatgcactactgaagcatcgatttgagataattgaaggaagagacagaacaatggcctggacagtggtaaatagcatctgcaacaccacgggagtcgagaagcccaagttccttcctgatttgtatgattacaaggagaaccgattcattgagattggagtgacacggagagaggtccatatatattacctagagaaagccaacaagataaaatccgagaagacacacatccacatcttctcatttactggagaagaaatggccactaaagcagactacacccttgacgaagaaagcagagcaaggattaaaaccaggctattcactataagacaagaaatggccagcaggggtctatgggattcctttcgtcagtccgaaagaggcgaagagacaattgaagaaagatttgaaatcacaggaaccatgcgcaggcttgccgaccaaagtctcccaccgaacttctccagccttgaaaactttagagcctatgtggatggattcgaaccgaacggctgcattgagggcaagctttctcaaatgtccaaagaagtgaacgccagaattgaaccatttttgaagacaacaccacgccctctcaaattgcctgatgggcccccctgctctcagcggtcaaaatttctgctgatggatgctttgaaattaagcattgaagacccaagtcatgagggagaggggataccactgtacgatgcaatcaaatgcatgaagacatttttcggctggaaagagcccaatgtaatcaaaccacatgaaaagggcataaaccctaactatctcctggcttggaagcaagtgctagcagaactccaggaccttgaaaatgaggagaaaatcccaaagacgaagaacatgaagaaaacaagtcaattaaagtgggcacttggtgagaacatggcaccggaaaaagtggactttgaggactgcaaggatgttggcgatctaaaacagtatgatagcgatgagccagagcctagatcgctagcgagttggatccagagtgaattcaataaggcatgtgaattgactgactcaagctggatagaactggaagaaataggggaagatgttgctccgattgaacacattgcaagcatgaggaggaattatttcacagcagaagtgtcccattgcagggccactgaatacataatgaaaggagtctacataaatacagctctgctcaatgcatcttgcgcggccatggatgacttccagctgattccaatgataagcaaatgcaggaccaaagaaggaagacggaaaacaaacctatatgggttcatcataaaaggaaggtctcatttgaggaatgataccgatgtagtgaattttgtaagtatggagttttctctcaccgacccaaggctggaaccacacaaatgggaaaagtactgcgttcttgaagtgggagatatgctcctgaggactgcaataggccaagtatcaagacccatgttcctgtatgttaggaccaacgggacctccaaaatcaagatgaaatggggtatggagatgaggcgttgccttcttcagtctcttcaacagattgagagcatgattgaggccgagtcttctgtcaaagaaaaagacatgactaaagaattttttgagaacaagtcggaaacgtggccaattggagaatcccccagaggggtagaggaaggatccattgggaaggtatgcagaaccctgctggcaaaatctgtgttcaacagtctatacgcatccccacaacttgaaggattttcagcagaatcgaggaaactgcttctcattgttcaggcacttagggacaacctggaacctggaaccttcgatcttggagggctatatgaagcaattgaggagtgcctgattaatgatccctgggttttgcttaatgcatcttggttcaactccttcctcacacatgcactgaaa
PQ892701   atggaagactttgtgcgacaatgcttcaatccaatgatcgtcgagcttgcggaaaaggcaatgaaagaatatggggaagatccgaaaatcgaaactaacaagttcgctgcaatatgcactcatttggaagtctgtttcatgtattcggatttccatttcattgatgaacggggcgaatcaataattgtggaatctggcgatccaaatgcactactgaagcatcgatttgagataattgaaggaagagacagaacaatggcctggacagtggtaaatagcatctgcaacaccacgggagtcgagaagcccaagttccttcctgatttgtatgattacaaggagaaccgattcattgagattggagtgacacggagagaggtccatatatattacctagagaaagccaacaagataaaatccgagaagacacacatccacatcttctcatttactggagaagaaatggccactaaagcagactacacccttgacgaagaaagcagagcaaggattaaaaccaggctattcactataagacaagaaatggccagcaggggtctatgggattcctttcgtcagtccgaaagaggcgaagagacaattgaagaaagatttgaaatcacaggaaccatgcgcaggcttgccgaccaaagtctcccaccgaacttctccagccttgaaaactttagagcctatgtggatggattcgaaccgaacggctgcattgagggcaagctttctcaaatgtccaaagaagtgaacgccagaattgaaccatttttgaagacaacaccacgccctctcaaattgcctgatgggcccccctgctctcagcggtcaaaatttctgctgatggatgctttgaaattaagcattgaagacccaagtcatgagggagaggggataccactgtacgatgcaatcaaatgcatgaagacatttttcggctggaaagagcccaatgtaatcaaaccacatgaaaagggcataaaccctaactatctcctggcttggaagcaagtgctagcagaactccaggaccttgaaaatgaggagaaaatcccaaagacgaagaacatgaagaaaacaagtcaattaaagtgggcacttggtgagaacatggcaccggaaaaagtggactttgaggactgcaaggatgttggcgatctaaaacagtatgatagcgatgagccagagcctagatcgctagcgagttggatccagagtgaattcaataaggcatgtgaattgactgactcaagctggatagaactggacgaaataggggaagatgttgctccgattgaacacattgcaagcatgaggaggaattatttcacagcagaagtgtcccattgcagggccactgaatacataatgaaaggagtctacataaatacagctctgctcaatgcatcttgcgcggccatggacgacttccagctgattccaatgataagcaaaagcaggaccaaagaaggaagacggaaaacaaacctatatgggttcatcataaaaggaaggtctcatttgaggaatgataccgatgtagtgaattttgtaagtatggagttttctctcaccgacccaaggctggaaccacacaaatgggaaaagtactgcgttcttgaagtgggagatatgctcctgaggactgcaataggccaagtatcaagacccatgttcctgtatgttaggaccaacgggacctccaaaatcaagatgaaatggggtatggagatgaggcgttgccttcttcagtctcttcaacagattgagagcatgattgaggccgagtcttctgtcaaagaaaaagacatgactaaagaattttttgagaacaagtcggaaacgtggccaattggagaatcccccagaggggtagaggaaggatccattgggaaggtatgcagaaccctgctggcaaaatctgtgttcaacagtctatacgcatccccacaacttgaaggattttcagcagaatcgaggaaactgcttctcattgttcaggcacttagggacaacctggaacctggaaccttcgatcttggagggctatatgaagcaattgaggagtgcctgattaatgatccctgggttttgcttaatgcatcttggttcaactccttcctcacacatgcactgaaa
PQ809560   atggaagactttgtgcgacaatgcttcaatccaatgatcgtcgagcttgcggaaaaggcaatgaaagaatatggggaagatccgaaaatcgaaactaacaagttcgctgcaatatgcactcatttggaagtctgtttcatgtattcggatttccatttcattgatgaacggggcgaatcaataattgtggaatctggcgatccaaatgcactactgaagcatcgatttgagataattgaaggaagagacagaacaatggcctggacagtggtaaatagcatctgcaacaccacgggagtcgagaagcccaagttccttcctgatttgtatgattacaaggagaaccgattcattgagattggagtgacacggagagaggtccatatatattacctagagaaagccaacaagataaaatccgagaagacacacatccacatcttctcatttactggagaagaaatggccactaaagcagactacacccttgacgaagaaagcagagcaaggattaaaaccaggctattcactataagacaagaaatggccagcaggggtctatgggattcctttcgtcagtccgaaagaggcgaagagacaattgaagaaagatttgaaatcacaggaaccatacgcaggcttgccgaccaaagtctcccaccgaacttctccagccttgaaaactttagagcctatgtggatggattcgaaccgaacggctgcattgagggcaagctttctcaaatgtccaaagaagtgaacgccagaattgaaccatttttgaagacaacaccacgccctctcaaattgcctgatgggcccccctgctctcagcggtcaaaatttctgctgatggatgctttgaaattaagcattgaagacccaagtcatgagggagaggggataccactgtacgatgcaatcaaatgcatgaagacatttttcggctggaaagagcccaatgtaatcaaaccacatgaaaagggcataaaccctaactatctcctggcttggaagcaagtgctagcagaactccaggaccttgaaaatgaggagaaaatcccaaagacgaagaacatgaagaaaacaagtcaattaaagtgggcacttggtgagaacatggcaccggaaaaagtggactttgaggactgcaaggatgttggcgatctaaaacagtatgatagcgatgagccagtgcctagatcgctagcgagttggatccagagtgaattcaataaggcatgtgaattgactgactcaagctggatagaactggacgaaataggggaagatgttgccccgattgaacacattgcaagcatgaggaggaattatttcacagcagaagtgtcccattgcagggccactgaatacataatgaaaggagtctacataaatacagctctgctcaatgcatcttgcgcggccatggatgacttccagctgattccaatgataagcraawgcaggaccaaagaaggaagacggaaaacaaacctatatgggttcatcataaaaggaaggtctcatttgaggaatgataccgatgtagtgaattttgtaagtatggagttttctctcaccgacccaaggctggaaccacacaaatggggaaagtactgcgttcttgaagtgggagatatgctcctgaggactgcaataggccaagtatcaagacccatgttcctgtatgttaggaccaacgggacctccaaaatcaagatgaaatggggtatggagatgaggcgttgccttcttcagtctcttcaacagattgagagcatgattgaggccgagtcttctgtcaaagaaaaagacatgactaaagaattttttgagaacaagtcggaaacgtggccaattggagaatcccccagaggggtagaggaaggatccattgggaaggtatgcagaaccctgctggcaaaatctgtgttcaacagtctatacgcatccccacaacttgaaggattttcagcagaatcgaggaaactgcttctcattgttcaggcacttagggacaacctggaacctggaaccttcgatcttggagggctatatgaagcaattgaggagtgcctgattaatgatccctgggttttgcttaatgcatcttggttcaactccttcctcacacatgcactgaaa
OQ733033   atggaagactttgtgcgacaatgcttcaatccaatgattgtcgagcttgcggaaaaagcaatgaaagaatatggggaagatccgaaaatcgagacaaacaaatttgccgcaatatgcacacacttagaagtctgtttcatgtattcggatttccattttattgatgaacgaggcgaatcaatgattgtagaatctggcgatccaaatgcattattgaaacaccgatttgagataatcgaagggagagaccgagcaatggcctggacagtggtgaatagtatctgcaacaccacaggggtcgaaaagcccaaattcctccctgatttgtatgactacaaagagaaccgattcattgaaattggagtaacgcgaagggaagttcacatatactatttagaaaaagccaacaagataaaatcagagaaaacacatattcacatattctcattcactggagaggaaatggccaccaaggcggactacacccttgatgaagagagcagagcaagaataaaaaccagactgttcactataagacaagaaatggccagtagaggtctatgggattcctttcgtcaatccgagagaggcgaagagacaattgaagaaagatttgaaatcacaggaaccatgcgcaggcttgccgaccaaagtcttccaccgaacttctccagccttgaaaactttagagcctatgtggatggattcgaaccgaacggctgcattgagggcaaactttctcaaatgtcaaaagaagtgaacgccagaattgagccatttctgaagacaacaccacgccctctcagattacctgatgggcctccctgtcctcagcggtcgaagttcttgctgatggatgcccttaagttgagcatcgaagaccctagccatgagggggagggcataccgctgtatgatgcaatcaaatgcatgaagacattttttggctggaaagagcccaacatcgtaaagccgcatgagaaaggcataaaccctaattacctcctggcttggaagcaggtgctggcagaacttcaagacattgaaaatgaggagaaaattccaaaaacaaagaacatgaagaaaacaagccaattgaagtgggcacttggtgagaacatggctccagaaaaagtggactttgaggactgcaaagatgttagcgatctaagacagtacgacagtgacgaaccagagtctagatcactagcaagctggattcagagtgaattcaacaaggcatgcgaactgacagattcgagttggattgaacttgatgagataggggaagacgttgctccaatcgaacacattgcgagtgtgaggaggaactatttcacagcggaggtatcccattgcagggccactgaatacataatgaagggagtatacataaacacagccctattgaatgcatcctgtgcagccatggatgacttccaattgattccaatgataagtaagtgcagaactaaagaaggaagacggaagacaaatctgtatggattcattataaaaggaagatcccatttgaggaatgacaccgatgtggtaaactttgtgagcatggaattctctctaactgacccgaggctagagccacacaaatgggaaaagtactgtgttcttgagataggagacatgctcctacggactgcaataggccaagtgtcgaggcccatgttcctgtatgtgagaaccaatggaacttccaagatcaaaatgaaatggggcatggagatgaggcgatgccttcttcagtcccttcaacaaattgagagcatgattgaggccgaatcttctgtcaaagagaaggacatgtccaaggaattctttgaaaacaaatcagaaacatggccaattggagaatcacccaaaggggtggaggaaggctctattgggaaagtatgcagaacattgctagcaaagtctgtgttcaacagcctatatgcatctccacaactcgaggggttttcagctgaatcaagaaaattgcttctcattgttcaggcacttagggacaacctggaacctggaaccttcgatcttggggggctatatgaagcaattgaggagtgcctgattaacgatccctgggttttgcttaatgcatcttggttcaactccttcctcacacatgcactgaaa
PQ885519   atggaagactttgtgcgacaatgcttcaatccaatgatcgtcgagcttgcggaaaaggcaatgaaagaatatggggaagatccgaaaatcgaaactaacaagttcgctgcaatatgcactcatttggaagtctgtttcatgtattcggatttccatttcattgatgaacggggcgaatcaataattgtggaatctggcgatccaaatgcactactgaagcatcgatttgagataattgaaggaagagacagaacaatggcctggacagtggtaaatagcatctgcaacaccacgggagtcgagaagcccaagttccttcctgatttgtatgattacaaggagaaccgattcattgagattggagtgacacggagagaggtccatatatattacctagagaaagccaacaagataaaatccgagaagacacacatccacatcttctcatttactggagaagaaatggccactaaagcagactacacccttgacgaagaaagcagagcaaggattaaaaccaggctattcactataagacaagaaatggccagcaggggtctatgggattcctttcgtcagtccgaaagaggcgaagagacaattgaagaaagatttgaaatcacaggaaccatgcgcaggcttgccgaccaaagtctcccaccgaacttctccagccttgaaaactttagagcctatgtggatggattcgaaccgaacggctgcattgagggcaagctttctcaaatgtccaaagaagtgaacgccagaattgaaccatttttgaagacaacaccacgccctctcaaattgcctgatgggcccccctgctctcagcggtcaaaatttctgctgatggatgctttgaaattaagcattgaagacccaagtcatgagggagaggggataccactgtacgatgcaatcaaatgcatgaagacatttttcggctggaaagagcccaatgtaatcaaaccacatgaaaagggcataaaccctaactacctcctggcttggaagcaagtgctagcagaactccaggaccttgaaaatggggagaaaatcccaaagacgaagaacatgaagaaaacaagtcaattaaagtgggcacttggtgagaacatggcaccggaaaaagtggactttgaggactgcaaggatgttggcgatctaaaacagtatgatagcgatgagccagagcctagatcgctagcgagttggatccagagtgaattcaataaggcatgtgaattgactgactcaagctggatagaactggacgaaataggggaagatgttgctccgattgaacacattgcaagcatgaggaggaattatttcacagcagaagtgtcccattgcagggccactgaatacataatgaaaggagtctacataaatacagctctgctcaatgcatcttgcgcggccatggatgacttccagctgattccaatgataagcaaatgcaggaccaaagaaggaagacggaaaacaaacctatatgggttcatcataaaaggaaggtctcatttgaggaatgataccgatgtagtgaattttgtaagtatggagttttctctcaccgacccaaggctggaaccacacaaatgggaaaagtactgcgttcttgaagtgggagatatgctcctgaggactgcaataggccaagtatcaagacccatgttcctgtatgttaggaccaacgggacctccaaaatcaagatgaaatggggtatggagatgaggcgttgccttcttcagtctcttcaacagattgagagcatgattgaggccgagtcttctgtcaaagaaaaagacatgactaaagaattttttgagaacaagtcggaaacgtggccaattggagaatcccccagaggggtagaggaaggatccattgggaaggtatgcagaaccctgctggcaaaatctgtgttcaacagtctatacgcatccccacaacttgaaggattttcagcagaatcgaggaaactgcttctcattgttcaggcacttagggacaacctggaacctggaaccttcgatcttggagggctatatgaagcaattgaggagtgcctgattaatgatccctgggttttgcttaatgcatcttggttcaactccttcctcacacatgcactgaaa
PV060096   atggaagactttgtgcgacaatgcttcaatccaatgatcgtcgagcttgcggaaaaggcaatgaaagaatatggggaagatccgaaaatcgaaactaacaagttcgctgcaatatgcactcatttggaagtctgtttcatgtattcggatttccatttcattgatgaacggggcgaatcaataattgtggaatctggcgatccaaatgcactactgaagcatcgatttgagataattgaaggaagagacagaacaatggcctggacagtggtaaatagcatctgcaacaccacgggagtcgagaagcccaagttccttcctgatttgtatgattacaaggagaaccgattcattgagattggagtgacacggagagaggtccatatatattacctagagaaagccaacaagataaaatccgagaagacacacatccacatcttctcatttactggagaagaaatggccactaaagcagactacacccttgacgaagaaagcagagcaaggattaaaaccaggctattcactataagacaagaaatggccagcaggggtctatgggattcctttcgtcagtccgaaagaggcgaagagacaattgaagaaagatttgaaatcacaggaaccatgcgcaggcttgccgaccaaagtctcccaccgaacttctccagccttgaaaactttagagcctatgtggatggattcgaaccgaacggctgcattgagggcaagctttctcaaatgtccaaagaagtgaacgccagaattgaaccatttttgaagacaacaccacgccctctcaaattgcctgatgggcccccctgctctcagcggtcaaaatttctgctgatggatgctttgaaattaagcattgaagacccaagtcatgagggagaggggataccactgtacgatgcaatcaaatgcatgaagacatttttcggctggaaagagcccaatgtaatcaaaccacatgaaaagggcataaaccctaactatctcctggcttggaagcaagtgctagcagaactccaggaccttgaaaatgaggagaaaatcccaaagacgaagaacatgaagaaaacaagtcaattaaagtgggcacttggtgagaacatggcaccggaaaaagtggactttgaggactgcaaggatgttggcgatctaaaacagtatgatagcgatgagccagagcctagatcgctagcgagttggatccagagtgaattcaataaggcatgtgaattgactgactcaagctggatagaactggacgaaataggggaagatgttgctccgattgaacacattgcaagcatgaggaggaattatttcacagcagaagtgtcccattgcagggccactgaatacataatgaaaggagtctacataaatacagctctgctcaatgcatcttgcgcggccatggatgacttccagctgattccaatgataagcaaatgcaggaccaaagaaggaagacggaaaacaaacctatatgggttcatcataaaaggaaggtctcatttgaggaatgataccgatgtagtgaattttgtaagtatggagttttctctcaccgacccaaggctggaaccacacaaatggggaaagtactgtgttcttgaagtgggagatatgctcctgaggactgcaataggccaagtatcaagacccatgttcctgtatgttaggaccaacgggacctccaaaatcaagatgaaatggggtatggagatgaggcgttgccttcttcagtctcttcaacagattgagagcatgattgaggccgagtcttctgtcaaagaaaaagacatgactaaagaattttttgagaacaagtcggaaacgtggccaattggagaatcccccagaggggtagaggaaggatccattgggaaggtatgcagaaccctgctggcaaaatctgtgttcaacagtctatacgcatccccacaacttgaaggattttcagcagaatcgaggaaactgcttctcattgttcaggcacttagggacaacctggaacctggaaccttcgatcttggagggctatatgaagcaattgaggagtgcctgattaatgatccctgggttttgcttaatgcatcttggttcaactccttcctcacacatgcactgaaa
PQ703648   atggaagactttgtgcgacaatgcttcaatccaatgattgtcgagcttgcggaaaaagcaatgaaagaatatggggaagatccgaaaatcgagacaaacaaatttgccgcaatatgcacacacttagaagtctgtttcatgtattcggatttccattttattgatgaacgaggcgaatcaatgattgtagaatctggcgatccaaatgcattattgaaacaccgatttgagataatcgaagggagagaccgagcaatggcctggacagtggtgaatagtatctgcaacaccacaggggtcgaaaagcccaaattcctccctgatttgtatgactacaaagagaaccgattcattgaaattggagtaacgcgaagggaagttcacatatactatttagaaaaagccaacaagataaaatcagagaaaacacatattcacatattctcattcactggagaggaaatggccaccaaggcggactacacccttgatgaagagagcagagcaagaataaaaaccagactgttcactataagacaagaaatggccagtagaggtctatgggattcctttcgtcagtccgagagaggcgaagagacaattgaagaaagatttgaaatcacaggaaccatgcgcaggcttgccgaccaaagtcttccaccgaacttctccagccttgaaaactttagagcctatgtggatggattcgaaccgaacggctgcattgagggcaaactttctcaaatgtcaaaagaagtgaacgccagaattgagccatttctgaagacaacaccacgccctctcagattacctgatgggcctccctgttctcagcggtcgaagttcttgctgatggatgcccttaagttgagcatcgaagaccctagccatgagggggagggcataccgctgtatgatgcaatcaaatgcatgaagacattttttggctggaaagagcccaacatcgtaaagccgcatgagaaaggcataaaccctaattacctcctggcttggaagcaggtgctggcagaacttcaagacattgaaaatgaggagaaaattccaaaaacaaagaacatgaagaaaacaagccaattgaagtgggcacttggtgagaacatggctccagaaaaagtggactttgaggactgcaaagatgttagcgatctaagacagtacgacagtgacgaaccagagtctagatcactagcaagctggattcagagtgaattcaacaaggcatgcgaactgacagattcgagttggattgaacttgatgagataggggaagacgttgctccaatcgaacacattgcgagtgtgaggaggaactatttcacagcggaggtatcccattgcagggccactgaatacataatgaagggagtatacataaacacagccttattgaatgcatcctgtgcagccatggatgacttccaactgattccaatgataagtaagtgcagaactaaagaaggaagacggaagacaaatctgtatggattcattataaaaggaagatcccatttgaggaatgacaccgatgtggtaaactttgtgagcatggaattctctctaactgacccgaggctagagccacacaaatgggaaaagtactgtgttcttgagataggagacatgctcctacggactgcaataggccaagtgtcgaggcccatgttcctgtatgtgagaaccaatgggacttccaagatcaaaatgaaatggggcatggagatgaggcgatgccttcttcagtcccttcaacaaattgagagcatgattgaggccgaatcttctgtcaaagagaaggacatgtccaaggaattctttgaaaacaaatcagaaacatggccaattggagaatcacccaaaggggtggaggaaggctctattgggaaagtatgcagaacattgctagcaaagtctgtgttcaacagcctatatgcatctccacaactcgaggggttttcagctgaatcaagaaaattgcttctcattgttcaggcacttagggacaacctggaacctggaaccttcgatcttggggggctatatgaagcaattgaggagtgcctgattaacgatccctgggttttgcttaatgcgtcttggttcaactccttcctcacacatgcactgaaa
PQ892661   atggaagactttgtgcgacaatgcttcaatccaatgatcgtcgagcttgcggaaaaggcaatgaaagaatatggggaagatccgaaaatcgaaactaacaagttcgctgcaatatgcactcatttggaagtctgtttcatgtattcggatttccatttcattgatgaacggggcgaatcaataattgtggaatctggcgatccaaatgcactactgaagcatcgatttgagataattgaaggaagagacagaacaatggcctggacagtggtaaatagcatctgcaacaccacgggagtcgagaagcccaagttccttcctgatttgtatgattacaaggagaaccgattcattgagattggagtgacacggagagaggtccatatatattacctagagaaagccaacaagataaaatccgagaagacacacatccacatcttctcatttactggagaagaaatggccactaaagcagactacacccttgacgaagaaagcagagcaaggattaaaaccaggctattcactataagacaagaaatggccagcaggggtctatgggattcctttcgtcagtccgaaagaggcgaagagacaattgaagaaagatttgaaatcacaggaaccatgcgcaggcttgccgaccaaagtctcccaccgaacttctccagccttgaaaactttagagcctatgtggatggattcgaaccgaacggctgcattgagggcaagctttctcaaatgtccaaagaagtgaacgccagaattgaaccatttttgaagacaacaccacgccctctcaaattgcctgatgggcccccctgctctcagcggtcaaaatttctgctgatggatgctttgaaattaagcattgaagacccaagtcatgagggagaggggataccactgtacgatgcaatcaaatgcatgaagacatttttcggctggaaagagcccaatgtaatcaaaccacatgaaaagggcataaaccctaactatctcctggcttggaagcaagtgctagcagaactccaggaccttgaaaatgaggagaaaatcccaaagacgaagaacatgaagaaaacaagtcaattaaagtgggcacttggtgagaacatggcaccggaaaaggtggactttgaggactgcaaggatgttggcgatctaaaacagtatgatagcgatgagccagagcctagatcgctagcgagttggatccagagtgaattcaataaggcatgtgaattgactgactcaagctggatagaactggacgaaataggggaagatgttgctccgattgaacacattgcaagcatgaggaggaattatttcacagcagaagtgtcccattgcagggccactgaatacataatgaaaggagtctacataaatacagctctgctcaatgcatcttgcgcggccatggatgacttccagctgattccaatgataagcaaatgcaggaccaaagaaggaagacggaaaacaaacctatatgggttcatcataaaaggaaggtctcatttgaggaatgataccgatgtagtgaattttgtaagtatggagttttctctcaccgacccaaggctggaaccacacaaatgggaaaagtactgcgttcttgaagtgggagatatgctcctgaggactgcaataggccaagtatcaagacccatgttcctgtatgttaggaccaacgggacctccaaaatcaagatgaaatggggtatggagatgaggcgttgccttcttcagtctcttcaacagattgagagcatgattgaggccgagtcttctgtcaaagaaaaagacatgactaaagaattttttgagaacaagtcggaaacgtggccaattggagaatcccccagaggggtagaggaaggatccattgggaaggtatgcagaaccctgctggcaaaatctgtgttcaacagtctatacgcatccccacaacttgaaggattttcagcagaatcgaggaaactgcttctcattgttcaggcacttagggacaacctggaacctggaaccttcgatcttggagggctatatgaagcaattgaggagtgcctgattaatgatccctgggttttgcttaatgcatcttggttcaactccttcctcacacatgcactgaaa
OQ964707   atggaagactttgtgcgacaatgcttcaatccaatgattgtcgagcttgcggaaaaagcaatgaaagaatatggggaagatccgaaaatcgagacaaacaaatttgccgcaatatgcacacacttagaagtctgtttcatgtattcggatttccattttattgatgaacgaggcgaatcaatgattgtagaatctggcgatccaaatgcattattgaaacaccgatttgagataatcgaagggagagaccgagcaatggcctggacagtggtgaatagtatctgcaacaccacaggggtcgaaaagcccaaattcctccctgatttgtatgactacaaagagaaccgattcattgaaattggagtaacgcgaagggaagttcacatatactatttagaaaaagccaacaagataaaatcagagaaaacacatattcacatattctcattcactggagaggaaatggccaccaaggcggactacacccttgatgaagagagcagagcaagaataaaaaccagactgttcactataagacaagaaatggccagtagaggtctatgggattcctttcgtcagtccgagagaggcgaagagacaattgaagaaagatttgaaatcacaggaaccatgcgcaggcttgccgaccaaagtcttccaccgaacttctccagccttgaaaactttagagcctatgtggatggattcgaaccgaacggctgcattgagggcaaactttctcaaatgtcaaaagaagtgaacgccagaattgagccatttctgaagacaacaccacgccctctcagattacctgatgggcctccctgttctcagcggtcgaagttcttgctgatggatgcccttaagttgagcatcgaagaccctagccatgagggggagggcatacctctgtatgatgcaatcaaatgcatgaagacattttttggctggaaagagcccaacatcgtaaagccgcatgagaaaggcataaaccctaattacctcctggcttggaagcaggtgctggcagaacttcaagacattgaaaatgaggagaaaattccaaaaacaaagaacatgaagaaaacaagccaattgaagtgggcacttggtgagaacatggctccagaaaaagtggactttgaggactgcaaagatgttagcgatctaagacagtacgacagtgacgaaccagagtctagatcactagcaagctggattcagagtgaattcaacaaggcatgcgaactgacagattcgagttggattgaacttgatgagataggggaagacgttgctccaatcgaacacattgcgagtgtgaggaggaactatttcacagcggaggtatcccattgcagggccactgaatacataatgaagggagtatacataaacacagccctattgaatgcatcctgtgcagccatggatgacttccaactgattccaatgataagtaagtgcagaactaaagaaggaagacggaagacaaatctgtatggattcattataaaaggaagatcccatttgaggaatgacaccgatgtggtaaactttgtgagcatggaattctctctaactgacccgaggctagagccacacaaatgggaaaagtactgtgttcttgagataggagacatgctcctacggactgcaataggccaagtgtcgaggcccatgttcctgtatgtgagaaccaatgggacttccaagatcaaaatgaaatggggcatggagatgaggcgatgccttcttcagtcccttcaacaaattgagagcatgattgaggccgaatcttctgtcaaagagaaggacatgtccaaggaattctttgaaaacaaatcagaaacatggccaattggagaatcacccaaaggggtggaggaaggctctattgggaaagtatgcagaacattgctagcaaagtctgtgttcaacagcctatatgcatctccacaactcgaggggttttcagctgaatcaagaaaattgcttctcattgttcaggcacttagggacaacctggaacctggaaccttcgatcttggggggctatatgaagcaattgaggagtgcctgattaacgatccctgggttttgcttaatgcgtcttggttcaactccttcctcacacatgcactgaaa
PQ051401   atggaagactttgtgcgacaatgcttcaatccaatgattgtcgagcttgcggaaaaagcaatgaaagaatatggggaagatccgaaaatcgagacaaacaaatttgccgcaatatgcacacacttagaagtctgtttcatgtattcggatttccattttattgacgaacgaggcgaatcaatgattgtagaatctggcgatccaaatgcattattgaaacaccgatttgagataatcgaagggagagaccgagcaatggcctggacagtggtgaatagtatctgcaacaccacaggggtcgaaaagcccaaattcctccctgatttgtatgactacagagagaacagattcattgaaattggagtaacgcgaagggaagttcacatatactatttggaaaaagccaacaagataaaatcagagaaaacacatattcacatattctcattcactggagaggaaatggccaccaaggcggactacacccttgatgaagagagcagagcaagaataaaaaccagactgttcactataagacaagaaatggccagtagaggtctatgggattcctttcgtcaatccgagagaggcgaagagacaattgaagaaagatttgaaatcacaggaaccatgcgcaggcttgccgaccaaagtattccaccgaacttctccagccttgaaaactttagagcctatgtggatggattcgaaccgaacggctgcattgagggcaagctttctcaaatgtcaaaagaggtgaacgccagaattgagccatttctgaagacaacaccacgccctctcagattacctgatgggcctccctgtcctcagcggtcgaagttcttgctgatggatgcccttaagttgagcatcgaagaccctagtcatgagggggagggcataccgctgtatgatgcaatcaaatgcatgaagacattttttggctggaaagagcccaacatcgtaaagccgcatgagaaaggcataaaccctaattacctcctggcttggaagcaggtgctggcagaacttcaagacattgaaaatgaggagaaaattccaaaaacaaagaacatgaagaaaacaagccaattgaagtgggcacttggtgagaacatggctccagaaaaagtggactttgaggactgcaaagatgttagcgatctaagacagtacgacagtgacgaaccagagtctagatcactagcaagctggattcagagtgaattcaacaaggcatgcgaactgacagattcgagttggattgaacttgatgagataggggaagacgttgctccaatcgaacacattgcgagtgtgaggaggaactatttcacagcggaggtatcccattgcagggccactgaatacataatgaagggagtatacataaacacagccctattgaatgcatcctgtgcagccatggatgacttccaattgattccaatgataagtaagtgcagaactaaagaaggaagacggaggacaaatctgtatggattcattataaaaggaagatcccatttgaggaatgacaccgatgtggtaaactttgtgagcatggaattctctctaactgacccgaggctagagccacacaaatgggaaaagtactgtgttcttgagataggagacatgctcctacggactgcaataggccaagtattgaggcccatgttcctgtatgtgagaaccaatggaacttccaagatcaaaatgaaatggggcatggagatgaggcgatgccttcttcagtcccttcaacaaattgagagcatgattgaggccgaatcttctgtcaaagagaaggacatgtccaaggaattctttgaaaacaaatcagaaacatggccaattggagaatcacccaaaggggtggaggaaggctctattgggaaagtatgcagaacattgctagcaaagtctgtgttcaacagcctatatgcatctcctcaactcgaggggttttcagctgaatcaagaaaattgcttctcattgttcaggcacttagggacaacctggaacctggaaccttcgatcttggggggctatatgaagcaattgaggagtgcctgattaatgatccctgggttttgcttaatgcatcttggttcaactccttcctcacacatgcactgaaa
PQ704288   atggaagactttgtgcgacaatgcttcaatccaatgattgtcgagcttgcggaaaaagcaatgaaagaatatggggaagatccgaaaatcgagacaaacaaatttgccgcaatatgcacacacttagaagtctgtttcatgtattcggatttccattttattgatgaacgaggcgaatcaatgattgtagaatctggcgatccaaatgcattattgaaacaccgatttgagataatcgaagggagagaccgagcaatggcctggacagtggtgaatagtatctgcaacaccacaggggtcgaaaagcccaaattcctccctgatttgtatgactacaaagagaaccgattcattgaaattggagtaacgcgaagggaagttcacatatactatttagaaaaagccaacaagataaaatcagagaaaacacatattcacatattctcattcactggagaggaaatggccaccaaggcggactacacccttgatgaagagagcagggcaagaataaaaaccagactgttcactataagacaagaaatggccagtagaggtctatgggattcctttcgtcagtccgagagaggcgaagagacaattgaagaaagatttgaaatcacaggaaccatgcgcaggcttgccgaccaaagtctcccaccgaacttctccagccttgaaaactttagagcctatgtggatggattcgaaccgaacggctgcattgagggcaaactttctcaaatgtcaaaagaagtgaacgccagaattgagccatttctgaagacaacaccacgccctctcagattacctgatgggcctccctgttctcagcggtcgaagttcttgctgatggatgcccttaagttgagcatcgaagaccctagccatgagggggagggcataccgctgtatgatgcaatcaaatgcatgaagacattttttggctggaaagagcccaacatcgtaaagccgcatgagaaaggcataaaccctaattacctcctggcttggaagcaggtgctggcagaacttcaagacattgaaaatgaggagaaaattccaaaaacaaagaacatgaagaaaacaagccaattgaagtgggcacttggtgagaacatggctccagaaaaagtggactttgaggactgcaaagatgttagcgatctaagacagtacgacagtgacgaaccagagtctagatcactagcaagctggattcagagtgaattcaacaaggcatgcgaactgacagattcgagttggattgaacttgatgagataggggaagacgttgctccaatcgaacacattgcgagtgtgaggaggaactatttcacagcggaggtatcccattgcagggccactgaatacataatgaagggagtatacataaacacagccctattgaatgcatcctgtgcagccatggatgacttccaactgattccaatgataagtaagtgcagaactaaagaaggaagacggaagacaaatctgtatgggttcattataaaaggaagatcccatttgaggaatgacaccgatgtggtaaactttgtgagcatggaattctctctaactgacccgaggctagagccacacaaatgggaaaagtactgtgttcttgagataggagacatgctcctacggactgcaataggccaagtgtcgaggcccatgttcctgtatgtgagaaccaatgggacttccaagatcaaaatgaaatggggcatggagatgaggcgatgccttcttcagtcccttcaacaaattgagagcatgattgaggccgaatcttctgtcaaagagaaggacatgtccaaggaattctttgaaaacaaatcagaaacatggccaattggagaatcacccaaaggggtggaggaaggctctattgggaaagtatgcagaacattgctagcaaagtctgtgttcaacagcctatatgcatctccacaactcgaggggttttcagctgaatcaagaaaattgcttctcattgttcaggcacttagggacaacctggaacctggaaccttcgatcttggggggctatatgaagcaattgaggagtgcctgattaacgatccctgggttttgcttaatgcgtcttggttcaactccttcctcacacatgcactgaaa
PQ011074   atggaagactttgtgcgacaatgcttcaatccaatgattgtcgagcttgcggaaaaagcaatgaaagaatatggggaagatccgaaaatcgagacaaacaaatttgccgcaatatgcacacacttagaagtctgtttcatgtattcggatttccattttattgacgaacgaggcgaatcaatgattgtagaatccggcgatccaaatgcattattgaaacaccgatttgagataatcgaagggagagaccgagcaatggcctggacagtggtgaatagtatctgcaacaccacaggggtcgaaaagcccaaattcctccctgatttgtatgactacagagagaacagattcattgaaattggagtaacgcgaagggaagttcacatatactatttggaaaaagccaacaagataaaatcagagaaaacacatattcacatattctcattcactggagaggaaatggccaccaaggcggactacacccttgatgaagagagcagagcaagaataaaaaccagactgttcactataagacaagaaatggccagtagaggtctatgggattcctttcgtcaatccgagagaggcgaagagacaattgaagaaagatttgaaatcacaggaaccatgcgcaggcttgccgaccaaagtattccaccgaacttctccagccttgaaaactttagagcctatgtggatggattcgaaccgaacggctgcattgagggcaagctttctcaaatgtcaaaagaggtgaacgccagaattgagccatttctgaagacaacaccacgccctctcagattacctgatgggcctccctgtcctcagcggtcgaagttcttgctgatggatgcccttaagttgagcatcgaagaccctagtcatgagggggagggcataccgctgtatgatgcaatcaaatgcatgaagacattttttggctggaaagagcccaacatcgtaaagccgcatgagaaaggcataaaccctaattacctcctggcttggaagcaggtgctggcagaacttcaagacattgaaaatgaggagaaaattccaaaaacaaagaacatgaagaaaacaagccaattgaagtgggcacttggtgagaacatggctccagaaaaagtggactttgaggactgcaaagatgttagcgatctaagacagtacgacagtgacgaaccagagtctagatcactagcaagctggattcagagtgaattcaacaaggcatgcgaactgacagattcgagttggattgaacttgatgagataggggaagacgttgctccaatcgaacacattgcgagtgtgaggaggaactatttcacagcggaggtatcccattgcagggccactgaatacataatgaagggagtatacataaacacagccctattgaatgcatcctgtgcagccatggatgacttccaattgattccaatgataagtaagtgcagaactaaagaaggaagacggaggacaaatctgtatggattcattataaaaggaagatcccatttgaggaatgacaccgatgtggtaaactttgtgagcatggaattctctctaactgacccgaggctagagccacacaaatgggaaaagtactgtgttcttgagataggagacatgctcctacggactgcaataggccaagtattgaggcccatgttcctgtatgtgagaaccaatggaacttccaagatcaaaatgaaatggggcatggagatgaggcgatgccttcttcagtcccttcaacaaattgagagcatgattgaggccgaatcttctgtcaaagagaaggacatgtccaaggaattctttgaaaacaaatcagaaacatggccaattggagaatcacccaaaggggtggaggaaggctctattgggaaagtatgcagaacattgctagcaaagtctgtgttcaacagcctatatgcatctcctcaactcgaggggttttcagctgaatcaagaaaattgcttctcattgttcaggcacttagggacaacctggaacctggaaccttcgatcttggggggctatatgaagcaattgaggagtgcctgattaacgatccctgggttttgcttaatgcatcttggttcaactccttcctcacacatgcactgaaa
OQ957915   atggaagactttgtgcgacaatgcttcaatccaatgattgtcgagcttgcggaaaaagcaatgaaagaatatggggaagatccgaaaatcgagacaaacaaatttgccgcaatatgcacacacttagaagtctgtttcatgtattcggatttccattttattgatgaacgaggcgaatcaatgattgtagaatctggcgatccaaatgcattattgaaacaccgatttgagataatcgaagggagagaccgagcaatggcctggacagtggtgaatagtatctgcaacaccacaggggtcgaaaagcccaaattcctccctgatttgtatgactacaaagagaaccgattcattgaaattggagtaacgcgaagggaagttcacatatactatttagaaaaagccaacaagataaaatcagagaaaacacatattcacatattctcattcactggagaggaaatggccaccaaggcggactacacccttgatgaagagagcagagcaagaataaaaaccagactgttcactataagacaagaaatggccagtagaggtctatgggattcctttcgtcagtccgagagaggcgaagagacaattgaagaaagatttgaaatcacaggaaccatgcgcaggcttgccgaccaaagtctcccaccgaacttctccagccttgaaaactttagagcctatgtggatggattcgaaccgaacggctgcattgagggcaaactttctcaaatgtcaaaagaagtgaacgccagaattgagccatttctgaagacaacaccacgccctctcagattacctgatgggcctccctgttctcagcggtcgaagttcttgctgatggatgcccttaagttgagcatcgaagaccctagccatgagggggagggcataccgctgtatgatgcaatcaaatgcatgaagacattttttggctggaaagagcccaacatcgtaaagccgcatgagaaaggcataaaccctaattacctcctggcttggaagcaggtgctggcagaacttcaagacattgaaaatgaggagaaaattccaaaaacaaagaacatgaagaaaacaagccaattgaagtgggcacttggtgagaacatggctccagaaaaagtggactttgaggactgcaaagatgttagcgatctaagacagtacgacagtgacgaaccagagtctagatcactagcaagctggattcagagtgaattcaacaaggcatgcgaactgacagattcgagttggattgaacttgatgagataggggaagacgttgctccaatcgaacacattgcgagtgtgaggaggaactatttcacagcggaggtatcccattgcagggccactgaatacataatgaagggagtatacataaacacagccctattgaatgcatcctgtgcagccatggatgacttccaactgattccaatgataagtaagtgcagaactaaagaaggaagacggaagacaaatctgtatggattcattataaaaggaagatcccatttgaggaatgacaccgatgtggtaaactttgtgagcatggaattctctctaactgacccgaggctagagccacacaaatgggaaaagtactgtgttcttgagataggagacatgctcctacggactgcaataggccaagtgtcgaggcccatgttcctgtatgtgagaaccaatgggacttccaagatcaaaatgaaatggggcatggagatgaggcgatgccttcttcagtcccttcaacaaattgagagcatgattgaggccgaatcttctgtcaaagagaaggacatgtccaaggaattctttgaaaacaaatcagaaacatggccaattggagaatcacccaaaggggtggaggaaggctctattgggaaagtatgcagaacattgctagcaaagtctgtgttcaacagcctatatgcatctccacaactcgaggggttttcagctgaatcaagaaaattgcttcttattgttcaggcacttagggacaacctggaacctggaaccttcgatcttggggggctatatgaagcaattgaggagtgcctgattaacgatccctgggttttgcttaatgcgtcttggttcaactccttcctcacacatgcactgaaa
PQ373662   atggaagactttgtgcgacaatgcttcaatccaatgattgtcgagcttgcggaaaaagcaatgaaagaayatggggaagatccgaaaatcgagacaaacaaatttgccgcaatatgcacacacttagaagtctgtttcatgtattcggatttccattttattgacgaacgaggcgaatcaatgattgtagaatctggcgatccaaatgcattattgaaacaccgatttgagataatcgaagggagagaccgagcaatggcctggacagtggtgaatagtatctgcaacaccacaggggtcgaaaagcccaaattcctccctgatttgtatgactacagagagaacagattcattgaaattggagtaacgcgaagggaagttcacatatactatttggaaaaagccaacaagataaaatcagagaaaacacatattcacatattctcattcactggagaggaaatggccaccaaggcggactacacccttgatgaagagagcagagcaagaataaaaaccagactgttcactataagacaagaaatggccagtagaggtctatgggattcctttcgtcaatccgagagaggcgaagagacaattgaagaaagatttgaaatcacaggaaccatgcgcaggcttgccgaccaaagtattccaccgaacttctccagccttgaaaactttagagcctatgtggatggattcgaaccgaacggctgcattgagggcaagctttctcaaatgtcaaaagaggtgaacgccagaattgagccatttctgaagacaacaccacgccctctcagattacctgatgggcctccctgtcctcagcggtcgaagttcttgctgatggatgcccttaagttgagcatcgaagaccctagtcatgagggggagggcataccgctgtatgatgcaatcaaatgcatgaagacattttttggctggaaagagcccaacatcgtaaagccgcatgagaaaggcataaaccctaattacctcctggcttggaagcaggtgctggcagaacttcaagacattgaaaatgaggagaaaattccaaaaacaaagaacatgaagaaaacaagccaattgaagtgggcacttggtgagaacatggctccagaaaaagtggactttgaggactgcaaagatgttagcgatctaagacagtacgacagtgacgaaccagagtctagatcactagcaagctggattcagagtgaattcaacaaggcatgcgaactgacagattcgagttggattgaacttgatgagataggggaagacgttgctccaatcgaacacattgcgagtgtgaggaggaactatttcacagcggaggtatcccattgcagggccactgaatacataatgaagggagtatacataaacacagccctattgaatgcatcctgtgcagccatggatgacttccaattgattccaatgataagtaagtgcagaactaaagaaggaagacggaggacaaatctgtatggattcattataaaaggaagatcccatttgaggaatgacaccgatgtggtaaactttgtgagcatggaattctctctaactgacccgaggctagagccacacaaatgggaaaagtactgtgttcttgagataggagacatgctcctacggactgcaataggccaagtattgaggcccatgttcctgtatgtgagaaccaatggaacttccaagatcaaaatgaaatggggcatggagatgaggcgatgccttcttcagtcccttcaacaaattgagagcatgattgaggccgaatcttctgtcaaagagaaggacatgtccaaggaattctttgaaaacaaatcagaaacatggccaattggagaatcacccaaaggggtggaggaaggctctattgggaaagtatgcagaacattgctagcaaagtctgtgttcaacagcctatatgcatctcctcaactcgaggggttttcagctgaatcaagaaaattgcttctcattgttcaggcacttagggacaacctggaacctggaaccttcgatcttggggggctatatgaagcaattgaggagtgcctgattaacgatccctgggttttgcttaatgcatcttggttcaactccttcctcacacatgcactgaaa
PV336387   atggaagactttgtgcgacaatgcttcaatccaatgatcgtcgagcttgcggaaaaggcaatgaaagaatatggggaagatccgaaaatcgaaactaacaagttcgctgcaatatgcactcatttggaagtctgtttcatgtattcggatttccatttcattgatgaacggggcgaatcaataattgtggaatctggcgatccaaatgcactactgaagcatcgatttgagataattgaaggaagagacagaacaatggcctggacagtggtaaatagcatctgcaacaccacgggagtcgagaagcccaagttccttcctgatttgtatgattacaaggagaaccgattcattgagattggagtgacacggagagaggtccatatatattacctagagaaagccaacaagataaaatccgagaagacacacatccacatcttctcatttactggagaagaaatggccactaaagcagactacacccttgacgaagaaagcagagcaaggattaaaaccaggctattcactataagacaagaaatggccagcaggggtctatgggattcctttcgtcagtccgaaagaggcgaagagacaattgaagaaagatttgaaatcacaggaaccatgcgcaggcttgccgaccaaagtctcccaccgaacttctccagccttgaaaactttagagcctatgtggatggattcgaaccgaacggctgcattgagggcaagctttctcaaatgtccaaagaagtgaacgccagaattgaaccatttttgaagacaacaccacgccctctcaaattgcctgatgggcccccctgctctcagcggtcaaaatttctgctgatggatgctttgaaattaagcattgaagacccaagtcatgagggagaggggataccactgtacgatgcaatcaaatgcatgaagacatttttcggctggaaagagcccaatgtaatcaaaccacatgaaaagggcataaaccctaactatctcctggcttggaagcaagtgctagcagaactccaggaccttgaaaatgaggagaaaatcccaaagacgaagaacatgaagaaaacaagtcaattaaagtgggcacttggtgagaacatggcaccggaaaaagtggactttgaggactgcaaggatgttggcgatctaaaacagtatgatagcgatgagccagagcctagatcgctagcgagttggatccagagtgaattcaataaggcatgtgaattgactgactcaagctggatagaactggacgaaataggggaagatgttgctccgattgaacacattgcaagcatgaggaggaattatttcacagcagaagtgtcccattgcagggccactgaatacataatgaaaggagtctacataaatacagctctgctcaatgcatcttgcgcggccatggatgacttccagctgattccaatgataagcaaatgcaggaccaaagaaggaagacggaaaacaaacctatatgggttcatcataaaaggaaggtctcatttgaggaatgataccgatgtagtgaattttgtaagtatggagttttctctcaccgacccaaggctggaaccacacaaatgggaaaagtactgcgttcttgaagtgggagatatgctcctgaggactgcaataggccaagtatcaagacccatgttcctgtatgttaggaccaacgggacctccaaaatcaagatgaaatggggtatggagatgaggcgttgccttcttcagtctcttcaacagattgagagcatgattgaggccgagtcttctgtcaaagaaaaagacatgactaaagaattttttgagaacaagtcggaaacgtggccaattggagaatcccccagagggttagaggaaggatccattgggaaggtatgcagaaccctgctggcaaaatctgtgttcaacagtctatacgcatccccacaacttgaaggattttcagcagaatcgaggaaactgcttctcattgttcaggcacttagggacaacctggaacctggaaccttcgatcttggagggctatatgaagcaattgaggagtgcctgattaatgatccctgggttttgcttaatgcatcttggttcaactccttcctcacacatgcactgaaa
PP752866   atggaagactttgtgcgacaatgcttcaatccaatgattgtcgagcttgcggaaaaagcaatgaaagaatatggggaagatccgaaaatcgagacaaacaaatttgccgcaatatgcacacacttagaagtctgtttcatgtattcggatttccattttattgacgaacgaggcgaatcaatgattgtagaatctggcgatccaaatgcattattgaaacaccgatttgagataatcgaagggagagaccgagcaatggcctggacagtggtgaatagtatctgcaacaccacaggggtcgaaaagcccaaattcctccctgatttgtatgactacagagagaacagattcattgaaattggagtaacgcgaagggaagttcacatatactatttggaaaaagccaacaagataaaatcagagaaaacacatattcacatattctcattcactggagaggaaatggccaccaaggcggactacacccttgatgaagagagcagagcaagaataaaaaccagactgttcactataagacaagaaatggccagtagaggtctatgggattcctttcgtcaatccgagagaggcgaagagacaattgaagaaagatttgaaatcacaggaaccatgcgcaggcttgccgaccaaagtattccaccgaacttctccagccttgaaaactttagagcctatgtggatggattcgaaccgaacggctgcattgagggcaagctttctcaaatgtcaaaagaggtgaacgccagaattgagccatttctgaagacaacaccacgccctctcagattacctgatgggcctccctgtcctcagcggtcgaagttcttgctgatggatgcccttaagttgagcatcgaagaccctagtcatgagggggagggcataccgctgtatgatgcaatcaaatgcatgaagacattttttggctggaaagagcccaacatcgtaaagccgcatgagaaaggcataaaccctaattacctcctggcttggaagcaggtgctggcagaacttcaagacattgaaaatgaggagaaaattccaaaaacaaagaacatgaagaaaacaagccaattgaagtgggcacttggtgagaacatggctccagaaaaagtggactttgaggactgcaaagatgttagcgatctaagacagtacgacagtgacgaaccagagtctagatcactagcaagctggattcagagtgaattcaacaaggcatgcgaactgacagattcgagttggattgaacttgatgagataggggaagacgttgctccaatcgaacacattgcgagtgtgaggaggaactatttcacagcggaggtatcccattgcagggccactgaatacataatgaagggagtatacataaacacagccctattgaatgcatcctgtgcagccatggatgacttccaattgattccaatgataagtaagtgcagaactaaagaaggaagacggaagacaaatctgtatggattcattataaaaggaagatcccatttgaggaatgacaccgatgtggtaaactttgtgagcatggaattctctctaactgacccgaggctagagccacacaaatgggaaaaatactgtgttcttgagataggagacatgctcctacggactgcaataggccaagtattgaggcccatgttcctgtatgtgagaaccaatggaacttccaagatcaaaatgaaatggggcatggagatgaggcgatgccttcttcagtcccttcaacaaattgagagcatgattgaggccgaatcttctgtcaaagagaaggacatgtccaaggaattctttgaaaacaaatcagaaacatggccaattggagaatcacccaaaggggtggaggaaggctctattgggaaagtatgcagaacattgctagcaaagtctgtgttcaacagcctatatgcatctcctcaactcgaggggttttcagctgaatcaagaaaattgcttctcattgttcaggcacttagggacaacctggaacctggaaccttcgatcttggggggctatatgaagcaattgaggagtgcctgattaacgatccctgggttttgcttaatgcatcttggttcaactccttcctcacacatgcactgaaa
PQ573557   atggaagactttgtgcgacaatgcttcaatccaatgatcgtcgagcttgcggaaaaggcaatgaaagaatatggggaagatccgaaaatcgaaactaacaagttcgctgcaatatgcactcatttggaagtctgtttcatgtattcggatttccatttcattgatgaacggggcgaatcaataattgtggaatctggcgatccaaatgcactactgaagcatcgatttgagataattgaaggaagagacagaacaatggcctggacagtggtaaatagcatctgcaacaccacgggagtcgagaagcccaagttccttcctgatttgtatgattacaaggagaaccgattcattgagattggagtgacacggagagaggtccatatatattacctagagaaagccaacaagataaaatccgagaagacacacatccacatcttctcatttactggagaagaaatggccactaaagcagactacacccttgacgaagaaagcagagcaaggattaaaaccaggctattcactataagacaagaaatggccagcaggggtctatgggattcctttcgtcagtccgaaagaggcgaagagacaattgaagaaagatttgaaatcacaggaaccatgcgcaggcttgccgaccaaagtctcccaccgaacttctccagccttgaaaactttagagcctatgtggatggattcgaaccgaacggctgcattgagggcaagctttctcaaatgtccaaagaagtgaacgccagaattgaaccatttttgaagacaacaccacgccctctcaaattgcctgatgggcccccctgctctcagcggtcaaaatttctgctgatggatgctttgaaattaagcattgaagacccaagtcatgagggagaggggataccactgtacgatgcaatcaaatgcatgaagacatttttcggctggaaagagcccaatgtaatcaaaccacatgaaaagggcataaaccctaactacctcctggcttggaagcaagtgctagcagaactccaggaccttgaaaatggggagaaaatcccaaagacgaagaacatgaagaaaacaagtcaattaaagtgggcacttggtgagaacatggcaccggaaaaagtggactttgaggactgcaaggatgttggagatctaaaacagtatgatagcgatgagccagagcctagatcgctagcgagttggatccagagtgaattcaataaggcatgtgaattgactgactcaagctggatagaactggacgaaataggggaagatgttgctccgattgaacacattgcaagcatgaggaggaattatttcacagcagaagtgtcccattgcagggccactgaatacataatgaaaggagtctacataaatacagctctgctcaatgcatcttgcgcggccatggatgacttccagctgattccaatgataagcaaawgcaggaccaaagaaggaagacggaaaacaaacctatatgggttcatcataaaaggaaggtctcatttgaggaatgataccgatgtagtgaattttgtaagtatggagttttctctcaccgacccaaggctggaaccacacaaatgggaaaagtactgcgttcttgaagtgggagatatgctcctgaggactgcaataggccaagtatcaagacccatgttcctgtatgttaggaccaacgggacctccaaaatcaagatgaaatggggtatggagatgaggcgttgccttcttcagtctcttcaacagattgagagcatgattgaggccgagtcttctgtcaaagaaaaagacatgactaaagaattttttgagaacaagtcggaaacgtggccaattggagaatcccccagaggggtagaggaaggatccattgggaaggtatgcagaaccctgctggcaaaatctgtgttcaacagtctatacgcatccccacaacttgaaggattttcagcagaatcgaggaaactgcttctcattgttcaggcacttagggacaacctggaacctggaaccttcgatcttggagggctatatgaagcaattgaggagtgcctgattaatgatccctgggttttgcttaatgcatcttggttcaactccttcctcacacatgcactgaaa
PV267447   atggaagactttgtgcgacaatgcttcaatccaatgatcgtcgagcttgcggaaaaggcaatgaaagaatatggggaagatccgaaaatcgaaactaacaagttcgctgcaatatgcactcatttggaagtctgtttcatgtattcggatttccatttcattgatgaacggggcgaatcaataattgtggaatctggcgatccaaatgcactactgaagcatcgatttgagataattgaaggaagagacagaacaatggcctggacagtggtaaatagcatctgcaacaccacgggagtcgagaagcccaagttccttcctgatttgtatgattacaaggagaaccgattcattgagattggagtgacacggagagaggtccatatatattacctagagaaagccaacaagataaaatccgagaagacacacatccacatcttctcatttactggagaagaaatggccactaaagcagactacacccttgacgaagaaagcagagcaaggattaaaaccaggctattcactataagacaagaaatggccagcaggggtctatgggattcctttcgtcagtccgaaagaggcgaagagacaattgaagaaagatttgaaatcacaggaaccatgcgcaggcttgccgaccaaagtctcccaccggacttctccagccttgaaaactttagagcctatgtggatggattcgaaccgaacggctgcattgagggcaagctttctcaaatgtccaaagaagtgaacgccagaattgaaccatttttgaagacaacaccacgccctctcaaattgcctgatggacccccctgctctcagcggtcaaaatttctgctgatggatgctttgaaattaagcattgaagacccaagtcatgagggagaggggataccactgtacgatgcaatcaaatgcatgaagacatttttcggctggaaagagcccaatgtaatcaaaccacatgaaaagggcataaaccctaactatctcctggcttggaagcaagtgctagcagaactccaggaccttgaaaatgaggagaaaatcccaaagacgaagaacatgaagaaaacaagtcaattaaagtgggcacttggggagaacatggcaccggaaaaagtggactttgaggactgcaaggatgttggcgatctaaaacagtatgatagcgatgagccagagcctagatcgctagcgagttggatccagagtgaattcaataaggcatgtgaattgactgactcaatctggatagaactggacgaaataggggaagatgttgctccgattgaacacattgcaagcatgaggaggaattatttcacagcagaagtgtcccattgcagggccactgaatacataatgaaaggagtctacataaatacagctctgctcaatgcatcttgcgcggccatggatgacttccagctgattccaatgataagcaaaagcaggaccaaagaaggaagacggaaaacaaacctatatgggttcatcataaaaggaaggtctcatttgaggaatgataccgatgtagtgaattttgtaagtatggagttttctctcaccgacccaaggctggaaccacacaaatgggaaaagtactgcgttcttgaagtgggagatatgctcctgaggactgcaataggccaagtatcaagacccatgttcctgtatgttaggaccaacgggacctccaaaatcaagatgaaatggggtatggagatgaggcgttgccttcttcagtctcttcaacagattgagagcatgattgaggccgagtcttctgtcaaagaaaaagacatgactaaagaattttttgagaacaagtcggaaacgtggccaattggagaatcccccagaggggtagaggaaggatccattgggaaggtatgcagaaccttgctggcaaaatctgtgttcaacagtctatacgcatccccacaacttgaaggattttcagcagaatcgagaaaactgcttctcattgttcaggcacttagggacaacctggaacctggaaccttcgatcttggagggctatatgaagcaattgaggagtgcctgattaatgatccctgggttttgcttaatgcatcttggttcaactccttcctcacacatgcactgaaa
OQ961075   atggaagactttgtgcgacaatgcttcaatccaatgattgtcgagcttgcggaaaaagcaatgaaagaatatggggaagatccgaaaatcgagacaaacaaatttgccgcaatatgcacacacttagaagtctgtttcatgtattcggatttccattttattgatgaacgaggcgaatcaatgattgtagaatctggcgatccaaatgcattattgaaacaccgatttgagataatcgaagggagagaccgagcaatggcctggacagtggtgaatagtatctgcaacaccacaggggtcgaaaagcccaaattcctccctgatttgtatgactacaaagagaaccgattcattgaaattggagtaacgcgaagggaagttcacatatactatttagaaaaagccaacaagataaaatcagagaaaacacatattcacatattctcattcactggagaggaaatggccaccaaggcggactacacacttgatgaagagagcagagcaagaataaaaaccagactgttcactataagacaagaaatggccagtagaggtctatgggattcctttcgtcagtccgagagaggcgaagagacaattgaagaaagatttgaaatcacaggaaccatgcgcaggcttgccgaccaaagtctcccaccgaacttctccagccttgaaaactttagagcctatgtggatggattcgaaccgaacggctgcattgagggcaaactttctcaaatgtcaaaagaagtgaacgccagaattgagccatttctgaagacaacaccacgccctctcagattacctgatgggcctccctgttctcagcggtcgaagttcttgctgatggatgcccttaagttgagcatcgaagaccctagccatgagggggagggcataccgctgtatgatgcaatcaaatgcatgaagacattttttggctggaaagagcccaacatcgtaaagccgcatgagaaaggcataaaccctaattacctcctggcttggaagcaggtgctggcagaacttcaagacattgaaaatgaggagaaaattccaaaaacaaagaacatgaagaaaacaagccaattgaagtgggcacttggtgagaacatggctccagaaaaagtggactttgaggactgcaaagatgttagcgatctaagacagtacgacagtgacgaaccagagtctagatcactagcaagctggattcagagtgaattcaacaaggcatgcgaactgacagattcgagttggattgaacttgatgagataggggaagacgttgctccaatcgaacacattgcgagtgtgaggaggaactatttcacagcggaggtatcccattgcagggccactgaatacataatgaagggagtatacataaacacagccctattgaatgcatcctgtgcagccatggatgacttccaactgattccaatgataagtaagtgcagaactaaagaaggaagacggaagacaaatctgtatggattcattataaaaggaagatcccatttgaggaatgacaccgatgtggtaaactttgtgagcatggaattctctctaactgacccgaggctagagccacacaaatgggaaaagtactgtgttcttgagataggagacatgctcctacggactgcaataggccaagtgtcgaggcccatgttcctgtatgtgagaaccaatgggacttccaagatcaaaatgaaatggggcatggagatgaggcgatgccttcttcagtcccttcaacaaattgagagcatgattgaggccgaatcttctgtcaaagagaaggacatgtccaaggaattctttgaaaacaaatcagaaacatggccaattggagaatcacccaaaggggtggaggaaggctctattgggaaagtatgcagaacattgctatcaaagtctgtgttcaacagcctatatgcatctccacaactcgaggggttttcagctgaatcaagaaaattgcttctcattgttcaggcacttagggacaacctggaacctggaaccttcgatcttggggggctatatgaagcaattgaggagtgcctgattaacgatccctgggttttgcttaatgcgtcttggttcaactccttcctcacacatgcactgaaa
OQ957875   atggaagactttgtgcgacaatgcttcaatccaatgattgtcgagcttgcggaaaaagcaatgaaagaatatggggaagatccgaaaatcgagacaaacaaatttgccgcaatatgcacacacttagaagtctgtttcatgtattcggatttccattttattgatgaacgaggcgaatcaatgattgtagaatctggcgatccaaatgcattattgaaacaccgatttgagataatcgaagggagagaccgagcaatggcctggacagtggtgaatagtatctgcaacaccacaggggtcgaaaagcccaaattcctccctgatttgtatgactacaaagagaaccgattcattgaaattggagtaacgcgaagggaagttcacatatactatttagaaaaagccaacaagataaaatcagagaaaacacatattcacatattctcattcactggagaggaaatggccaccaaggcggactacacccttgatgaagagagcagagcaagaataaaaaccagactgttcactataagacaagaaatggccagtagaggtctatgggattcctttcgtcagtccgagagaggcgaagagacaattgaagaaagatttgaaatcacaggaaccatgcgcaggcttgccgaccaaagtctcccaccgaacttctccagccttgaaaactttagagcctatgtggatggattcgaaccgaacggctgcattgagggcaaactttctcaaatgtcaaaagaagtgaacgccagaattgagccatttctgaagacaacaccacgccctctcagattacctgatgggcctccctgttctcagcggtcgaagttcttgctgatggatgcccttaagttgagcatcgaagaccctagccatgagggggagggcataccgctgtatgatgcaatcaaatgcatgaagacattttttggctggaaagagcccaacatcgtaaagccgcatgagaaaggcataaaccctaattacctcctggcttggaagcaggtgctggcagaacttcaagacattgaaaatgaggagaaaattccaaaaacaaagaacatgaagaaaacaagccaattgaagtgggcacttggtgagaacatggctccagaaaaagtggactttgaggactgcaaagatgttagcgatctaagacagtacgacagtgacgaaccagagtctagatcactagcaagctggattcagagtgaattcaacaaggcatgcgaactgacagattcgagttggattgaacttgatgagataggggaagacgttgctccaatcgaacacattgcgagtgtgaggaggaactatttcacagcggaggtatcccattgcagggccactgaatacataatgaagggagtatacataaacacagccctattgaatgcatcctgtgcagccatggatgacttccaactgattccaatgataagtaagtgcagaactaaagaaggaagacggaagacaaatctgtatggattcattataaaaggaagatcccatttgaggaatgacaccgatgtggtaaactttgtgagcatggaattctctctaactgacccgaggctagagccacacaaatgggaaaagtactgtgttcttgagataggagacatgctcctacggactgcaataggccaagtgtcgaggcccatgttcctgtatgtgagaaccaatgggacttccaagatcaaaatgaaatggggcatggagatgaggcgatgccttcttcagtcccttcaacaaattgagagcatgattgaggccgaatcttccgtcaaagagaaggacatgtccaaggaattctttgaaaacaaatcagaaacatggccaattggagaatcacccaaaggggtggaggaaggctctattgggaaagtatgcagaacattgctagcaaagtctgtgttcaacagcctatatgcatctccacaactcgaggggttttcagctgaatcaagaaaattgcttctcattgttcaggcacttagggacaacctggaacctggaaccttcgatcttggggggctatatgaagcaattgaggagtgcctgattaacgatccctgggttttgcttaatgcgtcttggttcaactccttcctcacacatgcactgaaa
PP752106   atggaagactttgtgcgacaatgcttcaatccaatgattgtcgagcttgcggaaaaagcaatgaaagaatatggggaagatccgaaaatcgagacaaacaaatttgccgcaatatgcacacacttagaagtctgtttcatgtattcggatttccattttattgacgaacgaggcgaatcaatgattgtagaatctggcgatccaaatgtattattgaaacaccgatttgagataatcgaagggagagaccgagcaatggcctggacagtggtgaatagtatctgcaacaccacaggggtcgaaaagcccaaattcctccctgatttgtatgactacagagagaacagattcattgaaattggagtaacgcgaagggaagttcacatatactatttagaaaaagccaacaagataaaatcagagaaaacacatattcacatattctcattcactggagaggaaatggccaccaaggcggactacacccttgatgaagagagcagagcaagaataaaaaccagactgttcactataagacaagaaatggccagtagaggtctatgggattcctttcgtcaatccgagagaggcgaagagacaattgaagaaagatttgaaatcacaggaaccatgcgcaggcttgccgaccaaagtcttccaccgaacttctccagccttgaaaactttagagcctatgtggatggattcgaaccgaacggctgcattgagggcaagctttctcaaatgtcaaaagaggtgaacgccagaattgagccatttctgaagacaacaccacgccctctcagattacctgatgggcctccctgtcctcagcggtcgaagttcttgctgatggatgcccttaagttgagcatcgaagaccctagtcatgagggggagggcataccgctgtatgatgcaatcaaatgcatgaagacattttttggctggaaagagcccaacatcgtaaagccgcatgagaaaggcataaaccctaattacctcctggcttggaagcaggtgctggcagaacttcaagacattgaaaatgaggagaaaattccaaaaacaaagaacatgaagaaaacaagccaattgaagtgggcacttggtgagaacatggctccagaaaaagtggactttgaggactgcaaagatgttagcgatctaagacagtacgacagtgacgaaccagagtctagatcactagcaagctggattcagagtgaattcaacaaggcatgcgaactgacagattcgagttggattgaacttgatgagataggggaagacgttgctccaatcgaacacattgcgagtgtgaggaggaactatttcacagcggaggtatcccattgcagggccactgaatacataatgaagggagtatacataaacacagccctattgaatgcatcctgtgcagccatggatgacttccaattgattccaatgataagtaagtgcagaactaaagaaggaagacggaagacaaatctgtatggattcattataaaagggagatcccatttgaggaatgacaccgatgtggtaaactttgtgagcatggaattctctctaactgacccgaggctagagccacacaaatgggaaaagtactgtgttcttgagataggagacatgctcctacggactgcaataggccaagtattgagacccatgttcctgtatgtgagaaccaatggaacttccaagatcaaaatgaaatggggcatggagatgaggcgatgccttcttcagtcccttcaacaaattgagagcatgattgaggccgaatcttctgtcaaagagaaggacatgtccaaggaattctttgaaaacaaatcagaaacatggccaattggagaatcacccaaaggggtggaggaaggctctattgggaaagtatgcagaacattgctagcaaagtctgtgttcaacagcctatatgcatctcctcaactcgaagggttttccgctgaatcaagaaaattgcttctcattgttcaggcacttagggacaacctggaacctggaaccttcgatcttggggggctatatgaagcaattgaggagtgcctgattaacgatccctgggttttgcttaatgcatcttggttcaactccttcctcacacatgcactgaaa
PQ528983   atggaagactttgtgcgacaatgcttcaatccaatgattgtcgagcttgcggaaaaagcaatgaaagaatatggggaagatccgaaaatcgagacaaacaaatttgccgcaatatgcacacacttagaagtctgtttcatgtattcggatttccattttattgacgaacgaggcgaatcaatgattgtagaatctggcgatccaaatgcattattgaaacaccgatttgagataatcgaagggagagaccgagcaatggcctggacagtggtgaatagtatctgcaacaccacaggggtcgaaaagcccaaattcctccctgatttgtatgactacagagagaacagattcattgaaattggagtaacgcgaagggaagttcacatatactatttggaaaaagccaacaagataaaatcagagaaaacacatattcacatattctcattcactggagaggaaatggccaccaaggcagactacacccttgatgaagagagcagagcaagaataaaaaccagactgttcactataagacaagaaatggccagtagaggtctatgggattcctttcgtcaatccgagagaggcgaagagacaattgaagaaagatttgaaatcacaggaaccatgcgcaggcttgccgaccaaagtattccaccgaacttctccagccttgaaaactttagagcctatgtggatggattcgaaccgaacggctgcattgagggcaagctttctcaaatgtcaaaagaggtgaacgccagaattgagccatttctgaagacaacaccacgccctctcagattacctgatgggcctccctgtcctcagcggtcgaagttcttgctgatggatgcccttaagttgagcatcgaagaccctagtcatgagggggagggcataccgctgtatgatgcaatcaaatgcatgaagacattttttggctggaaagagcccaacatcgtaaagccgcatgagaaaggcataaaccctaattacctcctggcttggaagcaggtgctggcagaacttcaagacattgaaaatgaggagaaaattccaaaaacaaagaacatgaagaaaacaagccaattgaagtgggcacttggtgagaacatggctccagaaaaagtggactttgaggactgcaaagatgttagcgatctaagacagtacgacagtgacgaaccagagtctagatcactagcaagctggattcagagtgaattcaacaaggcatgcgaactgacagattcgagttggattgaacttgatgagataggggaagacgttgctccaatcgaacacattgcgagtgtgaggaggaactatttcacagcggaggtatcccattgcagggccactgaatacataatgaagggagtatacataaacacagccctattgaatgcatcctgtgcagccatggatgacttccaattgattccaatgataagtaagtgcagaactaaagaaggaagacggaggacaaatctgtatggattcattataaaaggaagatcccatttgaggaatgacaccgatgtggtaaactttgtgagcatggaattctctctaactgacccgaggctagagccacacaaatgggaaaagtactgtgttcttgagataggagacatgctcctacggactgcaataggccaagtattgaggcccatgttcctgtatgtgagaaccaatggaacttccaagatcaaaatgaaatggggcatggagatgaggcgatgccttcttcagtcccttcaacaaattgagagcatgattgaggccgaatcttctgtcaaagagaaggacatgtccaaggaattctttgaaaacaaatcagaaacatggccaattggagaatcacccaaaggggtggaggaaggctctattgggaaagtatgcagaacattgctagcaaagtctgtgttcaacagcctatatgcatctcctcaactcgaggggttttcagctgaatcaagaaaattgcttctcattgttcaggcacttagggacaacctggaacctggaaccttcgatcttggggggctatatgaagcaattgaggagtgcctgattaacgatccctgggttttgcttaatgcatcttggttcaactccttcctcacacatgcactgaaa
PQ809555   atggaagactttgtgcgacaatgcttcaatccaatgatcgtcgagcttgcggaaaaggcaatgaaagaatatggggaagatccgaaaatcgaaactaacaagttcgctgcaatatgcactcatttggaagtctgtttcatgtattcggatttccatttcattgatgaacggggcgaatcaataattgtggaatctggcgatccaaatgcactactgaagcatcgatttgagataattgaaggaagagacagaacaatggcctggacagtggtaaatagcatctgcaacaccacgggagtcgagaagcccaagttccttcctgatttgtatgattacaaggagaaccgattcattgagattggagtgacacggagagaggtccatatatattacctagagaaagccaacaagataaaatccgagaagacacacatccacatcttctcatttactggagaagaaatggccactaaagcagactacacccttgacgaagaaagcagagcaaggattaaaaccaggctattcactataagacaagaaatggccagcaggggtctatgggattcctttcgtcagtccgaaagaggcgaagagacaattgaagaaagatttgaaatcacaggaaccatacgcaggcttgccgaccaaagtctcccaccgaacttctccagccttgaaaactttagagcctatgtggatggattcgaaccgaacggctgcattgagggcaagctttctcaaatgtccaaagaagtgaacgccagaattgaaccatttttgaagacaacaccacgccctctcaaattgcctgatgggcccccctgctctcagcggtcaaaatttctgctgatggatgctttgaaattaagcattgaagacccaagtcatgagggagaggggataccactgtacgatgcaatcaaatgcatgaagacatttttcggctggaaagagcccaatgtaatcaaaccacatgaaaagggcataaaccctaactatctcctggcttggaagcaagtgctagcagaactccaggaccttgaaaatgaggagaaaatcccaaagacgaagaacatgaagaaaacaagtcaattaaagtgggcacttggtgagaacatggcaccggaaaaagtggactttgaggactgcaaggatgttggcgatctaaaacagtatgatagcgatgagccagtgcctagatcgctagcgagttggatccagagtgaattcaataaggcatgtgaattgactgactcaagctggatagaactggacgaaataggggaagatgttgccccgattgaacacattgcaagcatgaggaggaattatttcacagcagaagtgtcccattgcagggccactgaatacataatgaaaggagtctacataaatacagctctgctcaatgcatcttgcgcggccatggatgacttccagctgattccaatgataagcraaagcaggaccaaagaaggaagacggaaaacaaacctatatgggttcatcataaaaggaaggtctcatttgaggaatgataccgatgtagtgaattttgtaagtatggagttttctctcaccgacccaaggctggaaccacacaaatggggaaagtactgcgttcttgaagtgggagatatgctcctgaggactgcaataggccaagtatcaagacccatgttcctgtatgttaggaccaacgggacctccaaaatcaagatgaaatggggtatggagatgaggcgttgccttcttcagtctcttcaacagattgagagcatgattgaggccgagtcttctgtcaaagaaaaagacatgactaaagaattttttgagaacaagtcggaaacgtggccaattggagaatcccccagaggggtagaggaaggatccattgggaaggtatgcagaaccctgctggcaaaatctgtgttcaacagtctatacgcatccccacaacttgaaggattttcagcagaatcgaggaaactgcttctcattgttcaggcacttagggacaacctggaacctggaaccttcgatcttggagggctatatgaagcaattgaggagtgcctgattaatgatccctgggttttgcttaatgcatcttggttcaactccttcctcacacatgcactgaaa
PV336819   atggaagactttgtgcgacaatgcttcaatccgatgatcgtcgagcttgcggaaaaggcaatgaaagaatatggggaagatccgaaaatcgaaactaacaagttcgctgcaatatgcactcatttggaagtctgtttcatgtattcggatttccatttcattgatgaacggggcgaatcaataattgtggaatctggcgatccaaatgcactactgaagcatcgatttgagataattgaaggaagagacagaacaatggcctggacagtggtaaatagcatctgcaacaccacgggagtcgagaagcccaagttccttcctgatttgtatgattacaaggagaaccgattcattgagattggagtgacacggagagaggtccatatatattacctagagaaagccaacaagataaaatccgagaagacacacatccacatcttctcatttactggagaagaaatggccactaaagcagactacacccttgacgaagaaagcagagcaaggattaaaaccaggctattcactataagacaagaaatggccagcaggggtctatgggattcctttcgtcagtccgaaagaggcgaagagacaattgaagaaagatttgaaatcacaggaaccatgcgcaggcttgccgaccaaagtctcccaccgaacttctccagccttgaaaactttagagcctatgtggatggattcgaaccgaacggctgcattgagggcaagctttctcaaatgtccaaagaagtgaacgccagaattgaaccatttttgaagacaacaccacgccctctcaaattgcctgatgggcccccctgctctcagcggtcaaaatttctgctgatggatgctttgaaattaagcattgaagacccaagtcatgagggagaggggataccactgtacgatgcaatcaaatgcatgaagacatttttcggctggaaagagcccaatgtaatcaaaccacatgaaaagggcataaaccctaactatctcctggcttggaagcaagtgctagcagaactccaggaccttgaaaatgaggagaaaatcccaaagacgaagaacatgaagaaaacaagtcaattaaagtgggcacttggtgagaacatggcaccggaaaaagtggactttgaggactgcaaggatgttggcgatctaaaacagtatgatagcgatgagccagagcctagatcgctagcgagttggatccagagtgaattcaataaggcatgtgaattgactgactcaagctggatagaactggacgaaataggggaagatgttgctccgattgaacacattgcaagcatgaggaggaattatttcacagcagaagtgtcccattgcagggccactgaatacataatgaaaggagtctatataaatacagctctgctcaatgcatcttgcgcggccatggatgacttccagctgattccaatgataagcaaatgcaggaccaaagaaggaagacggaaaacaaacctatatgggttcatcataaaaggaaggtctcatttgaggaatgataccgatgtagtgaattttgtaagtatggagttttctctcaccgacccaaggctggaaccacacaaatgggaaaagtactgcgttcttgaagtgggagatatgctcctgaggactgcaataggccaagtatcaagacccatgttcctgtatgttaggaccaacgggacctccaaaatcaagatgaaatggggtatggagatgaggcgttgccttcttcagtctcttcaacagattgagagcatgattgaggccgagtcttctgtcaaagaaaaagacatgactaaagaattttttgagaacaagtcggaaacgtggccaattggagaatcccccagaggggtagaggaaggatccattgggaaggtatgcagaaccctgctggcaaaatctgtgttcaacagtctatacgcatccccacaacttgaaggattttcagcagaatcgaggaaactgcttctcattgttcaggcacttagggacaacctggaacctggaaccttcgatcttggagggctatatgaagcaattgaggagtgcctgattaatgatccctgggttttgcttaatgcatcttggttcaactccttcctcacacatgcactgaaa
PP752460   atggaagactttgtgcgacaatgcttcaatccaatgattgtcgagcttgcggaaaaagcaatgaaagaatatggggaagatccgaaaatcgagacaaacaaatttgccgcaatatgcacacacttagaagtctgtttcatgtattcggatttccattttattgacgaacgaggcgaatcaatgattgtagaatctggcgatccaaatgcattattgaaacaccgatttgagataatcgaagggagagaccgagcaatggcctggacagtggtgaatagtatctgcaacaccacaggggtcgaaaagcccaaattcctccctgatttgtatgactacagagagaacagattcattgaaattggagtaacgcgaagggaagttcacatatactatttagaaaaagccaacaagataaaatcagagaaaacacatattcacatattctcattcactggagaggaaatggccaccaaggcggactacacccttgatgaagagagcagagcaagaataaaaaccagactgttcactataagacaagaaatggccagtagaggtctatgggattcctttcgtcaatccgagagaggcgaagagacaattgaagaaagatttgaaatcacaggaaccatgcgcaggcttgccgaccaaagtcttccaccgaacttctccagccttgaaaactttagagcctatgtggatggattcgaaccgaacggctgcattgagggcaagctttctcaaatgtcaaaagaggtgaacgccagaattgagccatttctgaagacaacaccacgccctctcagattacctgatgggcctccctgtcctcagcggtcgaagttcttgctgatggatgcccttaagttgagcatcgaagaccctagtcatgagggggagggcataccgctgtatgatgcaatcaaatgcatgaagacattttttggctggaaagagcccaacatcgtaaagccgcatgagaaaggcataaaccctaattacctcctggcttggaagcaggtgctggcagaacttcaagacattgaaaatgaggagaaaattccaaaaacaaagaacatgaagaaaacaagccaattgaagtgggcacttggtgagaacatggctccagaaaaagtggactttgaggactgcaaagatgttagcgatctaagacagtacgacagtgacgaaccagagtctagatcactagcaagctggattcagagtgaattcaacaaggcatgcgaactgacagattcgagttggattgaacttgatgagataggggaagacgttgctccaatcgaacacattgcgagtgtgaggaggaactatttcacagcggaggtatcccattgcagggccactgaatacataatgaagggagtatacataaacacagccctattgaatgcatcctgtgcagccatggatgacttccaattgattccaatgataagtaagtgcagaactaaagaaggaagacggaagacaaatctgtatggattcattataaaaggaagatcccatttgaggaatgacaccgatgtggtaaactttttgagcatggaattctctctaactgacccgaggctagagccacacaaatgggaaaagtactgtgttcttgagataggagacatgctcctacggactgcaataggccaagtattgaggcccatgttcctgtatgtgagaaccaatggaacttccaagatcaaaatgaaatggggcatggagatgaggcgatgccttcttcagtcccttcaacaaattgagagcatgattgaggccgaatcttctgtcagagagaaggacatgtccaaggaattctttgaaaacaaatcagaaacatggccaattggagaatcacccaaaggggtggaggaaggctctattgggaaagtatgcagaacattgctagcaaagtctgtgttcaacagcctatatgcatctcctcaactcgaggggttttcagctgaatcaagaaaattgcttctcattgttcaggcacttagggacaacctggaacctggaaccttcgatcttggggggctatatgaagcaattgaggagtgcctgattaacgatccctgggttttgcttaatgcatcttggttcaactccttcctcacacatgcactgaaa
PP761769   atggaagactttgtgcgacaatgcttcaatccaatgattgtcgagcttgcggaaaaagcaatgaaagaatatggggaagatccgaaaatcgagacaaacaaatttgccgcaatatgcacacacttagaagtctgtttcatgtattcggatttccattttattgacgaacgaggcgaatcaatgattgtagaatctggcgatccaaatgcattattaaaacaccgatttgagataatcgaagggagagaccgagcaatggcctggacagtggtgaatagtatctgcaacaccacaggggtcgaaaagcccaaattcctccctgatttgtatgactacagagagaacagattcattgaaattggagtaacgcgaagggaagttcacatatactatttagaaaaagccaacaagataaaatcagagaaaacacatattcacatattctcattcactggagaggaaatggccaccaaggcggactacactcttgatgaagagagcagagcaagaataaaaaccagactgttcactataagacaagaaatggccagtagaggtctatgggattcctttcgtcaatccgagagaggcgaagagacaattgaagaaagatttgaaatcacaggaaccatgcgcaggcttgccgaccaaagtcttccaccgaacttctccagccttgaaaactttagagcctatgtggatggattcgaaccgaacggctgcattgagggcaagctttctcaaatgtcaaaagaggtgaacgccagaattgagccatttctgaagacaacaccacgccctctcagattacctgatgggcctccctgtcctcagcggtcgaagttcttgctgatggatgcccttaagttgagcatcgaagaccctagtcatgagggggagggcataccgctgtatgatgcaatcaaatgcatgaagacattttttggctggaaagagcccaacatcgtaaagccgcatgagaaaggcataaaccctaattacctcctggcttggaagcaggtgctggcagaacttcaagacattgaaaatgaggagaaaattccaaaaacaaagaacatgaagaaaacaagccaattgaagtgggcacttggtgagaacatggctccagaaaaagtggactttgaggactgcaaagatgttagcgatctaagacagtacgacagtgacgaaccagagtctagatcactagcaagctggattcagagtgaattcaacaaggcatgcgaactgacagattcgagttggattgaacttgatgagataggggaagacgttgctccaatcgaacacattgcgagtgtgaggaggaactatttcacagcggaggtatcccattgcagggccactgaatacataatgaagggagtatacataaacacagccctattgaatgcatcctgtgcagccatggatgacttccaattgattccaatgataagtaagtgcagaactaaagaaggaagacggaagacaaatctgtatggattcattataaaaggaagatcccatttgaggaatgacaccgatgtggtaaactttgtgagcatggaattctctctaactgacccgaggctagagccacacaaatgggaaaagtactgtgttcttgagataggagacatgctcctacggactgcaataggccaagtattgaggcccatgttcctgtatgtgagaaccaatggaacttccaagatcaaaatgaaatggggcatggagatgaggcgatgccttcttcagtcccttcaacaaattgagagcatgattgaggccgaatcttctgtcaaagagaaggacatgtccaaggaattctttgaaaacaaatcagaaacatggccaattggagaatcacccaaaggggtggaggaaggctctattgggaaagtatgcagaacattgctagcaaagtctgtgttcaacagcctatatgcatctcctcaactcgaggggttttcagctgaatcaagaaaattgcttctcattgttcaggcacttagggacaacctggaacctggaaccttcgatcttggggggctatatgaagcaattgaggagtgcctgattaacgatccctgggttttgcttaatgcatcttggttcaactccttcctcacacatgcactgaaa
PP756695   atggaagactttgtgcgacaatgcttcaatccaatgattgtcgagcttgcggaaaaagcaatgaaagaatatggggaagatccgaaaatcgagacaaacaaatttgccgcaatatgcacacacttagaagtctgtttcatgtattcggatttccattttattgatgaacgaggcgaatcaatgattgtagaatctggcgatccaaatgcattattgaaacaccgatttgagataatcgaagggagagaccgagcaatggcctggacagtggtgaatagtatctgcaacaccacaggggtcgaaaagcccaaattcctccctgatttgtatgactacaaagagaaccgattcattgaaattggagtgacgcgaagggaagttcacatatactatttagaaaaagccaacaagataaaatcagagaaaacacatattcacatattctcattcactggagaggaaatggccaccaaggcggactacacccttgatgaagagagcagagcaagaataaaaaccagactgttcactataagacaagaaatggccagtagaggtctatgggatccctttcgtcaatccgagagaggcgaagagacaattgaagaaagatttgaaatcacaggaaccatgcgcaggcttgccgaccaaagtcttccaccgaacttctccagccttgaaaactttagagcctatgtggatggattcgaaccgaacggctgcattgagggcaaactttctcaaatgtcaaaagaggtgaacgccagaattgagccatttctgaagacaacaccacgccctctcagattacctgatgggcctccctgttctcagcggtcgaagttcttgctgatggatgcccttaagttgagcatcgaagaccctagccatgagggggagggcataccgctgtatgatgcaatcaaatgcatgaagacattttttggctggaaagagcccaacatcgtaaagccgcatgagaaaggcataaaccctaattacctcctggcttggaagcaggtgctggcagaacttcaagacattgaaaatgaggagaaaattccaaaaacaaagaacataaagaaaacaagccaattgaagtgggcacttggtgagaacatggctccagaaaaagtggactttgaggactgcaaagatgttagcgatctaagacagtacgacagtgacgaaccagagtctagatcactagcaagctggattcagagtgaattcaacaaggcatgcgaactgacagattcgagttggattgaacttgatgagataggggaagacgttgctccaatcgaacacattgcgagtgtgaggaggaactatttcacagcggaggtatcccattgcagggccactgaatacataatgaagggagtatacataaacacagccctattgaatgcatcctgtgcagccatggatgacttccaattgattccaatgataagtaagtgcagaactaaagaaggaagacggaagacaaatctgtatggattcattataaaaggaagatcccatttgaggaatgacaccgatgtggtaaactttgtgagcatggaattctctctaactgacccgaggctagagccacacaaatgggaaaagtactgtgttcttgagataggagacatgctcctacggactgcaataggccaagtgtcgaggcccatgttcctgtatgtgagaaccaatggaacttccaagatcaaaatgaaatggggcatggagatgaggcgatgccttcttcagtcccttcaacaaattgagagcatgattgaggccgaatcttctgtcaaagagaaggacatgtccaaggaattctttgaaaacaaatcagaaacatggccaattggagaatcacccaaaggggtggaggaaggctctattgggaaagtatgcagaacattgctagcaaagtctgtgttcaacagcctatatgcatctccacaactcgaggggttttcagctgaatcaagaaaattgcttctcattgttcaggcacttagggacaacctggaacctggaaccttcgatcttggggggctatatgaagcaattgaggagtgcctgattaacgatccctgggttttgcttaatgcatcttggttcaactccttcctcacacatgcactgaaa
PQ701120   atggaagactttgtgcgacaatgcttcaatccaatgattgtcgagcttgcggaaaaagcaatgaaagaatatggggaagatccgaaaatcgagacaaacaaatttgccgcaatatgcacacacttagaagtctgtttcatgtattcggatttccattttattgatgaacgaggcgaatcaatgattgtagaatctggcgatccaaatgcattattgaaacaccgatttgagataatcgaagggagagaccgagcaatggcctggacagtggtgaatagtatctgcaacaccacaggggtcgaaaagcccaaattcctccctgatttgtatgactacaaagagaaccgattcattgaaattggagtaacgcgaagggaagttcacatatactatttagaaaaagccaacaagataaaatcagagaaaacacatattcacatattctcattcactggagaggaaatggccaccaaggcggactacacccttgatgaagagagcagggcaagaataaaaaccagactgttcactataagacaagaaatggccagtagaggtctatgggattcctttcgtcagtccgagagaggcgaagagacaattgaagaaagatttgaaatcacaggaaccatgcgcaggcttgccgaccaaagtctcccaccgaacttctccagccttgaaaactttagagcctatgtggatggattcgaaccgaacggctgcattgagggcaaactttctcaaatgtcaaaagaagtgaacgccagaattgagccatttctgaagacaacaccacgccctctcagattacctgatgggcctccctgttctcagcggtcgaagttcttgctgatggatgcccttaagttgagcatcgaagaccctagccatgagggggagggcataccgctgtatgatgcaatcaaatgcatgaagacattttttggctggaaagagcccaacatcgtaaagccgcatgagaaaggcataaaccctaattacctcctggcttggaagcaggtgctggcagaacttcaagacattgaaaatgaggagaaaattccaaaaacaaagaacatgaagaaaacaagccaattgaagtgggcacttggtgagaacatggctccagaaaaagtggactttgaggactgcaaagatgttagcgatctaagacagtacgacagtgacgaaccagagtctagatcactagcaagctggattcagagtgaattcaacaaggcatgcgaactgacagattcgagttggattgaacttgatgagataggggaagacgttgctccaatcgaacacattgcgagtgtgaggaggaactatttcacagcggaggtatcccattgcagggccactgaatacataatgaagggagtatacataaacacagccctattgaatgcatcctgtgcagccatggatgacttccaactgattccaatgataagtaagtgcagaactaaagaaggaagacggaagacaaatctgtatggattcattataaaaggaagatcccatttgaggaatgacaccgatgtggtaaactttgtgagcatggaattctctctaactgacccgaggctagagccacacaaatgggaaaagtactgtgttcttgagataggagacatgctcctacggactgcaataggccaagtgtcgaggcccatgttcctgtatgtgagaaccaatgggacttccaagatcaaaatgaaatggggcatggagatgaggcgatgccttcttcagtcccttcaacaaattgagagcatgattgaggccgaatcttctgtcaaagagaaggacatgtccaaggaattctttgaaaacaaatcagaaacatggccaattggagaatcacccaaaggggtggaggaaggctctattggaaaagtatgcagaacattgctagcaaagtctgtgttcaacagcctatatgcatctccacaactcgaggggttttcagctgaatcaagaaaattgcttctcattgttcaggcacttagggacaacctggaacctggaaccttcgatcttggggggctatatgaagcaattgaggagtgcctgattaacgatccctgggttttgcttaatgcgtcttggttcaactccttcctcacacatgcactgaaa
PV337851   atggaagactttgtgcgacaatgcttcaatccaatgatcgtcgagcttgcggaaaaggcaatgaaagaatatggggaagatccgaaaatcgaaactaacaagttcgctgcaatatgcactcatttggaagtctgtttcatgtattcggatttccatttcattgatgaacggggcgaatcaataattgtggaatctggcgatccaaatgcactactgaagcatcgatttgagataattgaaggaagagacagaacaatggcctggacagtggtaaatagcatctgcaacaccacgggagtcgagaagcccaagttccttcctgatttgtatgattacaaggagaaccgattcattgagattggagtgacacggagagaggtccatatatattacctagagaaagccaacaagataaaatccgagaagacacacatccacatcttctcatttactggagaagaaatggccactaaagcagactacacccttgacgaagaaagcagagcaaggattaaaaccaggctattcactataagacaagaaatggccagcaggggtctatgggattcctttcgtcagtccgaaagaggcgaagagacaattgaagaaagatttgaaatcacaggaaccatgcgcaggcttgccgaccaaagtctcccaccgaacttctccagccttgaaaactttagagcctatgtggatggattcgaaccgaacggctgcattgagggcaagctttctcaaatgtccaaagaagtgaacgccagaattgaaccatttttgaagacaacaccacgccctctcaaattgcctgatgggcccccctgctctcagcggtcaaaatttctgctgatggatgctttgaaattaagcattgaagacccaagtcatgagggagaggggataccactgtacgatgcaatcaaatgcatgaagacatttttcggctggaaagagcccaatgtaatcaaaccacatgaaaagggcataaaccctaactatctcctggcttggaagcaagtgctagcagaactccaggaccttgaaaatgaggagaaaatcccaaagacgaagaacatgaagaaaacaagtcaattaaagtgggcacttggtgagaacatggcaccggaaaaagtggactttgaggactgcaaggatgttggcgatctaaaacagtatgatagcgatgagccagagcctagatcgctagcgagttggatccagagtgaattcaataaggcatgtgaattgactgactcaagctggatagaactggacgaaataggggaagatgttgctccgattgaacacattgcaagcatgaggaggaattatttcacagcagaagtgtcccattgcagggccactgaatacataatgaaaggagtctacataaatacagctctgctcaatgcatcttgcgcggccatggatgacttccagctgattccaatgataagcaaatgcaggaccaaagaaggaagacggaaaacaaacctatatgggttcatcataaaaggaaggtctcatttgaggaatgataccgatgtagtgaattttgtaagtatggagttttctctcaccgacccaaggctggaaccacacaaatgggaaaagtactgcgttcttgaagtgggagatatgctcctgaggactgcaataggccaagtatcaagacccatgttcctgtatgttaggaccaacgggacctccaaaatcaagatgaaatggggtatggagatgaggcgttgccttcttcagtctcttcaacagattgagagcatgattgaggccgagtcttctgtcaaagaaaaagacatgactaaagaattttttgagaacaagtcggaaacgtggccaattggagaatcccccagaggggtagaggaaggatccattgggaaggtatgcagaaccctgctggcaaaatctgtgttcaacagtctatacgcatccccacaacttgaaggattttcagcagaatcgaggaaactgcttctcattgttcaggcacttagggacaacctggaacctggaaccttcgatcttggagggctatatgaagcgattgaggagtgcctgattaatgatccctgggttttgcttaatgcatcttggttcaactccttcctcacacatgcactgaaa
PP756692   atggaagactttgtgcgacaatgcttcaatccaatgattgtcgagcttgcggaaaaagcaatgaaagaatatggggaagatccgaaaatcgagacaaacaaatttgccgcaatatgcacacacttagaagtctgtttcatgtattcggatttccattttattgatgaacgaggcgaatcaatgattgtagaatctggcgatccaaatgcattattgaaacaccgatttgagataatcgaagggagagaccgagcaatggcctggacagtggtgaatagtatctgcaacaccacaggggtcgaaaagcccaaattcctccctgatttgtatgactacaaagagaaccgattcattgaaattggagtaacgcgaagggaagttcacatatactatttagaaaaagccaacaagataaaatcagagaaaacacatattcacatattctcattcactggagaggaaatggccaccaaggcggactacacccttgatgaagagagcagagcaagaataaaaaccagactgttcactataagacaagaaatggccagtagaggtctatgggatccctttcgtcaatccgagagaggcgaagagacaattgaagaaagatttgaaatcacaggaaccatgcgcaggcttgccgaccaaagtcttccaccgaacttctccagccttgaaaactttagagcctatgtggatggattcgaaccgaacggctgcattgagggcaaactttctcaaatgtcaaaagaggtgaacgccagaattgagccatttctgaagacaacaccacgccctctcagattacctgatgggcctccctgttctcagcggtcgaagttcttgctgatggatgcccttaagttgagcatcgaagaccctagccatgagggggagggcataccgctgtatgatgcaatcaaatgcatgaagacattttttggctggaaagagcccaacatcgtaaagccgcatgagaaaggcataaaccctaattacctcctggcttggaagcaggtgctggcagaacttcaagacattgaaaatgaggagaaaattccaaaaacaaagaacatgaagaaaacaagccaattgaagtgggcacttggtgagaacatggctccagaaaaagtggactttgaggactgcaaagatgttagcgatctaagacagtacgacagtgacgaaccagagtctagatcactagcaagctggattcagagtgaattcaacaaggcatgcgaactgacagattcgagttggattgaacttgatgagataggggaagacgttgctccaatcgaacacattgcgagtgtgaggaggaactatttcacagcggaggtatcccattgcagggccactgaatacataatgaagggagtatacataaacacagccctattgaatgcatcctgtgcagccatggatgacttccaattgattccaatgataagtaagtgcagaactaaagaaggaagacggaagacaaatctgtatggattcattataaaaggaagatcccatttgaggaatgacaccgatgtggtaaactttgtgagcatggaattctctctaactgacccgaggctagagccacacaaatgggaaaagtactgtgttcttgagataggagacatgctcctacggactgcaataggccaagtgtcgaggcccatgttcctgtatgtgagaaccaatggaacttccaagatcaaaatgaaatggggcatggagatgaggcgatgccttcttcagtcccttcaacaaattgagagcatgattgaggccgaatcttctgtcaaagagaaggacatgtccaaggaattctttgaaaacaaatcagaaacatggccaattggagaatcacccaaaggggtggaggaaggctctattgggaaagtatgcagaacattgctagcaaagtctgtgttcaacagcctatatgcatctccacaactcgaggggttttcagctgaatcaagaaaattgcttctcattgttcaggcacttagggacaacctggaacctggaaccttcgatcttggggggctatatgaagcaattgaggagtgcctgattaacgatccctgggttttgcttaatgcatcttggttcaactccttcctcacacatgcactgaaa
PP600142   atggaagactttgtgcgacaatgcttcaatccaatgattgtcgagcttgcggaaaaagcaatgaaagaatatggggaagatccgaaaatcgagacaaacaaatttaccgcaatatgcacacacttagaagtctgtttcatgtattcggatttccattttattgacgaacgaggcgaatcaatgattgtagaatctggcgatccaaatgcattattgaaacaccgatttgagataatcgaagggagagaccgagcaatggcctggacagtggtgaatagtatctgcaacaccacaggggtcgaaaagcccaaattcctccctgatttgtatgactacagagagaacagattcattgaaattggagtaacgcgaagggaagttcacatatactatttggaaaaagccaacaagataaaatcagagaaaacacatattcacatattctcattcactggagaggaaatggccaccaaggcggactacacccttgatgaagagagcagagcaagaataaaaaccagactgttcactataagacaagaaatggccagtagaggtctatgggattcctttcgtcaatccgagagaggcgaagagacaattgaagaaagatttgaaatcacaggaaccatgcgcaggcttgccgaccaaagtattccaccgaacttctccagccttgaaaactttagagcctatgtggatggattcgaaccgaacggctgcattgagggcaagctttctcaaatgtcaaaagaggtgaacgccagaattgagccatttctgaagacaacaccacgccctctcagattacctgatgggcctccctgtcctcagcggtcgaagttcttgctgatggatgcccttaagttgagcatcgaagaccctagtcatgagggggagggcataccgctgtatgatgcaatcaaatgcatgaagacattttttggctggaaagagcccaacatcgtaaagccgcatgagaaaggcataaaccctaattacctcctggcttggaagcaggtgctggcagaacttcaagacattgaaaatgaggagaaaattccaaaaacaaagaacatgaagaaaacaagccaattgaagtgggcacttggtgagaacatggctccagaaaaagtggactttgaggactgcaaagatgttagcgatctaagacagtacgacagtgacgaaccagagtctagatcactatcaagctggattcagagtgaattcaacaaggcatgcgaactgacagattcgagttggattgaacttgatgagataggggaagacgttgctccaatcgaacacattgcgagtgtgaggaggaactatttcacagcggaggtatcccattgcagggccactgaatacataatgaagggagtatacataaacacagccctattgaatgcatcctgtgcagccatggatgacttccaattgattccaatgataagtaagtgcagaactaaagaaggaagacggaggacaaatctgtatggattcattataaaaggaagatcccatttgaggaatgacaccgatgtggtaaactttgtgagcatggaattctctctaactgacccgaggctagagccacacaaatgggaaaagtactgtgttcttgagataggagacatgctcctacggactgcaataggccaagtattgaggcccatgttcctgtatgtgagaaccaatggaacttccaagatcaaaatgaaatggggcatggagatgaggcgatgccttcttcagtcccttcaacaaattgagagcatgattgaggccgaatcttctgtcaaagagaaggacatgtccaaggaattctttgaaaacaaatcagaaacatggccaattggagaatcacccaaaggggtggaggaaggctctattgggaaagtatgcagaacattgctagcaaagtctgtgttcaacagcctatatgcatctcctcaactcgaggggttttcagctgaatcaagaaaattgcttctcattgttcaggcacttagggacaacctggaacctggaaccttcgatcttggggggctatatgaagcaattgaggagtgcctgattaacgatccctgggttttgcttaatgcatcttggttcaactccttcctcacacatgcactgaaa
PV336419   atggaagactttgtgcgacaatgcttcaatccaatgatcgtcgagcttgcggaaaaggcaatgaaagaatatggggaagatccgaaaatcgaaactaacaagttcgctgcaatatgcactcatttggaagtctgtttcatgtattcggatttccatttcattgatgaacggggcgaatcaataattgtggaatctggcgatccaaatgcactactgaagcatcgatttgagataattgaaggaagagacagaacaatggcctggacagtggtaaatagcatctgcaacaccacgggagtcgagaagcccaagttccttcctgatttgtatgattacaaggagaaccgattcattgagattggagtgacacggagagaggtccatatatattacctagagaaagccaacaagataaaatccgagaagacacacatccacatcttctcatttactggagaagaaatggccactaaagcagactacacccttgacgaagaaagcagagcaaggattaaaaccaggctattcactataagacaagaaatggccagcaggggtctatgggattcctttcgtcagtccgaaagaggcgaagagacaattgaagaaagatttgaaatcacaggaaccatgcgcaggcttgccgaccaaagtctcccaccgaacttctccagccttgaaaactttagagcctatgtggatggattcgaaccgaacggctgcattgagggcaagctttctcaaatgtccaaagaagtgaacgccagaattgaaccatttttgaagacaacaccacgccctctcaaattgcctgatgggcccccctgctctcagcggtcaaaatttctgctgatggatgctttgaaattaagcattgaagacccaagtcatgagggagaggggataccactgcacgatgcaatcaaatgcatgaagacatttttcggctggaaagagcccaatgtaatcaaaccacatgaaaagggcataaaccctaactatctcctggcttggaagcaagtgctagcagaactccaggaccttgaaaatgaggagaaaatcccaaagacgaagaacatgaagaaaacaagtcaattaaagtgggcacttggtgagaacatggcaccggaaaaagtggactttgaggactgcaaggatgttggcgatctaaaacagtatgatagcgatgagccagagcctagatcgctagcgagttggatccagagtgaattcaataaggcatgtgaattgactgactcaagctggatagaactggacgaaataggggaagatgttgctccgattgaacacattgcaagcatgaggaggaattatttcacagcagaagtgtcccattgcagggccactgaatacataatgaaaggagtctacataaatacagctctgctcaatgcatcttgcgcggccatggatgacttccagctgattccaatgataagcaaatgcaggaccaaagaaggaagacggaaaacaaacctatatgggttcatcataaaaggaaggtctcatttgaggaatgataccgatgtagtgaattttgtaagtatggagttttctctcaccgacccaaggctggaactacacaaatgggaaaagtactgcgttcttgaagtgggagatatgctcctgaggactgcaataggccaagtatcaagacccatgttcctgtatgttaggaccaacgggacctccaaaatcaagatgaaatggggtatggagatgaggcgttgccttcttcagtctcttcaacagattgagagcatgattgaggccgagtcttctgtcaaagaaaaagacatgactaaagaattttttgagaacaagtcggaaacgtggccaattggagaatcccccagaggggtagaggaaggatccattgggaaggtatgcagaaccctgctggcaaaatctgtgttcaacagtctatacgcatccccacaacttgaaggattttcagcagaatcgaggaaactgcttctcattgttcaggcacttagggacaacctggaacctggaaccttcgatcttggagggctatatgaagcaattgaggagtgcctgattaatgatccctgggttttgcttaatgcatcttggttcaactccttcctcacacatgcactgaaa
OQ547342   atggaagactttgtgcgacaatgcttcaatccaatgattgtcgagcttgcggaaaaagcaatgaaagaatatggggaagatccgaaaatcgagacaaacaaatttgccgcaatatgcacacacttagaagtctgtttcatgtattcggatttccattttattgatgaacgaggcgaatcaatgattgtagaatctggcgatccaaatgcattattgaaacaccgatttgagataatcgaagggagagaccgagcaatggcctggacagtggtgaatagtatctgcaacaccacaggggtcgaaaagcccaaattcctccctgatttgtatgactacaaagagaaccgattcattgaaattggagtaacgcgaagggaagttcacatatactatttagaaaaagccaacaagataaaatcagagaaaacacatattcacatattctcattcactggagaggaaatggccaccaaggcggactacacccttgatgaagagagcagagcaagaataaaaaccagactgttcactataagacaagaaatggccagtagaggtctatgggattcctttcgtcaatccgagagaggcgaagagacaattgaagaaagatttgaaatcacaggaaccatgcgcaggcttgccgaccaaagtcttccaccgaacttctccagccttgaaaactttagagcctatgtggatggattcgaaccgaacggctgcattgagggcaaactttctcaaatgtcaaaagaagtgaacgccagaattgagccatttctgaagacaacaccacgccctctcagattacctgatgggcctccctgttctcagcggtcgaagttcttgctgatggatgcccttaagttgagcatcgaagaccctagccatgagggggagggcataccgctgtatgatgcaatcaaatgcatgaagacattttttggctggaaagagcccaacatcgtaaagccgcatgagaaaggcataaaccctaattacctcctggcttggaagcaggtgctggcagaacttcaagacattgaaaatgaggagaaaattccaaaaacaaagaacatgaagaaaacaagccaattgaagtgggcacttggtgagaacatggctccagaaaaagtggactttgaggactgcaaagatgttagcgatctaagacagtacgacagtgacgaaccagagtctagatcactagcaagctggattcagagtgaattcaacaaggcatgcgaactgacagattcgagttggattgaacttgatgagataggggaagacgttgctccaatcgaacacattgcgagtgtgaggaggaactatttcacagcggaggtatcccattgcagggccactgaatacataatgaagggagtatacataaacacagccctattgaatgcatcctgtgcagccatggatgacttccaattgattccaatgataagtaagtgcagaactaaagaaggaagacggaagacaaatctgtatggattcattataaaaggaagatcccatttgaggaatgacaccgatgtggtaaactttgtgagcatggaattctctctaactgacccgaggctagagccacacaaatgggaaaagtactgtgttcttgagataggagacatgctcctacggactgcaataggccaagtgtcgaggcccatgttcctgtatgtgagaaccaatggaacttccaagatcaaaatgaaatggggcatggagatgaggcgatgccttcttcagtcccttcaacaaattgagagcatgattgaggccgaatcttctgtcaaagagaaggacatgtccaaggaattctttgaaaacaaatcagaaacatggccaattggagaatcacccaaaggggtggaggaaggctctattgggaaagtatgcagaacattgctagcaaagtctgtgttcaacagcctatatgcatctccacaactcgaggggttttcagctgaatcaagaaaattgcttctcattgttcaggcacttagggacaacctggaacctggaaccttcgatcttggggggctatatgaagcaattgaggagtgcctgattaacgatccctgggttttgcttaatgcatcttggttcaactccttcctcacacatgcactgaaa
OQ960427   atggaagactttgtgcgacaatgcttcaatccaatgattgtcgagcttgcggaaaaagcaatgaaagaatatggggaagatccgaaaatcgagacaaacaaatttgccgcaatatgcacacacttagaagtctgtttcatgtattcggatttccattttattgatgaacgaggcgaatcaatgattgtagaatctggcgatccaaatgcattattgaaacaccgatttgagataatcgaagggagagaccgagcaatggcctggacagtggtgaatagtatctgcaacaccacaggggtcgaaaagcccaaattcctccctgatttgtatgactacaaagagaaccgattcattgaaattggagtaacgcgaagggaagttcacatatactatttagaaaaagccaacaagataaaatcagagaaaacacatattcacatattctcattcactggagaggaaatggccaccaaggcggactacacccttgatgaagagagcagagcaagaataaaaaccagactgttcactataagacaagaaatggccagtagaggtctatgggattcctttcgtcagtccgagagaggcgaagagacaattgaagaaagatttgaaatcacaggaaccatgcgcaggcttgccgaccaaagtctcccaccgaacttctccagccttgaaaactttagagcctatgtggatggattcgaaccgaacggctgcattgagggcaaactttctcaaatgtcaaaagaagtgaacgccagaattgagccatttctgaagacaacaccacgccctctcagattacctgatgggcctccctgttctcagcggtcgaagttcttgctaatggatgcccttaagttgagcatcgaagaccctagccatgagggggagggcataccgctgtatgatgcaatcaaatgcatgaagacattttttggctggaaagagcccaacatcgtaaagccgcatgagaaaggcataaaccctaattacctcctggcttggaagcaggtgctggcagaacttcaagacattgaaaatgaggagaaaattccaaaaacaaagaacatgaagaaaacaagccaattgaagtgggcacttggtgagaacatggctccagaaaaagtggactttgaggactgcaaagatgttagcgatctaagacagtacgacagtgacgaaccagagtctagatcactagcaagctggattcagagtgaattcaacaaggcatgcgaactgacagattcgagttggattgaacttgatgagataggggaagacgttgctccaatcgaacacattgcgagtgtgaggaggaactatttcacagcggaggtatcccattgcagggccactgaatacataatgaagggagtatacataaacacagccctattgaatgcatcctgtgcagccatggatgacttccaactgattccaatgataagtaagtgcagaactaaagaaggaagacggaagacaaatctgtatggattcattataaaaggaagatcccatttgaggaatgacaccgatgtggtaaactttgtgagcatggaattctctctaactgacccgaggctagagccacacaaatgggaaaagtactgtgttcttgagataggagacatgctcctacggactgcaataggccaagtgtcgaggcccatgttcctgtatgtgagaaccaatgggacttccaagatcaaaatgaaatggggcatggagatgaggcgatgccttcttcagtcccttcaacaagttgagagcatgattgaggccgaatcttctgtcaaagagaaggacatgtccaaggaattctttgaaaacaaatcagaaacatggccaattggagaatcacccaaaggggtggaggaaggctctattgggaaagtatgcagaacattgctagcaaagtctgtgttcaacagcctatatgcatctccacaactcgaggggttttcagctgaatcaagaaaattgcttctcattgttcaggcacttagggacaacctggaacctggaaccttcgatcttggggggctatatgaagcaattgaggagtgcctgattaacgatccctgggttttgcttaatgcgtcttggttcaactccttcctcacacatgcactgaaa
PP753538   atggaagactttgtgcgacaatgcttcaatccaatgattgtcgagcttgcggaaaaagcaatgaaagaatatggggaagatccgaaaatcgagacaaacaaatttgccgcaatatgcacacacttagaagtctgtttcatgtattcggatttccattttattgacgaacgaggcgaatcaatgattgtagaatctggcgatccaaatgcattattgaaacaccgatttgagataatcgaagggagagaccgagcaatggcctggacagtggtgaatagtatctgcaacaccacaggggtcgaaaagcccaaattcctccctgatttgtatgactacagagagaacagattcattgaaattggagtaacgcgaagggaagttcacatatactatttggaaaaagccaacaagataaaatcagagaaaacacatattcacatattctcattcactggagaggaaatggccaccaaggcggactacacccttgatgaagagagcagagcaagaataaaaaccagactgttcactataagacaagaaatggccagtagaggtctatgggattcctttcgtcaatccgagagaggcgaagagacaattgaagaaagatttgaaatcacaggaaccatgcgcaggcttgccgaccaaagtattccaccgaacttctccagccttgaaaactttagagcctatgtggatggattcgaaccgaacggctgcattgagggcaagctttctcaaatgtcaaaagaggtgaacgccagaattgagccatttctgaagacaacaccacgccctctcagattacctgatgggcctccctgtcctcagcggtcgaagttcttgctgatggatgcccttaagttgagcatcgaagaccctagtcatgagggggagggcataccgctgtatgatgcaatcaaatgcatgaagacattttttggctggaaagagcccaacatcgtaaagccgcatgagaaaggcataaaccctaattacctcctggcttggaagcaggtgctggcagaacttcaagacattgaaaatgaggagaaaattccaaaaacaaagaacatgaagaaaacaagccaattgaagtgggcacttggtgagaacatggctccagaaaaagtggactttgaggactgcaaagatgttagcgatctaagacagtacgacagtgacgaaccagagtctagatcactagcaagctggattcagagtgaattcaacaaggcatgcgaactgacagattcgagttggattgaacttgatgagataggggaagacgttgctccaatcgaacacattgcgagtgtgaggaggaactatttcacagcggaggtatcccattgcagggccactgaatacataatgaagggagtatacataaacacagccctattgaatgcatcctgtgcagccatggatgacttccaattgattccaatgataagtaagtgcagaactaaagaaggaagacggaggacaaatctgtatggattcattataaaaggaagatcccatttgaggaatgacaccgatgtggtaaactttgtgagcatggaattctctctaactgacccgaggctagagccacacaaatgggaaaagtactgtgttcttgagataggagacatgctcctacggactgcaataggccaagtattgaggcccatgttcctgtatgtgagaaccaatggaacttccaagatcaaaatgaaatggggcatggagatgaggcgatgccttcttcagtcccttcaacaaattgaaagcatgattgaggccgaatcttctgtcaaagagaaggacatgtccaaggaattctttgaaaacaaatcagaaacatggccaattggagaatcacccaaaggggtggaggaaggctctattgggaaagtatgcagaacattgctagcaaagtctgtgttcaacagcctatatgcatctcctcaactcgaggggttttcagctgaatcaagaaaattgcttctcattgttcaggcacttagggacaacctggaacctggaaccttcgatcttggggggctatatgaagcaattgaggagtgcctgattaacgatccctgggttttgcttaatgcatcttggttcaactccttcctcacacatgcactgaaa
PP752858   atggaagactttgtgcgacaatgcttcaatccaatgattgtcgagcttgcggaaaaagcaatgaaagaatatggggaagatccgaaaatcgagacaaacaaatttgccgcaatatgcacacacttagaagtctgtttcatgtattcggatttccattttattgacgaacgaggcgaatcaatgattgtagaatctggcgatccaaatgcattattgaaacaccgatttgagataatcgaagggagagaccgagcaatggcctggacagtggtgaatagtatctgcaacaccacaggggtcgaaaagcccaaattcctccctgatttgtatgactacagagagaacagattcattgaaattggagtaacgcgaagggaagttcacatatactatttggaaaaagccaacaagataaaatcagaaaaaacacatattcacatattctcattcactggagaggaaatggccaccaaggcggactacacccttgatgaagagagcagagcaagaataaaaaccagactgttcactataagacaagaaatggccagtagaggtctatgggattcctttcgtcaatccgagagaggcgaagagacaattgaagaaagatttgaaatcacaggaaccatgcgcaggcttgccgaccaaagtattccaccgaacttctccagccttgaaaactttagagcctatgtggatggattcgaaccgaacggctgcattgagggcaagctttctcaaatgtcaaaagaggtgaacgccagaattgagccatttctgaagacaacaccacgccctctcagattacctgatgggcctccctgtcctcagcggtcgaagttcttgctgatggatgcccttaagttgagcatcgaagaccctagtcatgagggggagggcataccgctgtatgatgcaatcaaatgcatgaagacattttttggctggaaagagcccaacatcgtaaagccgcatgagaaaggcataaaccctaattacctcctggcttggaagcaggtgctggcagaacttcaagacattgaaaatgaggagaaaattccaaaaacaaagaacatgaagaaaacaagccaattgaagtgggcacttggtgagaacatggctccagaaaaagtggactttgaggactgcaaagatgttagcgatctaagacagtacgacagtgacgaaccagagtctagatcactagcaagctggattcagagtgaattcaacaaggcatgcgaactgacagattcgagttggattgaacttgatgagataggggaagacgttgctccaatcgaacacattgcgagtgtgaggaggaactatttcacagcggaggtatcccattgcagggccactgaatacataatgaagggagtatacataaacacagccctattgaatgcatcctgtgcagccatggatgacttccaattgattccaatgataagtaagtgcagaactaaagaaggaagacggaagacaaatctgtatggattcattataaaaggaagatcccatttgaggaatgacaccgatgtggtaaactttgtgagcatggaattctctctaactgacccgaggctagagccacacaaatgggaaaagtactgtgttcttgagataggagacatgctcctacggactgcaataggccaagtattgaggcccatgttcctgtatgtgagaaccaatggaacttccaagatcaaaatgaaatggggcatggagatgaggcgatgccttcttcagtcccttcaacaaattgagagcatgattgaggccgaatcttctgtcaaagagaaggacatgtccaaggaattctttgaaaacaaatcagaaacatggccaattggagaatcacccaaaggggtggaggaaggctctattgggaaagtatgcagaacattgctagcaaagtctgtgttcaacagcctatatgcatctcctcaactcgaggggttttcagctgaatcaagaaaattgcttctcattgttcaggcacttagggacaacctggaacctggaaccttcgatcttggggggctatatgaagcaattgaggagtgcctgattaacgatccctgggttttgcttaatgcatcttggttcaactccttcctcacacatgcactgaaa
PV267439   atggaagactttgtgcgacaatgcttcaatccaatgatcgtcgagcttgcggaaaaggcaatgaaagaatatggggaagattcgaaaatcgaaactaacaagttcgctgcaatatgcactcatttggaagtctgtttcatgtattcggatttccatttcattgatgaacggggcgaatcaataattgtggaatctggcgatccaaatgcactactgaagcatcgatttgagataattgaaggaagagacagaacaatggcctggacagtggtaaatagcatctgcaacaccacgggagtcgagaagcccaagttccttcctgatttgtatgattacaaggagaaccgattcattgagattggagtgacacggagagaggtccatatatattacctagagaaagccaacaagataaaatccgagaagacacacatccacatcttctcatttactggagaagaaatggccactaaagcagactacacccttgacgaagaaagcagagcaaggattaaaaccaggctattcactataagacaagaaatggccagcaggggtctatgggattcctttcgtcagtccgaaagaggcgaagagacaattgaagaaagatttgaaatcacaggaaccatgcgcaggcttgccgaccaaagtctcccaccgaacttctccagccttgaaaactttagagcctatgtggatggattcgaaccgaacggctgcattgagggcaagctttctcaaatgtccaaagaagtgaacgccagaattgaaccatttttgaagacaacaccacgccctctcaaattgcctgatgggcccccctgctctcagcggtcaaaatttctgctgatggatgctttgaaattaagcattgaagacccaagtcatgagggagaggggataccactgtacgatgcaatcaaatgcatgaagacatttttcggctggaaagagcccaatgtaatcaaaccacatgaaaagggcataaaccctaactatctcctggcttggaagcaagtgctagcagaactccaggaccttgaaaatgaggagaaaatcccaaagacgaagaacatgaagaaaacaagtcaattaaagtgggcacttggtgagaacatggcaccggaaaaagtggactttgaggactgcaaggatgttggcgatctaaaacagtatgatagcaatgagccagagcctagatcgctagcgagttggatccagagtgaattcaataaggcatgtgaattgactgactcaagctggatagaactggacgaaataggggaagatgttgctccgattgaacacattgcaagcatgaggaggaattatttcacagcagaagtgtcccattgcagggccactgaatacataatgaaaggagtctacataaatacagctctgctcaatgcatcttgcgcggccatggatgacttccagctgattccaatgataagcaaaagcaggaccaaagaaggaagacggaaaacaaacctatatgggttcatcataaaaggaaggtctcatttgaggaatgataccgatgtagtgaattttgtaagtatggagttttctctcaccgacccaaggctggaaccacacaaatgggaaaagtactgcgttcttgaagtgggagatatgctcctgaggactgcaataggccaagtatcaagacccatgttcctgtatgttaggaccaacgggacctccaaaatcaagatgaaatggggtatggagatgaggcgttgccttcttcagtctcttcaacagattgagagcatgattgaggccgagtcttctgtcaaagaaaaagacatgactaaagaattttttgagaacaagtcggaaacgtggccaattggagaatcccccagaggggtagaggaaggatccattgggaaggtatgcagaaccctgctggcaaaatctgtgttcaacagtctatacgcatccccacaacttgaaggattttcagcagaatcgaggaaaatgcttctcattgttcaggcacttagggacaacctggaacctggaaccttcgatcttggagggctatatgaagcaattgaggagtgcctgattaatgatccctgggttttgcttaatgcatcttggttcaactccttcctcacacatgcactgaaa
PQ378206   atggaagactttgtgcgacaatgcttcaatccaatgattgtcgagcttgcggaaaaagcaatgaaagaatatggggaagatccgaaaatcgagacaaacaaatttgccgcaatatgcacacacttagaagtctgtttcatgtattcggattttcattttattgacgaacgaggcgaatcaatgattgtagaatctggcgatccaaatgcattattgaaacaccgatttgagataatcgaagggagagaccgagcaatggcctggacagtggtgaatagtatctgcaacaccacaggggtcgaaaagcccaaattcctccctgatttgtatgactacagagagaacagattcattgaaattggagtaacgcgaagggaagttcacatatactatttggaaaaagccaacaagataaaatcagagaaaacacatattcacatattctcattcactggagaggaaatggccaccaaggcggactacacccttgatgaagagagcagagcaagaataaaaaccagactgttcactataagacaagaaatggccagtagaggtctatgggattcctttcgtcaatccgagagaggcgaagagacaattgaagaaagatttgaaatcacaggaaccatgcgcaggcttgccgaccaaagtattccaccgaacttctccagccttgaaaactttagagcctatgtggatggattcgaaccgaacggctgcattgagggcaagctttctcaaatgtcaaaagaggtgaacgccagaattgagccatttctgaagacaacaccacgccctctcagattacctgatgggcctccctgtcctcagcggtcgaagttcttgctgatggatgcccttaagttgagcatcgaagaccctagtcatgagggggagggcataccgctgtatgatgcaatcaaatgcatgaagacattttttggctggaaagagcccaacatcgtaaagccgcatgagaaaggcataaaccctaattacctcctggcttggaagcaggtgctggcagaacttcaagacattgaaaatgaggagaaaattccaaaaacaaagaacatgaagaaaacaagccaattgaagtgggcacttggtgagaacatggctccagaaaaagtggactttgaggactgcaaagatgttagcgatctaagacagtacgacagtgacgaaccagagtctagatcactagcaagctggattcagagtgaattcaacaaggcatgcgaactgacagattcgagttggattgaacttgatgagataggggaagacgttgctccaatcgaacacattgcgagtgtgaggaggaactatttcacagcggaggtatcccattgcagggccactgaatacataatgaagggagtatacataaacacagccctattgaatgcatcctgtgcagccatggatgacttccaattgattccaatgataagtaagtgcagaactaaagaaggaagacggaggacaaatctgtatggattcattataaaaggaagatcccatttgaggaatgacaccgatgtggtaaactttgtgagcatggaattctctctaactgacccgaggctagagccacacaaatgggaaaagtactgtgttcttgagataggagacatgctcctacggactgcaataggccaagtattgaggcccatgttcctgtatgtgagaaccaatggaacttccaagatcaaaatgaaatggggcatggagatgaggcgatgccttcttcagtcccttcaacaaattgagagcatgattgaggccgaatcttctgtcaaagagaaggacatgtccaaggaattctttgaaaacaaatcagaaacatggccaattggagaatcacccaaaggggtggaggaaggctctattgggaaagtatgcagaacattgctagcaaagtctgtgttcaacagcctatatgcatctcctcaactcgaggggttttcagctgaatcaagaaaattgcttctcattgttcaggcacttagggacaacctggaacctggaaccttcgatcttggggggctatatgaagcaattgaggagtgcctgattaacgatccctgggttttgcttaatgcatcttggttcaactccttcctcacacatgcactgaaa
OQ957867   atggaagactttgtgcgacaatgcttcaatccaatgattgtcgagcttgcggaaaaagcaatgaaagaatatggggaagatccgaaaatcgagacaaacaaatttgccgcaatatgcacacacttagaagtctgtttcatgtattcggatttccattttattgatgaacgaggcgaatcaatgattgtagaatctggcgatccaaatgcattattgaaacaccgatttgagataatcgaagggagagaccgagcaatggcctggacagtggtgaatagtatctgcaacaccacaggggtcgaaaagcccaaattcctccctgatttgtatgactacaaagagaaccgattcattgaaattggagtaacgcgaagggaagttcacatatactatttagaaaaagccaacaagataaaatcagagaaaacacatattcacatattctcattcactggagaggaaatggccaccaaggcggactacacccttgatgaagagagcagagcaagaataaaaaccagactgttcactataagacaagaaatggccagtagaggtctatgggattcctttcgtcagtccgagagaggcgaagagacaattgaagaaagatttgaaatcacaggaaccatgcgcaggcttgccgaccaaagtctcccaccgaacttctccagccttgaaaactttagagcctatgtggatggattcgaaccgaacggctgcattgagggcaaactttctcaaatgtcaaaagaagtgaacgccagaattgagccatttctgaagacaacaccacgccctctcagattacctgatgggcctccctgttctcagcggtcgaagttcttgctgatggatgcccttaaattgagcatcgaagaccctagccatgagggggagggcataccgctgtatgatgcaatcaaatgcatgaagacattttttggctggaaagagcccaacatcgtaaagccgcatgagaaaggcataaaccctaattacctcctggcttggaagcaggtgctggcagaacttcaagacattgaaaatgaggagaaaattccaaaaacaaagaacatgaagaaaacaagccaattgaagtgggcacttggtgagaacatggctccagaaaaagtggactttgaggactgcaaagatgttagcgatctaagacagtacgacagtgacgaaccagagtctagatcactagcaagctggattcagagtgaattcaacaaggcatgcgaactgacagattcgagttggattgaacttgatgagataggggaagacgttgctccaatcgaacacattgcgagtgtgaggaggaactatttcacagcggaggtatcccattgcagggccactgaatacataatgaagggagtatacataaacacagccctattgaatgcatcctgtgcagccatggatgacttccaactgattccaatgataagtaagtgcagaactaaagaaggaagacggaagacaaatctgtatggattcattataaaaggaagatcccatttgaggaatgacaccgatgtggtaaactttgtgagcatggaattctctctaactgacccgaggctagagccacacaaatgggaaaagtactgtgttcttgagataggagacatgctcctacggactgcaataggccaagtgtcgaggcccatgttcctgtatgtgagaaccaatgggacttccaagatcaaaatgaaatggggcatggagatgaggcgatgccttcttcagtcccttcaacaaattgagagcatgattgaggccgaatcttctgtcaaagagaaggacatgtccaaggaattctttgaaaacaaatcagaaacatggccaattggagaatcacccaaaggggtggaggaaggctctattgggaaagtatgcagaacattgctagcaaagtctgtgttcaacagcctatatgcatctccacaactcgaggggttttcagctgaatcaagaaaattgcttctcattgttcaggcacttagggacaacctggaacctggaaccttcgatcttggggggctatatgaagcaattgaggagtgcctgattaacgatccctgggttttgcttaatgcgtcttggttcaactccttcctcacacatgcactgaaa
PP802149   atggaagactttgtgcgacaatgcttcaatccaatgattgtcgagcttgcggaaaaagcaatgaaagaatatggggaagatccgaaaatcgagacaaacaaatttgccgcaatatgcacacacttagaagtctgtttcatgtattcggatttccattttattgatgaacgaggcgaatcaatgattgtagaatctggcgatccaaatgcattattgaaacaccgatttgagataatcgaagggagagaccgagcaatggcctggacagtggtgaatagtatctgcaacaccacaggggtcgaaaagcccaaattcctccctgatttgtatgactacaaagagaaccgattcattgaaattggagtaacgcgaagggaagttcacatatactatttagaaaaagccaacaagataaaatcagagaaaacacatattcacatattctcattcactggagaggaaatggccaccaaggcggactacacccttgatgaagagagcagagcaagaataaaaaccagactgttcactataagacaagaaatggccagtagaggtctatgggattcctttcgtcagtccgagagaggcgaagagacaattgaagaaagatttgaaatcacaggaaccatgcgcaggcttgccgaccaaagtcttccaccgaacttctccagccttgaaaactttagagcctatgtggatggattcgaaccgaacggctgcattgagggcaaactttctcaaatgtcaaaagaagtgaacgccagaattgagccatttctgaagacaacaccacgccctctcagattacctgatgggcctccctgttctcagcggtcgaagttcttgctgatggatgcccttaagttgagcatcgaagaccctagccatgagggggagggcataccgctgtatgatgcaatcaaatgcatgaagacattttttggctggaaagagcccaacatcgtaaagccgcatgagaaaggcataaaccctaattacctcctggcttggaagcaggtgctggcagaacttcaagacattgaaaatgaggagaaaattccaaaaacaaagaacatgaagaaaacaagccaattgaagtgggcacttggtgagaacatggctccagaaaaagtggactttgaggactgcaaagatgttagcgatctaagacagtacgacagtgacgaaccagagtctagatcactagcaagctggattcagagtgaattcaacaaggcatgcgaactgacagattcgagttggattgaacttgatgagataggggaagacgttgctccaatcgaacacattgcgagtgtgaggaggaactatttcacagcggaggtatcccattgcagggccactgaatacataatgaagggagtatacataaacacagccctattgaatgcatcctgtgcagccatggatgacttccaactgattccaatgataagtaagtgcagaactaaagaaggaagacgaaagacaaatctgtatggattcattataaaaggaagatcccatttgaggaatgacaccgatgtggtaaactttgtgagcatggaattctctctaactgacccgaggctagagccacacaaatgggaaaagtactgtgttcttgagataggagacatgctcctacggactgcaataggccaagtgtcgaggcccatgttcctgtatgtgagaaccaatgggacttccaagatcaaaatgaaatggggcatggagatgaggcgatgccttcttcagtcccttcaacaaattgagagcatgattgaggccgaatcttctgtcaaagagaaggacatgtccaaggaattctttgaaaacaaatcagaaacatggccaattggagaatcacccaaaggggtggaggaaggctctattgggaaagtatgcagaacattgctagcaaagtctgtgttcaacagcctatatgcatctccacaactcgaggggttttcagctgaatcaagaaaattgcttctcattgttcaggcacttagggacaacctggaacctggaaccttcgatcttggggggctatatgaagcaattgaggagtgcctgattaacgatccctgggttttgcttaatgcgtcttggttcaactccttcctcacacatgcactgaaa
PV267431   atggaagactttgtgcgacaatgcttcaatccaatgatcgtcgagcttgcggaaaaggcaatgaaagaatatggggaagatccgaaaatcgaaactaacaagttcgctgcaatatgcactcatttggaagtctgtttcatgtattcggatttccatttcattgatgaacggggcgaatcaataattgtggaatctggcgatccaaatgcactactgaagcatcgatttgagataattgaaggaagagacagaacaatggcctggacagtggtaaatagcatctgcaacaccacgggagtcgagaagcccaagttccttcctgatttgtatgattacaaggagaaccgattcattgagattggagtgacacggagagaggtccatatatattacctagagaaagccaacaagataaaatccgagaagacacacatccacatcttctcatttactggagaagaaatggccactaaagcagactacacccttgacgaagaaagcagagcaaggattaaaaccaggctattcactataagacaagaaatggccagcaggggtctatgggattcctttcgtcagtccgaaagaggcgaagagacaattgaagaaagatttgaaatcacaggaaccatgcgcaggcttgccgaccaaagtctcccaccgaacttctccagccttgaaaactttagagcctatgtggatggattcgaaccgaacggctgcattgagggcaagctttctcaaatgtccaaagaagtgaacgccagaattgaaccatttttgaagacaacaccacgccctctcaaattgcctgatgggcccccctgctctcagcggtcaaaatttctgctgatggatgctttgaaattaagcattgaagacccaagtcatgagggagaggggataccactgtacgatgcaatcaaatgcatgaagacatttttcggctggaaagagcccaatgtaatcaaaccacatgaaaagggcataaaccctaactatctcctggcttggaagcaagtgctagcagaactccaggaccttgaaaatgaggagaaaatcccaaagacgaagaacatgaagaaaacaagtcaattaaagtgggcacttggtgagaacatggcaccggaaaaagtggactttgaggactgcaaggatgttggcgatctaaaacagtatgatagcgatgagccagagcctagatcgctagcgagttggatccagagtgaattcaataaggcatgtgaattgactgactcaagctggatagaactggacgaaataggggaagatgttgctccgattgaacacattgcaagcatgaggaggaattatttcacagcagaagtgtcccattgcagggccactgaatacataatgaaaggagtctacataaatacagctctgctcaatgcatcttgcgcggccatggatgacttccagctgattccaatgataagcaaaagcaggaccaaagaaggaagacggaaaacaaacctatatgggttcatcataaaaggaaggtctcatttgaggaatgataccgatgtagtgaattttgtaagtatggagttttctctcaccgacccaaggctggaaccacacaaatggggaaagtactgcgttcttgaagtgggagatatgctcctgaggactgcaataggccaagtatcaagacccatgttcctgtatgttaggaccaacgggacctccaaaatcaagatgaaatggggtatggagatgaggcgttgccttcttcagtctcttcaacagattgagagcatgattgaggccgagtcttctgtcaaagaaaaagacatgactaaagaattttttgagaacaagtcggaaacgtggccaattggagaatcccccagaggggtagaggaaggatccattgggaaggtatgcagaaccctgctggcaaaatctgtgttcaacagtctatacgcatccccacaacttgaaggattttcagcagaatcgaggaaactgcttctcattgttcaggcacttagggacaacctggaacctggaaccttcgatcttggagggctatatgaagcaattgaggagtgcctgattaatgatccctgggttttgcttaatgcatcttggttcaactccttcctcacacatgcactgaaa
PQ664168   atggaagactttgtgcgacaatgcttcaatccaatgattgtcgagcttgcggaaaaagcaatgaaagaatatggggaagatccgaaaatcgagacaaacaaatttgccgcaatatgcacacacttagaagtctgtttcatgtattcggatttccattttattgacgaacgaggcgaatcaatgattgtagaatctggcgatccaaatgcattattgaaacaccgatttgagataatcgaagggagagaccgagcaatggcctggacaatggtgaatagtatctgcaacaccacaggggtcgaaaagcccaaattcctccctgatttgtatgactacagagagaacagattcattgaaattggagtaacgcgaagggaagttcacatatactatttggaaaaagccaacaagataaaatcagagaaaacacatattcacatattctcattcactggagaggaaatggccaccaaggcggactacacccttgatgaagagagcagagcaagaataaaaaccagactgttcactataagacaagaaatggccagtagaggtctatgggattcctttcgtcaatccgagagaggcgaagagacaattgaagaaagatttgaaatcacaggaaccatgcgcaggcttgccgaccaaagtattccaccgaacttctccagccttgaaaactttagagcctatgtggatggattcgaaccgaacggctgcattgagggcaagctttctcaaatgtcaaaagaggtgaacgccagaattgagccatttctgaagacaacaccacgccctctcagattacctgatgggcctccctgtcctcagcggtcgaagttcttgctgatggatgcccttaagttgagcatcgaagaccctagtcatgagggggagggcataccgctgtatgatgcaatcaaatgcatgaagacattttttggctggaaagagcccaacatcgtaaagccgcatgagaaaggcataaaccctaattacctcctggcttggaagcaggtgctggcagaacttcaagacattgaaaatgaggagaaaattccaaaaacaaagaacatgaagaaaacaagccaattgaagtgggcacttggtgagaacatggctccagaaaaagtggactttgaggactgcaaagatgttagcgatctaagacagtacgacagtgacgaaccagagtctagatcactagcaagctggattcagagtgaattcaacaaggcatgcgaactgacagattcgagttggattgaacttgatgagataggggaagacgttgctccaatcgaacacattgcgagtgtgaggaggaactatttcacagcggaggtatcccattgcagggccactgaatacataatgaagggagtatacataaacacagccctattgaatgcatcctgtgcagccatggatgacttccaattgattccaatgataagtaagtgcagaactaaagaaggaagacggaggacaaatctgtatggattcattataaaaggaagatcccatttgaggaatgacaccgatgtggtaaactttgtgagcatggaattctctctaactgacccgaggctagagccacacaaatgggaaaagtactgtgttcttgagataggagacatgctcctacggactgcaataggccaagtattgaggcccatgttcctgtatgtgagaaccaatggaacttccaagatcaaaatgaaatggggcatggagatgaggcgatgccttcttcagtcccttcaacaaattgagagcatgattgaggccgaatcttctgtcaaagagaaggacatgtccaaggaattctttgaaaacaaatcagaaacatggccaattggagaatcacccaaaggggtggaggaaggctctattgggaaagtatgcagaacattgctagcaaagtctgtgttcaacagcctatatgcatctcctcaactcgaggggttttcagctgaatcaagaaaattgcttctcattgttcaggcacttagggacaacctggaacctggaaccttcgatcttggggggctatatgaagcaattgaggagtgcctgattaacgatccctgggttttgcttaatgcatcttggttcaactccttcctcacacatgcactgaaa
PP752452   atggaagactttgtgcgacaatgcttcaatccaatgattgtcgagcttgcggaaaaagcaatgaaagaatatggggaagatccgaaaatcgagacaaacaaatttgccgcaatatgcacacacttagaagtctgtttcatgtattcggatttccattttattgacgaacgaggcgaatcaatgattgtagaatctggcgatccaaatgcattattgaaacaccgatttgagataatcgaagggagagaccgagcaatggcctggacagtggtgaatagtatctgcaacaccacaggggtcgaaaagcccaaattcctccctgatttgtatgactacagagagaacagattcattgaaattggagtaacgcgaagggaagttcacatatactatttagaaaaagccaacaagataaaatcagagaaaacacatattcacatattctcattcactggagaggaaatggccaccaaggcggactacacccttgatgaagagagcagagcaagaataaaaaccagactgttcactataagacaagaaatggccagtagaggtctatgggattcctttcgtcaatccgagagaggcgaagagacaattgaagaaagatttgaaatcacaggaaccatgcgcaggcttgccgaccaaagtcttccaccgaacttctccagccttgaaaactttagagcctatgtggatggattcgaaccgaacggctgcattgagggcaagctttctcaaatgtcaaaagaggtgaacgccagaattgagccatttctgaagacaacaccacgccctctcagattacctgatgggcctccctgtcctcagcggtcgaagttcttgctgatggatgcccttaagttgagcatcgaagaccctagtcatgagggggagggcataccgctgtatgatgcaatcaaatgcatgaagacattttttggctggaaagagcccaacatcgtaaagccgcatgagaaaggcataaaccctaattacctcctggcttggaagcaggtgctggcagaacttcaagacattgaaaatgaggagaaaattccaaaaacaaagaacatgaagaaaacaagccaattgaagtgggcacttggtgagaacatggctccagaaaaagtggactttgaggactgcaaagatgttagcgatctaagacagtacgacagtgacgaaccagagtctagatcactagcaagctggattcagagtgaattcaacaaggcatgcgaactaacagattcgagttggattgaacttgatgagataggggaagacgttgctccaatcgaacacattgcgagtgtgaggaggaactatttcacagcggaggtatcccattgcagggccactgaatacataatgaagggagtatacataaacacagccctattgaatgcatcctgtgcagccatggatgacttccaattgattccaatgataagtaagtgcagaactaaagaaggaagacggaagacaaatctgtatggattcattataaaaggaagatcccatttgaggaatgacaccgatgtggtaaactttgtgagcatggaattctctctaactgacccgaggctagagccacacaaatgggaaaagtactgtgttcttgagataggagacatgctcctacggactgcaataggccaagtattgaggcccatgttcctgtatgtgagaaccaatggaacttccaagatcaaaatgaaatggggcatggagatgaggcgatgccttcttcagtcccttcaacaaattgagagcatgattgaggccgaatcttctgtcaaagagaaggacatgtccaaggaattctttgaaaacaaatcagaaacatggccaattggagaatcacccaaaggggtggaggaaggctctattgggaaagtatgcagaacattgctagcaaagtctgtgttcaacagcctatatgcatctcctcaactcgaggggttttcagctgaatcaagaaaattgcttctcattgttcaggcacttagggacaacctggaacctggaaccttcgatcttggggggctatatgaagcaattgaggagtgcctgattaacgatccctgggttttgcttaatgcatcttggttcaactccttcctcacacatgcactgaaa
PP753098   atggaagactttgtgcgacaatgcttcaatccaatgattgtcgagcttgcggaaaaagcaatgaaagaatatggggaagatccgaaaatcgagacaaacaaatttgccgcaatatgcacacacttagaagtctgtttcatgtattcggatttccattttattgacgaacgaggcgaatcaatgattgtagaatctggcgatccaaatgcattattgaaacaccgatttgagataatcgaagggagagaccgagcaatggcctggacagtggtgaatagtatctgcaacaccacaggggtcgaaaagcccaaattcctccctgatttgtatgactacagagagaacagattcattgaaattggagtaacgcgaagggaagttcacatatactatttggaaaaagccaacaagataaaatcagagaaaacacatattcacatattctcattcactggagaggaaatggccaccaaggcggactacacccttgatgaagagagcagagcaagaataaaaaccagactgttcactataagacaagaaatggccagtagaggtctatgggattcctttcgtcaatccgagagaggcgaagagacaattgaagaaagatttgaaatcacaggaaccatgcgcaggcttgccgaccaaagtattccaccgaacttctccagccttgaaaactttagagcctatgtggatggattcgaaccgaacggctgcattgagggcaagctttctcaaatgtcaaaagaggtgaacgccagaattgagccatttctgaagacaacaccacgccctctcagattacctgatgggcctccctgtcctcagcggtcgaagttcttgctgatggatgcccttaagttgagcatcgaagaccctagtcatgagggggagggcataccgctgtatgatgcaatcaaatgcatgaagacattttttggctggaaagagcccaacatcgtaaagccgcatgagaaaggcataaaccctaattacctcctggcttggaagcaggtgctggcagaacttcaagacattgaaaatgaggagaaaattccaaaaacaaagaacatgaagaaaacaagccaattgaagtgggcacttggtgagaacatggctccagaaaaagtggactttgaggactgcaaagatgttagcgatctaagacagtacgacagtgacgaaccagagtctagatcactagcaagctggattcagagtgaattcaacaaggcatgcgaactgacagattcgagttggattgaacttgatgagataggggaagacgttgctccaatcgaacacattgcgagtgtgaggaggaactatttcacagcggaggtatcccattgcagggccactgaatacataatgaagggagtatacataaacacagccctattgaatgcatcctgtgcagccatggatgacttccaattgattccaatgataagtaagtgcagaactaaagaaggaagacggaagacaaatctgtatggattcattataaaaggaagatcccatttgaggaatgacaccgatgtggtaaactttgtgagcatggaattctctctaactgacccgaggctagagccacacaaatgggaaaagtactgtgttcttgagataggagacatgctcctacggactgcaataggccaagtattgaggcccatgttcctgtatgtgagaaccaatggaacttccaagatcaaaatgaaatggggcatggagatgaggcgatgccttcttcagtcccttcaacaaattgagagcatgattgaggccgaatcttctgtcaaagagaaggacatgtccaaggaattctttgaaaacaaatcagaaacatggccaattggagaatcacccaaaggggtggaggaaggctctattgggaaagtatgcaggacattgctagcaaagtctgtgttcaacagcctatatgcatctcctcaactcgaggggttttcagctgaatcaagaaaattgcttctcattgttcaggcacttagggacaacctggaacctggaaccttcgatcttggggggctatatgaagcaattgaggagtgcctgattaacgatccctgggttttgcttaatgcatcttggttcaactccttcctcacacatgcactgaaa
PP753130   atggaagactttgtgcgacaatgcttcaatccaatgattgtcgagcttgcggaaaaagcaatgaaagaatatggggaagatccgaaaatcgagacaaacaaatttgccgcaatatgcacacacttagaagtctgtttcatgtattcggatttccattttattgacgaacgaggcgaatcaatgattgtagaatctggcgatccaaatgcattattgaaacaccgatttgagataatcgaagggagagaccgagcaatggcctggacagtggtgaatagtatctgcaacaccacaggggtcgaaaagcccaaattcctccctgatttgtatgactacagagagaacagattcattgaaattggagtaacgcgaagggaagttcacatatactatttggaaaaagccaacaagataaaatcagagaaaacacatattcacatattctcattcactggagaggaaatggccaccaaggcggactacacccttgatgaagagagcagagcaagaataaaaaccagactgttcactataagacaagaaatggccagtagaggtctatgggattcctttcgtcaatccgagagaggcgaagagacaattgaagaaagatttgaaatcacaggaaccatgcgcaggcttgccgaccaaagtattccaccgaacttctccagccttgaaaactttagagcctatgtggatggattcgaaccgaacggctgcattgagggcaagctttctcaaatgtcaaaagaggtgaacgccagaattgagccatttctgaagacaacaccacgccctctcagattacctgatgggcctccctgtcctcagcggtcgaagttcttgctgatggatgcccttaagttgagtatcgaagaccctagtcatgagggggagggcataccgctgtatgatgcaatcaaatgcatgaagacattttttggctggaaagagcccaacatcgtaaagccgcatgagaaaggcataaaccctaattacctcctggcttggaagcaggtgctggcagaacttcaagacattgaaaatgaggagaaaattccaaaaacaaagaacatgaagaaaacaagccaattgaagtgggcacttggtgagaacatggctccagaaaaagtggactttgaggactgcaaagatgttagcgatctaagacagtacgacagtgacgaaccagagtctagatcactagcaagctggattcagagtgaattcaacaaggcatgcgaactgacagattcgagttggattgaacttgatgagataggggaagacgttgctccaatcgaacacattgcgagtgtgaggaggaactatttcacagcggaggtatcccattgcagggccactgaatacataatgaagggagtatacataaacacagccctattgaatgcatcctgtgcagccatggatgacttccaattgattccaatgataagtaagtgcagaactaaagaaggaagacggaagacaaatctgtatggattcattataaaaggaagatcccatttgaggaatgacaccgatgtggtaaactttgtgagcatggaattctctctaactgacccgaggctagagccacacaaatgggaaaagtactgtgttcttgagataggagacatgctcctacggactgcaataggccaagtattgaggcccatgttcctgtatgtgagaaccaatggaacttccaagatcaaaatgaaatggggcatggagatgaggcgatgccttcttcagtcccttcaacaaattgagagcatgattgaggccgaatcttctgtcaaagagaaggacatgtccaaggaattctttgaaaacaaatcagaaacatggccaattggagaatcacccaaaggggtggaggaaggctctattgggaaagtatgcagaacattgctagcaaagtctgtgttcaacagcctatatgcatctcctcaactcgaggggttttcagctgaatcaagaaaattgcttctcattgttcaggcacttagggacaacctggaacctggaaccttcgatcttggggggctatatgaagcaattgaggagtgcctgattaacgatccctgggttttgcttaatgcatcttggttcaactccttcctcacacatgcactgaaa
PQ615363   atggaagactttgtgcgacaatgcttcaatccaatgatcgtcgagcttgcggaaaaggcaatgaaagaatatggggaagatccgaaaatcgaaactaacaagttcgctgcaatatgcactcatttggaagtctgtttcatgtattcggatttccatttcattgatgaacggggcgaatcaataattgtggaatctggcgatccaaatgcactactgaagcatcgatttgagataattgaaggaagagacagaacaatggcctggacagtggtaaatagcatctgcaacaccacgggagtcgagaagcccaagttccttcctgatttgtatgattacaaggagaaccgattcattgagattggagtgacacggagagaggtccatatatattacctagagaaagccaacaagataaaatccgagaagacacacatccacatcttctcatttactggagaagaaatggccactaaagcagactacacccttgacgaagaaagcagagcaaggattaaaaccaggctattcactataagacaagaaatggccagcaggggtctatgggattcctttcgtcagtccgaaagaggcgaagagacaattgaagaaagatttgaaatcacaggaaccatgcgcaggcttgccgaccaaagtctcccaccgaacttctccagccttgaaaactttagagcctatgtggatggattcgaaccgaacggctgcattgagggcaagctttctcaaatgtccaaagaagtgaacgccagaattgaaccatttttgaagacaacaccacgccctctcaaattgcctgatgggcccccctgctctcagcggtcaaaatttctgctgatggatgctttgaaattaagcattgaagacccaagtcatgagggagaggggataccactgtacgatgcaatcaaatgcatgaagacatttttcggctggaaagagcccaatgtaatcaaaccacatgaaaagggcataaaccctaactacctcctggcttggaagcaagtgctagcagaactccaggaccttgaaaatggggagaaaatcccaaagacgaagaacatgaagaaaacaagtcaattaaagtgggcacttggtgagaacatggcaccggaaaaagtggactttgaggactgcaaggatgttggcgatctaaaacagtatgatagcgatgagccagagcctagatcgctagcgagttggatccagagtgaattcaataaggcatgtgaattgactgactcaagctggatagaactggacgaaataggggaagatgttgctccgattgaacacattgcaagcatgaggaggaattatttcacagcagaagtgtcccattgcagggccactgaatacataatgaaaggagtctacataaatacagctctgctcaatgcatcttgcgcggccatggatgacttccagctgattccaatgataagcaaawgcaggaccaaagaaggaagacggaaaacaaacctatatgggttcatcataaaaggaaggtctcatttgaggaatgataccgatgtagtgaattttgtaagtatggagttttctctcaccgacccaaggctggaaccacacaaatgggaaaagtactgcgttcttgaagtgggagatatgctcctgaggactgcaataggccaagtatcaagacccatgttcctgtatgttaggaccaacgggacctccaaaatcaagatgaaatggggtatggagatgaggcgttgccttcttcagtctcttcaacagattgagagcatgattgaggccgagtcttctgtcaaagaaaaagacatgactaaagaattttttgagaacaagtcggaaacgtggccaattggagaatcccccagaggggtagaggaaggatccattgggaaggtatgcagaaccctgctggcaaaatctgtgttcaacagtctatacgcatccccacaacttgaaggattttcagcagaatcgaggaaactgcttctcattgttcaggcacttagggacaacctggaacctggaaccttcgatcttggagggctatatgaagcaattgaggagtgcctgattaatgatccctgggttttgcttaatgcatcttggttcaactccttcctcacacatgcactgaaa
PQ467104   atggaagactttgtgcgacaatgcttcaatccaatgattgtcgagcttgcggaaaaagcaatgaaagaatatggggaagatccgaaaatcgagacaaacaaatttgccgcaatatgcacacacttagaagtctgtttcatgtattcggatttccattttattgacgaacgaggcgaatcaatgattgtagaatctggcgatccaaatgcattattgaaacaccgatttgagataatcgaagggagagaccgagcaatggcctggacagtggtgaatagtatctgcaacaccacaggggtcgaaaagcccaaattcctccctgatttgtatgactacagagagaacagattcattgaaattggagtaacgcgaagggaagttcacatatactatttggaaaaagccaacaagataaaatcagagaaaacacatattcacatattctcattcactggagaggaaatggccaccaaggcggactacacccttgatgaagagagcagagcaagaataaaaaccagactgttcactataagacaagaaatggccagtagaggtctatgggattcctttcgtcaatccgagagaggcgaagagacaattgaagaaagatttgaaatcacaggaaccatgcgcaggcttgccgaccaaagtattccaccgaacttctccagccttgaaaactttagagcctatgtggatggattcgaaccgaacggctgcattgagggcaagctttctcaaatgtcaaaagaggtgaacgccagaattgagccatttctgaagacaacaccacgccctctcagattacctgatgggcctccctgtcctcagcggtcgaagttcttgctgatggatgcccttaagttgagcatcgaagaccctagtcatgagggggagggcataccgctgtatgatgcaatcaaatgcatgaagacattttttggctggaaagagcccaacatcgtaaagccgcatgaaaaaggcataaaccctaattacctcctggcttggaagcaggtgctggcagaacttcaagacattgaaaatgaggagaaaattccaaaaacaaagaacatgaagaaaacaagccaattgaagtgggcacttggtgagaacatggctccagaaaaagtggactttgaggactgcaaagatgttagcgatctaagacagtacgacagtgacgaaccagagtctagatcactagcaagctggattcagagtgaattcaacaaggcatgcgaactgacagattcgagttggattgaacttgatgagataggggaagacattgctccaatcgaacacattgcgagtgtgaggaggaactatttcacagcggaggtatcccattgcagggccactgaatacataatgaagggagtatacataaacacagccctattgaatgcatcctgtgcagccatggatgacttccaattgattccaatgataagtaagtgcagaactaaagaaggaagacggaggacaaatctgtatggattcattataaaaggaagatcccatttgaggaatgacaccgatgtggtaaactttgtgagcatggaattctctctaactgacccgaggctagagccacacaaatgggaaaagtactgtgttcttgagataggagacatgctcctacggactgcaataggccaagtattgaggcccatgttcctgtatgtgagaaccaatggaacttccaagatcaaaatgaaatggggcatggagatgaggcgatgccttcttcagtcccttcaacaaattgagagcatgattgaggccgaatcttctgtcaaagagaaggacatgtccaaggaattctttgaaaacaaatcagaaacatggccaattggagaatcacccaaaggggtggaggaaggctctattgggaaagtatgcagaacattgctagcaaagtctgtgttcaacagcctatatgcatctcctcaactcgaggggttttcagctgaatcaagaaaattgcttctcattgttcaggcacttagggacaacctggaacctggaaccttcgatcttggggggctatatgaagcaattgaggagtgcctgattaacgatccctgggttttgcttaatgcatcttggttcaactccttcctcacacatgcactgaaa
OQ959979   atggaagactttgtgcgacaatgcttcaatccaatgattgtcgagcttgcggaaaaagcaatgaaagaatatggggaagatccgaaaatcgagacaaacaaatttgccgcaatatgcacacacttagaagtctgtttcatgtattcggatttccattttattgatgaacggggcgaatcaatgattgtagaatctggcgatccaaatgcattattgaaacaccgatttgagataatcgaagggagagaccgagcaatggcctggacagtggtgaatagtatctgcaacaccacaggggtcgaaaagcccaaattcctccctgatttgtatgactacaaagagaaccgattcattgaaattggagtaacgcgaagggaagttcacatatactatttagaaaaagccaacaagataaaatcagagaaaacacatattcacatattctcattcactggagaggaaatggccaccaaggcggactacacccttgatgaagagagcagggcaagaataaaaaccagactgttcactataagacaagaaatggccagtagaggtctatgggattcctttcgtcagtccgagagaggcgaagagacaattgaagaaagatttgaaatcacaggaaccatgcgcaggcttgccgaccaaagtctcccaccgaacttctccagccttgaaaactttagagcctatgtggatggattcgaaccgaacggctgcattgagggcaaactttctcaaatgtcaaaagaagtgaacgccagaattgagccatttctgaagacaacaccacgccctctcagattacctgatgggcctccctgttctcagcggtcgaagttcttgctgatggatgcccttaagttgagcatcgaagaccctagccatgagggggagggcataccgctgtatgatgcaatcaaatgcatgaagacattttttggctggaaagagcccaacatcgtaaagccgcatgagaaaggcataaaccctaattacctcctggcttggaagcaggtgctggcagaacttcaagacattgaaaatgaggagaaaattccaaaaacaaagaacatgaagaaaacaagccaattgaagtgggcacttggtgagaacatggctccagaaaaagtggactttgaggactgcaaagatgttagcgatctaagacagtacgacagtgacgaaccagagtctagatcactagcaagctggattcagagtgaattcaacaaggcatgcgaactgacagattcgagttggattgaacttgatgagataggggaagacgttgctccaatcgaacacattgcgagtgtgaggaggaactatttcacagcggaggtatcccattgcagggccactgaatacataatgaagggagtatacataaacacagccctattgaatgcatcctgtgcagccatggatgacttccaactgattccaatgataagtaagtgcagaactaaagaaggaagacggaagacaaatctgtatggattcattataaaaggaagatcccatttgaggaatgacaccgatgtggtaaactttgtgagcatggaattctctctaactgacccgaggctagagccacacaaatgggaaaagtactgtgttcttgagataggagacatgctcctacggactgcaataggccaagtgtcgaggcccatgttcctgtatgtgagaaccaatgggacttccaagatcaaaatgaaatggggcatggagatgaggcgatgccttcttcagtcccttcaacaaattgagagcatgattgaggccgaatcttctgtcaaagagaaggacatgtccaaggaattctttgaaaacaaatcagaaacatggccaattggagaatcacccaaaggggtggaggaaggctctattgggaaagtatgcagaacattgctagcaaagtctgtgttcaacagcctatatgcatctccacaactcgaggggttttcagctgaatcaagaaaattgcttctcattgttcaggcacttagggacaacctggaacctggaaccttcgatcttggggggctatatgaagcaattgaggagtgcctgattaacgatccctgggttttgcttaatgcgtcttggttcaactccttcctcacacatgcactgaaa
PQ378958   atggaagactttgtgcgacaatgcttcaatccaatgattgtcgagcttgcggaaaaagcaatgaaagaatatggggaagatccgaaaatcgagacaaacaaatttgccgcaatatgcacacacttagaagtctgtttcatgtattcggatttccattttattgacgaacgaggcgaatcaatgattgtagaatctggcgatccaaatgcattattgaaacaccgatttgagataatcgaagggagagaccgagcaatggcctggacagtggtgaatagtatctgcaacaccacaggggtcgaaaagcccaaattcctccctgatttgtatgactacagagagagcagattcattgaaattggagtaacgcgaagggaagttcacatatactatttggaaaaagccaacaagataaaatcagagaaaacacatattcacatattctcattcactggagaggaaatggccaccaaggcggactacacccttgatgaagagagcagagcaagaataaaaaccagactgttcactataagacaagaaatggccagtagaggtctatgggattcctttcgtcaatccgagagaggcgaagagacaattgaagaaagatttgaaatcacaggaaccatgcgcaggcttgccgaccaaagtattccaccgaacttctccagccttgaaaactttagagcctatgtggatggattcgaaccgaacggctgcattgagggcaagctttctcaaatgtcaaaagaggtgaacgccagaattgagccatttctgaagacaacaccacgccctctcagattacctgatgggcctccctgtcctcagcggtcgaagttcttgctgatggatgcccttaagttgagcatcgaagaccctagtcatgagggggagggcataccgctgtatgatgcaatcaaatgcatgaagacattttttggctggaaagagcccaacatcgtaaagccgcatgagaaaggcataaaccctaattacctcctggcttggaagcaggtgctggcagaacttcaagacattgaaaatgaggagaaaattccaaaaacaaagaacatgaagaaaacaagccaattgaagtgggcacttggtgagaacatggctccagaaaaagtggactttgaggactgcaaagatgttagcgatctaagacagtacgacagtgacgaaccagagtctagatcactagcaagctggattcagagtgaattcaacaaggcatgcgaactgacagattcgagttggattgaacttgatgagataggggaagacgttgctccaatcgaacacattgcgagtgtgaggaggaactatttcacagcggaggtatcccattgcagggccactgaatacataatgaagggagtatacataaacacagccctattgaatgcatcctgtgcagccatggatgacttccaattgattccaatgataagtaagtgcagaactaaagaaggaagacggaggacaaatctgtatggattcattataaaaggaagatcccatttgaggaatgacaccgatgtggtaaactttgtgagcatggaattctctctaactgacccgaggctagagccacacaaatgggaaaagtactgtgttcttgagataggagacatgctcctacggactgcaataggccaagtattgaggcccatgttcctgtatgtgagaaccaatggaacttccaagatcaaaatgaaatggggcatggagatgaggcgatgccttcttcagtcccttcaacaaattgagagcatgattgaggccgaatcttctgtcaaagagaaggacatgtccaaggaattctttgaaaacaaatcagaaacatggccaattggagaatcacccaaaggggtggaggaaggctctattgggaaagtatgcagaacattgctagcaaagtctgtgttcaacagcctatatgcatctcctcaactcgaggggttttcagctgaatcaagaaaattgcttctcattgttcaggcacttagggacaacctggaacctggaaccttcgatcttggggggctatatgaagcaattgaggagtgcctgattaacgatccctgggttttgcttaatgcatcttggttcaactccttcctcacacatgcactgaaa
OR420997   atggaagactttgtgcgacaatgcttcaatccaatgattgtcgagcttgcggaaaaagcaatgaaagaatatggggaagatccgaaaatcgagacaaacaaatttgccgcaatatgcacacacttagaagtctgtttcatgtattcggatttccattttattgatgaacgaggcgaatcaatgattgtagaatctggcgatccaaatgcattattgaaacaccgatttgagataatcgaagggagagaccgagcaatggcctggacagtggtgaatagtatctgcaacaccacaggggtcgaaaagcccaaattcctccctgatttgtatgactacaaagagaaccgattcattgaaattggagtaacgcgaagggaagttcacatatactatttagaaaaagccaacaagataaaatcagagaaaacacatattcacatattctcattcactggagaggaaatggccaccaaggcggactacacccttgatgaagagagcagagcaagaataaaaaccagactgttcactataagacaagaaatggccagtagaggtctatgggattcctttcgtcagtccgagagaggcgaagagacaattgaagaaagatttgaaatcacaggaaccatgcgcaggcttgccgaccaaagtcttccaccgaacttctccagccttgaaaactttagagcctatgtggatggattcgaaccgaacggctgcattgagggcaaactttctcaaatgtcaaaagaagtgaacgccagaattgagccatttctgaagacaacaccacgccctctcagattacctgatgggcctccctgttctcagcggtcgaagttcttgctgatggatgcccttaagttgagcatcgaagaccctagccatgagggggagggcataccgctgtatgatgcaatcaaatgcatgaagacattttttggctggaaagagcccaacatcgtaaagccgcatgagaaaggcataaaccctaattacctcctggcttggaagcaggtgctggcagaacttcaagacattgaaaatgaggagaaaattccaaaaacaaagaacatgaagaaaacaagccaattgaagtgggcacttggtgagaacatggctccagaaaaagtggactttgaggactgcaaagatgttagcgatctaagacagtacgacagtgacgaaccagagtctagatcactagcaagctggattcagagtgaattcaacaaggcatgcgaactgacagattcgagttggattgaacttgatgagataggggaagacgttgctccaatcgaacacattgcgagtgtgaggaggaactatttcacagcggaggtatcccgttgcagggccactgaatacataatgaagggagtatacataaacacagccctattgaatgcatcctgtgcagccatggatgacttccaactgattccaatgataagtaagtgcagaactaaagaaggaagacggaagacaaatctgtatggattcattataaaaggaagatcccatttgaggaatgacaccgatgtggtaaactttgtgagcatggaattctctctaactgacccgaggctagagccacacaaatgggaaaagtactgtgttcttgagataggagacatgctcctacggactgcaataggccaagtgtcgaggcccatgttcctgtatgtgagaaccaatgggacttccaagatcaaaatgaaatggggcatggagatgaggcgatgccttcttcagtcccttcaacaaattgagagcatgattgaggccgaatcttctgtcaaagagaaggacatgtccaaggaattctttgaaaacaaatcagaaacatggccaattggagaatcacccaaaggggtggaggaaggctctattgggaaagtatgcagaacattgctagcaaagtctgtgttcaacagcctatatgcatctccacaactcgaggggttttcagctgaatcaagaaaattgcttctcattgttcaggcacttagggacaacctggaacctggaaccttcgatcttggggggctatatgaagcaattgaggagtgcctgattaacgatccctgggttttgcttaatgcgtcttggttcaactccttcctcacacatgcactgaaa
OQ960419   atggaagactttgtgcgacaatgcttcaatccaatgattgtcgagcttgcggaaaaagcaatgaaagaatatggggaagatccgaaaatcgagacaaacaaatttgccgcaatatgcacacacttagaagtctgtttcatgtattcggatttccattttattgatgaacgaggcgaatcaatgattgtagaatctggcgatccaaatgcattattgaaacaccgatttgagataatcgaagggagagaccgagcaatggcctggacagtggtgaatagtatctgcaacaccacaggggtcgaaaagcccaaattcctccctgatttgtatgactacaaagagaaccgattcattgaaattggagtaacgcgaagggaagttcacatatactatttagaaaaagccaacaagataaaatcagagaaaacacatattcacatattctcattcactggagaggaaatggccaccaaggcggactacacccttgatgaagagagcagagcaagaataaaaaccagactgttcactataagacaagaaatggccagtagaggtctatgggattcctttcgtcagtccgagagaggcgaagagacaattgaagaaagatttgaaatcacaggaaccatgcgcaggcttgccgaccaaagtctcccaccgaacttctccagccttgaaaactttagagcctatgtggatggattcgaaccgaacggctgcattgagggcaaactttctcaaatgtcaaaagaagtgaacgccagaattgagccatttctgaagacaacaccacgccctctcagattacctgatgggcctccttgttctcagcggtcgaagttcttgctgatggatgcccttaagttgagcatcgaagaccctagccatgagggggagggcataccgctgtatgatgcaatcaaatgcatgaagacattttttggctggaaagagcccaacatcgtaaagccgcatgagaaaggcataaaccctaattacctcctggcttggaagcaggtgcttgcagaacttcaagacattgaaaatgaggagaaaattccaaaaacaaagaacatgaagaaaacaagccaattgaagtgggcacttggtgagaacatggctccagaaaaagtggactttgaggactgcaaagatgttagcgatctaagacagtacgacagtgacgaaccagagtctagatcactagcaagctggattcagagtgaattcaacaaggcatgcgaactgacagattcgagttggattgaacttgatgagataggggaagacgttgctccaatcgaacacattgcgagtgtgaggaggaactatttcacagcggaggtatcccattgcagggccactgaatacataatgaagggagtatacataaacacagccctattgaatgcatcctgtgcagccatggatgacttccaactgattccaatgataagtaagtgcagaactaaagaaggaagacggaagacaaatctgtatggattcattataaaaggaagatcccatttgaggaatgacaccgatgtggtaaactttgtgagcatggaattctctctaactgacccgaggctagagccacacaaatgggaaaagtactgtgttcttgagataggagacatgctcctacggactgcaataggccaagtgtcgaggcccatgttcctgtatgtgagaaccaatgggacttccaagatcaaaatgaaatggggcatggagatgaggcgatgccttcttcagtcccttcaacaaattgagagcatgattgaggccgaatcttctgtcaaagagaaggacatgtccaaggaattctttgaaaacaaatcagaaacatggccaattggagaatcacccaaaggggtggaggaaggctctattgggaaagtatgcagaacattgctagcaaagtctgtgttcaacagcctatatgcatctccacaactcgaggggttttcagctgaatcaagaaaattgcttctcattgttcaggcacttagggacaacctggaacctggaaccttcgatcttggggggctatatgaagcaattgaggagtgcctgattaacgatccctgggttttgcttaatgcgtcttggttcaactccttcctcacacatgcactgaaa
PQ708896   atggaagactttgtgcgacaatgcttcaatccaatgattgtcgagcttgcggaaaaagcaatgaaagaatatggggaagatccgaaaatcgagacaaacaaatttgccgcaatatgcacacacttagaagtctgtttcatgtattcggatttccattttattgatgaacgaggcgaatcaatgattgtagaatctggcgatccaaatgcattattgaaacaccgatttgagataatcgaagggagagaccgagcaatggcctggacagtggtgaatagtatctgcaacaccacaggggtcgaaaagcccaaattcctccctgatttgtatgactacaaagagaaccgattcattgaaattggagtaacgcgaagggaagttcacatatactatttagaaaaagccaacaagataaaatcagagaaaacacatattcacatattctcattcactggagaggaaatggccaccaaggcggactacacccttgatgaagagagcagggcaagaataaaaaccagactgttcactataagacaagaaatggccagtagaggtctatgggattcctttcgtcagtccgagagaggcgaagagacaattgaagaaagatttgaaatcacaggaaccatgcgcaggcttgccgaccaaagtctcccaccgaacttctccagccttgaaaactttagagcctatgtggatggattcgaaccgaacggctgcattgagggcaaactttctcaaatgtcaaaagaagtgaacgccagaattgagccatttctgaagacaacaccacgccctctcagattacctgatgggcctccctgttctcagcggtcgaagttcttgctgatggatgcccttaagttgagcatcgaagaccctagccatgagggggagggcataccgctgtatgatgcaatcaaatgcatgaagacattttttggctggaaagagcccaacatcgtaaagccgcatgagaaaggcataaaccctaattacctcctggcttggaagcaggtgctggcagaacttcaagacattgaaaatgaggagaaaattccaaaaacaaagaacatgaagaaaacaagccaattgaagtgggcacttggtgagaacatggctccagaaaaagtggactttgaggactgcaaagatgttagcgatctaagacagtacgacagtaacgaaccagagtctagatcactagcaagctggattcagagtgaattcaacaaggcatgcgaactgacagattcgagttggattgaacttgatgagataggggaagacgttgctccaatcgaacacattgcgagtgtgaggaggaactatttcacagcggaggtatcccattgcagggccactgaatacataatgaagggagtatacataaacacagccctattgaatgcatcctgtgcagccatggatgacttccaactgattccaatgataagtaagtgcagaactaaagaaggaagacggaagacaaatctgtatggattcattataaaaggaagatcccatttgaggaatgacaccgatgtggtaaactttgtgagcatggaattctctctaactgacccgaggctagagccacacaaatgggaaaagtactgtgttcttgagataggagacatgctcctacggactgcaataggccaagtgtcgaggcccatgttcctgtatgtgagaaccaatgggacttccaagatcaaaatgaaatggggcatggagatgaggcgatgccttcttcagtcccttcaacaaattgagagcatgattgaggccgaatcttctgtcaaagagaaggacatgtccaaggaattctttgaaaacaaatcagaaacatggccaattggagaatcacccaaaggggtggaggaaggctctattgggaaagtatgcagaacattgctagcaaagtctgtgttcaacagcctatatgcatctccacaactcgaggggttttcagctgaatcaagaaaattgcttctcattgttcaggcacttagggacaacctggaacctggaaccttcgatcttggggggctatatgaagcaattgaggagtgcctgattaacgatccctgggttttgcttaatgcgtcttggttcaactccttcctcacacatgcactgaaa
OP377417   atggaagactttgtgcgacaatgcttcaatccaatgattgtcgagcttgcggaaaaagcaatgaaagaatatggggaagatccgaaaatcgagacaaacaaatttgccgcaatatgcacacacttagaagtctgtttcatgtattcggatttccattttattgatgaacgaggcgaatcaatgattgtagaatctggcgatccaaatgcattattgaaacaccgatttgagataatcgaagggagagaccgagcaatggcctggacagtggtgaatagtatctgcaacaccacaggggtcgaaaagcccaaattcctccctgatttgtatgactacaaagagaaccgattcattgaaattggagtaacgagaagggaagttcacatatactatttagaaaaagccaacaagataaaatcagagaaaacacatattcacatattctcattcactggagaggaaatggccaccaaggcggactacacccttgatgaagagagcagagcaagaataaaaaccagactgttcactataagacaagaaatggccagtagaggtctatgggattcctttcgtcagtccgagagaggcgaagagacaattgaagaaagatttgaaatcacaggaaccatgcgcaggcttgccgaccaaagtctcccaccgaacttctccagccttgaaaactttagagcctatgtggatggattcgaaccgaacggctgcattgagggcaaactttctcaaatgtcaaaagaagtgaacgccagaattgagccatttctgaagacaacaccacgccctctcagattacctgatgggcctccctgttctcagcggtcgaagttcttgctgatggatgcccttaagttgagcatcgaagaccctagccatgagggggagggcataccgctgtatgatgcaatcaaatgcatgaagacattttttggctggaaagagcccaacatcgtaaagccgcatgagaaaggcataaaccctaattacctcctggcttggaagcaggtgctggcagaacttcaagacattgaaaatgaggagaaaattccaaaaacaaagaacatgaagaaaacaagccaattgaagtgggcacttggtgagaacatggctccagaaaaagtggactttgaggactgcaaagatgttagcgatctaagacagtacgacagtgacgaaccagagtctagatcactagcaagctggattcagagtgaattcaacaaggcatgcgaactgacagattcgagttggattgaacttgatgagataggggaagacgttgctccaatcgaacacattgcgagtgtgaggaggaactatttcacagcggaggtatcccattgcagggccactgaatacataatgaagggagtatacataaacacagccctattgaatgcatcctgtgcagccatggatgacttccaactgattccaatgataagtaagtgcagaactaaagaaggaagacggaagacaaatctgtatggattcattataaaaggaagatcccatttgaggaatgacaccgatgtggtaaactttgtgagcatggaattctctctaactgacccgaggctagagccacacaaatgggaaaagtactgtgttcttgagataggagacatgctcctacggactgcaataggccaagtgtcgaggcccatgttcctgtatgtgagaaccaatgggacttccaagatcaaaatgaaatggggcatggagatgaggcgatgccttcttcagtcccttcaacaaattgagagcatgattgaggccgaatcttctgtcaaagagaaggacatgtccaaggaattctttgaaaacaaatcagaaacatggccaattggagaatcacccaaaggggtggaggaaggctctattgggaaagtatgcagaacattgctagcaaagtctgtgttcaacagcctatatgcatctccacaactcgaggggttttcagctgaatcaagaaaattgcttctcattgttcaggcacttagggacaacctggaacctggaaccttcgatcttggggggctatatgaagcaattgaggagtgcctgattaacgatccctgggttttgcttaatgcgtcttggttcaactccttcctcacacatgcactgaaa
OR910360   atggaagactttgtgcgacaatgcttcaatccaatgattgtcgagcttgcggaaaaagcaatgaaagaatatggggaagatccgaaaatcgagacaaacaaatttgccgcaatatgcacacacttagaagtctgtttcatgtattcggatttccattttattgatgaacgaggcgaatcaatgattgtagaatctggcgatccaaatgcattattgaaacaccgatttgagataatcgaagggagagaccgagcaatggcctggacagtggtgaatagtatctgcaacaccacaggggtcgaaaagcccaaattcctccctgatttgtatgactacaaagagaaccgattcattgaaattggagtaacgcgaagggaagttcacatatactatttagaaaaagccaacaagataaaatcagagaaaacacatattcacatattctcattcactggagaggaaatggccaccaaggcggactacacccttgatgaagagagcagagcaagaataaaaaccagactgttcactataagacaagaaatggccagtagaggtctatgggattcctttcgtcaatccgagagaggcgaagagacaattgaagaaagatttgaaatcacaggaaccatgcgcaggcttgccgaccaaagtcttccaccgaacttctccagccttgaaaactttagagcctatgtggatggattcgaaccgaacggctgcattgagggcaaactttctcaaatgtcaaaagaggtgaacgccagaattgagccatttctgaagacaacaccacgccctctcagattacctgatgggcctccctgttctcagcggtcgaagttcttgctgatggatgcccttaagttgagcatcgaagaccctagccatgagggggagggcataccgctgtatgatgcaatcaaatgcatgaagacattttttggctggaaagagcccaacatcgtaaagccgcatgagaaaggcataaaccctaattacctcctggcttggaagcaggtgctggcagaacttcaagacattgaaaatgaggagaaaattccaaaaacaaagaacatgaagaaaacaagccaattgaagtgggcacttggtgagaacatggctccagaaaaagtggactttgaggactgcaaagatgttagcgatctaagacagtacgacagtgacgaaccagagtctagatcactagcaagctggattcagagtgaattcaacaaggcatgcgaactgacagattcgagttggattgaacttgatgagataggggaagacgttgctccaatcgaacacattgcgagtgtgaggaggaactatttcacagcggaggtatcccattgcagggccactgaatacataatgaagggagtatacataaacacagccctattgaatgcatcctgtgcagccatggatgacttccaattgattccaatgataagtaagtgcagaactaaagaaggaagacggaagacaaatctgtacggattcattataaaaggaagatcccatttgaggaatgacaccgatgtggtaaactttgtgagcatggaattctctctaactgacccgaggctagagccacacaaatgggaaaagtactgtgttcttgagataggagacatgctcctacggactgcaataggccaagtgtcgaggcccatgttcctgtatgtgagaaccaatggaacttccaagatcaaaatgaaatggggcatggagatgaggcggtgccttcttcagtcccttcaacaaattgagagcatgattgaggccgaatcttctgtcaaagagaaggacatgtccaaggaattctttgaaaacaaatcagaaacatggccaattggagaatcacccaaaggggtggaggaaggctctattgggaaagtatgcagaacattgctagcaaagtctgtgttcaacagcctatatgcatctccacaactcgaggggttttcagctgaatcaagaaaattgcttctcattgttcaggcacttagggacaacctggaacctggaaccttcgatcttggggggctatatgaagcaattgaggagtgcctgattaacgatccctgggttttgcttaatgcatcttggttcaactccttcctcacacatgcactgaaa
OR801092   atggaagactttgtgcgacaatgcttcaatccaatgattgtcgagcttgcggaaaaagcaatgaaagaatatggggaagatccgaaaatcgagacaaacaaatttgccgcaatatgcacacacttagaagtctgtttcatgtattcggatttccattttattgacgaacgaggcgaatcaatgattgtagaatctggcgatccaaatgcattattgaaacaccgatttgagataatcgaagggagagaccgagcaatggcctggacagtggtgaatagtatctgcaacaccacaggggtcgaaaagcccaaattcctccctgatttgtatgactacagagagaacagattcattgaaattggagtaacgcgaagggaagttcacatatactatttagaaaaagccaacaagataaaatcagagaaaacacatattcacatattctcattcactggagaggaaatggccaccaaggcggactacacccttgatgaagagagcagagcaagaataaaaaccagactgttcactataagacaagaaatggccagtagaggtctatgggattcctttcgtcaatccgagagaggcgaagagacaattgaagaaagatttgaaatcacaggaaccatgcgcaggcttgccgaccaaagtcttccaccgaacttctccagccttgaaaactttagagcctatgtggatggattcgaaccgaacggctgcattgagggcaagctttctcaaatgtcaaaagaggtgaacgccagaattgagccatttctgaagacaacaccacgccctctcagattacctgatgggcctccctgtcctcagcggtctaagttcttgctgatggatgcccttaagttgagcatcgaagaccctagtcatgagggggagggcataccgctgtatgatgcaatcaaatgcatgaagacattttttggctggaaagagcccaacatcgtaaagccgcatgagaaaggcataaaccctaattacctcctggcttggaagcaggtgctggcagaacttcaagacattgaaaatgaggagaaaattccaaaaacaaagaacatgaagaaaacaagccaattgaagtgggcacttggtgagaacatggctccagaaaaagtggactttgaggactgcaaagatgttagcgatctaagacagtacgacagtgacgaaccagagtctagatcactagcaagctggattcagagtgaattcaacaaggcatgcgaactgacagattcgagttggattgaacttgatgagataggggaagacgttgctccaatcgaacacattgcgagtgtgaggaggaactatttcacagcggaggtatcccattgcagggccactgaatacataatgaagggagtatacataaacacagccctattgaatgcatcctgtgcagccatggatgacttccaattgattccaatgataagtaagtgcagaactaaagaaggaagacggaagacaaatctgtatggattcattataaaaggaagatcccatttgaggaatgacaccgatgtggtaaactttgtgagcatggaattctctctaactgacccgaggctagagccacacaaatgggaaaagtactgtgttcttgagataggagacatgctcctacggactgcaataggccaagtattgaggcccatgttcctgtatgtgagaaccaatggaacttccaagatcaaaatgaaatggggcatggagatgaggcgatgccttcttcagtcccttcaacaaattgagagcatgattgaggccgaatcttctgtcaaagagaaagacatgtccaaggaattctttgaaaacaaatcagaaacatggccaattggagaatcacccaaaggggtggaggaaggctctattgggaaagtatgcagaacattgctagcaaagtctgtgttcaacagcctatatgcatctcctcaactcgaggggttttcagctgaatcaagaaaattgcttctcattgttcaggcacttagggacaacctggaacctggaaccttcgatcttggggggctatatgaagcaattgaggagtgcctgattaacgatccctgggttttgcttaatgcatcttggttcaactccttcctcacacatgcactgaaa
PQ423297   atggaagactttgtgcgacagtgcttcaatccaatgattgtcgagcttgcggaaaaagcaatgaaagaatatggggaagatccgaaaatcgagacaaacaaatttgccgcaatatgcacacacttagaagtctgtttcatgtattcggatttccattttattgacgaacgaggcgaatcaatgattgtagaatctggcgatccaaatgcattattgaaacaccgatttgagataatcgaagggagagaccgagcaatggcctggacagtggtgaatagtatctgcaacaccacaggggtcgaaaagcccaaattcctccctgatttgtatgactacagagagaacagattcattgaaattggagtaacgcgaagggaagttcacatatactatttggaaaaagccaacaagataaaatcagagaaaacacatattcacatattctcattcactggagaggaaatggccaccaaggcggactacacccttgatgaagagagcagagcaagaataaaaaccagactgttcactataagacaagaaatggccagtagaggtctatgggattcctttcgtcaatccgagagaggcgaagagacaattgaagaaagatttgaaatcacaggaaccatgcgcaggcttgccgaccaaagtattccaccgaacttctccagccttgaaaactttagagcctatgtggatggattcgaaccgaacggctgcattgagggcaagctttctcaaatgtcaaaagaggtgaacgccagaattgagccatttctgaagacaacaccacgccctctcagattacctgatgggcctccctgtcctcagcggtcgaagttcttgctgatggatgcccttaagttgagcatcgaagaccctagtcatgagggggagggcataccgctgtatgatgcaatcaaatgcatgaagacattttttggctggaaagagcccaacatcgtaaagccgcatgagaaaggcataaaccctaattacctcctggcttggaagcaggtgctggcagaacttcaagacattgaaaatgaggagaaaattccaaaaacaaagaacatgaagaaaacaagccaattgaagtgggcacttggtgagaacatggctccagaaaaagtggactttgaggactgcaaagatgttagcgatctaagacagtacgacagtgacgaaccagagtctagatcactagcaagctggattcagagtgaattcaacaaggcatgcgaactgacagattcgagttggattgaacttgatgagataggggaagacgttgctccaatcgaacacattgcgagtgtgaggaggaactatttcacagcggaggtatcccattgcagggccactgaatacataatgaagggagtatacataaacacagccctattgaatgcatcctgtgcagccatggatgacttccaattgattccaatgataagtaagtgcagaactaaagaaggaagacggaggacaaatctgtatggattcattataaaaggaagatcccatttgaggaatgacaccgatgtggtaaactttgtgagcatggaattctctctaactgacccgaggctagagccacacaaatgggaaaagtactgtgttcttgagataggagacatgctcctacggactgcaataggccaagtattgaggcccatgttcctgtatgtgagaaccaatggaacttccaagatcaaaatgaaatggggcatggagatgaggcgatgccttcttcagtcccttcaacaaattgagagcatgattgaggccgaatcttctgtcaaagagaaggacatgtccaaggaattctttgaaaacaaatcagaaacatggccaattggagaatcacccaaaggggtggaggaaggctctattgggaaagtatgcagaacattgctagcaaagtctgtgttcaacagcctatatgcatctcctcaactcgaggggttttcagctgaatcaagaaaattgcttctcattgttcaggcacttagggacaacctggaacctggaaccttcgatcttggggggctatatgaagcaattgaggagtgcctgattaacgatccctgggttttgcttaatgcatcttggttcaactccttcctcacacatgcactgaaa
PQ468537   atggaagactttgtgcgacaatgcttcaatccaatgattgtcgagcttgcggaaaaagcaatgaaagaatatggggaagatccgaaaatcgagacaaacaaatttgccgcaatatgcacacacttagaagtctgtttcatgtattcggatttccattttattgacgaacgaggcgaatcaatgattgtagaatctggcgatccaaatgcattattgaaacaccgatttgagataatcgaagggagagaccgagcaatggcctggacagtggtgaatagtatctgcaacaccacaggggtcgaaaagcccaaattcctccctgatttgtatgactacagagagaacagattcattgaaattggagtaacgcgaagggaagttcacatatactatttggaaaaagccaacaagataaaatcagagaaaacacatattcacatattctcattcactggagaggaaatggccaccaaggcggactacacccttgatgaagagagcagagcaagaataaaaaccagactgttcactataagacaagaaatggccagtagaggtctatgggattcctttcgtcaatccgagagaggcgaagagacaattgaagaaagatttgaaatcacaggaaccatgcgcaggcttgccgaccaaagtattccaccgaacttctccagccttgaaaactttagagcctatgtggatggattcgaaccgaacggctgcattgagggcaagctttctcaaatgtcaaaagaggtgaacgccagaattgagccatttctgaagacaacaccacgccctctcagattacctgatgggcctccctgtcctcagcggtcgaagttcttgctgatggatgcccttaagttgagcatcgaagaccctagtcatgagggggagggcataccgctgtatgatgcaatcaaatgcatgaagacattttttggctggaaagagcccaacatcgtaaagccgcatgagaaaggcataaaccctaattacctcctggcttggaagcaggtgctggcagaacttcaagacattgaaaatgaggagaaaattccaaaaacaaagaacatgaagaaaacaagccaattgaagtgggcacttggtgagaacatggctccagaaaaagtggactttgaggactgcaaagatgttagcgatctaagacagtacgacagtgacgaaccagagtctagatcactagcaagctggattcagagtgaattcaacaaggcatgcgaactgacagattcgagttggattgaacttgatgagataggggaagacgttgctccaatcgaacacattgcgagtgtgaggaggaactatttcacagcggaggtatcccattgcagggccactgaatacataatgaagggagtatacataaacacagccctattgaatgcatcctgtgcagccatggatgacttccaattgattccaatgataagtaagtgcagaactaaagaaggaagacggaggacaaatctgtatggattcattataaaaggaagatcccatttgaggaatgacaccgatgtggtaaactttgtgagcatggaattctctctaactgacccgaggctagagccacacaaatgggaaaagtactgtgttcttgagataggagacatgctcctacggaccgcaataggccaagtattgaggcccatgttcctgtatgtgagaaccaatggaacttccaagatcaaaatgaaatggggcatggagatgaggcgatgccttcttcagtcccttcaacaaattgagagcatgattgaggccgaatcttctgtcaaagagaaggacatgtccaaggaattctttgaaaacaaatcagaaacatggccaattggagaatcacccaaaggggtggaggaaggctctattgggaaagtatgcagaacattgctagcaaagtctgtgttcaacagcctatatgcatctcctcaactcgaggggttttcagctgaatcaagaaaattgcttctcattgttcaggcacttagggacaacctggaacctggaaccttcgatcttggggggctatatgaagcaattgaggagtgcctgattaacgatccctgggttttgcttaatgcatcttggttcaactccttcctcacacatgcactgaaa
PQ528967   atggaagactttgtgcgacaatgcttcaatccaatgattgtcgagcttgcggaaaaagcaatgaaagaatatggggaagatccgaaaatcgagacaaacaaatttgccgcaatatgcacacacttagaagtctgtttcatgtattcggatttccattttattgacgaacgaggcgaatcaatgattgtagaatctggcgatccaaatgcattattgaaacaccgatttgagataatcgaagggagagaccgagcaatggcctggacagtggtgaatagtatctgcaacaccacaggggtcgaaaagcccaaattcctccctgatttgtatgactacagagagaacagattcattgaaattggagtaacgcgaagggaagttcacatatactatttggaaaaagccaacaagataaaatcagagaaaacacatattcacatattctcattcactggagaggaaatggccaccaaggcggactacacccttgatgaagagagcagagcaagaataaaaaccagactgttcactataagacaagaaatggccagtagaggtctatgggattcctttcgtcaatccgagagaggcgaagagacaattgaagaaagatttgaaatcacaggaaccatgcgcaggcttgccgaccaaagtattccaccgaacttctccagccttgaaaactttagagcctatgtggatggattcgaaccgaacggctgcattgagggcaagctttctcaaatgtcaaaagaggtgaacgccagaattgagccatttctgaagacaacaccacgccctctcagattgcctgatgggcctccctgtcctcagcggtcgaagttcttgctgatggatgcccttaagttgagcatcgaagaccctagtcatgagggggagggcataccgctgtatgatgcaatcaaatgcatgaagacattttttggctggaaagagcccaacatcgtaaagccgcatgagaaaggcataaaccctaattacctcctggcttggaagcaggtgctggcagaacttcaagacattgaaaatgaggagaaaattccaaaaacaaagaacatgaagaaaacaagccaattgaagtgggcacttggtgagaacatggctccagaaaaagtggactttgaggactgcaaagatgttagcgatctaagacagtacgacagtgacgaaccagagtctagatcactagcaagctggattcagagtgaattcaacaaggcatgcgaactgacagattcgagttggattgaacttgatgagataggggaagacgttgctccaatcgaacacattgcgagtgtgaggaggaactatttcacagcggaggtatcccattgcagggccactgaatacataatgaagggagtatacataaacacagccctattgaatgcatcctgtgcagccatggatgacttccaattgattccaatgataagtaagtgcagaactaaagaaggaagacggaggacaaatctgtatggattcattataaaaggaagatcccatttgaggaatgacaccgatgtggtaaactttgtgagcatggaattctctctaactgacccgaggctagagccacacaaatgggaaaagtactgtgttcttgagataggagacatgctcctacggactgcaataggccaagtattgaggcccatgttcctgtatgtgagaaccaatggaacttccaagatcaaaatgaaatggggcatggagatgaggcgatgccttcttcagtcccttcaacaaattgagagcatgattgaggccgaatcttctgtcaaagagaaggacatgtccaaggaattctttgaaaacaaatcagaaacatggccaattggagaatcacccaaaggggtggaggaaggctctattgggaaagtatgcagaacattgctagcaaagtctgtgttcaacagcctatatgcatctcctcaactcgaggggttttcagctgaatcaagaaaattgcttctcattgttcaggcacttagggacaacctggaacctggaaccttcgatcttggggggctatatgaagcaattgaggagtgcctgattaacgatccctgggttttgcttaatgcatcttggttcaactccttcctcacacatgcactgaaa
PQ713568   atggaagactttgtgcgacaatgcttcaatccaatggttgtcgagcttgcggaaaaagcaatgaaagaatatggggaagatccgaaaatcgagacaaacaaatttgccgcaatatgcacacacttagaagtctgtttcatgtattcggatttccattttattgacgaacgaggcgaatcaatgattgtagaatctggcgatccaaatgcattattgaaacaccgatttgagataatcgaagggagagaccgagcaatggcctggacagtggtgaatagtatctgcaacaccacaggggtcgaaaagcccaaattcctccctgatttgtatgactacagagagaacagattcattgaaattggagtaacgcgaagggaagttcacatatactatttagaaaaagccaacaagataaaatcagagaaaacacatattcacatattctcattcactggagaggaaatggccaccaaggcggactacacccttgatgaagagagcagagcaagaataaaaaccagactgttcactataagacaagaaatggccagtagaggtctatgggattcctttcgtcaatccgagagaggcgaagagacaattgaagaaagatttgaaatcacaggaaccatgcgcaggcttgccgaccaaagtcttccaccgaacttctccagccttgaaaactttagagcctatgtggatggattcgaaccgaacggctgcattgagggcaagctttctcaaatgtcaaaagaggtgaacgccagaattgagccatttctgaagacaacaccacgccctctcagattacctgatgggcctccctgtcctcagcggtcgaagttcttgctgatggatgcccttaagttgagcatcgaagaccctagtcatgagggggagggcataccgctgtatgatgcaatcaaatgcatgaagacattttttggctggaaagagcccaacatcgtaaagccgcatgagaaaggcataaaccctaattacctcctggcttggaagcaggtgctggcagaacttcaagacattgaaaatgaggagaaaattccaaaaacaaagaacatgaagaaaacaagccaattgaagtgggcacttggtgagaacatggctccagaaaaagtggactttgaggactgcaaagatgttagcgatctaagacagtacgacagtgacgaaccagagtctagatcactagcaagctggattcagagtgaattcaacaaggcatgcgaactgacagattcgagttggattgaacttgatgagataggggaagacgttgctccaatcgaacacattgcgagtgtgaggaggaactatttcacagcggaggtatcccattgcagggccactgaatacataatgaagggagtatacataaacacagccctattgaatgcatcctgtgcagccatggatgacttccaattgattccaatgataagtaagtgcagaactaaagaaggaagacggaagacaaatctgtatggattcattataaaaggaagatcccatttgaggaatgacaccgatgtggtaaacttcgtgagcatggaattctctctaactgacccgaggctagagccacacaaatgggaaaagtactgtgttcttgagataggagacatgctcctacggactgcaataggccaagtattgaggcccatgttcctgtatgtgagaaccaatggaacttccaagatcaaaatgaaatggggcatggagatgaggcgatgccttcttcagtcccttcaacaaattgagagcatgattgaggccgaatcttctgtcaaagagaaggacatgtccaaggaattctttgaaaacaaatcagaaacatggccaattggagaatcacccaaaggggtggaggaaggctctattgggaaagtatgcagaacattgctagcaaagtctgtgttcaacagcctatatgcatctcctcaactcgaggggttttcagctgaatcaagaaaattgcttctcattgttcaggcacttagggacaacctggaacctggaaccttcgatcttggggggctatatgaagcaattgaggagtgcctgattaacgatccctgggttttgcttaatgcatcttggttcaactccttcctcacacatgcactgaaa
PV267423   atggaagactttgtgcgacaatgcttcaatccaatgatcgtcgagcttgcggaaaaggcaatgaaagaatatggggaagatccgaaaatcgaaactaacaagttcgctgcaatatgcactcatttggaagtctgtttcatgtattcggatttccatttcattgatgaacggggcgaatcaataatagtggaatctggcgatccaaatgcactactgaagcatcgatttgagataattgaaggaagagacagaacaatggcctggacagtggtaaatagcatctgcaacaccacgggagtcgagaagcccaagttccttcctgatttgtatgattacaaggagaaccgattcattgagattggagtgacacggagagaggtccatatatattacctagagaaagccaacaagataaaatccgagaagacacacatccacatcttctcatttactggagaagaaatggccactaaagcagactacacccttgacgaagaaagcagagcaaggattaaaaccaggctattcactataagacaagaaatggccagcaggggtctatgggattcctttcgtcagtccgaaagaggcgaagagacaattgaagaaagatttgaaatcacaggaaccatgcgcaggcttgccgaccaaagtctcccaccgaacttctccagccttgaaaactttagagcctatgtggatggattcgaaccgaacggctgcattgagggcaagctttctcaaatgtccaaagaagtgaacgccagaattgaaccatttttgaagacaacaccacgccctctcaaattgcctgatgggcccccctgctctcagcggtcaaaatttctgctgatggatgctttgaaattaagcattgaagacccaagtcatgagggagaggggataccactgtacgatgcaatcaaatgcatgaagacatttttcggctggaaagagcccaatgtaatcaaaccacatgaaaagggcataaaccctaactatctcctggcttggaagcaagtgctagcagaactccaggaccttgaaaatgaggagaaaatcccaaagacgaagaacatgaagaaaacaagtcaattaaagtgggcacttggtgagaacatggcaccggaaaaagtggactttgaggactgcaaggatgttggcgatctaaaacagtatgatagcgatgagccagagcctagatcgctagcgagttggatccagagtgaattcaataaggcatgtgaattgactgactcaagctggatagaactggacgaaataggggaagatgttgctccgattgaacacattgcaagcatgaggaggaattatttcacagcagaagtgtcccattgcagggccactgaatacataatgaaaggagtctacataaatacagctctgctcaatgcatcttgcgcggccatggatgacttccagctgattccaatgataagcaaaagcaggaccaaagaaggaagacggaaaacaaacctatatgggttcatcataaaaggaaggtctcatttgaggaatgataccgatgtagtgaattttgtaagtatggagttttctctcaccgacccaaggctggaaccacacaaatgggaaaagtactgcgtccttgaagtgggagatatgctcctgaggactgcaataggccaagtatcaagacccatgttcctgtatgttaggaccaacgggacctccaaaatcaagatgaaatggggtatggagatgaggcgttgccttcttcagtctcttcaacagattgagagcatgattgaggccgagtcttctgtcaaagaaaaagacatgactaaagaattttttgagaacaagtcggaaacgtggccaattggagaatcccccagaggggtagaggaaggatccattgggaaggtatgcagaaccctgctggcaaaatctgtgttcaacagtctatacgcatccccacaacttgaaggattttcagcagaatcgaggaaactgcttctcattgttcaggcacttagggacaacctggaacctggaaccttcgatcttggagggctatatgaagcaattgaggagtgcctgattaatgatccctgggttttgcttaatgcatcttggttcaactccttcctcacacatgcactgaaa
OQ959171   atggaagactttgtgcgacaatgcttcaatccaatgattgtcgagcttgcggaaaaagcaatgaaagaatatggggaagatccgaaaatcgagacaaacaaatttgccgcaatatgcacacacttagaagtctgtttcatgtattcggatttccattttattgatgaacgaggcgaatcaatgattgtagaatctggcgatccaaatgcattattgaaacaccgatttgagataatcgaagggagagaccgagcaatggcctggacagtggtgaatagtatctgcaacaccacaggggtcgaaaaacccaaattcctccctgatttgtatgactacaaagagaaccgattcattgaaattggagtaacgcgaagggaagttcacatatactatttagaaaaagccaacaagataaaatcagagaaaacacatattcacatattctcattcactggagaggaaatggccaccaaggcggactacacccttgatgaagagagcagggcaagaataaaaaccagactgttcactataagacaagaaatggccagtagaggtctatgggattcctttcgtcagtccgagagaggcgaagagacaattgaagaaagatttgaaatcacaggaaccatgcgcaggcttgccgaccaaagtctcccaccgaacttctccagccttgaaaactttagagcctatgtggatggattcgaaccgaacggctgcattgagggcaaactttctcaaatgtcaaaagaagtgaacgccagaattgagccatttctgaagacaacaccacgccctctcagattacctgatgggcctccctgttctcagcggtcgaagttcttgctgatggatgcccttaagttgagcatcgaagaccctagccatgagggggagggcataccgctgtatgatgcaatcaaatgcatgaagacattttttggctggaaagagcccaacatcgtaaagccgcatgagaaaggcataaaccctaattacctcctggcttggaagcaggtgctggcagaacttcaagacattgaaaatgaggagaaaattccaaaaacaaagaacatgaagaaaacaagccaattgaagtgggcacttggtgagaacatggctccagaaaaagtggactttgaggactgcaaagatgttagcgatctaagacagtacgacagtgacgaaccagagtctagatcactagcaagctggattcagagtgaattcaacaaggcatgcgaactgacagattcgagttggattgaacttgatgagataggggaagacgttgctccaatcgaacacattgcgagtgtgaggaggaactatttcacagcggaggtatcccattgcagggccactgaatacataatgaagggagtatacataaacacagccctattgaatgcatcctgtgcagccatggatgacttccaactgattccaatgataagtaagtgcagaactaaagaaggaagacggaagacaaatctgtatggattcattataaaaggaagatcccatttgaggaatgacaccgatgtggtaaactttgtgagcatggaattctctctaactgacccgaggctagagccacacaaatgggaaaagtactgtgttcttgagataggagacatgctcctacggactgcaataggccaagtgtcgaggcccatgttcctgtatgtgagaaccaatgggacttccaagatcaaaatgaaatggggcatggagatgaggcgatgccttcttcagtcccttcaacaaattgagagcatgattgaggccgaatcttctgtcaaagagaaggacatgtccaaggaattctttgaaaacaaatcagaaacatggccaattggagaatcacccaaaggggtggaggaaggctctattgggaaagtatgcagaacattgctagcaaagtctgtgttcaacagcctatatgcatctccacaactcgaggggttttcagctgaatcaagaaaattgcttctcattgttcaggcacttagggacaacctggaacctggaaccttcgatcttggggggctatatgaagcaattgaggagtgcctgattaacgatccctgggttttgcttaatgcgtcttggttcaactccttcctcacacatgcactgaaa
PQ373638   atggaagactttgtgcgacaatgcttcaatccaatgattgtcgagcttgcggaaaaagcaatgaaagaatatggggaagatccgaaaatcgagacaaacaaatttgccgcaatatgcacacacttagaagtctgtttcatgtattcggatttccattttattgacgaacgaggcgaatcaatgattgtagaatctggcgatccaaatgcattattgaaacaccgatttgagataatcgaagggagagaccgagcaatggcctggacagtggtgaatagtatctgcaacaccacaggggtcgaaaagcccaaattcctccctgatttgtatgactacagagagaacagattcattgaaattggagtaacgcgaagggaagttcacatatactatttggaaaaagccaacaagataaaatcagagaaaacacatattcacatattctcattcactggagaggaaatggccaccaaggcggactacacccttgatgaagagagcagagcaagaataaaaaccagactgttcactataagacaagaaatggccagtagaggtctatgggattcctttcgtcaatccgagagaggcgaagagacaattgaagaaagatttgaaatcacaggaaccatgcgcaggcttgccgaccaaagtattccaccgaacttctccagccttgaaaactttagagcctatgtggatggattcgaaccgaacggctgcattgagggcaagctttctcaaatgtcaaaagaggtgaacgccagaattgagccatttctgaagacaacaccacgccctctcagattacctgatgggcctccctgtcctcagcggtcgaagttcttgctgatggatgcccttaagttgagcatcgaagaccctagtcatgagggggagggcataccgctgtatgatgcaatcaaatgcatgaagacattttttggctggaaagagcccaacatcgtaaagccgcatgagaaaggcataaaccctaattacctcctggcttggaagcaggtgctggcagaacttcaagacattgaaaatgaggagaaaattccaaaaacaaagaacatgaagaaaacaagccaattgaagtgggcacttggtgagaacatggctccagaaaaagtggactttgaggactgcaaagatgttagcgatctaagacagtacgacagtgacgaaccagagtctagatcactagcaagctggattcagagtgaattcaacaaggcatgcgaactgacagattcgagttggattgaacttgatgagataggggaagacgttgctccaatcgaacacattgcgagtgtgaggaggaactatttcacagcggaggtatcccattgcagggccactgaatacataatgaagggagtatacataaacacagccctattgaatgcatcctgtgcagccatggatgacttccaattgattccaatgataagtaagtgcagaactaaagaaggaagacggaagacaaatctgtatggattcattataaaaggaagatcccatttgaggaatgacaccgatgtggtaaactttgtgagcatggaattctctctaactgacccgaggctagagccacacaaatgggaaaagtactgtgttcttgagataggagacatgctcctacggactgcaataggccaagtattgaggcccatgttcctgtatgtgagaaccaatggaacttccaagatcaaaatgaaatggggcatggagatgaggcgatgccttcttcagtcccttcaacaaattgagagcatgattgaggccgaatcttctgtcaaagagaaggacatgtccaaggaattctttgaaaacaaatcagaaacatggccaattggagaatcacccaaaggggtggaggaaggctctattgggaaagtatgcagaacattgctagcaaagtctgtgttcaacagcctatatgcatctcctcaactcgaggggttttcagctgaatcaagaaaattgcttctcattgttcaggcacttagggacaacctggaacctggraccttcgatcttggggggctatatgaagcaattgaggagtgcctgattaacgatccctgggttttgcttaatgcatcttggttcaactccttcctcacacatgcactgaaa
PV113342   atggaagactttgtgcgacaatgcttcaatccaatgatcgtcgagcttgcggaaaaggcaatgaaagaatatggggaagatccgaaaatcgaaactaacaagttcgctgcaatatgcactcatttggaagtctgtttcatgtattcggatttccatttcattgatgaacggggcgaatcaataattgtggaatctggcgatccaaatgcactactgaagcatcgatttgagataattgaaggaagagacagaacaatggcctggacagtggtaaatagcatctgcaacaccacgggagtcgagaagcccaagttccttcctgatttgtatgattacaaggagaaccgattcattgagattggagtgacacggagagaggtccatatatattacctagagaaagccaacaagataaaatccgagaagacacacatccacatcttctcatttactggagaagaaatggccactaaagcagactacacccttgacgaagaaagcagagcaaggattaaaaccaggctattcactataagacaagaaatggccagcaggggtctatgggattcctttcgtcagtccgaaagaggcgaagagacaattgaagaaagatttgaaatcacaggaaccatgcgcaggcttgccgaccaaagtctcccaccgggcttctccagccttgaaaactttagagcctatgtggatggattcgaaccgaacggatgcattgagggcaagctttctcaaatgtccaaagaagtgaacgccagaattgaaccatttttgaagacaacaccacgccctctcaaattgcctgatggacccccctgctctcagcggtcaaaatttctgctgatggatgctttgaaattaagcattgaagacccaagtcatgagggagaggggataccactgtacgatgcaatcaaatgcatgaagacatttttcggctggaaagagcccaatgtaatcaaaccacatgaaaagggcataaaccctaactatctcctggcttggaagcaagtgctagcagaactccaggaccttgaaaatgaggagaaaatcccaaagacgaagaacatgaagaaaacaagtcaattaaagtgggcacttggtgagaacatggcaccggaaaaagtggactttgaggactgcaaggatgttggcgatctaaaacagtatgatagcgatgagccagagcctagatcgctagcgagttggatccagagtgaattcaataaggcatgtgaattgactgactcaatctggatagaactggacgaaataggggaagatgttgctccgattgaacacattgcaagcatgaggaggaattatttcacatcagaagtgtcccattgcagggccactgaatacataatgaaaggagtctacataaatacagctctgctcaatgcatcttgcgcggccatggatgacttccagctgattccaatgataagcaaawgcaggaccaaagaaggaagacggaaaacaaacctatatgggttcatcataaaaggaaggtctcatttgaggaatgataccgatgtagtgaattttgtaagtatggagttttctctcaccgacccaaggctggaaccacacaaatgggaaaagtactgcgttcttgaagtgggagatatgctcctgaggactgcaataggccaagtatcaagacccatgttcctgtatgttaggaccaacgggacctccaaaatcaagatgaaatggggtatggagatgaggcgttgccttctccagtctcttcaacagattgagagcatgattgaggccgagtcttctgtcaaagaaaaagacatgactaaagaattttttgagaacaagtcggaaacgtggtcaattggagaatcccccagaggggtagaggaaggatccattgggaaggtatgcagaaccctgctggcaaaatctgtgttcaacagtctatacgcatccccacaacttgaaggattttcagcagaatcgaggaaactgcttctcattgttcaggcacttagggacaacctggaacctggaaccttcgatcttggagggctatatgaagcaattgaggagtgcctgattaatgatccctgggttttgcttaatgcatcttggttcaactccttcctcacacatgcactgaaa
PQ686590   atggaagactttgtgcgacaatgcttcaatccaatgattgtcgagcttgcggaaaaagcaatgaaagaatatggggaagatccgaaaatcgagacaaacaaatttgccgcaatatgcacacacttagaagtctgtttcatgtactcggatttccattttattgacgaacgaggcgaatcaatgattgtagaatctggcgattcaaatgcattattgaaacaccgatttgagataatcgaagggagagaccgagcaatggcctggacagtggtgaatagtatctgcaacaccacaggggtcgaaaagcccaaattcctccctgatttgtatgactacagagagaacagattcattgaaattggagtaacgcgaagggaagttcacatatactatttggaaaaggccaacaagataaaatcagagaaaacacatattcacatattctcattcactggagaggaaatggccaccaaggcggactacacccttgatgaagagagcagagcaagaataaaaaccagactgttcactataagacaagaaatggccagtagaggtctatgggattcctttcgtcaatccgagagaggcgaagagacaattgaagaaagatttgaaatcacaggaaccatgcgcaggcttgccgaccaaagtattccaccgaacttctccagccttgaaaactttagagcctatgtggatggattcgaaccgaacggctgcattgagggcaagctttctcaaatgtcaaaagaggtgaacgccagaattgagccatttctgaagacaacaccacgccctctcagattacctgatgggcctccctgtcctcagcggtcgaagttcttgctgatggatgcccttaagttgagcatcgaagaccctagtcatgagggggagggcataccgctgtatgatgcaatcaaatgcatgaagacattttttggctggaaagagcccaacatcgtaaagccgcatgaaaaaggcataaaccctaattacctcctggcttggaagcaggtgctggcagaacttcaagacattgaaaatgaggagaaaattccaaaaacaaagaacatgaagaaaacaagccaattgaagtgggcacttggtgagaacatggctccagaaaaagtggactttgaggactgcaaagatgttagcgatctaagacagtacgacagtgacgaaccagagtctagatcactagcaagctggattcagagtgaattcaacaaggcatgcgaactgacagattcgagttggattgaacttgatgagataggggaagacattgctccaatcgaacacattgcgagtgtgaggaggaactatttcacagcggaggtatcccattgcagggccactgaatacataatgaagggagtatacataaacacagccctattgaatgcatcctgtgcagccatggatgacttccaattgattccaatgatgagtaagtgcagaactaaagaaggaagacggaggacaaatctgtatggattcattataaaaggaagatcccatttgaggaatgacaccgatgtggtaaactttgtgagcatggaattctctctaactgacccgaggctagagccacacaaatgggaaaagtactgtgttcttgagataggagacatgctcctacggactgcaataggccaagtattgaggcccatgttcttgtatgtgagaaccaatggaacttccaagatcaaaatgaaatggggcatggagatgaggcgatgccttcttcagtcccttcaacaaattgagagcatgattgaggccgaatcttctgtcaaagagaaggacatgtccaaggaattctttgaaaacaaatcagaaacatggccaattggagaatcacccaaaggggtggaggaaggctctattgggaaagtatgcagaacattgctagcaaagtctgtgttcaacagcctatatgcatctcctcaattcgaggggttttcagctgaatcaagaaaattgcttctcattgttcaggcacttagggacaacctggaacctggaaccttcgatcttggggggctatatgaagcaattgaggagtgcctgattaacgatccctgggttttgcttaatgcatcttggttcaactccttcctcacacatgcactgaaa
OQ959963   atggaagactttgtgcgacaatgcttcaatccaatgattgtcgagcttgcggaaaaagcaatgaaagaatatggggaagatccgaaaatcgagacaaacaaatttgccgcaatatgcacacacttagaagtctgtttcatgtattcggatttccattttattgatgaacgaggcgaatcaatgattgtagaatctggcgatccaaatgcattattgaaacaccgatttgagataatcgaagggagagaccgagcaatggcctggacagtggtgaatagtatctgcaacaccacaggggtcgaaaagcccaaattcctccctgatttgtatgactacaaagagaaccgattcattgaaattggagtaacgcgaagggaagttcacatatactatttagaaaaagccaacaagataaaatcagagaaaacacatattcacatattctcattcactggagaggaaatggccaccaaggcggactacacccttgatgaagagagcagggcaagaataaaaaccagactgttcactataagacaagaaatggccagtagaggtctatgggattcctttcgtcagtccgagagaggcgaagagacaattgaagaaagatttgaaatcacaggaaccatgcgcaggcttgccgaccaaagtctcccaccgaacttctccagccttgaaaactttagagcctatgtggatggattcgaaccgaacggctgcattgagggcaaactttctcaaatgtcaaaagaagtgaacgccagaattgagccatttctgaagacaacaccacgccctctcagattacctgatgggcctccctgttctcagcggtcgaagttcttgctgatggatgcccttaagttgagcatcgaagaccctagccatgagggggagggcataccgctgtatgatgcaatcaaatgcatgaagacattttttggctggaaagagcccaacatcgtaaagccgcatgagaaaggcataaaccctaattacctcctggcttggaagcaggtgctggcagaacttcaagacattgaaaatgaggagaaaattccaaaaacaaagaacatgaagaaaacaagccaattgaagtgggcacttggtgagaacatggctccagaaaaagtggactttgaggactgcaaagatgttagcgatctaagacagtacgacagtgacgaaccagagtctagatcactagcaagctggattcagagtgaattcaacaaggcatgcgaactgacagattcgagttggattgaacttgatgagataggggaagacgttgctccaatcgaacacattgcgagtgtgaggaggaactatttcacagcggaggtatcccattgcagggccactgaatacataatgaagggagtatacataaacacagccctattgaatgcatcctgtgcagccatggatgacttccaactgattccaatgataagtaagtgcagaactaaagaaggaagacggaagacaaatctgtatggattcattataaaaggaagatcccatttgaggaatgacaccgatgtgataaactttgtgagcatggaattctctctaactgacccgaggctagagccacacaaatgggaaaagtactgtgttcttgagataggagacatgctcctacggactgcaataggccaagtgtcgaggcccatgttcctgtatgtgagaaccaatgggacttccaagatcaaaatgaaatggggcatggagatgaggcgatgccttcttcagtcccttcaacaaattgagagcatgattgaggccgaatcttctgtcaaagagaaggacatgtccaaggaattctttgaaaacaaatcagaaacatggccaattggagaatcacccaaaggggtggaggaaggctctattgggaaagtatgcagaacattgctagcaaagtctgtgttcaacagcctatatgcatctccacaactcgaggggttttcagctgaatcaagaaaattgcttctcattgttcaggcacttagggacaacctggaacctggaaccttcgatcttggggggctatatgaagcaattgaggagtgcctgattaacgatccctgggttttgcttaatgcgtcttggttcaactccttcctcacacatgcactgaaa
PQ052377   atggaagactttgtgcgacaatgcttcaatccaatgattgtcgagcttgcggaaaaagcaatgaaagaatatggggaagatccgaaaatcgagacaaacaaatttgccgcaatatgcacacacttagaagtctgtttcatgtattcggatttccattttattgacgaacgaggcgaatcaatgattgtagaatctggcgatccaaatgcattattgaaacaccgatttgagataatcgaagggagagaccgagcaatggcctggacagtggtgaatagtatctgcaacaccacaggggtcgaaaagcccaaattcctccctgatttgtatgactacagagagaacagattcattgaaattggagtaacgcgaagggaagttcacatatactatttggaaaaagccaacaagataaaatcagagaaaacacatattcacatattctcattcactggagaggaaatggccaccaaggcggactacacccttgatgaagagagcagagcaagaataaaaaccagactgttcactataagacaagaaatggccagtagaggtctatgggattcctttcgtcaatccgagagaggcgaagagacaattgaagaaagatttgaaatcacaggaaccatgcgcaggcttgccgaccaaagtattccaccgaacttctccagccttgaaaactttagagcctatgtggatggattcgaaccgaacggctgcattgagggcaagctttctcaaatgtcaaaagaggtgaacgccagaattgagccatttctgaagacaacaccacgccctctcagattacctgatgggcctccctgtcctcagcggtcgaagttcttgctgatggatgcccttaagttgagcatcgaagaccctagtcatgagggggagggcataccgctgtatgatgcaatcaaatgcatgaagacattttttggctggaaagagcccaacatcgtaaagccgcatgagaaaggcataaaccctaattacctcctggcttggaagcaggtgctggcagaacttcaagacattgaaaatgaggagaaaattccaaaaacaaagaacatgaagaaaacaagccaattgaagtgggcacttggtgagaacatggctccagaaaaagtggactttgaggactgcaaagatgttagcgatctaagacagtacgacagtgacgaacccgagtctagatcactagcaagctggattcagagtgaattcaacaaggcatgcgaactgacagattcgagttggattgaacttgatgagataggggaagacgttgctccaatcgaacacattgcgagtgtgaggaggaactatttcacagcggaggtatcccattgcagggccactgaatacataatgaagggagtatacataaacacagccctattgaatgcatcctgtgcagccatggatgacttccaattgattccaatgataagtaagtgcagaactaaagaaggaagacggaggacaaatctgtatggattcattataaaaggaagatcccatttgaggaatgacaccgatgtggtaaactttgtgagcatggaattctctctaactgacccgaggctagagccacacaaatgggaaaagtactgtgttcttgagataggagacatgctcctacggactgcaataggccaagtattgaggcccatgttcctgtatgtgagaaccaatggaacttccaagatcaaaatgaaatggggcatggagatgaggcgatgccttcttcagtcccttcaacaaattgagagcatgattgaggccgaatcttctgtcaaagagaaggacatgtccaaggaattctttgaaaacaaatcagaaacatggccaattggagaatcacccaaaggggtggaggaaggctctattgggaaagtatgcagaacattgctagcaaagtctgtgttcaacagcctatatgcatctcctcaactcgaggggttttcagctgaatcaagaaaattgcttctcattgttcaggcacttagggacaacctggaacctggaaccttcgatcttggggggctatatgaagcaattgaggagtgcctgattaacgatccctgggttttgcttaatgcatcttggttcaactccttcctcacacatgcactgaaa
PQ585629   atggaagactttgtgcgacaatgcttcaatccaatgatcgtcgagcttgcggaaaaggcaatgaaagaatatggggaagatccgaaaatcgaaactaacaagttcgctgcaatatgcactcatttggaagtctgtttcatgtattcggatttccatttcattgatgaacggggcgaatcaataattgtggaatctggcgatccaaatgcactactgaagcatcgatttgagataattgaaggaagagacagaacaatggcctggacagtggtaaatagcatctgcaacaccacgggagtcgagaagcccaagttccttcctgatttgtatgattacaaggagaaccgattcattgagattggagtgacacggagagaggtccatatatattacctagagaaagccaacaagataaaatccgagaagacacacatccacatcttctcatttactggagaagaaatggccactaaagcagactacacccttgacgaagaaagcagagcaaggattaaaaccaggctattcactataagacaagaaatggccagcaggggtctatgggattcctttcgtcagtccgaaagaggcgaagagacaattgaagaaagatttgaaatcacaggaaccatgcgcaggcttgccgaccaaagtctcccaccgaacttctccagccttgaaaactttagagcctatgtggatggattcgaaccgaacggctgcattgagggcaagctttctcaaatgtccaaagaagtgaacgccagaattgaaccatttttgaagacaacaccacgccctctcaaattgcctgatgggcccccctgctctcagcggtcaaaatttctgctgatggatgctttgaaattaagcattgaagacccaagtcatgagggagaggggataccactgtacgatgcaatcaaatgcatgaagacatttttcggctggaaagagcccaatgtaatcaaaccacatgaaaagggcataaaccctaactacctcctggcttggaagcaagtgctagcagaactccaggaccttgaaaatggggagaaaatcccaaagacgaagaacatgaagaaaacaagtcaattaaagtgggcacttggtgagaacatggcaccggaaaaagtggactttgaggactgcaaggatgttggagatctaaaacagtatgatagcgatgagccagagcctagatcgctagcgagttggatccagagtgaattcaataaggcatgtgaattgactgactcaagctggatagaactggacgaaataggggaagatgttgctccgattgaacacattgcaagcatgaggaggaattatttcacagcagaagtgtcccattgcagggccactgaatacataatgaaaggagtctacataaatacagctctgctcaatgcatcttgcgcggccatggatgacttccagctgattccaatgataagcaaatgcaggaccaaagaaggaagacggaaaacaaacctatatgggttcatcataaaaggaaggtctcatttgaggaatgataccgatgtagtgaattttgtaagtatggagttttctctcaccgacccaaggctggaaccacacaaatgggaaaagtactgcgttcttgaagtgggagatatgctcctgaggactgcaataggccaagtatcaagacccatgttcctgtatgttaggaccaacgggacctccaaaatcaagatgaaatggggtatggagatgaggcgttgccttcttcagtctcttcaacagattgagagcatgattgaggccgagtcttctgtcaaagaaaaagacatgactaaagaattttttgagaacaagtcggaaacgtggccaattggagaatcccccagaggggtagaggaaggatccattgggaaggtatgcagaaccctgctggcaaaatctgtgttcaacagtctatacgcatccccacaacttgaaggattttcagcagaatcgaggaaactgcttctcattgttcaggcacttagggacaacctggaacctggaaccttcgatcttggagggctatatgaagcaattgaggagtgcctgattaatgatccctgggttttgcttaatgcatcttggttcaactccttcctcacacatgcactgaaa
PQ378942   atggaagactttgtgcgacaatgcttcaatccaatgattgtcgagcttgcggaaaaagcaatgaaagaatatggggaagatccgaaaatcgagacaaacaaatttgccgcaatatgcacacacttagaagtctgtttcatgtattcggatttccattttattgacgaacgaggcgaatcaatgattgtagaatctggcgatccaaatgcattattgaaacaccgatttgagataatcgaagggagagaccgagcaatggcctggacagtggtgaatagtatctgcaacaccacaggggtcgaaaagcccaaattcctccctgatttgtatgactacagagagaacagattcattgaaattggagtaacgcgaagggaagttcacatatactatttggaaaaagccaacaagataaaatcagagaaaacacatattcacatattctcattcactggagaggaaatggccaccaaggcggactacacccttgatgaagagagcagagcaagaataaaaaccagactgttcactataagacaagaaatggccagtagaggtctatgggattcctttcgtcaatccgagagaggcgaagagacaattgaagaaagatttgaaatcacaggaaccatgcgcaggcttgccgaccaaagtattccaccgaacttctccagccttgaaaactttagagcctatgtggatggattcgaaccgaacggctgcattgagggcaagctttctcaaatgtcaaaagaggtgaacgccagaattgagccatttctgaagacaacaccacgccctctcagattacctgatgggcctccctgtcctcagcggtcgaagttcttgctgatggatgcccttaagttgagcatcgaagaccctagtcatgagggggagggcataccgctgtatgatgcaatcaaatgcatgaagacattttttggctggaaagagcccaacatcgtaaagccgcatgagaaaggcataaaccctaattacctcctggcttggaagcaggtgctggcagaactccaagacattgaaaatgaggagaaaattccaaaaacaaagaacatgaagaaaacaagccaattgaagtgggcacttggtgagaacatggctccagaaaaagtggactttgaggactgcaaagatgttagcgatctaagacagtacgacagtgacgaaccagagtctagatcactagcaagctggattcagagtgaattcaacaaggcatgcgaactgacagattcgagttggattgaacttgatgagataggggaagacgttgctccaatcgaacacattgcgagtgtgaggaggaactatttcacagcggaggtatcccattgcagggccactgaatacataatgaagggagtatacataaacacagccctattgaatgcatcctgtgcagccatggatgacttccaattgattccaatgataagtaagtgcagaactaaagaaggaagacggaggacaaatctgtatggattcattataaaaggaagatcccatttgaggaatgacaccgatgtggtaaactttgtgagcatggaattctctctaactgacccgaggctagagccacacaaatgggaaaagtactgtgttcttgagataggagacatgctcctacggactgcaataggccaagtattgaggcccatgttcctgtatgtgagaaccaatggaacttccaagatcaaaatgaaatggggcatggagatgaggcgatgccttcttcagtcccttcaacaaattgagagcatgattgaggccgaatcttctgtcaaagagaaggacatgtccaaggaattctttgaaaacaaatcagaaacatggccaattggagaatcacccaaaggggtggaggaaggctctattgggaaagtatgcagaacattgctagcaaagtctgtgttcaacagcctatatgcatctcctcaactcgaggggttttcagctgaatcaagaaaattgcttctcattgttcaggcacttagggacaacctggaacctggaaccttcgatcttggggggctatatgaagcaattgaggagtgcctgattaacgatccctgggttttgcttaatgcatcttggttcaactccttcctcacacatgcactgaaa
PP762026   atggaagactttgtgcgacaatgcttcaatccaatgattgtcgagcttgcggaaaaagcaatgaaagaatatggggaagatccgaaaatcgagacaaacaaatttgccgcaatatgcacacacttagaagtctgtttcatgtattcggatttccattttattgacgaacgaggcgaatcaatgattgtagaatctggcgatccaaatgcattattgaaacaccgatttgagataatcgaagggagagaccgagcaatggcctggacagtggtgaatagtatctgcaacaccacaggggtcgaaaagccaaaattcctccctgatttgtatgactacagagagaacagattcattgaaattggagtaacgcgaagggaagttcacatatactatttagaaaaagccaacaagataaaatcagagaaaacacatattcacatattctcattcactggagaggaaatggccaccaaggcggactacacccttgatgaagagagcagagcaagaataaaaaccagactgttcactataagacaagaaatggccagtagaggtctatgggattcctttcgtcaatccgagagaggcgaagagacaattgaagaaagatttgaaatcacaggaaccatgcgcaggcttgccgaccaaagtcttccaccgaacttctccagccttgaaaactttagagcctatgtggatggattcgaaccgaacggctgcattgagggcaagctttctcaaatgtcaaaagaggtgaacgccagaattgagccatttctgaagacaacaccacgccctctcagattacctgatgggcctccctgccctcagcggtcgaagttcttgctgatggatgcccttaagttgagcatcgaagaccctagtcatgagggggagggcataccgctgtatgatgcaatcaaatgcatgaagacattttttggctggaaagagcccaacatcgtaaagccgcatgagaaaggcataaaccctaattacctcctggcttggaagcaggtgctggcagaacttcaagacattgaaaatgaggagaaaattccaaaaacaaagaacatgaagaaaacaagccaattgaagtgggcacttggtgagaacatggctccagaaaaagtggactttgaggactgcaaagatgttagcgatctaagacagtacgacagtgacgaaccagagtctagatcactagcaagctggattcagagtgaattcaacaaggcatgcgaactgacagattcgagttggattgaacttgatgagataggggaagacgttgctccaatcgaacacattgcgagtgtgaggaggaactatttcacagcggaggtatcccattgcagggccactgaatacataatgaagggagtatacataaacacagccctattgaatgcatcctgtgcagccatggatgacttccaattgattccaatgataagtaagtgcagaactaaagaaggaagacggaagacaaatctgtatggattcattataaaaggaagatcccatttgaggaatgacaccgatgtggtaaactttgtgagcatggaattctctctaactgacccgaggctagagccacacaaatgggaaaagtactgtgttcttgagataggagacatgctcctacggactgcaataggccaagtattgaggcccatgttcctgtatgtgagaaccaatggaacttccaagatcaaaatgaaatggggcatggagatgaggcgatgccttcttcagtcccttcaacaaattgagagcatgattgaggccgaatcttctgtcaaagagaaggacatgtccaaggaattctttgaaaacaaatcagaaacatggccaattggagaatcacccaaaggggtggaggaaggctctattgggaaagtatgcagaacattgctagcaaagtctgtgttcaacagcctatatgcatctcctcaactcgaggggttttcagctgaatcaagaaaattgcttctcattgttcaggcacttagggacaacctggaacctggaaccttcgatcttggggggctatatgaagcaattgaggagtgcctgattaacgatccctgggttttgcttaatgcatcttggttcaactccttcctcacacatgcactgaaa
OR801084   atggaagactttgtgcgacaatgcttcaatccaatgattgtcgagcttgcggaaaaagcaatgaaagaatatggggaagatccgaaaatcgagacaaacaaatttgccgcaatatgcacacacttagaagtctgtttcatgtattcggatttccattttattgacgaacgaggcgaatcaatgattgtagaatctggcgatccaaatgtattattgaaacaccgatttgagataatcgaagggagagaccgagcaatggcctggacagtggtgaatagtatctgcaacaccacaggggtcgaaaagcccaaattcctccctgatttgtatgactacagagagaacagattcattgaaattggagtaacgcgaagggaagttcacatatactatttagaaaaagccaacaagataaaatcagagaaaacacatattcacatattctcattcactggagaggaaatggccaccaaggcggactacacccttgatgaagagagcagagcaagaataaaaaccagactgttcactataagacaagaaatggccagtagaggtctatgggattcctttcgtcaatccgagagaggcgaagagacaattgaagaaagatttgaaatcacaggaaccatgcgcaggcttgccgaccaaagtcttccaccgaacttctccagccttgaaaactttagagcctatgtggatggattcgaaccgaacggctgcattgagggcaagctttctcaaatgtcaaaagaggtgaacgccagaattgagccatttctgaagacaacaccacgccctctcagattacctgatgggcctccctgtcctcagcggtcgaagttcttgctgatggatgcccttaagttgagcatcgaagaccctagtcatgagggggagggcataccgctgtatgatgcaatcaaatgcatgaagacattttttggctggaaagagcccaacatcgtaaagccgcatgagaaaggcataaaccctaattacctcctggcttggaagcaggtgctggcagaacttcaagacattgaaaatgaggagaaaattccaaaaacaaagaacatgaagaaaacaagccaattgaagtgggcacttggtgagaacatggctccagaaaaagtggactttgaggactgcaaagatgttagcgatctaagacagtacgacagtgacgaaccagagtctagatcactagcaagctggattcagagtgaattcaacaaggcatgcgaactgacagattcgagttggattgaacttgatgagataggggaagacgttgctccaatcgaacacattgcgagtgtgaggaggaactatttcacagcggaggtatcccattgcagggccactgaatacataatgaagggagtatacataaacacagccctattgaatgcatcctgtgcagccatggatgacttccaattgattccaatgataagtaagtgcagaactaaagaaggaagacggaagacaaatctgtatggattcattataaaagggagatcccatttgaggaatgacaccgatgtggtaaactttgtgagcatggaattctctctaactgacccgaggctagagccacacaaatgggaaaagtactgtgttcttgagataggagacatgctcctacggactgcaataggccaagtattgagacccatgttcctgtatgtgagaaccaatggaacttccaagatcaaaatgaaatggggcatggagatgaggcgatgccttcttcagtcccttcaacaaattgagagcatgattgaggccgaatcttctgtcaaagagaaggacatgtccaaggaattctttgaaaacaaatcagaaacatggccaattggagaatcacccaaaggggtggaggaaggctctattgggaaagtatgcagaacattgctagcaaagtctgtgttcaacagcctatatgcatctcctcaactcgaggggttttccgctgaatcaagaaaattgcttctcattgttcaggcacttagggacaacctggaacctggaaccttcgatcttggggggctatatgaagcaattgaggagtgcctgattaacgatccctgggttttgcttaatgcatcttggttcaactccttcctcacacatgcactgaaa
PQ373630   atggaagactttgtgcgacaatgcttcaatccaatgattgtcgagcttgcggaaaaagcaatgaaagaatatggggaagatccgaaaatcgagacaaacaaatttgccgcaatatgcacacacttagaagtctgtttcatgtattcggatttccattttattgacgaacgaggcgaatcaatgattgtagaatctggcgatccaaatgcattattgaaacaccgatttgagataatcgaagggagagaccgagcaatggcctggacagtggtgaatagtatctgcaacaccacaggggtcgaaaagcccaaattcctccctgatttgtatgactacagagagaacagattcattgaaattggagtaacgcgaagggaagttcacatatactatttggaaaaagccaacaagataaaatcagagaaaacacatattcacatattctcattcactggagaggaaatggccaccaaggcggactacacccttgatgaagagagcagagcaagaataaaaaccagactgttcactataagacaagaaatggccagtagaggtctatgggattcctttcgtcaatccgagagaggcgaagagacaattgaagaaagatttgaaatcacaggaaccatgcgcaggcttgccgaccaaagtattccaccgaacttctccagccttgaaaactttagagcctatgtggatggattcgaaccgaacggctgcattgagggcaagctttctcaaatgtcaaaagaggtgaacgccagaattgagccatttctgaagacaacaccacgccctctcagattacctgatgggcctccctgtcctcagcggtcgaagttcttgctgatggatgcccttaagttgagcatcgaagaccctagtcatgagggggagggcataccgctgtatgatgcaatcaaatgcatgaagacattttttggctggaaagagcccaacatcgtaaagccgcatgagaaaggcataaaccctaattacctcctggcttggaagcaggtgctggcagaacttcaagacattgaaaatgaggagaaaattccaaaaacaaagaacatgaagaaaacaagccaattgaagtgggcacttggtgagaacatggctccagaaaaagtggactttgaggactgcaaagatgttagcgatctaagacagtacgacagtgacgaaccagagtctagatcactagcaagctggattcagagtgaattcaacaaggcatgcgaactgacagattcgagttggattgaacttgatgagataggggaagacgttgctccaatcgaacacattgcgagtgtgaggaggaactatttcacagcggaggtatcccattgcagggccactgaatacataatgaagggagtatacataaacacagccctattgaatgcatcctgtgcagccatggatgacttccaattgattccaatgataagtaagtgcagaactaaagaaggaagacggaagacaaatctgtatggattcattataaaaggaagatcccatttgaggaatgacaccgatgtggtaaactttgtgagcatggaattctctctaactgacccgaggctagagccacacaaatgggaaaagtactgtgttcttgagataggagacatgctcctacggactgcaataggccaagtattgaggcccatgttcctgtatgtgagaaccaatggaacttccaagatcaaaatgaaatggggcatggagatgaggcgatgccttcttcagtcccttcaacaaattgagagcatgattgaggccgaatcttctgtcaaagagaaggacatgtccaaggaattctttgaaaacaaatcagaaacatggccaattggagaatcacccaaaggggtggaggaaggctctattgggaaagtatgcagaacattgctagcaaagtctgtgttcaacagcctatatgcatctcctcaactcgaggggttttcagctgaatcaagaaaattgcttctcattgttcaggcacttagggacaacctggaacctggaaccttcgatcttggggggctatatgaagcaattgaggagtgcctgattaacgatccctgggttttgcttaatgcatcttggttcaactccttcctcacacatgcactgaaa
PV267415   atggaagactttgtgcgacaatgcttcaatccaatgatcgtcgagcttgcggaaaaggcaatgaaagaatatggggaagatccgaaaatcgaaactaacaagttcgctgcaatatgcactcatttggaagtctgtttcatgtattcggatttccatttcattgatgaacggggcgaatcaataattgtggaatctggcgatccaaatgcactactgaagcatcgatttgagataattgaaggaagagacagaacaatggcctggacagtggtaaatagcatctgcaacaccacgggagtcgagaagcccaagttccttcctgatttgtatgattacaaggagaaccgattcattgagattggagtgacacggagagaggtccatatatattacctagagaaagccaacaagataaaatccgagaagacacacatccacatcttctcatttactggagaagaaatggccactaaagcagactacacccttgacgaagaaagcagggcaaggattaaaaccaggctattcactataagacaagaaatggccagcaggggtctatgggattcctttcgtcagtccgaaagaggcgaagagacaattgaagaaagatttgaaatcacaggaaccatgcgcaggcttgccgaccaaagtctcccaccgaacttctccagccttgaaaactttagagcctatgtggatggattcgaaccgaacggctgcattgagggcaagctttctcaaatgtccaaagaagtgaacgccagaattgaaccatttttgaagacaacaccacgccctctcaaattgcctgatgggcccccctgctctcagcggtcaaaatttctgctgatggatgctttgaaattaagcattgaagacccaagtcatgagggagaggggataccactgtacgatgcaatcaaatgcatgaagacatttttcggctggaaagagcccaatgtaatcaaaccacatgaaaagggcataaaccctaactatctcctggcttggaagcaagtgctagcagaactccaggaccttgaaaatgaggagaaaatcccaaagacgaagaacatgaagaaaacaagtcaattaaagtggacacttggtgagaacatggcaccggaaaaagtggactttgaggactgcaaggatgttggcgatctaaaacagtatgatagcgatgagccagagcctagatcgctagcgagttggatccagagtgaattcaataaggcatgtgaattgactgactcaagctggatagaactggacgaaataggggaagatgttgctccgattgaacacattgcaagcatgaggaggaattatttcacagcagaagtgtcccattgcagggccactgaatacataatgaaaggagtctacataaatacagctctgctcaatgcatcttgcgcggccatggatgacttccagctgattccaatgataagcaaatgcaggaccaaagagggaagacggaaaacaaacctatatgggttcatcataaaaggaaggtctcatttgaggaatgataccgatgtagtgaattttgtaagtatggagttttctctcaccgacccaaggctggaaccacacaaatgggaaaagtactgcgttcttgaagtgggagatatgctcctgaggactgcaataggccaagtatcaagacccatgttcctgtatgttaggaccaacgggacctccaaaatcaagatgaaatggggtatggagatgaggcgttgccttcttcagtcccttcaacagattgagagcatgattgaggccgagtcttctgtcaaagaaaaagacatgactaaagaattttttgagaacaagtcggaaacgtggccaattggagaatcccccagaggggtagaggaaggatccattgggaaggtatgcagaaccctgctggcaaaatctgtgttcaacagtctatacgcatccccacaacttgaaggattttcagcagaatcgaggaaactgcttctcattgttcaggcacttagggacaacctggaacctggaaccttcgatcttggagggctatatgaagcaattgaggagtgcctgattaatgatccctgggttttgcttaatgcatcttggttcaactccttcctcacacatgcactgaaa
PP577024   atggaagactttgtgcgacaatgcttcaatccaatggttgtcgagcttgcggaaaaagcaatgaaagaatatggggaagatccgaaaatcgagacaaacaaatttgccgcaatatgcacacacttagaagtctgtttcatgtattcggatttccattttattgacgaacgaggcgaatcaatgattgtagaatctggcgatccaaatgcattattgaaacaccgatttgagataatcgaagggagagaccgagcaatggcctggacagtggtgaatagtatctgcaacaccacaggggtcgaaaagcccaaattcctccctgatttgtatgactacagagagaacagattcattgaaattggagtaacgcgaagggaagttcacatatactatttagaaaaagccaacaagataaaatcagagaaaacacatattcacatattctcattcactggagaggaaatggccaccaaggcggactacacccttgatgaagagagcagagcaagaataaaaaccagactgttcactataagacaagaaatggccagtagaggtctatgggattcctttcgtcaatccgagagaggcgaagagacaattgaagaaagatttgaaatcacaggaaccatgcgcaggcttgccgaccaaagtcttccaccgaacttctccagccttgaaaactttagagcctatgtggatggattcgaaccgaacggctgcattgagggcaagctttctcaaatgtcaaaagaggtgaacgccagaattgagccatttctgaagacaacaccacgccctctcagattacctgatgggcctccctgtcctcagcggtcgaagttcttgctgatggatgcccttaagttgagcatcgaagaccctagtcatgagggggagggcataccgctgtatgatgcaatcaaatgcatgaagacattttttggctggaaagagcccaacatcgtaaagccgcatgagaaaggcataaaccctaattacctcctggcttggaagcaggtgctggcagaacttcaagacattgaaaatgaggagaaaattccaaaaacaaagaacatgaagaaaacaagccaattgaagtgggcacttggtgagaacatggctccagaaaaagtggactttgaggactgcaaagatgttagcgatctaagacagtacgacagtgacgaaccagagtctagatcactagcaagctggattcagagtgaattcaacaaggcatgcgaactgacagattcgagttggattgaacttgatgagataggggaagacgttgctccaatcgaacacattgcgagtgtgaggaggaactatttcacagcggaggtatcccattgcagggccactgaatacataatgaagggagtatacataaacacagccctattgaatgcatcctgtgcagccatggatgacttccaattgattccaatgataagtaagtgcagaactaaagaaggaagacggaagacaaatctgtatggattcattataaaaggaagatcccatttgaggaatgacaccgatgtggtaaacttcgtgagcatggaattctctctaactgacccgaggctagagccacacaaatgggaaaagtactgtgttcttgagataggagacatgctcctacggactgcaataggccaagtattgaggcccatgttcctgtatgtgagaaccaatggaacttccaagatcaaaatgaaatggggcatggagatgaggcgatgccttcttcagtcccttcaacaaattgagagcatgattgaggccgaatcttctgtcaaagagaaggacatgtccaaggagttctttgaaaacaaatcagaaacatggccaattggagaatcacccaaaggggtggaggaaggctctattgggaaagtatgcagaacattgctagcaaagtctgtgttcaacagcctatatgcatctcctcaactcgaggggttttcagctgaatcaagaaaattgcttctcattgttcaggcacttagggacaacctggaacctggaaccttcgatcttggggggctatatgaagcaattgaggagtgcctgattaacgatccctgggttttgcttaatgcatcttggttcaactccttcctcacacatgcactgaaa
OQ957843   atggaagactttgtgcgacaatgcttcaatccaatgattgtcgagcttgcggaaaaagcaatgaaagaatatggggaagatccgaaaatcgagacaaacaaatttgccgcaatatgcacacacttagaagtctgtttcatgtattcggatttccattttattgatgaacgaggcgaatcaatgattgtagaatctggcgatccaaatgcattattgaaacaccgatttgagataatcgaagggagagaccgagcaatggcctggacagtggtgaatagtatctgcaacaccacaggggtcgaaaagcccaaattcctccctgatttgtatgactacaaagagaaccgattcattgaaattggagtaacgcgaagggaagttcacatatactatttagaaaaagccaacaagataaaatcagagaaaacacatattcacatattctcattcactggagaggaaatggccaccaaggcggactacacccttgatgaagagagcagagcaagaataaaaaccagactgttcactataagacaagaaatggccagtagaggtctatgggattcctttcgtcagtccgagagaggcgaagagacaattgaagaaagatttgaaatcacaggaaccatgcgcaggcttgccgaccaaagtcttccaccgaacttctccagccttgaaaactttagagcctatgtggatggattcgaaccgaacggctgcattgagggcaaactttctcaaatgtcaaaagaagtgaacgccagaattgagccatttctgaagacaacaccacgccctctcagattacctgatgggcctccctgttctcagcggtcgaagttcttgctgatggatgcccttaagttgagcatcgaagaccctagccatgagggggagggcataccgctgtatgatgcaatcaaatgcatgaagacattttttggctggaaagagcccaacatcgtaaagccgcatgagaaaggcataaaccctaattacctcctggcttggaagcaggtgctggcagaacttcaagacattgaaaatgaggagaaaattccaaaaacaaagaacatgaagaaaacaagccaattgaagtgggcacttggtgagaacatggctccagaaaaagtggactttgaggactgcaaagatgttagcgatctaagacagtacgacagtgacgaaccagagtctagatcactagcaagctggattcagagtgaattcaacaaggcatgcgaactgacagattcgagttggattgaacttgatgagataggggaagacgttgctccaatcgaacacattgcgagtgtgaggaggaactatttcacagcggaggtatcccattgcagggccactgaatacataatgaagggagtatacataaacacagccctattgaatgcatcctgtgcagccatggatgacttccaactgattccaatgataagtaagtgcagaactaaagaaggaagacggaagacaaatctgtatggattcattataaaaggaagatcccatttgaggaatgacaccgatgtggtaaactttgtgagcatggaattctctctaactgacccgaggctagagccacacaaatgggaaaagtactgtgttcttgagataggagacatgctcctacggactgcaataggccaagtgtcgaggcccatgttcctgtatgtgagaaccaatgggacttccaagatcaaaatgaaatggggcatggagatgaggcgatgccttcttcagtcccttcaacaaattgagagcatgattgaggccgaatcttctgtcaaagagaaggacatgtccaaggaattctttgaaaacaaatcagaaacatggccaattggagaatcacccaaaggggtggaggaaggctctattgggaaagtatgcagaacattgctagcaaagtctgtgttcaacagcctatatgcatctccacaactcgaggggttttcagctgaatcaagaaaattgcttctcattgttcaggcacttagggacaacctggaacctggaaccttcgatcttggggggctatatgaagcaattgaggagtgcctgattaacgatccctgggttttgcttaatgcgtcttggttcaactccttcctcacacatgcactgaaa
PQ705728   atggaagacttcgtgcgacaatgcttcaatccaatgattgtcgagcttgcggaaaaagcaatgaaagaatatggggaagatccgaaaatcgagacaaacaaatttgccgcaatatgcacacacttagaagtctgtttcatgtattcggatttccattttattgacgaacgaggcgaatcaatgattgtagaatctggcgatccaaatgcattattgaaacaccgatttgagataatcgaagggagagaccgagcaatggcctggacagtggtgaatagtatctgcaacaccacaggggtcgaaaagcccaaattcctccctgatttgtatgactacagagagaacagattcattgaaattggagtaacgcgaagggaagttcacatatactatttagaaaaagccaacaagataaaatcagagaaaacacatattcacatattctcattcactggagaggaaatggccaccaaggcggactacacccttgatgaagagagcagagcaagaataaaaaccagactgttcactataagacaagaaatggccagtagaggtctatgggattcctttcgtcaatccgagagaggcgaagagacaattgaagaaagatttgaaatcacaggaaccatgcgcaggcttgccgaccaaagtcttccaccgaacttctccagccttgaaaactttagagcctatgtggatggattcgaaccgaacggctgcattgagggcaagctttctcaaatgtcaaaagaggtgaacgccagaattgagccatttctgaagacaacaccacgccctctcagattacctgatgggcctccctgtcctcagcggtcgaagttcttgctgatggatgcccttaagttgagcatcgaagaccctagtcatgagggggagggcataccgctgtatgatgcaatcaaatgcatgaagacattttttggctggaaagagcccaacatcgtaaagccgcatgagaaaggcataaaccctaattacctcctggcttggaagcaggtgctggcagaacttcaagacattgaaaatgaggagaaaattccaaaaacaaagaacatgaagaaaacaagccaattgaagtgggcacttggtgagaacatggctccagaaaaagtggactttgaggactgcaaagatgttagcgatctaagacagtacgacagtgacgaaccagagtctagatcactagcaagctggattcagagtgaattcaacaaggcatgcgaactgacagattcgagttggattgaacttgatgagataggggaagacgttgctccaatcgaacacattgcgagtgtgaggaggaactatttcacagcggaggtatcccattgcagggccactgaatacataatgaagggagtatacataaacacagccctattgaatgcatcctgtgcagccatggatgacttccaattgattccaatgataagtaagtgcagaactaaagaaggaagacggaagacaaatctgtatggattcattataaaaggaagatcccatttgaggaatgacaccgatgtggtaaactttgtgagcatggaattctctctaactgacccgaggctagagccacacaaatgggaaaagtactgtgttcttgagataggagacatgctcctacggactgcaataggccaagtattgaggcccatgttcctgtatgtgagaaccaatggaacttccaagatcaaaatgaaatggggcatggagatgaggcgatgccttcttcagtcccttcaacaaattgagagcatgattgaggccgaatcttctgtcaaagagaaggacatgtccaaggaattctttgaaaacaaatcagaaacatggccaattggagaatcacccaaaggggtggaggaaggctctattgggaaagtatgcagaacattgctagcaaagtctgtgttcaacagcctatatgcatctcctcaactcgaggggttttcagctgaatcaagaaaattgcttctcattgttcaggcacttagggacaacctggaacctggaaccttcgatcttggggggctatatgaagcaattgaggagtgcctgattaacgatccctgggttttgcttaatgcatcttggttcaactccttcctcacacatgcactgaaa
PQ423281   atggaagactttgtgcgacaatgcttcaatccaatgattgtcgagcttgcggaaaaagcaatgaaagaatatggggaagatccgaaaatcgagacaaacaaacttgccgcaatatgcacacacttagaagtctgtttcatgtattcggatttccattttattgacgaacgaggcgaatcaatgattgtagaatctggcgatccaaatgcattattgaaacaccgatttgagataatcgaagggagagaccgagcaatggcctggacagtggtgaatagtatctgcaacaccacaggggtcgaaaagcccaaattcctccctgatttgtatgactacagagagaacagattcattgaaattggagtaacgcgaagggaagttcacatatactatttggaaaaagccaacaagataaaatcagagaaaacacatattcacatattctcattcactggagaggaaatggccaccaaggcggactacacccttgatgaagagagcagagcaagaataaaaaccagactgttcactataagacaagaaatggccagtagaggtctatgggattcctttcgtcaatccgagagaggcgaagagacaattgaagaaagatttgaaatcacaggaaccatgcgcaggcttgccgaccaaagtattccaccgaacttctccagccttgaaaactttagagcctatgtggatggattcgaaccgaacggctgcattgagggcaagctttctcaaatgtcaaaagaggtgaacgccagaattgagccatttctgaagacaacaccacgccctctcagattacctgatgggcctccctgtcctcagcggtcgaagttcttgctgatggatgcccttaagttgagcatcgaagaccctagtcatgagggggagggcataccgctgtatgatgcaatcaaatgcatgaagacattttttggctggaaagagcccaacatcgtaaagccgcatgagaaaggcataaaccctaattacctcctggcttggaagcaggtgctggcagaacttcaagacattgaaaatgaggagaaaattccaaaaacaaagaacatgaagaaaacaagccaattgaagtgggcacttggtgagaacatggctccagaaaaagtggactttgaggactgcaaagatgttagcgatctaagacagtacgacagtgacgaaccagagtctagatcactagcaagctggattcagagtgaattcaacaaggcatgcgaactgacagattcgagttggattgaacttgatgagataggggaagacgttgctccaatcgaacacattgcgagtgtgaggaggaactatttcacagcggaggtatcccattgcagggccactgaatacataatgaagggagtatacataaacacagccctattgaatgcatcctgtgcagccatggatgacttccaattgattccaatgataagtaagtgcagaactaaagaaggaagacggaggacaaatctgtatggattcattataaaaggaagatcccatttgaggaatgacaccgatgtggtaaactttgtgagcatggaattctctctaactgacccgaggctagagccacacaaatgggaaaagtactgtgttcttgagataggagacatgctcctacggactgcaataggccaagtattgaggcccatgttcctgtatgtgagaaccaatggaacttccaagatcaaaatgaaatggggcatggagatgaggcgatgccttcttcagtcccttcaacaaattgagagcatgattgaggccgaatcttctgtcaaagagaaggacatgtccaaggaattctttgaaaacaaatcagaaacatggccaattggagaatcacccaaaggggtggaggaaggctctattgggaaagtatgcagaacattgctagcaaagtctgtgttcaacagcctatatgcatctcctcaactcgaggggttttcagctgaatcaagaaaattgcttctcattgttcaggcacttagggacaacctggaacctggaaccttcgatcttggggggctatatgaagcaattgaggagtgcctgattaacgatccctgggttttgcttaatgcatcttggttcaactccttcctcacacatgcactgaaa
PP752794   atggaagactttgtgcgacaatgcttcaatccaatggttgtcgagcttgcggaaaaagcaatgaaagaatatggggaagatccgaaaatcgagacaaacaaatttgccgcaatatgcacacacttagaagtctgtttcatgtattcggatttccattttattgacgaacgaggcgaatcaatgattgtagaatctggcgatccaaatgcattattgaaacaccgatttgagataatcgaagggagagaccgagcaatggcctggacagtggtgaatagtatctgcaacaccacaggggtcgaaaagcccaaattcctccctgatttgtatgactacagagagaacagattcattgaaattggagtaacgcgaagggaagttcacatatactatttggaaaaagccaacaagataaaatcagagaaaacacatattcacatattctcattcactggagaggaaatggccaccaaggcggactacacccttgatgaagagagcagagcaagaataaaaaccagactgttcactataagacaagaaatggccagtagaggtctatgggattcctttcgtcaatccgagagaggcgaagagacaattgaagaaagatttgaaatcacaggaaccatgcgcaggcttgccgaccaaagtattccaccgaacttctccagccttgaaaactttagagcctatgtggatggattcgaaccgaacggctgcattgagggcaagctttctcaaatgtcaaaagaggtgaacgccagaattgagccatttctgaagacaacaccacgccctctcagattacctgatgggcctccctgtcctcagcggtcgaagttcttgctgatggatgcccttaagttgagcatcgaagaccctagtcatgagggggagggcataccgctgtatgatgcaatcaaatgcatgaagacattttttggctggaaagagcccaacatcgtaaagccgcatgagaaaggcataaaccctaattacctcctggcttggaagcaggtgctggcagaacttcaagacattgaaaatgaggagaaaattccaaaaacaaagaacatgaagaaaacaagccaattgaagtgggcacttggtgagaacatggctccagaaaaagtggactttgaggactgcaaagatgttagcgatctaagacagtacgacagtgacgaaccagagtctagatcactagcaagctggattcagagtgaattcaacaaggcatgcgaactgacagattcgagttggattgaacttgatgagataggggaagacgttgctccaatcgaacacattgcgagtgtgaggaggaactatttcacagcggaggtatcccattgcagggccactgaatacataatgaagggagtatacataaacacagccctattgaatgcatcctgtgcagccatggatgacttccaattgattccaatgataagtaagtgcagaactaaagaaggaagacggaagacaaatctgtatggattcattataaaaggaagatcccatttgaggaatgacaccgatgtggtaaactttgtgagcatggaattctctctaactgacccgaggctagagccacacaaatgggaaaagtactgtgttcttgagataggagacatgctcctacggactgcaataggccaagtattgaggcccatgttcctgtatgtgagaaccaatggaacttccaagatcaaaatgaaatggggcatggagatgaggcgatgccttcttcagtcccttcaacaaattgagagcatgattgaggccgaatcttctgtcaaagagaaggacatgtccaaggaattctttgaaaacaaatcagaaacatggccaattggagaatcacccaaaggggtggaggaaggctctattgggaaagtatgcagaacattgctagcaaagtctgtgttcaacagcctatatgcatctcctcaactcgaggggttttcagctgaatcaagaaaattgcttctcattgttcaggcacttagggacaacctggaacctggaaccttcgatcttggggggctatatgaagcaattgaggagtgcctgattaacgatccctgggttttgcttaatgcatcttggttcaactccttcctcacacatgcactgaaa
PQ859364   atggaagactttgtgcgacaatgcttcaatccaatgatcgtcgagcttgcggaaaaggcaatgaaagaatatggggaagatccgaaaatcgaaactaacaagttcgctgcaatatgcactcatttggaagtctgtttcatgtattcggatttccatttcattgatgaacggggcgaatcaataattgtggaatctggcgatccaaatgcactactgaagcatcgatttgagataattgaaggaagagacagaacaatggcctggacagtggtaaatagcatctgcaacaccacgggagtcgagaagcccaagttccttcctgatttgtatgattacaaggagaaccgattcattgagattggagtgacacggagagaggtccatatatattacctagagaaagccaacaagataaaatccgagaagacacacatccacatcttctcatttactggagaagaaatggccactaaagcagactacacccttgacgaagagagcagagcaaggattaaaaccaggctattcactataagacaagaaatggccagcaggggtctatgggattcctttcgtcagtccgaaagaggcgaagagacaattgaagaaagatttgaaatcacaggaaccatacgcaggcttgccgaccaaagtctcccaccgaacttctccagccttgaaaactttagagcctatgtggatggattcgaaccgaacggctgcattgagggcaagctttctcaaatgtccaaagaagtgaacgccagaattgaaccatttttgaagacaacaccacgccctctcaaattgcctgatgggcccccctgctctcagcggtcaaaatttctgctgatggatgctttgaaattaagcattgaagacccaagtcatgagggagaggggataccactgtacgatgcaatcaaatgcatgaagacatttttcggctggaaagagcccaatgtaatcaaaccacatgaaaagggcataaaccctaactatctcctggcttggaagcaagtgctagcagaactccaggaccttgaaaatgaggagaaaatcccaaagacgaagaacatgaagaaaacaagtcaattaaagtgggcacttggtgagaacatggcaccggaaaaagtggactttgaggactgcaaggatgttggcgatctaaaacagtatgatagcgatgagccagtgcctagatcgctagcgagttggatccagagtgaattcaataaggcatgtgaattgactgactcaagctggatagaactggacgaaataggggaagatgttgccccgattgaacacattgcaagcatgaggaggaattatttcacagcagaagtgtcccattgcagggccactgaatacataatgaaaggagtctacataaatacagctctgctcaatgcatcttgcgcggccatggatgacttccagctgattccaatgataagcaaaagcaggaccaaagaaggaagacggaaaacaaacctatatgggttcatcataaaaggaaggtctcatttgaggaatgataccgatgtagtgaattttgtaagtatggagttttctctcaccgacccaaggctggaaccacacaaatggggaaagtactgcgttcttgaagtgggagatatgctcctgaggactgcaataggccaagtatcaagacccatgttcctgtatgttaggaccaacgggacctccaaaatcaagatgaaatggggtatggagatgaggcgttgccttcttcagtctcttcaacagattgagagcatgattgaggccgagtcttctgtcaaagaaaaagacatgactaaagaattttttgagaacaagtcggaaacgtggccaattggagaatcccccagaggggtagaggaaggatccattgggaaggtatgcagaaccctgctggcaaaatctgtgttcaacagtctatacgcatccccacaacttgaaggattttcagcagaatcgaggaaactgcttctcattgttcaggcacttagggacaacctggaacctggaaccttcgatcttggagggctatatgaagcaattgaggagtgcctgattaatgatccctgggttttgcttaatgcatcttggttcaactccttcctcacacatgcactgaaa
PP599464   atggaagactttgtgcgacaatgcttcaatccaatgattgtcgagcttgcggaaaaagcaatgaaagaatatggggaagatccgaaaatcgagacaaacaaatttgccgcaatatgcacacacttagaagtctgtttcatgtattcggatttccattttattgacgaacgaggcgaatcaatgattgtagaatctggcgatccaaatgcattattgaaacaccgatttgagataatcgaagggagagaccgagcaatggcctggacagtggtgaatagtatctgcaacaccacaggggtcgaaaagcccaaattcctccctgatttgtatgactacagagagaacagattcattgaaattggagtaacgcgaagggaagttcacatatactatttggaaaaagccaacaagataaaatcagagaaaacacatattcacatattctcattcactggagaggaaatggccaccaaggcggactacacccttgatgaagagagcagagcaagaataaaaaccagactgttcactataagacaagaaatggccagtagaggtctatgggattcctttcgtcaatccgagagaggcgaagagacaattgaagaaagatttgaaatcacaggaaccatgcgcaggcttgccgaccaaagtattccaccgaacttctccagccttgaaaactttagagcctatgtggatggattcgaaccgaacggctgcattgagggcaagctttctcaaatgtcaaaagaggtgaacgccagaattgagccatttctgaagacaacaccacgccctctcagattacctgatgggcctccctgtcctcagcggtcgaagttcttgctgatggatgcccttaagttgagcatcgaagaccctagtcatgagggggagggcataccgctgtatgatgcaatcaaatgcatgaagacattttttggctggaaagagcccaacatcgtaaagccgcatgagaaaggcataaaccctaattacctcctggcttggaagcaggtgctggcagaacttcaagacattgaaaatgaggagaaaattccaaaaacaaagaacatgaagaaaacaagccaattgaagtgggcacttggtgagaacatggctccagaaaaagtggactttgaggactgcaaagatgttagcgatctaagacagtacgacagtgacgaaccagagtctagatcactagcaagctggattcagagtgaattcaacaaggcatgcgaactgacagattcgagttggattgaacttgatgagataggggaagacgttgctccaatcgaacacattgcgagtgtgaggaggaactatttcacagcggaggtatcccattgcagggccactgaatacataatgaagggagtatacataaacacagccctattgaatgcatcctgtgcagccatggatgacttccaattgattccaatgataagtaagtgcagaactaaagaaggaagacggaggacaaatctgtatggattcattataaaaggaagatcccatttgaggaatgacaccgatgtggtaaactttgtgagcatggaattctctctaactgacccgaggctagagccacacaaatgggaaaagtactgtgttcttgagataggagacatgctcctacggactgcaataggccaagtattgaggcccatgttcctgtatgtgagaaccaatggaacttccaagatcaaaatgaaatggggcatggagatgaggcgatgccttcttcagtcccttcaacaaattgagagcatgattgaggccgaatcttctgtcaaagagaaggacatgtccaaggaattctttgaaaacaaatcagaaacatggccaattggagaatcacccaaaggggtggaggaaggctctattgggaaagtatgcagaacattgctagcaaagtctgtgttcaacagcctatatgcatctcctcaactcgaggggttttcagctgaatcaagaaaattgcttctcattgttcaggcacttagggacaacctggaacctggaaccttcgatcttggggggctatatgaagcaattgaggagtgcctgattaacgatccctgggttttgcttaatgcatcttggttcaactccttcctcacacatgcactgaaa
OQ959163   atggaagactttgtgcgacaatgcttcaatccaatgattgtcgagcttgcggaaaaagcaatgaaagaatatggggaagatccgaaaatcgagacaaacaaatttgccgcaatatgcacacacttagaagtctgtttcatgtattcggatttccattttattgatgaacgaggcgaatcaatgattgtagaatctggcgatccaaatgcattattgaaacaccgatttgagataatcgaagggagagaccgagcaatggcctggacagtggtgaatagtatctgcaacaccacaggggtcgaaaagcccaaattcctccctgatttgtatgactacaaagagaaccgattcattgaaattggagtaacgcgaagggaagttcacatatactatttagaaaaagccaacaagataaaatcagagaaaacacatattcacatattctcattcactggagaggaaatggccaccaaggcggactacacccttgatgaagagagcagggcaagaataaaaaccagactgttcactataagacaagaaatggccagtagaggtctatgggattcctttcgtcagtccgagagaggcgaagagacaattgaagaaagatttgaaatcacaggaaccatgcgcaggcttgccgaccaaagtctcccaccgaacttctccagccttgaaaactttagagcctatgtggatggattcgaaccgaacggctgcattgagggcaaactttctcaaatgtcaaaagaagtgaacgccagaattgagccatttctgaagacaacaccacgccctctcagattacctgatgggcctccctgttctcagcggtcgaagttcttgctgatggatgcccttaagttgagcatcgaagaccctagccatgagggggagggcataccgctgtatgatgcaatcaaatgcatgaagacattttttggctggaaagagcccaacatcgtaaagccgcatgagaaaggcataaaccctaattacctcctggcttggaagcaggtgctggcagaacttcaagacattgaaaatgaggagaaaattccaaaaacaaagaacatgaagaaaacaagccaattgaagtgggcacttggtgagaacatggctccagaaaaagtggactttgaggactgcaaagatgttagcgatctaagacagtacgacagtgacgaaccagagtctagatcactagcaagctggattcagagtgaattcaacaaggcatgcgaactgacagattcgagttggattgaacttgatgagataggggaagacgttgctccaatcgaacacattgcgagtgtgaggaggaactatttcacagcggaggtatcccattgcagggccactgaatacataatgaagggagtatacataaacacagccctattgaatgcatcctgtgcagccatggatgacttccaactgattccaatgataagtaagtgcagaactaaagaaggaagacggaagacaaatctgtatggattcattataaaaggaagatcccatttgaggaatgacaccgatgtggtaaactttgtgagcatggaattctctctaactgacccgaggctagagccacacaaatgggaaaagtactgtgttcttgagataggagacatgctcctacggactgcaataggccaagtgtcgaggcccatgttcctgtatgtgagaaccaatgggacttccaagatcaaaatgaaatggggcatggagatgaggcgatgccttcttcagtcccttcaacaaattgagagcatgattgaggccgaatcttctgtcaaagagaaggacatgtccaaggaattctttgaaaacaaatcagaaacatggccaattggagaatcacccaaaggggtggaggaaggctctattgggaaagtatgcagaacattgctagcaaagtctgtgttcaacagcctatatgcatctccacaactcgaggggttttcagctgaatcaagaaaattgcttctcattgttcaggcacttagggacaacctggaacctggaaccttcgatcttggggggctatatgaagcaattgaggagtgcctgattaacgatccctgggttttgcttaatgcgtcttggttcaactccttcctcacacatgcactgaaa
PQ705720   atggaagactttgtgcgacaatgcttcaatccaatgattgtcgagcttgcggaaaaagcaatgaaagaatatggggaagatccgaaaatcgagacaaacaaatttgccgcaatatgcacacacttagaagtctgtttcatgtattcggatttccattttattgacgaacgaggcgaatcaatgattgtagaatctggcgatccaaatgcattattgaaacaccgatttgagataatcgaagggagagaccgagcaatggcctggacagtggtgaatagtatctgcaacaccacaggggtcgaaaagcccaaattcctccctgatttgtatgactacagagagaacagattcattgaaattggagtaacgcgaagggaagttcacatatactatttagaaaaagccaacaagataaaatcagagaaaacacatattcacatattctcattcactggagaggaaatggccaccaaggcggactacacccttgatgaagagagcagagcaagaataaaaaccagactgttcactataagacaagaaatggccagtagaggtctatgggattcctttcgtcaatccgagagaggcgaagagacaattgaagaaagatttgaaatcacaggaaccatgcgcaggcttgccgaccaaagtcttccaccgaacttctccagccttgaaaactttagagcctatgtggatggattcgaaccgaacggctgcattgagggcaagctttctcaaatgtcaaaagaggtgaacgccagaattgagccatttctgaagacaacaccacgccctctcagattacctgatgggcctccctgtcctcagcggtcgaagttcttgctgatggatgcccttaagttgagcatcgaagaccctagtcatgagggggagggcataccgctgtatgatgcaatcaaatgcatgaagacattttttggctggaaagagcccaacatcgtaaagccgcatgagaaaggcataaaccctaattatctcctggcttggaagcaggtgctggcagaacttcaagacattgaaaatgaggagaaaattccaaaaacaaagaacatgaagaaaacaagccaattgaagtgggcacttggtgagaacatggctccagaaaaagtggactttgaggactgcaaagatgttagcgatctaagacagtacgacagtgacgaaccagagtctagatcactagcaagctggattcagagtgaattcaacaaggcatgcgaactgacagattcgagttggattgaacttgatgagataggggaagacgttgctccaatcgaacacattgcgagtgtgaggaggaactatttcacagcggaggtatcccattgcagggccactgaatacataatgaagggagtatacataaacacagccctattgaatgcatcctgtgcagccatggatgacttccaattgattccaatgataagtaagtgcagaactaaagaaggaagacggaagacaaatctgtatggattcattataaaaggaagatcccatttgaggaatgacaccgatgtggtaaactttgtgagcatggaattctctctaactgacccgaggctagagccacacaaatgggaaaagtactgtgttcttgagataggagacatgctcctacggactgcaataggccaagtattgaggcccatgttcctgtatgtgagaaccaatggaacttccaagatcaaaatgaaatggggcatggagatgaggcgatgccttcttcagtcccttcaacaaattgagagcatgattgaggccgaatcttctgtcaaagagaaggacatgtccaaggaattctttgaaaacaaatcagaaacatggccaattggagaatcacccaaaggggtggaggaaggctctattgggaaagtatgcagaacattgctagcaaagtctgtgttcaacagcctatatgcatctcctcaactcgaggggttttcagctgaatcaagaaaattgcttctcattgttcaggcacttagggacaacctggaacctggaaccttcgatcttggggggctatatgaagcaattgaggagtgcctgattaacgatccctgggttttgcttaatgcatcttggttcaactccttcctcacacatgcactgaaa
PV070796   atggaagactttgtgcgacaatgcttcaatccaatgatcgtcgagcttgcggaaaaggcaatgaaagaatatggggaagatccgaaaatcgaaactaacaagttcgctgcaatatgcactcatttggaagtctgtttcatgtattcggatttccatttcattgatgaacggggcgaatcaataattgtggaatctggcgatccaaatgcactactgaagcatcgatttgagataattgaaggaagagacagaacaatggcctggacagtggtaaatagcatctgcaacaccacgggagtcgagaagcccaagttccttcctgatttgtatgattacaaggagaaccgattcattgagattggagtgacacggagagaggtccatatatattacctagagaaagccaacaagataaaatccgagaagacacacatccacatcttctcatttactggagaagaaatggccactaaagcagactacacccttgacgaagaaagcagagcaaggattaaaaccaggctattcactataagacaagaaatggccagcaggggtctatgggattcctttcgtcagtccgaaagaggcgaagagacaattgaagaaagatttgaaatcacaggaaccatgcgcaggcttgccgaccaaagtctcccaccgaacttctccagccttgaaaactttagagcctatgtggatggattcgaaccgaacggctgcattgagggcaagctttctcaaatgtccaaagaagtgaacgccagaattgaaccattttttaagacaacaccacgccctctcaaattgcctgatgggcccccctgctctcagcggtcaaaatttctgctgatggatgctttgaaattaagcattgaagacccaagtcatgagggagaggggataccactgtacgatgcaatcaaatgcatgaagacatttttcggctggaaagagcccaatgtaatcaaaccacatgaaaagggcataaaccctaactatctcctggcttggaagcaagtgctagcagaactccaggaccttgaaaatgaggagaaaatcccaaagacgaagaacatgaagaaaacaagtcaattaaagtgggcacttggtgagaacatggcaccggaaaaagtggactttgaggactgcaaggatgttggcgatctaaaacagtatgatagcgatgagccagagcctagatcgctagcgagttggatccagagtgaattcaataaggcatgtgaattgactgactcaagctggatagaactggacgaaataggggaagatgttgctccgattgaacacattgcaagcatgaggaggaattatttcacagcagaagtgtcccattgcagggccactgaatacataatgaaaggagtctacataaatacagctctgctcaatgcatcttgcgcggccatggatgacttccagctgattccaatgataagcaaatgcaggaccaaagaaggaagacggaaaacaaacctatatgggttcatcataaaaggaaggtctcatttgaggaatgataccgatgtagtgaattttgtaagtatggagttttctctcaccgacccaaggctggaaccacacaaatgggaaaagtactgcgttcttgaagtgggagatatgctcctgaggactgcaataggccaagtatcaagacccatgttcctgtatgttaggaccaacgggacctccaaaatcaagatgaaatggggtatggagatgaggcgttgccttcttcagtctcttcaacagattgagagcatgattgaggccgagtcttctgtcaaagaaaaagacatgactaaagaattttttgagaacaagtcggaaacgtggccaattggagaatcccccagaggggtagaggaaggatccattgggaaggtatgcagaaccctgctggcaaaatctgtgttcaacagtctatacgcatccccacaacttgaaggattttcagcagaatcgaggaaactgcttctcattgttcaggcacttagggacaacctggaacctggaaccttcgatcttggagggctatatgaagcaattgaggagtgcctgattaatgatccctgggttttgcttaatgcatcttggttcaactccttcctcacacatgcactgaaa
PQ716744   atggaagactttgtgcgacaatgcttcaatccaatgattgtcgagcttgcggaaaaagcaatgaaagaatatggggaagatccgaaaatcgagacaaacaaatttgccgcaatatgcacacacttagaagtttgtttcatgtattcggatttccattttattgatgaacgaggcgaatcaatgattgtagaatctggcgatccaaatgcattattgaaacaccgatttgagataatcgaagggagagaccgagcaatggcctggacagtggtgaatagtatctgcaacaccacaggggtcgaaaagcccaaattcctccctgatttgtatgactacaaagagaaccgattcattgaaattggagtaacgcgaagggaagttcacatatactatttagaaaaagccaacaagataaaatcagagaaaacacatattcacatattctcattcactggagaggaaatggccaccaaggcggactacacccttgatgaagagagcagagcaagaataaaaaccagactgttcactataagacaagaaatggccagtagaggtctatgggattcctttcgtcagtccgagagaggcgaagagacaattgaagaaagatttgaaatcacaggaaccatgcgcaggcttgccgaccaaagtcttccaccgaacttctccagccttgaaaactttagagcctatgtggatggattcgaaccgaacggctgcattgagggcaaactttctcaaatgtcaaaagaagtgaacgccagaattgagccatttctgaagacaacaccacgccctctcagattacctgatgggcctccctgttctcagcggtcgaagttcttgctgatggatgcccttaagttgagcatcgaagaccctagccatgagggggagggcataccgctgtatgatgcaatcaaatgcatgaagacattttttggctggaaagagcccaacatcgtaaagccgcatgagaaaggcataaaccctaattacctcctggcttggaagcaggtgctggcagaacttcaagacattgaaaatgaggagaaaattccaaaaacaaagaacatgaagaaaacaagccaattgaagtgggcacttggtgagaacatggctccagaaaaagtggactttgaggactgcaaagatgttagcgatctaagacagtacgacagtgacgaaccagagtctagatcactagcaagctggattcagagtgaattcaacaaggcatgcgaactgacagattcgagttggattgaacttgatgagataggggaagacgttgctccaatcgaacacattgcgagtgtgaggaggaactatttcacagcggaggtatcccattgcagggccactgaatacataatgaagggagtatacataaacacagccctattgaatgcatcctgtgcagccatggatgacttccaactgattccaatgataagtaagtgcagaactaaagaaggaagacggaagacaaatctgtatggattcattataaaaggaagatcccatttgaggaatgacaccgatgtggtaaactttgtgagcatggaattctctctaactgacccgaggctagagccacacaaatgggaaaagtactgtgttcttgagataggagacatgctcctacggactgcaataggccaagtgtcgaggcccatgttcctgtatgtgagaaccaatgggacttccaagatcaaaatgaaatggggcatggagatgaggcgatgccttcttcagtcccttcaacaaattgagagcatgattgaggccgaatcttctgtcaaagagaaggacatgtccaaggaattctttgaaaacaaatcagaaacatggccaattggagaatcacccaaaggggtggaggaaggctctattgggaaagtatgcagaacattgctagcaaagtctgtgttcaacagcctatatgcatctccacaactcgaggggttttcagctgaatcaagaaaattgcttctcattgttcaggcacttagggacaacctggaacctggaaccttcgatcttggggggctatatgaagcaattgaggagtgcctgattaacgatccctgggttttgcttaatgcgtcttggttcaactccttcctcacacatgcactgaaa
PV060056   atggaagactttgtgcgacaatgcttcaatccaatgatcgtcgagcttgcggaaaaggcaatgaaagaatatggggaagatccgaaaatcgaaactaacaagttcgctgcaatatgcactcatttggaagtctgtttcatgtattcggatttccatttcattgatgaacggggcgaatcaataattgtggaatctggcgatccaaatgcactactgaagcatcgatttgagataattgaaggaagagacagaacaatggcctggacagtggtaaatagcatctgcaacaccacgggagtcgagaagcccaagttccttcctgatttgtatgattacaaggagaaccgattcattgagattggagtgacacggagagaggtccatatatattacctagagaaagccaacaagataaaatccgagaagacacacatccacatcttctcatttactggagaagaaatggccactaaagcagactacacccttgacgaagaaagcagagcaaggattaaaaccaggctattcactataagacaagaaatggccagcaggggtctatgggattcctttcgtcagtccgaaagaggcgaagagacaattgaagaaagatttgaaatcacaggaaccatgcgcaggcttgccgaccaaagtctcccaccgaacttctccagccttgaaaactttagagcctatgtggatggattcgaaccgaacggctgcattgagggcaagctttctcaaatgtccaaagaagtgaacgccagaattgaaccatttttgaagacaacaccacgccctctcaaattgcctgatgggcccccctgctctcagcggtcaaaatttctgctgatggatgctttgaaattaagcattgaagacccaagtcatgagggagaggggataccactgtacgatgcaatcaaatgcatgaagacatttttcggctggaaagagcccaatgtaatcaaaccgcatgaaaagggcataaaccctaactatctcctggcttggaagcaagtgctagcagaactccaggaccttgaaaatgaggagaaaatcccaaagacgaagaacatgaagaaaacaagtcaattaaagtgggcacttggtgagaacatggcaccggaaaaagtggactttgaggactgcaaggatgttggcgatctaaaacagtatgatagcgatgagccagagcctagatcgctagcgagttggatccagagtgaattcaataaggcatgtgaattgactgactcaagctggatagaactggacgaaataggggaagatgttgctccgattgaacacattgcaagcatgaggaggaattatttcacagcagaagtgtcccattgcagggccactgaatacataatgaaaggagtctacataaatacagctctgctcaatgcatcttgcgcggccatggatgacttccagctgattccaatgataagcaaatgcaggaccaaagaaggaagacggaaaacaaacctatatgggttcatcataaaaggaaggtctcatttgaggaatgataccgatgtagtgaattttgtaagtatggagttttctctcaccgacccaaggctggaaccacacaaatgggaaaagtactgcgttcttgaagtgggagatatgctcctgaggactgcaataggccaagtatcaagacccatgttcctgtatgttaggaccaacgggacctccaaaatcaagatgaaatggggtatggagatgaggcgttgccttcttcagtctcttcaacagattgagagcatgattgaggccgagtcttctgtcaaagaaaaagacatgactaaagaattttttgagaacaagtcggaaacgtggccaattggagaatcccccagaggggtagaggaaggatccattgggaaggtatgcagaaccctgctggcaaaatctgtgttcaacagtctatacgcatccccacaacttgaaggattttcagcagaatcgaggaaactgcttctcattgttcaggcacttagggacaacctggaacctggaaccttcgatcttggagggctatatgaagcaattgaggagtgcctgattaatgatccctgggttttgcttaatgcatcttggttcaactccttcctcacacatgcactgaaa
OR910345   atggaagactttgtgcgacaatgcttcaatccaatgattgtcgagcttgcggaaaaagcaatgaaagaatatggggaagatccgaaaatcgagacaaacaaatttgccgcaatatgcacacacttagaagtctgtttcatgtattcggatttccattttattgatgaacgaggcgaatcaatgattgtagaatctggcgatccaaatgcattattgaaacaccgatttgagataatcgaagggagagaccgagcaatggcctggacagtggtgaatagtatctgcaacaccacaggggtcgaaaagcccaaattcctccctgatttgtatgactacaaagagaaccgattcattgaaattggagtaacgcgaagggaagttcacatatactatttagaaaaagccaacaagataaaatcagagaaaacacatattcacatattctcattcactggagaggaaatggccaccaaggcggactacacccttgatgaagagagcagagcaagaataaaaaccagactgttcactataagacaagaaatggccagtagaggtctatgggattcctttcgtcaatccgagagaggcgaagagacaattgaagaaagatttgaaatcacaggaaccatgcgcaggcttgccgaccaaagtcttccaccgaacttctccagccttgaaaactttagagcctatgtggatggattcgaaccgaacggctgcattgagggcaaactttctcaaatgtcaaaagaggtgaacgccagaattgagccatttctgaagacaacaccacgccctctcagattacctgatgggcctctctgttctcagcggtcgaagttcttgctgatggatgcccttaagttgagcatcgaagaccctagccatgagggggagggcataccgctgtatgatgcaatcaaatgcatgaaaacattttttggctggaaagagcccaacatcgtaaagccgcatgagaaaggcataaaccctaattacctcctggcttggaagcaggtgctggcagaacttcaagacattgaaaatgaggagaaaattccaaaaacaaagaacatgaagaaaacaagccaattgaagtgggcacttggtgagaacatggctccagaaaaagtggactttgaggactgcaaagatgttagcgatctaagacagtacgacagtgacgaaccagagtctagatcactagcaagctggattcagagtgaattcaacaaggcatgcgaactgacagattcgagttggattgaacttgatgagataggggaagacgttgctccaatcgaacacattgcgagtgtgaggaggaactatttcacagcggaggtatcccattgcagggccactgaatacataatgaagggagtatacataaacacagccctattgaatgcatcctgtgcagccatggatgacttccaattgattccaatgataagtaagtgcagaactaaagaaggaagacggaagacaaatctgtatggattcattataaaaggaagatcccatttgaggaatgacaccgatgtggtaaactttgtgagcatggaattctctctaactgacccgaggctagagccacacaaatgggaaaagtactgtgttcttgagataggagacatgctcctacggactgcaataggccaagtgtcgaggcccatgttcctgtatgtgagaaccaatggaacttccaagatcaaaatgaaatggggcatggagatgaggcggtgccttcttcagtcccttcaacaaattgagagcatgattgaggccgaatcttctgtcaaagagaaggacatgtccaaggaattctttgaaaacaaatcagaaacatggccaattggagaatcacccaaaggggtggaggaaggctctattgggaaagtatgcagaacattgctagcaaagtctgtgttcaacagcctatatgcatctccacaactcgaggggttttcagctgaatcaagaaaattgcttctcattgttcaggcacttagggacaacctggaacctggaaccttcgatcttggggggctatatgaagcaattgaggagtgcctgattaacgatccctgggttttgcttaatgcatcttggttcaactccttcctcacacatgcactgaaa
PQ032837   atggaagactttgtgcgacaatgcttcaatccaatgattgtcgagcttgcggaaaaagcaatgaaagaatatggggaagatccgaaaatcgagacaaacaaatttgccgcaatatgcacacacttagaagtctgtttcatgtattcggatttccattttattgacgaacgaggcgaatcaatgattgtagaatctggcgatccaaatgcattattgaaacaccgatttgagataatcgaagggagagaccgagcaatggcctggacagtggtgaatagtatctgcaacaccacaggggtcgaaaagcccaaattcctccctgatttgtatgactacagagagaacagattcattgaaattggagtaacgcgaagggaagttcacatatactatttggaaaaagccaacaagataaaatcagagaaaacacatattcacatattctcattcactggagaggaaatggccaccaaggcggactacacccttgatgaagagagcagagcaagaataaaaaccagactgttcactataagacaagaaatggccagtagaggtctatgggattcctttcgtcaatccgagagaggcgaagagacaattgaagaaagatttgaaatcacaggaaccatgcgcaggcttgccgaccaaagtattccaccgaacttctccagccttgaaaactttagagcctatgtggatggattcgaaccgaacggctgcattgagggcaagctttctcaaatgtcaaaagaggtgaacgccagaattgagccatttctgaagacaacaccacgccctctcagattacctgatgggcctccctgtcctcagcggtcgaagttcttgctgatggatgcccttaagttgagcatcgaagaccctagtcatgagggggagggcataccgctgtatgatgcaatcaaatgcatgaagacattttttggctggaaagagcccaacatcgtaaagccgcatgagaaaggcataaaccctaattacctcctggcttggaagcaggtgctggcagaacttcaagacattgaaaatgaggagaaaattccaaaaacaaagaacatgaagaaaacaagccaattgaagtgggcacttggtgagaacatggctccagaaaaagtggactttgaggactgcaaagatgttagcgatctaagacagtacgacagtgacgaaccagagtctagatcactagcaagctggattcagagtgaattcaacaaggcatgcgaactgacagattcgagttggattgaacttgatgagataggggaagacgttgctccaatcgaacacattgcgagtgtgaggaggaactatttcacagcggaggtatcccattgcagggccactgaatacataatgaagggagtatacataaacacagccctattgaatgcatcctgtgcagccatggatgacttccaattgattccaatgataagtaagtgcagaactaaagaaggaagacggaggacaaatctgtatggattcattataaaaggaagatcccatttgaggaatgacaccgatgtggtaaactttgtgagcatggaattctctctaactgacccgaggctagagccacacaaatgggaaaagtactgtgttcttgagataggagacatgctcctacggactgcaataggccaagtattgaggcccatgttcctgtatgtgagaaccaatggaacttccaagatcaaaatgaaatggggcatggagatgaggcgatgccttcttcagtcccttcaacaaattgagagcatgattgaggccgaatcttctgtcaaagagaaggacatgtccaaggaattctttgaaaacaaatcagaaacatggccaattggagaatcacccaaaggggtggaggaaggctctattgggaaagtatgcagaacattgctagcaaagtctgtgttcaacagcctatatgcatctcctcaactcgaggggttttcagctgaatcaagaaaattgcttctcattgttcaggcacttagggacaacctggaacctggaaccttcgatcttggggggctatatgaagcaattgaggagtgcctgattaacgatccctgggttttgcttaatgcatcttggttcaactccttcctcacacatgcactgaaa
PQ844109   atggaagactttgtgcgacaatgcttcaatccaatgatcgtcgagcttgcggaaaaggcaatgaaagaatatggggaagatccgaaaatcgaaactaacaagttcgctgcaatatgcactcatttggaagtctgtttcatgtattcggatttccatttcattgatgaacggggcgaatcaataattgtggaatctggcgatccaaatgcactactgaagcatcgatttgagataattgaaggaagagacagaacaatggcctggacagtggtaaatagcatctgcaacaccacgggagtcgagaagcccaagttccttcctgatttgtatgattacaaggagaaccgattcattgagattggagtgacacggagagaggtccatatatattacctagagaaagccaacaagataaaatccgagaagacacacatccacatcttctcatttactggagaagaaatggccactaaagcagactacacccttgacgaagaaagcagagcaaggattaaaaccaggctattcactataagacaagaaatggccagcaggggtctatgggattcctttcgtcagtccgaaagaggcgaagagacaattgaagaaagatttgaaatcacaggaaccatgcgcaggcttgccgaccaaagtctcccaccgaacttctccagccttgaaaactttagagcctatgtggatggattcgaaccgaacggctgcattgagggcaagctttctcaaatgtccaaagaagtgaacgccagaattgaaccatttttgaagacaacaccacgccctctcaaattgcctgatgggcccccctgctctcagcggtcaaaatttctgctgatggatgctttgaaattaagcattgaagacccaagtcatgagggagaggggataccactgtacgatgcaatcaaatgcatgaagacatttttcggctggaaagagcccaatgtaatcaaaccacatgaaaagggcataaaccctaactatctcctggcttggaagcaagtgctagcagaactccaggaccttgaaaatgaggagaaaatcccaaagacgaagaacatgaagaaaacaagtcaattaaagtgggcacttggtgagaacatggcaccggaaaaagtggactttgaggactgcaaggatgttggcgatctaaaacagtatgatagcgatgagccagggcctagatcgctagcgagttggatccagagtgaattcaataaggcatgtgaattgactgactcaggctggatagaactggacgaaataggggaagatgttgctccgattgaacacattgcaagcatgaggaggaattatttcacagcagaagtgtcccattgcagggccactgaatacataatgaaaggagtctacataaatacagctctgctcaatgcatcttgcgcggccatggatgacttccagctgattccaatgataagcaaatgcaggaccaaagaaggaagacggaaaacaaacctatatgggttcatcataaaaggaaggtctcatttgaggaatgataccgatgtagtgaattttgtaagtatggagttttctctcaccgacccaaggctggaaccacacaaatgggaaaagtactgcgttcttgaagtgggagatatgctcctgaggactgcaataggccaagtatcaagacccatgttcctgtatgttaggaccaacgggacctccaaaatcaagatgaaatggggtatggagatgaggcgttgccttcttcagtctcttcaacagattgagagcatgattgaggccgagtcttctgtcaaagaaaaagacatgactaaagaattttttgagaacaagtcggaaacgtggccaattggagaatcccccagaggggtagaggaaggatccattgggaaggtatgcagaaccctgctggcaaaatctgtgttcaacagtctatacgcatccccacaacttgaaggattttcagcagaatcgaggaaactgcttctcattgttcaggcacttagggacaacctggaacctggaaccttcgatcttggagggctatatgaagcaattgaggagtgcctgattaatgatccctgggttttgcttaatgcatcttggttcaactccttcctcacacatgcactgaaa
PQ052369   atggaagactttgtgcgacaatgcttcaatccaatgattgtcgagcttgcggaaaaagcaatgaaagaatatggggaagatccgaaaatcgagacaaacaaatttgccgcaatatgcacacacttagaagtctgtttcatgtattcggatttccattttattgacgaacgaggcgaatcaatgattgtagaatctggcgatccaaatgcattattgaaacaccgatttgagataatcgaagggagagaccgagcaatggcctggacagtggtgaatagtatctgcaacaccacaggggtcgaaaagcccaaattcctccctgatttgtatgactacagagagaacagattcattgaaattggagtaacgcgaagggaagttcacatatactatttggaaaaagccaacaagataaaatcagagaaaacacatattcacatattctcattcactggagaggaaatggccaccaaggcggactacacccttgatgaagagagcagagcaagaataaaaaccagactgttcactataagacaagaaatggccagtagaggtctatgggattcctttcgtcaatccgagagaggcgaagagacaattgaagaaagatttgaaatcacaggaaccatgcgcaggcttgccgaccaaagtattccaccgaacttctccagccttgaaaactttagagcctatgtggatggattcgaaccgaacggctgcattgagggcaagctttctcaaatgtcaaaagaggtgaacgccagaattgagccatttctgaagacaacaccacgccctctcagattacctgatgggcctccctgtcctcagcggtcgaagttcttgctgatggatgcccttaagttgagcatcgaagaccctagtcatgagggggagggcataccgctgtatgatgcaatcaaatgcatgaagacattttttggctggaaagagcccaacatcgtaaagccgcatgagaaaggcataaaccctaattacctcctggcttggaagcaggtgctggcagaacttcaagacattgaaaatgaggagaaaattccaaaaacaaagaacatgaagaaaacaagccaattgaagtgggcacttggtgagaacatggctccagaaaaagtggactttgaggactgcaaagatgttagcgatctaagacagtacgacagtgacgaaccagagtctagatcactagcaagctggattcagagtgaattcaacaaggcatgcgaactgacagattcgagttggattgaacttgatgagataggggaagacgttgctccaatcgaacacattgcgagtgtgaggaggaactatttcacagcggaggtatcccattgcagggccactgaatacataatgaagggagtatacataaacacagccctattgaatgcatcctgtgcagccatggatgacttccaattgattccaatgataagtaagtgcagaactaaagaaggaagacggaggacaaatctgtatggattcattataaaaggaagatcccatttgaggaatgacaccgatgtggtaaactttgtgagcatggaattctctctaactgacccgaggctagagccacacaaatgggaaaagtactgtgttcttgagataggagacatgctcctacggactgcaataggccaagtattgaggcccatgttcctgtatgtgagaaccaatggaacttccaagatcaaaatgaaatggggcatggagatgaggcgatgccttcttcagtcccttcaacaaattgagagcatgattgaggccgaatcttctgtcaaagagaaggacatgtccaaggaattctttgaaaacaaatcagaaacatggccaattggagaatcacccaaaggggtggaggaaggctctattgggaaagtatgcagaacattgctagcaaagtctgtgttcaacagcctatatgcatctcctcaactcgaggggttttcagctgaatcaagaaaattgcttctcattattcaggcacttagggacaacctggaacctggaaccttcgatcttggggggctatatgaagcaattgaggagtgcctgattaacgatccctgggttttgcttaatgcatcttggttcaactccttcctcacacatgcactgaaa
PQ162279   atggaagactttgtgcgacaatgcttcaatccaatgattgtcgagcttgcggaaaaagcaatgaaagaatatggggaagatccgaaaatcgagacaaacaaatttgccgcaatatgcacacacttagaagtctgtttcatgtattcggatttccattttattgacgaacgaggcgaatcaatgattgtagaatctggcgatccaaatgcattattgaaacaccgatttgagataatcgaagggagagaccgagcaatggcctggacagtggtgaatagtatctgcaacaccacaggggtcgaaaagcccaaattcctccctgatttgtatgactacagagagaacagattcattgaaattggagtaacgcgaagggaagttcacatatactatttggaaaaagccaacaagataaaatcagagaaaacacatattcacatattctcattcactggagaggaaatggccaccaaggcggactacacccttgatgaagagagcagagcaagaataaaaaccagactgttcactataagacaagaaatggccagtagaggtctatgggattcctttcgtcaatccgagagaggcgaagagacaattgaagaaagatttgaaatcacaggaaccatgcgcaggcttgccgaccaaagtattccaccgaacttctccagccttgaaaactttagagcctatgtggatggattcgaaccgaacggctgcattgagggcaagctttctcaaatgtcaaaagaggtgaacgccagaattgagccatttctgaagacaacaccacgccctctcagattacctgatgggcctccctgtcctcagcggtcgaagttcttgctgatggatgcccttaagttgagcatcgaagaccctagtcatgagggggagggcataccgctgtatgatgcaatcaaatgcatgaagacattttttggctggaaagagcccaacatcgtaaagccgcatgagaaaggcataaaccctaattacctcctggcttggaagcaggtgctggcagaacttcaagacattgaaaatgaggagaaaattccaaaaacaaagaacatgaagaaaacaagccaattgaagtgggcacttggtgagaacatggctccagaaaaagtggactttgaggactgcaaagatgttagcgatctaagacagtacgacagtgacgaaccagagtctagatcactagcaagctggattcagagtgaattcaacaaggcatgcgaactgacagattcgagttggattgaacttgatgagataggggaagacgttgctccaatcgaacacattgcgagtatgaggaggaactatttcacagcggaggtatcccattgcagggccactgaatacataatgaagggagtatacataaacacagccctattgaatgcatcctgtgcagccatggatgacttccaattgattccaatgataagtaagtgcagaactaaagaaggaagacggaggacaaatctgtatggattcattataaaaggaagatcccatttgaggaatgacaccgatgtggtaaactttgtgagcatggaattctctctaactgacccgaggctagagccacacaaatgggaaaagtactgtgttcttgagataggagacatgctcctacggactgcaataggccaagtattgaggcccatgttcctgtatgtgagaaccaatggaacttccaagatcaaaatgaaatggggcatggagatgaggcgatgccttcttcagtcccttcaacaaattgagagcatgattgaggccgaatcttctgtcaaagagaaggacatgtccaaggaattctttgaaaacaaatcagaaacatggccaattggagaatcacccaaaggggtggaggaaggctctattgggaaagtatgcagaacattgctagcaaagtctgtgttcaacagcctatatgcatctcctcaactcgaggggttttcagctgaatcaagaaaattgcttctcattgttcaggcacttagggacaacctggaacctggaaccttcgatcttggggggctatatgaagcaattgaggagtgcctgattaacgatccctgggttttgcttaatgcatcttggttcaactccttcctcacacatgcactgaaa
PQ790145   atggaagactttgtgcgacaatgcttcaatccaatgattgtcgagcttgcggaaaaagcaatgaaagaatatggggaagatccgaaaatcgagacaaacaaatttgccgcagtatgcacacacttagaagtctgtttcatgtattcggatttccattttattgacgaacgaggcgaatcaatgattgtagaatctggcgatccaaatgcattattgaaacaccgatttgagataatcgaagggagagaccgagcaatggcctggacagtggtgaatagtatctgcaacaccacaggggtcgaaaagcccaaattcctccctgatttgtatgactacagagagaacagattcattgaaattggagtaacgcgaagggaagttcacatatactatttggaaaaagccaacaagataaaatcagagaaaccacatattcacatattctcattcactggagaggaaatggccaccaaggcggactacacccttgatgaagagagcagagcaagaataaaaaccagactgttcactataagacaagaaatggccagtagaggtctatgggattcctttcgtcaatccgagagaggcgaagagacaattgaagaaagatttgaaatcacaggaaccatgcgcaggcttgccgaccaaagtattccaccgaacttctccagccttgaaaactttagagcctatgtggatggattcgaaccgaacggctgcattgagggcaagctttctcaaatgtcaaaagaggtgaacgccagaattgagccatttctgaagacaacaccacgccctctcagattacctgatgggcctccctgtcctcagcggtcgaagttcttgctgatggatgcccttaagttgagcatcgaagaccctagtcatgagggggagggcataccgctgtatgatgcaatcaaatgcatgaagacattttttggctggaaagagcccaacatcgtaaagccgcatgagaaaggcataaaccctaattacctcctggcttggaagcaggtgctggcagaacttcaagacattgaaaatgaggagaaaattccaaaaacaaagaacatgaagaaaacaagccaattgaagtgggcacttggtgagaacatggctccagaaaaagtggactttgaggactgcaaagatgttagcgatctaagacagtacgacagtgacgaaccagagtctagatcactagcaagctggattcagagtgaattcaacaaggcatgcgaactgacagactcgagttggattgaacttgatgagataggggaagacgttgctccaatcgaacacattgcgagtgtgaggaggaactatttcacagcggaggtatcccattgcagggccactgaatacataatgaagggagtatacataaacacagccctattgaatgcatcctgtgcagccatggatgacttccaattgattccaatgataagtaagtgcagaactaaagaaggaagacggaggacaaatctgtatggattcattataaaagggagatcccatttgaggaatgacaccgatgtggtaaactttgtgagcatggaattctctctaactgacccgaggctagagccacacaaatgggaaaagtactgtgttcttgagataggagacatgctcctacggactgcaataggccaagtattgaggcccatgttcctgtatgtgagaaccaatggaacttccaagatcaaaatgaaatggggcatggagatgaggcgatgccttcttcagtcccttcaacaaattgagagcatgattgaggccgaatcttctgtcaaagagaaggacatgtccaaggaattctttgaaaacaaatcagaaacatggccaattggagaatcacccaaaggggtggaggaaggctctattgggaaagtatgcagaacattgctagcaaagtctgtgttcaacagcctatatgcatctcctcaactcgaggggttttcagctgaatcaagaaaattgcttctcattgttcaggcacttagggacaacctggaacctggaaccttcgatcttggggggctatatgaagcaattgaggagtgcctgattaacgatccctgggttttgcttaatgcatcttggttcaactccttcctcacacatgcactgaaa
OR801076   atggaagactttgtgcgacaatgcttcaacccaatggttgtcgagcttgcggaaaaagcaatgaaagaatatggggaagatccgaaaatcgagacaaacaaatttgccgcaatatgcacacacttagaagtctgtttcatgtattcggatttccattttattgacgaacgaggcgaatcaatgattgtagaatctggcgatccaaatgcattattgaaacaccgatttgagataatcgaagggagagaccgagcaatggcctggacagtggtgaatagtatctgcaacaccacaggggtcgaaaagcccaaattcctccctgatttgtatgactacagagagaacagattcattgaaattggagtaacgcgaagggaagttcacatatactatttagaaaaagccaacaagataaaatcagagaaaacacatattcacatattctcattcactggagaggaaatggccaccaaggcggactacacccttgatgaagagagcagagcaagaataaaaaccagactgttcactataagacaagaaatggccagtagaggtctatgggattcctttcgtcaatccgagagaggcgaagagacaattgaagaaagatttgaaatcacaggaaccatgcgcaggcttgccgaccaaagtcttccaccgaacttctccagccttgaaaactttagagcctatgtggatggattcgaaccgaacggctgcattgagggcaagctttctcaaatgtcaaaagaggtgaacgctagaattgagccatttctgaagacaacaccacgccctctcagattacctgatgggcctccctgtcctcagcggtcgaagttcttgctgatggatgcccttaagttgagcatcgaagaccctagtcatgagggggagggcataccgctgtatgatgcaatcaaatgcatgaagacattttttggctggaaagagcccaacatcgtaaagccgcatgagaaaggcataaaccctaattacctcctggcttggaagcaggtgctggcagaacttcaagacattgaaaatgaggagaaaattccaaaaacaaagaacatgaagaaaacaagccaattgaagtgggcacttggtgagaacatggctccagaaaaagtggactttgaggactgcaaagatgttagcgatctaagacagtacgacagtgacgaaccagagtctagatcactagcaagctggattcagagtgaattcaacaaggcatgcgaactgacagattcgagttggattgaacttgatgagataggggaagacgttgctccaatcgaacacattgcgagtgtgaggaggaactatttcacagcggaggtatcccattgcagggccactgaatacataatgaagggagtatacataaacacagccctattgaatgcatcctgtgcagccatggatgacttccaattgattccaatgataagtaagtgcagaactaaagaaggaagacggaagacaaatctgtatggattcattataaaaggaagatcccatttgaggaatgacaccgatgtggtaaacttcgtgagcatggaattctctctaactgacccgaggctagagccacacaaatgggaaaagtactgtgttcttgagataggagacatgctcctacggactgcaataggccaagtattgaggcccatgttcctgtatgtgagaaccaatggaacttccaagatcaaaatgaaatggggcatggagatgaggcgatgccttcttcagtcccttcaacaaattgagagcatgattgaggccgaatcttctgtcaaagagaaggacatgtccaaggaattctttgaaaacaaatcagaaacatggccaattggagaatcacccaaaggggtggaggaaggctctattgggaaagtatgcagaacattgctagcaaagtctgtgttcaacagcctatatgcatctcctcaactcgaggggttttcagctgaatcaagaaaattgcttctcattgttcaggcacttagggacaacctggaacctggaaccttcgatcttggggggctatatgaagcaattgaggagtgcctgattaacgatccctgggttttgcttaatgcatcttggttcaactccttcctcacacatgcactgaaa
PV159574   atggaagactttgtgcgacaatgcttcaatccaatgatcgtcgagcttgcggaaaaggcaatgaaagaatatggggaagatccgaaaatcgaaactaacaagttcgctgcaatatgcactcatttggaagtctgtttcatgtattcggatttccatttcattgatgaacggggcgaatcaataattgtggaatctggcgatccaaatgcactactgaagcatcgatttgagataattgaaggaagagacagaacaatggcctggacagtggtaaatagcatctgcaacaccacgggagtcgagaagcccaagttccttcctgatttgtatgattacaaggagaaccgattcattgagattggagtgacacggagagaggtccatatatattacctagagaaagccaacaagataaaatccgagaagacacacatccacatcttctcatttactggagaagaaatggccactaaagcagactacacccttgacgaagaaagcagagcaaggattaaaaccaggctattcactataagacaagaaatggccagcaggggtctatgggattcctttcgtcagtccgaaagaggcgaagagacaattgaagaaagatttgaaatcacaggaaccatgcgcaggcttgccgaccaaagtctcccaccgaacttctccagccttgaaaactttagagcctatgtggatggattcgaaccgaacggctgcattgagggcaagctttctcaaatatccaaagaagtgaacgccagaattgaaccatttttgaagacaacaccacgccctctcaaattgcctgatgggcccccctgctctcagcggtcaaaatttctgctgatggatgctttgaaattaagcattgaagacccaagtcatgagggagaggggataccactgtacgatgcaatcaaatgcatgaagacatttttcggctggaaagagcccaatgtaatcaaaccacatgaaaagggcataaaccctaactatctcctggcttggaagcaagtgctagcagaactccaggaccttgaaaatgaggagaaaatcccaaagacgaagaacatgaagaaaacaagtcaattaaagtgggcacttggtgagaacatggcaccggaaaaagtggactttgaggactgcaaggatgttggcgatctaaaacagtatgatagcgatgagccagagcctagatcgctagcgagttggatccagagtgaattcaataaggcatgtgaattgactgactcaagctggatagaactggacgaaataggggaagatgttgctccgattgaacacattgcaagcatgaggaggaattatttcacagcagaagtgtcccattgcagggccactgaatacataatgaaaggagtctacataaatacagctctgctcaatgcatcttgcgcggccatggatgacttccagctgattccaatgataagcaaatgcaggaccaaagaaggaagacggaaaacaaacctatatgggttcatcataaaaggaaggtctcatttgaggaatgataccgatgtagtgaattttgtaagtatggagttttctctcaccgacccaaggctggaaccacacaaatgggaaaagtactgcgttcttgaagtgggagatatgctcctgaggactgcaataggccaagtatcaagacccatgttcctgtatgttaggaccaacgggacctccaaaatcaagatgaaatggggtatggagatgaggcgttgccttcttcagtctcttcaacagattgagagcatgattgaggccgagtcttctgtcaaagaaaaagacatgactaaagaattttttgagaacaagtcggaaacgtggccaattggagaatcccccagaggggtagaggaaggatccattgggaaggtatgcagaaccctgctggcaaaatctgtgttcaacagtctatacgcatccccacaacttgaaggattttcagcagaatcgaggaaactgcttctcattgttcaggcacttagggacaacctggaacctggaaccttcgatcttggagggctatatgaagcaattgaggagtgcctgattaatgatccctgggttttgcttaatgcatcttggttcaactccttcctcacacatgcactgaaa
PP762010   atggaagactttgtgcgacaatgcttcaatccaatgattgtcgagcttgcggaaaaagcaatgaaagaatatggggaagatccgaaaatcgagacaaacaaatttgccgcaatatgcacacacttagaagtctgtttcatgtattcggatttccattttattgacgaacgaggcgaatcaatgattgtagaatctggcgatccaaatgcattattgaaacaccgatttgagataatcgaagggagagaccgagcaatggcctggacagtggtgaatagtatctgcaacaccacaggggtcgaaaagcccaaattcctccctgatttgtatgactacagagagaacagattcattgaaattggagtaacgcgaagggaagttcacatatactatttagaaaaagccaacaagataaaatcagagaaaacacatattcacatattctcattcactggagaggaaatggccaccaaggcggactacacccttgatgaagagagcagagcaagaataaaaaccagactgttcactataagacaagaaatggccagtagaggtctatgggattcctttcgtcaatccgagagaggcgaagagacaattgaagaaagatttgaaatcacaggaaccatgcgcaggcttgccgaccaaagtcttccaccgaacttctccagccttgaaaactttagagcctatgtggatggattcgaaccgaacggctgcattgagggcaagctttctcaaatgtcaaaagaggtgaacgccagaattgagccatttctgaagacaacaccacgccctctcagattacctgatgggcctccctgtcctcagcgatcgaagttcttgctgatggatgcccttaagttgagcatcgaagaccctagtcatgagggggagggcataccgctgtatgatgcaatcaaatgcatgaagacattttttggctggaaagagcccaacatcgtaaagccgcatgagaaaggcataaaccctaattacctcctggcttggaagcaggtgctggcagaacttcaagacattgaaaatgaggagaaaattccaaaaacaaagaacatgaagaaaacaagccaattgaagtgggcacttggtgagaacatggctccagaaaaagtggactttgaggactgcaaagatgttagcgatctaagacagtacgacagtgacgaaccagagtctagatcactagcaagctggattcagagtgaattcaacaaggcatgcgaactgacagattcgagttggattgaacttgatgagataggggaagacgttgctccaatcgaacacattgcgagtgtgaggaggaactatttcacagcggaggtatcccattgcagggccactgaatacataatgaagggagtatacataaacacagccctattgaatgcatcctgtgcagccatggatgacttccaattgattccaatgataagtaagtgcagaactaaagaaggaagacggaagacaaatctgtatggattcattataaaaggaagatcccatttgaggaatgacaccgatgtggtaaactttgtgagcatggaattctctctaactgacccgaggctagagccacacaaatgggaaaagtactgtgttcttgagataggagacatgctcctacggactgcaataggccaagtattgaggcccatgttcctgtatgtgagaaccaatggaacttccaagatcaaaatgaaatggggcatggagatgaggcgatgccttcttcagtcccttcaacaaattgagagcatgattgaggccgaatcttctgtcaaagagaaggacatgtccaaggaattctttgaaaacaaatcagaaacatggccaattggagaatcacccaaaggggtggaggaaggctctattgggaaagtatgcagaacattgctagcaaagtctgtgttcaacagcctatatgcatctcctcaactcgaggggttttcagctgaatcaagaaaattgcttctcattgttcaggcacttagggacaacctggaacctggaaccttcgatcttggggggctatatgaagcaattgaggagtgcctgattaacgatccctgggttttgcttaatgcatcttggttcaactccttcctcacacatgcactgaaa
PP577013   atggaagactttgtgcgacaatgcttcaatccaatgattgtcgagcttgcggaaaaagcaatgaaagaatatggggaagatccgaaaatcgagacaaacaaatttgccgcaatatgcacacacttagaagtctgtttcatgtattcggatttccattttattgacgaacgaggcgaatcaatgattgtagaatctggcgatccaaatgtattattgaaacaccgatttgagataatcgaagggagagaccgagcagtggcctggacagtggtgaatagtatctgcaacaccacaggggtcgaaaagcccaaattcctccctgatttgtatgactacagagagaacagattcattgaaattggagtaacgcgaagggaagttcacatatactatttagaaaaagccaacaagataaaatcagagaaaacacatattcacatattctcattcactggagaggaaatggccaccaaggcggactacacccttgatgaagagagcagagcaagaataaaaaccagactgttcactataagacaagaaatggccagtagaggtctatgggattcctttcgtcaatccgagagaggcgaagagacaattgaagaaagatttgaaatcacaggaaccatgcgcaggcttgccgaccaaagtcttccaccgaacttctccagccttgaaaactttagagcctatgtggatggattcgaaccgaacggctgcattgagggcaagctttctcaaatgtcaaaagaggtgaacgccagaattgagccatttctgaagacaacaccacgccctctcagattacctgatgggcctccctgtcctcagcggtcgaagttcttgctgatggatgcccttaagttgagcatcgaagaccctagtcatgagggggagggcataccgctgtatgatgcaatcaaatgcatgaagacattttttggctggaaagagcccaacatcgtaaagccgcatgagaaaggcataaaccctaattacctcctggcttggaagcaggtgctggcagaacttcaagacattgaaaatgaggagaaaattccaaaaacaaagaacatgaagaaaacaagccaattgaagtgggcacttggtgagaacatggctccagaaaaagtggactttgaggactgcaaagatgttagcgatctaagacagtacgacagtgacgaaccagagtctagatcactagcaagctggattcagagtgaattcaacaaggcatgcgaactgacagattcgagttggattgaacttgatgagataggggaagacgttgctccaatcgaacacattgcgagtgtgaggaggaactatttcacagcggaggtatcccattgcagggccactgaatacataatgaagggagtatacataaacacagccctattgaatgcatcctgtgcagccatggatgacttccaattgattccaatgataagtaagtgcagaactaaagaaggaagacggaagacaaatctgtatggattcattataaaagggagatcccatttgaggaatgacaccgatgtggtaaactttgtgagcatggagttctctctaactgacccgaggctagagccacacaaatgggaaaagtactgtgttcttgagataggagacatgctcctacggactgcaataggccaagtattgagacccatgttcctgtatgtgagaaccaatggaacttccaagatcaaaatgaaatggggcatggagatgaggcgatgccttcttcagtcccttcaacaaattgagagcatgattgaggccgaatcttctgtcaaagagaaggacatgtccaaggaattctttgaaaacaaatcagaaacatggccaattggagaatcacccaaaggggtggaggaaggctctattgggaaagtatgcagaacattgctagcaaagtctgtgttcaacagcctatatgcatctcctcaactcgaggggttttccgctgaatcaagaaaattgcttctcattgttcaggcacttagggacaacctggaacctggaaccttcgatcttggggggctatatgaagcaattgaggagtgcctgattaacgatccctgggttttgcttaatgcatcttggttcaactccttcctcacacatgcactgaaa
PP752428   atggaagactttgtgcgacaatgcttcaatccaatgattgtcgagcttgcggaaaaagcaatgaaagaatatggggaagatccgaaaatcgagacaaacaaatttgccgcaatatgcacacacttagaagtctgtttcatgtattcggatttccattttattgacgaacgaggcgaatcaatgattgtagaatctggcgatccaaatgcattattgaaacaccgatttgagataatcgaagggagagaccgagcaatggcctggacagtggtgaatagtatctgcaacaccacaggggtcgaaaagcccaaattcctccctgatttgtatgactacagagagaacagattcattgaaattggagtaacgcgaagggaagttcacatatactatttagaaaaagccaacaagataaaatcagagaaaacacatattcacatattctcattcactggagaggaaatggccaccaaggcggactacacccttgatgaagagagcagagcaagaataaaaaccagactgttcactataagacaagaaatggccagtagaggtctatgggattcctttcgtcaatccgagagaggcgaagagacaattgaagaaagatttgaaatcacaggaaccatgcgcaggcttgccgaccaaagtcttccaccgaacttctccagccttgaaaactttagagcctatgtggatggattcgaaccgaacggctgcattgagggcaagctttctcaaatgtcaaaagaggtgaacgccagaattgagccatttctgaagacaacaccacgccctctcagattacctgatgggcctccctgtcctcagcggtcgaagttcttgctgatggatgctcttaagttgagcatcgaagaccctagtcatgagggggagggcataccgctgtatgatgcaatcaaatgcatgaagacattttttggctggaaagagcccaacatcgtaaagccgcatgagaaaggcataaaccctaattacctcctggcttggaagcaggtgctggcagaacttcaagacattgaaaatgaggagaaaattccaaaaacaaagaacatgaagaaaacaagccaattgaagtgggcacttggtgagaacatggctccagaaaaagtggactttgaggactgcaaagatgttagcgatctaagacagtacgacagtgacgaaccagagtctagatcactagcaagctggattcagagtgaattcaacaaggcatgcgaactgacagattcgagttggattgaacttgatgagataggggaagacgttgctccaatcgaacacattgcgagtgtgaggaggaactatttcacagcggaggtatcccattgcagggccactgaatacataatgaagggagtatacataaacacagccctattgaatgcatcctgtgcagccatggatgacttccaattgattccaatgataagtaagtgcagaactaaagaaggaagacggaagacaaatctgtatggattcattataaaaggaagatcccatttgaggaatgacaccgatgtggtaaactttgtgagcatggaattctctctaactgacccgaggctagagccacacaaatgggaaaagtactgtgttcttgagataggagacatgctcctacggactgcaataggccaagtattgaggcccatgttcctgtatgtgagaaccaatggaacttccaagatcaaaatgaaatggggcatggagatgaggcgatgccttcttcagtcccttcaacaaattgagagcatgattgaggccgaatcttctgtcaaagagaaggacatgtccaaggaattctttgaaaacaaatcagaaacatggccaattggagaatcacccaaaggggtggaggaaggctctattgggaaagtatgcagaacattgctagcaaagtctgtgttcaacagcctatatgcatctcctcaactcgaggggttttcagctgaatcaagaaaattgcttctcattgttcaggcacttagggacaacctggaacctggaaccttcgatcttggggggctatatgaagcaattgaggagtgcctgattaacgatccctgggttttgcttaatgcatcttggttcaactccttcctcacacatgcactgaaa
PQ859356   atggaagactttgtgcgacaatgcttcaatccaatgatcgtcgagcttgcggaaaaggcaatgaaagaatatggggaagatccgaaaatcgaaactaacaagttcgctgcaatatgcactcatttggaagtctgtttcatgtattcggatttccatttcattgatgaacggggcgaatcaataattgtggaatctggcgatccaaatgcactactgaagcatcgatttgagataattgaaggaagagacagaacaatggcctggacagtggtaaatagcatctgcaacaccacgggagtcgagaagcccaagttccttcctgatttgtatgattacaaggagaaccgattcattgagattggagtgacacggagagaggtccatatatattacctagagaaagccaacaagataaaatccgagaagacacacatccacatcttctcatttactggagaagaaatggccactaaagcagactacacccttgacgaagaaagcagagcaaggattaaaaccaggctattcactataagacaagaaatggccagcaggggtctatgggattcctttcgtcagtccgaaagaggcgaagagacaattgaagaaagatttgaaatcacaggaaccatacgcaggcttgccgaccaaagtctcccaccgaacttctccagccttgaaaactttagagcctatgtggatggattcgaaccgaacggctgcattgagggcaagctttctcaaatgtccaaagaagtgaacgccagaattgaaccatttttgaagacaacaccacgccctctcaaattgcctgatgggcccccctgctctcagcggtcaaaatttctgctgatggatgctttgaaattaagcattgaagacccaagtcatgagggagaggggataccactgtacgatgcaatcaaatgcatgaagacatttttcggctggaaagagcccaatgtaatcaaaccacatgaaaagggcataaaccctaactatctcctggcttggaagcaagtgctagcagaactccaggaccttgaaaatgaggagaaaatcccaaagacgaagaacatgaagaaaacaagtcaattaaagtgggcacttggtgagaacatggcaccggaaaaagtggactttgaggactgcaaggatgttggcgatctaaaacagtatgatagcgatgagccagtgcctagatcgctagcgagttggatccagagtgaattcaataaggcatgtgaattgactgactcaagctggatagaactggacgaaataggggaagatgttgccccgattgaacacattgcaagcatgaggaggaattatttcacagcagaagtgtcccattgcagggccactgaatacataatgaaaggagtctacataaatacagctctgctcaatgcatcttgcgcggccatggatgacttccagctgattccaatgataagcaaaagcaggaccaaagaaggaagacggaaaacaaacctatatgggttcatcataaaaggaaggtctcatttgaggaatgataccgatgtagtgaattttgtaagtatggagttttctctcaccgacccaaggctggaaccacacaaatggggaaagtactgcgttcttgaagtgggagatatgctcctgaggactgcaataggccaagtatcaagacccatgttcctgtatgttaggaccaacgggacctccaaaatcaagatgaaatggggtatggagatgaggcgttgccttcttcagtctcttcaacagattgagagcatgattgaggccgagtcttctgtcaaagaaaaagacatgactaaagaattttttgagaacaagtcggaaacgtggccaattggagaatcccccagaggggtagaggaaggatccattgggaaggtatgcagaaccctgctggcaaaatctgtgttcaacagtctatacgcatccccacaacttgaaggattttcagcagaatcgaggaaactgcttctcattgttcaggcacttagggacaacctggaacctggaaccttcgatcttggagggctatatgaagcaattgaggagtgcctgattaatgatccctgggttttgcttaatgcatcttggttcaactccttcctcacacatgcactgaaa
PQ378134   atggaagactttgtgcgacaatgcttcaatccaatgattgtcgagcttgcggaaaaagcaatgaaagaatatggggaagatccgaaaatcgagacaaacaaatttgccgcaatatgcacacacttagaagtctgtttcatgtattcggatttccattttattgacgaacgaggcgaatcaatgattgtagaatctggcgatccaaatgcattattgaaacaccgatttgagataatcgaagggagagaccgagcaatggcctggacagtggtgaatagtatctgcaacaccacaggggtcgaaaagcccaaattcctccctgatttgtatgactacagagagaacagattcattgaaattggagtaacgcgaagggaagttcacatatactatttggaaaaagccaacaagataaaatcagagaaaacacatattcacatattctcattcactggagaggaaatggccaccaaggcggactacacccttgatgaagagagcagagcaagaataaaaaccagactgttcactataagacaagaaatggccagtagaggtctatgggattcctttcgtcaatccgagagaggcgaagagacaattgaagaaagatttgaaatcacaggaaccatgcgcaggcttgccgaccaaagtattccaccgaacttctccagccttgaaaactttagagcctatgtggatggattcgaaccgaacggctgcattgagggcaagctttctcaaatgtcaaaagaggtgaacgccagaattgagccatttctgaagacaacaccacgccctctcagattacctgatgggcctccctgtcctcagcggtcgaagttcttgctgatggatgcccttaagttgagcatcgaagaccctagtcatgagggggagggcataccgctgtatgatgcaatcaaatgcatgaagacattttttggctggaaagagcccaacatcgtaaagccgcatgagaaaggcataaaccctaattacctcctggcttggaagcaggtgctggcagaacttcaagacattgaaaatgaggagaaaattccaaaaacaaagaacatgaagaaaacaagccaattgaagtgggcacttggtgagaacatggctccagaaaaagtggactttgaggactgcaaagatgttagcgatctaagacagtacgacagtgacgaaccagagtctagatcactagcaagctggattcagagtgaattcaacaaggcatgcgaactgacagattcgagttggattgaacttgatgagataggggaagacgttgctccaatcgaacacattgcgagtgtgaggaggaactatttcacagcggaggtatcccattgcagggccactgaatacataatgaagggagtatacataaacacagccctattgaatgcatcctgtgcagccatggatgacttccaattgattccaatgataagtaagtgcagaactaaagaaggaagacggaggacaaatctgtatggattcattataaaaggaagatcccatttgaggaatgacaccgatgtggtaaactttgtgagcatggaattctctctaactgacccgaggctagagccacacaaatgggaaaggtactgtgttcttgagataggagacatgctcctacggactgcaataggccaagtattgaggcccatgttcctgtatgtgagaaccaatggaacttccaagatcaaaatgaaatggggcatggagatgaggcgatgccttcttcagtcccttcaacaaattgagagcatgattgaggccgaatcttctgtcaaagagaaggacatgtccaaggaattctttgaaaacaaatcagaaacatggccaattggagaatcacccaaaggggtggaggaaggctctattgggaaagtatgcagaacattgctagcaaagtctgtgttcaacagcctatatgcatctcctcaactcgaggggttttcagctgaatcaagaaaattgcttctcattgttcaggcacttagggacaacctggaacctggaaccttcgatcttggggggctatatgaagcaattgaggagtgcctgattaacgatccctgggttttgcttaatgcatcttggttcaactccttcctcacacatgcactgaaa
PQ109510   atggaagactttgtgcgacaatgcttcaatccaatgattgtcgagcttgcggaaaaagcaatgaaagaatatggggaagatccgaaaatcgagacaaacaaatttgccgcaatatgcacacacttagaagtctgtttcatgtattcggatttccattttattgacgaacgaggcgaatcaatgattgtagaatctggcgatccaaatgcattattgaaacaccgatttgagataatcgaagggagagaccgagcaatggcctggacagtggtgaatagtatctgcaacaccacaggggtcgaaaagcccaaattcctccctgatttgtatgactacagagagaacagattcattgaaattggagtaacgcgaagggaagttcacatatactatttggaaaaagccaacaagataaaatcagagaaaacacatattcacatattctcattcactggagaggaaatggccaccaaggcggactacacccttgatgaagagagcagagcaagaataaaaaccagactgttcactataagacaagaaatggccagtagaggtctatgggattcctttcgtcaatccgagagaggcgaagagacaattgaagaaaaatttgaaatcacaggaaccatgcgcaggcttgccgaccaaagtattccaccgaacttctccagccttgaaaactttagagcctatgtggatggattcgaaccgaacggctgcattgagggcaagctttctcaaatgtcaaaagaggtgaacgccagaattgagccatttctgaagacaacaccacgccctctcagattacctgatgggcctccctgtcctcagcggtcgaagttcttgctgatggatgcccttaagttgagcatcgaagaccctagtcatgagggggagggcataccgctgtatgatgcaatcaaatgcatgaagacattttttggctggaaagagcccaacatcgtaaagccgcatgagaaaggcataaaccctaattacctcctggcttggaagcaggtgctggcagaacttcaagacattgaaaatgaggagaaaattccaaaaacaaagaacatgaagaaaacaagccaattgaagtgggcacttggtgagaacatggctccagaaaaagtggactttgaggactgcaaagatgttagcgatctaagacagtacgacagtgacgaaccagagtctagatcactagcaagctggattcagagtgaattcaacaaggcatgcgaactgacagattcgagttggattgaacttgatgagataggggaagacgttgctccaatcgaacacattgcgagtgtgaggaggaactatttcacagcggaggtatcccattgcagggccactgaatacataatgaagggagtatacataaacacagccctattgaatgcatcctgtgcagccatggatgacttccaattgattccaatgataagtaagtgcagaactaaagaaggaagacggaggacaaatctgtatggattcattataaaaggaagatcccatttgaggaatgacaccgatgtggtaaactttgtgagcatggaattctctctaactgacccgaggctagagccacacaaatgggaaaagtactgtgttcttgagataggagacatgctcctacggactgcaataggccaagtattgaggcccatgttcctgtatgtgagaaccaatggaacttccaagatcaaaatgaaatggggcatggagatgaggcgatgccttcttcagtcccttcaacaaattgagagcatgattgaggccgaatcttctgtcaaagagaaggacatgtccaaggaattctttgaaaacaaatcagaaacatggccaattggagaatcacccaaaggggtggaggaaggctctattgggaaagtatgcagaacattgctagcaaagtctgtgttcaacagcctatatgcatctcctcaactcgaggggttttcagctgaatcaagaaaattgcttctcattgttcaggcacttagggacaacctggaacctggaaccttcgatcttggggggctatatgaagcaattgaggagtgcctgattaacgatccctgggttttgcttaatgcatcttggttcaactccttcctcacacatgcactgaaa
PV337811   atggaagactttgtgcgacaatgcttcaatccaatgatcgtcgagcttgcggaaaaggcaatgaaagaatatggggaagatccgaaaatcgaaactaacaagttcgctgcaatatgcactcatttggaagtctgtttcatgtattcggatttccatttcattgatgaacggggcgaatcaataattgtggaatctggcgatccaaatgcactactgaagcatcgatttgagataattgaaggaagagacagaacaatggcctggacagtggtaaatagcatctgcaacaccacgggagtcgagaagcccaagttccttcctgatttgtatgattacaaggagaaccgattcattgagattggagtgacacggagagaggtccatatatattacctagagaaagccaacaagataaaatccgagaagacacacatccacatcttctcatttactggagaagaaatggccactaaagcagactacacccttgacgaagaaagcagagcaaggattaaaaccaggctattcactataagacaagaaatggccagcaggggtctatgggattcctttcgtcagtccgaaagaggcgaagagacaattgaagaaagatttgaaatcacaggaaccatgcgcaggcttgccgaccaaagtctcccaccgaacttctccagccttgaaaactttagagcctatgtggatggattcgaaccgaacggctgcattgagggcaagctttctcaaatgtccaaagaagtgaacgccagaattgaaccatttttgaagacaacaccacgccctctcaaattgcctgatgggcccccctgctctcagcggtcaaaatttctgctgatggatgctttgaaattaagcattgaagacccaagtcatgagggagaggggataccactgtacgatgcaatcaaatgcatgaagacatttttcggctggaaagagcccaatgtaatcaaaccacatgaaaagggcataaaccctaactatctcctggcttggaagcaagtgctagcagaactccaggaccttgaaaatgaggagaaaatcccaaagacgaagaacatgaagaaaacaagtcaattaaagtgggcacttggtgagaacatggcaccggaaaaagtggactttgaggactgcaaggatgttggcgatctaaaacagtatgatagcgatgagccagagcctagatcgctagcgagttggatccagagtgaattcaataaggcatgtgaattgactgactcaagctggatagaactggacgaaataggggaagatgttgctccgattgaacacattgcaagcatgaggaggaattatttcacagcagaagtgtcccattgcagggccactgaatacataatgaaaggagtctacataaatacagctctgctcaatgcatcttgcgcggccatggatgacttccagctgattccaatgataagcaaatgcaggaccaaagaaggaagacggaaaacaaacctatatgggttcatcataaaaggaaggtctcatttgaggaatgataccgatgtagtgaattttgtaagtatggagttttctctcaccgacccaaggctggaaccacacaaatgggaaaagtactgcgttcttgaagtgggagatatgctcctgaagactgcaataggccaagtatcaaaacccatgttcctgtatgttaggaccaacgggacctccaaaatcaagatgaaatggggtatggagatgaggcgttgccttcttcagtctcttcaacagattgagagcatgattgaggccgagtcttctgtcaaagaaaaagacatgactaaagaattttttgagaacaagtcggaaacgtggccaattggagaatcccccagaggggtagaggaaggatccattgggaaggtatgcagaaccctgctggcaaaatctgtgttcaacagtctatacgcatccccacaacttgaaggattttcagcagaatcgaggaaactgcttctcattgttcaggcacttagggacaacctggaacctggaaccttcgatcttggagggctatatgaagcaattgaggagtgcctgattaatgatccctgggttttgcttaatgcatcttggttcaactccttcctcacacatgcactgaaa
PP752385   atggaagactttgtgcgacaatgcttcaatccaatgattgtcgagcttgcggaaaaagcaatgaaagaatatggggaagatccgaaaatcgagacaaacaaatttgccgcaatatgcacacacttagaagtctgtttcatgtattcggatttccattttattgacgaacgaggcgaatcaatgattgtagaatctggcgatccaaatgcattattgaaacaccgatttgagataatcgaagggagagaccgagcaatggcctggacagtggtgaatagtatctgcaacaccacaggggtcgaaaagcccaaattcctccctgatttgtatgactacagagagaacagattcattgaaattggagtaacgcgaagggaagttcacatatactatttagaaaaagccaacaagataaaatcagagaaaacacatattcacatattctcattcactggagaggaaatggccaccaaggcggactacacccttgatgaagagagcagagcaagaataaaaaccagactgttcactataagacaagaaatggccagtagaggtctatgggattcctttcgtcaatccgagagaggcgaagagacaattgaagaaagatttgaaatcacaggaaccatgcgcaggcttgccgaccaaagtcttccaccgaacttctccagccttgaaaactttagagcctatgtggatggattcgaaccgaacggctgcattgagggcaagctttctcaaatgtcaaaagaggtgaacgccagaattgagccatttctgaagacaacaccacgccctctcagattacctgatgggcctccctgtcctcagcggtcgaagttcttgctgatggatgcccttaagttgagcatcgaagaccctagtcatgagggggagggcataccgctgtatgatgcaatcaaatgcatgaagacattttttggctggaaagagcccaacatcgtaaagccgcatgagaaaggcataaaccctaattacctcctggcttggaagcaggtgctggcagaacttcaagacattgaaaatgaggagaaaattccaaaaacaaagaacatgaagaaaacaagccaattgaagtgggcacttggtgagaacatggctccagaaaaagtggactttgaggactgcaaagatgttagcgatctaagacagtacgacagtgacgaaccagagtctagatcactagcaagctggattcagagtgaattcaacaaggcatgcgaactgacagattcgagttggattgaacttgatgagataggggaagacgttgctccaatcgaacacattgcgagtgtgaggaggaactatttcacagcggaggtatcccattgcagggccactgaatacataatgaagggagtatacataaacacagccctattgaatgcatcctgtgcagccatggatgacttccaattgattccaatgataagtaagtgcagaactaaagaaggaagacggaagacaaatctgtatggattcattataaaaggaagatcccacttgaggaatgacaccgatgtggtaaattttgtgagcatggaattctctctaactgacccgaggctagagccacacaaatgggaaaagtactgtgttcttgagataggagacatgctcctacggactgcaataggccaagtattgaggcccatgttcctgtatgtgagaaccaatggaacttccaagatcaaaatgaaatggggcatggagatgaggcgatgccttcttcagtcccttcaacaaattgagagcatgattgaggccgaatcttctgtcaaagagaaggacatgtccaaggaattctttgaaaacaaatcagaaacatggccaattggagaatcacccaaaggggtggaggaaggctctattgggaaagtatgcagaacattgctagcaaagtctgtgttcaacagcctatatgcatctcctcaactcgaggggttttcagctgaatcaagaaaattgcttctcattgttcaggcacttagggacaacctggaacctggaaccttcgatcttggggggctatatgaagcaattgaggagtgcctgattaacgatccctgggttttgcttaatgcatcttggttcaactccttcctcacacatgcactgaaa
PQ378094   atggaagactttgtgcgacaatgcttcaatccaatgattgtcgagcttgcggaaaaagcaatgaaagaatatggggaagatccgaaaatcgagacaaacaaatttgccgcaatatgcacacacttagaagtctgtttcatgtattcggatttccattttattgacgaacgaggcgaatcaatgattgtagaatctggcgatccaaatgcattattgaaacaccgatttgagataatcgaagggagagaccgagcaatggcctggacagtggtgaatagtatctgcaacaccacaggggtcgaaaagcccaaattcctccctgatttgtatgactacagagagaacagattcattgaaattggagtaacgcgaagggaagttcacatatactatttggaaaaagccaacaagataaaatcagagaaaacacatattcacatattctcattcactggagaggaaatggccaccaaggcggactacacccttgatgaagagagcagagcaagaataaaaaccagactgttcactataagacaagaaatggccagtagaggtctatgggattcctttcgtcaatccgagagaggcgaagagacaattgaagaaagatttgaaatcacaggaaccatgcgcaggcttgccgaccaaagtattccaccgaacttctccagccttgaaaactttagagcctatgtggatggattcgaaccgaacggctgcattgagggcaagctttctcaaatgtcaaaagaggtgaacgccagaattgagccatttctgaagacaacaccacgccctctcagattacctgatgggcctccctgtcctcagcggtcgaagttcttgctgatggatgcccttaagttgagcatcgaagaccctagtcatgagggggagggcataccgctgtatgatgcaatcaaatgcatgaagacattttttggctggaaagagcccaacatcgtaaagccgcatgagaaaggcataaaccctaattacctcctggcttggaagcaggtgctggcagaacttcaagacattgaaaatgaggagaaaattccaaaaacaaagaacatgaagaaaacaagccaattgaagtgggcacttggtgagaacatggctccagaaaaagtggactttgaggactgcaaagatgttagcgatctaagacagtacgacagtgacgaaccagagtctagatcactagcaagctggattcagagtgaattcaacaaggcatgcgaactgacagattcgagttggattgaacttgatgagataggggaagacgttgctccaatcgaacacattgcgagtgtgaggaggaactatttcacagcggaggtatcccactgcagggccactgaatacataatgaagggagtatacataaacacagccctattgaatgcatcctgtgcagccatggatgacttccaattgattccaatgataagtaagtgcagaactaaagaaggaagacggaggacaaatctgtatggattcattataaaaggaagatcccatttgaggaatgacaccgatgtggtaaactttgtgagcatggaattctctctaactgacccgaggctagagccacacaaatgggaaaagtactgtgttcttgagataggagacatgctcctacggactgcaataggccaagtattgaggcccatgttcctgtatgtgagaaccaatggaacttccaagatcaaaatgaaatggggcatggagatgaggcgatgccttcttcagtcccttcaacaaattgagagcatgattgaggccgaatcttctgtcaaagagaaggacatgtccaaggaattctttgaaaacaaatcagaaacatggccaattggagaatcacccaaaggggtggaggaaggctctattgggaaagtatgcagaacattgctagcaaagtctgtgttcaacagcctatatgcatctcctcaactcgaggggttttcagctgaatcaagaaaattgcttctcattgttcaggcacttagggacaacctggaacctggaaccttcgatcttggggggctatatgaagcaattgaggagtgcctgattaacgatccctgggttttgcttaatgcatcttggttcaactccttcctcacacatgcactgaaa
PV337771   atggaagactttgtgcgacaatgcttcaatccaatgatcgtcgagcttgcggaaaaggcaatgaaagaatatggggaagatccgaaaatcgaaactaacaagttcgctgcaatatgcactcatttggaagtctgtttcatgtattcggatttccatttcattgatgaacggggcgaatcaataattgtggaatctggcgatccaaatgcactactgaagcatcgatttgagataattgaaggaagagacagaacaatggcctggacagtggtaaatagcatctgcaacaccacgggagtcgagaagcccaagttccttcctgatttgtatgattacaaggagaaccgattcattgagattggagtgacacggagagaggtccatatatattacctagagaaagccaacaagataaaatccgagaagacacacatccacatcttctcatttactggagaagaaatggccactaaagcagactacacccttgacgaagaaagcagagcaaggattaaaaccaggcttttcactataagacaagaaatggccagcaggggtctatgggattcctttcgtcagtccgaaagaggcgaagagacaattgaagaaagatttgaaatcacaggaaccatgcgcaggcttgccgaccaaagtctcccaccgaacttctccagccttgaaaactttagagcctatgtggatggattcgaaccgaacggctgcattgagggcaagctttctcaaatgtccaaagaagtgaacgccagaattgaaccatttttgaagacaacaccacgccctctcaaattgcctgatgggcccccctgctctcagcggtcaaaatttctgctgatggatgctttgaaattaagcattgaagacccaagtcatgagggagaggggataccactgtacgatgcaatcaaatgcatgaagacatttttcggctggaaagagcccaatgtaatcaaaccacatgaaaagggcataaaccctaactatctcctggcttggaagcaagtgctagcagaactccaggaccttgaaaatgaggagaaaatcccaaagacgaagaacatgaagaaaacaagtcaattaaagtgggcacttggtgagaacatggcaccggaaaaagtggactttgaggactgcaaggatgttggcgatctaaaacagtatgatagcgatgagccagagcctagatcgctagcgagttggatccagagtgaattcaataaggcatgtgaattgactgactcaagctggatagaactggacgaaataggggaagatgttgctccgattgaacacattgcaagcatgaggaggaattacttcacagcagaagtgtcccattgcagggccactgaatacataatgaaaggagtctacataaatacagctctgctcaatgcatcttgcgcggccatggatgacttccagctgattccaatgataagcaaatgcaggaccaaagaaggaagacggaaaacaaacctatatgggttcatcataaaaggaaggtctcatttgaggaatgataccgatgtagtgaattttgtaagtatggagttttctctcaccgacccaaggctggaaccacacaaatgggaaaagtactgcgttcttgaagtgggagatatgctcctgaggactgcaataggccaagtatcaagacccatgttcctgtatgttaggaccaacgggacctccaaaatcaagatgaaatggggtatggagatgaggcgttgccttcttcagtctcttcaacagattgagagcatgattgaggccgagtcttctgtcaaagaaaaagacatgactaaagaattttttgagaacaagtcggaaacgtggccaattggagaatcccccagaggggtagaggaaggatccattgggaaggtatgcagaaccctgctggcaaaatctgtgttcaacagtctatacgcatccccacaacttgaaggattttcagcagaatcgaggaaactgcttctcattgttcaggcacttagggacaacctggaacctggaaccttcgatcttggagggctatatgaagcaattgaggagtgcctgattaatgatccctgggttttgcttaatgcatcttggttcaactccttcctcacacatgcactgaaa
PQ373614   atggaagactttgtgcgacaatgcttcaatccaatgattgtcgagcttgcggaaaaagcaatgaaagaacatggggaagatccgaaaatcgagacaaacaaatttgccgcaatatgcacacacttagaagtctgtttcatgtattcggatttccattttattgacgaacgaggcgaatcaatgattgtagaatctggcgatccaaatgcattattgaaacaccgatttgagataatcgaagggagagaccgagcaatggcctggacagtggtgaatagtatctgcaacaccacaggggtcgaaaagcccaaattcctccctgatttgtatgactacagagagaacagattcattgaaattggagtaacgcgaagggaagttcacatatactatttggaaaaagccaacaagataaaatcagagaaaacacatattcacatattctcattcactggagaggaaatggccaccaaggcggactacacccttgatgaagagagcagagcaagaataaaaaccagactgttcactataagacaagaaatggccagtagaggtctatgggattcctttcgtcaatccgagagaggcgaagagacaattgaagaaagatttgaaatcacaggaaccatgcgcaggcttgccgaccaaagtattccaccgaacttctccagccttgaaaactttagagcctatgtggatggattcgaaccgaacggctgcattgagggcaagctttctcaaatgtcaaaagaggtgaacgccagaattgagccatttctgaagacaacaccacgccctctcagattacctgatgggcctccctgtcctcagcggtcgaagttcttgctgatggatgcccttaagttgagcatcgaagaccctagtcatgagggggagggcataccgctgtatgatgcaatcaaatgcatgaagacattttttggctggaaagagcccaacatcgtaaagccgcatgagaaaggcataaaccctaattacctcctggcttggaagcaggtgctggcagaacttcaagacattgaaaatgaggagaaaattccaaaaacaaagaacatgaagaaaacaagccaattgaagtgggcacttggtgagaacatggctccagaaaaagtggactttgaggactgcaaagatgttagcgatctaagacagtacgacagtgacgaaccagagtctagatcactagcaagctggattcagagtgaattcaacaaggcatgcgaactgacagattcgagttggattgaacttgatgagataggggaagacgttgctccaatcgaacacattgcgagtgtgaggaggaactatttcacagcggaggtatcccattgcagggccactgaatacataatgaagggagtatacataaacacagccctattgaatgcatcctgtgcagccatggatgacttccaattgattccaatgataagtaagtgcagaactaaagaaggaagacggaggacaaatctgtatggattcattataaaaggaagatcccatttgaggaatgacaccgatgtggtaaactttgtgagcatggaattctctctaactgacccgaggctagagccacacaaatgggaaaagtactgtgttcttgagataggagacatgctcctacggactgcaataggccaagtattgaggcccatgttcctgtatgtgagaaccaatggaacttccaagatcaaaatgaaatggggcatggagatgaggcgatgccttcttcagtcccttcaacaaattgagagcatgattgaggccgaatcttctgtcaaagagaaggacatgtccaaggaattctttgaaaacaaatcagaaacatggccaattggagaatcacccaaaggggtggaggaaggctctattgggaaagtatgcagaacattgctagcaaagtctgtgttcaacagcctatatgcatctcctcaactcgaggggttttcagctgaatcaagaaaattgcttctcattgttcaggcacttagggacaacctggaacctggaaccttcgatcttggggggctatatgaagcaattgaggagtgcctgattaacgatccctgggttttgcttaatgcatcttggttcaactccttcctcacacatgcactgaaa
OQ966339   atggaagactttgtgcgacaatgcttcaatccaatgattgtcgagcttgcggaaaaagcaatgaaagaatatggggaagatccgaaaatcgagacaaacaaatttgccgcaatatgcacacacttagaagtctgtttcatgtattcggatttccattttattgatgaacgaggcgaatcaatgattgtagaatctggcgatccaaatgcattattgaaacaccgatttgagataatcgaagggagagaccgagcaatggcctggacagtggtgaatagtatctgcaacaccacaggggtcgaaaagcccaaattcctccctgatttgtatgactacaaagagaaccgattcattgaaattggagtaacgcgaagggaagttcacatatactatttagaaaaagccaacaagataaaatcagagaaaacacatattcacatattctcattcactggagaggaaatggccaccaaggcggactacacccttgatgaagagagcagagcaagaataaaaaccagactgttcactataagacaagaaatggccagtagaggtctatgggattcctttcgtcagtccgagagaggcgaagagacaattgaagaaagatttgaaatcacaggaaccatgcgcaggcttgccgaccaaagtcttccaccgaacttctccagccttgaaaactttagagcctatgtggatggattcgaaccgaacggctgcattgagggcaaactttctcaaatgtcaaaagaagtgaacgccagaattgagccatttctgaagacaacaccacgccctctcagattacctgatgggcctccctgttctcagcggtcgaagttcttgctgatggatgcccttaagttgagcatcgaagaccctagccatgagggggagggcataccgctgtatgatgcaatcaaatgcatgaagacattttttggctggaaagagcccaacatcgtaaagccgcatgagaaaggcataaaccctaattacctcctggcttggaagcaggtgctggcagaacttcaagacattgaaaatgaggagaaaattccaaaaacaaagaacatgaagaaaacaagccaattgaagtgggcacttggtgagaacatggctccagaaaaagtggactttgaggactgcaaagatgttagcgatctaagacagtacgacagtgacgaaccagagtctagatcactagcaagctggattcagagtgaattcaacaaggcatgcgaactgacagattcgagttggattgaactcgatgagataggggaagacgttgctccaatcgaacacattgcgagtgtgaggaggaactatttcacagcggaggtatcccattgcagggccactgaatacataatgaagggagtatacataaacacagccctattgaatgcatcctgtgcagccatggatgacttccaactgattccaatgataagtaagtgcagaactaaagaaggaagacggaagacaaatctgtatggattcattataaaaggaagatcccatttgaggaatgacaccgatgtggtaaactttgtgagcatggaattctctctaactgacccgaggctagagccacacaaatgggaaaagtactgtgttcttgagataggagacatgctcctacggactgcaataggccaagtgtcgaggcccatgttcctgtatgtgagaaccaatgggacttccaagatcaaaatgaaatggggcatggagatgaggcgatgccttcttcagtcccttcaacaaattgagagcatgattgaggccgaatcttctgtcaaagagaaggacatgtccaaggaattctttgaaaacaaatcagaaacatggccaattggagaatcacccaaaggggtggaggaaggctctattgggaaagtatgcagaacattgctagcaaagtctgtgttcaacagcctatatgcatctccacaactcgaggggttttcagctgaatcaagaaaattgcttctcattgttcaggcacttagggacaacctggaacctggaaccttcgatcttggggggctatatgaagcaattgaggagtgcctgattaacgatccctgggttttgcttaatgcgtcttggttcaactccttcctcacacatgcactgaaa
OQ958867   atggaagactttgtgcgacaatgcttcaatccaatgattgtcgagcttgcggaaaaagcaatgaaagaatatggggaagatccgaaaatcgagacaaacaaatttgccgcaatatgcacacacttagaagtctgtttcatgtattcggatttccattttattgatgaacgaggcgaatcaatgattgtagaatctggcgatccaaatgcattattgaaacaccgatttgagataatcgaagggagagaccgagcaatggcctggacagtggtgaatagtatctgcaacaccacaggggtcgaaaagcccaaattcctccctgatttgtatgactacaaagagaaccgattcattgaaattggagtaacgcgaagggaagttcacatatactatttagaaaaagccaacaagataaaatcagagaaaacacatattcacatattctcattcactggagaggaaatggccaccaaggcggactacacccttgatgaagagagcagagcaagaataaaaaccagactgttcactataagacaagaaatggccagtagaggtctatgggattcctttcgtcagtccgagagaggcgaagagacaattgaagaaagatttgaaatcacaggaaccatgcgcaggcttgccgaccaaagtcttccaccgaacttctccagccttgaaaactttagagcctatgtggatggattcgaaccgaacggctgcattgagggcaaactttctcaaatgtcaaaagaagtgaacgccagaattgagccatttctgaagacaacaccacgccctctcagattacctgatgggcctccctgttctcagcggtcgaagttcttgctgatggatgcccttaagttgagcatcgaagaccctagccatgagggggagggcataccgctgtatgatgcaatcaaatgcatgaagacattttttggctggaaagagcccaacatcgtaaagccgcatgagaaaggcataaaccctaattacctcctggcttggaagcaggtgctggcagaacttcaagacattgaaaatgaggagaaaattccaaaaacaaagaacatgaagaaaacaagccaattgaagtgggcacttggtgagaacatggctccagaaaaagtggactttgaggactgcaaagatgttagcgatctaagacagtacgacagtgacgaaccagagtctagatcactagcaagctggatccagagtgaattcaacaaggcatgcgaactgacagattcgagttggattgaacttgatgagataggggaagacgttgctccaatcgaacacattgcgagtgtgaggaggaactatttcacagcggaggtatcccattgcagggccactgaatacataatgaagggagtatacataaacacagccctattgaatgcatcctgtgcagccatggatgacttccaactgattccaatgataagtaagtgcagaactaaagaaggaagacggaagacaaatctgtatggattcattataaaaggaagatcccatttgaggaatgacaccgatgtggtaaactttgtgagcatggaattctctctaactgacccgaggctagagccacacaaatgggaaaagtactgtgttcttgagataggagacatgctcctacggactgcaataggccaagtgtcgaggcccatgttcctgtatgtgagaaccaatgggacttccaagatcaaaatgaaatggggcatggagatgaggcgatgccttcttcagtcccttcaacaaattgagagcatgattgaggccgaatcttctgtcaaagagaaggacatgtccaaggaattctttgaaaacaaatcagaaacatggccaattggagaatcacccaaaggggtggaggaaggctctattgggaaagtatgcagaacattgctagcaaagtctgtgttcaacagcctatatgcatctccacaactcgaggggttttcagctgaatcaagaaaattgcttctcattgttcaggcacttagggacaacctggaacctggaaccttcgatcttggggggctatatgaagcaattgaggagtgcctgattaacgatccctgggttttgcttaatgcgtcttggttcaactccttcctcacacatgcactgaaa
PP762001   atggaagactttgtgcgacaatgcttcaatccaatgattgtcgagcttgcggaaaaagcaatgaaagaatatggggaagatccgaaaatcgagacaaacaaatttgccgcaatatgcacacacttagaagtctgtttcatgtattcggatttccattttattgacgaacgaggcgaatcaatgattgtagaatctggcgatccaaatgcattattgaaacaccgatttgagataatcgaagggagagaccgagcaatggcctggacagtggtgaatagtatctgcaacaccacaggggtcgaaaagccaaaattcctccctgatttgtatgactacagagagaacagattcattgaaattggagtaacgcgaagggaagttcacatatactatttagaaaaagccaacaagataaaatcagagaaaacacatattcacatattctcattcactggagaggaaatggccaccaaggcggactacacccttgatgaagagagcagagcaagaataaaaaccagactgttcactataagacaagaaatggccagtagaggtctatgggattcctttcgtcaatccgagagaggcgaagagacaattgaagaaagatttgaaatcacaggaaccatgcgcaggcttgccgaccaaagtcttccaccgaacttctccagccttgaaaactttagagcctatgtggatggattcgaaccgaacggctgcattgagggcaagctttctcaaatgtcaaaagaggtgaacgccagaattgagccatttctgaagacaacaccacgccctctcagattacctgatgggcctccctgccctcagcggtcgaagttcttgctgatggatgcccttaagttgagcatcgaagaccctagtcatgagggggagggcataccgctgtatgatgcaatcaaatgcatgaagacattttttggctggaaagagcccaacatcgtaaagccgcatgagaaaggcataaaccctaattacctcctggcttggaagcaggtgctggcagaacttcaagacattgaaaatgaggagaaaattccaaaaacaaagaacatgaagagaacaagccaattgaagtgggcacttggtgagaacatggctccagaaaaagtggactttgaggactgcaaagatgttagcgatctaagacagtacgacagtgacgaaccagagtctagatcactagcaagctggattcagagtgaattcaacaaggcatgcgaactgacagattcgagttggattgaacttgatgagataggggaagacgttgctccaatcgaacacattgcgagtgtgaggaggaactatttcacagcggaggtatcccattgcagggccactgaatacataatgaagggagtatacataaacacagccctattgaatgcatcctgtgcagccatggatgacttccaattgattccaatgataagtaagtgcagaactaaagaaggaagacggaagacaaatctgtatggattcattataaaaggaagatcccatttgaggaatgacaccgatgtggtaaactttgtgagcatggaattctctctaactgacccgaggctagagccacacaaatgggaaaagtactgtgttcttgagataggagacatgctcctacggactgcaataggccaagtattgaggcccatgttcctgtatgtgagaaccaatggaacttccaagatcaaaatgaaatggggcatggagatgaggcgatgccttcttcagtcccttcaacaaattgagagcatgattgaggccgaatcttctgtcaaagagaaggacatgtccaaggaattctttgaaaacaaatcagaaacatggccaattggagaatcacccaaaggggtggaggaaggctctattgggaaagtatgcagaacattgctagcaaagtctgtgttcaacagcctatatgcatctcctcaactcgaggggttttcagctgaatcaagaaaattgcttctcattgttcaggcacttagggacaacctggaacctggaaccttcgatcttggggggctatatgaagcaattgaggagtgcctgattaacgatccctgggttttgcttaatgcatcttggttcaactccttcctcacacatgcactgaaa
PP577005   atggaagactttgtgcgacaatgcttcaatccaatgattgtcgagcttgcggaaaaagcaatgaaagaatatggggaagatccgaaaatcgagacaaacaaatttgccgcaatatgcacacacttagaagtctgtttcatgtattcggatttccattttattgacgaacgaggcgaatcaatgattgtagaatctggcgatccaaatgtattattgaaacaccgatttgagataatcgaagggagagaccgagcaatggcctggacagtggtgaatagtatctgcaacaccacaggggtcgaaaagcccaaattcctccctgatttgtatgactacagagagaacagattcattgaaattggagtaacgcgaagggaagttcacatatactatttagaaaaagccaacaagataaaatcagagaaaacacatattcacatattctcattcactggagaggaaatggccaccaaggcggactacacccttgatgaagagagcagagcaagaataaaaaccagactgttcactataagacaagaaatggccagtagaggtctatgggattcctttcgtcaatccgagagaggcgaagagacaattgaagaaagatttgaaatcacaggaaccatgcgcaggcttgccgaccaaagtcttccaccgaacttctccagccttgaaaactttagagcctatgtggatggattcgaaccgaacggctgcattgagggcaagctttctcaaatgtcaaaagaggtgaacgccagaattgagccatttctgaagacaacaccacgccctctcagattacctgatgggcctccctgtcctcagcggtcgaagttcttgctgatggatgcccttaagttgagcatcgaagaccctagtcatgagggggagggcataccgctgtatgatgcaatcaaatgcatgaagacattttttggctggaaagagcccaacatcgtaaagccgcatgagaaaggcataaaccctaattacctcctggcttggaagcaggtgctggcagaacttcaagacattgaaaatgaggagaaaattccaaaaacaaagaacatgaagaaaacaagccaattgaagtgggcacttggtgagaacatggctccagaaaaagtggactttgaggactgcaaagatgttagcgatctaagacagtacgacagtgacgaaccagagtctagatcactagcaagctggattcagagtgaattcaacaaggcatgcgaactgacagattcgagttggattgaacttgatgagataggggaagacgttgctccaatcgaacacattgcgagtgtgaggaggaactatttcacagcggaggtatcccattgcagggccactgaatacataatgaagggagtatacataaacacagccctattgaatgcatcctgtgcagccatggatgacttccaattgattccaatgataagtaagtgcagaactaaagaaggaagacggaagacaaatctgtatggattcattataaaagggagatcccatttgaggaatgacaccgatgtggtaaactttgtgagcatggaattctctctaactgacccgaggctagagccacacaaatgggaaaagtactgtgttcttgagataggagacatgctcctacggactgcaataggccaagtattgagacccatgttcctgtatgtgagaaccaatggaacttccaagatcaaaatgaaatggggcatggagatgaggcgatgccttcttcagtcccttcaacaaattgagagcatgattgaggccgaatcttctgtcaaagagaaggacatgtccaaggaattctttgaaaacaaatcagaaacatggccaattggagaatcacccaaaggggtggaggaaggctctattgggaaagtatgcagaacattgctagcaaagtctgtgttcaacagcctatatgcatctcctcaactcgaggggttttccgctgaatcaagaaaattgcttctcattgttcaggcacttagggacaacctggaacctggaaccttcgatcttggggggctatatgaagcaattgaggagtgcctgattaacgatccctgggttttgcttaatgcatcttggttcaactccttcctcacacatgcactgaaa
PQ423265   atggaagactttgtgcgacaatgcttcaatccaatgattgtcgagcttgcggaaaaagcaatgaaagaatatggggaagatccgaaaatcgagacaaacaaatttgccgcaatatgcacacacttagaagtctgtttcatgtattcggatttccattttattgacgaacgaggcgaatcaatgattgtagaatctggcgatccaaatgcattattgaaacaccgatttgagataatcgaagggagagaccgagcaatggcctggacagtggtgaatagtatctgcaacaccacaggggtcgaaaagcccaaattcctccctgatttgtatgactacagagagaacagattcattgaaattggagtaacgcgaagggaagttcacatgtactatttggaaaaagccaacaagataaaatcagagaaaacacatattcacatattctcattcactggagaggaaatggccaccaaggcggactacacccttgatgaagagagcagagcaagaataaaaaccagactgttcactataagacaagaaatggccagtagaggtctatgggattcctttcgtcaatccgagagaggcgaagagacaattgaagaaagatttgaaatcacaggaaccatgcgcaggcttgccgaccaaagtattccaccgaacttctccagccttgaaaactttagagcctatgtggatggattcgaaccgaacggctgcattgagggcaagctttctcaaatgtcaaaagaggtgaacgccagaattgagccatttctgaagacaacaccacgccctctcagattacctgatgggcctccctgtcctcagcggtcgaagttcttgctgatggatgcccttaagttgagcatcgaagaccctagtcatgagggggagggcataccgctgtatgatgcaatcaaatgcatgaagacattttttggctggaaagagcccaacatcgtaaagccgcatgagaaaggcataaaccctaattacctcctggcttggaagcaggtgctggcagaacttcaagacattgaaaatgaggagaaaattccaaaaacaaagaacatgaagaaaacaagccaattgaagtgggcacttggtgagaacatggctccagaaaaagtggactttgaggactgcaaagatgttagcgatctaagacagtacgacagtgacgaaccagagtctagatcactagcaagctggattcagagtgaattcaacaaggcatgcgaactgacagattcgagttggattgaacttgatgagataggggaagacgttgctccaatcgaacacattgcgagtgtgaggaggaactatttcacagcggaggtatcccattgcagggccactgaatacataatgaagggagtatacataaacacagccctattgaatgcatcctgtgcagccatggatgacttccaattgattccaatgataagtaagtgcagaactaaagaaggaagacggaggacaaatctgtatggattcattataaaaggaagatcccatttgaggaatgacaccgatgtggtaaactttgtgagcatggaattctctctaactgacccgaggctagagccacacaaatgggaaaagtactgtgttcttgagataggagacatgctcctacggactgcaataggccaagtattgaggcccatgttcctgtatgtgagaaccaatggaacttccaagatcaaaatgaaatggggcatggagatgaggcgatgccttcttcagtcccttcaacaaattgagagcatgattgaggccgaatcttctgtcaaagagaaggacatgtccaaggaattctttgaaaacaaatcagaaacatggccaattggagaatcacccaaaggggtggaggaaggctctattgggaaagtatgcagaacattgctagcaaagtctgtgttcaacagcctatatgcatctcctcaactcgaggggttttcagctgaatcaagaaaattgcttctcattgttcaggcacttagggacaacctggaacctggaaccttcgatcttggggggctatatgaagcaattgaggagtgcctgattaacgatccctgggttttgcttaatgcatcttggttcaactccttcctcacacatgcactgaaa
PV336299   atggaagactttgtgcgacaatgcttcaatccaatgatcgtcgagcttgcggaaaaggcaatgaaagaatatggggaagatccgaaaatcgaaactaacaagttcgctgcaatatgcactcatttggaagtctgtttcatgtattcggatttccatttcattgatgaacggggcgaatcaataattgtggaatctggcgatccaaatgcactactgaagcatcgatttgagataattgaaggaagagacagaacaatggcctggacagtggtaaatagcatctgcaacaccacgggagtcgagaagcccaagttccttcctgatttgtatgattacaaggagaaccgattcattgagattggagtgacacggagagaggtccatatatattacctagagaaagccaacaagataaaatccgagaagacacacatccacatcttctcatttactggagaagaaatggccactaaagcagactacacccttgacgaagaaagcagagcaaggattaaaaccaggctattcactataagacaagaaatggccagcaggggtctatgggattcctttcgtcagtccgaaagaggcgaagagacaattgaagaaagatttgaaatcacaggaaccatgcgcaggcttgccgaccaaagtctcccaccgaacttctccagccttgaaaactttagagcctatgtggatggattcgaaccgaacggctgcattgagggcaagctttctcaaatgtccaaagaagtgaacgccagaattgaaccatttttgaagacaacaccacgccctctcaaattgcctgatgggcccccctgctctcagcggtcaaaatttctgctgatggatgctttgaaattaagcattgaagacccaagtcatgagggagaggggataccactgtacgatgcaatcaaatgcatgaagacatttttcggctggaaagagcccaatgtaatcaaaccacatgaaaagggcataaaccctaactatctcctggcttggaagcaagtgctagcagaactccaggaccttgaaaatgaggagaaaatcccaaagacgaagaacatgaagaaaacaagtcaattaaagtgggcacttggtgagaacatggcaccggaaaaagtggactttgaggactgcaaggatgttggcgatctaaaacagtatgatagcgatgagccagagcctagatcgctagcgagttggatccagagtgaattcaataaggcatgtgaattgactgactcaagctggatagaactggacgaaataggggaagatgttgctccgattgaacacattgcaagcatgaggaggaattatttcacagcagaagtgtcccattgcagggccactgaatacataatgaaaggagtctacataaatacagctctgctcaatgcatcttgcgcggccatggatgacttccagctgattccaatgataagcaaatgcaggaccaaagaaggaagacggaaaacaaacctatatgggttcatcataaaaggaaggtctcatttgaggaatgataccgatgtagtgaattttgtaagtatggagttttctctcaccgacccaaggctggaaccacacaaatgggaaaagtactgcgttcttgaagtgggagatatgctcctgaggactgcaataggccaagtatcaagacccatgttcctgtatgttaggaccaacgggacctccaaaatcaagatgaaatggggtatggagatgaggcgttgccttcttcagtctcttcaacagattgagagcatgattgaggccgagtcttctgtcaaagaaaaagacatgactaaagaattttttgagaacaagtcggaaacgtggccaattggagaatcccccagaggggtagaggaaggatccattggaaaggtatgcagaaccctgctggcaaaatctgtgttcaacagtctatacgcatccccacaacttgaaggattttcagcagaatcgaggaaactgcttctcattgttcaggcacttagggacaacctggaacctggaaccttcgatcttggagggctatatgaagcaattgaggagtgcctgattaatgatccctgggttttgcttaatgcatcttggttcaactccttcctcacacatgcactgaaa
PV336331   atggaagactttgtgcgacaatgcttcaatccaatgatcgtcgagcttgcggaaaaggcaatgaaagaatatggggaagatccgaaaatcgaaactaacaagttcgctgcaatatgcactcatttggaagtctgtttcatgtattcggatttccatttcattgatgaacggggcgaatcaataattgtggaatctggcgatccaaatgcactactgaagcatcgatttgagataattgaaggaagagacagaacaatggcctggacagtggtaaatagcatctgcaacaccacgggagtcgagaagcccaagttccttcctgatttgtatgattacaaggagaaccgattcattgagattggagtgacacggagagaggtccatatatattacctagagaaagccaacaagataaaatccgagaagacacacatccacatcttctcatttactggagaagaaatggccactaaagcagactacacccttgacgaagaaagcagagcaaggattaaaaccaggctattcactataagacaagaaatggccagcaggggtctatgggattcctttcgtcagtccgaaagaggcgaagagacaattgaagaaagatttgaaatcacaggaaccatgcgcaggcttgccgaccaaagtctcccaccgaacttctccagccttgaaaactttagagcctatgtggatggattcgaaccgaacggctgcattgagggcaagctttctcaaatgtccaaagaagtgaacgccagaattgaaccatttttgaagacaacaccacgccctctcaaattgcctgatgggcccccctgctctcagcggtcaaaatttctgctgatggatgctttgaaattaagcattgaagacccaagtcatgagggagaggggataccactgtacgatgcaatcaaatgcatgaagacatttttcggctggaaagagcccaatgtaatcaaaccacatgaaaagggcataaaccctaactatctcctggcttggaagcaagtgctagcagaactccaggaccttgaaaatgaggagaaaatcccaaagacgaagaacatgaagaaaacaagtcaattaaagtgggcacttggtgagaacatggcaccggaaaaagtggactttgaggactgcaaggatgttggcgatctaaaacagtatgatagcgatgagccagagcctagatcgctagcgagttggatccagagtgaattcaataaggcatgtgaattgactgactcaagctggatagaactggacgaaataggggaagatgttgctccgattgaacacattgcaagcatgaggaggaattatttcacagcagaagtgtcccattgcagggccactgaatacataatgaaaggagtctacataaatacagctctgctcaatgcatcttgcgcggccatggatgacttccagctgattccaatgataagcaaaagcaggaccaaagaaggaagacggaaaacaaacctatatgggttcatcataaaaggaaggtctcatttgaggaatgataccgatgtagtgaattttgtaagtatggagttttctctcaccgacccaaggctggaaccacacaaatgggaaaagtactgcgttcttgaagtgggagatatgctcctgaggactgcaataggccaagtatcaagacccatgttcctgtatgttaggaccaacgggacctccaaaatcaagatgaaatggggtatggagatgaggcgttgccttcttcagtctcttcaacagattgagagcatgattgaggccgagtcttctgtcaaagaaaaagacatgactaaagaattttttgagaacaagtcggaaacgtggccaattggagaatcccccagaggggtagaggaaggatccattgggaaggtatgcagaaccctgctggcaaaatctgtgttcaacagtctatacgcatccccacaacttgaaggattttcagcagaatcgaggaaactgcttctcattgttcaggcacttagggacaacctggaacctggaaccttcgatcttggagggctatatgaagcaattgaggagtgcctggttaatgatccctgggttttgcttaatgcatcttggttcaactccttcctcacacatgcactgaaa
PQ859348   atggaagactttgtgcgacaatgcttcaatccaatgatcgtcgagcttgcggaaaaggcaatgaaagaatatggggaagatccgaaaatcgaaactaacaagttcgctgcaatatgcactcatttggaagtctgtttcatgtattcggatttccatttcattgatgaacggggcgaatcaataattgtggaatctggcgatccaaatgcactactgaagcatcgatttgagataattgaaggaagagacagaacaatggcctggacagtggtaaatagcatctgcaacaccacgggagtcgagaagcccaagttccttcctgatttgtatgattacaaggagaaccgattcattgagattggagtgacacggagagaggtccatatatattacctagagaaagccaacaagataaaatccgagaagacacacatccacatcttctcatttactggagaagaaatggccactaaagcagactacacccttgacgaagaaagcagagcaaggattaaaaccaggctattcactataagacaagaaatggccagcaggggtctatgggattcctttcgtcagtccgaaagaggcgaagagacaattgaagaaagatttgaaatcacaggaaccatacgcaggcttgccgaccaaagtctcccaccgaacttctccagccttgaaaactttagagcctatgtggatggattcgaaccgaacggctgcattgagggcaagctttctcaaatgtccaaagaagtgaacgccagaattgaaccatttttgaagacaacaccacgccctctcaaattgcctgatgggcccccctgctctcagcggtcaaaatttctgctgatggatgctttgaaattaagcattgaagacccaagtcatgagggagaggggataccactgtacgatgcaatcaaatgcatgaagacatttttcggctggaaagagcccaatgtaatcaaaccacatgaaaagggcataaaccctaactatctcctggcttggaagcaagtgctagcagaactccaggaccttgaaaatgaggagaaaatcccaaagacgaagaacatgaagaaaacaagtcaattaaagtgggcacttggtgagaacatggcaccggaaaaagtggactttgaggactgcaaggatgttggcgatctaaaacagtatgatagcgatgagccagtgcctagatcgctagcgagttggatccagagtgaattcaataaggcatgtgaattgactgactcaagctggatagacctggacgaaataggggaagatgttgccccgattgaacacattgcaagcatgaggaggaattatttcacagcagaagtgtcccattgcagggccactgaatacataatgaaaggagtctacataaatacagctctgctcaatgcatcttgcgcggccatggatgacttccagctgattccaatgataagcaaatgcaggaccaaagaaggaagacggaaaacaaacctatatgggttcatcataaaaggaaggtctcatttgaggaatgataccgatgtagtgaattttgtaagtatggagttttctctcaccgacccaaggctggaaccacacaaatggggaaagtactgcgttcttgaagtgggagatatgctcctgaggactgcaataggccaagtatcaagacccatgttcctgtatgttaggaccaacgggacctccaaaatcaagatgaaatggggtatggagatgaggcgttgccttcttcagtctcttcaacagattgagagcatgattgaggccgagtcttctgtcaaagaaaaagacatgactaaagaattttttgagaacaagtcggaaacgtggccaattggagaatcccccagaggggtagaggaaggatccattgggaaggtatgcagaaccctgctggcaaaatctgtgttcaacagtctatacgcatccccacaacttgaaggattttcagcagaatcgaggaaactgcttctcattgttcaggcacttagggacaacctggaacctggaaccttcgatcttggagggctatatgaagcaattgaggagtgcctgattaatgatccctgggttttgcttaatgcatcttggttcaactccttcctcacacatgcactgaaa
PQ378126   atggaagactttgtgcgacaatgcttcaatccaatgattgtcgagcttgcggaaaaagcaatgaaagaatatggggaagatccgaaaatcgagacaaacaaatttgccgcaatatgcacacacttagaagtctgtttcatgtattcggatttccattttattgacgaacgaggcgaatcaatgattgtagaatctggcgatccaaatgcattattgaaacaccgatttgagataatcgaagggagagaccgagcaatggcctggacagtggtgaatagtatctgcaacaccacaggggtcgaaaagcccaaattcctccctgatttgtatgactacagagagaacagattcattgaaattggagtaacgcgaagggaagttcacatatactatttggaaaaagccaacaagataaaatcagagaaaacacatattcacatattctcattcactggagaggaaatggccaccaaggcggactacacccttgatgaagagagcagagcaagaataaaaaccagactgttcactataagacaagaaatggccagtagaggtctatgggattcctttcgtcaatccgagagaggcgaagagacaattgaagaaagatttgaaatcacaggaaccatgcgcaggcttgccgaccaaagtattccaccgaacttctccagccttgaaaactttagagcctatgtggatggattcgaaccgaacggctgcattgagggcaagctttctcaaatgtcaaaagaggtgaacgccagaattgagccatttctgaagacaacaccacgccctctcagattacctgatgggcccccctgtcctcagcggtcgaagttcttgctgatggatgcccttaagttgagcatcgaagaccctagtcatgagggggagggcataccgctgtatgatgcaatcaaatgcatgaagacattttttggctggaaagagcccaacatcgtaaagccgcatgagaaaggcataaaccctaattacctcctggcttggaagcaggtgctggcagaacttcaagacattgaaaatgaggagaaaattccaaaaacaaagaacatgaagaaaacaagccaattgaagtgggcacttggtgagaacatggctccagaaaaagtggactttgaggactgcaaagatgttagcgatctaagacagtacgacagtgacgaaccagagtctagatcactagcaagctggattcagagtgaattcaacaaggcatgcgaactgacagattcgagttggattgaacttgatgagataggggaagacgttgctccaatcgaacacattgcgagtgtgaggaggaactatttcacagcggaggtatcccattgcagggccactgaatacataatgaagggagtatacataaacacagccctattgaatgcatcctgtgcagccatggatgacttccaattgattccaatgataagtaagtgcagaactaaagaaggaagacggaggacaaatctgtatggattcattataaaaggaagatcccatttgaggaatgacaccgatgtggtaaactttgtgagcatggaattctctctaactgacccgaggctagagccacacaaatgggaaaagtactgtgttcttgagataggagacatgctcctacggactgcaataggccaagtattgaggcccatgttcctgtatgtgagaaccaatggaacttccaagatcaaaatgaaatggggcatggagatgaggcgatgccttcttcagtcccttcaacaaattgagagcatgattgaggccgaatcttctgtcaaagagaaggacatgtccaaggaattctttgaaaacaaatcagaaacatggccaattggagaatcacccaaaggggtggaggaaggctctattgggaaagtatgcagaacattgctagcaaagtctgtgttcaacagcctatatgcatctcctcaactcgaggggttttcagctgaatcaagaaaattgcttctcattgttcaggcacttagggacaacctggaacctggaaccttcgatcttggggggctatatgaagcaattgaggagtgcctgattaacgatccctgggttttgcttaatgcatcttggttcaactccttcctcacacatgcactgaaa
OQ964219   atggaagactttgtgcgacaatgcttcaatccaatgattgtcgagcttgcggaaaaagcaatgaaagaatatggggaagatccgaaaatcgagacaaacaaatttgccgcaatatgcacacacttagaagtctgtttcatgtattcggatttccattttattgatgaacgaggcgaatcaatgattgtagaatctggcgatccaaatgcattattgaaacaccgatttgagataatcgaagggagagaccgtgcaatggcctggacagtggtgaatagtatctgcaacaccacaggggtcgaaaagcccaaattcctccctgatttgtatgactacaaagagaaccgattcattgaaattggagtaacgcgaagggaagttcacatatactatttagaaaaagccaacaagataaaatcagagaaaacacatattcacatattctcattcactggagaggaaatggccaccaaggcggactacacccttgatgaagagagcagagcaagaataaaaaccagactgttcactataagacaagaaatggccagtagaggtctatgggattcctttcgtcagtccgagagaggcgaagagacaattgaagaaagatttgaaatcacaggaaccatgcgcaggcttgccgaccaaagtctcccaccgaacttctccagccttgaaaactttagagcctatgtggatggattcgaaccgaacggctgcattgagggcaaactttctcaaatgtcaaaagaagtgaacgccagaattgagccatttctgaagacaacaccacgccctctcagattacctgatgggcctccctgttctcagcggtcgaagttcttgctgatggatgcccttaagttgagcatcgaagaccctagccatgagggggagggcataccgctgtatgatgcaatcaaatgcatgaagacattttttggctggaaagagcccaacatcgtaaagccgcatgagaaaggcataaaccctaattacctcctggcttggaagcaggtgctggcagaacttcaagacattgaaaatgaggagaaaattccaaaaacaaagaacatgaagaaaacaagccaattgaagtgggcacttggtgagaacatggctccagaaaaagtggactttgaggactgcaaagatgttagcgatctaagacagtacgacagtgacgaaccagagtctagatcactagcaagctggattcagagtgaattcaacaaggcatgcgaactgacagattcgagttggattgaacttgatgagataggggaagacgttgctccaatcgaacacattgcgagtgtgaggaggaactatttcacagcggaggtatcccattgcagggccactgaatacataatgaagggagtatacataaacacagccctattgaatgcatcctgtgcagccatggatgacttccaactgattccaatgataagtaagtgcagaactaaagaaggaagacggaagacaaatctgtatggattcattataaaaggaagatcccatttgaggaatgacaccgatgtggtaaactttgtgagcatggaattctctctaactgacccgaggctagagccacacaaatgggaaaagtactgtgttcttgagataggagacatgctcctacggactgcaataggccaagtgtcgaggcccatgttcctgtatgtgagaaccaatgggacttccaagatcaaaatgaaatggggcatggagatgaggcgatgccttcttcagtcccttcaacaaattgagagcatgattgaggccgaatcttctgtcaaagagaaggacatgtccaaggaattctttgaaaacaaatcagaaacatggccaattggagaatcacccaaaggggtggaggaaggctctattgggaaagtatgcagaacattgctagcaaagtctgtgttcaacagcctatatgcatctccacaactcgaggggttttcagctgaatcaagaaaattgcttctcattgttcaggcacttagggacaacctggaacctggaaccttcgatcttggggggctatatgaagcaattgaggagtgcctgattaacgatccctgggttttgcttaatgcgtcttggttcaactccttcctcacacatgcactgaaa
PQ711816   atggaagactttgtgcgacaatgcttcaatccaatgattgtcgagcttgcggaaaaagcaatgaaagaatatggggaagatccgaaaatcgagacaaacaaatttgccgcaatatgcacacacttagaagtctgtttcatgtattcggatttccattttattgatgaacgaggcgaatcaatgattgtagaatctggcgatccaaatgcattattgaaacaccgatttgagataatcgaagggagagaccgagcaatggcctggacagtggtgaatagtatctgcaacaccacaggggtcgaaaagcccaaattcctccctgatttgtatgactacaaagagaaccgattcattgaaattggagtaacgcgaagggaagttcacatatactatttagaaaaagccaacaagataaaatcagagaaaacacatattcacatattctcattcactggagaggaaatggccaccaaggcggactacacccttgatgaagagagcagagcaagaataaaaaccagactgttcactataagacaagaaatggccagtagaggtctatgggattcctttcgtcagtccgagagaggcgaagagacaattgaagaaagatttgaaatcacaggaaccatgcgcaggcttgccgaccaaagtcttccaccgaacttctccagccttgaaaactttagagcctatgtggatggattcgaaccgaacggctgcattgagggcaaactttctcaaatgtcaaaagaagtgaacgccagaattgagccatttctgaagacaacaccacgccctctcagattacctgatgggcctccctgttctcagcggtcgaagttcttgctgatggatgcccttaagttgagcatcgaagaccctagccatgagggggagggcataccgctgtatgatgcaatcaaatgcatgaagacattttttggctggaaagagcccaacatcgtaaagccgcatgagaaaggcataaaccctaattacctcctggcttggaagcaggtgctggcagaacttcaagacattgaaaatgaggagaaaattccaaaaacaaagaacatgaagaaaacaagccaattgaagtgggcacttggtgagaacatggctccagaaaaagtggactttgaggactgcaaagatgttagcgatctaagacagtacgacagtgacgaaccagagtctagatcactagcaagctggattcagagtgaattcaacaaggcatgcgaactgacagattcgagttggattgaacttgatgagataggggaagacgttgctccaatcgaacacattgcgagtgtgaggaggaactatttcacagcggaggtatcccattgcagggccactgaatacataatgaagggagtatacataaacacagccctattgaatgcatcctgtgcagccatggatgacttccaactgattccaatgataagtaagtgcagaacaaaagaaggaagacggaagacaaatctgtatggattcattataaaaggaagatcccatttgaggaatgacaccgatgtggtaaactttgtgagcatggaattctctctaactgacccgaggctagagccacacaaatgggaaaagtactgtgttcttgagataggagacatgctcctacggactgcaataggccaagtgtcgaggcccatgttcctgtatgtgagaaccaatgggacttccaagatcaaaatgaaatggggcatggagatgaggcgatgccttcttcagtcccttcaacaaattgagagcatgattgaggccgaatcttctgtcaaagagaaggacatgtccaaggaattctttgaaaacaaatcagaaacatggccaattggagaatcacccaaaggggtggaggaaggctctattgggaaagtatgcagaacattgctagcaaagtctgtgttcaacagcctatatgcatctccacaactcgaggggttttcagctgaatcaagaaaattgcttctcattgttcaggcacttagggacaacctggaacctggaaccttcgatcttggggggctatatgaagcaattgaggagtgcctgattaacgatccctgggttttgcttaatgcgtcttggttcaactccttcctcacacatgcactgaaa
PQ686606   atggaagactttgtgcgacaatgcttcaatccaatgattgtcgagcttgcggaaaaagcaatgaaagaatatggggaagatccgaaaatcgagacaaacaaatttgccgcaatatgcacacacttagaagtctgtttcatgtactcggatttccattttattgacgaacgaggcgaatcaatgattgtagaatctggcgatccaaatgcattattgaaacaccgatttgagataatcgaagggagagaccgagcaatggcctggacagtggtgaatagtatctgcaacaccacaggggtcgaaaagcccaaattcctccctgatttgtatgactacagagagaacagattcattgaaattggagtaacgcgaagggaagttcacatatactatttggaaaaagccaacaagataaaatcagagaaaacacatattcacatattctcattcactggagaggaaatggccaccaaggcggactacacccttgatgaagagagcagagcaagaataaaaaccagactgttcactataagacaagaaatggccagtagaggtctatgggattcctttcgtcaatccgagagaggcgaagagacaattgaagaaagatttgaaatcacaggaaccatgcgcaggcttgccgaccaaagtattccaccgaacttctccagccttgaaaactttagagcctatgtggatggattcgaaccgaacggctgcattgagggcaagctttctcaaatgtcaaaagaggtgaacgccagaattgagccatttctgaagacaacaccacgccctctcagattacctgatgggcctccctgtcctcagcggtcgaagttcttgctgatggatgcccttaagttgagcatcgaagaccctagtcatgagggggagggcataccgctgtatgatgcagtcaaatgcatgaagacattttttggctggaaagagcccaacatcgtaaagccgcatgaaaaaggcataaaccctaattacctcctggcttggaagcaggtgctggcagaacttcaagacattgaaaatgaggagaaaattccaaaaacaaagaacatgaagaaaacaagccaattgaagtgggcacttggtgagaacatggctccagaaaaagtggactttgaggactgcaaagatgttagcgatctaagacagtacgacagtgacgaaccagagtctagatcactagcaagctggattcagagtgaattcaacaaggcatgcgaactgacagattcgagttggattgaacttgatgagataggggaagacattgctccaatcgaacacattgcgagtgtgaggaggaactatttcacagcggaggtatcccattgcagggccactgaatacataatgaagggagtatacataaacacagccctattgaatgcatcctgtgcagccatggatgacttccaattgattccaatgataagtaagtgcagaactaaagaaggaagacggaggacaaatctgtatggattcattataaaaggaagatcccatttgaggaatgacaccgatgtggtaaactttgttagcatggaattctctctaactgacccgaggctagagccacacaaatgggaaaagtactgtgttcttgagataggagacatgctcctacggactgcaataggccaagtattgaggcccatgttcctgtatgtgagaaccaatggaacttccaagatcaaaatgaaatggggcatggagatgaggcgatgccttcttcagtcccttcaacaaattgagagcatgattgaggccgaatcttctgtcaaagagaaggacatgtccaaggaattctttgaaaacaaatcagaaacatggccaattggagaatcacccaaaggggtggaggaaggctctattgggaaagtatgcagaacattgctagcaaagtctgtgttcaacagcctatatgcatctcctcaactcgaggggttttcagctgaatcaagaaaattgcttctcattgttcaggcacttagggacaacctggaacctggaaccttcgatcttggggggctatatgaagcaattgaggagtgcctgattaacgatccctgggttttgcttaatgcatcttggttcaactccttcctcacacatgcactgaaa
PP914093   atggaagactttgtgcgacaatgcttcaatccaatgattgtcgagcttgcggaaaaagcaatgaaagaatatggggaagatccgaaaatcgagacaaacaaatttgccgcaatatgcacacacttagaagtctgtttcatgtattcggatttccattttattgacgaacgaggcgaatcaatgattgtagaatctggcgatccaaatgcattattgaaacaccgatttgagataatcgaagggagagaccgagcaatggcctggacagtggtgaatagtatctgcaacaccacaggggtcgaaaagcccaaattcctccctgatttgtatgactacagagagaacagattcattgaaattggagtaacgcgaagggaagttcacatatactatttggaaaaagccaacaagataaaatcagagaaaacacatattcacatattctcattcactggagaggaaatggccaccaaggcggactacacccttgatgaagagagcagagcaagaataaaaaccagactgttcactataagacaagaaatggccagtagaggtctatgggattcctttcgtcaatccgagagaggcgaagagacaattgaagaaagatttgaaatcacaggaaccatgcgcaggcttgccgaccaaagtatcccaccgaacttctccagccttgaaaactttagagcctatgtggatggattcgaaccgaacggctgcattgagggcaagctttctcaaatgtcaaaagaggtgaacgccagaattgagccatttctgaagacaacaccacgccctctcagattacctgatgggcctccctgtcctcagcggtcgaagttcttgctgatggatgcccttaagttgagcatcgaagaccctagtcatgagggggagggcataccgctgtatgatgcaatcaaatgcatgaagacattttttggctggaaagagcccaacatcgtaaagccgcatgagaaaggcataaaccctaattacctcctggcttggaagcaggtgctggcagaacttcaagacattgaaaatgaggagaaaattccaaaaacaaagaacatgaagaaaacaagccaattgaagtgggcacttggtgagaacatggctccagaaaaagtggactttgaggactgcaaagatgttagcgatctaagacagtacgacagtgacgaaccagagtctagatcactagcaagctggattcagagtgaattcaacaaggcatgcgaactgacagattcgagttggattgaacttgatgagataggggaagacgttgctccaatcgaacacattgcgagtgtgaggaggaactatttcacagcggaggtatcccattgcagggccactgaatacataatgaagggagtatacataaacacagccctattgaatgcatcctgtgcagccatggatgacttccaattgattccaatgataagtaagtgcagaactaaagaaggaagacggaggacaaatctgtatggattcattataaaaggaagatcccatttgaggaatgacaccgatgtggtaaactttgtgagcatggaattctctctaactgacccgaggctagagccacacaaatgggaaaagtactgtgttcttgagataggagacatgctcctacggactgcaataggccaagtattgaggcccatgttcctgtatgtgagaaccaatggaacttccaagatcaaaatgaaatggggcatggagatgaggcgatgccttcttcagtcccttcaacaaattgagagcatgattgaggccgaatcttctgtcaaagagaaggacatgtccaaggaattctttgaaaacaaatcagaaacatggccaattggagaatcacccaaaggggtggaggaaggctctattgggaaagtatgcagaacattgctagcaaagtctgtgttcaacagtctatatgcatctcctcaactcgaggggttttcagctgaatcaagaaaattgcttctcattgttcaggcacttagggacaacctggaacctggaaccttcgatcttggggggctatatgaagcaattgaggagtgcctgattaacgatccctgggttttgcttaatgcatcttggttcaactccttcctcacacatgcactgaaa
PQ686603   atggaagactttgtgcgacaatgcttcaatccaatgattgtcgagcttgcggaaaaagcaatgaaagaatatggggaagatccgaaaatcgagacaaacaaatttgccgcaatatgcacacacttagaagtctgtttcatgtattcggatttccattttattgacgaacgaggcgaatcaatgattgtagaatctggcgatccaaatgcattattgaaacaccgatttgagataatcgaagggagagaccgagcaatggcctggacagtggtgaatagtatctgcaacaccacagggatcgaaaagcccaaattcctccctgatttgtatgactacagagagaacagattcattgaaattggagtaacgcgaagggaagttcacatatactatttggaaaaagccaacaagataaaatcagagaaaacacatattcacatattctcattcactggagaggaaatggccaccaaggcggactacacccttgatgaagagagcagagcaagaataaaaaccagactgttcactataagacaagaaatggccagtagaggtctatgggattcctttcgtcaatccgagagaggcgaagagacaattgaagaaagatttgaaatcacaggaaccatgcgcaggcttgccgaccaaagtattccaccgaacttctccagccttgaaaactttagagcctatgtggatggattcgaaccgaacggctgcattgagggcaagctttctcaaatgtcaaaagaggtgaacgccagaattgagccatttctgaagacaacaccacgccctctcagattacctgatgggcctccctgtcctcagcggtcgaagttcttgctgatggatgcccttaagttgagcatcgaagaccctagtcatgagggggagggcataccgctgtatgatgcaatcaaatgcatgaagacattttttggctggaaagagcccaacatcgtaaagccgcatgaaaaaggcataaaccctaattacctcctggcttggaagcaggtgctggcagaacttcaagacattgaaaatgaggagaaaattccaaaaacaaagaacatgaagaaaacaagccaattgaagtgggcacttggtgagaacatggctccagaaaaagtggactttgaggactgcaaagatgttagcgatctaagacagtacgacagtgacgaaccagagtctagatcactagcaagctggattcagagtgaattcaacaaggcatgcgaactgacagattcgagttggattgaacttgatgagataggggaagacattgctccaatcgaacacattgcgagtgtgaggaggaactatttcacagcggaggtatcccattgcagggccactgaatacataatgaagggagtatacataaacacagccctattgaatgcatcctgtgcagccatggatgacttccaattgattccaatgataagtaagtgcagaactaaagaaggaagacggaggacaaatctgtatggattcattataaaaggaagatcccatttgaggaatgacaccgatgtggtaaactttgtgagcatggaattctctctaactgacccgaggctagagccacacaaatgggaaaagtactgtgttcttgagataggagacatgctcctacggactgcaataggccaagtattgaggcccatgttcctgtatgtgagaaccaatggaacttccaagatcaaaatgaaatggggcatggagatgaggcgatgccttcttcagtcccttcaacaaattgagagcatgattgaggccgaatcttctgtcaaagagaaggacatgtccaaggaattctttgaaaacaaatcagaaacatggccaattggagaatcacccaaaggggtggaggaaggctctattgggaaagtatgcagaacattgctagcaaagtctgtgttcaacagtctatatgcatctcctcaactcgaggggttttcagctgaatcaagaaaattgcttctcattgttcaggcacttagggacaacctggaacctggaaccttcgatcttggggggctatatgaagcaattgaggagtgcctgattaacgatccctgggttttgcttaatgcatcttggttcaactccttcctcacacatgcactgaaa
PQ859340   atggaagactttgtgcgacaatgcttcaatccaatgatcgtcgagcttgcggaaaaggcaatgaaagaatatggggaagatccgaaaatcgaaactaacaagttcgctgcaatatgcactcatttggaagtctgtttcatgtattcggatttccatttcattgatgaacggggcgaatcaataattgtggaatctggcgatccaaatgcactactgaagcatcgatttgagataattgaaggaagagacagaacaatggcctggacagtggtaaatagcatctgcaacaccacgggagtcgagaagcccaagttccttcctgatttgtatgattacaaggagaaccgattcattgagattggagtgacacggagagaggtccatatatattacctagagaaagccaacaagataaaatccgagaagacacacatccacatcttctcatttactggagaagaaatggccactaaagcagactacacccttgacgaagaaagcagagcaaggattaaaaccaggctattcactataagacaagaaatggccagcaggggtctatgggattcctttcgtcagtccgaaagaggcgaagagacaattgaagaaagatttgaaatcacaggaaccatgcgcaggcttgccgaccaaagtctcccaccgaacttctccagccttgaaaactttagagcctatgtggatggattcgaaccgaacggctgcattgagggcaagctttctcaaatgtccaaagaagtgaacgccagaattgaaccatttttgaagacaacaccacgccctctcaaattgcctgatgggcccccctgctctcagcggtcaaaatttctgctgatggatgctttgaaattaagcattgaagacccaagtcatgagggagaggggataccactgtacgatgcaatcaaatgcatgaagacatttttcggctggaaagagcccaatgtaatcaaaccacatgaaaagggcataaaccctaactatctcctggcttggaagcaagtgctagcagaactccaggaccttgaaaatgaggagaaaatcccaaagacgaagaacatgaagaaaacaagtcaattaaagtgggcacttggtgagaacatggcaccggaaaaagtggactttgaggactgcaaggatgttggcgatctaaaacagtatgatagcgatgagccagagcctagatcgctagcgagttggatccagagtgaattcaataaggcatgtgaattgactgactcaagctggatagaactggacgaaataggggaagatgttgctccgattgaacacattgcaagcatgaggaggaattatttcacagcagaagtgtcccattgcagggccactgaatacataatgaaaggagtctacataaatacagctctgctcaatgcatcttgcgcggccatggatgacttccagctgattccaatgataagcaaatgcaggaccaaagaaggaagacggaaaacaaacctatatgggttcatcataaaaggaaggtctcatttgaggaatgataccgatgtagtgaattttgtaagtatggagttttctctcaccgacccaaggctggaaccacacaaatgggaaaagtactgcgttcttgaagtgggagatatgctcctgaggactgcaataggccaagtatcaagacccatgttcctgtatgttaggaccaacgggacctccaaaatcaagatgaaatggggtatggagatgaggcgttgccttcttcagtctcttcaacagattgagagcatgattgaggccgagtcttctgtcaaagaaaaagacatgactaaagaattttttgagaacaagtcggaaacgtggccaattggagaatcccccagaggggtagaggaaggatccattgggaaggtatgcagaaccctgctggcaaaatctgtgttcaacagtctatacgcatccccacaacttgaaggattttcagcagaatcgaggaaactgcttctcattgttcaggcacttagggacaacctggaacctggaaccttcgatcttggagggctatatgaagcaattgaggagtgcctgattaatgatccctgggttttgcttaatgcatcttggttcaactccttcctcacacatgcactgaaa
PP752377   atggaagactttgtgcgacaatgcttcaatccaatgattgtcgagcttgcggaaaaagcaatgaaagaatatggggaagatccgaaaatcgagacaaacaaatttgccgcaatatgcacacacttagaagtctgtttcatgtattcggatttccattttattgacgaacgaggcgaatcaatgattgtagaatctggcgatccaaatgcattattgaaacaccgatttgagataatcgaagggagagaccgagcaatggcctggacagtggtgaatagtatctgcaacaccacaggggtcgaaaagcccaaattcctccctgatttgtatgactacagagagaacagattcattgaaattggagtaacgcgaagggaagttcacatatactatttagaaaaagccaacaagataaaatcagagaaaacacatattcacatattctcattcactggagaggaaatggccaccaaggcggactacacccttgatgaagagagcagagcaagaataaaaaccagactgttcactataagacaagaaatggccagtagaggtctatgggattcctttcgtcaatccgagagaggcgaagagacaattgaagaaagatttgaaatcacaggaaccatgcgcaggcttgccgaccaaagtcttccaccgaacttctccagccttgaaaactttagagcctatgtggatggattcgaaccgaacggctgcattgagggcaagctttctcaaatgtcaaaagaggtgaacgccagaattgagccatttctgaagacaacaccacgccctctcagattacctgatgggcctccctgtcctcagcggtcgaagttcttgctgatggatgcccttaagttgagcatcgaagaccctagtcatgagggggagggcataccgctgtatgatgcaatcaaatgcatgaagacattttttggctggaaagagcccaacatcgtaaagccgcatgagaaaggcataaaccctaattacctcctggcttggaagcaggtgctggcagaacttcaagacattgaaaatgaggagaaaattccaaaaacaaagaacatgaagaaaacaagccaattgaagtgggcacttggtgagaacatggctccagaaaaagtggactttgaggactgcaaagatgttggcgatctaagacagtacgacagtgacgaaccagagtctagatcactagcaagctggattcagagtgaattcaacaaggcatgcgaactgacagattcgagttggattgaacttgatgagataggggaagacgttgctccaatcgaacacattgcgagtgtgaggaggaactatttcacagcggaggtatcccattgcagggccactgaatacataatgaagggagtatacataaacacagccctattgaatgcatcctgtgcagccatggatgacttccaattgattccaatgataagtaagtgcagaactaaagaaggaagacggaagacaaatctgtatggattcattataaaaggaagatcccacttgaggaatgacaccgatgtggtaaattttgtgagcatggaattctctctaactgacccgaggctagagccacacaaatgggaaaagtactgtgttcttgagataggagacatgctcctacggactgcaataggccaagtattgaggcccatgttcctgtatgtgagaaccaatggaacttccaagatcaaaatgaaatggggcatggagatgaggcgatgccttcttcagtcccttcaacaaattgagagcatgattgaggccgaatcttctgtcaaagagaaggacatgtccaaggaattctttgaaaacaaatcagaaacatggccaattggagaatcacccaaaggggtggaggaaggctctattgggaaagtatgcagaacattgctagcaaagtctgtgttcaacagcctatatgcatctcctcaactcgaggggttttcagctgaatcaagaaaattgcttctcattgttcaggcacttagggacaacctggaacctggaaccttcgatcttggggggctatatgaagcaattgaggagtgcctgattaacgatccctgggttttgcttaatgcatcttggttcaactccttcctcacacatgcactgaaa
OQ959939   atggaagactttgtgcgacaatgcttcaatccaatgattgtcgagcttgcggaaaaagcaatgaaagaatatggggaagatccgaaaatcgagacaaacaaatttgccgcaatatgcacacacttagaagtctgtttcatgtattcggatttccattttattgatgaacggggcgaatcaatgattgtagaatctggcgatccaaatgcattattgaaacaccgatttgagataatcgaagggagagaccgagcaatggcctggacagtggtgaatagtatctgcaacaccacaggggtcgaaaagcccaaattcctccctgatttgtatgactacaaagagaaccgattcattgaaattggagtaacgcgaagggaagttcacatatactatttagaaaaagccaacaagataaaatcagagaaaacacatattcacatattctcattcactggagaggaaatggccaccaaggcggactacacccttgatgaagagagcagggcaagaataaaaaccagactgttcactataagacaagaaatggccagtagaggtctatgggattcctttcgtcagtccgagagaggcgaagagacaattgaagaaagatttgaaatcacaggaaccatgcgcaggcttgccgaccaaagtctcccaccgaacttctccagccttgaaaactttagagcctatgtggatggattcgaaccgaacggctgcattgagggcaaactttctcaaatgtcaaaagaagtgaacgccagaattgagccatttctgaagacaacaccacgccctctcagattacctgatgggcctccctgttctcagcggtcgaagttcttgctgatggatgcccttaagttgagcatcgaagaccctagccatgagggggagggcataccgctgtatgatgcaatcaaatgcatgaagacattttttggctggaaagagcccaacatcgtaaagccgcatgagaaaggcataaaccctaattacctcctggcttggaagcaggtgctggcagaacttcaagacattgaaaatgaggagaaaattccaaaaacaaagaacatgaagaaaacaagccaattgaagtgggcacttggtgagaacatggctccagaaaaagtggactttgaggactgcaaagatgttagcgatctaagacagtacgacagtgacgaaccagagtctagatcactagcaagctggattcagagtgaattcaacaaggcatgcgaactgacagattcgagttggattgaacttgatgagataggggaagacgttgctccaatcgaacacattgcgagtgtgaggaggaactatttcacagcggaggtatcccattgcagggccactgaatacataatgaagggagtatacataaacacagccctattgaatgcatcctgtgcagccatggatgacttccaactgattccaatgataagtaagtgcagaactaaagaaggaagacggaagacaaatctgtatggattcattataaaaggaagatcccatttgaggaatgacaccgatgtggtaaactttgtgagcatggaattctctctaactgacccgaggctagagccacacaaatgggaaaagtactgtgttcttgagataggagacatgctcctacggactgcaataggccaagtgtcgaggcccatgttcctgtatgtgagaaccaatgggacttccaagatcaaaatgaaatggggcatggagatgaggcgatgccttcttcagtcccttcaacaaattgagagcatgattgaggccgaatcttctgtcaaagagaaggacatgtccaaggaattctttgaaaacaaatcagaaacatggccaattggagaatcacccaaaggggtggaggaaggctctattgggaaagtatgcagaacattgctagcaaagtctgtgttcaacagcctatatgcatctccacaactcgaggggttttcagctgaatcaagaaaattgcttctcattgttcaggcacttagggacaacctggaacctggaaccttcgatcttggggggctatatgaagcaattgaggagtgcctgattaacgatccctgggttttgcttaatgcgtcttggttcaactccttcctcacacatgcactgaaa
OQ958859   atggaagactttgtgcgacaatgcttcaatccaatgattgtcgagcttgcggaaaaagcaatgaaagaatatggggaagatccgaaaatcgagacaaacaaatttgccgcaatatgcacacacttagaagtctgtttcatgtattcggatttccattttattgatgaacgaggcgaatcaatgattgtagaatctggcgatccaaatgcattattgaaacaccgatttgagataatcgaagggagagaccgagcaatggcctggacagtggtgaatagtatctgcaacaccacaggggtcgaaaagcccaaattcctccctgatttgtatgactacaaagagaaccgattcattgaaattggagtaacgcgaagggaagttcacatatactatttagaaaaagccaacaagataaaatcagagaaaacacatattcacatattctcattcactggagaggaaatggccaccaaggcggactacacccttgatgaagagagcagagcaagaataaaaaccagactgttcactataagacaagaaatggccagtagaggtctatgggattcctttcgtcagtccgagagaggcgaagagacaattgaagaaagatttgaaatcacaggaaccatgcgcaggcttgccgaccaaagtcttccaccgaacttctccagccttgaaaactttagagcctatgtggatggattcgaaccgaacggctgcattgagggcaaactttctcaaatgtcaaaagaagtgaacgccagaattgagccatttctgaagacaacaccacgccctctcagattacctgatgggcctccctgttctcagcggtcgaagttcttgctgatggatgcccttaagttgagcatcgaagaccctagccatgagggggagggcataccgctgtatgatgcaatcaaatgcatgaagacattttttggctggaaagagcccaacatcgtaaagccgcatgagaaaggcataaaccctaattacctcctggcttggaagcaggtgctggcagaacttcaagacattgaaaatgaggagaaaattccaaaaacaaagaacatgaagaaaacaagccaattgaagtgggcacttggtgagaacatggctccagaaaaagtggactttgaggactgcaaagatgttagcgatctaagacagtacgacagtgacgaaccagagtctagatcactagcaagctggatccagagtgaattcaacaaggcatgcgaactgacagattcgagttggattgaacttgatgagataggggaagacgttgctccaatcgaacacattgcgagtgtgaggaggaactatttcacagcggaggtatcccattgcagggccactgaatacataatgaagggagtatacataaacacagccctattgaatgcatcctgtgcagccatggatgacttccaactgattccaatgataagtaagtgcagaactaaagaaggaagacggaagacaaatctgtatggattcattataaaaggaagatcccatttgaggaatgacaccgatgtggtaaactttgtgagcatggaattctctctaactgacccgaggctagagccacacaaatgggaaaagtactgtgttcttgagataggagacatgctcctacggactgcaataggccaagtgtcgaggcccatgttcctgtatgtgagaaccaatgggacttccaagatcaaaatgaaatggggcatggagatgaggcgatgccttcttcagtcccttcaacaaattgagagcatgattgaggccgaatcttctgtcaaagagaaggacatgtccaaggaattctttgaaaacaaatcagaaacatggccaattggagaatcacccaaaggggtggaggaaggctctattgggaaagtatgcagaacattgctagcaaagtctgtgttcaacagcctatatgcatctccacaactcgaggggttttcagctgaatcaagaaaattgcttctcattgttcaggcacttagggacaacctggaacctggaaccttcgatcttggggggctatatgaagcaattgaggagtgcctgattaacgatccctgggttttgcttaatgcgtcttggttcaactccttcctcacacatgcactgaaa
PQ011370   atggaagactttgtgcgacaatgcttcaatccaatgattgtcgagcttgcggaaaaagcaatgaaagaatatggggaagatccgaaaatcgagacaaacaaatttgccacaatatgcacacacttagaagtctgtttcatgtattcggatttccattttattgacgaacgaggcgaatcaatgattgtagaatctggcgatccaaatgcattattgaaacaccgatttgagataatcgaagggagagaccgagcaatggcctggacagtggtgaatagtatctgcaacaccacaggggtcgaaaagcccaaattcctccctgatttgtatgactacagagagaacagattcattgaaattggagtaacgcgaagggaagttcacatatactatttggaaaaagccaacaagataaaatcagagaaaacacatattcacatattctcattcactggagaggaaatggccaccaaggcggactacacccttgatgaagagagcagagcaagaataaaaaccagactgttcactataagacaagaaatggccagtagaggtctatgggattcctttcgtcaatccgagagaggcgaagagacaattgaagaaagatttgaaatcacaggaaccatgcgcaggcttgccgaccaaagtattccaccgaacttctccagccttgaaaactttagagcctatgtggatggattcgaaccgaacggctgcattgagggcaagctttctcaaatgtcaaaagaggtgaacgccagaattgagccatttctgaagacaacaccacgccctctcagattacctgatgggcctccctgtcctcagcggtcgaagttcttgctgatggatgcccttaagttgagcatcgaagaccctagtcatgagggggagggcataccgctgtatgatgcaatcaaatgcatgaagacattttttggctggaaagagcccaacatcgtaaagccgcatgagaaaggcataaaccctaattacctcctggcttggaagcaggtgctggcagaacttcaagacattgaaaatgaggagaaaattccaaaaacaaagaacatgaagaaaacaagccaattgaagtgggcacttggtgagaacatggctccagaaaaagtggactttgaggactgcaaagatgttagcgatctaagacagtacgacagtgacgaaccagagtctagatcactagcaagctggattcagagtgaattcaacaaggcatgcgaactgacagattcgagttggattgaacttgatgagataggggaagacgttgctccaatcgaacacattgcgagtgtgaggaggaactatttcacagcggaggtatcccattgcagggccactgaatacataatgaagggagtatacataaacacagccctattgaatgcatcctgtgcagccatggatgacttccaattgattccaatgataagtaagtgcagaactaaagaaggaagacggaggacaaatctgtatggattcattataaaaggaagatcccatttgaggaatgacaccgatgtggtaaactttgtgagcatggaattctctctaactgacccgaggctagagccacacaaatgggaaaagtactgtgttcttgagataggagacatgctcctacggactgcaataggccaagtattgaggcccatgttcctgtatgtgagaaccaatggaacttccaagatcaaaatgaaatggggcatggagatgaggcgatgccttcttcagtcccttcaacaaattgagagcatgattgaggccgaatcttctgtcaaagagaaggacatgtccaaggaattctttgaaaacaaatcagaaacatggccaattggagaatcacccaaaggggtggaggaaggctctattgggaaagtatgcagaacattgctagcaaagtctgtgttcaacagcctatatgcatctcctcaactcgaggggttttcagctgaatcaagaaaattgcttctcattgttcaggcacttagggacaacctggaacctggaaccttcgatcttggggggctatatgaagcaattgaggagtgcctgattaacgatccctgggttttgcttaatgcatcttggttcaactccttcctcacacatgcactgaaa
PP755562   atggaagactttgtgcgacaatgcttcaatccaatggttgtcgagcttgcggaaaaagcaatgaaagaatatggggaagatccgaaaatcgagacaaacaaatttgccgcaatatgcacacacttagaagtctgtttcatgtattcggatttccattttattgacgaacgaggtgaatcaatgattgtagaatctggcgatccaaatgcattattgaaacaccgatttgagataatcgaagggagagaccgagcaatggcctggacagtggtgaatagtatctgcaacaccacaggggtcgaaaagcccaaattcctccctgatttgtatgactacagagagaacagattcattgaaattggagtaacgcgaagggaagttcacatatactatttagaaaaagccaacaagataaaatcagagaaaacacatattcacatattctcattcactggagaggaaatggccaccaaggcggactacacccttgatgaagagagcagagcaagaataaaaaccagactgttcactataagacaagaaatggccagtagaggtctatgggattcctttcgtcaatccgagagaggcgaagagacaattgaagaaagatttgaaatcacaggaaccatgcgcaggcttgccgaccaaagtcttccaccgaacttctccagccttgaaaactttagagcctatgtggatggattcgaaccgaacggctgcattgagggcaagctttctcaaatgtcaaaagaggtgaacgccagaattgagccatttctgaagacaacaccacgccctctcagattacctgatgggcctccctgtcctcagcggtcgaagttcttgctgatggatgcccttaagttgagcatcgaagaccctagtcatgagggggagggcataccgctgtatgatgcaatcaaatgcatgaagacattttttggctggaaagagcccaacatcgtaaagccgcatgagaaaggcataaaccctaattacctcctggcttggaagcaggtgctggcagaacttcaagacattgaaaatgaggagaaaattccaaaaacaaagaacatgaagaaaacaagccaattgaagtgggcacttggtgagaacatggctccagaaaaagtggactttgaggactgcaaagatgttagcgatctaagacagtacgacagtgacgaaccagagtctagatcactagcaagctggattcagagtgaattcaacaaggcatgcgaactgacagattcgagttggattgaacttgatgagataggggaagacgttgctccaatcgaacacattgcgagtgtgaggaggaactatttcacagcggaggtatcccattgcagggccactgaatacataatgaagggagtatacataaacacagccctattgaatgcatcctgtgcagccatggatgacttccaattgattccaatgataagtaagtgcagaactaaagaaggaagacggaagacaaatctgtatggattcattataaaaggaagatcccatttgaggaatgacaccgatgtggtaaacttcgtgagcatggaattctctctaactgacccgaggctagagccacacaaatgggaaaagtactgtgttcttgagataggagacatgctcctacggactgcaataggccaagtattgaggcccatgttcctgtatgtgagaaccaatggaacttccaagatcaaaatgaaatggggcatggagatgaggcgatgccttcttcagtcccttcaacaaattgagagcatgattgaggccgaatcttctgtcaaagagaaggacatgtccaaggaattctttgaaaacaaatcagaaacatggccaattggagaatcacccaaaggggtggaggaaggctctattgggaaagtatgcagaacattgctagcaaagtctgtgttcaacagcctatatgcatctcctcaactcgaggggttttcagctgaatcaagaaaattgcttctcattgttcaggcacttagggacaacctggaacctggaaccttcgatcttggggggctatatgaagcaattgaggagtgcctgattaacgatccctgggttttgcttaatgcatcttggttcaactccttcctcacacatgcactgaaa
OQ960339   atggaagactttgtgcgacaatgcttcaatccaatgattgtcgagcttgcggaaaaagcaatgaaagaatatggggaagatccgaaaatcgagacaaacaaatttgccgcaatatgcacacacttagaagtctgtttcatgtattcggatttccattttattgatgaacgaggcgaatcaatgattgtagaatctggcgatccaaatgcattattgaaacaccgatttgagataatcgaagggagagaccgagcaatggcctggacagtggtgaatagtatctgcaacaccacaggggtcgaaaagcccaaattcctccctgatttgtatgactacaaagagaaccgattcattgaaattggagtaacgcgaagggaagttcacatatactatttagaaaaagccaacaagataaaatcagagaaaacacatattcacatattctcattcactggagaggaaatggccaccaaggcggactacacccttgatgaagagagcagggcaagaataaaaaccagactgttcactataagacaagaaatggccagtagaggtctatgggattcctttcgtcagtccgagagaggcgaagagacaattgaagaaagatttgaaatcacaggaaccatgcgcaggcttgccgaccaaagtctcccaccgaacttctccagccttgaaaactttagagcctatgtggatggattcgaaccgaacggctgcattgagggcaaactttctcaaatgtcaaaagaagtgaacgccagaattgagccatttctgaagacaacaccacgccctctcagattacctgatgggcctccctgttctcagcggtcgaagttcttgctgatggatgcccttaagttgagcatcgaagaccctagccatgagggggagggcataccgctgtatgatgcaatcaaatgcatgaagacattttttggctggaaagagcccaacatcgtaaagccgcatgagaaaggcataaaccctaattacctcctggcttggaagcaggtgctggcagaacttcaagacattgaaaatgaggagaaaattccaaaaacaaagaacatgaagaaaacaagccaattgaagtgggcacttggtgagaacatggctccagaaaaaatggactttgaggactgcaaagatgttagcgatctaagacagtacgacagtgacgaaccagagtctagatcactagcaagctggattcagagtgaattcaacaaggcatgcgaactgacagattcgagttggattgaacttgatgagataggggaagacgttgctccaatcgaacacattgcgagtgtgaggaggaactatttcacagcggaggtatcccattgcagggccactgaatacataatgaagggagtatacataaacacagccctattgaatgcatcctgtgcagccatggatgacttccaactgattccaatgataagtaagtgcagaactaaagaaggaagacggaagacaaatctgtatggattcattataaaaggaagatcccatttgaggaatgacaccgatgtggtaaactttgtgagcatggaattctctctaactgacccgaggctagagccacacaaatgggaaaagtactgtgttcttgagataggagacatgctcctacggactgcaataggccaagtgtcgaggcccatgttcctgtatgtgagaaccaatgggacttccaagatcaaaatgaaatggggcatggagatgaggcgatgccttcttcagtcccttcaacaaattgagagcatgattgaggccgaatcttctgtcaaagagaaggacatgtccaaggaattctttgaaaacaaatcagaaacatggccaattggagaatcacccaaaggggtggaggaaggctctattgggaaagtatgcagaacattgctagcaaagtctgtgttcaacagcctatatgcatctccacaactcgaggggttttcagctgaatcaagaaaattgcttctcattgttcaggcacttagggacaacctggaacctggaaccttcgatcttggggggctatatgaagcaattgaggagtgcctgattaacgatccctgggttttgcttaatgcgtcttggttcaactccttcctcacacatgcactgaaa
OR910281   atggaagactttgtgcgacaatgcttcaatccaatgattgtcgagcttgcggaaaaagcaatgaaagaatatggggaagatccgaaaatcgagacaaacaaatttgccgcaatatgcacacacttagaagtctgtttcatgtattcggatttccattttattgatgaacgaggcgaatcaatgattgtagaatctggcgatccaaatgcattattgaaacaccgatttgagataatcgaagggagagaccgagcaatggcctggacagtggtgaatagtatctgcaacaccacaggggtcgaaaagcccaaattcctccctgatttgtatgactacaaagagaaccgattcattgaaattggagtaacgcgaagggaagttcacatatactatttagaaaaagccaacaagataaaatcagagaaaacacatattcacatattctcattcactggagaggaaatggccaccaaggcggactacacccttgatgaagagagcagagcaagaataaaaaccagactgttcactataagacaagaaatggccagtagaggtttatgggattcctttcgtcaatccgagagaggcgaagagacaattgaagaaagatttgaaatcacaggaaccatgcgcaggcttgccgaccaaagtcttccaccgaacttctccagccttgaaaactttagagcctatgtggatggattcgaaccgaacggctgcattgagggcaaactttctcaaatgtcaaaagaggtgaacgccagaattgagccatttctgaagacaacaccacgccctctcagattacctgatgggcctccctgttctcagcggtcgaagttcttgctgatggatgcccttaagttgagcatcgaagaccctagccatgagggggagggcataccgctgtatgatgcaatcaaatgcatgaagacattttttggctggaaagagcccaacatcgtaaagccgcatgagaaaggcataaaccctaattacctcctggcttggaagcaagtgctggcagaacttcaagacattgaaaatgaggagaaaattccaaaaacaaagaacatgaagaaaacaagccaattgaagtgggcacttggtgagaacatggctccagaaaaagtggactttgaggactgcaaagatgttagcgatctaagacagtacgacagtgacgaaccagagtctagatcactagcaagctggattcagagtgaattcaacaaggcatgcgaactgacagattcgagttggattgaacttgatgagataggggaagacgttgctccaatcgaacacattgcgagtgtgaggaggaactatttcacagcggaggtatcccattgcagggccactgaatacataatgaagggagtatacataaacacagccctattgaatgcatcctgtgcagccatggatgacttccaattgattccaatgataagtaagtgcagaactaaagaaggaagacggaagacaaatctgtatggattcattataaaaggaagatcccatttgaggaatgacaccgatgtggtaaactttgtgagcatggaattctctctaactgacccgaggctagagccacacaaatgggaaaagtactgtgttcttgagataggagacatgctcctacggactgcaataggccaagtgtcgaggcccatgttcctgtatgtgagaaccaatggaacttccaagatcaaaatgaaatggggcatggagatgaggcggtgccttcttcagtcccttcaacaaattgagagcatgattgaggccgaatcttctgtcaaagagaaggacatgtccaaggaattctttgaaaacaaatcagaaacatggccaattggagaatcacccaaaggggtggaggaaggctctattgggaaagtatgcagaacattgctagcaaagtctgtgttcaacagcctatatgcatctccacaactcgaggggttttcagctgaatcaagaaaattgcttctcattgttcaggcacttagggacaacctggaacctggaaccttcgatcttggggggctatatgaagcaattgaggagtgcctgattaacgatccctgggttttgcttaatgcatcttggttcaactccttcctcacacatgcactgaaa
OQ959139   atggaagactttgtgcgacaatgcttcaatccaatgattgtcgagcttgcggaaaaagcaatgaaagaatatggggaagatccgaaaatcgagacaaacaaatttgccgcaatatgcacacacttagaagtctgtttcatgtattcggatttccattttattgatgaacgaggcgaatcaatgattgtagaatctggcgatccaaatgcattattgaaacaccgatttgagataatcgaagggagagaccgagcaatggcctggacagtggtgaatagtatctgcaacaccacaggggtcgaaaagcccaaattcctccctgatttgtatgactacaaagagaaccgattcattgaaattggagtaacgcgaagggaagttcacatatactatttagaaaaagccaacaagataaaatcagagaaaacacatattcacatattctcattcactggagaggaaatggccaccaaggcggactacacccttgatgaagagagcagggcaagaataaaaaccagactgttcactataagacaagaaatggccagtagaggtctatgggattcctttcgtcagtccgagagaggcgaagagacaattgaagaaagatttgaaatcacaggaaccatgcgcaggcttgccgaccaaagtctcccaccgaacttctccagccttgaaaactttagagcctatgtggatggattcgaaccgaacggctgcattgagggcaaactttctcaaatgtcaaaagaagtgaacgccagaattgagccatttctgaagacaacaccacgccctctcagattacctgatgggcctccctgttctcagcggtcgaagttcttgctgatggatgcccttaagttgagcatcgaagaccctagccatgagggggagggcataccgctgtatgatgcaatcaaatgcatgaagacattttttggctggaaagagcccaacatcgtaaagccgcatgagaaaggcataaaccctaattacctcctggcttggaagcaggtgctggcagaacttcaagacattgaaaatgaggagaaaattccaaaaacaaagaacatgaagaaaacaagccaattgaagtgggcacttggtgagaacatggctccagaaaaagtggactttgaggactgcaaagatgttagcgatctaagacagtacgacagtgacgaaccagagtctagatcactagcaagctggattcagagtgaattcaacaaggcatgcgaactgacagattcgagttggattgaacttgatgagataggggaagacgttgctccaatcgaacacattgcgagtgtgaggaggaactatttcacagcggaggtatcccattgcagggccactgaatacataatgaagggagtatacataaacacagccctattgaatgcatcctgtgcagccatggatgacttccaactgattccaatgataagtaagtgcagaactaaagaaggaagacggaagacaaatctgtatggattcattataaaaggaagatcccatttgaggaatgacaccgatgtggtaaactttgtgagcatggaattctctctaactgacccgaggctagagccacacaaatgggaaaagtactgtgttcttgagataggagacatgctcctacggactgcaataggccaagtgtcgaggcccatgttcctgtatgtgagaaccaatgggacttccaagatcaaaatgaaatggggcatggagatgaggcgatgccttcttcagtcccttcaacaaattgagagcatgattgaggccgaatcttctgtcaaagagaaggacatgtccaaggaattctttgaaaacaaatcagaaacatggccaattggagaatcacccaaaggggtggaggaaggctctattgggaaagtatgcagaacattgctagcaaagtctgtgttcaacagcctatatgcatctccacaactcgaggggttttcagctgaatcaagaaaattgcttctcattgttcaggcacttagggacaacctggaacctggaaccttcgatcttggggggctatatgaagcaattgaggagtgcctgattaacgatccctgggttttgcttaatgcgtcttggttcaactccttcctcacacatgcactgaaa
PQ377798   atggaagactttgtgcgacaatgcttcaatccaatgattgtcgagcttgcggaaaaagcaatgaaagaatatggggaagatccgaaaatcgagacaaacaaatttgccgcaatatgcacacacttagaagtctgtttcatgtattcggatttccattttattgacgaacgaggcgaatcaatgattgtagaatctggcgatccaaatgcattattgaaacaccgatttgagataatcgaagggagagaccgagcaatggcctggacagtggtgaatagtatctgcaacaccacaggggtcgaaaagcccaaattcctccctgatttgtatgactacagagagaacagattcattgaaattggagtaacgcgaagggaagttcacatatactatttggaaaaagccaacaagataaaatcagagaaaacacatattcacatattctcattcactggagaggaaatggccaccaaggcggactacacccttgatgaagagagcagagcaagaataaaaaccagactgttcactataagacaagaaatggccagtagaggtctatgggattcctttcgtcaatccgagagaggcgaagagacaattgaagaaagatttgaaatcacaggaaccatgcgcaggcttgccgaccaaagtattccaccgaacttctccagccttgaaaactttagagcctatgtggatggattcgaaccgaacggctgcattgagggcaagctttctcaaatgtcaaaagaggtgaacgccagaattgagccatttctgaagacaacaccacgccctctcagattacctgatgggcctccctgtcctcagcggtcgaagttcttgctgatggatgcccttaagttgagcatcgaagatcctagtcatgagggggagggcataccgctgtatgatgcaatcaaatgcatgaagacattttttggctggaaagagcccaacatcgtaaagccgcatgagaaaggcataaaccctaattacctcctggcttggaagcaggtgctggcagaacttcaagacattgaaaatgaggagaaaattccaaaaacaaagaacatgaagaaaacaagccaattgaagtgggcacttggtgagaacatggctccagaaaaagtggactttgaggactgcaaagatgttagcgatctaagacagtacgacagtgacgaaccagagtctagatcactagcaagctggattcagagtgaattcaacaaggcatgcgaactgacagattcgagttggattgaacttgatgagataggggaagacgttgctccaatcgaacacattgcgagtgtgaggaggaactatttcacagcggaggtatcccattgcagggccactgaatacataatgaagggagtatacataaacacagccctattgaatgcatcctgtgcagccatggatgacttccaattgattccaatgataagtaagtgcagaactaaagaaggaagacggaggacaaatctgtatggattcattataaaaggaagatcccatttgaggaatgacaccgatgtggtaaactttgtgagcatggaattctctctaactgacccgaggctagagccacacaaatgggaaaagtactgtgttcttgagataggagacatgctcctacggactgcaataggccaagtattgaggcccatgttcctgtatgtgagaaccaatggaacttccaagatcaaaatgaaatggggcatggagatgaggcgatgccttcttcagtcccttcaacaaattgagagcatgattgaggccgaatcttctgtcaaagagaaggacatgtccaaggaattctttgaaaacaaatcagaaacatggccaattggagaatcacccaaaggggtggaggaaggctctattgggaaagtatgcagaacattgctagcaaagtctgtgttcaacagcctatatgcatctcctcaactcgaggggttttcagctgaatcaagaaaattgcttctcattgttcaggcacttagggacaacctggaacctggaaccttcgatcttggggggctatatgaagcaattgaggagtgcctgattaacgatccctgggttttgcttaatgcatcttggttcaactccttcctcacacatgcactgaaa
OQ961011   atggaagactttgtgcgacaatgcttcaatccaatgattgtcgagcttgcggaaaaagcaatgaaagaatatggggaagatccgaaaatcgagacaaacaaatttgccgcaatatgcacacacttagaagtctgtttcatgtattcggatttccattttattgatgaacgaggcgaatcaatgattgtagaatctggcgatccaaatgcattattgaaacaccgatttgagataatcgaagggagagaccgagcaatggcctggacagtggtgaatagtatctgcaacaccacaggggtcgaaaagcccaaattcctccctgatttgtatgactacaaagagaaccgattcattgaaattggagtaacgcgaagggaagttcacatatactatttagaaaaagccaacaagataaaatcagagaaaacacatattcacatattctcattcactggagaggaaatggccaccaaggcggactacacccttgatgaagagagcagagcaagaataaaaaccagactgttcactataagacaagaaatggccagtagaggtctatgggattcctttcgtcagtccgagagaggcgaagagacaattgaagaaagatttgaaatcacaggaaccatgcgcaggcttgccgaccaaagtcttccaccgaacttctccagccttgaaaactttagagcctatgtggatggattcgaaccgaacggctgcattgagggcaaactttctcaaatgtcaaaagaagtgaacgccagaattgagccatttctgaagacaacaccacgccctctcagattacctgatgggcctccctgttctcagcggtcgaagttcttgctgatggatgcccttaagttgagcatcgaagaccctagccatgagggggagggcataccgctgtatgatgcaatcaaatgcatgaagacattttttggctggaaagagcccaacatcgtaaagccgcatgagaaaggcataaaccctaattacctcctggcttggaagcaggtgctggcagaacttcaagacattgaaaatgaggagaaaattccaaaaacaaagaacatgaagaaaacaagccaattgaagtgggcacttggtgagaacatggctccagaaaaagtggactttgaggactgcaaagatgttagcgatctaagacagtacgacagtgacgaaccagagtctagatcactagcaagctggattcagagtgaattcaacaaggcatgcgaactgacagattcgagttggattgaacttgatgagataggggaagacgttgctccaatcgaacacattgcgagtgtgaggaggaactatttcacagcagaggtatcccattgcagggccactgaatacataatgaagggagtatacataaacacagccctattgaatgcatcctgtgcagccatggatgacttccaactgattccaatgataagtaagtgcagaactaaagaaggaagacggaagacaaatctgtatggattcattataaaaggaagatcccatttgaggaatgacaccgatgtggtaaactttgtgagcatggaattctctctaactgacccgaggctagagccacacaaatgggaaaagtactgtgttcttgagataggagacatgctcctacggactgcaataggccaagtgtcgaggcccatgttcctgtatgtgagaaccaatgggacttccaagatcaaaatgaaatggggcatggagatgaggcgatgccttcttcagtcccttcaacaaattgagagcatgattgaggccgaatcttctgtcaaagagaaggacatgtccaaggaattctttgaaaacaaatcagaaacatggccaattggagaatcacccaaaggggtggaggaaggctctattgggaaagtatgcagaacattgctagcaaagtctgtgttcaacagcctatatgcatctccacaactcgaggggttttcagctgaatcaagaaaattgcttctcattgttcaggcacttagggacaacctggaacctggaaccttcgatcttggggggctatatgaagcaattgaggagtgcctgattaacgatccctgggttttgcttaatgcgtcttggttcaactccttcctcacacatgcactgaaa
PP914085   atggaagactttgtgcgacaatgcttcaatccaatgattgtcgagcttgcggaaaaagcaatgaaagaatatggggaagatccgaaaatcgagacaaacaaatttgccgcaatatgcacacacttagaagtctgtttcatgtattcggatttccattttattgacgaacgaggcgaatcaatgattgtagaatctggcgatccaaatgcattattgaaacaccgatttgagataatcgaagggagagaccgagcaatggcctggacagtggtgaatagtatctgcaacaccacaggggtcgaaaagcccaaattcctccctgatttgtatgactacagagagaacagattcattgaaattggagtaacgcgaagggaagttcacatatactatttggaaaaagccaacaagataaaatcagagaaaacacatattcacatattctcattcactggagaggaaatggccaccaaggcggactacacccttgatgaagagagcagagcaagaataaaaaccagactgttcactataagacaagaaatggccagtagaggtctatgggattcctttcgtcaatccgagagaggcgaagagacaattgaagaaagatttgaaatcacaggaaccatgcgcaggcttgccgaccaaagtatcccaccgaacttctccagccttgaaaactttagagcctatgtggatggattcgaaccgaacggctgcattgagggcaagctttctcaaatgtcaaaagaggtgaacgccagaattgagccatttctgaagacaacaccacgccctctcagattacctgatgggcctccctgtcctcagcggtcgaagttcttgctgatggatgcccttaagttgagcatcgaagaccctagtcatgagggggagggcataccgctgtatgatgcaatcaaatgcatgaagacattttttggctggaaagagcccaacatcgtaaagccgcatgagaaaggcataaaccctaattacctcctggcttggaagcaggtgctggcagaacttcaagacattgaaaatgaggagaaaattccaaaaacaaagaacatgaagaaaacaagccaattgaagtgggcacttggtgagaacatggctccagaaaaagtggactttgaggactgcaaagatgttagcgatctaagacagtacgacagtgacgaaccagagtctagatcactagcaagctggattcagagtgaattcaacaaggcatgcgaactgacagattcgagttggattgaacttgatgagataggggaagacgttgctccaatcgaacacattgcgagtgtgaggaggaactatttcacagcggaggtatcccattgcagggccactgaatacataatgaagggagtatacataaacacagccctattgaatgcatcctgtgcagccatggatgacttccaattgattccaatgataagtaagtgcagaactaaagaaggaagacggaggacaaatctgtatggattcattataaaaggaagatcccatttgaggaatgacaccgatgtggtaaactttgtgagcatggaattctctctaactgacccgaggctagagccacacaaatgggaaaagtactgtgttcttgagataggagacatgctcctacggactgcaataggccaagtattgaggcccatgttcctgtatgtgagaaccaatggaacttccaagatcaaaatgaaatggggcatggagatgaggcgatgccttcttcagtcccttcaacaaattgagagcatgattgaggccgaatcttctgtcaaagagaaggacatgtccaaggaattctttgaaaacaaatcagaaacatggccaattggagaatcacccaaaggggtggaggaaggctctattgggaaagtatgcagaacattgctagcaaagtctgtgttcaacagtctatatgcatctcctcaactcgaggggttttcagctgaatcaagaaaattgcttctcattgttcaggcacttagggacaacctggaacctggaaccttcgatcttggggggctatatgaagcaattgaggagtgcctgattaacgatccctgggttttgcttaatgcatcttggttcaactccttcctcacacatgcactgaaa
OQ960331   atggaagactttgtgcgacaatgcttcaatccaatgattgtcgagcttgcggaaaaagcaatgaaagaatatggggaagatccgaaaatcgagacaaacaaatttgccgcaatatgcacacacttagaagtctgtttcatgtattcggatttccattttattgatgaacgaggcgaatcaatgattgtagaatctggcgatccaaatgcattattgaaacaccgatttgagataatcgaagggagagaccgagcaatggcctggacagtggtgaatagtatctgcaacaccacaggggtcgaaaagcccaaattcctccctgatttgtatgactacaaagagaaccgattcattgaaattggagtaacgcgaagggaagttcacatatactatttagaaaaagccaacaagataaaatcagagaaaacacatattcacatattctcattcactggagaggaaatggccaccaaggcggactacacccttgatgaagagagcagggcaagaataaaaaccagactgttcactataagacaagaaatggccagtagaggtctatgggattcctttcgtcagtccgagagaggcgaagagacaattgaagaaagatttgaaatcacaggaaccatgcgcaggcttgccgaccaaagtctcccaccgaacttctccagccttgaaaactttagagcctatgtggatggattcgaaccgaacggctgcattgagggcaaactttctcaaatgtcaaaagaagtgaacgccagaattgagccatttctgaagacaacaccacgccctctcagattacctgatgggcctccctgttctcagcggtcgaagttcttgctgatggatgcccttaagttgagcatcgaagaccctagccatgagggggagggcataccgctgtatgatgcaatcaaatgcatgaagacattttttggctggaaagagcccaacatcgtaaagccgcatgagaaaggcataaaccctaattacctcctggcttggaagcaggtgctggcagaacttcaagacattgaaaatgaggagaaaattccaaaaacaaagaacatgaagaaaacaagccaattgaagtgggcacttggtgagaacatggctccagaaaaaatggactttgaggactgcaaagatgttagcgatctaagacagtacgacagtgacgaaccagagtctagatcactagcaagctggattcagagtgaattcaacaaggcatgcgaactgacagattcgagttggattgaacttgatgagataggggaagacgttgctccaatcgaacacattgcgagtgtgaggaggaactatttcacagcggaggtatcccattgcagggccactgaatacataatgaagggagtatacataaacacagccctattgaatgcatcctgtgcagccatggatgacttccaactgattccaatgataagtaagtgcagaactaaagaaggaagacggaagacaaatctgtatggattcattataaaaggaagatcccatttgaggaatgacaccgatgtggtaaactttgtgagcatggaattctctctaactgacccgaggctagagccacacaaatgggaaaagtactgtgttcttgagataggagacatgctcctacggactgcaataggccaagtgtcgaggcccatgttcctgtatgtgagaaccaatgggacttccaagatcaaaatgaaatggggcatggagatgaggcgatgccttcttcagtcccttcaacaaattgagagcatgattgaggccgaatcttctgtcaaagagaaggacatgtccaaggaattctttgaaaacaaatcagaaacatggccaattggagaatcacccaaaggggtggaggaaggctctattgggaaagtatgcagaacattgctagcaaagtctgtgttcaacagcctatatgcatctccacaactcgaggggttttcagctgaatcaagaaaattgcttctcattgttcaggcacttagggacaacctggaacctggaaccttcgatcttggggggctatatgaagcaattgaggagtgcctgattaacgatccctgggttttgcttaatgcgtcttggttcaactccttcctcacacatgcactgaaa
PV091378   atggaagactttgtgcgacaatgcttcaatccaatgattgtcgagcttgcggaaaaagcaatgaaagaatatggggaagatccgaaaatcgagacaaacaaatttgccgcaatatgcacacacttagaagtctgtttcatgtattcggatttccattttattgacgaacgaggcgaatcaatgattgtagaatctggcgatccaaatgcattattgaaacaccgatttgagataatcgaagggagagaccgagcaatggcctggacagtggtgaatagtatctgcaacaccacaggggtcgaaaagcccaaattcctccctgatttgtatgactacagagagaacagattcattgaaattggagtaacgcgaagggaagttcacatatactatttggaaaaagccaacaagataaaatcagaggaaacacatattcacatattctcattcactggagaggaaatggccaccaaggcggactacacccttgatgaagagagcagagcaagaataaaaaccagactgttcactataagacaagaaatggccagtagaggtctatgggattcctttcgtcaatccgagagaggcgaagagacaattgaagaaagatttgaaatcacaggaaccatgcgcaggcttgccgaccaaagtattccaccgaacttctccagccttgaaaactttagagcctatgtggatggattcgaaccgaacggctgcattgagggcaagctttctcaaatgtcaaaagaggtgaacgccagaattgagccatttctgaagacaacaccacgccctctcagattacctgatgggcctccctgtcctcagcggtcgaagttcttgctgatggatgcccttaagttgagcatcgaagaccctagtcatgagggggagggcataccgctgtatgatgcaatcaaatgcatgaagacattttttggctggaaagagcccaacatcgtaaagccgcatgaaaaaggcataaaccctaattacctcctggcttggaagcaggtgctggcagaacttcaagacattgaaaatgaggagaaaattccaaaaacaaagaacatgaagaaaacaagccaattgaagtgggcacttggtgagaacatggctccagaaaaagtggactttgaggactgcaaagatgttagcgatctaagacagtacgacagtgacgaaccagagtctagatcactagcaagctggattcagagtgaattcaacaaggcatgcgaactgacagattcgagttggattgaacttgatgagataggggaagacattgctccaatcgaacacattgcgagtgtgaggaggaactatttcacagcggaggtatcccattgcagggccactgaatacataatgaagggagtatacataaacacagccctattgaatgcatcctgtgcagccatggatgacttccaattgattccaatgataagtaagtgcagaactaaagaaggaagacggaggacaaatctgtatggattcattataaaaggaagatcccatttgaggaatgacaccgatgtggtaaactttgtgagcatggaattctctctaactgacccgaggctagagccacacaaatgggaaaagtactgtgttcttgagataggagacatgctcctacggactgcaataggccaagtattgaggcccatgttcctgtatgtgagaaccaatggaacttccaagatcaaaatgaaatggggcatggagatgaggcgatgccttcttcagtcccttcaacaaattgagagcatgattgaggccgaatcttctgtcaaagagaaggacatgtccaaggaattctttgaaaacaaatcagaaacatggccaattggagaatcacccaaaggggtggaggaaggctctattgggaaagtatgcagaacattgctagcaaagtctgtgttcaacagcctatatgcatctcctcaactcgaggggttttcagctgaatcaagaaaattgcttctcattgttcaggcacttagggacaacctggaacctggaaccttcgatcttggggggctatatgaagcaattgaggagtgcctgattaacgatccctgggttttgcttaatgcatcttggttcaactccttcctcacacatgcactgaaa
PV218544   atggaagactttgtgcgacaatgcttcaatccaatgatcgtcgagcttgcggaaaaggcaatgaaagaatatggggaagatccgaaaatcgaaactaacaagttcgctgcaatatgcactcatttggaagtctgtttcatgtattcggatttccatttcattgatgaacggggcgaatcaataattgtggaatctggcgatccaaatgcactactgaagcatcgatttgagataattgaaggaagagacagaacaatggcctggacagtggtaaatagcatctgcaacaccacgggagtcgagaagcccaagttccttcctgatttgtatgattacaaggagaaccgattcattgagattggagtgacacggagagaggtccatatatattacctagagaaagccaacaagataaaatccgagaagacacacatccacatcttctcatttactggagaagaaatggccactaaagcagactacacccttgacgaagaaagcagagcaaggattaaaaccaggctattcactataagacaagaaatggccagcaggggtctatgggattcctttcgtcagtccgaaagaggcgaagagacaattgaagaaagatttgaaatcacaggaaccatgcgcaggcttgccgaccaaagtctcccaccgaacttctccagccttgaaaactttagagcctatgtggatggattcgaaccgaacggctgcattgagggcaagctttctcaaatgtccaaagaagtgaacgccagaattgaaccatttttgaagacaacaccacgccctctcaaattgcctgatgggcccccctgctctcagcggtcaaaatttctgctgatggatgctttgaaattaagcattgaagacccaagtcatgagggagaggggataccactgtacgatgcaatcaaatgcatgaagacatttttcggctggaaagagcccaatgtaatcaaaccacatgaaaagggcataaaccctaactatctcctggcttggaagcaagtgctagcagaactccaggaccttgaaaatgaggagaaaatcccaaagacgaagaacatgaagaaaacaagtcaattaaagtgggcacttggtgagaacatggcaccggaaaaagtggactttgaggactgcaaggatgttggcgatctaaaacagtatgatagcgatgagccagagcctagatcgctagcgagttggatccagagtgaattcaataaggcatgtgaattgactgactcaagctgggtagaactggacgaaataggggaagatgttgctccgattgaacacattgcaagcatgaggaggaattatttcacagcagaagtgtcccattgcagggccactgaatacataatgaaaggagtctacataaatacagctctgctcaatgcatcttgcgcggccatggatgacttccagctgattccaatgataagcaaatgcaggaccaaagaaggaagacggaaaacaaacctatatgggttcatcataaaaggaaggtctcatttgaggaatgataccgatgtagtgaattttgtaagtatggagttttctctcaccgacccaaggctggaaccacacaaatgggaaaagtactgcgttcttgaagtgggagatatgctcctgaggactgcagtaggccaagtatcaagacccatgttcctgtatgttaggaccaacgggacctccaaaatcaagatgaaatggggtatggagatgaggcgttgccttcttcagtctcttcaacagattgagagcatgattgaggccgagtcttctgtcaaagaaaaagacatgactaaagaattttttgagaacaagtcggaaacgtggccaattggagaatcccccagaggggtagaggaaggatccattgggaaggtatgcagaaccctgctggcaaaatctgtgttcaacagtctatacgcatccccacaacttgaaggattttcagcagaatcgaggaaactgcttctcattgttcaggcacttagggacaacctggaacctggaaccttcgatcttggagggctatatgaagcaattgaggagtgcctgattaatgatccctgggttttgcttaatgcatcttggttcaactccttcctcacacatgcactgaaa
OQ959131   atggaagactttgtgcgacaatgcttcaatccaatgattgtcgagcttgcggaaaaagcaatgaaagaatatggggaagatccgaaaatcgagacaaacaaatttgccgcaatatgcacacacttagaagtctgtttcatgtattcggatttccattttattgatgaacgaggcgaatcaatgattgtagaatctggcgatccaaatgcattattgaaacaccgatttgagataatcgaagggagagaccgagcaatggcctggacagtggtgaatagtatctgcaacaccacaggggtcgaaaagcccaaattcctccctgatttgtatgactacaaagagaaccgattcattgaaattggagtaacgcgaagggaagttcacatatactatttagaaaaagccaacaagataaaatcagagaaaacacatattcacatattctcattcactggagaggaaatggccaccaaggcggactacacccttgatgaagagagtagagcaagaataaaaaccagactgttcactataagacaagaaatggccagtagaggtctatgggattcctttcgtcagtccgagagaggcgaagagacaattgaagaaagatttgaaatcacaggaaccatgcgcaggcttgccgaccaaagtcttccaccgaacttctccagccttgaaaactttagagcctatgtggatggattcgaaccgaacggctgcattgagggcaaactttctcaaatgtcaaaagaagtgaacgccagaattgagccatttctgaagacaacaccacgccctctcagattacctgatgggcctccctgttctcagcggtcgaagttcttgctgatggatgcccttaagttgagcatcgaagaccctagccatgagggggagggcataccgctgtatgatgcaatcaaatgcatgaagacattttttggctggaaagagcccaacatcgtaaagccgcatgagaaaggcataaaccctaattacctcctggcttggaagcaggtgctggcagaacttcaagacattgaaaatgaggagaaaattccaaaaacaaagaacatgaagaaaacaagccaattgaagtgggcacttggtgagaacatggctccagaaaaagtggactttgaggactgcaaagatgttagcgatctaagacagtacgacagtgacgaaccagagtctagatcactagcaagctggattcagagtgaattcaacaaggcatgcgaactgacagattcgagttggattgaacttgatgagataggggaagacgttgctccaatcgaacacattgcgagtgtgaggaggaactatttcacagcggaggtatcccattgcagggccactgaatacataatgaagggagtatacataaacacagccctattgaatgcatcctgtgcagccatggatgacttccaactgattccaatgataagtaagtgcagaactaaagaaggaagacggaagacaaatctgtatggattcattataaaaggaagatcccatttgaggaatgacaccgatgtggtaaactttgtgagcatggaattctctctaactgacccgaggctagagccacacaaatgggaaaagtactgtgttcttgagataggagacatgctcctacggactgcaataggccaagtgtcgaggcccatgttcctgtatgtgagaaccaatgggacttccaagatcaaaatgaaatggggcatggagatgaggcgatgccttcttcagtcccttcaacaaattgagagcatgattgaggccgaatcttctgtcaaagagaaggacatgtccaaggaattctttgaaaacaaatcagaaacatggccaattggagaatcacccaaaggggtggaggaaggctctattgggaaagtatgcagaacattgctagcaaagtctgtgttcaacagcctatatgcatctccacaactcgaggggttttcagctgaatcaagaaaattgcttctcattgttcaggcacttagggacaacctggaacctggaaccttcgatcttggggggctatatgaagcaattgaggagtgcctgattaacgatccctgggttttgcttaatgcgtcttggttcaactccttcctcacacatgcactgaaa
OQ958059   atggaagactttgtgcgacaatgcttcaatccaatgattgtcgagcttgcggaaaaagcaatgaaagaatatggggaagatccgaaaatcgagacaaacaaatttgccgcaatatgcacacacttagaagtctgtttcatgtattcggatttccattttattgatgaacgaggcgaatcaatgattgtagaatctggcgatccaaatgcattattgaaacaccgatttgagataatcgaagggagagaccgagcaatggcctggacagtggtgaatagtatctgcaacaccacaggggtcgaaaagcccaaattcctccctgatttgtatgactacaaagagaaccgattcattgaaattggagtaacgcgaagggaagttcacatatactatttagaaaaagccaacaagataaaatcagagaaaacacatattcacatattctcattcactggagaggaaatggccaccaaggcggactacacccttgatgaagagagcagagcaagaataaaaaccagactgttcactataagacaagaaatggccagtagaggtctatgggattcctttcgtcagtccgagagaggcgaagagacaattgaagaaagatttgaaatcacaggaaccatgcgcaggcttgccgaccaaagtctcccaccgaacttctccagccttgaaaactttagagcctatgtggatggattcgaaccgaacggctgcattgagggcaaactttctcaaatgtcaaaagaagtgaacgccagaattgagccatttctgaagacaacaccacgccctctcagattacctgatgggcctccctgttctcagcggtcgaagttcttgctgatggatgcccttaagttgagcatcgaagaccctagccatgagggggagggcataccgctgtatgatgcaatcaaatgcatgaagacattttttggctggaaagagcccaacatcgtaaagccgcatgagaaaggcataaaccctaattacctcctggcttggaagcaggtgctggcagaacttcaagacattgaaaatgaggagaaaattccaaaaacaaagaacatgaagaaaacaagccaattgaagtgggcacttggtgagaacatggctccagaaaaagtggactttgaggactgcaaagatgttagcgatctaagacagtacgacagtgacgaaccagagtctagatcactagcaagctggattcagagtgaattcaacaaggcatgcgaactgacagattcgagttggattgaacttgatgagataggggaagacgttgctccaatcgaacacattgcgagtgtgaggaggaactatttcacagcggaggtatcccattgcagggccactgaatacataatgaagggagtatacataaacacagccctattgaatgcatcctgtgcagccatggatgacttccaactgattccaatgataagtaagtgcagaactaaagaaggaagacggaagacaaatctgtatggattcattataaaaggaagatcccatttgaggaatgacaccgatgtggtaaactttgtgagcatggaattctctctaactgacccgaggctagagccacacaaatgggaaaagtactgtgttcttgagataggagacatgctcctacggactgcaataggccaagtgtcgaggcccatgttcctgtatgtgagaaccaatgggacttccaagatcaaaatgaaatggggcatggagatgaggcgatgccttcttcagtcccttcaacaaattgagagcatgattgaggccgaatcttctgtcaaagagaaggacatgtccaaggaattctttgaaaacaaatcagaaacatggccaattggagaatcacccaaaggggtggaggaaggctctattgggaaagtatgcagaacattgctagcaaagtctgtgttcaacagtctatatgcatctccacaactcgaggggttttcagctgaatcaagaaaattgcttctcattgttcaggcacttagggacaacctggaacctggaaccttcgatcttggggggctatatgaagcaattgaggagtgcctgattaacgatccctgggttttgcttaatgcgtcttggttcaactccttcctcacacatgcactgaaa
OQ959091   atggaagactttgtgcgacaatgcttcaatccaatgattgtcgagcttgcggaaaaagcaatgaaagaatatggggaagatccgaaaatcgagacaaacaaatttgccgcaatatgcacacacttagaagtctgtttcatgtattcggatttccattttattgatgaacgaggcgaatcaatgattgtagaatctggcgatccaaatgcattattgaaacaccgatttgagataatcgaagggagagaccgagcaatggcctggacagtggtgaatagtatctgcaacaccacaggggtcgaaaagcccaaattcctccctgatttgtatgactacaaagagaaccgattcattgaaattggagtaacgcgaagggaagttcacatatactatttagaaaaagccaacaagataaaatcagagaaaacacatattcacatattctcattcactggagaggaaatggccaccaaggcggactacacccttgatgaagagagcagggcaagaataaaaaccagactgttcactataagacaagaaatggccagtagaggtctatgggattcctttcgtcagtccgagagaggcgaagagacaattgaagaaagatttgaaatcacaggaaccatgcgcaggcttgccgaccaaagtctcccaccgaacttctccagccttgaaaactttagagcctatgtggatggattcgaaccgaacggctgcattgagggcaaactttctcaaatgtcaaaagaagtgaacgccagaattgagccatttctgaagacaacaccacgccctctcagattacctgatgggcctccctgttctcagcggtcgaagttcttgctgatggatgcccttaagttgagcatcgaagaccctagccatgagggggagggcataccgctgtatgatgcaatcaaatgcatgaagacattttttggctggaaagagcccaacatcgtaaagccgcatgagaaaggcataaaccctaattacctcctggcttggaagcaggtgctggcagaacttcaagacattgaaaatgaggagaaaattccaaaaacaaagaacatgaagaaaacaagccaattgaagtgggcacttggtgagaacatggctccagaaaaagtggactttgaggactgcaaagatgttagcgatctaagacagtacgacagtgacgaaccagagtctagatcactagcaagctggattcagagtgaattcaacaaggcatgcgaactgacagattcgagttggattgaacttgatgagataggggaagacgttgctccaatcgaacacattgcgagtgtgaggaggaactatttcacagcggaggtatcccattgcagggccactgaatacataatgaagggagtatacataaacacagccctattgaatgcatcctgtgcagccatggatgacttccaactgattccaatgataagtaagtgcagaactaaagaaggaagacggaagacaaatctgtatggattcattataaaaggaagatcccatttgaggaatgacaccgatgtggtaaactttgtgagcatggaattctctctaactgacccgaggctagagccacacaaatgggaaaagtactgtgttcttgagataggagacatgctcctacggactgcaataggccaagtgtcgaggcccatgttcctgtatgtgagaaccaatgggacttccaagatcaaaatgaaatggggcatggagatgaggcgatgccttcttcagtcccttcaacaaattgagagcatgattgaggccgaatcttctgtcaaagagaaggacatgtccaaggaattctttgaaaacaaatcagaaacatggccaattggagaatcacccaaaggggtggaggaaggctctattgggaaagtatgcagaacattgctagcaaagtctgtgttcaacagcctatatgcatctccacaactcgaggggttttcagctgaatcaagaaaattgcttctcattgttcaggcacttagggacaacctggaacctggaaccttcgatcttggggggctatatgaagcaattgaggagtgcctgattaacgatccctgggttttgcttaatgcgtcttggttcaactccttcctcacacatgcactgaaa
PP766977   atggaagactttgtgcgacaatgcttcaatccaatgattgtcgagcttgcggaaaaagcaatgaaagaatatggggaagatccgaaaatcgagacaaacaaatttgccgcaatatgcacacacttagaagtctgtttcatgtattcggatttccattttattgacgaacgaggcgaatcaatgattgtagaatctggcgatccaaatgcattattgaaacaccgatttgagataatcgaagggagagaccgagcaatggcctggacagtggtgaatagtatctgcaacaccacaggggttgaaaagcccaaattcctccctgatttgtatgactacagagagaacagattcattgaaattggagtaacgcgaagggaagttcacatatactatttagaaaaagccaacaagataaaatcagagaaaacacatattcacatattctcattcactggagaggaaatggccaccaaggcggactacacccttgatgaagagagcagagcaagaataaaaaccagactgttcactataagacaagaaatggccagtagaggtctatgggattcctttcgtcaatccgagagaggcgaagagacaattgaagaaagatttgaaatcacaggaaccatgcgcaggcttgccgaccaaagtcttccaccgaacttctccagccttgaaaactttagagcctatgtggatggattcgaaccgaacggctgcattgagggcaagctttctcaaatgtcaaaagaggtgaacgccagaattgagccatttctgaagacaacaccacgccctctcagattacctgatgggcctccctgtcctcagcggtcgaagttcttgctgatggatgcccttaagttgagcatcgaagaccctagtcatgagggggagggcataccgctgtatgatgcaatcaaatgcatgaagacattttttggctggaaagagcccaacatcgtaaagccgcatgagaaaggcataaaccctaattacctcctggcttggaagcaggtgctggcagaacttcaagacattgaaaatgaggagaaaattccaaaaacaaagaacatgaagaaaacaagccaattgaagtgggcacttggtgagaacatggctccagaaaaggtggactttgaggactgcaaagatgttagcgatctaagacagtacgacagtgacgaaccagagtctagatcactagcaagctggattcagagtgaattcaacaaggcatgcgaactgacagattcgagttggattgaacttgatgagataggggaagacgttgctccaatcgaacacattgcgagtgtgaggaggaactatttcacagcggaggtatcccattgcagggccactgaatacataatgaagggagtatacataaacacagccctattgaatgcatcctgtgcagccatggatgacttccaattgattccaatgataagtaagtgcagaactaaagaaggaagacggaagacaaatctgtatggattcattataaaaggaagatcccatttgaggaatgacaccgatgtggtaaactttgtgagcatggaattctctctaactgacccgaggctagagccacacaaatgggaaaagtactgtgttcttgagataggagacatgctcctacggactgcaataggccaagtattgaggcccatgttcctgtatgtgagaaccaatggaacttccaagatcaaaatgaaatggggcatggagatgaggcgatgccttcttcagtcccttcaacaaattgagagcatgattgaggccgaatcttctgtcaaagagaaggacatgtccaaggaattctttgaaaacaaatcagaaacatggccaattggagaatcacccaagggggtggaggaaggctctattgggaaagtatgcagaacattgctagcaaagtctgtgttcaacagcctatatgcatctcctcaactcgaggggttttcagctgaatcaagaaaattgcttctcattgttcaggcacttagggacaacctggaacctggaaccttcgatcttggggggctatatgaagcaattgaggagtgcctgattaacgatccctgggttttgcttaatgcatcttggttcaactccttcctcacacatgcactgaaa
OR910274   atggaagactttgtgcgacaatgcttcaatccaatgattgtcgagcttgcggaaaaagcaatgaaagaatatggggaagatccgaaaatcgagacaaacaaatttgccgcaatatgcacacacttagaagtctgtttcatgtattcggatttccattttattgatgaacgaggcgaatcaatgattgtagaatctggcgatccaaatgcattattgaaacaccgatttgagataatcgaagggagagaccgagcaatggcctggacagtggtgaatagtatctgcaacaccacaggggtcgaaaagcccaaattcctccctgatttgtatgactacaaagagaaccgattcattgaaattggagtaacgcgaagggaagttcacatatactatttagaaaaagccaacaagataaaatcagagaaaacacatattcacatattctcattcactggagaggaaatggccaccaaggcggactacacccttgatgaagagagcagagcaagaataaaaaccagactgttcactataagacaagaaatggccagtagaggtctatgggattcctttcgtcaatccgagagaggcgaagagacaattgaagaaagatttgaaatcacaggaaccatgcgcaggcttgccgaccaaagtcttccaccgaacttctccagccttgaaaactttagagcctatgtggatggattcgaaccgaacggctgcattgagggcaaactttctcaaatgtcaaaagaggtgaacgccagaattgagccatttctgaagacaacaccacgccctctcagattacctgatgggcctccctgttctcagcggtcgaagttcttgctgatggatgcccttaagttgagcatcgaagaccctagccatgagggggagggcataccgctgtatgatgcaatcaaatgcatgaagacattttttggctggaaagagcccaacatcgtaaagccgcatgagaaaggcataaaccctaattacctcctggcttggaagcaggtgctggcagaacttcaagacattgaaaatgaggagaaaattccaaaaacaaagaacatgaagaaaacaagccaattgaagtgggcacttggtgagaacatggctccagaaaaagtggactttgaggactgcaaagatgttagcgatctaagacagtacgacagtgacgaaccagagtctagatcactagcaagctggattcagagtgaattcaacaaggcatgcgaactgacagattcgagttggattgaacttgatgagataggggaagacgttgctccaatcgaacacattgcgagtgtgaggaggaactatttcacagcggaggtatcccattgcagggccactgaatacataatgaagggagtatacataaacacagccctattgaatgcatcctgtgcagccatggatgacttccaattgattccaatgataagtaagtgcagaactaaagaaggaagacggaagacaaatctgtatggattcattataaaaggaagatcccatttgaggaatgacaccgatgtggtaaactttgtgagcatggaattctctctaactgacccgaggctagagccacacaaatgggaaaagtactgtgttcttgagataggagacatgctcctacggactgcaataggccaagtgtcgaggcccatgttcctgtatgtgagaaccaatggaacttccaagatcaaaatgaaatggggcatggagatgaggcgatgccttcttcagtcccttcaacaaattgagagcatgattgaggccgaatcttctgtcaaagagaaggacatgtccaaggaattctttgaaaacaaatcagaaacatggccaattggagaatcacccaaaggggtggaggaaggctctattgggaaagtatgcagaacattgctagcaaagtctgtgttcaacagcctatatgcatctccacaactcgaggggttttcagctgaatcaagaaaattgcttctcattgttcaggcacttagggacaacctggaacctggaaccttcgatcttggggggctatatgaagcaattgaggagtgcctgattaacgatccctgggttttgcttaatgcatcttggttcaactccttcctcacacatgcactgaaa
PQ790075   atggaagactttgtgcgacaatgcttcaatccaatgattgtcgagcttgcggaaaaagcaatgaaagaatatggggaagatccgaaaatcgagacaaacaaatttgccgcaatatgcacacacttagaagtctgtttcatgtactcggatttccattttattgacgaacgaggcgaatcaatgattgtagaatctggcgattcaaatgcattattgaaacaccgatttgagataatcgaagggagagaccgagcaatggcctggacagtggtgaatagtatctgcaacaccacaggggtcgaaaagcccaaattcctccctgatttgtatgactacagagagaacagattcattgaaattggagtaacgcgaagggaagttcacatatactatttggaaaaagccaacaagataaaatcagagaaaacacatattcacatattctcattcactggagaggaaatggccaccaaggcggactacacccttgatgaagagagcagagcaagaataaaaaccagactgttcactataagacaagaaatggccagtagaggtctatgggattcctttcgtcaatccgagagaggcgaagagacaattgaagaaagatttgaaatcacaggaaccatgcgcaggcttgccgaccaaagtattccaccgaacttctccagccttgaaaactttagagcctatgtggatggattcgaaccgaacggctgcattgagggcaagctttctcaaatgtcaaaagaggtgaacgccagaattgagccatttctgaagacaacaccacgccctctcagattacctgatgggcctccctgtcctcagcggtcgaagttcttgctgatggatgcccttaagttgagcatcgaagaccctagtcatgagggggagggcataccgctgtatgatgcaatcaaatgcatgaagacattttttggctggaaagagcccaacatcgtaaagccgcatgaaaaaggcataaaccctaattacctcctggcttggaagcaggtgctggcagaacttcaagacattgaaaatgaggagaaaattccaaaaacaaagaacatgaagaaaacaagccaattgaagtgggcacttggtgagaacatggctccagaaaaagtggactttgaggactgcaaagatgttagcgatctaagacagtacgacagtgacgaaccagagtctagatcactagcaagctggattcagagtgaattcaacaaggcatgcgaactgacagattcgagttggattgaacttgatgagataggggaagacattgctccaatcgaacacattgcgagtgtgaggaggaactatttcacagcggaggtatcccattgcagggccactgaatacataatgaagggagtatacataaacacagccctattgaatgcatcctgtgcagccatggatgacttccaattgattccaatgataagtaagtgcagaactaaagaaggaagacggaggacaaatctgtatggattcattataaaaggaagatcccatttgaggaatgacaccgatgtggtaaactttgtgagcatggaattctctctaactgacccgaggctagagccacacaaatgggaaaagtactgtgttcttgagataggagacatgctcctacggactgcaataggccaagtattgaggcccatgttcttgtatgtgagaaccaatggaacttccaagatcaaaatgaaatggggcatggagatgaggcgatgccttcttcagtcccttcaacaaattgagagcatgattgaggccgaatcttctgtcaaagagaaggacatgtccaaggaattctttgaaaacaaatcagaaacatggccaattggagaatcacccaaaggggtggaggaaggctctattgggaaagtatgcagaacattgctagcaaagtctgtgttcaacagcctatatgcatctcctcaattcgaggggttttcagctgaatcaagaaaattgcttctcattgttcaggcacttagggacaacctggaacctggaaccttcgatcttggggggctatatgaagcaattgaggagtgcctgattaacgatccctgggttttgcttaatgcatcttggttcaactccttcctcacacatgcactgaaa
PQ052297   atggaagactttgtgcgacaatgcttcaatccaatgattgtcgagcttgcggaaaaagcaatgaaagaatatggggaagatccgaaaatcgagacaaacaaatttgccgcaatatgcacacacttagaagtctgtttcatgtattcggatttccattttattgacgaacgaggcgaatcaatgattgtagaatctggcgatccaaatgcattattgaaacaccgatttgagataatcgaagggagagaccgagcaatggcctggacagtggtgaatagtatctgcaacaccacaggggtcgaaaagcccaaattcctccctgatttgtatgactacagagagaacagattcattgaaattggagtaacgcgaagggaagttcacatatactatttggaaaaagccaacaagataaaatcagagaaaacacatattcacatattctcattcactggagaggaaatggccaccaaggcggactacacccttgatgaagagagcagagcaagaataaaaaccagactgttcactataagacaagaaatggccagtagaggtctatgggattcctttcgtcaatccgagagaggcgaagagacaattgaagaaagatttgaaatcacaggaaccatgcgcaggcttgccgaccaaagtattccaccgaacttctccagccttgaaaactttagagcctatgtggatggattcgaaccgaacggctgcattgagggcaagctttctcaaatgtcaaaagaggtgaacgccagaattgagccatttctgaagacaacaccacgccctctcagattacctgatgggcctccctgtcctcagcggtcgaagttcttgctgatggatgcccttaagttgagcatcgaagaccctagtcatgagggggagggcataccgctgtatgatgcaatcaaatgcatgaagacattttttggctggaaagagcccaacatcgtaaagccgcatgagaaaggcataaaccctaattacctcctggcttggaagcaggtgctggcagaacttcaagacattgaaaatgaggagaaaattccaaaaacaaagaacatgaagaaaacaagccaattgaagtgggcacttggtgagaacatggctccagaaaaagtggactttgaggactgcaaaaatgttagcgatctaagacagtacgacagtgacgaaccagagtctagatcactagcaagctggattcagagtgaattcaacaaggcatgcgaactgacagattcgagttggattgaacttgatgagataggggaagacgttgctccaatcgaacacattgcgagtgtgaggaggaactatttcacagcggaggtatcccattgcagggccactgaatacataatgaagggagtatacataaacacagccctattgaatgcatcctgtgcagccatggatgacttccaattgattccaatgataagtaagtgcagaactaaagaaggaagacggaggacaaatctgtatggattcattataaaaggaagatcccatttgaggaatgacaccgatgtggtaaactttgtgagcatggaattctctctaactgacccgaggctagagccacacaaatgggaaaagtactgtgttcttgagataggagacatgctcctacggactgcaataggccaagtattgaggcccatgttcctgtatgtgagaaccaatggaacttccaagatcaaaatgaaatggggcatggagatgaggcgatgccttcttcagtcccttcaacaaattgagagcatgattgaggccgaatcttctgtcaaagagaaggacatgtccaaggaattctttgaaaacaaatcagaaacatggccaattggagaatcacccaaaggggtggaggaaggctctattgggaaagtatgcagaacattgctagcaaagtctgtgttcaacagcctatatgcatctcctcaactcgaggggttttcagctgaatcaagaaaattgcttctcattgttcaggcacttagggacaacctggaacctggaaccttcgatcttggggggctatatgaagcaattgaggagtgcctgattaacgatccctgggttttgcttaatgcatcttggttcaactccttcctcacacatgcactgaaa
OP377327   atggaagactttgtgcgacaatgcttcaatccaatgattgtcgagcttgcggaaaaagcaatgaaagaatatggggaagatccgaaaatcgagacaaacaaatttgccgcaatatgcacacacttagaagtctgtttcatgtattcggatttccattttattgatgaacgaggcgaatcaatgattgtagaatctggcgatccaaatgcattattgaaacaccgatttgagataatcgaagggagagaccgagcaatggcctggacagtggtgaatagtatctgcaacaccacaggggtcgaaaagcccaaattcctccctgatttgtatgactacaaagagaaccgattcattgaaattggagtaacgcgaagggaagttcacatatactatttagaaaaagccaacaagataaaatcagagaaaacacatattcacatattctcattcactggagaggaaatggccaccaaggcggactacacccttgatgaagagagcagagcaagaataaaaaccagactgttcactataagacaagaaatggccagtagaggtctatgggattcctttcgtcagtccgagagaggcgaagagacaattgaagaaagatttgaaatcacaggaaccatgcgcaggcttgccgaccaaagtcttccaccgaacttctccagccttgaaaactttagagcctatgtggatggattcgaaccgaacggctgcattgagggcaaactttctcaaatgtcaaaagaagtgaacgccagaattgagccatttctgaagacaacaccacgccctctcagattacctgatgggcctccctgttctcagcggtcgaagttcttgctgatggatgcccttaagttgagcatcgaagaccctagccatgagggggagggcataccgctgtatgatgcaatcaaatgcatgaagacattttttggctggaaagagcccaacatcgtaaagccgcatgagaaaggcataaaccctaattacctcctggcttggaagcaggtgctggcagaacttcaagacattgaaaatgaggagaaaattccaaaaacaaagaacatgaagaaaacaagccaattgaagtgggcacttggtgagaacatggctccagaaaaagtggactttgaggactgcaaagatgttagcgatctaagacagtacgacagtgacgaaccagagtctagatcactagcaagctggattcagagtgaattcaacaaggcatgcgaactgacagattcgagttggattgaacttgatgagataggggaagacgttgctccaatcgaacacattgcgagtgtgaggaggaactatttcacagcggaggtatcccattgcagggccactgaatacataatgaagggagtatacataaacacagccctattgaatgcatcctgtgcagccatggatgacttccaactgattccaatgataagtaagtgcagaactaaagaaggaagacggaagacaaatctgtatggattcattataaaaggaagatcccatttgaggaatgacaccgatgtggtaaactttgtgagcatggaattctctctaactgacccgaggctagagccacacaaatgggaaaagtactgtgttcttgagataggagacatgctcctacggactgcaataggccaagtgtcgaggcccatgttcctgtatgtgagaaccaatgggacttccaagatcaaaatgaaatggggcatggagatgaggcgatgccttcttcagtcccttcaacaaattgagagcatgattgaggccgaatcttctgtcaaagagaaggacatgtccaaggaattctttgaaaacaaatcagaaacatggccaattggagaatcacccaaaggggtggaggaaggctctattgggaaagtatgcagaacattgctagcaaagtctgtgttcaacagcctatatgcatctccacaactcgaggggttttcagctgaatcaagaaaattgcttctcattgttcaggcacttagggacaacctggaacctggaaccttcgatcttggggggctatatgaagcaattgaggagtgcctgattaacgatccctgggttttgcttaatgcgtcttggttcaactccttcctcacacatgcactgaaa
PQ377822   atggaagactttgtgcgacaatgcttcaatccaatggttgtcgagcttgcggaaaaagcaatgaaagaatatggggaagatccgaaaatcgagacaaacaaatttgccgcaatatgcacacacttagaagtctgtttcatgtattcggatttccattttattgacgaacgaggcgaatcaatgattgtagaatctggcgatccaaatgcattattgaaacaccgatttgagataatcgaagggagagaccgagcaatggcctggacagtggtgaatagtatctgcaacaccacaggggtcgaaaagcccaaattcctccctgatttgtatgactacagagagaacagattcattgaaattggagtaacgcgaagggaagttcacatatactatttggaaaaagccaacaagataaaatcagagaaaacacatattcacatattctcattcactggagaggaaatggccaccaaggcggactacacccttgatgaagagagcagagcaagaataaaaaccagactgttcactataagacaagaaatggccagtagaggtctatgggattcctttcgtcaatccgagagaggcgaagagacaattgaagaaagatttgaaatcacaggaaccatgcgcaggcttgccgaccaaagtattccaccgaacttctccagccttgaaaactttagagcctatgtggatggattcgaaccgaacggctgcattgagggcaagctttctcaaatgtcaaaagaggtgaacgccagaattgagccatttctgaagacaacaccacgccctctcagattacctgatgggcctccctgtcctcagcggtcgaagttcttgctgatggatgcccttaagttgagcatcgaagaccctagtcatgagggggagggcataccgctgtatgatgcaatcaaatgcatgaagacattttttggctggaaagagcccaacatcgtaaagccgcatgagaaaggcataaaccctaattacctcctggcttggaagcaggtgctggcagaacttcaagacattgaaaatgaggagaaaattccaagaacaaagaacatgaagaaaacaagccaattgaagtgggcacttggtgagaacatggctccagaaaaagtggactttgaggactgcaaagatgttagcgatctaagacagtacgacagtgacgaaccagagtctagatcactagcaagctggattcagagtgaattcaacaaggcatgcgaactgacagattcgagttggattgaacttgatgagataggggaagacgttgctccaatcgaacacattgcgagtgtgaggaggaactatttcacagcggaggtatcccattgcagggccactgaatacataatgaagggagtatacataaacacagccctattgaatgcatcctgtgcagccatggatgacttccaattgattccaatgataagtaagtgcagaactaaagaaggaagacggaagacaaatctgtatggattcattataaaaggaagatcccatttgaggaatgacaccgatgtggtaaactttgtgagcatggaattctctctaactgacccgaggctagagccacacaaatgggaaaagtactgtgttcttgagataggagacatgctcctacggactgcaataggccaagtattgaggcccatgttcctgtatgtgagaaccaatggaacttccaagatcaaaatgaaatggggcatggagatgaggcgatgccttcttcagtcccttcaacaaattgagagcatgattgaggccgaatcttctgtcaaagagaaggacatgtccaaggaattctttgaaaacaaatcagaaacatggccaattggagaatcacccaaaggggtggaggaaggctctattgggaaagtatgcagaacattgctagcaaagtctgtgttcaacagcctatatgcatctcctcaactcgaggggttttcagctgaatcaagaaaattgcttctcattgttcaggcacttagggacaacctggaacctggaaccttcgatcttggggggctatatgaagcaattgaggagtgcctgattaacgatccctgggttttgcttaatgcatcttggttcaactccttcctcacacatgcactgaaa
PV026113   atggaagactttgtgcgacaatgcttcaatccaatggttgtcgagcttgcggaaaaagcaatgaaagaatatggggaagatccgaaaatcgagacaaacaaatttgccgcaatatgcacacacttagaagtctgtttcatgtattcggatttccattttattgacgaacgaggcgaatcaatgattgtagaatctggcgatccaaatgcattattgaaacaccgatttgagataatcgaagggagagaccgagcaatggcctggacagtggtgaatagtatctgcaacaccacaggggtcgaaaagcccaaattcctccctgatttgtatgactacagagagaacagattcattgaaattggagtaacgcgaagggaagttcacatatactatttggaaaaagccaacaagataaaatcagagaaaacacatattcacatattctcattcactggagaggaaatggccaccaaggcggactacacccttgatgaagagagcagagcaagaataaaaaccagactgttcactataagacaagaaatggccagtagaggtctatgggattcctttcgtcaatccgagagaggcgaagagacaattgaagaaagatttgaaatcacaggaaccatgcgcaggcttgccgaccaaagtattccaccgaacttctccagccttgaaaactttagagcctatgtggatggattcgaaccgaacggctgcattgagggcaagctttctcaaatgtcaaaagaggtgaacgccagaattgagccatttctgaagacaacaccacgccctctcagattacctgatgggcctccctgtcctcagcggtcgaagttcttgctgatggatgcccttaagttgagcatcgaagaccctagtcatgagggggagggcataccgctgtatgatgcaatcaaatgcatgaagacattttttggctggaaagagcccaacatcgtaaagccgcatgagaaaggcataaaccctaattacctcctggcttggaagcaggtgctggcagaacttcaagacattgaaaatgaggagaaaattccaaaaacaaagaacatgaagaaaacaagccaattgaagtgggcacttggtgagaacatggctccagaaaaagtggactttgaggactgcaaagatgttagcgatctaagacagtacgacagtgacgaaccagagtctagatcactagcaagctggattcagagtgaattcaacaaggcatgcgaactgacagattcgagttggattgaacttgatgagataggggaagacgttgctccaatcgaacacattgcgagtgtgaggaggaactatttcacagcggaggtatcccattgcagggccactgaatacataatgaagggagtatacataaacacagccctattgaatgcatcctgtgcagccatggatgacttccaattgattccaatgataagtaagtgcagaactaaagaaggaagacggaagacaaatctgtatggattcattataaaaggaagatcccatttgaggaatgacaccgatgtggtaaactttgtgagcatggagttctctctaactgacccgaggctagagccacacaaatgggaaaagtactgtgttcttgagataggagacatgctcctacggactgcaataggccaagtattgaggcccatgttcctgtatgtgagaaccaatggaacttccaagatcaaaatgaaatggggcatggagatgaggcgatgccttcttcagtcccttcaacaaattgagagcatgattgaggccgaatcttctgtcaaagagaaggacatgtccaaggaattctttgaaaacaaatcagaaacatggccaattggagaatcacccaaaggggtggaggaaggctctattgggaaagtatgcagaacattgctagcaaagtctgtgttcaacagcctatatgcatctcctcaactcgaggggttttcagctgaatcaagaaaattgcttctcattgttcaggcacttagggacaacctggaacctggaaccttcgatcttggggggctatatgaagcaattgaggagtgcctgattaacgatccctgggttttgcttaatgcatcttggttcaactccttcctcacacatgcactgaaa
PQ706728   atggaagactttgtgcgacaatgcttcaatccaatgattgtcgagcttgcggaaaaagcaatgaaagaatatggggaagatccgaaaatcgagacaaacaaatttgccgcaatatgcacacacttagaagtctgtttcatgtattcggatttccattttattgatgaacgaggcgaatcaatgattgtagaatctggcgatccaaatgcattattgaaacaccgatttgagataatcgaagggagagacagagcaatggcctggacagtggtgaatagtatctgcaacaccacaggggtcgaaaagcccaaattcctccctgatttgtatgactacaaagagaaccgattcattgaaattggagtaacgcgaagggaagttcacatatactatttagaaaaagccaacaagataaaatcagagaaaacacatattcacatattctcattcactggagaggaaatggccaccaaggcggactacacccttgatgaagagagcagagcaagaataaaaaccagactgttcactataagacaagaaatggccagtagaggtctatgggattcctttcgtcagtccgagagaggcgaagagacaattgaagaaagatttgaaatcacaggaaccatgcgcaggcttgccgaccaaagtcttccaccgaacttctccagccttgaaaactttagagcctatgtggatggattcgaaccgaacggctgcattgagggcaaactttctcaaatgtcaaaagaagtgaacgccagaattgagccatttctgaagacaacaccacgccctctcagattacctgatgggcctccctgttctcagcggtcgaagttcttgctgatggatgcccttaagttgagcatcgaagaccctagccatgagggggagggcataccgctgtatgatgcaatcaaatgcatgaagacattttttggctggaaagagcccaacatcgtaaagccgcatgagaaaggcataaaccctaattacctcctggcttggaagcaggtgctggcagaacttcaagacattgaaaatgaggagaaaattccaaaaacaaagaacatgaagaaaacaagccaattgaagtgggcacttggtgagaacatggctccagaaaaagtggactttgaggactgcaaagatgttagcgatctaagacagtacgacagtgacgaaccagagtctagatcactagcaagctggattcagagtgaattcaacaaggcatgcgaactgacagattcgagttggattgaacttgatgagataggggaagacgttgctccaatcgaacacattgcgagtgtgaggaggaactatttcacagcggaggtatcccattgcagggccactgaatacataatgaagggagtatacataaacacagccctattgaatgcatcctgtgcagccatggatgacttccaactgattccaatgataagtaagtgcagaactaaagaaggaagacggaagacaaatctgtatggattcattataaaaggaagatcccatttgaggaatgacaccgatgtggtaaactttgtgagcatggaattctctctaactgacccgaggctagagccacacaaatgggaaaagtactgtgttcttgagataggagacatgctcctacggactgcaataggccaagtgtcgaggcccatgttcctgtatgtgagaaccaatgggacttccaagatcaaaatgaaatggggcatggagatgaggcgatgccttcttcagtcccttcaacaaattgagagcatgattgaggccgaatcttctgtcaaagagaaggacatgtccaaggaattctttgaaaacaaatcagaaacatggccaattggagaatcacccaaaggggtggaggaaggctctattgggaaagtatgcagaacattgctagcaaagtctgtgttcaacagcctatatgcatctccacaactcgaggggttttcagctgaatcaagaaaattgcttctcattgttcaggcacttagggacaacctggaacctggaaccttcgatcttggggggctatatgaagcaattgaggagtgcctgattaacgatccctgggttttgcttaatgcgtcttggttcaactccttcctcacacatgcactgaaa
PP914077   atggaagactttgtgcgacaatgcttcaatccaatgattgtcgagcttgcggaaaaagcaatgaaagaatatggggaagatccgaaaatcgagacaaacaaatttgccgcaatatgcacacacttagaagtctgtttcatgtattcggatttccattttattgacgaacgaggcgaatcaatgattgtagaatctggcgatccaaatgcattattgaaacaccgatttgagataatcgaagggagagaccgagcaatggcctggacagtggtgaatagtatctgcaacaccacaggggtcgaaaagcccaaattcctccctgatttgtatgactacagagagaacagattcattgaaattggagtaacgcgaagggaagttcacatatactatttggaaaaagccaacaagataaaatcagagaaaacacatattcacatattctcattcactggagaggaaatggccaccaaggcggactacacccttgatgaagagagcagagcaagaataaaaaccagactgttcactataagacaagaaatggccagtagaggtctatgggattcctttcgtcaatccgagagaggcgaagagacaattgaagaaagatttgaaatcacaggaaccatgcgcaggcttgccgaccaaagtatcccaccgaacttctccagccttgaaaactttagagcctatgtggatggattcgaaccgaacggctgcattgagggcaagctttctcaaatgtcaaaagaggtgaacgccagaattgagccatttctgaagacaacaccacgccctctcagattacctgatgggcctccctgtcctcagcggtcgaagttcttgctgatggatgcccttaagttgagcatcgaagaccctagtcatgagggggagggcataccgctgtatgatgcaatcaaatgcatgaagacattttttggctggaaagagcccaacatcgtaaagccgcatgagaaaggcataaaccctaattacctcctggcttggaagcaggtgctggcagaacttcaagacattgaaaatgaggagaaaattccaaaaacaaagaacatgaagaaaacaagccaattgaagtgggcacttggtgagaacatggctccagaaaaagtggactttgaggactgcaaagatgttagcgatctaagacagtacgacagtgacgaaccagagtctagatcactagcaagctggattcagagtgaattcaacaaggcatgcgaactgacagattcgagttggattgaacttgatgagataggggaagacgttgctccaatcgaacacattgcgagtgtgaggaggaactatttcacagcggaggtatcccattgcagggccactgaatacataatgaagggagtatacataaacacagccctattgaatgcatcctgtgcagccatggatgacttccaattgattccaatgataagtaagtgcagaactaaagaaggaagacggaggacaaatctgtatggattcattataaaaggaagatcccatttgaggaatgacaccgatgtggtaaactttgtgagcatggaattctctctaactgacccgaggctagagccacacaaatgggaaaagtactgtgttcttgagataggagacatgctcctacggactgcaataggccaagtattgaggcccatgttcctgtatgtgagaaccaatggaacttccaagatcaaaatgaaatggggcatggagatgaggcgatgccttcttcagtcccttcaacaaattgagagcatgattgaggccgaatcttctgtcaaagagaaggacatgtccaaggaattctttgaaaacaaatcagaaacatggccaattggagaatcacccaaaggggtggaggaaggctctattgggaaagtatgcagaacattgctagcaaagtctgtgttcaacagtctatatgcatctcctcaactcgaggggttttcagctgaatcaagaaaattgcttctcattgttcaggcacttagggacaacctggaacctggaaccttcgatcttggggggctatatgaagcaattgaggagtgcctgattaacgatccctgggttttgcttaatgcatcttggttcaactccttcctcacacatgcactgaaa
PV267695   atggaagactttgtgcgacaatgcttcaatccaatgatcgtcgagcttgcggaaaaggcaatgaaagaatatggggaagattcgaaaatcgaaactaacaagttcgctgcaatatgcactcatttggaagtctgtttcatgtattcggatttccatttcattgatgaacggggcgaatcaataattgtggaatctggcgatccaaatgcactactgaagcatcgatttgagataattgaaggaagagacagaacaatggcctggacagtggtaaatagcatctgcaacaccacgggagtcgagaagcccaagttccttcctgatttgtatgattacaaggagaaccgattcattgagattggagtgacacggagagaggtccatatatattacctagagaaagccaacaagataaaatccgagaagacacacatccacatcttctcatttactggagaagaaatggccactaaagcagactacacccttgacgaagaaagcagagcaaggattaaaaccaggctattcactataagacaagaaatggccagcaggggtctatgggattcctttcgtcagtccgaaagaggcgaagagacaattgaagaaagatttgaaatcacaggaaccatgcgcaggcttgccgaccaaagtctcccaccgaacttctccagccttgaaaactttagagcctatgtggatggattcgaaccgaacggctgcattgagggcaagctttctcaaatgtccaaagaagtgaacgccagaattgaaccatttttgaagacaacaccacgccctctcaaattgcctgatgggctcccctgctctcagcggtcaaaatttctgctgatggatgctttgaaattaagcattgaagacccaagtcatgagggagagggaataccactgtacgatgcaatcaaatgcatgaagacatttttcggctggaaagagcccaatgtaatcaaaccacatgaaaagggcataaaccctaactatctcctggcttggaagcaagtgctagcagaactccaggaccttgaaaatgaggagaaaatcccaaagacgaagaacatgaagaaaacaagtcaattaaagtgggcacttggtgagaacatggcaccggaaaaagtggactttgaggactgcaaggatgttggcgatctaaaacagtatgatagcgatgagccagagcctagatcgctagcgagttggatccagagtgaattcaataaggcatgtgaattgactgactcaagctggatagaactggacgaaataggggaagatgttgctccgattgaacacattgcaagcatgaggaggaattatttcacagcagaagtgtcccattgcagggccactgaatacataatgaaaggagtctacataaatacagctctgctcaatgcatcttgcgcggccatggatgacttccagctgattccaatgataagcaaaagcaggaccaaagaaggaagacggaaaacaaacctatatgggttcatcataaaaggaaggtctcatttgaggaatgataccgatgtagtgaattttgtaagtatggagttttctctcaccgacccaaggctggaaccacacaaatgggaaaagtattgcgttcttgaagtgggagatatgctcctgaggactgcaataggccaagtatcaagacccatgttcctgtatgttaggaccaacgggacctccaaaatcaagatgaaatggggtatggagatgaggcgttgccttcttcagtctcttcaacagattgagagcatgattgaggccgagtcttctgtcaaagaaaaagacatgactaaagaattttttgagaacaagtcggaaacgtggccaattggagaatcccccagaggggtagaggaaggatccattgggaaggtatgcagaaccctgctggcaaaatctgtgttcaacagtctatacgcatccccacaacttgaaggattttcagcagaatcgaggaaactgcttctcattgttcaggcacttagggacaacctggaacctggaaccttcgatcttggagggctgtatgaagcaattgaggagtgcctgattaatgatccctgggttttgcttaatgcatcttggttcaactccttcctcacacatgcactgaaa
OQ959123   atggaagactttgtgcgacaatgcttcaatccaatgattgtcgagcttgcggaaaaagcaatgaaagaatatggggaagatccgaaaatcgagacaaacaaatttgccgcaatatgcacacacttagaagtctgtttcatgtattcggatttccattttattgatgaacgaggcgaatcaatgattgtagaatctggcgatccaaatgcattattgaaacaccgatttgagataatcgaagggagagaccgagcaatggcctggacagtggtgaatagtatctgcaacaccacaggggtcgaaaagcccaaattcctccctgatttgtatgactacaaagagaaccgattcattgaaattggagtaacgcgaagggaagttcacatatactatttagaaaaagccaacaagataaaatcagagaaaacacatattcacatattctcattcactggagaggaaatggccaccaaggcggactacacccttgatgaagagagcagggcaagaataaaaaccagactgttcactataagacaagaaatggccagtagaggtctatgggattcctttcgtcagtccgagagaggcgaagagacaattgaagaaagatttgaaatcacaggaaccatgcgcaggcttgccgaccaaagtctcccaccgaacttctccagccttgaaaactttagagcctatgtggatggattcgaaccgaacggctgcattgagggcaaactttctcaaatgtcaaaagaagtgaacgccagaattgagccatttctgaagacaacaccacgccctctcagattacctgatgggcctccctgttctcagcggtcgaagttcttgctgatggatgcccttaagttgagcatcgaagaccctagccatgagggggagggcataccgctgtatgatgcaatcaaatgcatgaagacattttttggctggaaagagcccaacatcgtaaagccgcatgagaaaggcataaaccctaattacctcctggcttggaagcaggtgctggcagaacttcaagacattgaaaatgaggagaaaattccaaaaacaaagaacatgaagaaaacaagccaattgaagtgggcacttggtgagaacatggctccagaaaaagtggactttgaggactgcaaagatgttagcgatctaagacagtacgacagtgacgaaccagagtctagatcgctagcaagctggattcagagtgaattcaacaaggcatgcgaactgacagattcgagttggattgaacttgatgagataggggaagacgttgctccaatcgaacacattgcgagtgtgaggaggaactatttcacagcggaggtatcccattgcagggccactgaatacataatgaagggagtatacataaacacagccctattgaatgcatcctgtgcagccatggatgacttccaactgattccaatgataagtaagtgcagaactaaagaaggaagacggaagacaaatctgtatggattcattataaaaggaagatcccatttgaggaatgacaccgatgtggtaaactttgtgagcatggaattctctctaactgacccgaggctagagccacacaaatgggaaaagtactgtgttcttgagataggagacatgctcctacggactgcaataggccaagtgtcgaggcccatgttcctgtatgtgagaaccaatgggacttccaagatcaaaatgaaatggggcatggagatgaggcgatgccttcttcagtcccttcaacaaattgagagcatgattgaggccgaatcttctgtcaaagagaaggacatgtccaaggaattctttgaaaacaaatcagaaacatggccaattggagaatcacccaaaggggtggaggaaggctctattgggaaagtatgcagaacattgctagcaaagtctgtgttcaacagcctatatgcatctccacaactcgaggggttttcagctgaatcaagaaaattgcttctcattgttcaggcacttagggacaacctggaacctggaaccttcgatcttggggggctatatgaagcaattgaggagtgcctgattaacgatccctgggttttgcttaatgcgtcttggttcaactccttcctcacacatgcactgaaa
PV338427   atggaagactttgtgcgacaatgcttcaatccaatgatcgtcgagcttgcggaaaaggcaatgaaagaatatggggaagatccgaaaatcgaaactaacaagttcgctgcaatatgcactcatttggaagtctgtttcatgtattcggatttccatttcattgatgaacggggcgaatcaataattgtggaatctggcgatccaaatgcactactgaagcatcgatttgagataattgaaggaagagacagaacaatggcctggacagtggtaaatagcatctgcaacaccacgggagtcgagaagcccaagttccttcctgatttgtatgattacaaggagaaccgattcattgagattggagtgacacggagagaggtccatatatattacctagaaaaagccaacaagataaaatccgagaagacacacatccacatcttctcatttactggagaagaaatggccactaaagcagactacacccttgacgaagaaagcagagcaaggattaaaaccaggctattcactataagacaagaaatggccagcaggggtctatgggattcctttcgtcagtccgaaagaggcgaagagacaattgaagaaagatttgaaatcacaggaaccatgcgcaggcttgccgaccaaagtctcccaccgaacttctccagccttgaaaactttagagcctatgtggatggattcgaaccgaacggctgcattgagggcaagctttctcaaatgtccaaagaagtgaacgccagaattgaaccatttttgaagacaacaccacgccctctcaaattgcctgatgggcccccctgctctcagcggtcaaaatttctgctgatggatgctttgaaattaagcattgaagacccaagtcatgagggagaggggataccactgtacgatgcaatcaaatgcatgaagacatttttcggctggaaagagcccaatgtaatcaaaccacatgaaaagggcataaaccctaactatcttctggcttggaagcaagtgctagcagaactccaggaccttgaaaatgaggagaaaatcccaaagacgaagaacatgaagaaaacaagtcaattaaagtgggcacttggtgagaacatggcaccggaaaaagtggactttgaggactgcaaggatgttggcgatctaaaacagtatgatagcgatgagccagagcctagatcgctagcgagttggatccagagtgaattcaataaggcatgtgaattgactgactcaagctggatagaactggacgaaataggggaagatgttgctccgattgaacacattgcaagcatgaggaggaattatttcacagcagaagtgtcccattgcagggccactgaatacataatgaaaggagtctacataaatacagctctgctcaatgcatcttgcgcggccatggatgacttccagctgattccaatgataagcaaatgcaggaccaaagaaggaagacggaaaacaaacctatatgggttcatcataaaaggaaggtctcatttgaggaatgataccgatgtagtgaattttgtaagtatggagttttctctcaccgacccaaggctggaaccacacaaatgggaaaagtactgcgttcttgaagtgggagatatgctcctgaggactgcaataggccaagtatcaagacccatgttcctgtatgttaggaccaacgggacctccaaaatcaagatgaaatggggtatggagatgaggcgttgccttcttcagtctcttcaacagattgagagcatgattgaggccgagtcttctgtcaaagaaaaagacatgactaaagaattttttgagaacaagtcggaaacgtggccaattggagaatcccccagaggggtagaggaaggatccattgggaaggtatgcagaaccctgctggcaaaatctgtgttcaacagtctatacgcatccccacaacttgaaggattttcagcagaatcgaggaaactgcttctcattgttcaggcacttagggacaacctggaacctggaaccttcgatcttggagggctatatgaagcaattgaggagtgcctgattaatgatccctgggttttgcttaatgcatcttggttcaactccttcctcacacatgcactgaaa
PV337747   atggaagactttgtgcgacaatgcttcaatccaatgatcgtcgagcttgcggaaaaggcaatgaaagaatatggggaagatccgaaaatcgaaactaacaagttcgctgcaatatgcactcatttggaagtctgtttcatgtattcggatttccatttcattgatgaacggggcgaatcaataattgtggaatctggcgatccaaatgcactactgaagcatcgatttgagataattgaaggaagagacagaacaatggcctggacagtggtaaatagcatctgcaacaccacgggagtcgagaagcccaagttccttcctgatttgtatgattacaaggagaaccgattcattgagattggagtgacacggagagaggtccatatatattacctagagaaagccaacaagataaaatccgagaagacacacatccacatcttctcatttactggagaagaaatggccactaaagcagactacacccttgacgaagaaagcagagcaaggattaaaaccaggctattcactataagacaagaaatggccagcaggggtttatgggattcctttcgtcagtccgaaagaggcgaagagacaattgaagaaagatttgaaatcacaggaaccatgcgcaggcttgccgaccaaagtctcccaccgaacttctccagccttgaaaactttagagcctatgtggatggattcgaaccgaacggctgcattgagggcaagctttctcaaatgtccaaagaagtgaacgccagaattgaaccatttttgaagacaacaccacgccctctcaaattgcctgatgggcccccctgctctcagcggtcaaaatttctgctgatggatgctttgaaattaagcattgaagacccaagtcatgagggagaggggataccactgtacgatgcaatcaaatgcatgaagacatttttcggctggaaagagcccaatgtaatcaaaccacatgaaaagggcataaaccctaactatctcctggcttggaagcaagtgctagcagaactccaggaccttgaaaatgaggagaaaatcccaaagacgaagaacatgaagaaaacaagtcaattaaagtgggcacttggtgagaacatggcaccggaaaaagtggactttgaggactgcaaggatgttggcgatctaaaacagtatgatagcgatgagccagagcctagatcgctagcgagttggatccagagtgaattcaataaggcatgtgaattgactgactcaagctggatagaactggacgaaataggggaagatgttgctccgattgaacacattgcaagcatgaggaggaattatttcacagcagaagtgtcccattgcagggccactgaatacataatgaaaggagtctacataaatacagctctgctcaatgcatcttgcgcggccatggatgacttccagctgattccaatgataagcaaatgcaggaccaaagaaggaagacggaaaacaaacctatatgggttcatcataaaaggaaggtctcatttgaggaatgataccgatgtagtgaattttgtaagtatggagttttctctcaccgacccaaggctggaaccacacaaatgggaaaagtactgcgttcttgaagtgggagatatgctcctgaggactgcaataggccaagtatcaagacccatgttcctgtatgttaggaccaacgggacctccaaaatcaagatgaaatggggtatggagatgaggcgttgccttcttcagtctcttcaacagattgagagcatgattgaggccgagtcttctgtcaaagaaaaagacatgactaaagaattttttgagaacaagtcggaaacgtggccaattggagaatcccccagaggggtagaggaaggatccattgggaaggtatgcagaaccctgctggcaaaatctgtgttcaacagtctatacgcatccccacaacttgaaggattttcagcagaatcgaggaaactgcttctcattgttcaggcacttagggacaacctggaacctggaaccttcgatcttggagggctatatgaagcaattgaggagtgcctgattaatgatccctgggttttgcttaatgcatcttggttcaactccttcctcacacatgcactgaaa
PV162454   atggaagactttgtgcgacaatgcttcaatccaatgatcgtcgagcttgcggaaaaggcaatgaaagaatatggggaagatccgaaaatcgaaactaacaagttcgctgcaatatgcactcatttggaagtctgtttcatgtattcggatttccatttcattgatgaacggggcgaatcaataattgtggaatctggcgatccaaatgcactactgaagcatcgatttgagataattgaaggaagagacagaacaatggcctggacagtggtaaatagcatctgcaacaccacgggagtcgagaagcccaagttccttcctgatttgtatgattacaaggagaaccgattcattgagattggagtgacacggagagaggtccatatatattacctagagaaagccaacaagataaaatccgagaagacacacatccacatcttctcatttactggagaagaaatggccactaaagcagactacacccttgacgaagaaagcagagcaaggattaaaaccaggctattcactataagacaagaaatggccagcaggggtctatgggattcctttcgtcagtccgaaagaggcgaagagacaattgaagaaagatttgaaatcacaggaaccatgcgcaggcttgccgaccaaagtctcccaccgaacttctccagccttgaaaactttagagcctatgtggatggattcgaaccgaacggctgcattgagggcaagctttctcaaatgtccaaagaagtgaacgccagaattgaaccatttttgaagacaacaccacgccctctcaaattgcctgatgggcccccctgctctcagcggtcaaaatttctgctgatggatgctttgaaattaagcattgaagacccaagtcatgagggagaggggataccactgtacgatgcaatcaaatgcatgaagacatttttcggctggaaagagcccaatgtaatcaaaccacatgaaaagggcataaaccctaactatctcctggcttggaagcaagtgctagcagaactccaggaccttgaaaatgaggagaaaatcccaaagacgaagaacatgaagaaaacaagtcaattaaagtgggcacttggtgagaacatggcaccggaaaaagtggactttgaggactgcaaggatgttggcgatctaaaacagtatgatagcgatgagccagagcctagatcgctagcgagttggatccagagtgaattcaataaggcatgtgaattgactgactcaagctggatagaactggacgaaataggggaagatgttgctccgattgaacacattgcaagcatgaggcggaattatttcacagcagaagtgtcccattgcagggccactgaatacataatgaaaggagtctacataaatacagctctgctcaatgcatcttgcgcggccatggatgacttccagctgattccaatgataagcaaatgcaggaccaaagaaggaagacggaaaacaaacctatatgggttcatcataaaaggaaggtctcatttgaggaatgataccgatgtagtgaattttgtaagtatggagttttctctcaccgacccaaggctggaaccacacaaatggggaaagtactgcgttcttgaagtgggagatatgctcctgaggactgcaataggccaagtatcaagacccatgttcctgtatgttaggaccaacgggacctccaaaatcaagatgaaatggggtatggagatgaggcgttgccttcttcagtctcttcaacagattgagagcatgattgaggccgagtcttctgtcaaagaaaaagacatgactaaagaattttttgagaacaagtcggaaacgtggccaattggagaatcccccagaggggtagaggaaggatccattgggaaggtatgcagaaccctgctggcaaaatctgtgttcaacagtctatacgcatccccacaacttgaaggattttcagcagaatcgaggaaactgcttctcattgttcaggcacttagggacaacttggaacctggaaccttcgatcttggagggctatatgaagcaattgaggagtgcctgattaatgatccctgggttttgcttaatgcatcttggttcaactccttcctcacacatgcactgaaa
OQ961755   atggaagactttgtgcgacaatgcttcaatccaatgattgtcgagcttgcggaaaaagcaatgaaagaatatggggaagatccgaaaatcgagacaaacaaatttgccgcaatatgcacacacttagaagtctgtttcatgtattcggatttccattttattgatgaacgaggcgaatcaatgattgtagaatctggcgatccaaatgcattattgaaacaccgatttgagataatcgaagggagagaccgagcaatggcctggacagtggtgaatagtatctgcaacaccacaggggtcgaaaagcccaaattcctccctgatttgtatgactacaaagagaaccgattcattgaaattggagtaacgcgaagggaagttcacatatactatttagaaaaagccaacaagataaaatcagagaaaacacatattcacatattctcattcactggagaggaaatggccaccaaggcggactacacccttgatgaagagagcagagcaagaataaaaaccagactgttcactataagacaagaaatggccagtagaggtctatgggattcctttcgtcagtccgagagaggcgaagagacaattgaagaaagatttgaaatcacaggaaccatgcgcaggcttgccgaccaaagtcttccaccgaacttctccagccttgaaaactttagagcctatgtggatggattcgaaccgaacggctgcattgagggcaaactttctcaaatgtcaaaagaagtgaacgccagaattgagccatttctgaagacaacaccacgccctctcagattacctgatgggcctccctgttctcagcggtcgaagttcttgctgatggatgcccttaagttgagcatcgaagaccctagccatgagggggagggcataccgctgtatgatgcaatcaaatgcatgaagacattttttggctggaaagagcccaacatcgtaaagccgcatgagaaaggcataaaccctaattacctcctggcttggaagcaggtgctggcagaacttcaagacattgaaaatgaggagaaaattccaaaaacaaagaacatgaagaaaacaagccaattgaagtgggcacttggtgagaacatggctccagaaaaagtggactttgaggactgcaaagatgttagcgatctaagacagtacgacagtgacgaaccagagtctagatcactagcaagctggattcagagtgaattcaacaaggcatgcgaactgacagattcgagttggattgaacttgatgagataggggaagacgttgctccaatcgaacacattgcgagtgtgaggaggaactatttcacagcggaggtatcccattgcagggccactgaatacataatgaagggagtatacatgaacacagccctattgaatgcatcctgtgcagccatggatgacttccaactgattccaatgataagtaagtgcagaactaaagaaggaagacggaagacaaatctgtatggattcattataaaaggaagatcccatttgaggaatgacaccgatgtggtaaactttgtgagcatggaattctctctaactgacccgaggctagagccacacaaatgggaaaagtactgtgttcttgagataggagacatgctcctacggactgcaataggccaagtgtcgaggcccatgttcctgtatgtgagaaccaatgggacttccaagatcaaaatgaaatggggcatggagatgaggcgatgccttcttcagtcccttcaacaaattgagagcatgattgaggccgaatcttctgtcaaagagaaggacatgtccaaggaattctttgaaaacaaatcagaaacatggccaattggagaatcacccaaaggggtggaggaaggctctattgggaaagtatgcagaacattgctagcaaagtctgtgttcaacagcctatatgcatctccacaactcgaggggttttcagctgaatcaagaaaattgcttctcattgttcaggcacttagggacaacctggaacctggaaccttcgatcttggggggctatatgaagcaattgaggagtgcctgattaacgatccctgggttttgcttaatgcgtcttggttcaactccttcctcacacatgcactgaaa
PQ773294   atggaagactttgtgcgacaatgcttcaatccaatgattgtcgagcttgcggaaaaagcaatgaaagaatatggggaagatccgaaaatcgagacaaacaaatttgccgcaatatgcacacacttagaagtctgtttcatgtattcggatttccattttattgacgaacgaggcgaatcaatgattgtagaatctggcgatccaaatgcattattgaaacaccgattcgagataatcgaagggagagaccgagcaatggcctggacagtggtgaatagtatctgcaacaccacaggggtcgaaaagcccaaattcctccctgatttgtatgactacagagagaacagattcattgaaattggagtaacgcgaagggaagttcacatatactatttggaaaaagccaacaagataaaatcagagaaaacacatattcacatattctcattcactggagaggaaatggccaccaaggcggactacacccttgatgaagagagcagagcaagaataaaaaccagactgttcactataagacaagaaatggccagtagaggtctatgggattcctttcgtcaatccgagagaggcgaagagacaattgaagaaagatttgaaatcacaggaaccatgcgcaggcttgccgaccaaagtattccaccgaacttctccagccttgaaaactttagagcctatgtggatggattcgaaccgaacggctgcattgagggcaagctttctcaaatgtcaaaagaggtgaacgccagaattgagccatttctgaagacaacaccacgccctctcagattacctgatgggcctccctgtcctcagcggtcgaagttcttgctgatggatgcccttaagttgagcatcgaagaccctagccatgagggggagggcataccgctgtatgatgcaatcaaatgcatgaagacattttttggctggaaagagcccaacatcgtaaagccgcatgaaaaaggcataaaccctaattacctcctggcttggaagcaggtgctggcagaacttcaagacattgaaaatgaggagaaaattccaaaaacaaagaacatgaagaaaacaagccaattgaagtgggcacttggtgagaacatggctccagaaaaagtggactttgaggactgcaaagatgttagcgatctaagacagtacgacagtgacgaaccagagtctagatcactagcaagctggattcagagtgaattcaacaaggcatgcgaactgacagattcgagttggattgaacttgatgagataggggaagacattgctccaatcgaacacattgcgagtgtgaggaggaactatttcacagcggaggtatcccattgcagggccactgaatacataatgaagggagtatacataaacacagccctattgaatgcatcctgtgcagccatggatgacttccaattgattccaatgataagtaagtgcagaactaaagaaggaagacggaggacaaatctgtatggattcattataaaaggaagatcccatttgaggaatgacaccgatgtggtaaactttgtgagcatggaattctctctaactgacccgaggctagagccacacaaatgggaaaagtactgtgttcttgagataggagacatgctcctacggactgcaataggccaagtattgaggcccatgttcctgtatgtgagaaccaatggaacttccaagatcaaaatgaaatggggcatggagatgaggcgatgccttcttcagtcccttcaacaaattgagagcatgattgaggccgaatcttctgtcaaagagaaggacatgtccaaggaattctttgaaaacaaatcagaaacatggccaattggagaatcacccaaaggggtggaggaaggctctattgggaaagtatgcagaacattgctagcaaagtctgtgttcaacagcctatatgcatctcctcaactcgaggggttttcagctgaatcaagaaaattgcttctcattgttcaggcacttagggacaacctggaacctggaaccttcgatcttggggggctatatgaagcaattgaggagtgcctgattaacgatccctgggttttgcttaatgcatcttggttcaactccttcctcacacatgcactgaaa
PV336667   atggaagactttgtgcgacagtgcttcaatccaatgatcgtcgagcttgcggaaaaggcaatgaaagaatatggggaagatccgaaaatcgaaactaacaagttcgctgcaatatgcactcatttggaagtctgtttcatgtattcggatttccatttcattgatgaacggggcgaatcaataattgtggaatctggcgatccaaatgcactactgaagcatcgatttgagataattgaaggaagagacagaacaatggcctggacagtggtaaatagcatctgcaacaccacgggagtcgagaagcccaagttccttcctgatttgtatgattacaaggagaaccgattcattgagattggagtgacacggagagaggtccatatatattacctagagaaagccaacaagataaaatccgagaagacacacatccacatcttctcatttactggagaagaaatggccactaaagcagactacacccttgacgaagaaagcagagcaaggattaaaaccaggctattcactataagacaagaaatggccagcaggggtctatgggattcctttcgtcagtccgaaagaggcgaagagacaattgaagaaagatttgaaatcacaggaaccatgcgcaggcttgccgaccaaagtctcccaccgaacttctccagccttgaaaactttagagcctatgtggatggattcgaaccgaacggctgcattgagggcaagctttctcaaatgtccaaagaagtgaacgccagaattgaaccatttttgaagacaacaccacgccctctcaaattgcctgatgggcccccctgctctcagcggtcaaaatttctgctgatggatgctttgaaattaagcattgaagacccaagtcatgagggagaggggataccactgtacgatgcaatcaaatgcatgaagacatttttcggctggaaagagcccaatgtaatcaaaccacatgaaaagggcataaaccctaactatctcctggcttggaagcaagtgctagcagaactccaggaccttgaaaatgaggagaaaatcccaaagacgaagaacatgaagaaaacaagtcaattaaagtgggcacttggtgagaacatggcaccggaaaaagtggactttgaggactgcaaggatgttggcgatctaaaacagtatgatagcgatgagccagagcctagatcgctagcgagttggatccagagtgaattcaataaggcatgtgaattgactgactcaagctggatagaactggacgaaataggggaagatgttgctccgattgaacacattgcaagcatgaggaggaattatttcacagcagaagtgtcccattgcagggccactgaatacataatgaaaggagtctacataaatacagctctgctcaatgcatcttgcgcggccatggatgacttccagctgattccaatgataagcaaatgcaggaccaaagaaggaagacggaaaacaaacctatatgggttcatcataaaaggaaggtctcatttgaggaatgataccgatgtagtgaattttgtaagtatggagttttctctcaccgacccaaggctggaaccacacaaatgggaaaagtactgcgttcttgaagtgggagatatgctcctgaggactgcaataggccaagtatcaagacccatgttcctgtatgttaggaccaacgggacctccaaaatcaagatgaaatggggtatggagatgaggcgttgccttcttcagtctcttcaacagattgagagcatgattgaggccgagtcttctgtcaaagaaaaagacatgactaaagaattttttgagaacaagtcggaaacgtggccaattggagaatcccccagaggggtagaggaaggatccattgggaaggtatgcagaaccctgctggcaaaatctgtgttcaacagtctatacgcatccccacaacttgaaggattttcagcagaatcgaggaaactgcttctcattgttcaggcacttagggacaacctggaacctggaaccttcgatcttggagggctatatgaagcaattgaggagtgcctgattaatgatccctgggttttgcttaatgcatcttggttcaactccttcctcacacatgcactgaaa
OQ959875   atggaagactttgtgcgacaatgcttcaatccaatgattgtcgagcttgcggaaaaagcaatgaaagaatatggggaagatccgaaaatcgagacgaacaaatttgccgcaatatgcacacacttagaagtctgtttcatgtattcggatttccattttattgatgaacgaggcgaatcaatgattgtagaatctggcgatccaaatgcattattgaaacaccgatttgagataatcgaagggagagaccgagcaatggcctggacagtggtgaatagtatctgcaacaccacaggggtcgaaaagcccaaattcctccctgatttgtatgactacaaagagaaccgattcattgaaattggagtaacgcgaagggaagttcacatatactatttagaaaaagccaacaagataaaatcagagaaaacacatattcacatattctcattcactggagaggaaatggccaccaaggcggactacacccttgatgaagagagcagagcaagaataaaaaccagactgttcactataagacaagaaatggccagtagaggtctatgggattcctttcgtcagtccgagagaggcgaagagacaattgaagaaagatttgaaatcacaggaaccatgcgcaggcttgccgaccaaagtcttccaccgaacttctccagccttgaaaactttagagcctatgtggatggattcgaaccgaacggctgcattgagggcaaactttctcaaatgtcaaaagaagtgaacgccagaattgagccatttctgaagacaacaccacgccctctcagattacctgatgggcctccctgttctcagcggtcgaagttcttgctgatggatgcccttaagttgagcatcgaagaccctagccatgagggggagggcataccgctgtatgatgcaatcaaatgcatgaagacattttttggctggaaagagcccaacatcgtaaagccgcatgagaaaggcataaaccctaattacctcctggcttggaagcaggtgctggcagaacttcaagacattgaaaatgaggagaaaattccaaaaacaaagaacatgaagaaaacaagccaattgaagtgggcacttggtgagaacatggctccagaaaaagtggactttgaggactgcaaagatgttagcgatctaagacagtacgacagtgacgaaccagagtctagatcactagcaagctggattcagagtgaattcaacaaggcatgcgaactgacagattcgagttggattgaacttgatgagataggggaagacgttgctccaatcgaacacattgcgagtgtgaggaggaactatttcacagcggaggtatcccattgcagggccactgaatacataatgaagggagtatacataaacacagccctattgaatgcatcctgtgcagccatggatgacttccaactgattccaatgataagtaagtgcagaactaaagaaggaagacggaagacaaatctgtatggattcattataaaaggaagatcccatttgaggaatgacaccgatgtggtaaactttgtgagcatggaattctctctaactgacccgaggctagagccacacaaatgggaaaagtactgtgttcttgagataggagacatgctcctacggactgcaataggccaagtgtcgaggcccatgttcctgtatgtgagaaccaatgggacttccaagatcaaaatgaaatggggcatggagatgaggcgatgccttcttcagtcccttcaacaaattgagagcatgattgaggccgaatcttctgtcaaagagaaggacatgtccaaggaattctttgaaaacaaatcagaaacatggccaattggagaatcacccaaaggggtggaggaaggctctattgggaaagtatgcagaacattgctagcaaagtctgtgttcaacagcctatatgcatctccacaactcgaggggttttcagctgaatcaagaaaattgcttctcattgttcaggcacttagggacaacctggaacctggaaccttcgatcttggggggctatatgaagcaattgaggagtgcctgattaacgatccctgggttttgcttaatgcgtcttggttcaactccttcctcacacatgcactgaaa
PV267727   atggaagactttgtgcgacaatgcttcaatccaatgatcgtcgagcttgcggaaaaggcaatgaaagaatatggggaagatccgaaaatcgaaactaacaagttcgctgcaatatgcactcatttggaagtctgtttcatgtattcggatttccatttcattgatgaacggggcgaatcaataattgtggaatctggcgatccaaatgcactactgaagcatcgatttgagataattgaaggaagagacagaacaatggcctggacagtggtaaatagcatctgcaacaccacgggagtcgagaagcccaagttccttcctgatttgtatgattacaaggagaaccgattcattgagattggagtgacacggagagaggtccatatatattacctagagaaagccaacaagataaaatccgagaagacacacatccacatcttctcatttactggagaagaaatggccactaaagcagactacacccttgacgaagaaagcagagcaaggattaaaaccaggctattcactataagacaagaaatggccagcaggggtctatgggattcctttcgtcagtccgaaagaggcgaagagacaattgaagaaagatttgaaatcacaggaaccatgcgcaggcttgccgaccaaagtctcccaccgaacttctccagccttgaaaactttagagcctatgtggatggattcgaaccgaacggctgcattgagggcaagctttctcaaatgtccaaagaagtgaacgccagaattgaaccatttttgaagacaacaccacgccctctcaaattgcctgatgggcccccctgctctcagcggtcaaaatttctgctgatggatgctttgaaattaagcattgaagacccaagtcatgagggagaggggataccactgtacgatgcaatcaaatgcatgaagacatttttcggctggaaagagcccaatgtaatcaaaccacatgaaaagggcataaaccctaactatctcctggcttggaagcaagtgctagcagaactccaggaccttgaaaatgaggagaaaatcccaaagacgaagaacatgaagaaaacaagtcaattaaagtgggcacttggtgagaacatggcaccggaaaaagtggactttgaggactgcaaggatgttggcgatctaaaacagtatgatagcgatgagccagagcctagatcgctagcgagttggatccagagtgaattcaataaggcatgtgaattgactgactcaagctggatagaactggacgaaataggggaagatgttgctccgattgaacacattgcaagcatgaggaggaattatttcacagcagaagtgtcccattgcagggccactgaatacataatgaaaggagtctacataaatacagctctgctcaatgcatcttgcgcggccatggatgacttccagctgattccaatgataagcaaaagcaggaccaaagaaggaagacggaaaacaaacctatatgggttcatcataaaaggaaggtctcatttgaggaatgataccgatgtagtgaattttgtaagcatggagttttctctcaccgacccaaggctggaaccacacaaatgggaaaagtactgcgttcttgaagtgggagatatgctcctgaggactgcaataggccaagtatcaagacccatgttcctgtatgttaggaccaacgggacctccaaaatcaagatgaaatggggtatggagatgaggcgttgccttcttcagtctcttcaacaaattgagagcatgattgaggccgagtcttctgtcaaagaaaaagacatgactaaagaattttttgagaacaagtcggaaacgtggccaattggagaatcccccagaggggtagaggaaggatccattgggaaggtatgcagaaccctgctggcaaaatctgtgttcaacagtctatacgcatccccacaacttgaaggattttcagcagaatcgaggaaactgcttctcattgttcaggcacttagggacaatctggaacctggaaccttcgatcttggagggctatatgaagcaattgaggagtgcctgattaatgatccctgggttttgcttaatgcatcttggttcaactccttcctcacacatgcactgaaa
OQ964947   atggaagactttgtgcgacaatgcttcaatccaatgattgtcgagcttgcggaaaaagcaatgaaagaatatggggaagatccgaaaatcgagacaaacaaatttgccgcaatatgcacacacttagaagtctgtttcatgtattcggatttccattttattgatgaacgaggcgaatcaatgattgtagaatctggcgatccaaatgcattattgaaacaccgatttgagataatcgaagggagagaccgagcaatggcctggacagtggtgaatagtatctgcaacaccacaggggtcgaaaagcccaaattcctccctgatttgtatgactacaaagagaaccgattcattgaaattggagtaacgcgaagggaagttcacatatactatttagaaaaagccaacaagataaaatcagagaaaacacatattcacatattctcattcactggagaggaaatggccaccaaggcggactacacccttgatgaagagagcagagcaagaataaaaaccagactgttcactataagacaagaaatggccagtagaggtctatgggattcctttcgtcagtccgagagaggcgaagagacaattgaagaaagatttgaaatcacaggaaccatgcgcaggcttgccgaccaaagtcttccaccgaacttctccagccttgaaaactttagagcctatgtggatggattcgaaccgaacggctgcattgagggcaaactttctcaaatgtcaaaagaagtgaacgccagaattgagccatttctgaagacaacaccacgccctctcagattacctgatgggcctccctgttctcagcggtcgaagttcttgctgatggatgcccttaagttgagcatcgaagaccctagccatgagggggagggcataccgctgtatgatgcaatcaaatgcatgaagacattttttggctggaaagagcccaacatcgtaaagccgcatgagaaaggcataaaccctaattacctcctggcttggaagcaggtgctggcagaacttcaagacattgaaaatgaggagaaaattccaaaaacaaagaacatgaagaaaacaagccaattgaagtgggcacttggtgagaacatggctccagaaaaagtggactttgaggactgcaaagatgttagcgatctaagacagtacgacagtgacgaaccagagtctagatcactagcaagctggatycagagtgaattcaacaaggcatgcgaactgacagattcgagttggattgaacttgatgagataggggaagacgttgctccaatcgaacacattgcgagtgtgaggaggaactatttcacagcggaggtatcccattgcagggccactgaatacataatgaagggagtatacataaacacagccctattgaatgcatcctgtgcagccatggatgacttccaactgattccaatgataagtaagtgcagaactaaagaaggaagacggaagacaaatctgtatggattcattataaaaggaagatcccatttgaggaatgacaccgatgtggtaaactttgtgagcatggaattctctctaactgacccgaggctagagccacacaaatgggaaaagtactgtgttcttgagataggagacatgctcctacggactgcaataggccaagtgtcgaggcccatgttcctgtatgtgagaaccaatgggacttccaagatcaaaatgaaatggggcatggagatgaggcgatgccttcttcagtcccttcaacaaattgagagcatgattgaggccgaatcttctgtcaaagagaaggacatgtccaaggaattctttgaaaacaaatcagaaacatggccaattggagaatcacccaaaggggtggaggaaggctctattgggaaagtatgcagaacattgctagcaaagtctgtgttcaacagcctatatgcatctccacaactcgaggggttttcagctgaatcaagaaaattgcttctcattgttcaggcacttagggacaacctggaacctggaaccttcgatcttggggggctatatgaagcaattgaggagtgcctgattaacgatccctgggttttgcttaatgcgtcttggttcaactccttcctcacacatgcactgaaa
PQ051641   atggaagactttgtgcgacaatgcttcaatccaatgattgtcgagcttgcggaaaaagcaatgaaagaatatggggaagatccgaaaatcgagacaaacaaatttgccgcaatatgcacacacttagaagtctgtttcatgtattcggatttccattttattgacgaacgaggcgaatcaatgattgtagaatctggcgatccaaatgcattattgaaacaccgatttgagataatcgaagggagagaccgagcaatggcctggacagtggtgaatagtatctgcaacaccacaggggtcgaaaagcccaaattcctccctgatttgtatgactacagagagaacagattcattgaaattggagtaacgcgaagggaagttcacatatactatttggaaaaagccaacaagataaaatcagagaaaacacatattcacatattctcattcactggagaggaaatggccaccaaggcggactacacccttgatgaagagagcagagcaagaataaaaaccagactgttcactataagacaagaaatggccagtagaggtctatgggattcctttcgtcaatccgagagaggcgaagagacaattgaagaaagatttgaaatcacaggaaccatgcgcaggcttgccgaccaaagtattccaccgaacttctccagccttgaaaactttagagcctatgtggatggattcgaaccgaacggctgcattgagggcaagctttctcaaatgtcaaaagaggtgaacgccagaattgagccatttctgaagacaacaccacgccctctcagattacctgatgggcctccctgtcctcagcggtcgaagttcttgctgatggatgcccttaagttgagcatcgaagaccctagtcatgagggggagggcataccgctgtatgatgcaatcaaatgcatgaagacattttttggctggaaagagcccaacatcgtaaagccgcatgagaaaggcataaaccctaattacctcctggcttggaagcaggtgctggcagaacttcaagacattgaaaatgaggagaaaattccaaaaacaaagaacatgaagaaaacaagccaattgaagtgggcacttggtgagaacatggctccagaaaaagtggactttgaggactgcaaagatgttagcgatctaagacagtacgacagtgacgaaccagagtctagatcactagcaagctggattcagagtgaattcaacaaggcatgtgaactgacagattcgagttggattgaacttgatgagataggggaagacgttgctccaatcgaacacattgcgagtgtgaggaggaactatttcacagcggaggtatcccattgcagggccactgaatacataatgaagggagtatacataaacacagccctattgaatgcatcctgtgcagccatggatgacttccaattgattccaatgataagtaagtgcagaactaaagaaggaagacggaggacaaatctgtatggattcattataaaaggaagatcccatttgaggaatgacaccgatgtggtaaactttgtgagcatggaattctctctaactgacccgaggctagagccacacaaatgggaaaagtactgtgttcttgagataggagacatgctcctacggactgcaataggccaagtattgaggcccatgttcctgtatgtgagaaccaatggaacttccaagatcaaaatgaaatggggcatggagatgaggcgatgccttcttcagtcccttcaacaaattgagagcatgattgaggccgaatcttctgtcaaagagaaggacatgtccaaggaattctttgaaaacaaatcagaaacatggccaattggagaatcacccaaaggggtggaggaaggctctattgggaaagtatgcagaacattgctagcaaagtctgtgttcaacagcctatatgcatctcctcaactcgaggggttttcagctgaatcaagaaaattgcttctcattgttcaggcacttagggacaacctggaacctggaaccttcgatcttggggggctatatgaagcaattgaggagtgcctgattaacgatccctgggttttgcttaatgcatcttggttcaactccttcctcacacatgcactgaaa
PQ377814   atggaagactttgtgcgacaatgcttcaatccaatgattgtcgagcttgcggaaaaagcaatgaaagaatatggggaagatccgaaaatcgagacaaacaaatttgccgcaatatgcacacacttagaagtctgtttcatgtattcggatttccattttattgacgaacgaggcgaatcaatgattgtagaatctggcgatccaaatgcattattgaaacaccgatttgagataatcgaagggagagaccgagcaatggcctggacagtggtgaatagtatctgcaacaccacaggggtcgaaaagcccaaattcctccctgatttgtatgactacagagagaacagattcattgaaattggagtaacgcgaagggaagttcacatatactatttggaaaaagccaacaagataaaatcagagaaaacacatattcacatattctcattcactggagaggaaatggccaccaaggcggactacacccttgatgaagagagcagagcaagaataaaaaccagactgttcactataagacaagaaatggccagtagaggtctatgggattcctttcgtcaatccgagagaggcgaagagacaattgaagaaagatttgaaatcacaggaaccatgcgcaggcttgccgaccaaagtattccaccgaacttctccagccttgaaaactttagagcctatgtggatggattcgaaccgaacggctgcattgagggcaagctttctcaaatgtcaaaagaggtgaacgccagaattgagccatttctgaagacaacaccacgccctctcagattacctgatgggcctccctgtcctcagcggtcgaagttcttgctgatggatgcccttaagttgagcatcgaagaccctagtcatgagggggagggcataccgctgtatgatgcaatcaaatgcatgaagacattttttggctggaaagagcccaacatcgtaaagccgcatgagaaaggcataaaccctaattacctcctggcttggaagcaggtgctggcagaacttcaagacattgaaaatgaggagaaaattccaaaaacaaagaacatgaagaaaacaagccaattgaagtgggcacttggtgagaacatggctccagaaaaagtggactttgaggactgcaaagatgttagcgatctaaaacagtacgacagtgacgaaccagagtctagatcactagcaagctggattcagagtgaattcaacaaggcatgcgaactgacagattcgagttggattgaacttgatgagataggggaagacgttgctccaatcgaacacattgcgagtgtgaggaggaactatttcacagcggaggtatcccattgcagggccactgaatacataatgaagggagtatacataaacacagccctattgaatgcatcctgtgcagccatggatgacttccaattgattccaatgataagtaagtgcagaactaaagaaggaagacggaggacaaatctgtatggattcattataaaaggaagatcccatttgaggaatgacaccgatgtggtaaactttgtgagcatggaattctctctaactgacccgaggctagagccacacaaatgggaaaagtactgtgttcttgagataggagacatgctcctacggactgcaataggccaagtattgaggcccatgttcctgtatgtgagaaccaatggaacttccaagatcaaaatgaaatggggcatggagatgaggcgatgccttcttcagtcccttcaacaaattgagagcatgattgaggccgaatcttctgtcaaagagaaggacatgtccaaggaattctttgaaaacaaatcagaaacatggccaattggagaatcacccaaaggggtggaggaaggctctattgggaaagtatgcagaacattgctagcaaagtctgtgttcaacagcctatatgcatctcctcaactcgaggggttttcagctgaatcaagaaaattgcttctcattgttcaggcacttagggacaacctggaacctggaaccttcgatcttggggggctatatgaagcaattgaggagtgcctgattaacgatccctgggttttgcttaatgcatcttggttcaactccttcctcacacatgcactgaaa
PP914101   atggaagactttgtgcgacaatgcttcaatccaatgattgtcgagcttgcggaaaaagcaatgaaagaatatggggaagatccgaaaatcgagacaaacaaatttgccgcaatatgcacacacttagaagtctgtttcatgtattcggatttccattttattgacgaacgaggcgaatcaatgattgtagaatctggcgatccaaatgcattattgaaacaccgatttgagataatcgaagggagagaccgagcaatggcctggacagtggtgaatagtatctgcaacaccacaggggtcgaaaagcccaaattcctccctgatttgtatgactacagagagaacagattcattgaaattggagtaacgcgaagggaagttcacatatactatttggaaaaagccaacaagataaaatcagagaaaacacatattcacatattctcattcactggagaggaaatggccaccaaggcggactacacccttgatgaagagagcagagcaagaataaaaaccagactgttcactataagacaagaaatggccagtagaggtctatgggattcctttcgtcaatccgagagaggcgaagagacaattgaagaaagatttgaaatcacaggaaccatgcgcaggcttgccgaccaaagtattccaccgaacttctccagccttgaaaactttagagcctatgtggatggattcgaaccgaacggctgcattgagggcaagctttctcaaatgtcaaaagaggtgaacgccagaattgagccatttctgaagacaacaccacgccctctcagattacctgatgggcctccctgtcctcagcggtcgaagttcttgctgatggatgcccttaagttgagcatcgaagaccctagtcatgagggggagggcataccgctgtatgatgcaatcaaatgcatgaagacattttttggctggaaagagcccaacatcgtaaagccgcatgagaaaggcataaaccctaattacctcctggcttggaagcaggtgctggcagaacttcaagacattgaaaatgaggagaaaattccaaaaacaaagaacatgaagaaaacaagccaattgaagtgggcacttggtgagaacatggctccagaaaaagtggactttgaggactgcaaagatgttagcgatctaagacagtacgacagtgacgaaccagagtctagatcactagcaagctggattcagagtgaattcaacaaggcatgcgaactgacagattcgagttggattgaacttgatgagataggggaagacgttgctccaatcgaacacattgcgagtgtgaggaggaactatttcacagcggaggtatcccattgcagggccactgaatacataatgaagggagtatacataaacacagccctattgaatgcatcctgtgcagccatggatgacttccaattgattccaatgataagtaagtgcagaactaaagaaggaagacggaggacaaatctgtatggattcattataaaaggaagatcccatttgaggaatgacaccgatgtggtaaactttgtgagcatggaattctctctaactgacccgaggctagagccacacaaatgggaaaagtactgtgttcttgagataggagacatgctcctacggactgcaataggccaagtattgaggcccatgttcctgtatgtgagaaccaatggaacttccaagatcaaaatgaaatggggcatggagatgaggcgatgccttcttcagtcccttcaacaaattgagagcatgattgaggccgaatcttctgtcaaagagaaggacatgtccaaggaattctttgaaaacaaatcagaaacatggccaattggagaatcacccaaaggggtggaggaaggctctattgggaaagtatgcagaacattgctagcaaagtctgtgttcaacagcctatatgcatctcctcaactcgaggggttttcagctgaatcaagaaaattgcttctcattgttcaggcacttagggacaacctggaacctggaaccttcgatcttggggggctatatgaagcaattgaggagtgcctgattaacgatccctgggttttgcttaatgcatcttggttcaactccttcctcacacatgcactgaaa
PV267687   atggaagactttgtgcgacaatgcttcaatccaatgatcgtcgagcttgcggaaaaggcaatgaaagaatatggggaagatccgaaaatcgaaactaacaagttcgctgcaatatgcactcatttggaagtctgtttcatgtattcggatttccatttcattgatgaacggggcgaatcaataattgtggaatctggcgatccaaatgcactactgaagcatcgatttgagataattgaaggaagagacagaacaatggcctggacagtggtaaatagcatctgcaacaccacgggagtcgagaagcccaagttccttcctgatttgtatgattacaaggaaaaccgattcattgagattggagtgacacggagagaggtccatatatattacctagagaaagccaacaagataaaatccgagaagacacacatccacatcttctcatttactggagaagaaatggccactaaagcagactacacccttgacgaagaaagcagagcaaggattaaaaccaggctattcactataagacaagaaatggccagcaggggtctatgggattcctttcgtcagtccgaaagaggcgaagagacaattgaagaaagatttgaaatcacaggaaccatgcgcaggcttgccgaccaaagtctcccaccgaacttctccagccttgaaaactttagagcctatgtggatggattcgaaccgaacggctgcattgagggcaagctttctcaaatgtccaaagaagtgaacgccagaattgaaccatttttgaagacaacaccacgccctctcaaattgcctgatgggcccccctgctctcagcggtcaaaatttctgctgatggatgctttgaaattaagcattgaagacccaagtcatgagggagaggggataccactgtacgatgcaatcaaatgcatgaagacatttttcggctggaaagagcccaatgtaatcaaaccacatgaaaagggcataaaccctaactatctcctggcttggaagcaagtgctagcagaactccaggaccttgaaaatgaggagaaaatcccaaagacgaagaacatgaagaaaacaagtcaattaaagtgggcacttggtgagaacatggcaccggaaaaagtggactttgaggactgcaaggatgttggcgatctaaaacagtatgatagcgatgagccagagcctagatcgctagcgagttggatccagagtgaattcaataaggcatgtgaattgactgactcaagctggatagaactggacgaaataggggaagatgttgctccgattgaacacattgcaagcatgaggaggaattatttcacagcagaagtgtcccattgcagggccactgaatacataatgaaaggagtctacataaatacagctctgctcaatgcatcttgcgcggccatggatgacttccagctgattccaatgataagcaaaagcaggaccaaagaaggaagacggaaaacaaacctatatgggttcatcataaaaggaaggtctcatttgaggaatgataccgatgtagtgaattttgtaagtatggagttttctctcaccgacccaaggctggaaccacacaaatgggaaaagtactgcgttcttgaagtgggagatatgctcctgaggactgcaataggccaagtatcaagacccatgttcctgtatgttaggaccaacgggacctccaaaatcaagatgaaatggggtatggagatgaggcgttgccttcttcagtctcttcaacagattgagagcatgattgaggccgagtcttctgtcaaagaaaaagacatgactaaagaattttttgagaacaagtcggaaacgtggccaattggagaatcccccagaggggtagaggaaggatccattgggaaggtatgcagaaccctgctggcaaaatctgtgttcaacagtctatacgcatccccacaacttgaaggattttcagcagaatcgaggaaactgcttctcattgttcaggcacttagggacaacctggaacctggaaccttcgatcttggagggctatatgaagcaattgaggagtgcctgattaatgatccctgggttttgcttaatgcatcttggttcaactccttcctcacacatgcactgaaa
OQ959115   atggaagactttgtgcgacaatgcttcaatccaatgattgtcgagcttgcggaaaaagcaatgaaagaatatggggaagatccgaaaatcgagacaaacaaatttgccgcaatatgcacacacttagaagtctgtttcatgtattcggatttccattttattgatgaacgaggcgaatcaatgattgtagaatctggcgatccaaatgcattattgaaacaccgatttgagataatcgaagggagagaccgagcaatggcctggacagtggtgaatagtatctgcaacaccacaggggtcgaaaagcccaaattcctccctgatttgtatgactacaaagagaaccgattcattgaaattggagtaacgcgaagggaagttcacatatactatttagaaaaagccaacaagataaaatcagagaaaacacatattcacatattctcattcactggagaggaaatggccaccaaggcggactacacccttgatgaagagagcagggcaagaataaaaaccagactgttcactataagacaagaaatggccagtaggggtctatgggattcctttcgtcagtccgagagaggcgaagagacaattgaagaaagatttgaaatcacaggaaccatgcgcaggcttgccgaccaaagtctcccaccgaacttctccagccttgaaaactttagagcctatgtggatggattcgaaccgaacggctgcattgagggcaaactttctcaaatgtcaaaagaagtgaacgccagaattgagccatttctgaagacaacaccacgccctctcagattacctgatgggcctccctgttctcagcggtcgaagttcttgctgatggatgcccttaagttgagcatcgaagaccctagccatgagggggagggcataccgctgtatgatgcaatcaaatgcatgaagacattttttggctggaaagagcccaacatcgtaaagccgcatgagaaaggcataaaccctaattacctcctggcttggaagcaggtgctggcagaacttcaagacattgaaaatgaggagaaaattccaaaaacaaagaacatgaagaaaacaagccaattgaagtgggcacttggtgagaacatggctccagaaaaagtggactttgaggactgcaaagatgttagcgatctaagacagtacgacagtgacgaaccagagtctagatcactagcaagctggattcagagtgaattcaacaaggcatgcgaactgacagattcgagttggattgaacttgatgagataggggaagacgttgctccaatcgaacacattgcgagtgtgaggaggaactatttcacagcggaggtatcccattgcagggccactgaatacataatgaagggagtatacataaacacagccctattgaatgcatcctgtgcagccatggatgacttccaactgattccaatgataagtaagtgcagaactaaagaaggaagacggaagacaaatctgtatggattcattataaaaggaagatcccatttgaggaatgacaccgatgtggtaaactttgtgagcatggaattctctctaactgacccgaggctagagccacacaaatgggaaaagtactgtgttcttgagataggagacatgctcctacggactgcaataggccaagtgtcgaggcccatgttcctgtatgtgagaaccaatgggacttccaagatcaaaatgaaatggggcatggagatgaggcgatgccttcttcagtcccttcaacaaattgagagcatgattgaggccgaatcttctgtcaaagagaaggacatgtccaaggaattctttgaaaacaaatcagaaacatggccaattggagaatcacccaaaggggtggaggaaggctctattgggaaagtatgcagaacattgctagcaaagtctgtgttcaacagcctatatgcatctccacaactcgaggggttttcagctgaatcaagaaaattgcttctcattgttcaggcacttagggacaacctggaacctggaaccttcgatcttggggggctatatgaagcaattgaggagtgcctgattaacgatccctgggttttgcttaatgcgtcttggttcaactccttcctcacacatgcactgaaa
PQ109438   atggaagactttgtgcgacaatgcttcaatccaatgattgtcgagcttgcggaaaaagcaatgaaagaatatggggaagatccgaaaatcgagacaaacaaatttgccgcaatatgcacacacttagaagtctgtttcatgtattcggatttccattttattgacgaacgaggcgaatcaatgattatagaatctggcgatccaaatgcattattgaaacaccgatttgagataatcgaagggagagaccgagcaatggcctggacagtggtgaatagtatctgcaacaccacaggggtcgaaaagcccaaattcctccctgatttgtatgactacagagagaacagattcattgaaattggagtaacgcgaagggaagttcacatatactatttggaaaaagccaacaagataaaatcagagaaaacacatattcacatattctcattcactggagaggaaatggccaccaaggcggactacacccttgatgaagagagcagagcaagaataaaaaccagactgttcactataagacaagaaatggccagtagaggtctatgggattcctttcgtcaatccgagagaggcgaagagacaattgaagaaagatttgaaatcacaggaaccatgcgcaggcttgccgaccaaagtattccaccgaacttctccagccttgaaaactttagagcctatgtggatggattcgaaccgaacggctgcattgagggcaagctttctcaaatgtcaaaagaggtgaacgccagaattgagccatttctgaagacaacaccacgccctctcagattacctgatgggcctccctgtcctcagcggtcgaagttcttgctgatggatgcccttaagttgagcatcgaagaccctagtcatgagggggagggcataccgctgtatgatgcaatcaaatgcatgaagacattttttggctggaaagagcccaacatcgtaaagccgcatgagaaaggcataaaccctaattacctcctggcttggaagcaggtgctggcagaacttcaagacattgaaaatgaggagaaaattccaaaaacaaagaacatgaagaaaacaagccaattgaagtgggcacttggtgagaacatggctccagaaaaagtggactttgaggactgcaaagatgttagcgatctaagacagtacgacagtgacgaaccagagtctagatcactagcaagctggattcagagtgaattcaacaaggcatgcgaactgacagattcgagttggattgaacttgatgagataggggaagacgttgctccaatcgaacacattgcgagtgtgaggaggaactatttcacagcggaggtatcccattgcagggccactgaatacataatgaagggagtatacataaacacagccctattgaatgcatcctgtgcagccatggatgacttccaattgattccaatgataagtaagtgcagaactaaagaaggaagacggaggacaaatctgtatggattcattataaaaggaagatcccatttgaggaatgacaccgatgtggtaaactttgtgagcatggaattctctctaactgacccgaggctagagccacacaaatgggaaaagtactgtgttcttgagataggagacatgctcctacggactgcaataggccaagtattgaggcccatgttcctgtatgtgagaaccaatggaacttccaagatcaaaatgaaatggggcatggagatgaggcgatgccttcttcagtcccttcaacaaattgagagcatgattgaggccgaatcttctgtcaaagagaaggacatgtccaaggaattctttgaaaacaaatcagaaacatggccaattggagaatcacccaaaggggtggaggaaggctctattgggaaagtatgcagaacattgctagcaaagtctgtgttcaacagcctatatgcatctcctcaactcgaggggttttcagctgaatcaagaaaattgcttctcattgttcaggcacttagggacaacctggaacctggaaccttcgatcttggggggctatatgaagcaattgaggagtgcctgattaacgatccctgggttttgcttaatgcatcttggttcaactccttcctcacacatgcactgaaa
PQ589765   atggaagactttgtgcgacaatgcttcaatccaatgattgtcgagcttgcggaaaaagcaatgaaagaatatggggaagatccgaaaatcgagacaaacaaatttgccgcaatatgcacacacttagaagtctgtttcatgtattcggatttccattttattgacgaacgaggcgaatcaatgattgtagaatctggcgatccaaatgcattattgaaacaccgatttgagataatcgaagggagagaccgagcaatggcctggacagtggtgaatagtatctgcaacaccacaggggtcgaaaagcccaaattcctccctgatttgtatgactacagagagaacagattcattgaaattggagtaacgcgaagggaagttcacatatactatttggaaaaagccaacaagataaaatcagagaaaacacatattcacatattctcattcactggagaggaaatggccaccaaggcggactacacccttgatgaagagagcagagcaagaataaaaaccagactgttcactataagacaagaaatggccagtagaggtctatgggattcctttcgtcaatccgagagaggcgaagagacaattgaagaaagatttgaaatcacaggaaccatgcgcaggcttgccgaccaaagtattccaccgaacttctccagccttgaaaactttagagcctatgtggatggattcgaaccgaacggctgcattgagggcaagctttctcaaatgtcaaaagaggtgaacgccagaattgagccatttctgaagacaacaccacgccctctcagattacctgatgggcctccctgtcctcagcggtcgaagttcttgctgatggatgcccttaagttgagcatcgaagaccctagtcatgagggggagggcataccgctgtatgatgcaatcaaatgcatgaagacattttttggctggaaagagcccaacatcgtaaaaccgcatgagaaaggcataaaccctaattacctcctggcttggaagcaggtgctggcagaacttcaagacattgaaaatgaggagaaaattccaaaaacaaagaacatgaagaaaacaagccaattgaagtgggcacttggtgagaacatggctccagaaaaagtggactttgaggactgcaaagatgttagcgatctaagacagtacgacagtgacgaaccagagtctagatcactagcaagctggattcagagtgaattcaacaaggcatgcgaactgacagattcgagttggattgaacttgatgagataggggaagacgttgctccaatcgaacacattgcgagtgtgaggaggaactatttcacagcggaggtatcccattgcagggccactgaatacataatgaagggagtatacataaacacagccctattgaatgcatcctgtgcagccatggatgacttccaattgattccaatgataagtaagtgcagaactaaagaaggaagacggaggacaaatctgtatggattcattataaaaggaagatcccatttgaggaatgacaccgatgtggtaaactttgtgagcatggaattctctctaactgacccgaggctagagccacacaaatgggaaaagtactgtgttcttgagataggagacatgctcctacggactgcaataggccaagtattgaggcccatgttcctgtatgtgagaaccaatggaacttccaagatcaaaatgaaatggggcatggagatgaggcgatgccttcttcagtcccttcaacaaattgagagcatgattgaggccgaatcttctgtcaaagagaaggacatgtccaaggaattctttgaaaacaaatcagaaacatggccaattggagaatcacccaaaggggtggaggaaggctctattgggaaagtatgcagaacattgctagcaaagtctgtgttcaacagcctatatgcatctcctcaactcgaggggttttcagctgaatcaagaaaattgcttctcattgttcaggcacttagggacaacctggaacctggaaccttcgatcttggggggctatatgaagcaattgaggagtgcctgattaacgatccctgggttttgcttaatgcatcttggttcaactccttcctcacacatgcactgaaa
OQ958395   atggaagactttgtgcgacaatgcttcaatccaatgattgtcgagcttgcggaaaaagcaatgaaagaatatggggaagatccgaaaatcgagacaaacaaatttgccgcaatatgcacacacttagaagtctgtttcatgtattcggatttccattttattgatgaacgaggcgaatcaatgattgtagaatctggcgatccaaatgcattattgaaacaccgatttgagataatcgaagggagagaccgagcaatggcctggacagtggtgaatagtatctgcaacaccacaggggtcgaaaagcccaaattcctccctgatttgtatgactacaaagagaaccgattcattgaaattggagtaacgcgaagggaagttcacatatactatttagaaaaagccaacaagataaaatcagagaaaacacatattcacatattctcattcactggagaggaaatggccaccaaggcggactacacccttgatgaagagagcagagcaagaataaaaaccagactgttcactataagacaagaaatggccagtagaggtctatgggattcctttcgtcagtccgagagaggcgaagagacaattgaagaaagatttgaaatcacaggaaccatgcgcaggcttgccgaccaaagtcttccaccgaacttctccagccttgaaaactttagagcctatgtggatggattcgaaccgaacggctgcattgagggcaaactttctcaaatgtcaaaagaagtgaacgccagaattgagccatttctgaagacaacaccacgccctctcagattacctgatgggcctccctgttctcagcggtcgaagttcttgctgatggatgcccttaagttgagcatcgaagaccctagccatgagggggagggcataccgctgtatgatgcaatcaaatgcatgaagacattttttggctggaaagagcccaacatcgtaaagccacatgagaaaggcataaaccctaattacctcctggcttggaagcaggtgctggcagaacttcaagacattgaaaatgaggagaaaattccaaaaacaaagaacatgaagaaaacaagccaattgaagtgggcacttggtgagaacatggctccagaaaaagtggactttgaggactgcaaagatgttagcgatctaagacagtacgacagtgacgaaccagagtctagatcactagcaagctggattcagagtgaattcaacaaggcatgcgaactgacagattcgagttggattgaacttgatgagataggggaagacgttgctccaatcgaacacattgcgagtgtgaggaggaactatttcacagcggaggtatcccattgcagggccactgaatacataatgaagggagtatacataaacacagccctattgaatgcatcctgtgcagccatggatgacttccaactgattccaatgataagtaagtgcagaactaaagaaggaagacggaagacaaatctgtatggattcattataaaaggaagatcccatttgaggaatgacaccgatgtggtaaactttgtgagcatggaattctctctaactgacccgaggctagagccacacaaatgggaaaagtactgtgttcttgagataggagacatgctcctacggactgcaataggccaagtgtcgaggcccatgttcctgtatgtgagaaccaatgggacttccaagatcaaaatgaaatggggcatggagatgaggcgatgccttcttcagtcccttcaacaaattgagagcatgattgaggccgaatcttctgtcaaagagaaggacatgtccaaggaattctttgaaaacaaatcagaaacatggccaattggagaatcacccaaaggggtggaggaaggctctattgggaaagtatgcagaacattgctagcaaagtctgtgttcaacagcctatatgcatctccacaactcgaggggttttcagctgaatcaagaaaattgcttctcattgttcaggcacttagggacaacctggaacctggaaccttcgatcttggggggctatatgaagcaattgaggagtgcctgattaacgatccctgggttttgcttaatgcgtcttggttcaactccttcctcacacatgcactgaaa
OQ959907   atggaagactttgtgcgacaatgcttcaatccaatgattgtcgagcttgcggaaaaagcaatgaaagaatatggggaagatccgaaaatcgagacaaacaaatttgccgcaatatgcacacacttagaagtctgtttcatgtattcggatttccattttattgatgaacgaggcgaatcaatgattgtagaatctggcgatccaaatgcattattgaaacaccgatttgagataatcgaagggagagaccgagcaatggcctggacagtggtgaatagtatctgcaacaccacaggggtcgaaaagcccaaattcctccctgatttgtatgactacaaagagaaccgattcattgaaattggagtaacgcgaagggaagttcacatatactatttagaaaaagccaacaagataaaatcagagaaaacacatattcacatattctcattcactggagaggaaatggccaccaaggcggactacacccttgatgaagagagcagggcaagaataaaaaccagactgttcactataagacaagaaatggccagtagaggtctatgggattcctttcgtcagtccgagagaggcgaagagacaattgaagaaagatttgaaatcacaggaaccatgcgcaggcttgccgaccaaagtctcccaccgaacttctccagccttgaaaactttagagcctatgtggatggattcgaaccgaacggctgcattgagggcaaactttctcaaatgtcaaaagaagtgaacgccagaattgagccatttctgaagacaacaccacgccctctcagattacctgatgggcctccctgttctcagcggtcgaagttcttgctgatggatgcccttaagttgagcatcgaagaccctagccatgagggggagggcataccgctgtatgatgcaatcaaatgcatgaagacattttttggctggaaagagcccaacatcgtaaagccgcatgagaaaggcataaaccctaattacctcctggcttggaagcaggtgctggcagaacttcaagacattgaaaatgaggagaaaattccaaaaacaaagaacatgaagaaaacaagccaattgaagtgggcacttggtgagaacatggctccagaaaaagtggactttgaggactgcaaagatgttagcgatctaagacagtacgacagtgacgaaccaaagtctagatcactagcaagctggattcagagtgaattcaacaaggcatgcgaactgacagattcgagttggattgaacttgatgagataggggaagacgttgctccaatcgaacacattgcgagtgtgaggaggaactatttcacagcggaggtatcccattgcagggccactgaatacataatgaagggagtatacataaacacagccctattgaatgcatcctgtgcagccatggatgacttccaactgattccaatgataagtaagtgcagaactaaagaaggaagacggaagacaaatctgtatggattcattataaaaggaagatcccatttgaggaatgacaccgatgtggtaaactttgtgagcatggaattctctctaactgacccgaggctagagccacacaaatgggaaaagtactgtgttcttgagataggagacatgctcctacggactgcaataggccaagtgtcgaggcccatgttcctgtatgtgagaaccaatgggacttccaagatcaaaatgaaatggggcatggagatgaggcgatgccttcttcagtcccttcaacaaattgagagcatgattgaggccgaatcttctgtcaaagagaaggacatgtccaaggaattctttgaaaacaaatcagaaacatggccaattggagaatcacccaaaggggtggaggaaggctctattgggaaagtatgcagaacattgctagcaaagtctgtgttcaacagcctatatgcatctccacaactcgaggggttttcagctgaatcaagaaaattgcttctcattgttcaggcacttagggacaacctggaacctggaaccttcgatcttggggggctatatgaagcaattgaggagtgcctgattaacgatccctgggttttgcttaatgcgtcttggttcaactccttcctcacacatgcactgaaa
PP755930   atggaagactttgtgcgacaatgcttcaatccaatgattgtcgagcttgcggaaaaagcaatgaaagaatatggggaagatccgaaaatcgagacaaacaaatttgccgcaatatgcacacacttagaagtctgtttcatgtattcggatttccattttattgacgaacgaggcgaatcaatgattgtagaatctggcgatccaaatgcattattgaaacaccgatttgagataatcgaagggagagaccgagcaatggcctggacagtggtgaatagtatctgcaacaccacaggggtcgaaaagcccaaattcctccctgatttgtatgactacagagagaacagattcattgaaattggagtaacgcgaagggaagttcacatatactatttggaaaaagccaacaagataaaatcagagaaaacacatattcacatattctcattcactggagaggaaatggccaccaaggcggactacacccttgatgaagagagcagagcaagaataaaaaccagactgttcactataagacaagaaatggccagtagaggtctatgggattcctttcgtcaatccgagagaggcgaagagacaattgaagaaagatttgaaatcacaggaaccatgcgcaggcttgccgaccaaagtattccaccgaacttctccagccttgaaaactttagagcctatgtggatggattcgaaccgaactgctgcattgagggcaagctttctcaaatgtcaaaagaggtgaacgccagaattgagccatttctgaagacaacaccacgccctctcagattacctgatgggcctccctgtcctcagcggtcgaagttcttgctgatggatgcccttaagttgagcatcgaagaccctagtcatgagggggagggcataccgctgtatgatgcaatcaaatgcatgaagacattttttggctggaaagagcccaacatcgtaaagccgcatgagaaaggcataaaccctaattacctcctggcttggaagcaggtgctggcagaacttcaagacattgaaaatgaggagaaaattccaaaaacaaagaacatgaagaaaacaagccaattgaagtgggcacttggtgagaacatggctccagaaaaagtggactttgaggactgcaaagatgttagcgatctaagacagtacgacagtgacgaaccagagtctagatcactagcaagctggattcagagtgaattcaacaaggcatgcgaactgacagattcgagttggattgaacttgatgagataggggaagacgttgctccaatcgaacacattgcgagtgtgaggaggaactatttcacagcggaggtatcccattgcagggccactgaatacataatgaagggagtatacataaacacagccctattgaatgcatcctgtgcagccatggatgacttccaattgattccaatgataagtaagtgcagaactaaagaaggaagacggaggacaaatctgtatggattcattataaaaggaagatcccatttgaggaatgacaccgatgtggtaaactttgtgagcatggaattctctctaactgacccgaggctagagccacacaaatgggaaaagtactgtgttcttgagataggagacatgctcctacggactgcaataggccaagtattgaggcccatgttcctgtatgtgagaaccaatggaacttccaagatcaaaatgaaatggggcatggagatgaggcgatgccttcttcagtcccttcaacaaattgagagcatgattgaggccgaatcttctgtcaaagagaaggacatgtccaaggaattctttgaaaacaaatcagaaacatggccaattggagaatcacccaaaggggtggaggaaggctctattgggaaagtatgcagaacattgctagcaaagtctgtgttcaacagcctatatgcatctcctcaactcgaggggttttcagctgaatcaagaaaattgcttctcattgttcaggcacttagggacaacctggaacctggaaccttcgatcttggggggctatatgaagcaattgaggagtgcctgattaacgatccctgggttttgcttaatgcatcttggttcaactccttcctcacacatgcactgaaa
PP755538   atggaagactttgtgcgacaatgcttcaatccaatgattgtcgagcttgcggaaaaagcaatgaaagaatatggggaagatccgaaaatcgagacaaacaaatttgccgcaatatgcacacacttagaagtctgtttcatgtattcggatttccattttattgacgaacgaggcgaatcaatgattgtagaatctggcgatccaaatgcattattgaaacaccgatttgagataatcgaagggagagaccgagcaatggcctggacagtggtgaatagtatctgcaacaccacaggggtcgaaaagcccaaattcctccctgatttgtatgactacagagagaacagattcattgaaattggagtaacgcgaagggaagttcacatatactatttagaaaaagccaacaagataaaatcagagaaaacacatattcacatattctcattcactggagaggaaatggccaccaaggcggactacacccttgatgaagagagcagagcaagaataaaaaccagactgttcactataagacaagaaatggccagtagaggtctatgggattcctttcgtcaatccgagagaggcgaagagacaattgaagaaagatttgaaatcacaggaaccatgcgcaggcttgccgaccaaagtcttccaccgaacttctccagccttgaaaactttagagcctatgtggatggattcgaaccgaacggctgcattgagggcaagctttctcaaatgtcaaaagaggtgaacgccagaattgagccatttctgaagacaacaccacgccctctcagattacctgatgggcctccctgtcctcagcggtcgaagttcttgctgatggatgcccttaagttgagcatcgaagaccctagtcatgagggggagggcataccgctgtatgatgcaatcaaatgcatgaagacattttttggctggaaagagcccaacatcgtaaagccgcatgagaaaggcataaaccctaattacctcctggcttggaagcaggtgctggcagaacttcaagacattgaaaatgaggagaaaattccaaaaacaaagaacatgaagaaaacaagccaattaaagtgggcacttggtgagaacatggctccagaaaaagtggactttgaggactgcaaagatgttagcgatctaagacagtacgacagtgacgaaccagaatctagatcactagcaagctggattcagagtgaattcaacaaggcatgcgaactgacagattcgagttggattgaatttgatgagataggggaagacgttgctccaatcgaacacattgcgagtgtgaggaggaactatttcacagcggaggtatcccattgcagggccactgaatacataatgaagggagtatacataaacacagccctattgaatgcatcctgtgcagccatggatgacttccaattgattccaatgataagtaagtgcagaactaaagaaggaagacggaagacaaatctgtatggattcattataaaaggaagatcccatttgaggaatgacaccgatgtggtaaactttgtgagcatggaattctctctaactgacccgaggctagagccacacaaatgggaaaagtactgtgttcttgagataggagacatgctcctacggactgcaataggccaagtattgaggcccatgttcctgtatgtgagaaccaatggaacttccaagatcaaaatgaaatggggcatggagatgaggcgatgccttcttcagtcccttcaacaaattgagagcatgattgaggccgaatcttctgtcaaagagaaggacatgtccaaggaattctttgaaaacaaatcagaaacatggccaattggagaatcacccaaaggggtggaggaaggctctattgggaaagtatgcagaacattgctagcaaagtctgtgttcaacagcctatatgcatctcctcaactcgaggggttttcagctgaatcaagaaaattgcttctcattgttcaggcacttagggacaacctggaacctggaaccttcgatcttggggggctatatgaagcaattgaggagtgcctgattaacgatccctgggttttgcttaatgcatcttggttcaactccttcctcacacatgcactgaaa
PP761646   atggaagactttgtgcgacaatgcttcaatccaatgattgtcgagcttgcggaaaaagcaatgaaagaatatggggaagatccgaaaatcgagacaaacaaatttgccgcaatatgcacacacttagaagtctgtttcatgtattcggatttccattttattgacgaacgaggcgaatcaatgattgtagaatctggcgatccaaatgcattattgaaacaccgatttgagataatcgaagggagagaccgagcaatggcctggacagtggtgaatagtatctgcaacaccacaggggtcgaaaagcccaaattcctccctgatttgtatgactacagagagaacagattcattgaaattggagtgacgcgaagggaagttcacatatactatttagaaaaagccaacaagataaaatcagagaaaacacatattcacatattctcattcactggagaggaaatggccaccaaggcggactacacccttgatgaagagagcagagcaagaataaaaaccagactgttcactataagacaagaaatggccagtagaggtctatgggattcctttcgtcaatccgagagaggcgaagagacaattgaagaaagatttgaaatcacaggaaccatgcgcaggcttgccgaccaaagtcttccaccgaacttctccagccttgaaaactttagagcctatgtggatggattcgaaccgaacggctgcattgagggcaagctttctcaaatgtcaaaagaggtgaacgccagaattgagccatttctgaagacaacaccacgccctctcagattacctgatgggcctccctgtcctcagcggtcgaagttcttgctgatggatgcccttaagttgagcatcgaagaccctagtcatgagggggagggcataccgctgtatgatgcaatcaaatgcatgaagacattttttggctggaaagagcccaacatcgtaaagccgcatgagaaaggcataaaccctaattacctcctggcttggaagcaggtgctggcagaacttcaagacattgaaaatgaggagaaaattccaaaaacaaagaacatgaagaaaacaagccaattgaagtgggcacttggtgagaacatggctccagaaaaagtggactttgaggactgcaaagatgttagcgatctaagacagtacgaaagtgacgaaccagagtctagatcactagcaagctggattcagagtgaattcaacaaggcatgcgaactgacagattcgagttggattgaacttgatgagataggggaagacgttgctccaatcgaacacattgcgagtgtgaggaggaactatttcacagcggaggtatcccattgcagggccactgaatacataatgaagggagtatacataaacacagccctattgaatgcatcctgtgcagccatggatgacttccaattgattccaatgataagtaagtgcagaactaaagaaggaagacggaagacaaatctgtatggattcattataaaaggaagatcccacttgaggaatgacaccgatgtggtaaactttgtgagcatggaattctctctaactgacccgaggctagagccacacaaatgggaaaagtactgtgttcttgagataggagacatgctcctacggactgcaataggccaagtattgaggcccatgttcctgtatgtgagaaccaatggaacttccaagatcaaaatgaaatggggcatggagatgaggcgatgccttcttcagtcccttcaacaaattgagagcatgattgaggccgaatcttctgtcaaagagaaggacatgtccaaggaattctttgaaaacaaatcagaaacatggccaattggagaatcacccaaaggggtggaggaaggctctattgggaaagtatgcagaacattgctagcaaagtctgtgttcaacagcctatatgcatctcctcaactcgaggggttttcagctgaatcaagaaaattgcttctcattgttcaggcacttagggacaacctggaacctggaaccttcgatcttggggggctatatgaagcaattgaggagtgcctgattaacgatccctgggttttgcttaatgcatcttggttcaactccttcctcacacatgcactgaaa
PV159886   atggaagactttgtgcgacaatgcttcaatccaatgatcgtcgagcttgcggaaaaggcaatgaaagaatatggggaagatccgaaaatcgaaactaacaagttcgctgcaatatgcactcatttggaagtctgtttcatgtattcggatttccatttcattgatgaacggggcgaatcaataattgtggaatctggcgatccaaatgcactactgaagcatcgatttgagataattgaaggaagagacagaacaatggcctggacagtggtaaatagcatctgcaacaccacgggagtcgagaagcccaagttccttcctgatttgtatgattacaaggagaaccgattcattgagattggagtgacacggagagaggtccatatatattacctagagaaagccaacaagataaaatccgagaagacacacatccacatcttctcatttactggagaagaaatggccactaaagcagactacacccttgacgaagaaagcagagcaaggattaaaaccaggctattcactataagacaagaaatggccagcaggggtctatgggattcctttcgtcagtccgaaagaggcgaagagacaattgaagaaagatttgaaatcacgggaaccatgcgcaggcttgccgaccaaagtctcccaccgaacttctccagccttgaaaactttagagcctatgtggatggattcgaaccgaacggctgcattgagggcaagctttctcaaatgtccaaagaagtgaacgccagaattgaaccatttttgaagacaacaccacgccctctcaaattgcctgatgggcccccctgctctcagcggtcaaaatttctgctgatggatgctttgaaattaagcattgaagacccaagtcatgagggagaggggataccactgtacgatgcaatcaaatgcatgaagacatttttcggctggaaagagcccaatgtaatcaaaccacatgaaaagggcataaaccctaactatctcctggcttggaagcaagtgctagcagaactccaggaccttgaaaatgaggagaaaatcccaaagacgaagaacatgaagaaaacaagtcaattaaagtgggcacttggtgagaacatggcaccggaaaaagtggactttgaggactgcaaggatgttggcgatctaaaacagtatgatagcgatgagccagagcctagatcgctagcgagttggatccagagtgaattcaataaggcatgtgaattgactgactcaagctggatagaactggacgaaataggggaagatgttgctccgattgaacacattgcaagcatgaggaggaattatttcacagcagaagtgtcccattgcagggccactgaatacataatgaaaggagtctacataaatacagctctgctcaatgcatcttgcgcggccatggatgacttccagctgattccaatgataagcaaatgcaggaccaaagaaggaagacggaaaacaaacctatatgggttcatcataaaaggaaggtctcatttgaggaatgataccgatgtagtgaattttgtaagtatggagttttctctcaccgacccaaggctggaaccacacaaatgggaaaagtactgcgttcttgaagtgggagatatgctcctgaggactgcaataggccaagtatcaagacccatgttcctgtatgttaggaccaacgggacctccaaaatcaagatgaaatggggtatggagatgaggcgttgccttcttcagtctcttcaacagattgagagcatgattgaggccgagtcttctgtcaaagaaaaagacatgactaaagaattttttgagaacaagtcggaaacgtggccaattggagaatcccccagaggggtagaggaaggatccattgggaaggtatgcagaaccctgctggcaaaatctgtgttcaacagtctatacgcatccccacaacttgaaggattttcagcagaatcgaggaaactgcttctcattgttcaggcacttagggacaacctggaacctggaaccttcgatcttggagggctatatgaagcaattgaggagtgcctgattaatgatccctgggttttgcttaatgcatcttggttcaactccttcctcacacatgcactgaaa
OQ959867   atggaagactttgtgcgacaatgcttcaatccaatgattgtcgagcttgcggaaaaagcaatgaaagaatatggggaagatccgaaaatcgagacaaacaaatttgccgcaatatgcacacacttagaagtctgtttcatgtattcggatttccattttattgatgaacgaggcgaatcaatgattgtagaatctggcgatccaaatgcattattgaaacaccgatttgagataatcgaagggagagaccgagcaatggcctggacagtggtgaatagtatctgcaacaccacaggggtcgaaaagcccaaattcctccctgatttgtatgactacaaagagaaccgattcattgaaattggagtaacgcgaagggaagttcacatatactatttagaaaaagccaacaagataaaatcagagaaaacacatattcacatattctcattcactggagaggaaatggccaccaaggcggactacacccttgatgaagagagcagagcaagaataaaaaccagactgttcactataagacaagaaatggccagtagaggtctatgggattcctttcgtcagtccgagagaggcgaagagacaattgaagaaagatttgaaatcacaggaaccatgcgcaggcttgccgaccaaagtcttccaccgaacttctccagccttgaaaactttagagcctatgtggatggattcgaaccgaacggctgcattgagggcaaactttctcaaatgtcaaaagaagtgaacgccagaattgagccatttctgaagacaacaccacgccctctcagattacctgatgggcctccctgttctcagcggtcgaagttcttgctgatggatgcccttaagttgagcatcgaagaccctagccatgagggggagggcataccgctgtatgatgcaatcaaatgcatgaagacattttttggctggaaagagcccaacatcgtaaagccgcatgagaaaggcataaaccctaattacctcctggcttggaagcaggtgctggcagaacttcaagacattgaaaatgaggagaaaattccaaaaacaaagaacatgaagaaaacaagccaattgaagtgggcacttggtgagaacatggctccagaaaaagtggactttgaggactgcaaagatgttagcgatctaagacagtacgacagtgacgaaccagagtctagatcactagcaagctggattcagagtgaattcaacaaggcatgcgaactgacagattcgagttggattgaacttgatgagataggggaagacgttgctccaatcgaacacattgcgagtgtgaggaggaactatttcacagcggaggtatcccattgcagggccactgaatacataatgaagggagtatacataaacacagccctattgaatgcatcctgtgcagccatggatgacttccaactgattccaatgataagtaagtgcagaactaaagaaggaagacggaagacaaatctgtatggattcattataaaaggaagatcccatttgaggaatgacaccgatgtggtaaactttgtgagcatggaattctctctaactgacccgaggctagagccacacaaatgggaaaagtactgtgttcttgagataggagacatgctcctacggactgcaataggccaagtgtcgaggcccatgttcctgtatgtgagaaccaatgggacttccaagatcaaaatgaaatggggcatggagatgaggcgatgccttcttcagtcccttcaacaaattgagagcatgattgaggccgaatcttctgtcaaagagaaggacatgtccaaggaattctttgaaaacaaatcagaaacatggccaattggagaatcacccaaaggggtggaggaaggctctattgggaaagtatgcagaacattgctagcaaagtctgtgttcaacagtctatatgcatctccacaactcgaggggttttcagctgaatcaagaaaattgcttctcattgttcaggcacttagggacaacctggaacctggaaccttcgatcttggggggctatatgaagcaattgaggagtgcctgattaacgatccctgggttttgcttaatgcgtcttggttcaactccttcctcacacatgcactgaaa
[truncated: 527,252 more chars]
