# Supplementary material for: Computational Structural Analysis Predicts Host-Range Promiscuity and Antiviral Resistance in North American H5N1 Lineages
Source: Comput Struct Biotechnol J. 2026 May 8;35(1):0066. doi: 10.34133/csbj.0066 (PMC13153456; doi:10.34133/csbj.0066)
Supplement: Supplementary 1 — Files S1 to S23 Figs. S24 to S30 [file csbj.0066.f1.zip › supplemental_data_file_22.phy]

22857 294
NC_007363_goose_Guangdong_1996 atgagtcttctaaccgaggtcgaaacgcctaccaaaaacgaatgggagtgcaaatgcagcgattcaagtgatcctcttgttgttgccgcaagtatcattgggatactgcacttgatattgtggattcttgatcgtcttttcttcaaatgcatttatcgtcgccttaaatacggtttgaaaagagggccttctacggaaggggtacctgagtctatgagggaagagtatcggcaggaacagcagagtgctgtggatgttgacgatggtcattttgtcaacatagagctggagtaa
EPI1807238                     atgagtcttctaaccgaggtcgaaacgcctaccaaaaacggatgggagtgcaactgcagcgattcaagtgatcctctcgttattgccgcaagtatcattgggatcttgcacttgatattgtggattcttgatcgccttttcttcaaatgcgtttatcgtcgccttaaatacggtttgaaaagagggccttctacggaaggagtacctgagtccatgagggaagagtaccggcaggaacagcagagtgctgtggatgttgacgatggtcattttgtcaacatagagctggagtaa
EPI1807246                     atgagtcttctaaccgaggtcgaaacgcctaccaaaaacggatgggagtgcaactgcagcgattcaagtgatcctctcgttattgccgcaagtatcattgggatcttgcacttgatattgtggattcttgatcgccttttcttcaaatgcgtttatcgtcgccttaaatacggtttgaaaagagggccttctacggaaggagtacctgagtccatgagggaagagtaccggcaggaacagcagagtgctgtggatgttgacgatggtcattttgtcaacatagagctggagtaa
EPI1807254                     atgagtcttctaaccgaggtcgaaacgcctaccaaaaacggatgggagtgcaactgcagcgattcaagtgatcctctcgttattgccgcaagtatcattgggatcttgcacttgatattgtggattcttgatcgccttttcttcaaatgcgtttatcgtcgccttaaatacggtttgaaaagagggccttctacggaaggagtacctgagtccatgagggaagagtaccggcaggaacagcagagtgctgtggatgttgacgatggtcattttgtcaacatagagctggagtaa
EPI1812370                     atgagtcttctaaccgaggtcgaaacgcctaccaaaaacggatgggagtgcaactgcagcgattcaagtgatcctctcgttattgccgcaagtatcattgggatcttgcacttgatattgtggattcttgatcgccttttcttcaaatgcgtttatcgtcgccttaaatacggtttgaaaagagggccttctacggaaggagtacctgagtccatgagggaagagtaccggcaggaacagcagagtgctgtggatgttgacgatggtcattttgtcaacatagagctggagtaa
EPI1812378                     atgagtcttctaaccgaggtcgaaacgcctaccaaaaacggatgggagtgcaactgcagcgattcaagtgatcctctcgttattgccgcaagtatcattgggatcttgcacttgatattgtggattcttgatcgccttttcttcaaatgcgtttatcgtcgccttaaatacggtttgaaaagagggccttctacggaaggagtacctgagtccatgagggaagagtaccggcaggaacagcagagtgctgtggatgttgacgatggtcattttgtcaacatagagctggagtaa
EPI1812386                     atgagtcttctaaccgaggtcgaaacgcctaccaaaaacggatgggagtgcaactgcagcgattcaagtgatcctctcgttattgccgcaagtatcattgggatcttgcacttgatattgtggattcttgatcgccttttcttcaaatgcgtttatcgtcgccttaaatacggtttgaaaagagggccttctacggaaggagtacctgagtccatgagggaagagtaccggcaggaacagcagagtgctgtggatgttgacgatggtcattttgtcaacatagagctggagtaa
EPI1815145                     atgagtcttctaaccgaggtcgaaacgcctaccaaaaacggatgggagtgcaactgcagcgattcaagtgatcctctcgttattgccgcaagtatcattgggatcttgcacttgatattgtggattcttgatcgccttttcttcaaatgcgtttatcgtcgccttaaatacggtttgaaaagagggccttctacggaaggagtacctgagtccatgagggaagagtaccggcaggaacagcagagtgctgtggatgttgacgatggtcattttgtcaacatagagctggagtaa
EPI1838676                     atgagtcttctaaccgaggtcgaaacgcctaccaaaaacggatgggagtgcaactgcagcgattcaagtgatcctctcgttattgccgcaagtatcattgggatcttgcacttgatattgtggattcttgatcgccttttcttcaaatgcgtttatcgtcgccttaaatacggtttgaaaagagggccttctacggaaggagtacctgagtccatgagggaagagtaccggcaggaacagcagagtgctgtggatgttgacgatggtcattttgtcaacatagagctggagtaa
EPI1838700                     atgagtcttctaaccgaggtcgaaacgcctaccaaaaacggatgggagtgcaactgcagcgattcaagtgatcctctcgttattgccgcaagtatcattgggatcttgcacttgatattgtggattcttgatcgccttttcttcaaatgcgtttatcgtcgccttaaatacggtttgaaaagagggccttctacggaaggagtacctgagtccatgagggaagagtaccggcaggaacagcagagtgctgtggatgttgacgatggtcattttgtcaacatagagctggagtaa
EPI1840060                     ??????????????????????????gcctaccaaaaacggatgggagtgcaactgcagcgattcaagtgatcctctcgttattgccgcaagtatcattgggatcttgcacttgatattgtggattcttgatcgccttttcttcaaatgcgtttatcgtcgccttaaatacggtttgaaaagagggccttctacggaaggagtacctgagtccatgagggaagagtaccggcaggaacagcagagtgctgtggatgttgacgatggtcattttgtcaacatagag?????????
EPI1843637                     atgagtcttctaaccgaggtcgaaacgcctaccaaaaacggatgggagtgcaactgcagcgattcaagtgatcctctcgttattgccgcaagtatcattgggatcttgcacttgatattgtggattcttgatcgccttttcttcaaatgcgtttatcgtcgccttaaatacggtttgaaaagagggccttctacggaaggagtacctgagtccatgagggaagagtaccggcaggaacagcagagtgctgtggatgttgacgatggtcattttgtcaacatagagctggagtaa
EPI1847703                     atgagtcttctaaccgaggtcgaaacgcctatcaaaaacggatgggagtgcaactgcagcgattcaagtgatcctctcgttattgccgcaagtatcattgggatcttgcacttgatattgtggattcttgatcgccttttcttcaaatgcgtttaccgtcgccttaaatacggtttgaaaagagggccttctacggaaggagtacctgagtccatgagggaagagtaccggcaggaacagcagagtgctgtggatgttgacgatggtcattttgtcaacatagagctggagtaa
EPI1847711                     atgagtcttctaaccgaggtcgaaacgcctaccaaaaacggatgggagtgcaactgcagcgattcaagtgatcctctcgttattgccgcaagtatcattgggatcttgcacttgatattgtggattcttgatcgccttttcttcaaatgcgtttatcgtcgccttaaatacggtttgaaaagagggccttctacggaaggagtacctgagtccatgagggaagagtaccggcaggaacagcagagtgctgtggatgttgacgatggtcattttgtcaacatagagctggagtaa
EPI1848929                     atgagtcttctaaccgaggtcgaaacgcctaccaaaaacggatgggagtgcaactgcagcgattcaagtgattctctcgttattgccgcaagtatcattgggatcttgcacttgatattgtggattcttgatcgccttttcttcaaatgcgtttatcgtcgccttaaatacggtttgaaaagagggccttctacggaaggagtacctgagtccatgagggaagagtaccggcaggaacagcagagtgctgtggatgttgacgatggtcattttgtcaacatagagctggagtaa
EPI1848943                     atgagtcttctaaccgaggtcgaaacgcctaccaaaaacggatgggagtgcaactgcagcgattcaagtgatcctctcgttattgccgcaagtatcattgggatcttgcacttgatattgtggattcttgatcgccttttcttcaaatgcgtttatcgtcgccttaaatacggtttgaaaagagggccttctacggaaggagtacctgagtccatgagggaagagtaccggcaggaacagcagagtgctgtggatgttgacgatggtcattttgtcaacatagagctggagtaa
EPI1849442                     atgagtcttctaaccgaggtcgaaacgcctaccaaaaacggatgggagtgcaactgcagcgattcaagtgatcctctcgttattgccgcaagtatcattgggatcttgcacttgatattgtggattcttgatcgccttttcttcaaatgcgtttatcgtcgccttaaatacggtttgaaaagagggccttctacggaaggagtacctgagtccatgagggaagagtaccggcaggaacagcagagtgctgtggatgttgacgatggtcattttgtcaacatagagctggagtaa
EPI1849450                     atgagtcttctaaccgaggtcgaaacgcctaccaaaaacggatgggagtgcaactgcagcgattcaagtgatcctctcgttattgccgcaagtatcattgggatcttgcacttgatattgtggattcttgatcgccttttcttcaaatgcgtttatcgtcgccttaaatacggtttgaaaagagggccttctacggaaggagtacctgagtccatgagggaagagtaccggcaggaacagcagagtgctgtggatgttgacgatggtcattttgtcaacatagagctggagtaa
EPI1850256                     atgagtcttctaaccgaggtcgaaacgcctaccaaaaacggatgggagtgcaactgcagcgattcaagtgatcctctcgttattgccgcaagtatcattgggatcttgcacttgatattgtggattcttgatcgccttttcttcaaatgcgtttatcgtcgccttaaatacggtttgaaaagagggccttctacggaaggagtacctgagtccatgagggaagagtaccggcaggaacagcagagtgctgtggatgttgacgatggtcattttgtcaacatagagctggagtaa
EPI1850272                     atgagtcttctaaccgaggtcgaaacgcctatcaaaaacggatgggagtgcaactgcagcgattcaagtgatcctctcgttattgccgcaagtatcattgggatcttgcacttgatattgtggattcttgatcgccttttcttcaaatgcgtttatcgtcgccttaaatacggtttgaaaagagggccttctacggaaggagtacctgagtccatgagggaagagtaccggcaggaacagcagagtgctgtggatgttgacgatggtcattttgtcaacatagagctggagtaa
EPI1859742                     atgagtcttctaaccgaggtcgaaacgcctaccaaaaacggatgggagtgcaactgcagcgattcaagtgatcctctcgttattgccgcaagtatcattgggatcttgcacttgatattgtggattcttgatcgccttttcttcaaatgcgtttatcgtcgccttaaatacggtttgaaaagagggccttctacggaaggagtacctgagtccatgagggaagagtaccggcaggaacagcagagtgctgtggatgttgacgatggtcattttgtcaacatagagctggagtaa
EPI1859806                     atgagtcttctaaccgaggtcgaaacgcctaccaaaaacggatgggagtgcaactgcagcgattcaagtgatcctctcgttattgccgcaagtatcattgggatcttgcacttgatattgtggattcttgatcgccttttcttcaaatgcgtttatcgtcgccttaaatacggtttgaaaagagggccttctacggaaggagtacctgagtccatgagggaagagtaccggcaggaacagcagagtgctgtggatgttgacgatggtcattttgtcaacatagagctggagtaa
EPI1859814                     atgagtcttctaaccgaggtcgaaacgcctaccaaaaacggatgggagtgcaactgcagcgattcaagtgatcctctcgttattgccgcaagtatcattgggatcttgcacttgatattgtggattcttgatcgccttttcttcaaatgcgtttatcgtcgccttaaatacggtttgaaaagagggccttctacggaaggagtacctgagtccatgagggaagagtaccggcaggaacagcagagtgctgtggatgttgacgatggtcattttgtcaacatagagctggagtaa
EPI1859924                     atgagtcttctaaccgaggtcgaaacgcctaccaaaaacggatgggagtgcaactgcagcgattcaagtgatcctctcgttattgccgcaagtatcattgggatcttgcacttgatattgtggattcttgatcgccttttcttcaaatgcgtttatcgtcgccttaaatacggtttgaaaagagggccttctacggaaggagtacctgagtccatgagggaagagtaccggcaggaacagcagagtgctgtggatgttgacgatggtcattttgtcaacatagagctggagtaa
EPI1859932                     atgagtcttctaaccgaggtcgaaacgcctaccaaaaacggatgggagtgcaactgcagcgattcaagtgatcctctcgttattgccgcaagtatcattgggatcttgcacttgatattgtggattcttgatcgccttttcttcaaatgcgtttatcgtcgccttaaatacggtttgaaaggagggccttctacggaaggagtacctgagtccatgagggaagagtaccggcaggaacagcagagtgctgtggatgttgacgatggtcattttgtcaacatagagctggagtaa
EPI1859940                     atgagtcttctaaccgaggtcgaaacgcctaccaaaaacggatgggagtgcaactgcagcgattcaagtgatcctctcgttattgccgcaagtatcattgggatcttgcacttgatattgtggattcttgatcgccttttcttcaaatgcgtttatcgtcgccttaaatacggtttgaaaagagggccttctacggaaggagtacctgagtccatgagggaagagtaccggcaggaacagcagagtgctgtggatgttgacgatggtcattttgtcaacatagagctggagtaa
EPI1859948                     atgagtcttctaaccgaggtcgaaacgcctaccaaaaacggatgggagtgcaactgcagcgattcaagtgatcctctcgttattgccgcaagtatcattgggatcttgcacttgatattgtggattcttgatcgccttttcttcaaatgcgtttatcgtcgccttaaatacggtttgaaaggagggccttctacggaaggagtacctgagtccatgagggaagagtaccggcaggaacagcagagtgctgtggatgttgacgatggtcattttgtcaacatagagctggagtaa
EPI1859956                     atgagtcttctaaccgaggtcgaaacgcctaccaaaaacggatgggagtgcaactgcagcgattcaagtgatcctctcgttattgccgcaagtatcattgggatcttgcacttgatattgtggattcttgatcgccttttcttcaaatgcgtttatcgtcgccttaaatacggtttgaaaggagggccttctacggaaggagtacctgagtccatgagggaagagtaccggcaggaacagcagagtgctgtggatgttgacgatggtcattttgtcaacatagagctggagtaa
EPI1862717                     atgagtcttctaaccgaggtcgaaacgcctaccaaaaacggatgggagtgcaactgcagcgattcaagtgatcctctcgttattgccgcaagtatcattgggatcttgcacttgatattgtggatttttgatcgccttttcttcaaatgcgtttatcgtcgccttaaatacggtttgaaaggagggccttctacggaaggagtacctgagtccatgagggaagagtaccggcaggaacagcagagtgctgtggatgttgacgatggtcattttgtcaacatagagctggagtaa
EPI1862796                     atgagtcttctaaccgaggtcgaaacgcctaccaaaaacggatgggagtgcaactgcagcgattcaagtgatcctctcgttattgccgcaagtatcattgggatcttgcacttgatattgtggattcttgatcgccttttcttcaaatgcgtttatcgtcgccttaaatacggtttgaaaagagggccttctacggaaggagtacctgagtccatgagggaagagtaccggcaggaacagcagagtgctgtggatgttgacgattgtcattttgtcaacatagagctggagtaa
EPI1863088                     atgagtcttctaaccgaggtcgaaacgcctaccaaaaccggatgggagtgcaactgcagcgattcaagtgatcctctcgttattgccgcaagtatcattgggatcttgcacttgatattgtggattcttgatcgccttttcttcaaatgcgtttatcgtcgccttaaatacggtttgaaaggagggccttctacggaaggagtacctgagtccatgagggaagagtaccggcaggaacagcagagtgctgtggatgttgacgatggtcattttgtcaacatagagctggagtaa
EPI1863833                     atgagtcttctaaccgaggtcgaaacgcctaccaaaaacggatgggagtgcaactgcagcgattcaagtgatcctctcgttattgccgcaagtatcattgggatcttgcacttgatattgtggattcttgatcgccttttcttcaaatgcgtttatcgtcgccttaaatacggtttgaaaagagggccttctacggaaggagtacctgagtccatgagggaagagtaccggcaggaacagcagagtgctgtggatgttgacgatggtcattttgtcaacatagagctggagtaa
EPI1866444                     atgagtcttctaaccgaggtcgaaacacctaccaaaaacggatgggagtgcaactgcagcgattcaagtgatcctctcgttattgccgcaagtatcattgggatcttgcacttgatattgtggattcttgatcgccttttcttcaaatgcgtttatcgtcgccttaaatacggtttgaaaagagggccttctacggaaggagtacctgagtccatgagggaagagtaccggcaggaacagcagagtgctgtggatgttgacgatggtcattttgtcaacatagagctggagtaa
EPI1866452                     atgagtcttctaaccgaggtcgaaacacctaccaaaaacggatgggagtgcaactgcagcgattcaagtgatcctctcgttattgccgcaagtatcattgggatcttgcacttgatattgtggattcttgatcgccttttcttcaaatgcgtttatcgtcgccttaaatacggtttgaaaagagggccttctacggaaggagtacctgagtccatgagggaagagtaccggcaggaacagcagagtgctgtggatgttgacgatggtcattttgtcaacatagagctggagtaa
EPI1866460                     atgagtcttctaaccgaggtcgaaacacctaccaaaaacggatgggagtgcaactgcagcgattcaagtgatcctctcgttattgccgcaagtatcattgggatcttgcacttgatattgtggattcttgatcgccttttcttcaaatgcgtttatcgtcgccttaaatacggtttgaaaagagggccttctacggaaggagtacctgagtccatgagggaagagtaccggcaggaacagcagagtgctgtggatgttgacgatggtcattttgtcaacatagagctggagtaa
EPI1866468                     atgagtcttctaaccgaggtcgaaacacctaccaaaaacggatgggagtgcaactgcagcgattcaagtgatcctctcgttattgccgcaagtatcattgggatcttgcacttgatattgtggattcttgatcgccttttcttcaaatgcgtttatcgtcgccttaaatacggtttgaaaagagggccttctaaggaaggagtacctgagtccatgagggaagagtaccggcaggaacagcagagtgctgtgggtgttgacgatggtcactttgtcaacatagagctggagtaa
EPI1877842                     atgagtcttctaaccgaggtcgaaacgcctaccaaaaacggatgggagtgcaactgcagcgattcaagtgatcttctcgttattgccgcaagtatcattgggatcttgcacttgatattgtggattcttgatcgccttttcttcaaatgcgtttatcgtcgccttaaatacggtttgaaaagagggccttctacggaaggagtacctgagtccatgagggaagagtaccggcaggaacagcagagtgctgtggatgttgacgatggtcattttgtcaacatagagctggagtaa
EPI1877874                     atgagtcttctaaccgaggtcgaaacacctaccaaaaacggatgggagtgcaactgcagcgattcaagtgatcctctcgttattgccgcaagtatcattgggatcttgcacttgatattgtggattcttgatcgccttttcttcaaatgcgtttatcgtcgccttaaatacggtttgaaaagagggccttctacggaaggagtacctgagtccatgagggaagagtaccggcaggaacagcagagtgctgtggatgttgacgatggtcattttgtcaacatagagctggggtaa
EPI1882786                     atgagtcttctaaccgaggtcgaaacgcctaccaaaaacggatgggagtgcaactgcagcgattcaagtgatcctctcgttattgccgcaagtatcattgggatcttgcacttgatattgtggattcttgatcgccttttcttcaaatgcgtttatcgtcgccttaaatacgatttgaaaagagggccttctacggaaggagtacctgagtccatgagggaagagtaccggcaggaacagcagagtgctgtggatgttgacgatggtcattttgtcaacatagagctggagtaa
EPI1883979                     atgagtcttctaaccgaggtcgaaacacctaccaaaaacggatgggagtgcaactgcagcgattcaagtgatcctctcgttattgccgcaagtatcattgggatcttgcacttgatattgtggattcttgatcgccttttcttcaaatgcgtttatcgtcgccttaaatacggtttgaaaagagggccttctacggaaggagtacctgagtccatgagggaagagtaccggcaggaacagcagagtgctgtggatgttgacgatggtcattttgtcaacatagagctggggtaa
EPI1896059                     atgagtcttctaaccgaggtcgaaacgcctaccaaaaacgaatgggagtgcaactgcagcgattcaagtgatcctctcgttattgccgcaagtatcattgggatcttgcacttgatattgtggattcttgatcgccttttcttcaaatgcgtttatcgtcgccttaaatacggtttgaaaagagggccttctacggaaggagtacctgagtccatgagggaagagtaccggcaggaacagcagagtgctgtggatgttgactatggtcattttgtcaacatagagctggagtaa
EPI1896067                     atgagtcttctaaccgaggtcgaaacgcctaccaaaaacggatgggagtgcaactgcagcgattcaagtgatcctctcgttattgccgcaagtatcattgggatcttgcacttgatattgtggattcttgatcgccttttcttcaaatgcgtttatcgtcgccttaaatacggtttgaaaagagggccttctacggaaggagtacctgagtccatgagggaagagtaccggcaggaacagcagagtgctgtggatgttgacgatggtcattttgtcaacatagagctggagtaa
EPI1896086                     atgagtcttctaaccgaggtcgaaacgcctaccaaaaccggatgggagtgcaactgcagcgattcaagtgatcctctcgttattgccgcaagtatcattgggatcttgcacttgatattgtggattcttgatcgccttttcttcaaatgcgtttatcgtcgccttaaatacggtttgaaaagagggccttctacggaaggagtacctgagtccatgagggaagagtaccggcaggaacagcagagtgctgtggatgttgacgatggtcattttgtcaacatagagctggagtaa
EPI1918760                     atgagtcttctaaccgaggtcgaaacgcctaccaaaaacggatgggagtgcaactgcagcgattcaagtgatcctctcgttattgccgcaagtatcattgggatcttgcacttgatattgtggattcttgatcgccttttcttcaaatgcgtttatcgtcgccttaaatacggtttgaaaagagggccttctacggaaggagtacctgagtccatgagggaagagtaccggcaggaacagcagagtgctgtggatgttgacgatggtcattttgtcaacatagagctggagtaa
EPI1918768                     atgagtcttctaaccgaggtcgaaacgcctaccaaaaacggatgggagtgcaactgcagcgattcaagtgatcctctcgttattgccgcaagtatcattgggatcttgcacttgatattgtggattcttgatcgccttttcttcaaatgcgtttatcgtcgccttaaatacggtttgaaaagagggccttctacggaaggagtacctgagtccatgagggaagagtaccggcaggaacagcagagtgctgtggatgttgacgatggtcattttgtcaacatagagctggagtaa
EPI1920270                     atgagtcttctaaccgaggtcgaaacgcctaccaaaaacggatgggagtgcaactgcagcgattcaagtgatcctctcgttattgccgcaagtatcattgggatcttgcacttgatattgtggattcttgatcgccttttcttcaaatgcgtttatcgtcgccttaaatacggtttgaaaagagggccttctacggaaggagtacctgagtccatgagggaagagtaccggcaggagcagcagagtgctgtggatgttgacgatggtcattttgtcaacatagagctggagtaa
EPI1920278                     atgagtcttctaaccgaggtcgaaacgcctaccaaaaacggatgggagtgcaactgcagcgattcaagtgatcctctcgttattgccgcaagtatcattgggatcttgcacttgatattgtggattcttgatcgccttttcttcaaatgcgtttatcgtcgccttaaatacggtttgaaaagagggccttctacggaaggagtacctgagtccatgagggaagagtaccggcaggaacagcagagtgctgtggatgttgacgatggtcattttgtcaacatagagctggagtaa
EPI1921043                     atgagtcttctaaccgaggtcgaaacgcctaccaaaaacggatgggagtgcaactgcagcgattcaagtgatcctctcgttattgccgcaagtatcattgggatcttgcacttgatattgtggattcttgatcgccttttcttcaaatgcgtttatcgtcgccttaaatacggtttgaaaagagggccttctacggaaggagtacctgagtccatgagggaagagtaccggcaggaacagcagagtgctgtggatgttgacgatggtcattttgtcaacatagagctggagtaa
EPI1921051                     atgagtcttctaaccgaggtcgaaacgcctaccaaaaacggatgggagtgcaactgcagcgattcaagtgatcctctcgttattgccgcaagtatcattgggatcttgcacttgatattgtggattcttgatcgccttttcttcaaatgcgtttatcgtcgccttaaatacggtttgaaaagagggccttctacggaaggagtacctgagtccatgagggaagagtaccggcaggaacagcagagtgctgtggatgttgacgatggtcattttgtcaacatagagctggagtaa
EPI1921075                     atgagtcttctaaccgaggtcgaaacgcctaccaaaaacggatgggagtgcaactgcagcgattcaagtgatcctctcgttattgccgcaagtatcattgggatcttgcacttgatattgtggattcttgatcgccttttcttcaaatgcgtttatcgtcgccttaaatacgatttgaaaagagggccttctacggaaggagtacctgagtccatgagggaagagtaccggcaggaacagcagagtgctgtggatgttgacgatggccattttgtcaacatagagctggagtaa
EPI1921131                     atgagtcttctaaccgaggtcgaaacgcctaccaaaaacggatgggagtgcaactgcagcgattcaagtgatcctctcgttattgccgcaagtatcattgggatcttgcacttgatattgtggattcttgatcgccttttcttcaaatgcgtttatcgtcgccttaaatacggtttgaaaagagggccttctacggaaggagtacctgagtccatgagggaagagtaccggcaggaacagcagagtgctgtggatgttgacgatggtcattttgtcaacatagagctggagtaa
EPI1921139                     atgagtcttctaaccgaggtcgaaacgcctaccaaaaacggatgggagtgcaactgcagcgattcaagtgatcctctcgttattgccgcaagtatcattgggatcttgcacttgatattgtggattcttgatcgccttttcttcaaatgcgtttatcgtcgccttaaatacggtttgaaaagagggccttctacggaaggagtacctgagtccatgagggaagagtaccggcaggaacagcagagtgctgtggatgttgacgatggtcattttgtcaacatagagctggagtaa
EPI1921147                     atgagtcttctaaccgaggtcgaaacgcctaccaaaaacggatgggagtgcaactgcagcgattcaagtgatcctctcgttattgccgcaagtatcattgggatcttgcacttgatattgtggattcttgatcgccttttcttcaaatgcgtttatcgtcgccttaaatacggtttgaaaagagggccttctacggaaggagtacctgagtccatgagggaagagtaccggcaggaacagcagagtgctgtggatgttgacgatggtcattttgtcaacatagagctggagtaa
EPI1921155                     atgagtcttctaaccgaggtcgaaacgcctaccaaaaacggatgggagtgcaactgcagcgattcaagtgatcctctcgttattgccgcaagtatcattgggatcttgcacttgatattgtggattcttgatcgccttttcttcaaatgcgtttatcgtcgccttaaatacggtttgaaaagagggccttctacggaaggagtacctgagtccctgagggaagagtaccggcaggaacagcagagtgctgtggatgttgacgatggtcattttgtcaacatagagctggagtaa
EPI1921675                     atgagtcttctaaccgaggtcgaaacgcctaccaaaaacggatgggagtgcaactgcagcgattcaagtgatcctctcgttattgccgcaagtatcattgggatcttgcacttgatattgtggattcttgatcgccttttcttcaaatgcgtttatcgtcgccttaaatacggtttgaaaagagggccttctacggaaggagtacctgagtccatgagggaagagtaccggcaggaacagcagagtgctgtggatgttgacgatggtcattttgtcaacatagagctggagta?
EPI1921683                     atgagtcttctaaccgaggtcgaaacgcctaccaaaaacggatgggagtgcaactgcagcgattcaagtgatcctctcgttattgccgcaagtatcattgggatcttgcacttgatattgtggattcttgatcgccttttcttcaaatgcgtttatcgtcgccttaaatacggtttgaaaagagggccttctacggaaggagtacctgagtccatgagggaagagtaccggcaggaacagcagagtgctgtggatgttgacgatggtcattttgtcaacatagagctggagta?
EPI1922332                     atgagtcttctaaccgaggtcgaaacgcctaccaaaaacggatgggagtgcaactgcagcgattcaagtgatcctctcgttattgccgcaagtatcattgggatcttgcacttgatattgtggattcttgatcgccttttcttcaaatgcgtttatcgtcgccttaaatacggtttgaaaagagggccttctacggaaggagtacctgagtccatgagggaagagtaccggcaggaacagcagagtgctgtagatgttgacgatggtcattttgtcaacatagagctggagtaa
EPI1922854                     atgagtcttctaaccgaggtcgaaacgcctaccaaaaacggatgggagtgcaactgcagcgattcaagtgatcctctcgttattgccgcaagtatcattgggatcttgcacttgatattgtggattcttgatcgccttttcttcaaatgcgtttatcgtcgccttaaatacggtttgaaaagagggccttctacggaaggagtacctgagtccatgagggaagagtaccggcaggaacagcagagtgctgtggatgttgacgatggtcattttgtcaacatagagctggagtaa
EPI1922888                     atgagtcttctaaccgaggtcgaaacgcctaccaaaaaaggatgggagtgcaactgcagcgattcaagtgatcctctcgttattgccgcaagtatcattgggatcttgcacttgatattgtggattcttgatcgccttttcttcaaatgcgtttatcgtcgccttaaatacggtttgaaaagagggccttctacggaaggagtacctgagtccatgagggaagagtaccggcaggaacagcagagtgctgtggatgttgacgatggtcattttgtcaacatagagctggagtaa
EPI1922896                     atgagtcttctaaccgaggtcgaaacgcctaccaaaaaaggatgggagtgcaactgcagcgattcaagtgatcctctcgttattgccgcaagtatcattgggatcttgcacttgatattgtggattcttgatcgccttttcttcaaatgcgtttatcgtcgccttaaatacggtttgaaaagagggccttctacggaaggagtacctgagtccatgagggaagagtaccggcaggaacagcagagtgctgtggatgttgacgatggtcattttgtcaacatagagctggagtaa
EPI1922904                     atgagtcttctaaccgaggtcgaaacgcctaccaaaaaaggatgggagtgcaactgcagcgattcaagtgatcctctcgttattgccgcaagtatcattgggatcttgcacttgatattgtggattcttgatcgccttttcttcaaatgcgtttatcgtcgccttaaatacggtttgaaaagagggccttctacggaaggagtacctgagtccatgagggaagagtaccggcaggaacagcagagtgctgtggatgttgacgatggtcattttgtcaacatagagctggagtaa
EPI1922912                     atgagtcttctaaccgaggtcgaaacgcctaccaaaaaaggatgggagtgcaactgcagcgattcaagtgatcctctcgttattgccgcaagtatcattgggatcttgcacttgatattgtggattcttgatcgccttttcttcaaatgcgtttatcgtcgccttaaatacggtttgaaaagagggccttctacggaaggagtacctgagtccatgagggaagagtaccggcaggaacagcagagtgctgtggatgttgacgatggtcattttgtcaacatagagctggagtaa
EPI1922920                     atgagtcttctgaccgaggtcgaaacgcctaccaaaaacggatgggagtgcaactgcagcgattcaagtgatcctctcgttattgccgcaagtatcattgggatcttgcacttgatattgtggattcttgatcgccttttcttcaaatgcgtttatcgtcgccttaaatacggtttgaaaagagggccttctacggaaggagtacctgagtccatgagggaagagtaccggcaggaacagcagagtgctgtggatgttgacgatggtcattttgtcaacatagagctggagtaa
EPI1922928                     atgagtcttctgaccgaggtcgaaacgcctaccaaaaacggatgggagtgcaactgcagcgattcaagtgatcctctcgttattgccgcaagtatcattgggatcttgcacttgatattgtggattcttgatcgccttttcttcaaatgcgtttatcgtcgccttaaatacggtttgaaaagagggccttctacggaaggagtacctgagtccatgagggaagagtaccggcaggaacagcagagtgctgtggatgttgacgatggtcattttgtcaacatagagctggagtaa
EPI1922936                     atgagtcttctgaccgaggtcgaaacgcctaccaaaaacggatgggagtgcaactgcagcgattcaagtgatcctctcgttattgccgcaagtatcattgggatcttgcacttgatattgtggattcttgatcgccttttcttcaaatgcgtttatcgtcgccttaaatacggtttgaaaagagggccttctacggaaggagtacctgagtccatgagggaagagtaccggcaggaacagcagagtgctgtggatgttgacgatggtcattttgtcaacatagagctggagtaa
EPI1922944                     atgagtcttctgaccgaggtcgaaacgcctaccaaaaacggatgggagtgcaactgcagcgattcaagtgatcctctcgttattgccgcaagtatcattgggatcttgcacttgatattgtggattcttgatcgccttttcttcaaatgcgtttatcgtcgccttaaatacggtttgaaaagagggccttctacggaaggagtacctgagtccatgagggaagagtaccggcaggaacagcagagtgctgtggatgttgacgatggtcattttgtcaacatagagctggagtaa
EPI1922952                     atgagtcttctaaccgaggtcgaaacgcctaccaaaaacggatgggagtgcaactgcagcgattcaagtgatcctctcgttattgccgcaagtatcattgggatcttgcacttgatattgtggattcttgatcgccttttcttcaaatgcgtttatcgtcgccttaaatacggtttgaaaagagggccttctacggaaggagtacctgagtccatgagggaagagtaccggcaggaacagcagagtgctgtggatgttgacgatggtcattttgtcaacatagagctggagtaa
EPI1922960                     atgagtcttctaaccgaggtcgaaacgcctaccaaaaacggatgggagtgcaactgcagcgattcaagtgatcctctcgttattgccgcaagtatcattgggatcttgcacttgatattgtggattcttgatcgccttttcttcaaatgcgtttatcgtcgccttaaatacggtttgaaaagagggccttctacggaaggagtacctgagtccatgagggaagagtaccggcaggaacagcagagtgctgtggatgttgacgatggtcattttgtcaacatagagctggagtaa
EPI1922968                     atgagtcttctgaccgaggtcgaaacgcctaccaaaaacggatgggagtgcaactgcagcgattcaagtgatcctctcgttattgccgcaagtatcattgggatcttgcacttgatattgtggattcttgatcgccttttcttcaaatgcgtttatcgtcgccttaaatacggtttgaaaagagggccttctacggaaggagtacctgagtccatgagggaagagtaccggcaggaacagcagagtgctgtggatgttgacgatggtcattttgtcaacatagagctggagtaa
EPI1922976                     atgagtcttctaaccgaggtcgaaacgcctaccaaaaacggatgggagtgcaactgcagcgattcaagtgatcctctcgttattgccgcaagtatcattgggatcttgcacttgatattgtggattcttgatcgccttttcttcaaatgcgtttatcgtcgccttaaatacggtttgaaaagagggccttctacggaaggagtacctgagtccatgagggaagagtaccggcaggaacagcagagtgctgtggatgttgacgatggtcattttgtcaacatagagctggagtaa
EPI1922984                     atgagtcttctaaccgaggtcgaaacgcctaccaaaaacggatgggagtgcaactgcagcgattcaagtgatcctctcgttattgccgcaagtatcattgggatcttgcacttgatattgtggattcttgatcgccttttcttcaaatgcgtttatcgtcgccttaaatacggtttgaaaagagggccttctacggaaggagtacctgagtccatgagggaagagtaccggcaggaacagcagagtgctgtggatgttgacgatggtcattttgtcaacatagagctggagtaa
EPI1922992                     atgagtcttctaaccgaggtcgaaacgcctaccaaaaacggatgggagtgcaactgcagcgattcaagtgatcctctcgttattgccgcaagtatcattgggatcttgcacttgatattgtggattcttgatcgccttttcttcaaatgcgtttatcgtcgccttaaatacggtttgaaaagagggccttctacggaaggagtacctgagtccatgagggaagagtaccggcaggaacagcagagtgctgtggatgttgacgatggtcattttgtcaacatagagctggagtaa
EPI1923195                     atgagtcttctaaccgaggtcgaaacgcctaccaaaaacggatgggagtgcaactgcagcgattcaagtgatcctctcgttattgccgcaagtatcattgggatcttgcacttgatattgtggattcttgatcgccttttcttcaaatgcgtttatcgtcgccttaaatacggtttgaaaagagggccttctacggaaggagtacctgagtccatgagggaagagtaccggcaggaacagcagagtgctgtggatgttgacgatggtcattttgtcaacatagagctggagtaa
EPI1923239                     atgagtcttctaaccgaggtcgaaacgcctaccaaaaacggatgggagtgcaactgcagcgattcaagtgatcctctcgttattgccgcaagtatcattgggatcttgcacttgatattgtggattcttgatcgccttttcttcaaatgcgtttatcgtcgccttaaatacggtttgaaaggagggccttctacggaaggagtacctgagtccatgagggaagagtaccggcaggaacagcagagtgctgtggatgttgacgatggtcattttgtcaacatagagctggagtaa
EPI1923247                     atgagtcttctaaccgaggtcgaaacgcctaccaaaaacggatgggagtgcaactgcagcgattcaagtgaccctctcgttattgccgcaagtatcattgggatcttgcacttgatattgtggattcttgatcgccttttcttcaaatgcgtttatcgtcgccttaaatacggtttgaaaagagggccttctacggaaggagtacctgagtccatgagggaagagtaccggcaggaacagcagagtgctgtggatgttgacgatggtcattttgtcaacatagagctggagtaa
EPI1923255                     atgagtcttctaaccgaggtcgaaacgcctaccaaaaacggatgggagtgcaactgcagcgattcaagtgaccctctcgttattgccgcaagtatcattgggatcttgcacttgatattgtggattcttgatcgccttttcttcaaatgcgtttatcgtcgccttaaatacggtttgaaaagagggccttctacggaaggagtacctgagtccatgagggaagagtaccggcaggaacagcagagtgctgtggatgttgacgatggtcattttgtcaacatagagctggagtaa
EPI1924126                     atgagtcttctaaccgaggtcgaaacgcctaccaaaaacggatgggagtgcaactgcagcgattcaagtgatcctctcgttattgccgcaagtatcattgggatcttgcacttgatattgtggattcttgatcgccttttcttcaaatgcgtttatcgtcgccttaaatacggtttgaaaagagggccttctacggaaggagtacctgagtccatgagggaagagtaccggcaggaacagcagagtgctgtggatgttgacgatggtcattttgtcaacatagagctggagtaa
EPI1924134                     atgagtcttctaaccgaggtcgaaacgcctaccaaaaacggatgggagtgcaactgcagcgattcaagtgatcctctcgttattgccgcaagtatcattgggatcttgcacttgatattgtggattcttgatcgccttttcttcaaatgcgtttatcgtcgccttaaatacggtttgaaaggagggccttctacggaaggagtacctgagtccatgagggaagagtaccggcaggaacagcagagtgctgtggatgttgacgatggtcattttgtcaacatagagctggagtaa
EPI1924144                     atgagtcttctaaccgaggtcgaaacgcctaccaaaaacggatgggagtgcaactgcagcgattcaagtgaccctctcgttattgccgcaagtatcattgggatcttgcacttgatattgtggattcttgatcgccttttcttcaaatgcgtttatcgtcgccttaaatacggtttgaaaagagggccttctacggaaggagtacctgagtccatgagggaagagtaccggcaggaacagcagagtgctgtggatgttgacgatggtcattttgtcaacatagagctggagtaa
EPI1924152                     atgagtcttctaaccgaggtcgaaacgcctaccaaaaacggatgggagtgcaactgcagcgattcaagtgaccctctcgttattgccgcaagtatcattgggatcttgcacttgatattgtggattcttgatcgccttttcttcaaatgcgtttatcgtcgccttaaatacggtttgaaaagagggccttctacggaaggagtacctgagtccatgagggaagagtaccggcaggaacagcagagtgctgtggatgttgacgatggtcattttgtcaacatagagctggagtaa
EPI1924799                     atgagtcttctaaccgaggtcgaaacgcctaccaaaaacggatgggagtgcaactgcagcgattcaagtgaccctctcgttattgccgcaagtatcattgggatcttgcacttgatattgtggattcttgatcgccttttcttcaaatgcgtttatcgtcgccttaaatacggtttgaaaagagggccttctacggaaggagtacctgagtccatgagggaagagtaccggcaggaacagcagagtgctgtggatgttgacgatggtcattttgtcaacatagagctggagtaa
EPI1925359                     atgagtcttctaaccgaggtcgaaacgcctaccaaaaacggatgggagtgcaactgcagcgattcaagtgaccctctcgttattgccgcaagtatcattgggatcttgcacttgatattgtggattcttgatcgccttttcttcaaatgcgtttatcgtcgccttaaatacggtttgaaaagagggccttctacggaaggagtacctgagtccatgagggaagagtaccggcaggaacagcagagtgctgtggatgttgacgatggtcattttgtcaacatagagctggagtaa
EPI1925367                     atgagtcttctaaccgaggtcgaaacgcctaccaaaaacggatgggagtgcaactgcagcgattcaagtgaccctctcgttattgccgcaagtatcattgggatcttgcacttgatattgtggattcttgatcgccttttcttcaaatgcgtttatcgtcgccttaaatacggtttgaaaagagggccttctacggaaggagtacctgagtccatgagggaagagtaccggcaggaacagcagagtgctgtggatgttgacgatggtcattttgtcaacatagagctggagtaa
EPI1925375                     atgagtcttctaaccgaggtcgaaacgcctaccaaaaacggatgggagtgcaactgcagcgattcaagtgatcctctcgttattgccgcaagtatcattgggatcttgcacttgatattgtggattcttgatcgccttttcttcaaatgcgtttatcgtcgccttaaatacggtttgaaaagagggccttctacggaaggagtacctgagtccatgagggaagagtaccggcaggaacagcagagtgctgtggatgttgacgatggtcattttgtcaacatagagctggagtaa
EPI1925395                     ???????????????????????aacgcctaccaaaaacggatgggagtgcaactgcagcgattcaagtgatcctctcgttattgccgcaagtatcattgggatcttgcacttgatattgtggattcttgatcgccttttcttcaaatgcgtttatcgtcgccttaaatacggtttgaaaggagggccttctacggaaggagtacctgagtccatgagggaagagtaccggcaggaacagcagagtgctgtggatgttgacgatggtcattttgtcaacatagagctggagtaa
EPI1925527                     atgagtcttctaaccgaggtcgaaacgcctaccaaaaacggatgggagtgcaactgcagcgattcaagtgaccctctcgttattgccgcaagtatcattgggatcttgcacttgatattgtggattcttgatcgccttttcttcaaatgcgtttatcgtcgccttaaatacggtttgaaaagagggccttctacggaaggagtacctgagtccatgagggaagagtaccggcaggaacagcagagtgctgtggatgttgacgatggtcattttgtcaacatagagctggagtaa
EPI1925535                     atgagtcttctaaccgaggtcgaaacgcctaccaaaaacggatgggagtgcaactgcagcgattcaagtgatcctctcgttattgccgcaagtatcattgggatcttgcacttgatattgtggattcttgatcgccttttcttcaaatgcgtttatcgtcgccttaaatacggtttgaaaagagggccttctacggaaggagtacctgagtccatgagggaagagtaccggcaggaacagcagagtgctgtggatgttgacgatggtcattttgtcaacatagagctggagtaa
EPI1925543                     atgagtcttctaaccgaggtcgaaacgcctaccaaaaacggatgggagtgcaactgcagcgattcaagtgaccctctcgttattgccgcaagtatcattgggatcttgcacttgatattgtggattcttgatcgccttttcttcaaatgcgtttatcgtcgccttaaatacggtttgaaaagagggccttctacggaaggagtacctgagtccatgagggaagagtaccggcaggaacagcagagtgctgtggatgttgacgatggtcattttgtcaacatagagctggagtaa
EPI1925551                     atgagtcttctaaccgaggtcgaaacgcctaccaaaaacggatgggagtgcaactgcagcgattcaagtgaccctctcgttattgccgcaagtatcattgggatcttgcacttgatattgtggattcttgatcgccttttcttcaaatgcgtttatcgtcgccttaaatacggtttgaaaagagggccttctacggaaggagtacctgagtccatgagggaagagtaccggcaggaacagcagagtgctgtggatgttgacgatggtcattttgtcaacatagagctggagtaa
EPI1927090                     atgagtcttctaaccgaggtcgaaacgcctaccaaaaacggatgggagtgcaactgcagcgattcaagtgatcctctcgttattgccgcaagtatcattgggatcttgcacttgatattgtggattcttgatcgccttttcttcaaatgcgtttatcgtcgccttaaatacggtttgaaaagagggccttctacggaaggagtacctgagtccatgagggaagagtaccggcaggaacagcagagtgctgtggatgttgacgatggtcattttgtcaacatagagctggagtaa
EPI1927098                     atgagtcttctaaccgaggtcgaaacgcctaccaaaaacggatgggagtgcaactgcagcgattcaagtgatcctctcgttattgccgcaagtatcattgggatcttgcacttgatattgtggattcttgatcgccttttcttcaaatgcgtttatcgtcgccttaaatacggtttgaaaagagggccttctacggaaggagtacctgagtccatgagggaagagtaccggcaggaacagcagagtgctgtggatgttgacgatggtcattttgtcaacatagagctggagtaa
EPI1927106                     atgagtcttctaaccgaggtcgaaacgcctaccaaaaccggatgggagtgcaactgcagcgattcaagtgaccctctcgttattgccgcaagtatcattgggatcttgcacttgatattgtggattcttgatcgccttttcttcaaatgcgtttatcgtcgccttaaatacggtttgaaaagagggccttctacggaaggagtacctgagtccatgagggaagagtaccggcaggaacagcagagtgctgtggatgttgacgatggtcattttgtcaacatagagctggagtaa
EPI1927114                     atgagtcttctaaccgaggtcgaaacgcctaccaaaaacggatgggagtgcaactgcagcgattcaagtgatcctctcgttattgccgcaagtatcattgggatcttgcacttgatattgtggattcttgatcgccttttcttcaaatgcgtttatcgtcgccttaaatacggtttgaaaagagggccttctacggaaggagtacctgagtccatgagggaagagtaccggcaggaacagcagagtgctgtggatgttgacgatggtcattttgtcaacatagagctggagtaa
EPI1927127                     atgagtcttctaaccgaggtcgaaacgcctaccaaaaacggatgggagtgcaactgcagcgattcaagtgatcctctcgttattgccgcaagtatcattgggatcttgcacttgatattgtggattcttgatcgccttttcttcaaatgcgtttatcgtcgccttaaatacggtttgaaaagagggccttctacggaaggagtacctgagtccatgagggaagagtaccggcaggaacagcagagtgctgtggatgttgacgatggtcattttgtcaacatagagctggagta?
EPI1927505                     atgagtcttctaaccgaggtcgaaacgcctaccaaaaacggatgggagtgcaactgcagcgattcaagtgatcctctcgttattgccgcaagtatcattgggatcttgcacttgatattgtggattcttgatcgccttttcttcaaatgcgtttatcgtcgccttaaatacggtttgaaaagagggccttctacggaaggagtacctgagtccatgagggaagagtaccggcaggaacagcagagtgctgtggatgttgacgatggtcattttgtcaacatagagctggagtaa
EPI1928151                     atgagtcttctaaccgaggtcgaaacgcctaccaaaaacggatgggagtgcaactgcagcgattcaagtgatcctctcgttattgccgcaagtatcattgggatcttgcacttgatattgtggattcttgatcgccttttcttcaaatgtgtttatcgtcgccttaaatacggtttgaaaagagggccttctacggaaggagtacctgagtccatgagggaagagtaccggcaggaacagcagagtgctgtggatgttgacgatggtcattttgtcaacatagagctggagtaa
EPI1928242                     atgagtcttctaaccgaggtcgaaacgcctaccaaaaacggatgggagtgcaactgcagcgattcaagtgatcctctcgttattgccgcaagtatcattgggatcttgcacttgatattgtggattcttgatcgccttttcttcaaatgcgtttatcgtcgccttaaatacggtttgaaaagagggccttctacggaaggagtacctgagtccatgagggaagagtaccggcaggaacagcagagtgctgtagatgttgacgatggtcattttgtcaacatagagctggagtaa
EPI1928250                     atgagtcttctaaccgaggtcgaaacgcctaccaaaaacggatgggagtgcaactgcagcgattcaagtgatcctctcgttattgccgcaagtatcattgggatcttgcacttgatattgtggattcttgatcgccttttcttcaaatgcgtttatcgtcgccttaaatacggtttgaaaagagggccttctacggaaggagtacctgagtccatgagggaagagtaccggcaggaacagcagagtgctgtggatgttgacgatggtcattttgtcaacatagagctggagtaa
EPI1928258                     atgagtcttctaaccgaggtcgaaacgcctaccaaaaacggatgggagtgcaactgcagcgattcaagtgatcctctcgttattgccgcaagtatcattgggatcttgcacttgatattgtggattcttgatcgccttttcttcaaatgcgtttatcgtcgccttaaatacggtttgaaaagagggccttctacggaaggagtacctgagtccatgagggaagagtaccggcaggaacagcagagtgctgtagatgttgacgatggtcattttgtcaacatagagctggagtaa
EPI1928281                     atgagtcttctaaccgaggtcgaaacgcctaccaaaaacggatgggagtgcaactgcagcgattcaagtgatcctctcgttattgccgcaagtatcattgggatcttgcacttgatattgtggattcttgatcgccttttcttcaaatgcgtttatcgtcgccttaaatacggtttgaaaagagggccttctacggaaggagtacctgagtccatgagggaagagtaccggcaggaacagcagagtgctgtagatgttgacgatggtcattttgtcaacatagagctggagtaa
EPI1928458                     atgagtcttctaaccgaggtcgaaacgcctaccaaaaacggatgggagtgcaactgcagcgattcaagtgatcctctcgttattgccgcaagtatcattgggatcttgcacttgatattgtggattcttgatcgccttttcttcaaatgcgtttatcgtcgccttaaatacggtttgaaaagagggccttctacggaaggagtacctgagtccatgagggaagagtaccggcaggaacagcagagtgctgtagatgttgacgatggtcattttgtcaacatagagctggagtaa
EPI1928466                     atgagtcttctaaccgaggtcgaaacgcctaccaaaaacggatgggagtgcaactgcagcgattcaagtgatcctctcgttattgccgctagtatcattgggatcttgcacttgatattgtggattcttgatcgccttttcttcaaatgcgtttatcgtcgccttaaatacggtttgaaaagagggccttctacggaaggagtacctgagtccatgagggaagagtaccggcaggaacagcagagtgctgtagatgttgacgatggtcattttgtcaacatagagctggagtaa
EPI1928761                     atgagtcttctaaccgaggtcgaaacgcctaccaaaaacggatgggagtgcaactgcagcgattcaagtgaccctctcgttattgccgcaagtatcattgggatcttgcacttgatattgtggattcttgatcgccttttcttcaaatgcgtttatcgtcgccttaaatacggtttgaaaagagggccttctacggaaggagtacctgagtccatgagggaagagtaccggcaggaacagcagagtgctgtggatgttgacgatggtcattttgtcaacatagagctggagtaa
EPI1928769                     atgagtcttctaaccgaggtcgaaacgcctaccaaaaacggatgggagtgcaactgcagcgattcaagtgatcctctcgttattgccgcaagtatcattgggatcttgcacttgatattgtggattcttgatcgccttttcttcaaatgcgtttatcgtcgccttaaatacggtttgaaaagagggccttctacggaaggagtacctgagtccatgagggaagagtaccggcaggaacagcagagtgctgtggatgttgacgatggtcattttgtcaacatagagctggagtaa
EPI1928777                     atgagtcttctaaccgaggtcgaaacgcctaccaaaaacggatgggagtgcaactgcagcgattcaagtgatcctctcgttattgccgcaagtatcattgggatcttgcacttgatattgtggattcttgatcgccttttcttcaaatgcgtttatcgtcgccttaaatacggtttgaaaagagggccttctacggaaggagtacctgagtccatgagggaagagtaccggcaggaacagcagagtgctgtggatgttgacgatggtcattttgtcaacatagagctggagtaa
EPI1928785                     atgagtcttctaaccgaggtcgaaacgcctaccaaaaacggatgggagtgcaactgcagcgattcaagtgaccctctcgttattgccgcaagtatcattgggatcttgcacttgatattgtggattcttgatcgccttttcttcaaatgcgtttatcgtcgccttaaatacggtttgaaaagagggccttctacggaaggagtacctgagtccatgagggaagagtaccggcaggaacagcagagtgctgtggatgttgacgatggtcattttgtcaacatagagctgaagtaa
EPI1928793                     atgagtcttctaaccgaggtcgaaacgcctaccaaaaacggatgggagtgcaactgcagcgattcaagtgaccctctcgttattgccgcaagtatcattgggatcttgcacttgatattgtggattcttgatcgccttttcttcaaatgcgtttatcgtcgccttaaatacggtttgaaaagagggccttctacggaaggagtacctgagtccatgagggaagagtaccggcaggaacagcagagtgctgtggatgttgacgatggtcattttgtcaacatagagctggagtaa
EPI1929960                     atgagtcttctaaccgaggtcgaaacgcctaccaaaaacggatgggagtgcaactgcagcgattcaagtgaccctctcgttattgccgcaagtatcattgggatcttgcacttgatattgtggattcttgatcgccttttcttcaaatgcgtttatcgtcgccttaaatacggtttgaaaagagggccttctacggaaggagtacctgagtccatgagggaagagtaccggcaggaacagcagagtgctgtggatgttgacgatggtcattttgtcaacatagagctggagtaa
EPI1929968                     atgagtcttctaaccgaggtcgaaacgcctaccaaaaacggatgggagtgcaactgcagcgattcaagtgatcctctcgttattgccgcaagtatcattgggatcttgcacttgatattgtggattcttgatcgccttttcttcaaatgcgtttatcgtcgccttaaatacggtttgaaaagcgggccttctacggaaggagtacctgagtccatgagggaagagtaccggcaggaacagcagagtgctgtggatgttgacgatggtcattttgtcaacatagagctggagtaa
EPI1929976                     atgagtcttctaaccgaggtcgaaacgcctaccaaaaacggatgggagtgcaactgcagcgattcaagtgaccctctcgttattgccgcaagtatcattgggatcttgcacttgatattgtggattcttgatcgccttttcttcaaatgcgtttatcgtcgccttaaatacggtttgaaaagagggccttctacggaaggagtacctgagtccatgagggaagagtaccggcaggaacagcagagtgctgtggatgttgacgatggtcattttgtcaacatagagctggagtaa
EPI1929984                     atgagtcttctaaccgaggtcgaaacgcctaccaaaaacggatgggagtgcaactgcagcgattcaagtgaccctctcgttattgccgcaagtatcattgggatcttgcacttgatattgtggattcttgatcgccttttcttcaaatgcgtttatcgtcgccttaaatacggtttgaaaagagggccttctacggaaggagtacctgagtccatgagggaagagtaccggcaggaacagcagagtgctgtggatgttgacgatggtcattttgtcaacatagagctggagtaa
EPI1929992                     atgagtcttctaaccgaggtcgaaacgcctaccaaaaacggatgggagtgcaactgcagcgattcaagtgaccctctcgttattgccgcaagtatcattgggatcttgcacttgatattgtggattcttgatcgccttttcttcaaatgcgtttatcgtcgccttaaatacggtttgaaaagagggccttctacggaaggagtacctgagtccatgagggaagagtaccggcaggaacagcagagtgctgtggatgttgacgatggtcattttgtcaacatagagctggagtaa
EPI1930000                     atgagtcttctaaccgaggtcgaaacgcctaccaaaaacggatgggagtgcaactgcagcgattcaagtgaccctctcgttattgccgcaagtatcattgggatcttgcacttgatattgtggattcttgatcgccttttcttcaaatgcgtttatcgtcgccttaaatacggtttgaaaagagggccttctacggaaggagtacctgagtccatgagggaagagtaccggcaggaacagcagagtgctgtggatgttgacgatggtcattttgtcaacatagagctggagtaa
EPI1930008                     atgagtcttctaaccgaggtcgaaacgcctaccaaaaacggatgggagtgcaactgcagcgattcaagtgatcctctcgttattgccgcaagtatcattgggatcttgcacttgatattgtggattcttgatcgccttttcttcaaatgcgtttatcgtcgccttaaatacggtttgaaaagagggccttctacggaaggagtacctgagtccatgagggaagagtaccggcaggaacagcagaatgctgtggatgttgacaatggtcattttgtcaacatagagctggagtaa
EPI1930016                     atgagtcttctaaccgaggtcgaaacgcctaccaaaaacggatgggagtgcaactgcagcgattcaagtgatcctctcgttattgccgcaagtatcattgggatcttgcacttgatattgtggattcttgatcgccttttcttcaaatgcgtttatcgtcgccttaaatacggtttgaaaagagggccttctacggaaggagtacctgagtccatgagggaagagtaccggcaggaacagcagagtgctgtggatgttgacgatggtcattttgtcaacatagagctggagtaa
EPI1930024                     atgagtcttctaaccgaggtcgaaacgcctaccaaaaacggatgggagtgcaactgcagcgattcaagtgatcctctcgttattgccgcaagtatcattgggatcttgcacttgatattgtggattcttgatcgccttttcttcaaatgcgtttatcgtcgccttaaatacggtttgaaaagagggccttctacggaaggagtacctgagtccatgagggaagagtaccggcaggaacagcagagtgctgtggatgttgacgatggtcattttgtcaacatagagctggagtaa
EPI1930032                     atgagtcttctaaccgaggtcgaaacgcctaccaaaaacggatgggagtgcaactgcagcgattcaagtgatcctctcgttattgccgcaagtatcattgggatcttgcacttgatattgtggattcttgatcgccttttcttcaaatgcgtttatcgtcgccttaaatacggtttgaaaagagggccttctacggaaggagtacctgagtccatgagggaagagtaccggcaggaacagcagaatgctgtggatgttgacaatggtcattttgtcaacatagagctggagtaa
EPI1930040                     atgagtcttctaaccgaggtcgaaacgcctaccaaaaacggatgggagtgcaactgcagcgattcaagtgaccctctcgttattgccgcaagtatcattgggatcttgcacttgatattgtggattcttgatcgccttttcttcaaatgcgtttatcgtcgccttaaatacggtttgaaaagagggccttctacggaaggagtacctgagtccatgagggaagagtaccggcaggaacagcagagtgctgtggatgttgacgatggtcattttgtcaacatagagctggagtaa
EPI1930048                     atgagtcttctaaccgaggtcgaaacgcctaccaaaaacggatgggagtgcaactgcagcgattcaagtgaccctctcgttattgccgcaagtatcattgggatcttgcacttgatattgtggattcttgatcgccttttcttcaaatgcgtttatcgtcgccttaaatacggtttgaaaagagggccttctacggaaggagtacctgagtccatgagggaagagtaccggcaggaacagcagagtgctgtggatgttgacgatggtcattttgtcaacatagagctggagtaa
EPI1930056                     atgagtcttctaaccgaggtcgaaacgcctaccaaaaacggatgggagtgcaactgcagcgattcaagtgatcctctcgttattgccgcaagtatcattgggatcttgcacttgatattgtggattcttgatcgccttttcttcaaatgcgtttatcgtcgccttaaatacggtttgaaaagagggccttctacggaaggagtacctgagtccatgagggaagagtaccggcaggaacagcagagtgctgtggatgttgacgatggtcattttgtcaacatagagctggagtaa
EPI1930064                     atgagtcttctaaccgaggtcgaaacgcctaccaaaaacggatgggagtgcaactgcagcgattcaagtgatcctctcgttattgccgcaagtatcattgggatcttgcacttgatattgtggattcttgatcgccttttcttcaaatgcgtttatcgtcgccttagatacggtttgaaaagagggccttctacggaaggagtacctgagtccatgagggaagagtaccggcaggaacagcagagtgctgtggatgttgacgatggtcattttgtcaacatagagctggagtaa
EPI1930072                     atgagtcttctaaccgaggtcgaaacgcctaccaaaaacggatgggagtgcaactgcagcgattcaagtgaccctctcgttattgccgcaagtatcattgggatcttgcacttgatattgtggattcttgatcgccttttcttcaaatgcgtttatcgtcgccttaaatacggtttgaaaagagggccttctacggaaggagtacctgagtccatgagggaagagtaccggcaggaacagcagagtgctgtggatgttgacgatggtcattttgtcaacatagagctggagtaa
EPI1930080                     atgagtcttctaaccgaggtcgaaacgcctaccaaaaacggatgggagtgcaactgcagcgattcaagtgaccctctcgttattgccgcaagtatcattgggatcttgcacttgatattgtggattcttgatcgccttttcttcaaatgcgtttatcgtcgccttaaatacggtttgaaaagagggccttctacggaaggagtacctgagtccatgagggaagagtaccggcaggaacagcagagtgctgtggatgttgacgatggtcattttgtcaacatagagctggagtaa
EPI1930088                     atgagtcttctaaccgaggtcgaaacgcctaccaaaaacggatgggagtgcaactgcagcgattcaagtgatcccctcgttattgccgcaagtatcattgggatcttgcacttgatattgtggattcttgatcgccttttcttcaaatgcgtttatcgtcgccttaaatacggtttgaaaagagggccttctacggaaggagtacctgagtccatgagggaagagtaccggcaggaacagcagagtgctgtggatgttgacgatggtcattttgtcaacatagagctggagtaa
EPI1930096                     atgagtcttctaaccgaggtcgaaacgcctaccaaaaacggatgggagtgcaactgcagcgattcaagtgatcctctcgttattgccgcaagtatcattgggatcttgcacttgatattgtggattcttgatcgccttttcttcaaatgcgtttatcgtcgccttaaatacggtttgaaaagagggccttctacggaaggagtacctgagtccatgagggaagagtaccggcaggaacagcagagtgctgtagatgttgacgatggtcattttgtcaacatagagctggagtaa
EPI1930104                     atgagtcttctaaccgaggtcgaaacgcctaccaaaaacggatgggagtgcaactgcagcgattcaagtgatcctctcgttattgccgcaagtatcattgggatcttgcacttgatattgtggattcttgatcgccttttcttcaaatgcgtttatcgtcgccttaaatacggtttgaaaagcgggccttctacggaaggagtacctgagtccatgagggaagagtaccggcaggaacagcagagtgctgtggatgttgacgatggtcattttgtcaacatagagctggagtaa
EPI1930112                     atgagtcttctaaccgaggtcgaaacgcctaccaaaaacggatgggagtgcaactgcagcgattcaagtgatcctctcgttattgccgcaagtatcattgggatcttgcacttgatattgtggattcttgatcgccttttcttcaaatgcgtttatcgtcgccttaaatacggtttgaaaagagggccttctacggaaggagtacctgagtccatgagggaagagtaccggcaggaacagcagagtgctgtggatgttgacgatggtcattttgtcaacatagagctggagtaa
EPI1930120                     atgagtcttctaaccgaggtcgaaacgcctaccaaaaacggatgggagtgcaactgcagcgattcaagtgatcctctcgttattgccgcaagtatcattgggatcttgcacttgatattgtggattcttgatcgccttttcttcaaatgcgtttatcgtcgccttaaatacggtttgaaaagagggccttctacggaaggagtacctgagtccatgagggaagagtaccggcaggaacagcagagtgctgtggatgttgacgatggtcattttgtcaacatagagctggagtaa
EPI1930128                     atgagtcttctaaccgaggtcgaaacgcctaccaaaaacggatgggagtgcaactgcagcgattcaagtgaccctctcgttattgccgcaagtatcattgggatcttgcacttgatattgtggattcttgatcgccttttcttcaaatgcgtttatcgtcgccttaaatacggtttgaaaagagggccttctacggaaggagtacctgagtccatgagggaagagtaccggcaggaacagcagagtgctgtggatgttgacgatggtcattttgtcaacatagagctggagtaa
EPI1930136                     atgagtcttctaaccgaggtcgaaacgcctaccaaaaacggatgggagtgcaactgcagcgattcaagtgatcctctcgttattgccgcaagtatcattgggatcttgcacttgatattgtggattcttgatcgccttttcttcaaatgcgtttatcgtcgccttaaatacggtttgaaaagagggccttctacggaaggggtacctgagtccatgagggaagagtaccggcaggaacagcagagtgctgtggatgttgacgatggtcattttgtcaacatagagctggagtaa
EPI1930144                     atgagtcttctaaccgaggtcgaaacgcctaccaaaaacggatgggagtgcaactgcagcgattcaagtgatcctctcgttattgccgcaagtatcattgggatcttgcacttgatattgtggattcttgatcgccttttcttcaaatgcgtttatcgtcgccttaaatacggtttgaaaagagggccttctacggaaggagtacctgagtccatgagggaagagtaccggcaggaacagcagagtgctgtggatgttgacgatggtcattttgtcaacatagagctggagtaa
EPI1930170                     atgagtcttctaaccgaggtcgaaacgcctaccaaaaacggatgggagtgcaactgcagcgattcaagtgaccctctcgttattgccgcaagtatcattgggatcttgcacttgatattgtggattcttgatcgccttttcttcaaatgcgtttatcgtcgccttaaatacggtttgaaaagaggaccttctacggaaggaatacctgagtccatgagggaagagtaccggcaggaacagcagagtgctgtggatgttgacgatggtcattttgtcaacatagagctggagtaa
EPI1937608                     atgagtcttctaaccgaggtcgaaacgcctaccaaaaacggatgggagtgcaactgcagcgattcaagtgatcctctcgttattgccgcaagtatcattgggatcttgcacttgatattgtggattcttgatcgccttttcttcaaatgcgtttatcgtcgccttaaatacggtttgaaaagagggccttctacggaaggagtacctgagtccatgagggaagagtaccggcaggaacagcagagtgctgtggatgttgacgatggtcattttgtcaacatagagctggagtaa
EPI1937616                     atgagtcttctaaccgaggtcgaaacgcctaccaaaaacggatgggagtgcaactgcagcgattcaagtgatcctctcgttattgccgcaagtatcattgggatcttgcacttgatattgtggattcttgatcgccttttcttcaaatgcgtttatcgtcgccttaaatacggtttgaaaagagggccttctacggaaggagtacctgagtccatgagggaagagtaccggcaggaacagcagagtgctgtggatgttgacgatggtcattttgtcaacatagagctggagtaa
EPI1937624                     atgagtcttctaaccgaggtcgaaacgcctaccaaaaamggatgggagtgcaactgcagcgattcaagtgatcctctcgttattgccgcaagtatcattgggatcttgcacttgatattgtggattcttgatcgccttttcttcaaatgcgtttatcgtcgccttaaatacggtttgaaaagagggccttctacggaaggagtacctgagtccatgagggaagagtaccggcaggaacagcagagtgctgtggatgttgacgatggtcattttgtcaacatagagctggagtaa
EPI1937632                     atgagtcttctaaccgaggtcgaaacgcctaccaaaaacggatgggagtgcaactgcagcgattcaagtgatcctctcgttattgccgcaagtatcattgggatcttgcacttgatattgtggattcttgatcgccttttcttcaaatgcgtttatcgtcgccttaaatacggtttgaaaagagggccttctacggaaggagtacctgagtccatgagggaagagtaccggcaggaacagcagagtgctgtggatgttgacgatggtcattttgtcaacatagagctggagtaa
EPI1937640                     atgagtcttctaaccgaggtcgaaacgcctaccaaaaacggatgggagtgcaactgcagcgattcaagtgatcctctcgttattgccgcaagtatcattgggatcttgcacttgatattgtggattcttgatcgccttttcttcaaatgcgtttatcgtcgccttaaatacggtttgaaaagagggccttctacggaaggagtacctgagtccatgagggaagagtaccggcaggaacagcagagtgctgtggatgttgacgatggtcattttgtcaacatagagctggagtaa
EPI1937648                     atgagtcttctaaccgaggtcgaaacgcctaccaaaaacggatgggagtgcaactgcagcgattcaagtgatcctctcgttattgccgcaagtatcattgggatcttgcacttgatattgtggattcttgatcgccttttcttcaaatgcgtttatcgtcgccttaaatacggtttgaaaagagggccttctacggaaggagtacctgagtccatgagggaagagtaccggcaggaacagcagagtgctgtggatgttgacgatggtcattttgtcaacatagagctggagtaa
EPI1937656                     atgagtcttctaaccgaggtcgaaacgcctaccaaaaacggatgggagtgcaactgcagcgattcaagtgatcctctcgttattgccgcaagtatcattgggatcttgcacttgatattgtggattcttgatcgccttttcttcaaatgcgtttatcgtcgccttaaatacggtttgaaaagagggccttctacggaaggagtacctgagtccatgagggaagagtaccggcaggaacagcagagtgctgtggatgttgacgatggtcattttgtcaacatagagctggagtaa
EPI1937664                     atgagtcttctaaccgaggtcgaaacgcctaccaaaaacggatgggagtgcaactgcagcgattcaagtgatcctctcgttattgccgcaagtatcattgggatcttgcacttgatattgtggattcttgatcaccttttcttcaaatgcgtttatcgtcgccttaaatacggtttgaaaagagggccttctacggaaggagtacctgagtccatgagggaagagtaccggcaggaacagcagagtgctgtggatgttgacgatggtcattttgtcaacatagagctggagtaa
EPI1937672                     atgagtcttctaaccgaggtcgaaacgcctaccaaaaacggatgggagtgcaactgcagcgattcaagtgatcctctcgttattgccgcaagtatcattgggatcttgcacttgatattgtggattcttgatcgccttttcttcaaatgcgtttatcgtcgccttaaatacggtttgaaaagagggccttctacggaaggagtacctgagtccatgagggaagagtaccggcaggaacagcagagtgctgtggatgttgacgatggtcattttgtcaacatagagctggagtaa
EPI1938267                     atgagtcttctaaccgaggtcgaaacgcctaccaaaaacggatgggagtgcaactgcagcgattcaagtgatcctctcgttattgccgcaagtatcattgggatcttgcacttgatattgtggattcttgatcgccttttcttcaaatgcatttatcgtcgccttaaatacggtttgaaaagagggccttctacggaaggagtacctgagtccatgagggaagagtaccggcaggaacagcagagtgctgtggatgttgacgatggtcattttgtcaacatagagctggagtaa
EPI1938275                     atgagtcttctaaccgaggtcgaaacgcctaccaaaaacggatgggagtgcaactgcagcgattcaagtgatcctctcgttattgccgcaagtatcattgggatcttgcacttgatattgtggattcttgatcgccttttcttcaaatgcgtttatcgtcgccttaaatacggtttgaaaagagggccttctacggaaggagtacctgagtccatgagggaagagtaccggcaggaacagcagagtgctgtggatgttgacgatggtcattttgtcaacatagagctggagtaa
EPI1938823                     atgagtcttctaaccgaggtcgaaacgcctaccaaaaacggatgggagtgcaactgcagcgattcaagtgatcctctcgttattgccgcaagtatcattgggatcttgcacttgatattgtggattcttgatcgccttttcttcaaatgcgtttatcgtcgccttaaatacggtttgaaaagagggccttctacggaaggagtacctgagtccatgagggaagagtaccggcaggaacagcagagtgctgtggatgttgacgatggtcattttgtcaacatagagctggagtaa
EPI1938831                     atgagtcttctaaccgaggtcgaaacgcctaccaaaaacggatgggagtgcaactgcagcgattcaagtgatcctctcgttattgccgcaagtatcattgggatcttgcacttgatattgtggattcttgatcgccttttcttcaaatgcgtttatcgtcgccttaaatacggtttgaaaagagggccttctacggaaggagtacctgagtccatgagggaagagtaccggcaggaacagcagagtgctgtggatgttgacgatggtcattttgtcaacatagagctggagtaa
EPI1938839                     atgagtcttctaaccgaggtcgaaacgcctaccaaaaacggatgggagtgcaactgcagcgattcaagtgatcctctcgttattgccgcaagtatcattgggatcttgcacttgatattgtggattcttgatcgccttttcttcaaatgcgtttatcgtcgccttaaatacggtttgaaaagagggccttctacggaaggagtacctgagtccatgagggaagagtaccggcaggaacagcagagtgctgtagatgttgacgatggtcattttgtcaacatagagctggagtaa
EPI1938847                     atgagtcttctaaccgaggtcgaaacgcctaccaaaaacggatgggagtgcaactgcagcgattcaagtgaccctctcgttattgccgcaagtatcattgggatcttgcacttgatattgtggattcttgatcgccttttcttcaaatgcgtttatcgtcgccttaaatacggtttgaaaagagggccttctacggaaggagtacctgagtccatgagggaagagtaccggcaggaacagcagagtgctgtggatgttgacgatggtcattttgtcaacatagagctggagtaa
EPI1938855                     atgagtcttctaaccgaggtcgaaacgcctaccaaaaacggatgggagtgcaactgcagcgattcaagtgatcctctcgttattgccgcaagtatcattgggatcttgcacttgatattgtggattcttgatcgccttttcttcaaatgcgtttatcgtcgccttaaatacggtttgaaaagagggccttctacggaaggagtacctgagtccatgagggaagagtaccggcaggaacagcagagtgctgtggatgttgacgatggtcattttgtcaacatagagctggagtaa
EPI1938863                     atgagtcttctaaccgaggtcgaaacgcctaccaaaaacggatgggagtgcaactgcagcgattcaagtgaccctctcgttattgccgcaagtatcattgggatcttgcacttgatattgtggattcttgatcgccttttcttcaaatgcgtttatcgtcgccttaaatacggtttgaaaagagggccttctacggaaggagtacctgagtccatgagggaagagtaccggcaggaacagcagagtgctgtggatgttgacgatggtcattttgtcaacatagagctggagtaa
EPI1938871                     atgagtcttctaaccgaggtcgaaacgcctaccaaaaacggatgggagtgcaactgcagcgattcaagtgatcctctcgttattgccgcaagtatcattgggatcttgcacttgatattgtggattcttgatcgccttttcttcaaatgcgtttatcgtcgccttaaatacggtttgaaaagagggccttctacggaaggagtacctgagtccatgagggaagagtaccggcaggaacagcagagtgctgtggatgttgacgatggtcattttgtcaacatagagctggagtaa
EPI1940241                     atgagtcttctaaccgaggtcgaaacgcctaccaaaaacggatgggagtgcaactgcagcgattcaagtgatcctctcgttattgccgcaagtatcattgggatcttgcacttgatattgtggattcttgatcgccttttcttcaaatgcgtttatcgtcgccttaaatacggtttgaaaagagggccttctacggaaggagtacctgagtccatgagggaagagtaccggcaggaacagcagagtgctgtggatgttgacgatggtcattttgtcaacatagagctggagt-a
EPI1940252                     atgagtcttctaaccgaggtcgaaacgcctaccaaaaacggatgggagtgcaactgcagcgattcaagtgatcctctcgttattgccgcaagtatcattgggatcttgcacttgatattgtggattcttgatcgccttttcttcaaatgcgtttatcgtcgccttaaatacggtttgaaaagagggccttctacggaaggagtacctgagtccatgagggaagagtaccggcaggaacagcagagtgctgtggatgttgacgatggtcattttgtcaacatagagctggagta?
EPI1940260                     atgagtcttctaaccgaggtcgaaacgcctaccaaaaacggatgggagtgcaactgcagcgattcaagtgatcctctcgttattgccgcaagtatcattgggatcttgcacttgatattgtggattcttgatcgccttttcttcaaatgcgtttatcgtcgccttaaatacggtttgaaaagagggccttctacggaaggagtacctgagtccatgagggaagagtaccggcaggaacagcagagtgctgtggatgttgacgatggtcattttgtcaacatagagctggagta?
EPI1940268                     atgagtcttctaaccgaggtcgaaacgcctaccaaaaacggatgggagtgcaactgcagcgattcaagtgatcctctcgttattgccgcaagtatcattgggatcttgcacttgatattgtggattcttgatcgccttttcttcaaatgcgtttatcgtcgccttaaatacggtttgaaaagagggccttctacggaaggagtacctgagtccatgagggaagagtaccggcaggaacagcagagtgctgtggatgttgacgatggtcattttgtcaacatagagctggagta?
EPI1940276                     atgagtcttctaaccgaggtcgaaacgcctaccaaaaacggatgggagtgcaactgcagcgattcaagtgatcctctcgttattgccgcaagtatcattgggatcttgcacttgatattgtggattcttgatcgccttttcttcaaatgcgtttatcgtcgccttaaatacggtttgaaaagagggccttctacggaaggagtacctgagtccatgagggaagagtaccggcaggaacagcagagtgctgtggatgttgacgatggtcattttgtcaacatagagctggagta?
EPI1941365                     atgagtcttctaaccgaggtcgaaacgcctaccaaaaacggatgggagtgcaactgcagcgattcaagtgatcctctcgttattgccgcaagtatcattgggatcttgcacttgatattgtggattcttgatcgccttttcttcaaatgcgtttatcgtcgccttaaatacggtttgaaaagagggccttctacggaaggagtacctgagtccatgagggaagagtaccggcaggaacagcagagtgctgtggatgttgacgatggtcattttgtcaacatagagctggagtaa
EPI1941373                     atgagtcttctaaccgaggtcgaaacgcctaccaaaaacggatgggagtgcaactgcagcgattcaagtgatcctctcgttattgccgcaagtatcattgggatcttgcacttgatattgtggattcttgatcgccttttcttcaaatgcgtttatcgtcgccttaaatacggtttgaaaagagggccttctacggaaggagtacctgagtccatgagggaagagtaccggcaggaacagcagaatgctgtggatgttgacaatggtcattttgtcaacatagagctggagtaa
EPI1941381                     atgagtcttctaaccgaggtcgaaacgcctaccaaaaacggatgggagtgcaactgcagcgattcaagtgatcctctcgttattgccgcaagtatcattgggatcttgcacttgatattgtggattcttgatcgccttttcttcaaatgcgtttatcgtcgccttaaatacggtttgaaaagcgggccttctacggaaggagtacctgagtccatgagggaagagtaccggcaggaacagcagagtgctgtggatgttgacgatggtcattttgtcaacatagagctggagtaa
EPI1941389                     atgagtcttctaaccgaggtcgaaacgcctaccaaaaacggatgggagtgcaactgcagcgattcaagtgatcctctcgttattgccgcaagtatcattgggatcttgcacttgatattgtggattcttgatcgccttttcttcaaatgcgtttatcgtcgccttaaatacggtttgaaaagagggccttctacggaaggagtacctgagtccatgagggaagagtaccggcaggaacagcagagtgctgtggatgttgacgatggtcattttgtcaacatagagctggagtaa
EPI1941397                     atgagtcttctaaccgaggtcgaaacgcctaccaaaaacggatgggagtgcaactgcagcgattcaagtgatcctctcgttattgccgcaagtatcattgggatcttgcacttgatattgtggattcttgatcgccttttcttcaaatgcgtttatcgtcgccttaaatacggtttgaaaagagggccttctacggaaggagtacctgagtccatgagggaagagtaccggcaggaacagcagagtgctgtggatgttgacgatggtcattttgtcaacatagagctggagtaa
EPI1941405                     atgagtcttctaaccgaggtcgaaacgcctaccaaaaacggatgggagtgcaactgcagcgattcaagtgatcctctcgttattgccgcaagtatcattgggatcttgcacttgatattgtggattcttgatcgccttttcttcaaatgcgtttatcgtcgccttaaatacggtttgaaaagagggccttctacggaaggagtacctgagtccatgagggaagagtaccggcaggaacagcagagtgctgtggatgttgacgatggtcattttgtcaacatagagctggagtaa
EPI1941413                     atgagtcttctaaccgaggtcgaaacgcctaccaaaaacggatgggagtgcaactgcagcgattcaagtgatcctctcgttattgccgcaagtatcattgggatcttgcacttgatattgtggattcttgatcgccttttcttcaaatgcgtttatcgtcgccttaaatacggtttgaaaagagggccttctacggaaggagtacctgagtccatgagggaagagtaccggcaggaacagcagagtgctgtggatgttgacgatggtcattttgtcaacatagagctggagtaa
EPI1941421                     atgagtcttctaaccgaggtcgaaacgcctaccaaaaacggatgggagtgcaactgcagcgattcaagtgatcctctcgttattgccgcaagtatcattgggatcttgcacttgatattgtggattcttgatcgccttttcttcaaatgcgtttatcgtcgccttaaatacggtttgaaaagagggccttctacggaaggagtacctgagtccatgagggaagagtaccggcaggaacagcagagtgctgtggatgttgacgatggtcattttgtcaacatagagctggagtaa
EPI1941429                     atgagtcttctaaccgaggtcgaaacgcctaccaaaaacggatgggagtgcaactgcagcgattcaagtgatcctctcgttattgccgcaagtatcattgggatcttgcacttgatattgtggattcttgatcgccttttcttcaaatgcgtttatcgtcgccttaaatacggtttgaaaagagggccttctacggaaggagtacctgagtccatgagggaagagtaccggcaggaacagcagagtgctgtggatgttgacgatggtcattttgtcaacatagagctggagtaa
EPI1941437                     atgagtcttctaaccgaggtcgaaacgcctaccaaaaacggatgggagtgcaactgcagcgattcaagtgatcctctcgttattgccgcaagtatcattgggatcttgcacttgatattgtggattcttgatcgccttttcttcaaatgcgtttatcgtcgccttaaatacggtttgaaaagagggccttctacggaaggagtacctgagtccatgagggaagagtaccggcaggaacagcagagtgctgtggatgttgacgatggtcattttgtcaacatagagctggagtaa
EPI1941445                     atgagtcttctaaccgaggtcgaaacgcctaccaaaaacggatgggagtgcaactgcagcgattcaagtgaccctctcgttattgccgcaagtatcattgggatcttgcacttgatattgtggattcttgatcgccttttcttcaaatgcgtttatcgtcgccttaaatacggtttgaaaagagggccttctacggaaggagtacctgagtccatgagggaagagtaccggcaggaacagcagagtgctgtggatgttgacgatggtcattttgtcaacatagagctggagtaa
EPI1941453                     atgagtcttctaaccgaggtcgaaacgcctaccaaaaaaggatgggagtgcaactgcagcgattcaagtgatcctctcgttattgccgcaagtatcattgggatcttgcacttgatattgtggattcttgatcgccttttcttcaaatgcgtttatcgtcgccttaaatacggtttgaaaagagggccttctacggaaggagtacctgagtccatgagggaagagtaccggcaggaacagcagagtgctgtggatgttgacgatggtcattttgtcaacatagagctggagtaa
EPI1941522                     atgagtcttctaaccgaggtcgaaacgcctaccaaaaacggatgggagtgcaactgcagcgattcaagtgatcctctcgttattgccgcaagtatcattgggatcttgcacttgatattgtggattcttgatcgccttttcttcaaatgcatttatcgtcgccttaaatacggtttgaaaagagggccttctacggaaggagtacctgagtccatgagggaagagtaccggcaggaacagcagagtgctgtggatgttgacgatggtcattttgtcaacatagagctggagtaa
EPI1941533                     atgagtcttctaaccgaggtcgaaacgcctaccaaaaacggatgggagtgcaactgcagcgattcaagtgatcctctcgttattgccgcaagtatcattgggatcttgcacttgatattgtggattcttgatcgccttttcttcaaatgcgtttatcgtcgccttaaatacggtttgaaaagagggccttctacggaaggggtacctgagtccatgagggaagagtaccggcaggaacagcagagtgctgtggatgttgacgatggtcattttgtcaacatagagctggagtaa
EPI1942189                     atgagtcttctaaccgaggtcgaaacgcctaccaaaaacggatgggagtgcaactgcagcgattcaagtgatcctctcgttattgccgcaagtatcattgggatcttgcacttgatattgtggattcttgatcgccttttcttcaaatgcgtttatcgtcgccttaaatacggtttgaaaagagggccttctacggaaggagtacctgagtccatgagggaagagtaccggcaggaacagcagagtgctgtagatgttgacgatggtcattttgtcaacatagagctggagtaa
EPI1943025                     atgagtcttctaaccgaggtcgaaacgcctaccaaaaacggatgggagtgcaactgcagcgattcaagtgatcctctcgttattgccgcaagtatcattgggatcttgcacttgatattgtggattcttgatcgccttttcttcaaatgcgtttatcgtcgccttaaatacggtttgaaaagagggccttctacggaaggagtacctgagtccatgagggaagagtaccggcaggaacagcagagtgctgtggatgttgacgatggtcattttgtcaacatagagctggagta?
EPI1943033                     atgagtcttctaaccgaggtcgaaacgcctaccaaaaacggatgggagtgcaactgcagcgattcaagtgatcctctcgttattgccgcaagtatcattgggatcttgcacttgatattgtggattcttgatcgccttttcttcaaatgcgtttatcgtcgccttaaatacggtttgaaaagagggccttctacggaaggagtacctgagtccatgagggaagagtaccggcaggaacagcagagtgctgtggatgttgacgatggtcattttgtcaacatagagctggagta?
EPI1943041                     atgagtcttctaaccgaggtcgaaacgcctaccaaaaacggatgggagtgcaactgcagcgattcaagtgatcctctcgttattgccgcaagtatcattgggatcttgcacttgatattgtggattcttgatcgccttttcttcaaatgcgtttatcgtcgccttaaatacggtttgaaaagagggccttctacggaaggagtacctgagtccatgagggaagagtaccggcaggaacagcagagtgctgtggatgttgacgatggtcattttgtcaacatagagctggagta?
EPI1943049                     atgagtcttctaaccgaggtcgaaacgcctaccaaaaacggatgggagtgcaactgcagcgattcaagtgatcctctcgttattgccgcaagtatcattgggatcttgcacttgatattgtggattcttgatcgccttttcttcaaatgcgtttatcgtcgccttaaatacggtttgaaaagagggccttctacggaaggagtacctgagtccatgagggaagagtaccggcaggaacagcagagtgctgtggatgttgacgatggtcattttgtcaacatagagctggagta?
EPI1943057                     atgagtcttctaaccgaggtcgaaacgcctaccaaaaacggatgggagtgcaactgcagcgattcaagtgatcctctcgttattgccgcaagtatcattgggatcttgcacttgatattgtggattcttgatcgccttttcttcaaatgcgtttatcgtcgccttaaatacggtttgaaaagagggccttctacggaaggagtacctgagtccatgagggaagagtaccggcaggaacagcagagtgctgtggatgttgacgatggtcattttgtcaacatagagctggagta?
EPI1943065                     atgagtcttctaaccgaggtcgaaacgcctaccaaaaacggatgggagtgcaactgcagcgattcaagtgatcctctcgttattgccgcaagtatcattgggatcttgcacttgatattgtggattcttgatcgccttttcttcaaatgcgtttatcgtcgccttaaatacggtttgaaaagagggccttctacggaaggagtacctgagtccatgagggaagagtaccggcaggaacagcagagtgctgtggatgttgacgatggtcattttgtcaacatagagctggagta?
EPI1943073                     atgagtcttctaaccgaggtcgaaacgcctaccaaaaacggatgggagtgcaactgcagcgattcaagtgatcctctcgtyattgccgcaagtatcattgggatcttgcacttgatattgtggattcttgatcgccttttcttcaaatgcgtttatcgtcgccttaaatacggtttgaaaagagggccttctacggaaggagtacctgagtccatgagggaagagtaccggcaggaacagcagagtgctgtggatgttgacgatggtcattttgtcaacatagagctggagta?
EPI1943081                     atgagtcttctaaccgaggtcgaaacgcctaccaaaaacggatgggagtgcaactgcagcgattcaagtgatcctctcgttattgccgcaagtatcattgggatcttgcacttgatattgtggattcttgatcgccttttcttcaaatgcgtttatcgtcgccttaaatacggtttgaaaagagggccttctacggaaggagtacctgagtccatgagggaagagtaccggcaggaacagcagagtgctgtggatgttgacgatggtcattttgtcaacatagagctggagta?
EPI1943101                     atgagtcttctaaccgaggtcgaaacgcctaccaaaaacggatgggagtgcaactgcagcgattcaagtgatcctctcgttattgccgcaagtatcattgggatcttgcacttgatattgtggattcttgatcgccttttcttcaaatgcgtttatcgtcgccttaaatacggtttgaaaagagggccttctacggaaggagtacctgagtccatgagggaagagtaccggcaggaacagcagagtgctgtggatgttgacgatggtcattttgtcaacatagagctggagtaa
EPI1943536                     atgagtcttctaaccgaggtcgaaacgcctaccaaaaacggatgggagtgcaactgcagcgattcaagtgaccctctcgttattgccgcaagtatcattgggatcttgcacttgatattgtggattcttgatcgccttttcttcaaatgcgtttatcgtcgccttaaatacggtttgaaaagagggccttctacggaaggagtacctgagtccatgagggaagagtaccggcaggaacagcagagtgctgtggatgttgacgatggtcattttgtcaacatagagctggagtaa
EPI1943544                     atgagtcttctaaccgaggtcgaaacgcctaccaaaaacggatgggagtgcaactgcagcgattcaagtgaccctctcgttattgccgcaagtatcattgggatcttgcacttgatattgtggattcttgatcgccttttcttcaaatgcgtttatcgtcgccttaaatacggtttgaaaagagggccttctacggaaggagtacctgagtccatgagggaagagtaccggcaggaacagcagagtgctgtggatgttgacgatggtcattttgtcaacatagagctggagtaa
EPI1943552                     atgagtcttctaaccgaggtcgaaacgcctaccaaaaacggatgggagtgcaactgcagcgattcaagtgatcctctcgttattgccgcaagtatcattgggatcttgcacttgatattttggattcttgatcgccttttcttcaaatgcgtttatcgtcgccttaaatacggtttgaaaagagggccttctacggaaggagtacctgagtccatgagggaagagtaccggcaggaacagcagagtgctgtggatgttgacgatggtcattttgtcaacatagagctggagtaa
EPI1943560                     atgagtcttctaaccgaggtcgaaacgcctaccaaaaacggatgggagtgcaactgcagcgattcaagtgatcctctcgttattgccgcaagtatcattgggatcttgcacttgatattgtggattcttgatcgccttttcttcaaatgcgtttatcgtcgccttaaatacggtttgaaaagcgggccttctaaggaaggagtacctgagtctatgagggaagagtaccggcaggaacagcagagtgctgtggatgttgacgatggtcattttgtcaacatagagctggagtaa
EPI1944226                     atgagtcttctaaccgaggtcgaaacgcctaccaaaaacggatgggagtgcaactgcagcgattcaagtgatcctctcgttattgccgcaagtatcattgggatcttgcacttgatattgtggattcttgatcgccttttcttcaaatgcgtttatcgtcgccttaaatacggtttgaaaagagggccttctacggaaggagtacctgagtccatgagggaagagtaccggcaggaacagcagagtgctgtggatgttgacgatggtcattttgtcaacatagagctggagtaa
EPI1944235                     atgagtcttctaaccgaggtcgaaacgcctaccaaaaaaggatgggagtgcaactgcagcgattcaagtgatcctctcgttattgccgcaagtatcattgggatcttgcacttgatattgtggattcttgatcgccttttcttcaaatgcgtttatcgtcgccttaaatacggtttgaaaagagggccttctacggaaggagtacctgagtccatgagggaagagtaccggcaggaacagcagagtgctgtggatgttgacgatggtcattttgtcaacatagagctggagtaa
EPI1944243                     atgagtcttctaaccgaggtcgaaacgcctaccaaaaaaggatgggagtgcaactgcagcgattcaagtgatcctctcgttattgccgcaagtatcattgggatcttgcacttgatattgtggattcttgatcgccttttcttcaaatgcgtttatcgtcgccttaaatacggtttgaaaagagggccttctacggaaggagtacctgagtccatgagggaagagtaccggcaggaacagcagagtgctgtggatgttgacgatggtcattttgtcaacatagagctggagtaa
EPI1944251                     atgagtcttctaaccgaggtcgaaacgcctaccaaaaacggatgggagtgcaactgcagcgattcaagtgatcctctcgttattgccgcaagtatcattgggatcttgcacttgatattgtggattcttgatcgccttttcttcaaatgcgtttatcgtcgccttaaatacggtttgaaaagagggccttctacggaaggagtacctgagtccatgagggaagagtaccggcaggaacagcagagtgctgtggatgttgacgatggtcattttgtcaacatagagctggagtaa
EPI1944259                     atgagtcttctaaccgaggtcgaaacgcctaccaaaaaaggatgggagtgcaactgcagcgattcaagtgatcctctcgttattgccgcaagtatcattgggatcttgcacttgatattgtggattcttgatcgccttttcttcaaatgcgtttatcgtcgccttaaatacggtttgaaaagagggccttctacggaaggagtacctgagtccatgagggaagagtaccggcaggaacagcagagtgctgtggatgttgacgatggtcattttgtcaacatagagctggagtaa
EPI1944267                     atgagtcttctaaccgaggtcgaaacgcctaccaaaaaaggatgggagtgcaactgcagcgattcaagtgatcctctcgttattgccgcaagtatcattgggatcttgcacttgatattgtggattcttgatcgccttttcttcaaatgcgtttatcgtcgccttaaatacggtttgaaaagagggccttctacggaaggagtacctgagtccatgagggaagagtaccggcaggaacagcagagtgctgtggatgttgacgatggtcattttgtcaacatagagctggagtaa
EPI1944275                     atgagtcttctaaccgaggtcgaaacgcctaccaaaaacggatgggagtgcaactgcagcgattcaagtgatcctctcgttattgccgcaagtatcattgggatcttgcacttgatattgtggattcttgatcgccttttcttcaaatgcgtttatcgtcgccttaaatacggtttgaaaagagggccttctacggaaggagtacctgagtccatgagggaagagtaccggcaggaacagcagagtgctgtggatgttgacgatggtcattttgtcaacatagagctggagtaa
EPI1944283                     atgagtcttctaaccgaggtcgaaacgcctaccaaaaacggatgggagtgcaactgcagcgattcaagtgatcctctcgttattgccgcaagtatcattgggatcttgcacttgatattgtggattcttgatcgccttttcttcaaatgcgtttatcgtcgccttaaatacggtttgaaaagagggccttctacggaaggagtacctgagtccatgagggaagagtaccggcaggaacagcagagtgctgtggatgttgacgatggtcattttgtcaacatagagctggagtaa
EPI1944291                     atgagtcttctaaccgaggtcgaaacgcctaccaaaaacggatgggagtgcaactgcagcgattcaagtgatcctctcgttattgccgcaagtatcattgggatcttgcacttgatattgtggattcttgatcgccttttcttcaaatgcgtttatcgtcgccttaaatacggtttgaaaagagggccttctacggaaggagtacctgagtccatgagggaagagtaccggcaggaacagcagagtgctgtggatgttgacgatggtcattttgtcaacatagagctggagtaa
EPI1944299                     atgagtcttctaaccgaggtcgaaacgcctaccaaaaacggatgggagtgcaactgcagcgattcaagtgatcctctcgttattgccgcaagtatcattgggatcttgcacttgatattgtggattcttgatcgccttttcttcaaatgcgtttatcgtcgccttaaatacggtttgaaaagagggccttctacggaaggagtacctgagtccatgagggaagagtaccggcaggaacagcagagtgctgtggatgttgacgatggtcattttgtcaacatagagctggagtaa
EPI1944307                     atgagtcttctaaccgaggtcgaaacgcctaccaaaaacggatgggagtgcaactgcagcgattcaagtgatcctctcgttattgccgcaagtatcattgggatcttgcacttgatattgtggattcttgatcgccttttcttcaaatgcgtttatcgtcgccttaaatacggtttgaaaagagggccttctacggaaggagtacctgagtccatgagggaagagtaccggcaggaacagcagagtgctgtggatgttgacgatggtcattttgtcaacatagagctggagtaa
EPI1944315                     atgagtcttctaaccgaggtcgaaacgcctaccaaaaacggatgggagtgcaactgcagcgattcaagtgatcctctcgttattgccgcaagtatcattgggatcttgcacttgatattgtggattcttgatcgccttttcttcaaatgcgtttatcgtcgccttaaatacggtttgaaaagagggccttctacggaaggagtacctgagtccatgagggaagagtaccggcaggaacagcagagtgctgtggatgttgacgatggtcattttgtcaacatagagctggagtaa
EPI1944323                     atgagtcttctaaccgaggtcgaaacgcctaccaaaaacggatgggagtgcaactgcagcgattcaagtgatcctctcgttattgccgcaagtatcattgggatcttgcacttgatattgtggattcttgatcgccttttcttcaaatgcgtttatcgtcgccttaaatacggtttgaaaagagggccttctacggaaggagtacctgagtccatgagggaagagtaccggcaggaacagcagagtgctgtggatgttgacgatggtcattttgtcaacatagagctggagtaa
EPI1944331                     atgagtcttctaaccgaggtcgaaacgcctaccaaaaaaggatgggagtgcaactgcagcgattcaagtgatcctctcgttattgcagcaagtatcattgggatcttgcacttgatattgtggattcttgatcgccttttcttcaaatgcgtttatcgtcgccttaaatacggtttgaaaagagggccttctacggaaggagtacctgagtccatgagggaagagtaccggcaggaacagcagagtgctgtggatgttgacgatggtcattttgtcaacatagagctggagtaa
EPI1944336                     atgagtcttctaaccgaggtcgaaacgcctaccaaaaacggatgggagtgcaactgcagcgattcaagtgatcctctcgttattgccgcaagtatcattgggatcttgcacttgatattgtggattcttgatcgccttttcttcaaatgcgtttatcgtcgccttaaatacggtttgaaaagagggccttctacggaaggagtacctgagtccatgagggaagagtaccggcaggaacagcagagtgctgtggatgttgacgatggtcattttgtcaacatagagctggagtaa
EPI1944344                     atgagtcttctaaccgaggtcgaaacgcctaccaaaaaaggatgggagtgcaactgcagcgattcaagtgatcctctcgttattgcagcaagtatcattgggatcttgcacttgatattgtggattcttgatcgccttttcttcaaatgcgtttatcgtcgccttaaatacggtttgaaaagagggccttctacggaaggagtacctgagtccatgagggaagagtaccggcaggaacagcagagtgctgtggatgttgacgatggtcattttgtcaacatagagctggagtaa
EPI1944352                     atgagtcttctaaccgaggtcgaaacgcctaccaaaaacggatgggagtgcaactgcagcgattcaagtgatcctctcgttattgccgcaagtatcattgggatcttgcacttgatattgtggattcttgatcgccttttcttcaaatgcgtttatcgtcgccttaaatacggtttgaaaagagggccttctacggaaggagtacctgagtccatgagggaagagtaccggcaggaacagcagagtgctgtggatgttgacgatggtcattttgtcaacatagagctggagtaa
EPI1944360                     atgagtcttctaaccgaggtcgaaacgcctaccaaaaacggatgggagtgcaactgcagcgattcaagtgatcctctcgttattgccgcaagtatcattgggatcttgcacttgatattgtggattcttgatcgccttttcttcaaatgcgtttatcgtcgccttaaatacggtttgaaaagagggccttctacggaaggagtacctgagtccatgagggaagagtaccggcaggaacagcagagtgctgtggatgttgacgatggtcattttgtcaacatagagctggagtaa
EPI1944368                     atgagtcttctaaccgaggtcgaaacgcctaccaaaaacggatgggagtgcaactgcagcgattcaagtgatcctctcgttattgccgcaagtatcattgggatcttgcacttgatattgtggattcttgatcgccttttcttcaaatgcgtttatcgtcgccttaaatacggtttgaaaagagggccttctacggaaggagtacctgagtccatgagggaagagtaccggcaggaacagcagagtgctgtggatgttgacgatggtcattttgtcaacatagagctggagtaa
EPI1944376                     atgagtcttctaaccgaggtcgaaacgcctaccaaaaacggatgggagtgcaactgcagcgattcaagtgatcctctcgttattgccgcaagtatcattgggatcttgcacttgatattgtggattcttgatcgccttttcttcaaatgcgtttatcgtcgccttaaatacggtttgaaaagagggccttctacggaaggagtacctgagtccatgagggaagagtaccggcaggaacagcagagtgctgtggatgttgacgatggtcattttgtcaacatagagctggagtaa
EPI1944384                     atgagtcttctaaccgaggtcgaaacgcctaccaaaaacggatgggagtgcaactgcagcgattcaagtgatcctctcgttattgccgcaagtatcattgggatcttgcacttgatattgtggattcttgatcgccttttcttcaaatgcgtttatcgtcgccttaaatacggtttgaaaagagggccttctacggaaggagtacctgagtccatgagggaagagtaccggcaggaacagcagagtgctgtggatgttgacgatggtcattttgtcaacatagagctggagtaa
EPI1944392                     atgagtcttctaaccgaggtcgaaacgcctaccaaaaacggatgggagtgcaactgcagcgattcaagtgatcctctcgttattgccgcaagtatcattgggatcttgcacttgatattgtggattcttgatcgccttttcttcaaatgcgtttatcgtcgccttaaatacggtttgaaaagagggccttctacggaaggagtacctgagtccatgagggaagagtaccggcaggaacagcagagtgctgtggatgttgacgatggtcattttgtcaacatagagctggagtaa
EPI1944400                     atgagtcttctaaccgaggtcgaaacgcctaccaaaaacggatgggagtgcaactgcagcgattcaagtgatcctctcgttattgccgcaagtatcattgggatcttgcacttgatattgtggattcttgatcgccttttcttcaaatgcgtttatcgtcgccttaaatacggtttgaaaagagggccttctacggaaggagtacctgagtccatgagggaagagtaccggcaggaacagcagagtgctgtggatgttgacgatggtcattttgtcaacatagagctggagtaa
EPI1944408                     atgagtcttctaaccgaggtcgaaacgcctaccaaaaacggatgggagtgcaactgcagcgattcaagtgaccctctcgttattgccgcaagtatcattgggatcttgcacttgatattgtggattcttgatcgccttttcttcaaatgcgtttatcgtcgccttaaatacggtttgaaaagagggccttctacggaaggagtacctgagtccatgagggaagagtaccggcaggaacagcagagtgctgtggatgttgacgatggtcattttgtcaacatagagctggagtaa
EPI1944416                     atgagtcttctaaccgaggtcgaaacgcctaccaaaaacggatgggagtgcaactgcagcgattcaagtgatcctctcgttattgccgcaagtatcattgggatcttgcacttgatattgtggattcttgatcgccttttcttcaaatgcgtttatcgtcgccttaaatacggtttgaaaagagggccttctacggaaggagtacctgagtccatgagggaagagtaccggcaggaacagcagagtgctgtggatgttgacgatggtcattttgtcaacatagagctggagtaa
EPI1944424                     atgagtcttctaaccgaggtcgaaacgcctaccaaaaacggatgggagtgcaactgcagcgattcaagtgatcctctcgttattgccgcaagtatcattgggatcttgcacttgatattgtggattcttgatcgccttttcttcaaatgcgtttatcgtcgccttaaatacggtttgaaaagagggccttctacggaaggagtacctgagtccatgagggaagagtaccggcaggaacagcagagtgctgtggatgttgacgatggtcattttgtcaacatagagctggagtaa
EPI1944432                     atgagtcttctaaccgaggtcgaaacgcctaccaaaaacggatgggagtgcaactgcagcgattcaagtgatcctctcgttattgccgcaagtatcattgggatcttgcacttgatattgtggattcttgatcgccttttcttcaaatgcgtttatcgtcgccttaaatacggtttgaaaagagggccttctacggaaggagtacctgagtccatgagggaagagtaccggcaggaacagcagagtgctgtggatgttgacgatggtcattttgtcaacatagagctggagtaa
EPI1944440                     atgagtcttctaaccgaggtcgaaacgcctaccaaaaacggatgggagtgcaactgcagcgattcaagtgatcctctcgttattgccgcaagtatcattgggatcttgcacttgatattgtggattcttgatcgccttttcttcaaatgcgtttatcgtcgccttaaatacggtttgaaaagagggccttctacggaaggagtacctgagtccatgagggaagagtaccggcaggaacagcagagtgctgtggatgttgacgatggtcattttgtcaacatagagctggagtaa
EPI1944448                     atgagtcttctaaccgaggtcgaaacgcctaccaaaaacggatgggagtgcaactgcagcgattcaagtgatcctctcgttattgccgcaagtatcattgggatcttgcacttgatattgtggattcttgatcgccttttcttcaaatgcgtttatcgtcgccttaaatacggtttgaaaagagggccttctacggaaggagtacctgagtccatgagggaagagtaccggcaggaacagcagagtgctgtggatgttgacgatggtcattttgtcaacatagagctggagtaa
EPI1944456                     atgagtcttctaaccgaggtcgaaacgcctaccaaaaacggatgggagtgcaactgcagcgattcaagtgatcctctcgttattgccgcaagtatcattgggatcttgcacttgatattgtggattcttgatcgccttttcttcaaatgcgtttatcgtcgccttaaatacggtttgaaaagagggccttctacggaaggagtacctgagtccatgagggaagagtaccggcaggaacagcagagtgctgtggatgttgacgatggtcattttgtcaacatagagctggagtaa
EPI1944464                     atgagtcttctaaccgaggtcgaaacgcctaccaaaaacggatgggagtgcaactgcagcgattcaagtgatcctctcgttattgccgcaagtatcattgggatcttgcacttgatattgtggattcttgatcgccttttcttcaaatgcgtttatcgtcgccttaaatacggtttgaaaagagggccttctacggaaggagtacctgagtccatgagggaagagtaccggcaggaacagcagagtgctgtggatgttgacgatggtcattttgtcaacatagagctggagtaa
EPI1944472                     atgagtcttctaaccgaggtcgaaacgcctaccaaaaacggatgggagtgcaactgcagcgattcaagtgatcctctcgttattgccgcaagtatcattgggatcttgcacttgatattgtggattcttgatcgccttttctycaaatgcgtttatcgtcgccttaaatacggtttgaaaagagggccttctacggaaggagtacctgagtccatgagggaagagtaccggcaggaacagcagagtgctgtggatgttgacgatggtcattttgtcaacatagagctggagtaa
EPI1944480                     atgagtcttctaaccgaggtcgaaacgcctaccaaaaacggatgggagtgcaactgcagcgattcaagtgatcctctcgttattgccgcaagtatcattgggatcttgcacttgatattgtggattcttgatcgccttttcttcaaatgcgtttatcgtcgccttaaatacggtttgaaaagagggccttctacggaaggagtacctgagtccatgagggaagagtaccggcaggaacagcagagtgctgtggatgttgacgatggtcattttgtcaacatagagctggagtaa
EPI1944488                     atgagtcttctaaccgaggtcgaaacgcctaccaaaaacggatgggagtgcaactgcagcgattcaagtgatcctctcgttattgccgcaagtatcattgggatcttgcacttgatattgtggattcttgatcgccttttcttcaaatgcgtttatcgtcgccttaaatacggtttgaaaagagggccttctacggaaggagtacctgagtccatgagggaagagtaccggcaggaacagcagagtgctgtggatgttgacgatggtcattttgtcaacatagagctggagtaa
EPI1944496                     atgagtcttctaaccgaggtcgaaacgcctaccaaaaacggatgggagtgcaactgcagcgattcaagtgatcctctcgttattgccgcaagtatcattgggatcttgcacttgatattgtggattcttgatcgccttttcttcaaatgcgtttatcgtcgccttaaatacggtttgaaaagagggccttctacggaaggagtacctgagtccatgagggaagagtaccggcaggaacagcagagtgctgtggatgttgacgatggtcattttgtcaacatagagctggagtaa
EPI1945085                     atgagtcttctaaccgaggtcgaaacgcctaccaaaaacggatgggagtgcaactgcagcgattcaagtgatcctctcgttattgccgcaagtatcattgggatcttgcacttgatattgtggattcttgatcgccttttcttcaaatgcgtttatcgtcgccttaaatacggtttgaaaagagggccttctacggaaggagtacctgagtccatgagggaagagtaccggcaggaacagcagagtgctgtagatgttgacgatggtcattttgtcaacatagagctggagtaa
EPI1945094                     atgagtcttctaaccgaggtcgaaacgcctaccaaaaacggatgggagtgcaactgcagcgattcaagtgatcctctcgttattgccgcaagtatcattgggatcttgcacttgatattgtggattcttgatcgccttttcttcaaatgcgtttatcgtcgccttaaatacggtttgaaaagagggccttctacggaaggagtacctgagtccatgagggaagagtaccggcaggaacagcagagtgctgtggatgttgacgatggtcattttgtcaacatagagctggagtaa
EPI1945095                     atgagtcttctaaccgaggtcgaaacgcctaccaaaaacggatgggagtgcaactgcagcgattcaagtgaccctctcgttattgccgcaagtatcattgggatcttgcacttgatattgtggattcttgatcgccttttcttcaaatgcgtttatcgtcgccttaaatacggtttgaaaagagggccttctacggaaggagtacctgagtccatgagggaagagtaccggcaggaacagcagagtgctgtggatgttgacgatggtcattttgtcaacatagagctggagtaa
EPI1945109                     atgagtcttctaaccgaggtcgaaacgcctaccaaaaacggatgggagtgcaactgcagcgattcaagtgaccctctcgttattgccgcaagtatcattgggatcttgcacttgatattgtggattcttgatcgccttttcttcaaatgcgtttatcgtcgccttaaatacggtttgaaaagagggccttctacggaaggagtacctgagtccatgagggaagagtaccggcaggaacagcagagtgctgtggatgttgacgatggtcattttgtcaacatagagctggagtaa
EPI1945118                     atgagtcttctaaccgaggtcgaaacgcctaccaaaaacggatgggagtgcaactgcagcgattcaagtgaccctctcgttattgccgcaagtatcattgggatcttgcacttgatattgtggattcttgatcgccttttcttcaaatgcgtttatcgtcgccttaaatacggtttgaaaagagggccttctacggaaggagtacctgagtccatgagggaagagtaccggcaggaacagcagagtgctgtggatgttgacgatggtcattttgtcaacatagagctggagtaa
EPI1945126                     atgagtcttctaaccgaggtcgaaacgcctaccaaaaacggatgggagtgcaactgcagcgattcaagtgaccctctcgttattgccgcaagtatcattgggatcttgcacttgatattgtggattcttgatcgccttttcttcaaatgcgtttatcgtcgccttaaatacggtttgaaaagagggccttctacggaaggagtacctgagtccatgagggaagagtaccggcaggaacagcagagtgctgtggatgttgacgatggtcattttgtcaacatagagctggagtaa
EPI1945134                     atgagtcttctaaccgaggtcgaaacgcctaccaaaaacggatgggagtgcaactgcagcgattcaagtgaccctctcgttattgccgcaagtatcattgggatcttgcacttgatattgtggattcttgatcgccttttcttcaaatgcgtttatcgtcgccttaaatacggtttgaaaagagggccttctacggaaggagtacctgagtccatgagggaagagtaccggcaggaacagcagagtgctgtggatgttgacgatggtcattttgtcaacatagagctggagtaa
EPI1945142                     atgagtcttctaaccgaggtcgaaacgcctaccaaaaacggatgggagtgcaactgcagcgattcaagtgaccctctcgttattgccgcaagtatcattgggatcttgcacttgatattgtggattcttgatcgccttttcttcaaatgcgtttatcgtcgccttaaatacggtttgaaaagagggccttctacggaaggagtacctgagtccatgagggaagagtaccggcaggaacagcagagtgctgtggatgttgacgatggtcattttgtcaacatagagctggagtaa
EPI1945150                     atgagtcttctaaccgaggtcgaaacgcctaccaaaaacggatgggagtgcaactgcagcgattcaagtgaccctctcgttattgccgcaagtatcattgggatcttgcacttgatattgtggattcttgatcgccttttcttcaaatgcgtttatcgtcgccttaaatacggtttgaaaagagggccttctacggaaggagtacctgagtccatgagggaagagtaccggcaggaacagcagagtgctgtggatgttgacgatggtcattttgtcaacatagagctggagtaa
EPI1945158                     atgagtcttctaaccgaggtcgaaacgcctaccaaaaacggatgggagtgcaactgcagcgattcaagtgaccctctcgccattgccgcaagtatcattgggatcttgcacttgatattatggattcttgatcgccttttcttcaaatgcgtttatcgtcgccttaaatacggtttgaaaagagggccttctacggaaggagtacctgagtccatgagggaagagtaccggcaggaacagcagagtgctgtggatgttgacgatggtcattttgtcaacatagagctggagtaa
EPI1945166                     atgagtcttctaaccgaggtcgaaacgcctaccaaaaacggatgggagtgcaactgcagcgattcaagtgatcctctcgttattgccgcaagtatcattgggatcttgcacttgatattgtggattcttgatcgccttttcttcaaatgcgtttatcgtcgccttaaatacggtttgaaaagagggccttctacggaaggagtacctgagtccatgagggaagagtaccggcaggaacagcagagtgctgtggatgttgacgatggtcattttgtcaacatagagctggagtaa
EPI1945174                     atgagtcttctaaccgaggtcgaaacgcctaccaaaaacggatgggagtgcaactgcagcgattcaagtgatcctctcgttattgccgcaagtatcattgggatcttgcacttgatattgtggattcttgatcgccttttcttcaaatgcgtttatcgtcgccttaaatacggtttgaaaagagggccttctacggaaggagtacctgagtccatgagggaagagtaccggcaggaacagcagagtgctgtggatgttgacgatggtcattttgtcaacatagagctggagtaa
EPI1945182                     atgagtcttctaaccgaggtcgaaacgcctaccaaaaacggatgggagtgcaactgcagcgattcaagtgatcctctcgttattgccgcaagtatcattgggatcttgcacttgatattgtggattcttgatcgccttttcttcaaatgcgtttatcgtcgccttaaatacggtttgaaaagagggccttctacggaaggagtacctgagtccatgagggaagagtaccggcaggaacagcagagtgctgtggatgttgacgatggtcattttgtcaacatagagctggagtaa
EPI1945190                     atgagtcttctaaccgaggtcgaaacgcctaccaaaaacggatgggagtgcaactgcagcgattcaagtgatcctctcgttattgccgcaagtatcattgggatcttgcacttgatattgtggattcttgatcgccttttcttcaaatgcgtttatcgtcgccttaaatacggtttgaaaagagggccttctacggaaggagtacctgagtccatgagggaagagtaccggcaggaacagcagagtgctgtggatgttgacgatggtcattttgtcaacatagagctggagtaa
EPI1945198                     atgagtcttctaaccgaggtcgaaacgcctaccaaaaacggatgggagtgcaactgcagcgattcaagtgatcctctcgttattgccgcaagtatcattgggatcttgcacttgatattgtggattcttgatcgccttttcttcaaatgcgtttatcgtcgccttaaatacggtttgaaaagagggccttctacggaaggagtacctgagtccatgagggaagagtaccggcaggaacagcagagtgctgtggatgttgacgatggtcattttgtcaacatagagctggagtaa
EPI1945206                     atgagtcttctaaccgaggtcgaaacgcctaccaaaaacggatgggagtgcaactgcagcgattcaagtgatcctctcgttattgccgcaagtatcattgggatcttgcacttgatattgtggattcttgatcgccttttcttcaaatgcgtttatcgtcgccttaaatacggtttgaaaagagggccttctacggaaggagtacctgagtccatgagggaagagtaccggcaggaacagcagagtgctgtggatgttgacgatggtcattttgtcaacatagagctggagtaa
EPI1945214                     atgagtcttctaaccgaggtcgaaacgcctaccaaaaacggatgggagtgcaactgcagcgattcaagtgatcctctcgttattgccgcaagtatcattgggatcttgcacttgatattgtggattcttgatcgccttttcttcaaatgcgtttatcgtcgccttaaatacggtttgaaaagagggccttctacggaaggagtacctgagtccatgagggaagagtaccggcaggaacagcagagtgctgtggatgttgacgatggtcattttgtcaacatagagctggagtaa
EPI1945222                     atgagtcttctaaccgaggtcgaaacgcctaccaaaaacggatgggagtgcaactgcagcgattcaagtgaccctctcgttattgccgcaagtatcattgggatcttgcacttgatattgtggattcttgatcgccttttcttcaaatgcgtttatcgtcgccttaaatacggtttgaaaagagggccttctacggaaggagtacctgagtccatgagggaagagtaccggcaggaacagcagagtgctgtggatgttgacgatggtcattttgtcaacatagagctggagtaa
EPI1945230                     atgagtcttctaaccgaggtcgaaacgcctaccaaaaacggatgggagtgcaactgcagcgattcaagtgaccctctcgttattgccgcaagtatcattgggatcttgcacttgatattgtggattcttgatcgccttttcttcaaatgcgtttatcgtcgccttaaatacggtttgaaaagagggccttctacggaaggagtacctgagtccatgagggaagagtaccggcaggaacagcagagtgctgtggatgttgacgatggtcattttgtcaacatagagctggagtaa
EPI1945238                     atgagtcttctaaccgaggtcgaaacgcctaccaaaaacggatgggagtgcaactgcagcgattcaagtgaccctctcgttattgccgcaagtatcattgggatcttgcacttgatattgtggattcttgatcgccttttcttcaaatgcgtttatcgtcgccttaaatacggtttgaaaagagggccttctacggaaggagtacctgagtccatgagggaagagtaccggcaggaacagcagagtgctgtggatgttgacgatggtcattttgtcaacatagagctggagtaa
EPI1945246                     atgagtcttctaaccgaggtcgaaacgcctaccaaaaacggatgggagtgcaactgcagcgattcaagtgaccctctcgttattgccgcaagtatcattgggatcttgcacttgatattgtggattcttgatcgccttttcttcaaatgcgtttatcgtcgccttaaatacggtttgaaaagagggccttctacggaaggagtacctgagtccatgagggaagagtaccggcaggaacagcagagtgctgtggatgttgacgatggtcattttgtcaacatagagctggagtaa
EPI1945254                     atgagtcttctaaccgaggtcgaaacgcctaccaaaaacggatgggagtgcaactgcagcgattcaagtgaccctctcgttattgccgcaagtatcattgggatcttgcacttgatattgtggattcttgatcgccttttcttcaaatgcgtttatcgtcgccttaaatacggtttgaaaagagggccttctacggaaggagtacctgagtccatgagggaagagtaccggcaggaacagcagagtgctgtggatgttgacgatggtcattttgtcaacatagagctggagtaa
EPI1945262                     atgagtcttctaaccgaggtcgaaacgcctaccaaaaacggatgggagtgcaactgcagcgattcaagtgatcctctcgttattgccgcaagtatcattgggatcttgcacttgatattgtggattcttgatcgccttttcttcaaatgcgtttatcgtcgccttaaatacggtttgaaaagagggccttctacggaaggagtacctgagtccatgagggaagagtaccggcaggaacagcagagtgctgtggatgttgacgatggtcattttgtcaacatagagctggagtaa
EPI1945270                     atgagtcttctaaccgaggtcgaaacgcctaccaaaaacggatgggagtgcaactgcagcgattcaagtgatcctctcgttattgccgcaagtatcattgggatcttgcacttgatattgtggattcttgatcgccttttcttcaaatgcgtttatcgtcgccttaaatacggtttgaaaagagggccttctacggaaggagtacctgagtccatgagggaagagtaccggcaggaacagcagagtgctgtggatgttgacgatggtcattttgtcaacatagagctggagtaa
EPI1945278                     atgagtcttctaaccgaggtcgaaacgcctaccaaaaacggatgggagtgcaactgcagcgattcaagtgaccctctcgttattgccgcaagtatcattgggatcttgcacttgatattgtggattcttgatcgccttttcttcaaatgcgtttatcgtcgccttaaatacggtttgaaaagagggccttctacggaaggagtacctgagtccatgagggaagagtaccggcaggaacagcagagtgctgtggatgttgacgatggtcattttgtcaacatagagctggagtaa
EPI1945286                     atgagtcttctaaccgaggtcgaaacgcctaccaaaaacggatgggagtgcaactgcagcgattcaagtgatcctctcgttattgccgcaagtatcattgggatcttgcacttgatattgtggattcttgatcgccttttcttcaaatgcgtttatcgtcgccttaaatacggtttgaaaagagggccttctacggaaggagtacctgagtccatgagggaagagtaccggcaggaacagcagagtgctgtggatgttgacgatggtcattttgtcaacatagagctggagtaa
EPI1945333                     atgagtcttctaaccgaggtcgaaacgcctaccaaaaacggatgggagtgcaactgcagcgattcaagtgatcctctcgttattgccgcaagtatcattgggatcttgcacttgatattgtggattcttgatcgccttttcttcaaatgcgtttatcgtcgccttaaatacggtttgaaaagagggccttctacggaaggagtacctgagtccatgagggaagagtaccggcaggaacagcagagtgctgtggatgttgacgatggtcattttgtcaacatagagctggagtaa
EPI1945368                     atgagtcttctaaccgaggtcgaaacgcctaccaaaaacggatgggagtgcaactgcagcgattcaagtgatcctctcgttattgccgcaagtatcattgggatcttgcacttgatattgtggattcttgatcgccttttcttcaaatgcgtttatcgtcgccttaaatacggtttgaaaagagggccttctacggaaggagtacctgagtccatgagggaagagtaccggcaggaacagcagagtgctgtggatgttgacgatggtcattttgtcaacatagagctggagtaa
EPI1945376                     atgagtcttctaaccgaggtcgaaacgcctaccaaaaacggatgggagtgcaactgcagcgattcaagtgatcctctcgttattgccgcaagtatcattgggatcttgcacttgatattgtggattcttgatcgccttttcttcaaatgcgtttatcgtcgccttaaatacggtttgaaaagagggccttctacggaaggagtacctgagtccatgagggaagagtaccggcaggaacagcagagtgctgtggatgttgacgatggtcattttgtcaacatagagctggagtaa
EPI1945384                     atgagtcttctaaccgaggtcgaaacgcctaccaaaaacggatgggagtgcaactgcagcgattcaagtgatcctctcgttattgccgcaagtatcattgggatcttgcacttgatattgtggattcttgatcgccttttcttcaaatgcgtttatcgtcgccttaaatacgatttgaaaagagggccttctacggaaggagtacctgagtccatgagggaagagtaccggcaggaacagcagagtgctgtggatgttgacgatggtcattttgtcaacatagagctggagtaa
EPI1945440                     atgagtcttctaaccgaggtcgaaacgcctaccaaaaacggatgggagtgcaactgcagcgattcaagtgatcctctcgttattgccgcaagtatcattgggatcttgcacttgatattgtggattcttgatcgccttttcttcaaatgcgtttatcgtcgccttaaatacggtttgaaaggagggccttctacggaaggagtacctgagtccatgagggaagagtaccggcaggaacagcagagtgctgtggatgttgacgatggtcattttgtcaacatagagctggagtaa
EPI1945456                     atgagtcttctaaccgaggtcgaaacgcctaccaaaaacggatgggagtgcaactgcagcgattcaagtgatcctctcgttattgccgcaagtatcattgggatcttgcacttgatattgtggattcttgatcgccttttcttcaaatgcgtttatcgtcgccttaaatacggtttgaaaggagggccttctacggaaggagtacctgagtccatgagggaagagtaccggcaggaacagcagagtgctgtggatgttgacgatggtcattttgtcaacatagagctggagtaa
EPI1945464                     atgagtcttctaaccgaggtcgaaacgcctaccaaaaacggatgggagtgcaactgcagcgattcaagtgatcctctcgttattgccgcaagtatcattgggatcttgcacttgatattgtggattcttgatcgccttttcttcaaatgcgtttatcgtcgccttaaatacggtttgaaaagagggccttctacggaaggagtacctgagtccatgagggaagagtaccggcaggaacagcagagtgctgtggatgttgacgatggtcattttgtcaacatagagctggagtaa
EPI1945480                     atgagtcttctaaccgaggtcgaaacgcctaccaaaaacggatgggagtgcaactgcagcgattcaagtgatcctctcgttattgccgcaagtatcattgggatcttgcacttgatattgtggattcttgatcgccttttcttcaaatgcgtttatcgtcgccttaaatacggtttgaaaagagggccttctacggaaggagtacctgagtccatgagggaagagtaccggcaggaacagcagagtgctgtggatgttgacgatggtcattttgtcaacatagagctggagtaa
EPI1945517                     atgagtcttctaaccgaggtcgaaacgcctaccaaaaacggatgggagtgcaactgcagcgattcaagtgatcctctcgttattgccgcaagtatcattgggatcttgcacttgatattgtggattcttgatcgccttttcttcaaatgcgtttatcgtcgccttaaatacggtttgaaaagagggccttctacggaaggagtacctgagtccatgagggaagagtaccggcaggaacagcagagtgctgtggatgttgacgatggtcattttgtcaacatagagctggagtaa
EPI1945525                     atgagtcttctaaccgaggtcgaaacgcctaccaaaaacggatgggagtgcaactgcagcgattcaagtgatcctctcgttattgccgcaagtatcattgggatcttgcacttgatattgtggattcttgatcgccttttcttcaaatgcgtttatcgtcgccttaaatacggtttgaaaagagggccttctacggaaggagtacctgagtccatgagggaagagtaccggcaggaacagcagagtgctgtggatgttgacgatggtcattttgtcaacatagagctggagtaa
EPI1945533                     atgagtcttctaaccgaggtcgaaacgcctaccaaaaacggatgggagtgcaactgcagcgattcaagtgatcctctcgttattgccgcaagtatcattgggatcttgcacttgatattgtggattcttgatcgccttttcttcaaatgcgtttatcgtcgccttaaatacggtttgaaaggagggccttctacggaaggagtacctgagtccatgagggaagagtaccggcaggaacagcagagtgctgtggatgttgacgatggtcattttgtcaacatagagctggagtaa
EPI1945580                     atgagtcttctaaccgaggtcgaaacgcctaccaaaaacggatgggagtgcaactgcagcgattcaagtgatcctctcgttattgccgcaagtatcattgggatcttgcacttgatattgtggattcttgatcgccttttcttcaaatgcgtttatcgtcgccttaaatacggtttgaaaagagggccttctacggaaggagtacctgagtccatgagggaagagtaccggcaggaacagcagagtgctgtggatgttgacgatggtcattttgtcaacatagagctggagtaa
EPI1946081                     atgagtcttctaaccgaggtcgaaacgcctaccaaaaacggatgggagtgcaactgcagcgattcaagtgaccctctcgttattgccgcaagtatcattgggatcttgcacttgatattgtggattcttgatcgccttttcttcaaatgcgtttatcgtcgccttaaatacggtttgaaaagagggccttctacggaaggagtacctgagtccatgagggaagagtaccggcaggaacagcagagtgctgtggatgttgacgatggtcattttgtcaacatagagctggagtaa
EPI1946089                     atgagtcttctaaccgaggtcgaaacgcctaccaaaaacggatgggagtgcaactgcagcgattcaagtgaccctctcgttattgccgcaagtatcattgggatcttgcacttgatattgtggattcttgatcgccttttcttcaaatgcgtttatcgtcgccttaaatacggtttgaaaagagggccttctacggaaggagtacctgagtccatgagggaagagtaccggcaggaacagcagagtgctgtggatgttgacgatggtcattttgtcaacatagagctggagtaa
EPI1946290                     atgagtcttctaaccgaggtcgaaacgcctaccaaaaacggatgggagtgcaactgcagcgattcaagtgaccctctcgttattgccgcaagtatcattgggatcttgcacttgatattgtggattcttgatcgccttttcttcaaatgcgtttatcgtcgccttaaatacggtttgaaaagagggccttctacggaaggagtacctgagtccatgagggaagagtaccggcaggaacagcagagtgctgtggatgttgacgatggtcattttgtcaacatagagctggagtaa
EPI1946298                     atgagtcttctaaccgaggtcgaaacgcctaccaaaaacggatgggagtgcaactgcagcgattcaagtgatcctctcgttattgccgcaagtatcattgggatcttgcacttgatattgtggattcttgatcgccttttcttcaaatgcgtttatcgtcgccttaaatacggtttgaaaagagggccttctacggaaggagtacctgagtccatgagggaagggtaccggcaggaacagcagagtgctgtggatgttgacgatggtcattttgtcaacatagagctggagtaa
EPI1946306                     atgagtcttctaaccgaggtcgaaacgcctaccaaaaacggatgggagtgcaactgcagcgattcaagtgatcctctcgttattgccgcaagtatcattgggatcttgcacttgatattgtggattcttgatcgccttttcttcaaatgcgtttatcgtcgccttaaatacggtttgaaaagagggccttctacggaaggagtacctgagtccatgagggaagagtaccggcaggaacagcagagtgctgtggatgttgacgatggtcattttgtcaacatagagctggagtaa
EPI1946314                     atgagtcttctaaccgaggtcgaaacgcctaccaaaaacggatgggagtgcaactgcagcgattcaagtgatcctctcgttattgccgcaagtatcattgggatcttgcacttgatattgtggattcttgatcgccttttcttcaaatgcgtttatcgtcgccttaaatacggtttgaaaagagggccttctacggaaggagtacctgagtccatgagggaagagtaccggcaggaacagcagagtgctgtggatgttgacgatggtcattttgtcaacatagagctggagtaa
EPI1946322                     atgagtcttctaaccgaggtcgaaacgcctaccaaaaacggatgggagtgcaactgcagcgattcaagtgatcctctcgttattgccgcaagtatcattgggatcttgcacttgatattgtggattcttgatcgccttttcttcaaatgcgtttatcgtcgccttaaatacggtttgaaaagagggccttctacggaaggagtacctgagtccatgagggaagagtaccggcaggaacagcagagtgctgtggatgttgacgatggtcattttgtcaacatagagctggagtaa
EPI1946330                     atgagtcttctaaccgaggtcgaaacgcctaccaaaaacggatgggagtgcaactgcagcgattcaagtgaccctctcgttattgccgcaagtatcattgggatcttgcacttgatattgtggattcttgatcgccttttcttcaaatgcgtttatcgtcgccttaaatacggtttgaaaagagggccttctacggaaggagtacctgagtccatgagggaagagtaccggcaggaacagcagagtgctgtggatgttgacgatggtcattttgtcaacatagagctggagtaa
EPI1946338                     atgagtcttctaaccgaggtcgaaacgcctaccaaaaacggatgggagtgcaactgcagcgattcaagtgatcctctcgttattgccgcaagtatcattgggatcttgcacttgatattgtggattcttgatcgccttctcttcaaatgcgtttatcgtcgccttaaatacggtttgaaaagagggccttctacggaaggagtacctgagtccatgagggaagagtaccggcaggaacagcagagtgctgtggatgttgacgatggtcattttgtcaacatagagctggagtaa
EPI1946346                     atgagtcttctaaccgaggtcgaaacgcctaccaaaaacggatgggagtgcaactgcagcgattcaagtgatcctctcgttattgccgcaagtatcattgggatcttgcacttgatattgtggattcttgatcgccttttcttcaaatgcgtttatcgtcgccttaaatacggtttgaaaagagggccttctacggaaggagtacctgagtccatgagggaagagtaccggcaggaacagcagagtgctgtggatgttgacgatggtcattttgtcaacatagagctggagtaa
EPI1946354                     atgagtcttctaaccgaggtcgaaacgcctaccaaaaacggatgggagtgcaactgcagcgattcaagtgaccctctcgttattgccgcaagtatcattgggatcttgcacttgatattgtggattcttgatcgccttttcttcaaatgcgtttatcgtcgccttaaatacggtttgaaaagagggccttctacggaaggagtacctgagtccatgagggaagagtaccggcaggaacagcagagtgctgtggatgttgacgatggtcattttgtcaacatagagctggagtaa
EPI1946362                     atgagtcttctaaccgaggtcgaaacgcctaccaaaaacggatgggagtgcaactgcagcgattcaagtgatcctctcgttattaccgcaagtatcattgggatcttgcacttgatattgtggattcttgatcgccttttcttcaaatgcgtttatcgtcgccttaaatacggtttgaaaagagggccttctacggaaggagtacctgagtccatgagggaagagtaccggcaggaacagcagagtgctgtggatgttgacgatggtcattttgtcaacatagagctggagtaa
EPI1946370                     atgagtcttctaaccgaggtcgaaacgcctaccaaaaacggatgggagtgcaactgcagcgattcaagtgatcctctcgttattgccgcaagtatcattgggatcttgcacttgatattgtggattcttgatcgccttttcttcaaatgcgtttatcgtcgccttaaatacggtttgaaaagagggccttctacggaaggagtacctgagtccatgagggaagagtaccggcaggaacagcagagtgctgtggatgttgacgatggtcattttgtcaacatagagctggagtaa
EPI1946378                     atgagtcttctaaccgaggtcgaaacgcctaccaaaaacggatgggagtgcaactgcagcgattcaagtgatcctctcgttattgccgcaagtatcattgggatcttgcacttgatattgtggattcttgatcgccttttcttcaaatgcgtttatcgtcgccttaaatacggtttgaaaagagggccttctacggaaggagtacctgagtccatgagggaagagtaccggcaggaacagcagagtgctgtggatgttgacgatggtcattttgtcaacatagagctggagtaa
EPI1946386                     atgagtcttctaaccgaggtcgaaacgcctaccaaaaacggatgggagtgcaactgcagcgattcaagtgaccctctcgttattgccgcaagtatcattgggatcttgcacttgatattgtggattcttgatcgccttttcttcaaatgcgtttatcgtcgccttaaatacggtttgaaaagagggccttctacggaaggagtacctgagtccatgagggaagagtaccggcaggaacagcagagtgctgtggatgttgacgatggtcattttgtcaacatagagctggagtaa
EPI1946394                     atgagtcttctaaccgaggtcgaaacgcctaccaaaaacggatgggagtgcaactgcagcgattcaagtgatcctctcgttattgccgcaagtatcattgggatcttgcacttgatattgtggattcttgatcgccttttcttcaaatgcgtttatcgtcgccttaaatacggtttgaaaagagggccttctacggaaggagtacctgagtccatgagggaagagtaccggcaggaacagcagagtgctgtggatgttgacgatggtcattttgtcaacatagagctggagtaa
EPI1946402                     atgagtcttctaaccgaggtcgaaacgcctaccaaaaacggatgggagtgcaactgcagcgattcaagtgatcctctcgttattgccgcaagtatcattgggatcttgcacttgatattgtggattcttgatcgccttttcttcaaatgcgtttatcgtcgccttaaatacggtttgaaaagagggccttctacggaaggagtacctgagtccatgagggaagagtaccggcaggaacagcagagtgctgtggatgttgacgatggtcattttgtcaacatagagctggagtaa
EPI1947415                     atgagtcttctaaccgaggtcgaaacgcctaccaaaaacggatgggagtgcaactgcagcgattcaagtgaccctctcgttattgccgcaagtatcattgggatcttgcacttgatattgtggattcttgatcgccttttcttcaaatgcgtttatcgtcgccttaaatacggtttgaaaagagggccttctacggaaggagtacctgagtccatgagggaagagtaccggcaggaacagcagagtgctgtggatgttgacgatggtcattttgtcaacatagagctggagtaa
EPI1947423                     atgagtcttctaaccgaggtcgaaacgcctaccaaaaacggatgggagtgcaactgcagcgattcaagtgatcctctcgttattgccgcaagtatcattgggatcttgcacttgatattgtggattcttgatcgccttttcttcaaatgcgtttatcgtcgccttaaatacggtttgaaaagagggccttctacggaaggagtacctgagtccatgagggaagagtaccggcaggaacagcagagtgctgtggatgttgacgatggtcattttgtcaacatagagctggagtaa
EPI1947431                     atgagtcttctaaccgaggtcgaaacgcctaccaaaaacggatgggagtgcaactgcagcgattcaagtgatcctctcgttattgccgcaagtatcattgggatcttgcacttgatattgtggattcttgatcgccttttcttcaaatgcgtttatcgtcgccttaaatacggtttgaaaagagggccttctacggaaggagtacctgagtccatgagggaagagtaccggcaggaacagcagagtgctgtggatgttgacgatggtcattttgtcaacatagagctggagtaa
EPI1947439                     atgagtcttctaaccgaggtcgaaacgcctaccaaaaacggatgggagtgcaactgcagcgattcaagtgatcctctcgttattgccgcaagtatcattgggatcttgcacttgatattgtggattcttgatcgccttttcttcaaatgcgtttatcgtcgccttaaatacggtttgaaaagagggccttctacggaaggagtacctgagtccatgagggaagagtatcggcaggaacagcagagtgctgtggatgttgacgatggtcattttgtcaacatagagctggagtaa
EPI1949193                     atgagtcttctaaccgaggtcgaaacgcctaccaaaaacggatgggagtgcaactgcagcgattcaagtgatcctctcgttattgccgcaagtatcattgggatcttgcacttgatattgtggattcttgatcgccttttcttcaaatgcgtttatcgtcgccttaaatacggtttgaaaagagggccttctacggaaggagtacctgagtccatgagggaagagtaccggcaggaacagcagagtgctgtggatgttgacgatggtcattttgtcaacatagagctggagtaa
EPI1949201                     atgagtcttctaaccgaggtcgaaacgcctaccaaaaacggatgggagtgcaactgcagcgattcaagtgatcctctcgttattgccgcaagtatcattgggatcttgcacttgatattgtggattcttgatcgccttttcttcaaatgcgtttatcgtcgccttaaatacggtttgaaaagagggccttctacggaaggagtacctgagtccatgagggaagagtaccggcaggaacagcagagtgctgtggatgttgacgatggtcattttgtcaacatagagctggagtaa
EPI1949330                     atgagtcttctaaccgaggtcgaaacgcctaccaaaaacggatgggagtgcaactgcagcgattcaagtgatcctctcgttattgccgcaagtatcattgggatcttgcacttgatattgtggattcttgatcgccttttcttcaaatgcgtttatcgtcgccttaaatacggtttgaaaagagggccttctacggaaggagtacctgagtccatgagggaagagtaccggcaggaacagcagagtgctgtggatgttgacgatggtcattttgtcaacatagagctggagtaa
EPI1949877                     atgagtcttctaaccgaggtcgaaacgcctaccaaaaacggatgggagtgcaactgcagcgattcaagtgatcctctcgttattgccgcaagtatcattgggatcttgcacttgatattgtggattcttgatcgccttttcttcaaatgcgtttatcgtcgccttaaatacggtttgaaaagagggccttctacggaaggagtacctgagtccatgagggaagagtaccggcaggaacagcagagtgctgtggatgttgacgatggtcattttgtcaacatagagctggagtaa
EPI1949885                     atgagtcttctaaccgaggtcgaaacgcctaccaaaaacggatgggagtgcaactgcagcgattcaagtgatcctctcgttattgccgcaagtatcattgggatcttgcacttgatattgtggattcttgatcgccttttcttcaaatgcgtttatcgtcgccttaaatacggtttgaaaagagggccttctacggaaggagtacctgagtccatgagggaagagtaccggcaggaacagcagagtgctgtggatgttgacgatggtcattttgtcaacatagagctggagtaa
EPI1949893                     atgagtcttctaaccgaggtcgaaacgcctaccaaaaacggatgggagtgcaactgcagcgattcaagtgaccctctcgttattgccgcaagtatcattgggatcttgcacttgatattgtggattcttgatcgccttttcttcaaatgcgtttatcgtcgccttaaatacggtttgaaaagagggccttctacggaaggagtacctgagtccatgagggaagagtaccggcaggaacagcagagtgctgtggatgttgacgatggtcattttgtcaacatagagctggagtaa
EPI1949901                     atgagtcttctaaccgaggtcgaaacgcctaccaaaaacggatgggagtgcaactgcagcgattcaagtgaccctctcgttattgccgcaagtatcattgggatcttgcacttgatattgtggattcttgatcgccttttcttcaaatgcgtttatcgtcgccttaaatacggtttgaaaggagggccttctacggaaggagtgcctgagtccatgagggaagagtaccggcaggaacagcagagtgctgtggatgttgacgatggtcattttgtcaacatagagctggagtaa
EPI1950418                     atgagtcttctaaccgaggtcgaaacgcctaccaaaaacggatgggagtgcaactgcagcgattcaagtgatcctctcgttattgccgcaagtatcattgggatcttgcacttgatattgtggattcttgatcgccttttcttcaaatgcgtttatcgtcgccttaaatacggtttgaaaagagggccttctacggaaggagtacctgagtccatgagggaagagtaccggcaggaacagcagagtgctgtggatgttgacgatggtcattttgtcaacatagagctggagta?
EPI1950426                     atgagtcttctaaccgaggtcgaaacgcctaccaaaaacggatgggagtgcaactgcagcgattcaagtgatcctctcgttattgccgcaagtatcattgggatcttgcacttgatattgtggattcttgatcgccttttcttcaaatgcgtttatcgtcgccttaaatacggtttgaaaagagggccttctacggaaggagtacctgagtccatgagggaagagtaccggcaggaacagcagagtgctgtggatgttgacgatggtcattttgtcaacatagagctggagta?
EPI1950434                     atgagtcttctaaccgaggtcgaaacgcctaccaaaaacggatgggagtgcaactgcagcgattcaagtgatcctctcgttattgccgcaagtatcattgggatcttgcacttgatattgtggattcttgatcgccttttcttcaaatgcgtttatcgtcgccttaaatacggtttgaaaggagggccttctacggaaggagtacctgagtccatgagggaagagtaccggcaggaacagcagagtgctgtggatgttgacgatggtcattttgtcaacatagagctggagta?
EPI1950442                     atgagtcttctaaccgaggtcgaaacgcctaccaaaaacggatgggagtgcaactgcagcgattcaagtgatcctctcgttattgccgcaagtatcattgggatcttgcacttgatattgtggattcttgatcgccttttcttcaaatgcgtttatcgtcgccttaaatacggtttgaaaggagggccttctacggaaggagtacctgagtccatgagggaagagtaccggcaggaacagcagagtgctgtggatgttgacgatggtcattttgtcaacatagagctggagta?
EPI1950450                     atgagtcttctaaccgaggtcgaaacgcctaccaaaaacggatgggagtgcaactgcagcgattcaagtgatcctctcgttattgccgcaagtatcattgggatcttgcacttgatattgtggattcttgatcgccttttcttcaaatgcgtttatcgtcgccttaaatacggtttgaaaagagggccttctacggaaggagtacctgagtccatgagggaagagtaccggcaggaacagcagagtgctgtggatgttgacgatggtcattttgtcaacatagagctggagta?
EPI1950458                     atgagtcttctaaccgaggtcgaaacgcctaccaaaaacggatgggagtgcaactgcagcgattcaagtgatcctctcgttattgccgcaagtatcattgggatcttgcacttgatattgtggattcttgatcgccttttcttcaaatgcgtttatcgtcgccttaaatacggtttgaaaggagggccttctacggaaggagtacctgagtccatgagggaagagtaccggcaggaacagcagagtgctgtggatgttgacgatggtcattttgtcaacatagagctggagta?
EPI1950490                     atgagtcttctaaccgaggtcgaaacgcctaccaaaaacggatgggagtgcaactgcagcgattcaagtgaccctctcgttattgccgcaagtatcattgggatcttgcacttgatattgtggattcttgatcgccttttcttcaaatgcgtttatcgtcgccttaaatacggtttgaaaagagggccttctacggaaggagtacctgagtccatgagggaagagtaccggcaggaacagcagagtgctgtggatgttgacgatggtcattttgtcaacatagagctggagtaa
EPI1950882                     atgagtcttctaaccgaggtcgaaacgcctaccaaaaacggatgggagtgcaactgcagcgattcaagtgatcctctcgttattgccgcaagtatcattgggatcttgcacttgatattgtggattcttgatcgtcttttcttcaaatgcgtttatcgtcgccttaaatacggtttgaaaagagggccttctacggaaggagtacctgagtccatgagggaagagtaccggcaggaacagcagagtgctgtggatgttgacgatggtcattttgtcaacatagagctggagtaa
EPI1950890                     atgagtcttctaaccgaggtcgaaacgcctaccaaaaacggatgggagtgcaactgcagcgattcaagtgatcctctcgttattgccgcaagtatcattggaatcttgcacttgatattgtggattcttgatcgccttttcttcaaatgcgtttatcgtcgccttaaatacggtttgaaaagagggccttctacggaaggagtacctgagtccatgagggaagagtaccggcaggaacagcagagtgctgtggatgttgacgatggtcattttgtcaacatagagctggagtaa
EPI1951288                     atgagtcttctaaccgaggtcgaaacgcctaccaaaaacggatgggagtgcaactgcagcgattcaagtgatcctctcgttattgccgcaagtatcattgggatcttgcacttgatattgtggattcttgatcgccttttcttcaaatgcgtttatcgtcgccttaaatacggtttgaaaagagggccttctacggaaggagtacctgagtccatgagggaagagtaccggcaggaacagcagagtgctgtggatgttgacgatggtcattttgtcaacatagagctggagta?
EPI1951296                     atgagtcttctaaccgaggtcgaaacgcctaccaaaaacggatgggagtgcaactgcagcgattcaagtgatcctctcgttattgccgcaagtatcattgggatcttgcacttgatattgtggattcttgatcgccttttcttcaaatgcgtttatcgtcgccttaaatacggtttgaaaagagggccttctacggaaggagtacctgagtccatgagggaagagtaccggcaggaacagcagagtgctgtggatgttgacgatggtcattttgtcaacatagagctggagta?
EPI1951304                     atgagtcttctaaccgaggtcgaaacgcctaccaaaaacggatgggagtgcaactgcagcgattcaagtgatcctctcgttattgccgcaagtatcattgggatcttgcacttgatattgtggattcttgatcgccttttcttcaaatgcgtttatcgtcgccttaaatacggtttgaaaagagggccttctacggaaggagtacctgagtccatgagggaagagtaccggcaggaacagcagagtgctgtggatgttgacgatggtcattttgtcaacatagagctggagta?
EPI1951312                     atgagtcttctaaccgaggtcgaaacgcctaccaaaaacggatgggagtgcaactgcagcgattcaagtgatcctctcgttattgccgcaagtatcattgggatcttgcacttgatattgtggattcttgatcgccttttcttcaaatgcgtttatcgtcgccttaaatacggtttgaaaagagggccttctacggaaggagtacctgagtccatgagggaagagtaccggcaggaacagcagagtgctgtggatgttgacgatggtcattttgtcaacatagagctggagta?
EPI1951320                     atgagtcttctaaccgaggtcgaaacgcctaccaaaaacggatgggagtgcaactgcagcgattcaagtgatcctctcgttattgccgcaagtatcattgggatcttgcacttgatattgtggattcttgatcgccttttcttcaaatgcgtttatcgtcgccttaaatacggtttgaaaagagggccttctacggaaggagtacctgagtccatgagggaagagtaccggcaggaacagcagagtgctgtggatgttgacgatggtcattttgtcaacatagagctggagta?
EPI1951328                     atgagtcttctaaccgaggtcgaaacgcctaccaaaaacggatgggagtgcaactgcagcgattcaagtgatcctctcgttattgccgcaagtatcattgggatcttgcacttgatattgtggattcttgatcgccttttcttcaaatgcgtttatcgtcgccttaaatacggtttgaaaagagggccttctacggaaggagtacctgagtccatgagggaagagtaccggcaggaacagcagagtgctgtggatgttgacgatggtcattttgtcaacatagagctggagta?
EPI1956635                     atgagtcttctaaccgaggtcgaaacgcctaccaaaaacggatgggagtgcaactgcagcgattcaagtgatcctctcgttattgccgcaagtatcattgggatcttgcacttgatattgtggattcttgatcgccttttcttcaaatgcgtttatcgtcgccttaaatacggtttgaaaagagggccttctacggaaggagtacctgagtccatgagggaagagtaccggcaggaacagcagagtgctgtggatgttgacgatggtcattttgtcaacatagagctggagtaa
EPI1956651                     atgagtcttctaaccgaggtcgaaacgcctaccaaaaacggatgggagtgcaactgcagcgattcaagtgatcctctcgttattgccgcaagtatcattgggatcttgcacttgatattgtggattcttgatcgccttttcttcaaatgcgtttatcgtcgccttaaatacggtttgaaaagagggccttctacggaaggagtacctgagtccatgagggaagagtaccggcaggaacagcagagtgctgtggatgttgacgatggtcattttgtcaacatagagctggagtaa
EPI1958420                     atgagtcttctaaccgaggtcgaaacgcctaccaaaaacggatgggagtgcaactgcagcgattcaagtgatcctctcgttattgccgcaagtatcattgggatcttgcacttgatattgtggattcttgatcgccttttcttcaaatgcgtttatcgtcgccttaaatacggtttgaaaagagggccttctacggaaggagtacctgagtccatgagggaagagtaccggcaggaacagcagagtgctgtggatgttgacgatggtcattttgtcaacatagagctggagtaa
EPI1958436                     atgagtcttctaaccgaggtcgaaacgcctaccaaaaacggatgggagtgcaactacagcgattcaagtgaccctctcgttattgccgcaagtatcattgggatcttgcacttgatattgtggattcttgatcgccttttcttcaaatgcgtttatcgtcgccttaaatacggtttgaaaagagggccttctacggaaggagtacctgagtccatgagggaagagtaccggcaggaacagcagagtgctgtggatgttgacgatggtcattttgtcaacatagagctggagtaa
EPI1958444                     atgagtcttctaaccgaggtcgaaacgcctaccaaaaacggatgggagtgcaactgcagcgattcaagtgaccctctcgttattgccgcaagtatcattgggatcttgcacttgatattgtggattcttgatcgccttttcttcaaatgcgtttatcgtcgccttaaatacggtttgaaaagagggccttctacggaaggagtacctgagtccatgagggaagagtaccggcaggaacagcagagtgctgtggatgttgacgatggtcattttgtcaacatagagctggagtaa
EPI1958452                     atgagtcttctaaccgaggtcgaaacgcctaccaaaaacgtatgggagtgcaactgcagcgattcaagtgatcctctcgttattgccgcaagtatcattgggatcttgcacttgatattgtggattcttgatcgccttttcttcaaatgcgtttatcgtcgccttaaatacggtttgaaaagagggccttctacggaaggagtacctgagtccatgagggaagagtaccggcaggaacagcagagtgctgtggatgttgacgatggtcattttgtcaacatagagctggagtaa
EPI1958568                     atgagtcttctaaccgaggtcgaaacgcctaccaaaaacggatgggagtgcaactgcagcgattcaagtgatcctctcgttattgccgcaagtatcattgggatcttgcacttgatattgtggattcttgatcgccttttcttcaaatgcgtttatcgtcgccttaaatacggtttgaaaagagggccttctacggaaggagtacctgagtccatgagggaagagtaccggcaggaacagcagagtgctgtggatgttgacgatggtcattttgtcaacatagagctggagtaa
EPI1958728                     atgagtcttctaaccgaggtcgaaacgcctaccaaaaacggatgggagtgcaactgcagcgattcaagtgaccctctcgttattgccgcaagtatcattgggatcttgcacttgacattgtggattcttgatcgccttttcttcaaatgcgtttatcgtcgccttaaatacggtttgaaaagagggccttctacggaaggagtacctgagtccatgagggaagagtaccggcaggaacagcagagtgctgtggatgttgacgatggtcattttgtcaacatagagctggagtaa
EPI1958809                     atgagtcttctaaccgaggtcgaaacgcctaccaaaaacggatgggagtgcaactgcagcgattcaagtgatcctctcgttattgccgcaagtatcattgggatcttgcacttgatattgtggattcttgatcgccttttcttcaaatgcgtttatcgtcgccttaaatacggtttgaaaagagggccttctacggaaggagtacctgagtccatgagggaagagtaccggcaggaacagcagagtgctgtggatgttgacgatggtcattttgtcaacatagagctggagtaa
EPI1959422                     atgagtcttctaaccgaggtcgaaacgcctaccaaaaacggatgggagtgcaactgcagcgattcaagtgatcctctcgttattgccgcaagtatcattgggatcttgcacttgatattgtggattcttgatcgccttttcttcaaatgcgtttatcgtcgccttaaatacggtttgaaaagagggccttctacggaaggagtacctgagtccatgagggaagagtaccggcaggaacagcagagtgctgtggatgttgacgatggtcattttgtcaacatagagctggagtaa
EPI1959430                     atgagtcttctaaccgaggtcgaaacgcctaccaaaaacggatgggagtgcaactgcagcgattcaagtgatcctctcgttattgccgcaagtatcattgggatcttgcacttgatattgtggattcttgatcgccttttcttcaaatgcgtttatcgtcgccttaaatacggtttgaaaagagggccttctacggaaggagtacctgagtccatgagggaagagtaccggcaggaacagcagagtgctgtggatgttgacgatggtcattttgtcaacatagagctggagtaa
EPI1959438                     atgagtcttctaaccgaggtcgaaacgcctaccaaaaacggatgggagtgcaactgcagcgattcaagtgatcctctcgttattgccgcaagtatcattgggatcttgcacttgatattgtggattcttgatcgccttttcttcaaatgcgtttatcgtcgccttaaatacggtttgaaaagagggccttctacggaaggagtacctgagtccatgagggaagagtaccggcaggaacagcagagtgctgtggatgttgacgatggtcattttgtcaacatagagctggagtaa
EPI1959909                     atgagtcttctaaccgaggtcgaaacgcctaccaaaaacggatgggagtgcaactgcagcgattcaagtgatcctctcgttattgccgcaagtatcattgggatcttgcacttgatattgtggattcttgatcgccttttcttcaaatgcgtttatcgtcgccttaaatacggtttgaaaagagggccttctacggaaggagtacctgagtccatgagggaagagtaccggcaggaacagcagagtgctgtggatgttgacgatgatcattttgtcaacatagagctggagtaa
EPI1959919                     ?attatcttctaaccgaggtcgaaacgcctaccaaaaacggatgggagtgcaactgcagcgattcaagtgatcctctcgttattgccgcaagtatcattgggatcttgcacttgatattgtggattcttgatcgccttttcttcaaatgcgtttatcgtcgccttaaatacggtttgaaaagagggccttctacggaaggagtacctgagtccatgagggaagagtaccggcaggaacagcagagtgctgtggatgttgacgatggtcattttgtcaacatagagctggagtaa
EPI1961980                     atgagtcttctaaccgaggtcgaaacgcctaccaaaaacggatgggagtgcaactgcagcgattcaagtgatcctctcgttattgccgcaagtatcattgggatcttgcacttgatattgtggattcttgatcgccttttcttcaaatgcgtttatcgtcgacttaaatacggtttgaaaagagggccttctacggaaggagtacctgagtccatgagggaagagtaccggcaggaacagcagagtgctgtggatgttgacgatggtcattttgtcaacatagagctggagtaa
EPI1961988                     atgagtcttctaaccgaggtcgaaacgcctaccaaaaacggatgggagtgcaactgcagcgattcaagtgatcctctcgttattgccgcaagtatcattgggatcttgcacttgatattgtggattcttgatcgccttttcttcaaatgcgtttatcgtcgccttaaatacggtttgaaaagagggccttctacggaaggagtacctgagtccatgagggaagagtaccggcaggaacagcagagtgctgtggatgttgacgatggtcattttgtcaacatagagctagagtaa
EPI1961996                     atgagtcttctaaccgaggtcgaaacgcctaccaaaaacggatgggagtgcaactgcagcgattcaagtgatcctctcgttattgccgcaagtatcattgggatcttgcacttgatattgtggattcttgatcgccttttcttcaaatgcgtttatcgtcgccttaaatacggtttgaaaagagggccttctacggaaggagtacctgagtccatgagggaagagtaccggcaggaacagcagagtgctgtggatgttgacgatggtcattttgtcaacatagagctggagtaa
EPI1962004                     atgagtcttctaaccgaggtcgaaacgcctaccaaaaacggatgggagtgcaactgcagcgattcaagtgatcctctcgttattgccgcaagtatcattgggatcttgcacttgatattgtggattcttgatcgccttttcttcaaatgcgtttatcgtcgccttaaatacggtttgaaaagagggccttctacggaaggagtacctgagtccatgagggaagagtaccggcaggaacagcagagtgctgtggatgttgacgatggtcattttgtcaacatagagctggagtaa
EPI1962012                     atgagtcttctaaccgaggtcgaaacgcctaccaaaaacggatgggagtgcaactgcagcgattcaagtgatcctctcgttattgccgcaagtatcattgggatcttgcacttgatattgtggattcttgatcgccttttcttcaaatgcgtttatcgtcgccttaaatacggtttgaaaagagggccttctacggaaggagtacctgagtccatgagggaagagtaccggcaggaacagcagagtgctgtggatgttgacgatggtcattttgtcaacatagagctggagtaa
EPI1962020                     atgagtcttctaaccgaggtcgaaacgcctaccaaaaacggatgggagtgcaactgcagcgattcaagtgatcctctcgttattgccgcaagtatcattgggatcttgcacttgatattgtggattcttgatcgccttttcttcaaatgcgtttatcgtcgccttaaatacggtttgaaaagagggccttctacggaaggagtacctgagtccatgagggaagagtaccggcagaaacagcagagtgctgtggatgttgacgatggtcattttgtcaacatagagctggagtaa
EPI1962028                     atgagtcttctaaccgaggtcgaaacgcctaccaaaaaaggatgggagtgcaactgcagcgattcaagtgatcctctcgttattgccgcaagtatcattgggatcttgcacttgatattgtggattcttgatcgccttttcttcaaatgcgtttatcgtcgccttaaatacggtttgaaaagagggccttctacggaaggagtacctgagtccatgagggaagagtaccggcaggaacagcagagtgctgtggatgttgacgatggtcattttgtcaacatagagctggagtaa
EPI1962036                     atgagtcttctaaccgaggtcgaaacgcctaccaaaaaaggatgggagtgcaactgcagcgattcaagtgatcctctcgttattgccgcaagtatcattgggatcttgcacttgatattgtggattcttgatcgccttttcttcaaatgcgtttatcgtcgccttaaatacggtttgaaaagagggccttctacggaaggagtacctgagtccatgagggaagagtaccggcaggaacagcagagtgctgtggatgttgacgatggtcattttgtcaacatagagctggagtaa
EPI1962044                     atgagtcttctaaccgaggtcgaaacgcctaccaaaaacggatgggagtgcaactgcagcgattcaagtgatcctctcgttattgccgcaagtatcattgggatcttgcacttgatattgtggattcttgatcgccttttcttcaaatgcgtttatcgtcgccttaaatacggtttgaaaagagggccttctacggaaggagtacctgagtccatgagggaagagtaccggcaggaacagcagagtgctgtggatgttgacgatggtcattttgtcaacatagagctggagtaa
EPI1962052                     atgagtcttctaaccgaggtcgaaacgcctaccaaaaacggatgggagtgcaactgcagcgattcaagtgatcctctcgttattgccgcaagtatcattgggatcttgcacttgatattgtggattcttgatcgccttttcttcaaatgcgtttatcgtcgccttaaatacggtttgaaaagagggccttctacggaaggagtacctgagtccatgagggaagagtaccggcaggaacagcagagtgctgtggatgttgacgatggtcattttgtcaacatagagctggagtaa
EPI1962060                     atgagtcttctaaccgaggtcgaaacgcctaccaaaaacggatgggagtgcaactgcagcgattcaagtgatcctctcgttattgccgcaagtatcattgggatcttgcacttgatattgtggattcttgatcgccttttcttcaaatgcgtttatcgtcgccttaaatacggtttgaaaagagggccttctacggaaggagtacctgagtccatgagggaagagtaccggcaggaacagcagagtgctgtggatgttgacgatggtcattttgtcaacatagagctagagtaa
EPI1962068                     atgagtcttctaaccgaggtcgaaacgcctaccaaaaacggatgggagtgcaactgcagcgattcaagtgatcctctcgttattgccgcaagtatcattgggatcttgcacttgatattgtggattcttgatcgccttttcttcaaatgcgtttatcgtcgccttaaatacggtttgaaaagagggccttctacggaaggagtacctgagtccatgagggaagagtaccggcaggaacagcagagtgctgtggatgttgacgatggtcattttgtcaacatagagctggagtaa
EPI1962076                     atgagtcttctaaccgaggtcgaaacgcctaccaaaaacggatgggagtgcaactgcagcgattcaagtgatcctctcgttattgccgcaagtatcattgggatcttgcacttgatattgtggattcttgatcgccttttcttcaaatgcgtttatcgtcgccttaaatacggtttgaaaagagggccttctacggaaggagtacctgagtccatgagggaagagtaccggcaggaacagcagagtgctgtggatgttgacgatggtcattttgtcaacatagagctggagtaa
EPI1962084                     atgagtcttctaaccgaggtcgaaacgcctaccaaaaacggatgggagtgcaactgcagcgattcaagtgatcctctcgttattgccgcaagtatcattgggatcttgcacttgatattgtggattcttgatcgccttttcttcaaatgcgtttatcgtcgccttaaatacggtttgaaaagagggccttctacggaaggagtacctgagtccatgagggaagagtaccggcaggaacagcagagtgctgtggatgttgacgatggtcattttgtcaacatagagctggagtaa
EPI1962092                     atgagtcttctaaccgaggtcgaaacgcctaccaaaaacggatgggagtgcaactgcagcgattcaagtgatcctctcgttattgccgcaagtatcattgggatcttgcacttgatattgtggattcttgatcgccttttcttcaaatgcgtttatcgtcgccttaaatacggtttgaaaagagggccttctacggaaggagtacctgagtccatgagggaagagtaccggcaggaacagcagagtgctgtggatgttgacgatggtcattttgtcaacatagagctggagtaa
EPI1962100                     atgagtcttctaaccgaggtcgaaacgcctaccaaaaacggatgggagtgcaactgcagcgattcaagtgatcctctcgttattgccgcaagtatcattgggatcttgcacttgatattgtggattcttgatcgccttttcttcaaatgcgtttatcgtcgccttaaatacggtttgaaaagagggccttctacggaaggagtacctgagtccatgagggaagagtaccggcaggaacagcagagtgctgtggatgttgacgatggtcattttgtcaacatagagctggagtaa
EPI1962108                     atgagtcttctaaccgaggtcgaaacgcctaccaaaaaaggatgggagtgcaactgcagcgattcaagtgatcctctcgttattgccgcaagtatcattgggatcttgcacttgatattgtggattcttgatcgccttttcttcaaatgcgtttatcgtcgccttaaatacggtttgaaaagagggccttctacggaaggagtacctgagtccatgagggaagagtaccggcaggaacagcagagtgctgtggatgttgacgatggtcattttgtcaacatagagctggagtaa
EPI1962116                     atgagtcttctaaccgaggtcgaaacgcctaccaaaaaaggatgggagtgcaactgcagcgattcaagtgatcctctcgttattgccgcaagtatcattgggatcttgcacttgatattgtggattcttgatcgccttttcttcaaatgcgtttatcgtcgccttaaatacggtttgaaaagagggccttctacggaaggagtacctgagtccatgagggaagagtaccggcagggacagcagagtgctgtggatgttgacgatggtcattttgtcaacatagagctggagtaa
EPI1962124                     atgagtcttctaaccgaggtcgaaacgcctaccaaaaacggatgggagtgcaactgcagcgattcaagtgatcctctcgttattgccgcaagtatcattgggatcttgcacttgatattgtgggttcttgatcgccttttcttcaaatgcgtttatcgtcgccttaaatacggtttgaaaagagggccttctacggaaggagtacctgagtccatgagggaagagtaccggcaggaacagcagagtgctgtggatgttgacgatggtcattttgtcaacatagagctggagtaa
EPI1962129                     atgagtcttctaaccgaggtcgaaacgcctaccaaaaacggatgggagtgcaactgcagcgattcaagtgatcctcttgttattgccgcaagtatcattgggatcttgcacttgatattgtggattcttgatcgccttttcttcaaatacgtttatcgtcgccttaaatacggtttgaaaagagggccttctatggaaggagtacctgagtccatgagggaagagtaccggcaggaacagcagagtgctgtggatgttgacgatggtcattttgtcaacatagagctggagtaa
EPI1963307                     atgagtcttctaaccgaggtcgaaacgcctaccaaaaacggatgggagtgcaactgcagcgattcaagtgatcctctcgttattgccgcaagtatcattgggatcttgcacttgatattgtggattcttgatcgccttttcttcaaatgcgtttatcgtcgccttaaatacggtttgaaaagagggccttctacggaaggagtacctgagtccatgagggaagagtaccggcaggaacagcagagtgctgtggatgttgacgatggtcattttgtcaacatagagctggagtaa
EPI1963315                     atgagtcttctaaccgaggtcgaaacgcctaccaaaaacggatgggagtgcaactgcagcgattcaagtgatcctctcgttattgccgcaagtatcattgggatcttgcacttgatattgtggattcttgatcgccttttcttcaaatgcgtttatcgtcgccttaaatacggtttgaaaagagggccttctacggaaggagtacctgagtccatgagggaagagtaccggcaggaacagcagaatgctgtggatgttgacaatggtcattttgtcaacatagagctggagtaa
EPI1963323                     atgagtcttctaaccgaggtcgaaacgcctaccaaaaacggatgggagtgcaactgcagcgattcaagtgatcctctcgttattgccgcaagtatcattgggatcttgcacttgatattgtggattcttgatcgccttttcttcaaatgcgtttatcgtcgccttaaatacggtttgaaaagagggccttctacggaaggagtacctgagtccatgagggaagagtaccggcaggaacagcagagtgctgtggatgttgacgatggtcattttgtcaacatagagctggagtaa
EPI1963347                     atgagtcttctaaccgaggtcgaaacgcctaccaaaaacggatgggagtgcaactgcagcgattcaagtgatcctctcgttattgccgcaagtatcattgggatcttgcacttgatattgtggattcttgatcgccttttcttcaaatgcgtttatcgtcgccttaaatacggtttgaaaagagggccttctacggaaggagtacctgagtccatgagggaagagtaccggcaggaacagcagagtgctgtggatgttgacgatggtcattttgtcaacatagagctggagtaa
EPI1963355                     atgagtcttctaaccgaggtcgaaacgcctaccaaaaacggatgggagtgcaactgcagcgattcaagtgatcctctcgttattgccgcaagtatcattgggatcttgcacttgatattgtggattcttgatcgccttttcttcaaatgcgtttatcgtcgccttaaatacggtttgaaaagagggccttctacggaaggagtacctgagtccatgagggaagagtaccggcaggaacagcagagtgctgtggatgttgacgatggtcattttgtcaacatagagctggagtaa
EPI1963363                     atgagtcttctaaccgaggtcgaaacgcctaccaaaaacggatgggagtgcaactgcagcgattcaagtgatcctctcgttattgccgcaagtatcattgggatcttgcacttgatattgtggattcttgatcgccttttcttcaaatgcgtttatcgtcgccttaaatacggtttgaaaagagggccttctacggaaggagtacctgagtccatgagggaagagtaccggcaggaacagcagagtgctgtggatgttgacgatggtcattttgtcaacatagagctggagtaa
EPI1963371                     atgagtcttctaaccgaggtcgaaacgcctaccaaaaacggatgggagtgcaactgcagcgattcaagtgatcctctcgttattgccgcaagtatcattgggatcttgcacttgatattgtggattcttgatcgccttttcttcaaatgcgtttatcgtcgccttaaatacggtttgaaaagagggccttctacggaaggagtacctgagtccatgagggaagagtaccggcaggaacagcagaatgctgtggatgttgacaatggtcattttgtcaacatagagctggagtaa
EPI1963379                     atgagtcttctaaccgaggtcgaaacgcctaccaaaaacggatgggagtgcaactgcagcgattcaagtgaccctctcgttattgccgcaagtatcattgggatcttgcacttgatattgtggattcttgatcgccttttcttcaaatgcgtttatcgtcgccttaaatacggtttgaaaagagggccttctacggaaggagtacctgagtccatgagggaagagtaccggcaggaacagcagagtgctgtggatgttgacgatggtcattttgtcaacatagagctggagtaa
EPI1963387                     atgagtcttctaaccgaggtcgaaacgcctaccaaaaacggatgggagtgcaactgcagcgattcaagtgaccctctcgttattgccgcaagtatcattgggatcttgcacttgatattgtggattcttgatcgccttttcttcaaatgcgtttatcgtcgccttaaatacggtttgaaaagagggccttctacggaaggagtacctgagtccatgagggaagagtaccggcaggaacagcagagtgctgtggatgttgacgatggtcattttgtcaacatagagctggagtaa
EPI1963395                     atgagtcttctaaccgaggtcgaaacgcctaccaaaaacggatgggagtgcaactgcagcgattcaagtgaccctctcgttattgccgcaagtatcattgggatcttgcacttgatattgtggattcttgatcgccttttcttcaaatgcgtttatcgtcgccttaaatacggtttgaaaagagggccttctacggaaggagtacctgagtccatgagggaagagtaccggcaggaacagcagagtgctgtggatgttgacgatggtcattttgtcaacatagagctggagtaa
EPI1963852                     atgagtcttctaaccgaggtcgaaacgcctaccaaaaacggatgggagtgcaactgcagcgattcaagtgatcctctcgttattgccgcaagtatcattgggatcttgcacttgatattgtggattcttgatcgccttttcttcaaatgcgtttatcgtcgccttaaatacggtttgaaaagagggccttctacggaaggagtacctgagtccatgagggaagagtaccggcaggaacagcagagtgctgtggatgttgacgatggtcattttgtcaacatagagctggagtaa
EPI1963860                     atgagtcttctaaccgaggtcgaaacgcctaccaaaaacggatgggagtgcaactgcagcgattcaagtgatcctctcgttattgccgcaagtatcattgggatcttgcacttgatattgtggattcttgatcgccttttcttcaaatgcgtttatcgtcgccttaaatacggtttgaaaagagggccttctacggaaggagtacctgagtccatgagggaagagtaccggcaggaacagcagagtgctgtggatgttgacgatggtcattttgtcaacatagagctggagtaa
EPI1963868                     atgagtcttctaaccgaggtcgaaacgcctaccaaaaacggatgggagtgcaactgcagcgattcaagtgatcctctcgttattgccgcaagtatcattgggatcttgcacttgatattgtggattcttgatcgccttttcttcaaatgcgtttatcgtcgccttaaatacggtttgaaaagagggccttctacggaaggagtacctgagtccatgagggaagagtaccggcaggaacagcagagtgctgtggatgttgacgatggtcattttgtcaacatagagctggagtaa
EPI1963876                     atgagtcttctaaccgaggtcgaaacgcctaccaaaaacggatgggagtgcaactgcagcgattcaagtgatcctctcgttattgccgcaagtatcattgggatcttgcacttgatattgtggattcttgatcgccttttcttcaaatgcgtttatcgtcgccttaaatacggtttgaaaagagggccttctacggaaggagtacctgagtccatgagggaagagtaccggcaggaacagcagagtgctgtggatgttgacgatggtcattttgtcaacatagagctggagtaa
EPI1963884                     atgagtcttctaaccgaggtcgaaacgcctaccaaaaacggatgggagtgcaactgcagcgattcaagtgatcctctcgttattgccgcaagtatcattgggatcttgcacttgatattgtggattcttgatcgccttttcttcaaatgcgtttatcgtcgccttaaatacggtttgaaaagagggccttctacggaaggagtacctgagtccatgagggaagagtaccggcaggaacagcagagtgctgtggatgttgacgatggtcattttgtcaacatagagctggagtaa
EPI1963892                     atgagtcttctaaccgaggtcgaaacgcctaccaaaaacggatgggagtgcaactgcagcgattcaagtgatcctctcgttattgccgcaagtatcattgggatcttgcacttgatattgtggattcttgatcgccttttcttcaaatgcgtttatcgtcgccttaaatacggtttgaaaagagggccttctacggaaggagtacctgagtccatgagggaagagtaccggcaggaacagcagagtgctgtggatgttgacgatggtcattttgtcaacatagagctggagtaa
EPI1963900                     atgagtcttctaaccgaggtcgaaacgcctaccaaaaacggatgggagtgcaactgcagcgattcaagtgatcctctcgttattgccgcaagtatcattgggatcttgcacttgatattgtggattcttgatcgccttttcttcaaatgcgtttatcgtcgccttaaatacggtttgaaaagagggccttctacggaaggagtacctgagtccatgagggaagagtaccggcaggaacagcagagtgctgtggatgttgacgatggtcattttgtcaacatagagctggagtaa
EPI1965208                     atgagtcttctaaccgaggtcgaaacgcctaccaaaaacggatgggagtgcaactgcagcgattcaagtgatcctctcgttattgccgcaagtatcattgggatcttgcacttgatattgtggattcttgatcgccttttcttcaaatgcgtttatcgtcgccttaaatacggtttgaaaagagggccttctacggaaggagtacctgagtccatgagggaagagtaccggcaggaacagcagagtgctgtggatgttgacgatggtcattttgtcaacatagagctggagtaa
EPI1965216                     atgagtcttctaaccgaggtcgaaacgcctaccaaaaacggatgggagtgcaactgcagcgattcaagtgatcctctcgttattgccgcaagtatcattgggatcttgcacttgatattgtggattcttgatcgccttttcttcaaatgcgtttatcgtcgccttaaatacggtttgaaaagagggccttctacggaaggagtacctgagtccatgagggaagagtaccggcaggaacagcagagtgctgtggatgttgacgatggtcattttgtcaacatagagctggagtaa
EPI1965224                     atgagtcttctaaccgaggtcgaaacgcctaccaaaaacggatgggagtgcaactgcagcgattcaagtgatcctctcgttattgccgcaagtatcattgggatcttgcacttgatattgtggattcttgatcgccttttcttcaaatgcgtttatcgtcgccttaaatacggtttgaaaagagggccttctacggaaggagtacctgagtccatgagggaagagtaccggcaggaacagcagagtgctgtggatgttgacgatggtcattttgtcaacatagagctggagtaa
EPI1965232                     atgagtcttctaaccgaggtcgaaacgcctaccaaaaacggatgggagtgcaactgcagcgattcaagtgatcctctcgttattgccgcaagtatcattgggatcttgcacttgatattgtggattcttgatcgccttttcttcaaatgcgtttatcgtcgccttaaatacggtttgaaaagagggccttctacggaaggagtacctgagtccatgagggaagagtaccggcaggaacagcagagtgctgtggatgttgacgatggtcattttgtcaacatagagctggagtaa
EPI1965256                     atgagtcttctaaccgaggtcgaaacgcctaccaaaaacggatgggagtgcaactgcagcgattcaagtgatcctctcgttattgccgcaagtatcattgggatcttgcacttgatattgtggattcttgatcgccttttcttcaaatgcgtttatcgtcgccttaaatacggtttgaaaagagggccttctacggaaggagtacctgagtccatgagggaagagtaccggcaggaacagcagagtgctgtggatgttgacgatggtcattttgtcaacatagagctggagtaa
EPI1965264                     atgagtcttctaaccgaggtcgaaacgcctaccaaaaacggatgggagtgcaactgcagcgattcaagtgatcctctcgttattgccgcaagtatcattgggatcttgcacttgatattgtggattcttgatcgccttttcttcaaatgcgtttatcgtcgccttaaatacggtttgaaaagagggccttctacggaaggagtacctgagtccatgagggaagagtaccggcaggaacagcagagtgctgtggatgttgacgatggtcattttgtcaacatagagctggagtaa
EPI1965997                     atgagtcttctaaccgaggtcgaaacgcctaccaaaaacggatgggagtgcaactgcagcgattcaagtgatcctctcgttattgccgcaagtatcattgggatcttgcacttgatattgtggattcttgatcgccttttcttcaaatgcgtttatcgtcgccttaaatacggtttgaaaagagggccttctacggaaggagtacctgagtccatgagggaagagtaccggcaggaacagcagagtgctgtggatgttgacgatggtcattttgtcaacatagagctggagtaa
EPI1966004                     atgagtcttctaaccgaggtcgaaacgcctaccaaaaacggatgggagtgcaactgcagcgattcaagtgatcctctcgttattgccgcaagtatcattgggatcttgcacttgatattgtggattcttgatcgccttttcttcaaatgcgtttatcgtcgccttaaatacggtttgaaaagagggccttctacggaaggagtacctgagtccatgagggaagagtaccggcaggaacagcagagtgctgtggatgttgacgatggtcattttgtcaacatagagctggagtaa
EPI1966014                     atgagtcttctaaccgaggtcgaaacgcctaccaaaaacggatgggagtgcaactgcagcgattcaagtgaccctctcgttattgctgcaagtatcattgggatcttgcacttgatattgtggattcttgatcgccttttcttcaaatgcgtttatcgtcgccttaaatacggtttgaaaagagggccttctacggaaggagtacctgagtccatgagggaagagtaccggcaggaacagcagagtgctgtggatgttgacgatggtcattttgtcaacatagagctggagtaa
EPI1966208                     atgagtcttctaaccgaggtcgaaacgcctaccaaaaacggatgggagtgcaactgcagcgattcaagtgatcctctcgttattgccgcaagtatcattgggatcttgcacttgatattgtggattcttgatcgccttttcttcaaatgcgtttatcgtcgccttaaatacggtttgaaaagagggccttctacggaaggagtacctgagtccatgagggaagagtaccggcaggaacagcagagtgctgtggatgttgacgatggtcattttgtcaacatagagctggagtaa
EPI1966216                     atgagtcttctaaccgaggtcgaaacgcctaccaaaaacggatgggagtgcaactgcagcgattcaaatgatcctctcgttattgccgcaagtatcattgggatcttgcacttgatattgtggattcttgatcgccttttcttcaaatgcgtttatcgtcgccttaaatacggtttgaaaagagggccttctacggaaggagtacctgagtccatgagggaagagtaccggcaggaacagcagaatgctgtggatgttgacaatggtcattttgtcaacatagagctggagtaa
EPI1966224                     atgagtcttctaaccgaggtcgaaacgcctaccaaaaacggatgggagtgcaactgcagcgattcaagtgatcctctcgttattgccgcaagtatcattgggatcttgcacttgatattgtggattcttgatcgccttttcttcaaatgcgtttatcgtcgccttaaatacggtttgaaaagagggccttctacggaaggagtacctgagtccatgagggaagagtaccggcaggaacagcagagtgctgtggatgttgacgatggtcattttgtcaacatagagctggagtaa
EPI1966232                     atgagtcttctaaccgaggtcgaaacgcctaccaaaaacgaatgggagtgcaactgcagcgattcaagtgatcctctcgttattgccgcaagtatcattgggatcttgcacttgatattgtggattcttgatcgccttttcttcaaatgcgtttatcgtcgccttaaatacggtttgaaaagagggccttctacggaaggagtacctgagtccatgagggaagagtaccggcaggaacagcagagtgctgtggatgttgacgatggtcattttgtcaacatagagctggagtaa
EPI1966248                     atgagtcttctaaccgaggtcgaaacgcctaccaaaaacggatgggagtgcaactgcagcgattcaagtgatcctctcgttattgccgcaagtatcattgggatcttgcacttgatattgtggattcttgatcgccttttcttcaaatgcgtttatcgtcgccttaaatacggtttgaaaagagggccttctacggaaggagtacctgagtccatgagggaagagtaccggcaggaacagcagagtgctgtggatgttgacgatggtcattttgtcaacatagagctggagtaa
EPI1966256                     atgagtcttctaaccgaggtcgaaacgcctaccaaaaacggatgggagtgcaactgcagcgattcaagtgatcctctcgttattgccgcaagtatcattgggatcttgcacttgatattgtggattcttgatcgccttttcttcaaatgcgtttatcgtcgccttaaatacggtttgaaaagagggccttctacggaaggagtacctgagtccatgagggaagagtaccggcaggaacagcagagtgctgtggatgttgacgatggtcattttgtcaacatagagctggagtaa
EPI1966265                     atgagtcttctaaccgaggtcgaaacgcctaccaaaaacggatgggagtgcaactgcagcgattcaagtgatcctctcgttattgccgcaagtatcattgggatcttgcacttgatattgtggattcttgatcgccttttcttcaaatgcgtttatcgtcgccttaaatacggtttgaaaagagggccttctacggaaggagtacctgagtccatgagggaagagtaccggcaggaacagcagagtgctgtggatgttgacgatggtcattttgtcaacatagagctggagtaa
EPI1966273                     atgagtcttctaaccgaggtcgaaacgcctaccaaaaacggatgggagtgcaactgcagcgattcaagtgatcctctcgttattgccgcaagtatcattgggatcttgcacttgatattgtggattcttgatcgccttttcttcaaatgcgtttatcgtcgccttaaatacggtttgaaaagagggccttctacggaaggagtacctgagtccatgagggaagagtaccggcaggaacagcagagtgctgtggatgttgacgatggtcattttgtcaacatagagctggagtaa
EPI1966949                     atgagtcttctaaccgaggtcgaaacgcctaccaaaaacggatgggagtgcaactgcagcgattcaagtgatcctctcgttattgccgcaagtatcattgggatcttgcacttgatattgtggattcttgatcgccttttcttcaaatgcgtttatcgtcgccttaaatacggtttgaaaagagggccttctacggaaggagtacctgagtccatgagggaagagtaccggcaggaacagcagagtgctgtggatgttgacgatggtcattttgtcaacatagagctggagtaa
EPI1966957                     atgagtcttctaaccgaggtcgaaacgcctaccaaaaacggatgggagtgcaactgcagcgattcaagtgatcctctcgttattgccgcaagtatcattgggatcttgcacttgatattgtggattcttgatcgccttttcttcaaatgcgtttatcgtcgccttaaatacggtttgaaaagagggccttctacggaaggagtacctgagtccatgagggaagagtaccggcaggaacagcagagtgctgtggatgttgacgatggtcattttgtcaacatagagctggagtaa
EPI1966965                     atgagtcttctaaccgaggtcgaaacgcctaccaaaaacggatgggagtgcaactgcagcgattcaagtgatcctctcgttattgccgcaagtatcattgggatcttgcacttgatattgtggattcttgatcgccttttcttcaaatgcgtttatcgtcgccttaaatacggtttgaaaagagggccttctacggaaggagtacctgagtccatgagggaagagtaccggcaggaacagcagagtgctgtggatgttgacgatggtcattttgtcaacatagagctggagtaa
EPI1966973                     atgagtcttctaaccgaggtcgaaacgcctaccaaaaacggatgggagtgcaactgcagcgattcaagtgatcctctcgttattgccgcaagtatcattgggatcttgcacttgatattgtggattcttgatcgccttttcttcaaatgcgtttatcgtcgccttaaatacggtttgaaaagagggccttctacggaaggagtacctgagtccatgagggaagagtaccggcaggaacagcagagtgctgtggatgttgacgatggtcattttgtcaacatagagctggagtaa
EPI1966981                     atgagtcttctaaccgaggtcgaaacgcctaccaaaaacggatgggagtgcaactgcagcgattcaagtgatcctctcgttattgccgcaagtatcattgggatcttgcacttgatattgtggattcttgatcgccttttcttcaaatgcgtttatcgtcgccttaaatacggtttgaaaagagggccttctacggaaggagtacctgagtccatgagggaagagtaccggcaggaacagcagagtgctgtggatgttgacgatggtcattttgtcaacatagagctggagtaa
EPI1966989                     atgagtcttctaaccgaggtcgaaacgcctaccaaaaacggatgggagtgcaactgcagcgattcaagtgatcctctcgttattgccgcaagtatcattgggatcttgcacttgatattgtggattcttgatcgccttttcttcaaatgcgtttatcgtcgccttaaatacggtttgaaaagagggccttctacggaaggagtacctgagtccatgagggaagagtaccggcaggaacagcagagtgctgtggatgttgacgatggtcattttgtcaacatagagctggagtaa
EPI1966996                     atgagtcttctaaccgaggtcgaaacgcctaccaaaaacggatgggagtgcaactgcagcgattcaagtgatcctctcgttattgccgcaagtatcattgggatcttgcacttgatattgtggattcttgatcgccttttcttcaaatgcgtttatcgtcgccttaaatacggtttgaaaagagggccttctacggaaggagtacctgagtccatgagggaagagtaccggcaggaacagcagagtgctgtggatgttgacgatggtcattttgtcaacatagagctggagtaa
EPI1967004                     atgagtcttctaaccgaggtcgaaacgcctaccaaaaacggatgggagtgcaactgcagcgattcaagtgatcctctcgttattgccgcaagtatcattgggatcttgcacttgatattgtggattcttgatcgccttttcttcaaatgcgtttatcgtcgccttaaatacggtttgaaaagagggccttctacggaaggagtacctgagtccatgagggaagagtaccggcaggaacagcagagtgctgtggatgttgacgatggtcattttgtcaacatagagctggagtaa
EPI1967012                     atgagtcttctaaccgaggtcgaaacgcctaccaaaaacggatgggagtgcaactgcagcgattcaagtgatcctctcgttattgccgcaagtatcattgggatcttgcacttgatattgtggattcttgatcgccttttcttcaaatgcgtttatcgtcgccttaaatacggtttgaaaagagggccttctacggaaggagtacctgagtccatgagggaagagtaccggcaggaacagcagagtgctgtggatgttgacgatggtcattttgtcaacatagagctggagtaa
EPI1967020                     atgagtcttctaaccgaggtcgaaacgcctaccaaaaaaggatgggagtgcaactgcagcgattcaagtgatcctctcgttattgccgcaagtatcattgggatcttgcacttgatattgtggattcttgatcgccttttcttcaaatgcgtttatcgtcgccttaaatacggtttgaaaagagggccttctacggaaggagtacctgagtccatgagggaagagtaccggcaggaacagcagagtgctgtggatgttgacgatggtcattttgtcaacatagagctggagtaa
EPI1967028                     atgagtcttctaaccgaggtcgaaacgcctaccaaaaacggatgggagtgcaactgcagcgattcaagtgatcctctcgttattgccgcaagtatcattgggatcttgcacttgatattgtggattcttgatcgccttttcttcaaatgcgtttatcgtcgccttaaatacggtttgaaaagagggccttctacggaaggagtacctgagtccatgagggaagagtaccggcaggaacagcagagtgctgtggatgttgacgatggtcattttgtcaacatagagctggagtaa
EPI1967525                     atgagtcttctaaccgaggtcgaaacgcctaccaaaaacggatgggagtgcaactgcagcgattcaagtgatcctctcgttattgccgcaagtatcattgggatcttgcacttgatattgtggattcttgatcgccttttcttcaaatgcgtttatcgtcgccttaaatacggtttgaaaagagggccttctacggaaggagtacctgagtccatgagggaagagtaccggcaggaacagcagagtgctgtggatgttgacgatggtcattttgtcaacatagagctggagtaa
EPI1967533                     atgagtcttctaaccgaggtcgaaacgcctaccaaaaacggatgggagtgcaactgcagcgattcaagtgatcctctcgttattgccgcaagtatcattgggatcttgcacttgatattgtggattcttgatcgccttttcttcaaatgcgtttatcgtcgccttaaatacggtttgaaaagagggccttctacggaaggagtacctgagtccatgagggaagagtaccggcaggaacagcagagtgctgtggatgttgacgatggtcattttgtcaacatagagctggagtaa
EPI1968924                     atgagtcttctaaccgaggtcgaaacgcctaccaaaaacggatgggagtgcaactgcagcgattcaagtgatcctctcgttattgccgcaagtatcattgggatcttgcacttgatattgtggattcttgatcgccttttcttcaaatgcgtttatcgtcgccttaaatacggtttgaaaagagggccttctacggaaggagtacctgagtccatgagggaagagtaccggcaggaacagcagagtgctgtggatgttgacgatggtcattttgtcaacatagagctggagtaa
EPI1970949                     atgagtcttctaaccgaggtcgaaacgcctaccaaaaacggatgggagtgcaactgcagcgattcaagtgatcctctcgttattgccgcaagtatcattgggatcttgcacttgatattgtggattcttgatcgccttttcttcaaatgcgtttatcgtcgccttaaatacggtttgaaaagagggccttctacggaaggagtacctgagtccatgagggaagagtaccggcaggaacagcagagtgctgtggatgttgacgatggtcattttgtcaacatagagctggagtaa
EPI1980399                     atgagtcttctaaccgaggtcgaaacgcctaccaaaaacggatgggagtgcaactgcagcgattcaagtgatcctctcgttattgccgcaagtatcattgggatcttgcacttgatattgtggattcttgatcgccttttcttcaaatgcgtttatcgtcgccttaaatacggtttgaaaagagggccttctacggaaggagtacctgagtccatgagggaagagtaccggcaggaacagcagagtgctgtggatgttgacgatggtcattttgtcaacatagagctggagta?
EPI1980416                     atgagtcttctaaccgaggtcgaaacgcctaccaaaaacggatgggagtgcaactgcagcgattcaagtgatcctctcgttattgccgcaagtatcattgggatcttgcacttgatattgtggattcttgatcgccttttcttcaaatgcgtttatcgtcgccttaaatacggtttgaaaagagggccttctacggaaggagtacctgagtccatgagggaagagtaccggcaggaacagcagagtgctgtggatgttgacgatggtcattttgtcaacatagagctggagta?
EPI1980432                     atgagtcttctaaccgaggtcgaaacgcctaccaaaaacggatgggagtgcaactgcagcgattcaagtgatcctctcgttattgccgcaagtatcattgggatcttgcacttgatattgtggattcttgatcgccttttcttcaaatgcgtttatcgtcgccttaaatacggtttgaaaagagggccttctacggaaggagtacctgagtccatgagggaagagtaccggcaggaacagcagagtgctgtggatgttgacgatggtcattttgtcaacatagagctggagta?
EPI1980448                     atgagtcttctaaccgaggtcgaaacgcctaccaaaaacggatgggagtgcaactgcarcgattcaagtgatcctctcgttattgccgcaagtatyattgggatcttgcacttgatattgtggattcttgatcgccttttcttcaaatgcgtttatcgtcgccttaaatacggtttgaaaagagggccttctacggaaggagtacctgagtccatgagggaagagtaccggcaggaacagcagagtgctgtggatgttgacgatggtcattttgtcaacatagagctggagta?
EPI1980464                     atgagtcttctaaccgaggtcgaaacgcctaccaaaaacggatgggagtgcaactgcagcgattcaagtgatcctctcgttattgccgcaagtatcattgggatcttgcacttgatattgtggattcttgatcgccttttcttcaaatgcgtttatcgtcgccttaaatacggtttgaaaagagggccttctacggaaggagtacctgagtccatgagggaagagtaccggcaggaacagcagagtgctgtggatgttgacgatggtcattttgtcaacatagagctggagta?
EPI1980480                     atgagtcttctaaccgaggtcgaaacgcctaccaaaaacggatgggagtgcaactgcagcgattcaagtgatcctctcgttattgccgcaagtatcattgggatcttgcacttgatattgtggattcttgatcgccttttcttcaaatgcgtttatcgtcgccttaaatacggtttgaaaagagggccttctacggaaggagtacctgagtccatgagggaagagtaccggcaggaacagcagagtgctgtggatgttgacgatggtcattttgtcaacatagagctggagta?
EPI1980496                     atgagtcttctaaccgaggtcgaaacgcctaccaaaaacggatgggagtgcaactgcagcgattcaagtgatcctctcgttattgccgcaagtatcattgggatcttgcacttgatattgtggattcttgatcgccttttcttcaaatgcgtttatcgtcgccttaaatacggtttgaaaagagggccttctacggaaggagtacctgagtccatgagggaagagtaccggcaggaacagcagagtgctgtggatgttgacgatggtcattttgtcaacatagagctggagta?
EPI1980512                     atgagtcttctaaccgaggtcgaaacgcctaccaaaaacggatgggagtgcaactgcagcgattcaagtgatcctctcgttattgccgcaagtatcattgggatcttgcacttgatattgtggattcttgatcgccttttcttcaaatgcgtttatcgtcgccttaaatacggtttgaaaagagggccttctacggaaggagtacctgagtccatgagggaagagtaccggcaggaacagcagagtgctgtggatgttgacgatggtcattttgtcaacatagagctggagta?
EPI1980529                     atgagtcttctaaccgaggtcgaaacgcctaccaaaaacggatgggagtgcaactgcagcgattcaagtgatcctctcgttattgccgcaagtatcattgggatcttgcacttgatattgtggattcttgatcgccttttcttcaaatgcgtttatcgtcgccttaaatacggtttgaaaagagggccttctacggaaggagtacctgagtccatgagggaagagtaccggcaggaacagcagagtgctgtggatgttgacgatggtcattttgtcaacatagagctggagta?
EPI1980545                     atgagtcttctaaccgaggtcgaaacgcctaccaaaaacggatgggagtgcaactgcagcgattcaagtgatcctctcgttattgccgcaagtatcattgggatcttgcacttgatattgtggattcttgatcgccttttcttcaaatgcgtttatcgtcgccttaaatacggtttgaaaagagggccttctacggaaggagtacctgagtccatgagggaagagtaccggcaggaacagcagagtgctgtggatgttgacgatggtcattttgtcaacatagagctggagta?
EPI1980561                     atgagtcttctaaccgaggtcgaaacgcctaccaaaaacggatgggagtgcaactgcagcgattcaagtgatcctctcgttattgccgcaagtatcattgggatcttgcacttgatattgtggattcttgatcgccttttcttcaaatgcgtttatcgtcgccttaaatacggtttgaaaagagggccttctacggaaggagtacctgagtccatgagggaagagtaccggcaggaacagcagagtgctgtggatgttgacgatggtcattttgtcaacatagagctggagta?
EPI1980577                     atgagtcttctaaccgaggtcgaaacgcctaccaaaaacggatgggagtgcaactgcaacgattcaagtgatcctctcgttattgccgcaagtattattgggatcttgcacttgatattgtggattcttgatcgccttttcttcaaatgcgtttatcgtcgccttaaatacggtttgaaaagagggccttctacggaaggagtacctgagtccatgagggaagagtaccggcaggaacagcagagtgctgtggatgttgacgatggtcattttgtcaacatagagctggagta?
EPI1980593                     atgagtcttctaaccgaggtcgaaacgcctaccaaaaacggatgggagtgcaactgcagcgattcaagtgatcctctcgttattgccgcaagtatcattgggatcttgcacttgatattgtggattcttgatcgccttttcttcaaatgcgtttatcgtcgccttaaatacggtttgaaaagagggccttctacggaaggagtacctgagtccatgagggaagagtaccggcaggaacagcagagtgctgtggatgttgacgatggtcattttgtcaacatagagctggagta?
EPI1980609                     atgagtcttctaaccgaggtcgaaacgcctaccaaaaacggatgggagtgcaactgcagcgattcaagtgatcctctcgttattgccgcaagtatcattgggatcttgcacttgatattgtggattcttgatcgccttttcttcaaatgcgtttatcgtcgccttaaatacggtttgaaaagagggccttctacggaaggagtacctgagtccatgagggaagagtaccggcaggaacagcagagtgctgtggatgttgacgatggtcattttgtcaacatagagctggagta?
EPI1980625                     atgagtcttctaaccgaggtcgaaacgcctaccaaaaacggatgggagtgcaactgcagcgattcaagtgatcctctcgttattgccgcaagtatcattgggatcttgcacttgatattgtggattcttgatcgccttttcttcaaatgcgtttatcgtcgccttaaatacggtttgaaaagagggccttctacggaaggagtacctgagtccatgagggaagagtaccggcaggaacagcagagtgctgtggatgttgacgatggtcattttgtcaacatagagctggagta?
EPI1980641                     atgagtcttctaaccgaggtcgaaacgcctaccaaaaacggatgggagtgcaactgcagcgattcaagtgatcctctcgttattgccgcaagtatcattgggatcttgcacttgatattgtggattcttgatcgccttttcttcaaatgcgtttatcgtcgccttaaatacggtttgaaaagagggccttctacggaaggagtacctgagtccatgagggaagagtaccggcaggaacagcagagtgctgtggatgttgacgatggtcattttgtcaacatagagctggagta?
EPI1980657                     atgagtcttctaaccgaggtcgaaacgcctaccaaaaacggatgggagtgcaactgcagcgattcaagtgatcctctcgttattgccgcaagtatcattgggatcttgcacttgatattgtggattcttgatcgccttttcttcaaatgcgtttatcgtcgccttaaatacggtttgaaaagagggccttctacggaaggagtacctgagtccatgagggaagagtaccggcaggaacagcagagtgctgtggatgttgacgatggtcattttgtcaacatagagctggagta?
EPI1980673                     atgagtcttctaaccgaggtcgaaacgcctaccaaaaacggatgggagtgcaactgcagcgattcaagtgatcctctcgttattgccgcaagtatcattgggatcttgcacttgatattgtggattcttgatcgccttttcttcaaatgcgtttatcgtcgccttaaatacggtttgaaaagagggccttctacggaaggagtacctgagtccatgagggaagagtaccggcaggaacagcagagtgctgtggatgttgacgatggtcattttgtcaacatagagctggagta?
EPI1980863                     atgagtcttctaaccgaggtcgaaacgcctaccaaaaacggatgggagtgcaactgcagcgattcaagtgatcctctcgttattgccgcaagtatcattgggatcttgcacttaatattgtggattcttgatcgccttttcttcaaatgcgtttatcgtcgccttaaatacggtttgaaaagcgggccttctacggaaggagtacctgagtccatgagggaagagtaccggcaggaacagcagagtgctgtggatgttgacgatggtcattttgtcaacatagagctggagtaa
EPI1980871                     atgagtcttctaaccgaggtcgaaacgcctaccaaaaacggatgggagtgcaactgcagcgattcaagtgatcctctcgttattgccgcaagtatcattgggatcttgcacttgatattgtggattcttgatcgccttttcttcaaatgcgtttatcgtcgccttaaatacggtttgaaaagagggccttctacggaaggagtacctgagtccatgagggaagagtaccggcaggaacagcagagtgctgtggatgttgacgatggtcattttgtcaacatagagctggagtaa
EPI1980895                     atgagtcttctaaccgaggtcgaaacgcctaccaaaaacggatgggagtgcaactgcagcgattcaagtgatcctctcgttattgccgcaagtatcattgggatcttgcacttgatattgtggattcttgatcgccttttcttcaaatgcgtttatcgtcgccttaaatacggtttgaaaagagggccttctacggaaggagtacctgagtccatgagggaagagtaccggcaggaacagcagagtgctgtggatgttgacgatggtcattttgtcaacatagagctggagtaa
EPI1980903                     atgagtcttctaaccgaggtcgaaacgcctaccaaaaacggatgggagtgcaactgcagcgattcaagtgatcctctcgttattgccgcaagtatcattgggatcttgcacttgatattgtggattcttgatcgccttttcttcaaatgcgtttatcgtcgccttaaatacggtttgaaaagagggccttctacggaaggagtacctgagtccatgagggaagagtaccggcaggaacagcagagtgctgtggatgttgacgatggtcattttgtcaacatagagctggagtaa
EPI1980911                     atgagtcttctaaccgaggtcgaaacgcctaccaaaaacggatgggagtgcaactgcagcgattcaagtgatcctctcgttattgccgcaagtatcattgggatcttgcacttgatattgtggattcttgatcgccttttcttcaaatgcgtttatcgtcgccttaaatacggtttgaaaagagggccttctacggaaggagtacctgagtccatgagggaagagtaccggcaggaacagcagagtgctgtggatgttgacgatggtcattttgtcaacatagagctggagtaa
EPI1980919                     atgagtcttctaaccgaggtcgaaacgcctaccaaaaacggatgggagtgcaactgcagcgattcaagtgatcctctcgttattgccgcaagtatcattgggatcttgcacttgatattgtggattcttgatcgccttttcttcaaatgcgtttatcgtcgccttaaatacggtttgaaaagagggccttctacggaaggagtacctgagtccatgagggaagagtaccggcaggaacagcagagtgctgtggatgttgacgatggtcattttgtcaacatagagctggagtaa
EPI1980927                     atgagtcttctaaccgaggtcgaaacgcctaccaaaaacggatgggagtgcaactgcagcgattcaagtgatcctctcgttattgccgcaagtatcattgggatcttgcacttgatattgtggattcttgatcgccttttcttcaaatgcgtttatcgtcgccttaaatacggtttgaaaagagggccttctacggaaggagtacctgagtccatgagggaagagtaccggcaggaacagcagagtgctgtggatgttgacgatggtcattttgtcaacatagagctggagtaa
EPI1980935                     atgagtcttctaaccgaggtcgaaacgcctaccaaaaacggatgggagtgcaactgcagcgattcaagtgatcctctcgttattgccgcaagtatcattgggatcttgcacttgatattgtggattcttgatcgccttttcttcaaatgcgtttatcgtcgccttaaatacggtttgaaaagagggccttctacggaaggagtacctgagtccatgagggaagagtaccggcagggacagcagagtgctgtggatgttgacgatggtcattttgtcaacatagagctggagtaa
EPI1980943                     atgagtcttctaaccgaggtcgaaacgcctaccaaaaacggatgggagtgcaactgcagcgattcaagtgatcctctcgttattgccgcaagtatcattgggatcttgcacttgatattgtggattcttgatcgccttttcttcaaatgcgtttatcgtcgccttaaatacggtttgaaaagagggccttctacggaaggagtacctgagtccatgagggaagagtaccggcaggaacagcagagtgctgtggatgttgacgatggtcattttgtcaacatagagctggagtaa
EPI1980951                     atgagtcttctaaccgaggtcgaaacgcctaccaaaaacggatgggagtgcaactgcagcgattcaagtgatcctctcgttattgccgcaagtatcattgggatcttgcacttgatattgtggattcttgatcgccttttcttcaaatgcgtttatcgtcgccttaaatacggtttgaaaagagggccttctacggaaggagtacctgagtccatgagggaagagtaccggcaggaacagcagagtgctgtggatgttgacgatggtcattttgtcaacatagagctggagtaa
EPI1980959                     atgagtcttctaaccgaggtcgaaacgcctaccaaaaacggatgggagtgcaactgcagcgattcaagtgatcctctcgttattgccgcaagtatcattgggatcttgcacttgatattgtggattcttgatcgccttttcttcaaatgcgtttatcgtcgccttaaatacggtttgaaaagagggccttctacggaaggagtacctgagtccatgagggaagagtaccggcaggaacagcagagtgctgtggatgttgacgatggtcattttgtcaacatagagctggagtaa
EPI1980967                     atgagtcttctaaccgaggtcgaaacgcctaccaaaaacggatgggagtgcaactgcagcgattcaagtgatcctctcgttattgccgcaagtatcattgggatcttgcacttgatattgtggattcttgatcgccttttcttcaaatgcgtttatcgtcgccttaaatacggtttgaaaagagggccttctacggaaggagtacctgagtccatgagggaagagtaccggcaggaacagcagagtgctgtggatgttgacgatggtcattttgtcaacatagagctggagtaa
EPI1980975                     atgagtcttctaaccgaggtcgaaacgcctaccaaaaacggatgggagtgcaactgcagcgattcaagtgatcctctcgttattgccgcaagtatcattgggatcttgcacttgatattgtggattcttgatcgccttttcttcaaatgcgtttatcgtcgccttaaatacggtttgaaaagagggccttctacggaaggagtacctgagtccatgagggaagagtaccggcaggaacagcagagtgctgtggatgttgacgatggtcattttgtcaacatagagctggagtaa
EPI1980983                     atgagtcttctaaccgaggtcgaaacgcctaccaaaaacggatgggagtgcaactgcagcgattcaagtgatcctctcgttattgccgcaagtatcattgggatcttgcacttgatattgtggattcttgatcgccttttcttcaaatgcgtttatcgtcgccttaaatacggtttgaaaagagggccttctacggaaggagtacctgagtccatgagggaagagtaccggcaggaacagcagagtgctgtggatgttgacgatggtcattttgtcaacatagagctggagtaa
EPI1980991                     atgagtcttctaaccgaggtcgaaacgcctaccaaaaacggatgggagtgcaactgcagcgattcaagtgatcctctcgttattgccgcaagtatcattgggatcttgcacttgatattgtggattcttgatcgccttttcttcaaatgcgtttatcgtcgccttaaatacggtttgaaaagagggccttctacggaaggagtacctgagtccatgagggaagagtaccggcaggaacagcagagtgctgtggatgttgacgatggtcattttgtcaacatagagctggagtaa
EPI1980999                     atgagtcttctaaccgaggtcgaaacgcctaccaaaaacggatgggagtgcaactgcagcgattcaagtgatcctctcgttattgccgcaagtatcattgggatcttgcacttgatattgtggattcttgatcgccttttcttcaaatgcgtttatcgtcgccttaaatacggtttgaaaagagggccttctacggaaggagtacctgagtccatgagggaagagtaccggcaggaacagcagagtgctgtggatgttgacgatggtcattttgtcaacatagagctggagtaa
EPI1981007                     atgagtcttctaaccgaggtcgaaacgcctaccaaaaacggatgggagtgcaactgcagcgattcaagtgatcctctcgttattgccgcaagtatcattgggatcttgcacttgatattgtggattcttgatcgccttttcttcaaatgcgtttatcgtcgccttaaatacggtttgaaaagagggccttctacggaaggagtacctgagtccatgagggaagagtaccggcaggaacagcagagtgctgtggatgttgacgatggtcattttgtcaacatagagctggagtaa
EPI1981015                     atgagtcttctaaccgaggtcgaaacgcctaccaaaaacggatgggagtgcaactgcagcgattcaagtgatcctctcgttattgccgcaagtatcattgggatcttgcacttgatattgtggattcttgatcgccttttcttcaaatgcgtttatcgtcgccttaaatacggtttgaaaagagggccttctacggaaggagtacctgagtccatgagggaagagtaccggcaggaacagcagagtgctgtggatgttgacgatggtcattttgtcaacatagagctggagtaa
EPI1981662                     atgagtcttctaaccgaggtcgaaacgcctaccaaaaacggatgggagtgcaactgcagcgattcaagtgatcctctcgttattgccgcaagtatcattgggatcttgcacttgatattgtggattcttgatcgccttttcttcaaatgcgtttatcgtcgccttaaatacggtttgaaaagagggccttctacggaaggagtacctgagtccatgagggaagagtaccggcaggaacagcagagtgctgtggatgttgacgatggtcattttgtcaacatagagctggagtaa
EPI1981670                     atgagtcttctaaccgaggtcgaaacgcctaccaaaaacggatgggagtgcaactgcagcgattcaagtgatcctctcgttattgccgcaagtatcattgggatcttgcacttgatattgtggattcttgatcgccttttcttcaaatgcgtttatcgtcgccttaaatacggtttgaaaagagggccttctacggaaggagtacctgagtccatgagggaagagtaccggcaggaacagcagagtgctgtggatgttgacgatggtcattttgtcaacatagagctggagtaa
EPI1982516                     atgagtcttctaaccgaggtcgaaacgcctaccaaaaacggatgggagtgcaactgcagcgattcaagtgatcctctcgttatttccgcaagtatcattgggatcttgcacttgatattgtggattcttgatcgccttttcttcaaatgcgtttatcgtcgccttaaatacggtttgaaaagagggccttctacggaaggagtacctgagtccatgagggaagagtaccggcaggaacagcagagtgctgtggatgttgacgatggtcattttgtcaacatagagctggagtaa
EPI1982524                     atgagtcttctaaccgaggtcgaaacgcctaccaaaaacggatgggagtgcaactgcagcgattcaagtgatcctctcgttattgccgcaagtatcattgggatcttgcacttgatattgtggattcttgatcgccttttcttcaaatgcgtttatcgtcgccttaaatacggtttgaaaagagggccttctacggaaggagtacctgagtccatgagggaagagtaccggcaggaacagcagagtgctgtggatgttgacgatggtcattttgtcaacatagagctggagtaa
EPI1982532                     atgagtcttctaaccgaggtcgaaacgcctaccaaaaacggatgggagtgcaactgcagcgattcaagtgaccctctcgttattgccgcaagtatcattgggatcttgcacttgatattgtggattcttgatcgccttttcttcaaatgcgtttatcgtcgccttaaatacggtttgaaaagagggccttctacggaaggagtacctgagtccatgagggaagagtaccggcaggaacagcagagtgctgtggatgttgacgatggtcattttgtcaacatagagctggagtaa
EPI1982540                     atgagtcttctaaccgaggtcgaaacgcctaccaaaaacggatgggagtgcaactgcagcgattcaagtgatcctctcgttattgccgcaagtatcattgggatcttgcacttgatattgtggattcttgatcgccttttcttcaaatgcgtttatcgtcgccttaaatacggtttgaaaagagggccttctacggaaggagtacctgagtccatgagggaagagtaccggcaggaacagcagagtgctgtggatgttgacgatggtcattttgtcaacatagagctggagtaa
EPI1982558                     atgagtcttctaaccgaggtcgaaacgcctaccaaaaccggatgggagtgcaactgcagcgattcaagtgatcctctcgttattgccgcaagtatcattgggatcttgcacttgatattgtggattcttgatcgccttttcttcaaatgcgtttatcgtcgccttaaatacggtttgaaaagagggccttctacggaaggagtacctgagtccatgagggaagagtaccggcaggaacagcagagtgctgtggatgttgacgatggtcattttgtcaacatagagctggagtaa
EPI1982566                     atgagtcttctaaccgaggtcgaaacgcctaccaaaaacggatgggagtgcaactgcagcgattcaagtgaccctctcgttattgccgcaagtatcattgggatcttgcacttgatattgtggattcttgatcgccttttcttcaaatgcgtttatcgtcgccttaaatacggtttgaaaagagggccttctacggaaggagtacctgagtccatgagggaagagtaccggcaggaacagcagagtgctgtggatgttgacgatggtcattttgtcaacatagagctggagtaa
EPI1982573                     atgagtcttctaaccgaggtcgaaacgcctaccaaaaacggatgggagtgcaactgcagcgattcaagtgatcctctcgttattgccgcaagtatcattgggatcttgcacttgatattgtggattcttgatcgccttttcttcaaatgcgtttatcgtcgccttaaatacggtttgaaaagagggccttctacggaaggagtacctgagtccatgagggaagagtaccggcaggaacagcagagtgctgtggatgttgacgatggtcattttgtcaacatagagctggagtaa
EPI1982584                     atgagtcttctaaccgaggtcgaaacgcctaccaaaaacggatgggagtgcaactgcaacgattcaagtgatcctctcgttattgccgcaagtatcattgggatcttgcacttgatattgtggattcttgatcgccttttcttcaaatgcgtttatcgtcgccttaaatacggtttgaaaagagggccttctacggaaggagtacctgagtccatgagggaagagtaccggcaggaacagcagagtgctgtggatgttgacgatggtcattttgtcaacatagagctggagtaa
EPI1982594                     atgagtcttctaaccgaggtcgaaacgcctaccaaaaacggatgggagtgcaactgcagcgattcaagtgatcctctcgttattgccgcaagtatcattgggatcttgcacttgatattgtggattcttgatcgccttttcttcaaatgcgtttatcgtcgccttaaatacggtttgaaaagagggccttctacggaaggagtacctgagtccatgagggaagagtaccggcaggaacagcagagtgctgtggatgttgacgatggtcattttgtcaacatagagctggagtaa
EPI1982604                     atgagtcttctaaccgaggtcgaaacgcctaccaaaaacggatgggagtgcaactgcagcgattcaagtgaccctctcgttattgccgcaagtatcattgggatcttgcacttgatattgtggattcttgatcgccttttcttcaaatgcgtttatcgtcgccttaaatacggtttgaaaagagggccttctacggaaggagtacctgagtccatgagggaagagtaccggcaggaacagcagagtgctgtggatgttgacgatggtcattttgtcaacatagagctggagtaa
EPI1982824                     atgagtcttctaaccgaggtcgaaacgcctaccaaaaacggatgggagtgcaactgcagcgattcaagtgatcctctcgttattgccgcaagtatcattgggatcttgcacttgatattgtggattcttgatcgccttttcttcaaatgcgtttatcgtcgccttaaatacggtttgaaaagagggccttctacggaaggagtacctgagtccatgagggaagagtaccggcaggaacagcagagtgctgtggatgttgacgatggtcattttgtcaacatagagctggagtaa
EPI1982838                     atgagtcttctaaccgaggtcgaaacgcctaccaaaaacggatgggagtgcaactgcagcgattcaagtgatcctctcgttattgccgcaagtatcattgggatcttgcacttgatattgtggattcttgatcgccttttcttcaaatgcgtttatcgtcgccttaaatacggtttgaaaagagggccttctacggaaggagtacctgagtccatgagggaagagtaccggcaggaacagcagagtgctgtggatgttgacgatggtcattttgtcaacatagagctggagtaa
EPI1983188                     atgagtcttctaaccgaggtcgaaacgcctaccaaaaacggatgggagtgcaactgcagcgattcaagtgatcctctcgttattgccgcaagtatcattgggatcttgcacttgatattgtggattcttgatcgccttttcttcaaatgcgtttatcgtcgccttaaatacggtttgaaaagagggccttctacggaaggagtacctgagtccatgagggaagagtaccggcaggaacagcagagtgctgtggatgttgacgatggtcattttgtcaacatagagctggagtaa
EPI1983196                     atgagtcttctaaccgaggtcgaaacgcctaccaaaaacggatgggagtgcaactgcagcgattcaagtgaccctctcgttattgccgcaagtatcattgggatcttgcacttgatattgtggattcttgatcgccttttcttcaaatgcgtttatcgtcgccttaaatacggtttgaaaagagggccttctacggaaggagtacctgagtccatgagggaagagtaccggcaggaacagcagagtgctgtggatgttgacgatggtcattttgtcaacatagagctggagtaa
EPI1983204                     atgagtcttctaaccgaggtcgaaacgcctaccaaaaacgtatgggagtgcaactgcagcgattcaagtgatcctctcgttattgccgcaagtatcattgggatcttgcacttgatattgtggattcttgatcgccttttcttcaaatgcgtttatcgtcgccttaaatacggtttgaaaagagggccttctacggaaggagtacctgagtccatgagggaagagtaccggcaggaacagcagagtgctgtggatgttgacgatggtcattttgtcaacatagagctggagtaa
EPI1983212                     atgagtcttctaaccgaggtcgaaacgcctaccaaaaacggatgggagtgcaactgcagcgattcaagtgatcctctcgttattgccgcaagtatcattgggatcttgcacttgatattgtggattcttgatcgccttttcttcaaatgcgtttatcgtcgccttaaatacggtttgaaaagagggccttctacggaaggagtacctgagtccatgagggaagagtaccggcaggaacagcagagtgctgtggatgttgacgatggtcattttgtcaacatagagctggagtaa
EPI1985875                     atgagtcttctaaccgaggtcgaaacgcctaccaaaaacgaatgggagtgcaactgcagcgattcaagtgatcctctcgttattgccgcaagtatcattgggatcttgcacttgatattgtggattcttgatcgccttttcttcaaatgcgtttatcgtcgccttaaatacggtttgaaaagagggccttctacggaaggagtacctgagtccatgagggaagagtaccggcaggaacagcagagtgctgtggatgttgacgatggtcattttgtcaacatagagctggagtaa
EPI1985899                     atgagtcttctaaccgaggtcgaaacgcctaccaaaaacggatgggagtgcaactgcagcgattcaagtgaccctctcgttattgccgcaagtatcattgggatcttgcacttgatattgtggattcttgatcgccttttcttcaaatgcgtttatcgtcgccttaaatacggtttgaaaagagggccttctacggaaggagtacctgagtccatgagggaagagtaccggcaggaacagcagagtgctgtggatgttgacgatggtcattttgtcaacatagagctggagtaa
EPI1985913                     atgagtcttctaaccgaggtcgaaacgcctaccaaaaacggatgggagtgcaactgcagcgattcaagtgatcctctcgttattgccgcaagtatcattgggatcttgcacttgatattgtggattcttgatcgccttttcttcaaatgcgtttatcgtcgccttaaatacggtttgaaaggagggccttctacggaaggagtacctgagtccatgagggaagagtaccggcaggaacagcagagtgctgtggatgttgacgatggtcattttgtcaacatagagctggagtaa
EPI1985921                     atgagtcttctaaccgaggtcgaaacgcctaccaaaaacggatgggagtgcaactgcagcgattcaagtgatcctctcgttattgccgcaagtatcattgggatcttgcacttgatattgtggattcttgatcgccttttcttcaaatgcgtttatcgtcgccttaaatacggtttgaaaggagggccttctacggaaggagtacctgagtccatgagggaagagtaccggcaggaacagcagagtgctgtggatgttgacgatggtcattttgtcaacatagagctggagtaa
EPI1985925                     atgagtcttctaaccgaggtcgaaacgcctaccaaaaacggatgggagtgcaactgcagcgattcaagtgatcctctcgttattgccgcaagtatcattgggatcttgcacttgatattgtggattcttgatcgccttttcttcaaatgcgtttatcgtcgccttaaatacggtttgaaaggagggccttctacggaaggagtacctgagtccatgagggaagagtaccggcaggaacagcagagtgctgtggatgttgacgatggtcattttgtcaacatagagctggagtaa
EPI1985933                     atgagtcttctaaccgaggtcgaaacgcctaccaaaaacggatgggagtgcaactgcagcgattcaagtgatcctctcgttattgccgcaagtatcattgggatcttgcacttgatattgtggattcttgatcgccttttcttcaaatgcgtttatcgtcgccttaaatacggtttgaaaggagggccttctacggaaggagtacctgagtccatgagggaagagtaccggcaggaacagcagagtgctgtggatgttgacgatggtcattttgtcaacatagagctggagtaa
EPI1985941                     atgagtcttctaaccgaggtcgaaacgcctaccaaaaacggatgggagtgcaactgcagcgattcaagtgatcctctcgttattgccgcaagtatcattgggatcttgcacttgatattgtggattcttgatcgccttttcttcaaatgcgtttatcgtcgccttaaatacggtttgaaaggagggccttctacggaaggagtacctgagtccatgagggaagagtaccggcaggaacagcagagtgctgtggatgttgacgatggtcattttgtcaacatagagctggagtaa
EPI1985949                     atgagtcttctaaccgaggtcgaaacgcctaccaaaaacggatgggagtgcaactgcagcgattcaagtgatcctctcgttattgccgcaagtatcattgggatcttgcacttgatattgtggattcttgatcgccttttcttcaaatgcgtttatcgtcgccttaaatacggtttgaaaggagggccttctacggaaggagtacctgagtccatgagggaagagtaccggcaggaacagcagagtgctgtggatgttgacgatggtcattttgtcaacatagagctggagtaa
EPI1985957                     atgagtcttctaaccgaggtcgaaacgcctaccaaaaacggatgggagtgcaactgcagcgattcaagtgatcctctcgttattgccgcaagtatcattgggatcttgcacttgatattgtggattcttgatcgccttttcttcaaatgcgtttatcgtcgccttaaatacggtttgaaaggagggccttctacggaaggagtacctgagtccatgagggaagagtaccggcaggaacagcagagtgctgtggatgttgacgatggtcattttgtcaacatagagctggagtaa
EPI1985965                     atgagtcttctaaccgaggtcgaaacgcctaccaaaaacggatgggagtgcaactgcagcgattcaagtgatcctctcgttattgccgcaagtatcattgggatcttgcacttgatattgtggattcttgatcgccttttcttcaaatgcgtttatcgtcgccttaaatacggtttgaaaggagggccttctacggaaggagtacctgagtccatgagggaagagtaccggcaggaacagcagagtgctgtggatgttgacgatggtcattttgtcaacatagagctggagtaa
EPI1985977                     atgagtcttctaaccgaggtcgaaacgcctaccaaaaacggatgggagtgcaactgcagcgattcaagtgatcctctcgttattgccgcaagtatcattgggatcttgcacttgatattgtggattcttgatcgccttttcttcaaatgcgtttatcgtcgccttaaatacggtttgaaaggagggccttctacggaaggagtacctgagtccatgagggaagagtaccggcaggaacagcagagtgctgtggatgttgacgatggtcattttgtcaacatagagctggagtaa
EPI1987213                     atgagtcttctaaccgaggtcgaaacgcctaccaaaaacggatgggagtgcaactgcagcgattcaagtgatcctctcgttattgccgcaagtatcattgggatcttgcacttgatattgtggattcttgatcgccttttcttcaaatgcgtttatcgtcgccttaaatacggtttgaaaagagggccttctacggaaggagtacctgagtccatgagggaagagtaccggcaggaacagcagagtgctgtggatgttgacgatggtcattttgtcaacatagagctggagtaa
EPI1987221                     atgagtcttctaaccgaggtcgaaacgcctaccaaaaacggatgggagtgcaactgcagcgattcaagtgatcctctcgttattgccgcaagtatcattgggatcttgcacttgatattgtggattcttgatcgccttttcttcaaatgcgtttatcgtcgccttaaatacggtttgaaaagagggccttctacggaaggagtacctgagtccatgagggaagagtaccggcaggaacagcagagtgctgtggatgttgacgatggtcattttgtcaacatagagctggagtaa
EPI1987229                     atgagtcttctaaccgaggtcgaaacgcctaccaaaaacggatgggagtgcaactgcagcgattcaagtgatcctctcgttattgccgcaagtatcattgggatcttgcacttgatattgtggattcttgatcgccttttcttcaaatgcgtttatcgtcgccttaaatacggtttgaaaagagggccttctacggaaggagtacctgagtccatgagggaagagtaccggcaggaacagcagagtgctgtggatgttgacgatggtcattttgtcaacatagagctggagtaa
EPI1987253                     atgagtcttctaaccgaggtcgaaacgcctaccaaaaacggatgggagtgcaactgcagcgattcaagtgatcctctcgttattgccgcaagtatcattgggatcttgcacttgatattgtggattcttgatcgccttttcttcaaatgcgtttatcgtcgccttaaatacggtttgaaaagagggccttctacggaaggggtacctgagtccatgagggaagagtaccggcaggaacagcagagtgctgtggatgttgacgatggtcattttgtcaacatagagctggagtaa
EPI1987343                     atgagtcttctaaccgaggtcgaaacgcctaccaaaaacggatgggagtgcaactgcagcgattcaagtgatcctctcgttattgccgcaagtatcattgggatcttgcacttgatattgtggattcttgatcgccttttcttcaaatgcgtttatcgtcgccttaaatacggtttgaaaagagggccttctacggaaggagtacctgagtccatgagggaagagtaccggcaggaacagcagagtgctgtggatgttgacgatggtcattttgtcaacatagagctggagtaa
EPI1987351                     atgagtcttctaaccgaggtcgaaacgcctaccaaaaacggatgggagtgcaactgcagcgattcaagtgatcctctcgttattgccgcaagtatcattgggatcttgcacttgatattgtggattcttgatcgccttttcttcaaatgcgtttatcgtcgccttaaatacggtttgaaaagagggccttctacggaaggagtacctgagtccatgagggaagagtaccggcaggaacagcagagtgctgtggatgttgacgatggtcattttgtcaacatagagctggagtaa
EPI1987359                     atgagtcttctaaccgaggtcgaaacgcctaccaaaaacggatgggagtgcaactgcagcgattcaagtgatcctctcgttattgccgcaagtatcattgggatcttgcacttgatattgtggattcttgatcgccttttcttcaaatgcgtttatcgtcgccttaaatacggtttgaaaagagggccttctacggaaggagtacctgagtccatgagggaagagtaccggcaggaacagcagagtgctgtggatgttgacgatggtcattttgtcaacatagagctggagtaa
EPI1987374                     atgagtcttctaaccgaggtcgaaacgcctaccaaaaacggatgggagtgcaactgcagcgattcaagtgatcctctcgttattgccgcaagtatcattgggatcttgcacttgatattgtggattcttgatcgccttttcttcaaatgcgtttatcgtcgccttaaatacggtttgaaaagagggccttctacggaaggagtacctgagtccatgagggaagagtaccggcagggacagcagagtgctgtggatgttgacgatggtcattttgtcaacatagagctggagtaa
EPI1987661                     atgagtcttctaaccgaggtcgaaacgcctaccaaaaacggatgggagtgcaactgcagcgattcaagtgaccctctcgttattgccgcaagtatcattgggatcttgcacttgatattgtggattcttgatcgccttttcttcaaatgcgtttatcgtcgccttaaatacggtttgaaaagagggccttctacggaaggagtacctgagtccatgagggaagagtaccggcaggaacagcagagtgctgtggatgttgacgatggtcattttgtcaacatagagctggagtaa
EPI1987669                     atgagtcttctaaccgaggtcgaaacgcctaccaaaaacggatgggagtgcaactgcagcgattcaagtgaccctctcgttattgctgcaagtatcattgggatcttgcacttgatattgtggattcttgatcgccttttcttcaaatgcgtttatcgtcgccttaaatacggtttgaaaagagggccttctacggaaggagtacctgagtccatgagggaagagtaccggcaggaacagcagagtgctgtggatgttgacgatggtcattttgtcaacatagagctggagtaa
EPI1987677                     atgagtcttctaaccgaggtcgaaacgcctaccaaaaacggatgggagtgcaactgcagcgattcaagtgaccctctcgttattgccgcaagtatcattgggatcttgcacttgatattgtggattcttgatcgccttttcttcaaatgcgtttatcgtcgccttaaatacggtttgaaaagagggccttctacggaaggagtacctgagtccatgagggaagagtaccggcaggaacagcagagtgctgtggatgttgacgatggtcattttgtcaacatagagctggagtaa
EPI1987723                     atgagtcttctaaccgaggtcgaaacgcctaccaaaaacggatgggagtgcaactgcagcgattcaagtgatcctctcgttattgccgcaagtatcattgggatcttgcacttgatattgtggattcttgatcgccttttcttcaaatgcgtttatcgtcgccttaaatacggtttgaaaagagggccttctacggaaggagtacctgagtccatgagggaagagtaccggcaggaacagcagagtgctgtggatgttgacgatggtcattttgtcaacatagagctggagtaa
EPI1988012                     atgagtcttctaaccgaggtcgaaacgcctaccaaaaacggatgggagtgcaactgcagcgattcaagtgatcctctcgttattgccgcaagtatcattgggatcttgcacttgatattgtggattcttgatcgccttttcttcaaatgcgtttatcgtcgccttaaatacggtttgaaaagcgggccttctaaggaaggagtacctgagtctatgagggaagagtaccggcaggaacagcagagtgctgtggatgttgacgatggtcattttgtcaacatagagctggagtaa
EPI1988020                     atgagtcttctaaccgaggtcgaaacgcctaccaaaaacggatgggagtgcaactgcagcgattcaagtgatcctctcgttattgccgcaagtatcattgggatcttgcacttgatattgtggattcttgatcgccttttcttcaaatgcgtttatcgtcgccttaaatacggtttgaaaagcgggccttctaaggaaggagtacctgagtctatgagggaagagtaccggcaggaacagcagagtgctgtggatgttgacgatggtcattttgtcaacatagagctggagtaa
EPI1988024                     atgagtcttctaaccgaggtcgaaacgcctaccaaaaacggatgggagtgcaactgcagcgattcaagtgatcctctcgttattgccgcaagtatcattgggatcttgcacttgatattgtggattcttgatcgccttttcttcaaatgcgtttatcgtcgccttaaatacggtttgaaaagagggccttctacggaaggagtacctgagtccatgagggaagagtaccggcaggaacagcagagtgctgtggatgttgacgatggtcattttgtcaacatagagctggagtaa
EPI1988032                     atgagtcttctaaccgaggtcgaaacgcctaccaaaaacggatgggagtgcaactgcagcgattcaagtgatcctctcgttattgccgcaagtatcattgggatcttgcacttgatattgtggattcttgatcgccttttcttcaaatgcgtttatcgtcgccttaaatacggtttgaaaagagggccttctacggaaggagtacctgagtccatgagggaagagtaccggcaggaacagcagagtgctgtggatgttgacgatggtcattttgtcaacatagagctggagtaa
EPI1988040                     atgagtcttctaaccgaggtcgaaacgcctaccaaaaacggatgggagtgcaactgcagcgattcaagtgatcctctcgttattgccgcaagtatcattgggatcttgcacttgatattgtggattcttgatcgccttttcttcaaatgcgtttatcgtcgccttaaatacggtttgaaaagagggccttctacggaaggagtacctgagtccatgagggaagagtaccggcaggaacagcagagtgctgtggatgttgacgatggtcattttgtcaacatagagctggagtaa
EPI1988048                     atgagtcttctaaccgaggtcgaaacgcctaccaaaaacggatgggagtgcaactgcagcgattcaagtgatcctctcgttattgccgcaagtatcattgggatcttgcacttgatattgtggattcttgatcgccttttcttcaaatgcgtttatcgtcgccttaaatacggtttgaaaagagggccttctacggaaggagtacctgagtccatgagggaagagtaccggcaggaacagcagagtgctgtggatgttgacgatggtcattttgtcaacatagagctggagtaa
EPI1988854                     atgagtcttctaaccgaggtcgaaacgcctaccaaaaacggatgggagtgcaactgcagcgattcaagtgatcctctcgttattgccgcaagtatcattgggatcttgcacttgatattgtggattcttgatcgccttttcttcaaatgcgtttatcgtcgccttaaatacggtttgaaaagagggccttctacggaaggagtacctgagtccatgagggaagagtaccggcaggaacagcagagtgctgtggatgttgacgatggtcattttgtcaacatagagctggagtaa
EPI1988862                     atgagtcttctaaccgaggtcgaaacgcctaccaaaaacggatgggagtgcaactgcagcgattcaagtgatcctctcgttattgccgcaagtatcattgggatcttgcacttgatattgtggattcttgatcgccttttcttcaaatgcgtttatcgtcgccttaaatacggtttgaaaagagggccttctacggaaggagtacctgagtccatgagggaagagtaccggcaggaacagcagagtgctgtggatgttgacgatggtcattttgtcaacatagagctggagtaa
EPI1988980                     atgagtcttctaaccgaggtcgaaacgcctaccaaaaacggatgggagtgcaactgcagcgattcaagtgatcctctcgttattgccgcaagtatcattgggatcttgcacttgatattgtggattcttgatcgccttttcttcaaatgcgtttatcgtcgccttaaatacggtttgaaaagagggccttctacggaaggagtacctgagtccatgagggaagagtaccggcaggaacagcagagtgctgtggatgttgacgatggtcattttgtcaacatagagctggagtaa
EPI1990419                     atgagtcttctaaccgaggtcgaaacgcctaccaaaaacggatgggagtgcaactgcagcgattcaagtgatcctctcgttattgccgcaagtatcattgggatcttgcacttgatattgtggattcttgatcgccttttcttcaaatgcgtttatcgtcgccttaaatacggtttgaaaagagggccttctacggaaggagtacctgagtccatgagggaagagtaccggcaggaacagcagagtgctgtggatgttgacgatggtcattttgtcaacatagagctggagtaa
EPI1990427                     atgagtcttctaaccgaggtcgaaacgcctaccaaaaacggatgggagtgcaactgcagcgattcaagtgatcctctcgttattgccgcaagtatcattgggatcttgcacttgatattgtggattcttgatcgccttttcttcaaatgcgtttatcgtcgccttaaatacggtttgaaaagagggccttctacggaaggagtacctgagtccatgagggaagagtaccggcaggaacagcagagtgctgtggatgttgacgatggtcattttgtcaacatagagctggagtaa
EPI1990435                     atgagtcttctaaccgaggtcgaaacgcctaccaaaaaaggatgggagtgcaactgcagcgattcaagtgatcctctcgttattgccgcaagtatcattgggatcttgcacttgatattgtggattcttgatcgccttttcttcaaatgcgtttatcgtcgccttaaatacggtttgaaaagagggccttctacggaaggagtacctgagtccatgagggaagagtaccggcaggaacagcagagtgctgtggatgttgacgatggtcattttgtcaacatagagctggagtaa
EPI1990443                     atgagtcttctaaccgaggtcgaaacgcctaccaaaaacggatgggagtgcaactgcagcgattcaagtgatcctctcgttattgccgcaagtatcattgggatcttgcacttgatattgtggattcttgatcgccttttcttcaaatgtgtttatcgtcgccttaaatacggtttgaaaagagggccttctacggaaggagtacctgagtccatgagggaagagtaccggcaggaacagcagagtgctgtggatgttgacgatggtcattttgtcaacatagagctggagtaa
EPI1994337                     atgagtcttctaaccgaggtcgaaacgcctaccaaaaacggatgggagtgcaactgcagcgattcaagtgaccctctcgttattgccgcaagtatcattgggatcttgcacttgatattgtggattcttgatcgccttttcttcaaatgcgtttatcgtcgccttaaatacggtttgaaaagagggccttctacggaaggagtacctgagtccatgagggaagagtaccggcaggaacagcagagtgctgtggatgttgacgatggtcattttgtcaacatagagctggagtaa
EPI1994346                     atgagtcttctaaccgaggtcgaaacgcctaccaaaaacggatgggagtgcaactgcagcgattcaagtgatcctctcgttattgccgcaagtatcattgggatcttgcacttgatattgtggattcttgatcgccttttcttcaaatgcgtttatcgtcgccttaaatacggtttgaaaagagggccttctacggaaggagtacctgagtccatgagggaagagtaccggcaggaacagcagagtgctgtggatgttgacgatggtcattttgtcaacatagagctggagtaa
EPI1994356                     atgagtcttctaaccgaggtcgaaacgcctaccaaaaacggatgggagtgcaactgcagcgattcaagtgatcctctcgttattgccgcaagtatcattgggatcttgcacttgatattgtggattcttgatcgccttttcttcaaatgcgtttatcgtcgccttaaatacggtttgaaaagagggccttttacggaaggagtacctgagtccatgagggaagagtaccggcaggaacagcagagtgctgtagatgttgacgatggccattttgtcaacatagagctggagtaa
EPI1994413                     atgagtcttctaaccgaggtcgaaacgcctaccaaaaacggatgggagtgcaactgcagcgattcaagtgatcctctcgttattgccgcaagtatcattgggatcttgcacttgatattgtggattcttgatcgccttttcttcaaatgcgtttatcgtcgccttaaatacggtttgaaaagagggccttctacggaaggagtacctgagtccatgagggaagagtaccggcaggaacagcagagtgctgtggatgttgacgatggtcattttgtcaacatagagctggagtaa
EPI1994421                     atgagtcttctaaccgaggtcgaaacgcctaccaaaaacggatgggagtgcaactgcagcgattcaagtgatcctctcgttattgccgcaagtatcattgggatcttgcacttgatattgtggattcttgatcgccttttcttcaaatacgtttaccgtcgccttaaatacggtttgaaaagagggccttctacggaaggagtacctgagtccatgagggaagagtaccggcaggaacagcagagtgctgtggatgttgacgatggtcattttgtcaacatagagctggagtaa
EPI1994429                     atgagtcttctaaccgaggtcgaaacgcctaccaaaaacggatgggagtgcaactgcagcgattcaagtgatcctctcgttattgccgcaagtatcattgggatcttgcacttgatattgtggattcttgatcgccttttcttcaaatacgtttaccgtcgccttaaatacggtttgaaaagagggccttctacggaaggagtacctgagtccatgagggaagagtaccggcaggaacagcagagtgctgtggatgttgacgatggtcattttgtcaacatagagctggagtaa
EPI1994441                     atgagtcttctaaccgaggtcgaaacgcctaccaaaaacggatgggagtgcaactgcagcgattcaagtgatcctctcgttattgccgcaagtatcattgggatcttgcacttgatattgtggattcttgatcgccttttcttcaaatgcgtttatcgtcgctttaaatacggtttgaaaagagggccttctacggaaggagtacctgagtccatgagggaagagtaccggcaggaacagcagagtgctgtggatgttgacgatggtcattttgtcaacatagagctggagtaa
EPI1994461                     atgagtcttctaaccgaggtcgaaacgcctaccaaaaacggatgggagtgcaactgcagcgattcaagtgatcctctcgttattgccgcaagtatcattgggatcttgcacttgatattgtggattcttgatcgccttttcttcaaatgcgtttatcgtcgccttaaatacggtttgaaaagagggccttctacggaaggagtacctgagtccatgagggaagagtaccggcaggaacagcagagtgctgtggatgttgacgatggtcattttgtcaacatagagctggagtaa
EPI1994469                     atgagtcttctaaccgaggtcgaaacgcctaccaaaaacggatgggagtgcaactgcagcgattcaagtgatcctctcgttattgccgcaagtatcattgggatcttgcacttgatattgtggattcttgatcgccttttcttcaaatgcgtttatcgtcgccttaaatacggtttgaaaagagggccttctacggaaggagtacctgagtccatgagggaagagtaccggcaggaacagcagagtgctgtagatgttgacgatggtcattttgtcaacatagagctggagtaa
EPI1994477                     atgagtcttctaaccgaggtcgaaacgcctaccaaaaacggatgggagtgcaactgcagcgattcaagtgatcctctcgttattgccgcaagtatcattgggatcttgcacttgatattgtggattcttgatcgccttttctccaaatgcgtttatcgtcgccttaaatacggtttgaaaggagggccttctacggaaggagtacctgagtccatgagggaagagtaccggcaggaacagcagagtgctgtggatgttgacgatggtcattttgtcaacatagagctggagtaa
EPI1994485                     atgagtcttctaaccgaggtcgaaacgcctaccaaaaacggatgggagtgcaactgcagcgattcaagtgatcctctcgttattgccgcaagtatcattgggatcttgcacttgatattgtggattcttgatcgccttttcttcaaatgcgtttaccgtcgccttaaatacggtttgaaaagagggccttctacggaaggagtacctgagtccatgagggaagagtaccggcagaaacagcagagtgctgtggatgttgacgatggtcattttgtcaacatagagctggagtaa
EPI1994493                     atgagtcttctaaccgaggtcgaaacgcctaccaaaaacggatgggagtgcaactgcagcgattcaagtgaccctctcgttattgccgcaagtatcattgggatcttgcacttgatattgtggattcttgatcgccttttcttcaaatgcgtttatcgtcgccttaaatacggtttgaaaagagggccttctacggaaggagtacctgagtccatgagggaagagtaccggcaggaacagcagagtgctgtggatgttgacgatggtcattttgtcaacatagagctggagtaa
EPI1994501                     atgagtcttctaaccgaggtcgaaacgcctaccaaaaacggatgggagtgcaactgcagcgattcaagtgatcctctcgttattgccgcaagtatcattgggatcttgcacttgatattgtggattcttgatcgccttttcttcaaatgcgtttatcgtcgccttaaatacggtttgaaaagagggccttctacggaaggagtacctgagtccatgagggaagagtaccggcaggaacagcagagtgctgtggatgttgacgatggtcattttgtcaacatagagctggagtaa
EPI1994510                     atgagtcttctaaccgaggtcgaaacgcctaccaaaaacggatgggagtgcaactgcagcgattcaagtgatcctctcgttattgccgcaagtatcattgggatcttgcacttgatattgtggattcttgatcgccttttcttcaaatacgtttaccgtcgccttaaatacggtttgaaaagagggccttctacggaaggagtacctgagtccatgagggaagagtaccggcaggaacagcagagtgctgtggatgttgacgatggtcattttgtcaacatagagctagagtaa
EPI1994518                     atgagtcttctaaccgaggtcgaaacgcctaccaaaaacggatgggagtgcaactgcagcgattcaagtgatcctctcgttattgccgcaagtatcattgggatcttgcacttgatattgtggattcttgatcgccttttcttcaaatgcgtttatcgtcgccttaaatacggtttgaaaagagggccttctacggaaggagtacctgagtccatgagggaagagtaccggcaggaacagcagagtgctgtggatgttgacgatggtcattttgtcaacatagagctggagtaa
EPI1994536                     atgagtcttctaaccgaggtcgaaacgcctaccaaaaccggatgggagtgcaactgcagcgattcaagtgatcctctcgttattgccgcaagtatcattgggatcttgcacttgatattgtggattcttgatcgccttttcttcaaatgcgtttatcgtcgccttaaatacggtttgaaaagagggccttctacggaaggagtacctgagtccatgagggaagagtaccggcaggaacagcagagtgctgtggatgttgacgatggtcattttgtcaacatagagctggagtaa
EPI1994984                     atgagtcttctaaccgaggtcgaaacgcctaccaaaaacggatgggagtgcaactgcagcgattcaagtgatcctctcgttattgccgcaagtatcattgggatcttgcacttgatattgtggattcttgatcgccttttcttcaaatgcgtttatcgtcgccttaaatacggtttgaaaagagggccttctacggaaggagtacctgagtccatgagggaagagtaccggcaggaacagcagagtgctgtggatgttgacgatggtcattttgtcaacatagagctggagtaa
EPI1994992                     atgagtcttctaaccgaggtcgaaacgcctaccaaaaacggatgggagtgcaactgcagcgattcaagtgatcctctcgttattgccgcaagtatcattgggatcttgcacttgatattgtggattcttgatcgccttttcttcaaatgcgtttatcgtcgccttaaatacggtttgaaaagagggccttctacggaaggagtacctgagtccatgagggaagagtaccggcaggaacagcagagtgctgtggatgttgacgatggtcattttgtcaacatagagctggagtaa
EPI1995000                     atgagtcttctaaccgaggtcgaaacgcctaccaaaaacggatgggagtgcaactgcagcgattcaagtgaccctctcgttattgccgcaagtatcattgggatcttgcacttgatattgtggattcttgatcgccttttcttcaaatgcgtttatcgtcgccttaaatacggtttgaaaagagggccttctacggaaggagtacctgagtccatgagggaagagtaccggcaggaacagcagagtgctgtggatgttgacgatggtcattttgtcaacatagagctggagtaa
EPI1995008                     atgagtcttctaaccgaggtcgaaacgcctaccaaaaacggatgggagtgcaactgcagcgattcaagtgaccctctcgttattgccgcaagtatcattgggatcttgcacttgatattgtggattcttgatcgccttttcttcaaatgcgtttatcgtcgccttaaatacggtttgaaaagagggccttctacggaaggagtacctgagtccatgagggaagagtaccggcaggaacagcagagtgctgtggatgttgacgatggtcattttgtcaacatagagctggagtaa
EPI1995016                     atgagtcttctaaccgaggtcgaaacgcctaccaaaaacggatgggagtgcaactgcagcgattcaagtgaccctctcgttattgccgcaagtatcattgggatcttgcacttgatattgtggattcttgatcgccttttcttcaaatgcgtttatcgtcgccttaaatacggtttgaaaagagggccttctacggaaggagtacctgagtccatgagggaagagtaccggcaggaacagcagagtgctgtggatgttgacgatggtcattttgtcaacatagagctggagtaa
EPI1995024                     atgagtcttctaaccgaggtcgaaacgcctaccaaaaacggatgggagtgcaactgcagcgattcaagtgaccctctcgttattgccgcaagtatcattgggatcttgcacttgatattgtggattcttgatcgccttttcttcaaatgcgtttatcgtcgccttaaatacggtttgaaaagagggccttctacggaaggagtacctgagtccatgagggaagagtaccggcaggaacagcagagtgctgtggatgttgacgatggtcattttgtcaacatagagctggagtaa
EPI1995032                     atgagtcttctaaccgaggtcgaaacgcctaccaaaaacggatgggagtgcaactgcagcgattcaagtgaccctctcgttattgccgcaagtatcattgggatcttgcacttgatattgtggattcttgatcgccttttcttcaaatgcgtttatcgtcgccttaaatacggtttgaaaagagggccttctacggaaggagtacctgagtccatgagggaagagtaccggcaggaacagcagagtgctgtggatgttgacgatggtcattttgtcaacatagagctggagtaa
EPI1995040                     atgagtcttctaaccgaggtcgaaacgcctaccaaaaacggatgggagtgcaactgcagcgattcaagtgatcctctcgttattgccgcaagtatcattgggatcttgcacttgatattgtggattcttgatcgccttttcttcaaatgcgtttatcgtcgccttaaatacggtttgaaaagagggccttctacggaaggagtacctgagtccatgagggaagagtaccggcaggaacagcagagtgctgtggatgttgacgatggtcattttgtcaacatagagctggagtaa
EPI1995055                     atgagtcttctaaccgaggtcgaaacgcctaccaaaaacggatgggagtgcaactgcagcgattcaagtgatcctctcgttattgccgcaagtatcattgggatcttgcacttgatattgtggattcttgatcgccttttcttcaaatgcgtttatcgtcgccttaaatacggtttgaaaagagggccttctacggaaggagtacctgagtccatgagggaagagtaccggcaggaacagcagagtgctgtggatgttgacgatggtcattttgtcaacatagagctggagta?
EPI1995063                     atgagtcttctaaccgaggtcgaaacgcctaccaaaaacggatgggagtgcaactgcagcgattcaaatgatcctctcgttattgccgcaagtatcattgggatcttgcacttgatattgtggattcttgatcgccttttcttcaaatgcgtttatcgtcgccttaaatacggtttgaaaagagggccttctacggaaggagtacctgagtccatgagggaagagtaccggcaggaacagcagagtgctgtggatgttgacgatggtcattttgtcaacatagagctggagta?
EPI1995071                     atgagtcttctaaccgaggtcgaaacgcctaccaaaaacggatgggagtgcaactgcagcgattcaaatgatcctctcgttattgccgcaagtatcattgggatcttgcacttgatattgtggattcttgatcgccttttcttcaaatgcgtttatcgtcgccttaaatacggtttgaaaagagggccttctacggaaggagtacctgagtccatgagggaagagtaccggcaggaacagcagagtgctgtggatgttgacgatggtcattttgtcaacatagagctggagta?
EPI1995079                     atgagtcttctaaccgaggtcgaaacgcctaccaaaaacggatgggagtgcaactgcagcgattcaagtgatcctctcgttattgccgcaagtatcattgggatcttgcacttgatattgtggattcttgatcgccttttcttcaaatgcgtttatcgtcgccttaaatacggtttgaaaagagggccttctacggaaggagtacctgagtccatgagggaagagtatcggcaggaacagcagagtgctgtggatgttgacgatggtcattttgtcaacatagagctggagta?
EPI1995087                     atgagtcttctaaccgaggtcgaaacgcctaccaaaaacggatgggagtgcaactgcagcgattcaaatgatcctctcgttattgccgcaagtatcattgggatcttgcacttgatattgtggattcttgatcgccttttcttcaaatgcgtttatcgtcgccttaaatacggtttgaaaagagggccttctacggaaggagtacctgagtccatgagggaagagtaccggcaggaacagcagagtgctgtggatgttgacgatggtcattttgtcaacatagagctggagta?
EPI1995095                     atgagtcttctaaccgaggtcgaaacgcctaccaaaaacggatgggagtgcaactgcagcgattcaagtgatcctctcgttattgccgcaagtatcattgggatcttgcacttgatattgtggattcttgatcgccttttcttcaaatgcgtttatcgtcgccttaaatacggtttgaaaagagggccttctacggaaggagtacctgagtccatgagggaagagtatcggcaggaacagcagagtgctgtggatgttgacgatggtcattttgtcaacatagagctggagta?
EPI1995103                     atgagtcttctaaccgaggtcgaaacgcctaccaaaaacggatgggagtgcaactgcagcgattcaaatgatcctctcgttattgccgcaagtatcattgggatcttgcacttgatattgtggattcttgatcgccttttcttcaaatgcgtttatcgtcgccttaaatacggtttgaaaagagggccttctacggaaggagtacctgagtccatgagggaagagtaccggcaggaacagcagagtgctgtggatgttgacgatggtcattttgtcaacatagagctggagta?
EPI1995111                     atgagtcttctaaccgaggtcgaaacgcctaccaaaaaaggatgggagtgcaactgcagcgattcaagtgatcctctcgttattgccgcaagtatcattgggatcttgcacttgatattgtggattcttgatcgccttttcttcaaatgcgtttatcgtcgccttaaatacggtttgaaaagagggccttctacggaaggagtacctgagtccatgagggaagagtatcggcaggaacagcagagtgctgtggatgttgacgatggtcattttgtcaacatagagctggagta?
EPI1995119                     atgagtcttctaaccgaggtcgaaacgcctaccaaaaacggatgggagtgcaactgcagcgattcaagtgatcctctcgttattgccgcaagtatcattgggatcttgcacttgatattgtggattcttgatcgccttttcttcaaatgcgtttatcgtcgccttaaatacggtttgaaaagagggccttctacggaaggagtacctgagtccatgagggaagagtaccggcaggaacagcagagtgctgtggatgttgacgatggtcattttgtcaacatagagctggagta?
EPI1995127                     atgagtcttctaaccgaggtcgaaacgcctaccaaaaacggatgggagtgcaactgcagcgattcaagtgatcctctcgttattgccgcaagtatcattgggatcttgcacttgatattgtggattcttgatcgccttttcttcaaatgcgtttatcgtcgccttaaatacggtttgaaaagagggccttctacggaaggagtacctgagtccatgagggaagagtaccggcaggaacagcagagtgctgtggatgttgacgatggtcattttgtcaacatagagctggagta?
EPI1995135                     atgagtcttctaaccgaggtcgaaacgcctaccaaaaacggatgggagtgcaactgcagcgattcaagtgatcctctcgttattgccgcaagtatcattgggatcttgcacttgatattgtggattcttgatcgtcttttcttcaaatgcgtttatcgtcgccttaaatacggtttgaaaagagggccttctacggaaggagtacctgagtccatgagggaagagtaccggcaggaacagcagagtgctgtggatgttgacgatggtcattttgtcaacatagagctggagta?
EPI1995143                     atgagtcttctaaccgaggtcgaaacgcctaccaaaaacggatgggagtgcaactgcagcgattcaagtgatcctctcgttattgccgcaagtatcattgggatcttgcacttgatattgtggattcttgatcgtcttttcttcaaatgcgtttatcgtcgccttaaatacggtttgaaaagagggccttctacggaaggagtacctgagtccatgagggaagagtaccggcaggaacagcagagtgctgtggatgttgacgatggtcattttgtcaacatagagctggagta?
EPI1995151                     atgagtcttctaaccgaggtcgaaacgcctaccaaaaacggatgggagtgcaactgcagcgattcaagtgatcctctcgttattgccgcaagtatcattgggatcttgcacttgatattgtggattcttgatcgtcttttcttcaaatgcgtttatcgtcgccttaaatacggtttgaaaagagggccttctacggaaggagtacctgagtccatgagggaagagtaccggcaggaacagcagagtgctgtggatgttgacgatggtcattttgtcaacatagagctggagta?
EPI1995159                     atgagtcttctaaccgaggtcgaaacgcctaccaaaaacggatgggagtgcaactgcagcgattcaagtgatcctctcgttattgccgcaagtatcattgggatcttgcacttgatattgtggattcttgatcgtcttttcttcaaatgcgtttatcgtcgccttaaatacggtttgaaaagagggccttctacggaaggagtacctgagtccatgagggaagagtaccggcaggaacagcagagtgctgtggatgttgacgatggtcattttgtcaacatagagctggagta?
EPI1995167                     atgagtcttctaaccgaggtcgaaacgcctaccaaaaacggatgggagtgcaactgcagcgattcaagtgatcctctcgttattgccgcaagtatcattgggatcttgcacttgatattgtggattcttgatcgtcttttcttcaaatgcgtttatcgtcgccttaaatacggtttgaaaagagggccttctacggaaggagtacctgagtccatgagggaagagtaccggcaggaacagcagagtgctgtggatgttgacgatggtcattttgtcaacatagagctggagta?
EPI1995175                     atgagtcttctaaccgaggtcgaaacgcctaccaaaaacggatgggagtgcaactgcagcgattcaagtgatcctctcgttattgccgcaagtatcattgggatcttgcacttgatattgtggattcttgatcgccttttcttcaaatgcgtttatcgtcgccttaaatacggtttgaaaagagggccttctacggaaggagtacctgagtccatgagggaagagtaccggcaggaacagcagagtgctgtggatgttgacgatgatcattttgtcaacatagagctggagtaa
EPI1995183                     atgagtcttctaaccgaggtcgaaacgcctaccaaaaacggatgggagtgcaactgcagcgattcaagtgatcctctcgttattgccgcaagtatcattgggatcttgcacttgatattgtggattcttgatcgccttttcttcaaatgcgtttatcgtcgccttaaatacggtttgaaaagagggccttctacggaaggagtacctgagtccatgagggaagagtaccggcaggaacagcagagtgctgtggatgttgacgatggtcattttgtcaacatagagctggagtaa
EPI1995191                     atgagtcttctaaccgaggtcgaaacgcctaccaaaaacggatgggagtgcaactgcagcgattcaagtgatcctctcgttattgccgcaagtatcattgggatcttgcacttgatattgtggattcttgatcgccttttcttcaaatgcgtttatcgtcgccttaaatacggtttgaaaagagggccttctacggaaggagtacctgagtccatgagggaagagtaccggcaggaacagcagagtgctgtggatgttgacgatgatcattttgtcaacatagagctggagtaa
EPI1995199                     atgagtcttctaaccgaggtcgaaacgcctaccaaaaacggatgggagtgcaactgcagcgattcaagtgatcctctcgttattgccgcaagtatcattgggatcttgcacttgatattgtggattcttgatcgccttttcttcaaatgcgtttatcgtcgccttaaatacggtttgaaaagagggccttctacggaaggagtacctgagtccatgagggaagagtaccggcaggaacagcagagtgctgtggatgttgacgatgatcattttgtcaacatagagctggagtaa
EPI1995207                     atgagtcttctaaccgaggtcgaaacgcctaccaaaaacggatgggagtgcaactgcagcgattcaagtgatcctctcgttattgccgcaagtatcattgggatcttgcacttgatattgtggattcttgatcgccttttcttcaaatgcgtttatcgtcgccttaaatacggtttgaaaagagggccttctacggaaggagtacctgagtccatgagggaagagtaccggcaggaacagcagagtgctgtggatgttgacgatggtcattttgtcaacatagagctggagtaa
EPI1995215                     atgagtcttctaaccgaggtcgaaacgcctaccaaaaacggatgggagtgcaactgcagcgattcaagtgatcctctcgttattgccgcaagtatcattgggatcttgcacttgatattgtggattcttgatcgccttttcttcaaatgcgtttatcgtcgccttaaatacggtttgaaaagagggccttctacggaaggagtacctgagtccatgagggaagagtaccggcaggaacagcagagtgctgtggatgttgacgatggtcattttgtcaacatagagctggagtaa
EPI1995223                     atgagtcttctaaccgaggtcgaaacgcctaccaaaaacggatgggagtgcaactgcagcgattcaagtgatcctctcgttattgccgcaagtatcattgggatcttgcacttgatattgtggattcttgatcgccttttcttcaaatgcgtttatcgtcgccttaaatacggtttgaaaagagggccttctacggaaggagtacctgagtccatgagggaagagtaccggcaggaacagcagagtgctgtggatgttgacgatggtcattttgtcaacatagagctggagtaa
EPI1995231                     atgagtcttctaaccgaggtcgaaacgcctaccaaaaacggatgggagtgcaactgcagcgattcaagtgatcctctcgttattgccgcaagtatcattgggatcttgcacttgatattgtggattcttgatcgccttttcttcaaatgcgtttatcgtcgccttaaatacggtttgaaaagagggccttctacggaaggagtacctgagtccatgagggaagagtaccggcaggaacagcagagtgctgtggatgttgacgatggtcattttgtcaacatagagctggagta?
EPI1995239                     atgagtcttctaaccgaggtcgaaacgcctaccaaaaacggatgggagtgcaactgcagcgattcaagtgatcctctcgttattgccgcaagtatcattgggatcttgcacttgatattgtggattcttgatcgtcttttcttcaaatgcgtttatcgtcgccttaaatacggtttgaaaagagggccttctacggaaggagtacctgagtccatgagggaagagtaccggcaggaacagcagagtgctgtggatgttgacgatggtcattttgtcaacatagagctggagta?
EPI1995253                     atgagtcttctaaccgaggtcgaaacgcctaccaaaaacggatgggagtgcaactgcagcgattcaagtgatcctctcgttattgccgcaagtatcattgggatcttgcacttgatattgtggattcttgatcgccttttcttcaaatgcgtttatcgtcgccttaaatacggtttgaaaagagggccttctacggaaggagtacctgagtccatgagggaagagtaccggcaggaacagcagagtgctgtggatgttgacgatggtcattttgtcaacatagagctggagta?
EPI1995268                     atgagtcttctaaccgaggtcgaaacgcctaccaaaaacggatgggagtgcaactgcagcgattcaagtgatcctctcgttattgccgcaagtatcattgggatcttgcacttgatattgtggattcttgatcgccttttcttcaaatgcgtttatcgtcgccttaaatacggtttgaaaagagggccttctacggaaggagtacctgagtccatgagggaagagtaccggcaggaacagcagagtgctgtggatgttgacgatggtcattttgtcaacatagagctggagtaa
EPI1995277                     atgagtcttctaaccgaggtcgaaacgcctaccaaaaacggatgggagtgcaactgcagcgattcaagtgatcctctcgttattgccgcaagtatcattgggatcttgcacttgatattgtggattcttgatcgccttttcttcaaatgcgtttatcgtcgccttaaatacggtttgaaaagagggccttctacggaaggagtacctgagtccatgagggaagagtaccggcaggaacagcagagtgctgtggatgttgacgatggtcattttgtcaacatagagctggagtaa
EPI1995559                     atgagtcttctaaccgaggtcgaaacgcctaccaaaaacggatgggagtgcaactgcagcgattcaagtgatcctctcgttattgccgcaagtatcattgggatcttgcacttgatattgtggattattgatcgccttttcttcaaatgcgtttatcgtcgccttaaatacggtttgaaaagagggccttctacggaaggagtacctgagtccatgagggaagagtaccggcaggaacagcagagtgctgtggatgttgacgatggtcattttgtcaacatagagctggagtaa
EPI1995575                     atgagtcttctaaccgaggtcgaaacgcctaccaaaaacggatgggagtgcaactgcagcgattcaagtgatcctctcgttattgccgcaagtatcattgggatcttgcacttgatattgtggattcttgatcgccttttcttcaaatgcgtttatcgtcgccttaaatacggtttgaaaagagggccttctacggaaggagtacctgagtccatgagggaagagtaccggcaggaacagcagagtgctgtggatgttgacgatggtcattttgtcaacatagagctggagtaa
EPI1995591                     atgagtcttctaaccgaggtcgaaacgcctaccaaaaacggatgggagtgcaactgcagcgattcaagtgatcctctcgttattgccgcaagtatcattgggatcttgcacttgatattgtggattcttgatcgccttttcttcaaatgcgtttatcgtcgccttaaatacggtttgaaaagagggccttctacggaaggagtacctgagtccatgagggaagagtaccggcaggaacagcagagtgctgtggatgttgacgatggtcattttgtcaacatagagctggagtaa
EPI1995607                     atgagtcttctaaccgaggtcgaaacgcctaccaaaaacggatgggagtgcaactgcagcgattcaagtgaccctctcgttattgccgcaagtatcattgggatcttgcacttgatattgtggattcttgatcgccttttcttcaaatgcgtttatcgtcgccttaaatacggtttgaaaagagggccttctacggaaggagtacctgagtccatgagggaagagtaccggcaggaacagcagagtgctgtggatgttgacgatggtcattttgtcaacatagagctggagtaa
EPI1995623                     atgagtcttctaaccgaggtcgaaacgcctaccaaaaacggatgggagtgcaactgcagcgattcaagtgatcctctcgttattgccgcaagtatcattgggatcttgcacttgatattgtggattcttgatcgccttttcttcaaatgcgtttatcgtcgccttaaatacggtttgaaaagagggccttctacggaaggagtacctgagtccatgagggaagagtaccggcaggaacagcagagtgctgtggatgttgacgatggtcattttgtcaacatagagctggagtaa
EPI1995635                     atgagtcttctaaccgaggtcgaaacgcctaccaaaaacggatgggagtgcaactgcagcgattcaagtgatcctctcgttattgccgcaagtatcattgggatcttgcacttgatattgtggattcttgatcgccttttcttcaaatgcgtttatcgtcgccttaaatacggtttgaaaagagggccttctacggaaggagtacctgagtccatgagggaagagtaccggcaggaacagcagagtgctgtggatgttgacgatggtcattttgtcaacatagagctggagtaa
EPI1995651                     atgagtcttctaaccgaggtcgaaacgcctaccaaaaacggatgggagtgcaactgcagcgattcaagtgatcctctcgttattgccgcaagtatcattgggatcttgcacttgatattgtggattcttgatcgccttttcttcaaatgcgtttatcgtcgccttaaatacggtttgaaaagagggccttctacggaaggagtacctgagtccatgagggaagagtaccggcaggaacagcagagtgctgtggatgttgacgatggtcattttgtcaacatagagctggagtaa
EPI1995667                     atgagtcttctaaccgaggtcgaaacgcctaccaaaaacggatgggagtgcaactgcagcgattcaagtgatcctctcgttattgccgcaagtatcattgggatcttgcacttgatattgtggattcttgatcgccttttcttcaaatgcgtttatcgtcgccttaaatacggtttgaaaagagggccttctacggaaggagtacctgagtccatgagggaagagtaccggcaggaacagcagagtgctgtggatgttgacgatggtcattttgtcaacatagagctggagtaa
EPI1995683                     atgagtcttctaaccgaggtcgaaacgcctaccaaaaacggatgggagtgcaactgcagcgattcaagtgatcctctcgttattgccgcaagtatcattgggatcttgcacttgatattgtggattcttgatcgccttttcttcaaatgcgtttatcgtcgccttaaatacggtttgaaaagagggccttctacggaaggagtacctgagtccatgagggaagagtaccggcaggaacagcagagtgctgtggatgttgacgatggtcattttgtcaacatagagctggagtaa
EPI1995699                     atgagtcttctaaccgaggtcgaaacgcctaccaaaaacggatgggagtgcaactgcagcgattcaagtgatcctctcgttattgccgcaagtatcattgggatcttgcacttgatattgtggattcttgatcgccttttcttcaaatgcgtttatcgtcgccttaaatacggtttgaaaagagggccttctacggaaggagtacctgagtccatgagggaagagtaccggcaggaacagcagagtgctgtggatgttgacgatggtcattttgtcaacatagagctggagtaa
EPI1995715                     atgagtcttctaaccgaggtcgaaacgcctaccaaaaacggatgggagtgcaactgcagcgattcaagtgatcctctcgttattgccgcaagtatcattgggatcttgcacttgatattgtggattcttgatcgccttttcttcaaatgcgtttatcgtcgccttaaatacggtttgaaaagagggccttctacggaaggagtacctgagtccatgagggaagagtaccggcaggaacagcagagtgctgtggatgttgacgatggtcattttgtcaacatagagctggagtaa
EPI1995731                     atgagtcttctaaccgaggtcgaaacgcctaccaaaaacggatgggagtgcaactgcagcgattcaagtgatcctctcgttattgccgcaagtatcattgggatcttgcacttgatattgtggattcttgatcgccttttcttcaaatgcgtttatcgtcgccttaaatacggtttgaaaagagggccttctacggaaggagtacctgagtccatgagggaagagtaccggcaggaacagcagagtgctgtggatgttgacgatggtcattttgtcaacatagagctggagtaa
EPI1995842                     atgagtcttctaaccgaggtcgaaacgcctaccaaaaacggatgggagtgcaactgcagcgattcaagtgatcctctcgttattgccgcaagtatcattgggatcttgcacttgatattgtggattcttgatcgccttttcttcaaatgcgtttatcgtcgccttaaatacggtttgaaaagagggccttctacggaaggagtacctgagtccatgagggaagagtaccggcaggaacagcagagtgctgtggatgttgacgatggtcattttgtcaacatagagctggagtaa
EPI1997265                     atgagtcttctaaccgaggtcgaaacgcctaccaaaaacggatgggagtgcaactgcagcgattcaagtgatcctctcgttattgccgcaagtatcattgggatcttgcacttgatattgtggattcttgatcgccttttcttcaaatgcgtttatcgtcgccttaaatacggtttgaaaagagggccttctacggaaggagtacctgagtccatgagggaagagtaccggcaggaacagcagagtgctgtggatgttgacgatggtcattttgtcaacatagagctggagtaa
EPI1997956                     atgagtcttctaaccgaggtcgaaacgcctaccaaaaacggatgggagtgcaactgcagcgattcaagtgatcctctcgttattgccgcaagtatcattgggatcttgcacttgatattgtggattcttgatcgccttttcttcaaatgcgtttatcgtcgccttaaatacggtttgaaaagagggccttctacggaaggagtacctgagtccatgagggaagagtaccggcaggaacagcagagtgctgtggatgttgacgatggtcattttgtcaacatagagctggagta?
EPI1997964                     atgagtcttctaaccgaggtcgaaacgcctaccaaaaacggatgggagtgcaactgcagcgattcaagtgatcctctcgttattgccgcaagtatcattgggatcttgcacttgatattgtggattcttgatcgccttttcttcaaatgcgtttatcgtcgccttaaatacggtttgaaaagagggccttctacggaaggagtacctgagtccatgagggaagagtaccggcaggaacagcagagtgctgtggatgttgacgatggtcattttgtcaacatagagctggagta?
EPI1997972                     atgagtcttctaaccgaggtcgaaacgcctaccaaaaacggatgggagtgcaactgcagcgattcaagtgatcctctcgttattgccgcaagtatcattgggatcttgcacttgatattgtggattcttgatcgccttttcttcaaatgcgtttatcgtcgccttaaatacggtttgaaaagagggccttctacggaaggagtacctgagtccatgagggaagagtaccggcaggaacagcagagtgctgtggatgttgacgatggtcattttgtcaacatagagctggagta?
EPI1997980                     atgagtcttctaaccgaggtcgaaacgcctaccaaaaacggatgggagtgcaactgcagcgattcaagtgatcctctcgttattgccgcaagtatcattgggatcttgcacttgatattgtggattcttgatcgccttttcttcaaatgcgtttatcgtcgccttaaatacggtttgaaaagagggccttctacggaaggagtacctgagtccatgagggaagagtaccggcaggaacagcagagtgctgtggatgttgacgatggtcattttgtcaacatagagctggagta?
EPI1997988                     atgagtcttctaaccgaggtcgaaacgcctaccaaaaacggatgggagtgcaactgcagcgattcaagtgatcctctcgttattgccgcaagtatcattgggatcttgcacttgatattgtggattcttgatcgccttttcttcaaatgcgtttatcgtcgccttaaatacggtttgaaaagagggccttctacggaaggagtacctgagtccatgagggaagagtaccggcaggaacagcagaatgctgtggatgttgacgatggtcattttgtcaacatagagctggagta?
EPI1997996                     atgagtcttctaaccgaggtcgaaacgcctaccaaaaacggatgggagtgcaactgcagcgattcaagtgatcctctcgttattgccgcaagtatcattgggatcttgcacttgatattgtggattcttgatcgccttttcttcaaatgcgtttatcgtcgccttaaatacggtttgaaaggagggccttctacggaaggagtacctgagtccatgagggaagagtaccggcaggaacagcagagtgctgtggatgttgacgatggtcattttgtcaacatagagctggagta?
EPI1998004                     atgagtcttctaaccgaggtcgaaacgcctaccaaaaacggatgggagtgcaactgcagcgattcaagtgatcctctcgttattgccgcaagtatcattgggatcttgcacttgatattgtggattcttgatcgccttttcttcaaatgcgtttatcgtcgccttaaatacggtttgaaaagagggccttctacggaaggagtacctgagtccatgagggaagagtaccggcaggaacagcagagtgctgtggatgttgacgatggtcattttgtcaacatagagctggagta?
EPI1998012                     atgagtcttctaaccgaggtcgaaacgcctaccaaaaacggatgggagtgcaactgcagcgattcaagtgatcctctcgttattgccgcaagtatcattgggatcttgcacttgatattgtggattcttgatcgccttttcttcaaatgcgtttatcgtcgccttaaatacggtttgaaaagagggccttctacggaaggagtacctgagtccatgagggaagagtaccggcaggaacagcagagtgctgtggatgttgacgatggtcattttgtcaacatagagctggagta?
EPI1998020                     atgagtcttctaaccgaggtcgaaacgcctaccaaaaacggatgggagtgcaactgcagcgattcaagtgatcctctcgttattgccgcaagtatcattgggatcttgcacttgatattgtggattcttgatcgccttttcttcaaatgcgtttatcgtcgccttaaatacggtttgaaaagagggccttctacggaaggagtacctgagtccatgagggaagagtaccggcaggaacagcagagtgctgtggatgttgacgatggtcattttgtcaacatagagctggagta?
EPI1998028                     atgagtcttctaaccgaggtcgaaacgcctaccaaaaacggatgggagtgcaactgcagcgattcaagtgatcctctcgttattgccgcaagtatcattgggatcttgcacttgatattgtggattcttgatcgccttttcttcaaatgcgtttatcgtcgccttaaatacggtttgaaaagagggccttctacggaaggagtacctgagtccatgagggaagagtaccggcaggaacagcagagtgctgtggatgttgacgatggtcattttgtcaacatagagctggagta?
EPI1998037                     atgagtcttctaaccgaggtcgaaacgcctaccaaaaacggatgggagtgcaactgcagcgattcaagtgatcctctcgttattgccgcaagtatcattgggatcttgcacttgatattgtggattcttgatcgccttttcttcaaatgcgtttatcgtcgccttaaatacggtttgaaaagagggccttctacggaaggagtacctgagtccatgagggaagagtaccggcaggaacagcagagtgctgtggatgttgacgatggtcattttgtcaacatagagctggagta?
EPI1998045                     atgagtcttctaaccgaggtcgaaacgcctaccaaaaacggatgggagtgcaactgcagcgattcaagtgatcctctcgttattgccgcaagtatcattgggatcttgcacttgatattgtggattcttgatcgccttttcttcaaatgcgtttatcgtcgccttaaatacggtttgaaaagagggccttctacggaaggagtacctgagtccatgagggaagagtaccggcaggaacagcagagtgctgtggatgttgacgatggtcattttgtcaacatagagctggagta?
EPI1998053                     atgagtcttctaaccgaggtcgaaacgcctaccaaaaacggatgggagtgcaactgcagcgattcaagtgatcctctcgttattgccgcaagtatcattgggatcttgcacttgatattgtggattcttgatcgccttttcttcaaatgcgtttatcgtcgccttaaatacggtttgaaaagagggccttctacggaaggagtacctgagtccatgagggaagagtaccggcaggaacagcagagtgctgtggatgttgacgatggtcattttgtcaacatagagctggagta?
EPI1998061                     atgagtcttctaaccgaggtcgaaacgcctaccaaaaacggatgggagtgcaactgcagcgattcaagtgatcctctcgttattgccgcaagtatcattgggatcttgcacttgatattgtggattcttgatcgccttttcttcaaatgcgtttatcgtcgccttaaatacggtttgaaaagagggccttctacggaaggagtacctgagtccatgagggaagagtaccggcaggaacagcagagtgctgtggatgttgacgatggtcattttgtcaacatagagctggagta?
EPI1998069                     atgagtcttctaaccgaggtcgaaacgcctaccaaaaacggatgggagtgcaactgcagcgattcaagtgatcctctcgttattgccgcaagtatcattgggatcttgcacttgatattgtggattcttgatcgccttttcttcaaatgcgtttatcgtcgccttaaatacggtttgaaaggagggccttctacggaaggagtacctgagtccatgagggaagagtaccggcaggaacagcagagtgctgtggatgttgacgatggtcattttgtcaacatagagctggagta?
EPI1998077                     atgagtcttctaaccgaggtcgaaacgcctaccaaaaacggatgggagtgcaactgcagcgattcaagtgaccctctcgttattgccgcaagtatcattgggatcttgcacttgatattgtggattcttgatcgccttttcttcaaatgcgtttatcgtcgccttaaatacggtttgaaaagagggccttctacggaaggagtacctgagtccatgagggaagagtaccggcaggaacagcagagtgctgtggatgttgacgatggtcattttgtcaacatagagctggagta?
EPI1998085                     atgagtcttctaaccgaggtcgaaacgcctaccaaaaacggatgggagtgcaactgcagcgattcaagtgatcctctcgttattgccgcaagtatcattgggatcttgcacttgatattgtggattcttgatcgccttttcttcaaatgcgtttatcgtcgccttaaatacggtttgaaaagagggccttctacggaaggagtacctgagtccatgagggaagagtaccggcaggaacagcagagtgctgtggatgttgacgatggtcattttgtcaacatagagctggagta?
EPI1998093                     atgagtcttctaaccgaggtcgaaacgcctaccaaaaacggatgggagtgcaactgcagcgattcaagtgatcctctcgttattgccgcaagtatcattgggatcttgcacttgatattgtggattcttgatcgccttttcttcaaatgcgtttatcgtcgccttaaatacggtttgaaaagagggccttctacggaaggagtacctgagtccatgagggaagagtaccggcaggaacagcagagtgctgtggatgttgacgatggtcattttgtcaacatagagctggagta?
EPI1998101                     atgagtcttctaaccgaggtcgaaacgcctaccaaaaacggatgggagtgcaactgcagcgattcaagtgatcctctcgttattgccgcaagtatcattgggatcttgcacttgatattgtggattcttgatcgccttttcttcaaatgcgtttatcgtcgccttaaatacggtttgaaaagagggccttctacggaaggagtacctgagtccatgagggaagagtaccggcaggaacagcagagtgctgtggatgttgacgatggtcattttgtcaacatagagctggagta?
EPI1998109                     atgagtcttctaaccgaggtcgaaacgcctaccaaaaacggatgggagtgcaactgcagcgattcaagtgatcctctcgttattgccgcaagtatcattgggatcttgcacttgatattgtggattcttgatcgccttttcttcaaatgcgtttatcgtcgccttaaatacggtttgaaaagagggccttctacggaaggagtacctgagtccatgagggaagagtaccggcaggaacagcagagtgctgtggatgttgacgatggtcattttgtcaacatagagctggagta?
EPI1998117                     atgagtcttctaaccgaggtcgaaacgcctaccaaaaacggatgggagtgcaactgcagcgattcaagtgaccctctcgttattgccgcaagtatcattgggatcttgcacttgatattgtggattcttgatcgccttttcttcaaatgcgtttatcgtcgccttaaatacggtttgaaaagagggccttctacggaaggagtacctgagtccatgagggaagagtaccggcaggaacagcagagtgctgtggatgttgacgatggtcattttgtcaacatagagctggagta?
EPI1998125                     atgagtcttctaaccgaggtcgaaacgcctaccaaaaacggatgggagtgcaactgcagcgattcaagtgaccctctcgttattgccgcaagtatcattgggatcttgcacttgatattgtggattcttgatcgccttttctttaaatgcgtttatcgtcgccttaaatacggtttgaaaagagggccttctacggaaggagtacctgagtccatgagggaagagtaccggcaggaacagcagagtgctgtggatgttgacgatggtcattttgtcaacatagagctggagta?
EPI1998133                     atgagtcttctaaccgaggtcgaaacgcctaccaaaaacggatgggagtgcaactgcagcgattcaagtgatcctctcgttattgccgcaagtatcattgggatcttgcacttgatattgtggattcttgatcgccttttcttcaaatgcgtttatcgtcgccttaaatacggtttgaaaagagggccttctacggaaggagtacctgagtccatgagggaagagtaccggcaggaacagcagagtgctgtggatgttgacgatggtcattttgtcaacatagagctggagtaa
EPI1998141                     atgagtcttctaaccgaggtcgaaacgcctaccaaaaacggatgggagtgcaactgcagcgattcaagtgatcctctcgttattgccgcaagtatcattgggatcttgcacttgatattgtggattcttgatcgccttttcttcaaatgcgtttatcgtcgccttaaatacggtttgaaaagagggccttctacggaaggagtacctgagtccatgagggaagagtaccggcaggaacagcagagtgctgtggatgttgacgatggtcattttgtcaacatagagctggagtaa
EPI1998149                     atgagtcttctaaccgaggtcgaaacgcctaccaaaaacggatgggagtgcaactgcagcgattcaagtgaccctctcgttattgccgcaagtatcattgggatcttgcacttgatattgtggattcttgatcgccttttcttcaaatgcgtttatcgtcgccttaaatacggtttgaaaagagggccttctacggaaggagtacctgagtccatgagggaagagtaccggcaggaacagcagagtgctgtggatgttgacgatggtcattttgtcaacatagagctggagta?
EPI1998157                     atgagtcttctaaccgaggtcgaaacgcctaccaaaaacggatgggagtgcaactgcagcgattcaagtgatcctctcgttattgccgcaagtatcattgggatcttgcacttgatattgtggattcttgatcgccttttcttcaaatgcgtttatcgtcgccttaaatacggtttgaaaagagggccttctacggaaggagtacctgagtccatgagggaagagtaccggcaggaacagcagagtgctgtggatgttgacgatggtcattttgtcaacatagagctggagta?
EPI1998165                     atgagtcttctaaccgaggtcgaaacgcctaccaaaaacggatgggagtgcaactgcagcgattcaagtgatcctctcgttattgccgcaagtatcattgggatcttgcacttgatattgtggattcttgatcgccttttcttcaaatgcgtttatcgtcgccttaaatacggtttgaaaagagggccttctacggaaggagtacctgagtccatgagggaagagtaccggcaggaacagcagagtgctgtggatgttgacgatggtcattttgtcaacatagagctggagta?
EPI1998173                     atgagtcttctaaccgaggtcgaaacgcctaccaaaaacggatgggagtgcaactgcagcgattcaagtgatcctctcgttattgccgcaagtatcattgggatcttgcacttgatattgtggattcttgatcgccttttcttcaaatgcgtttatcgtcgccttaaatacggtttgaaaagagggccttctacggaaggagtacctgagtccatgagggaagagtaccggcaggaacagcagagtgctgtggatgttgacgatggtcattttgtcaacatagagctggagta?
EPI1998181                     atgagtcttctaaccgaggtcgaaacgcctaccaaaaacggatgggagtgcaactgcagcgattcaagtgatcctctcgttattgccgcaagtatcattgggatcttgcacttgatattgtggattcttgatcgccttttcttcaaatgcgtttatcgtcgccttaaatacggtttgaaaagagggccttctacggaaggagtacctgagtccatgagggaagagtaccggcaggaacagcagagtgctgtggatgttgacgatggtcattttgtcaacatagagctggagta?
EPI1998189                     atgagtcttctaaccgaggtcgaaacgcctaccaaaaacggatgggagtgcaactgcagcgattcaagtgatcctctcgttattgccgcaagtatcattgggatcttgcacttgatattgtggattcttgatcgccttttcttcaaatgcgtttatcgtcgccttaaatacggtttgaaaagagggccttctacggaaggagtacctgagtccatgagggaagagtaccggcaggaacagcagagtgctgtggatgttgacgatggtcattttgtcaacatagagctggagta?
EPI1998197                     atgagtcttctaaccgaggtcgaaacgcctaccaaaaacggatgggagtgcaactgcagcgattcaagtgatcctctcgttattgccgcaagtatcattgggatcttgcacttgatattgtggattcttgatcgccttttcttcaaatgcgtttatcgtcgccttaaatacggtttgaaaagagggccttctacggaaggagtacctgagtccatgagggaagagtaccggcaggaacagcagagtgctgtggatgttgacgatggtcattttgtcaacatagagctggagta?
EPI1998205                     atgagtcttctaaccgaggtcgaaacgcctaccaaaaacggatgggagtgcaactgcagcgattcaagtgatcctctcgttattgccgcaagtatcattgggatcttgcacttgatattgtggattcttgatcgccttttcttcaaatgcgtttatcgtcgccttaaatacggtttgaaaagagggccttctacggaaggagtacctgagtccatgagggaagagtaccggcaggaacagcagagtgctgtggatgttgacgatggtcattttgtcaacatagagctggagta?
EPI1998213                     atgagtcttctaaccgaggtcgaaacgcctaccaaaaacggatgggagtgcaactgcagcgattcaagtgatcctctcgttattgccgcaagtatcattgggatcttgcacttgatattgtggattcttgatcgccttttcttcaaatgcgtttatcgtcgccttaaatacggtttgaaaagagggccttctacggaaggagtacctgagtccatgagggaagagtaccggcaggaacagcagagtgctgtggatgttgacgatggtcattttgtcaacatagagctggagta?
EPI1998221                     atgagtcttctaaccgaggtcgaaacgcctaccaaaaacggatgggagtgcaactgcagcgattcaagtgatcctctcgttattgccgcaagtatcattgggatcttgcacttgatattgtggattcttgatcgccttttcttcaaatgcgtttatcgtcgccttaaatacggtttgaaaagagggccttctacggaaggagtacctgagtccatgagggaagagtaccggcaggaacagcagagtgctgtggatgttgacgatggtcattttgtcaacatagagctggagta?
EPI1998229                     atgagtcttctaaccgaggtcgaaacgcctaccaaaaacggatgggagtgcaactgcagcgattcaagtgatcctctcgttattgccgcaagtatcattgggatcttgcacttgatattgtggattcttgatcgccttttcttcaaatgcgtttatcgtcgccttaaatacggtttgaaaagagggccttctacggaaggagtacctgagtccatgagggaagagtaccggcaggaacagcagagtgctgtggatgttgacgatggtcattttgtcaacatagagctggagta?
EPI1998237                     atgagtcttctaaccgaggtcgaaacgcctaccaaaaacggatgggagtgcaactgcagcgattcaagtgaccctctcgttattgccgcaagtatcattgggatcttgcacttgatattgtggattcttgatcgccttttcttcaaatgcgtttatcgtcgccttaaatacggtttgaaaagagggccttctacggaaggagtacctgagtccatgagggaagagtaccggcaggaacagcagagtgctgtggatgttgacgatggtcattttgtcaacatagagctggagta?
EPI1998245                     atgagtcttctaaccgaggtcgaaacgcctaccaaaaacggatgggagtgcaactgcagcgattcaagtgaccctctcgttattgccgcaagtatcattgggatcttgcacttgatattgtggattcttgatcgccttttcttcaaatgcgtttatcgtcgccttaaatacggtttgaaaagagggccttctacggaaggagtacctgagtccatgagggaagagtaccggcaggaacagcagagtgctgtggatgttgacgatggtcattttgtcaacatagagctggagta?
EPI1998253                     atgagtcttctaaccgaggtcgaaacgcctaccaaaaacggatgggagtgcaactgcagcgattcaagtgaccctctcgttattgccgcaagtatcattgggatcttgcacttgatattgtggattcttgatcgccttttcttcaaatgcgtttatcgtcgccttaaatacggtttgaaaagagggccttctacggaaggagtacctgagtccatgagggaagagtaccggcaggaacagcagagtgctgtggatgttgacgatggtcattttgtcaacatagagctggagta?
EPI1998261                     atgagtcttctaaccgaggtcgaaacgcctaccaaaaacggatgggagtgcaactgcagcgattcaagtgaccctctcgttattgccgcaagtatcattgggatcttgcacttgatattgtggattcttgatcgccttttcttcaaatgcgtttatcgtcgccttaaatacggtttgaaaagagggccttctacggaaggagtacctgagtccatgagggaagagtaccggcaggaacagcagagtgctgtggatgttgacgatggtcattttgtcaacatagagctggagta?
EPI1998269                     atgagtcttctaaccgaggtcgaaacgcctaccaaaaacggatgggagtgcaactgcagcgattcaagtgaccctctcgttattgccgcaagtatcattgggatcttgcacttgatattgtggattcttgatcgccttttcttcaaatgcgtttatcgtcgccttaaatacggtttgaaaagagggccttctacggaaggagtacctgagtccatgagggaagagtaccggcaggaacagcagagtgctgtggatgttgacgatggtcattttgtcaacatagagctggagta?
EPI1998277                     atgagtcttctaaccgaggtcgaaacgcctaccaaaaacggatgggagtgcaactgcagcgattcaagtgaccctctcgttattgccgcaagtatcattgggatcttgcacttgatattgtggattcttgatcgccttttcttcaaatgcgtttatcgtcgccttaaatacggtttgaaaagagggccttctacggaaggagtacctgagtccatgagggaagagtaccggcaggaacagcagagtgctgtggatgttgacgatggtcattttgtcaacatagagctggagta?
EPI1998285                     atgagtcttctaaccgaggtcgaaacgcctaccaaaaacggatgggagtgcaactgcagcgattcaagtgaccctctcgttattgccgcaagtatcattgggatcttgcacttgatattgtggattcttgatcgccttttcttcaaatgcgtttatcgtcgccttaaatacggtttgaaaagagggccttctacggaaggagtacctgagtccatgagggaagagtaccggcaggaacagcagagtgctgtggatgttgacgatggtcattttgtcaacatagagctggagta?
EPI1998293                     atgagtcttctaaccgaggtcgaaacgcctaccaaaaacggatgggagtgcaactgcagcgattcaagtgatcctctcgttattgccgcaagtatcattgggatcttgcacttgatattgtggattcttgatcgccttttcttcaaatgcgtttatcgtcgccttaaatacggtttgaaaagagggccttctacggaaggagtacctgagtccatgagggaagagtaccggcaggaacagcagagtgctgtggatgttgacgatggtcattttgtcaacatagagctggagta?
EPI1998301                     atgagtcttctaaccgaggtcgaaacgcctaccaaaaacggatgggagtgcaactgcagcgattcaagtgaccctctcgttattgccgcaagtatcattgggatcttgcacttgatattgtggattcttgatcgccttttcttcaaatgcgtttatcgtcgccttaaatacggtttgaaaagagggccttctacggaaggagtacctgagtccatgagggaagagtaccggcaggaacagcagagtgctgtggatgttgacgatggtcattttgtcaacatagagctggagta?
EPI1998309                     atgagtcttctaaccgaggtcgaaacgcctaccaaaaacggatgggagtgcaactgcagcgattcaagtgaccctctcgttattgccgcaagtatcattgggatcttgcacttgatattgtggattcttgatcgccttttcttcaaatgcgtttatcgtcgccttaaatacggtttgaaaagagggccttctacggaaggagtacctgagtccatgagggaagagtaccggcaggaacagcagagtgctgtggatgttgacgatggtcattttgtcaacatagagctggagta?
EPI1998317                     atgagtcttctaaccgaggtcgaaacgcctaccaaaaacggatgggagtgcaactgcagcgattcaagtgaccctctcgttattgccgcaagtatcattgggatcttgcacttgatattgtggattcttgatcgccttttcttcaaatgcgtttatcgtcgccttaaatacggtttgaaaagagggccttctacggaaggagtacctgagtccatgagggaagagtaccggcaggaacagcagagtgctgtggatgttgacgatggtcattttgtcaacatagagctggagta?
EPI1998325                     atgagtcttctaaccgaggtcgaaacgcctaccaaaaacggatgggagtgcaactgcagcgattcaagtgaccctctcgttattgccgcaagtatcattgggatcttgcacttgatattgtggattcttgatcgccttttcttcaaatgcgtttatcgtcgccttaaatacggtttgaaaagagggccttctacggaaggagtacctgagtccatgagggaagagtaccggcaggaacagcagagtgctgtggatgttgacgatggtcattttgtcaacatagagctggagta?
EPI1998333                     atgagtcttctaaccgaggtcgaaacgcctaccaaaaacggatgggagtgcaactgcagcgattcaagtgaccctctcgttattgccgcaagtatcattgggatcttgcacttgatattgtggattcttgatcgccttttcttcaaatgcgtttatcgtcgccttaaatacggtttgaaaagagggccttctacggaaggagtacctgagtccatgagggaagagtaccggcaggaacagcagagtgctgtggatgttgacgatggtcattttgtcaacatagagctggagta?
EPI1998341                     atgagtcttctaaccgaggtcgaaacgcctaccaaaaacggatgggagtgcaactgcagcgattcaagtgaccctctcgttattgccgcaagtatcattgggatcttgcacttgatattgtggattcttgatcgccttttcttcaaatgcgtttatcgtcgccttaaatacggtttgaaaagagggccttctacggaaggagtacctgagtccatgagggaagagtaccggcaggaacagcagagtgctgtggatgttgacgatggtcattttgtcaacatagagctggagta?
EPI1998349                     atgagtcttctaaccgaggtcgaaacgcctaccaaaaacggatgggagtgcaactgcagcgattcaagtgaccctctcgttattgccgcaagtatcattgggatcttgcacttgatattgtggattcttgatcgccttttcttcaaatgcgtttatcgtcgccttaaatacggtttgaaaagagggccttctacggaaggagtacctgagtccatgagggaagagtaccggcaggaacagcagagtgctgtggatgttgacgatggtcattttgtcaacatagagctggagta?
EPI1998357                     atgagtcttctaaccgaggtcgaaacgcctaccaaaaacggatgggagtgcaactgcagcgattcaagtgaccctctcgttattgccgcaagtatcattgggatcttgcacttgatattgtggattcttgatcgccttttcttcaaatgcgtttatcgtcgccttaaatacggtttgaaaagagggccttctacggaaggagtacctgagtccatgagggaagagtaccggcaggaacagcagagtgctgtggatgttgacgatggtcattttgtcaacatagagctggagta?
EPI1998365                     atgagtcttctaaccgaggtcgaaacgcctaccaaaaacggatgggagtgcaactgcagcgattcaagtgatcctctcgttattgccgcaagtatcattgggatcttgcacttgatattgtggattcttgatcgccttttcttcaaatgcgtttatcgtcgccttaaatacggtttgaaaagagggccttctacggaaggagtacctgagtccatgagggaagagtaccggcaggaacagcagagtgctgtggatgttgacgatggtcattttgtcaacatagagctggagta?
EPI1998373                     atgagtcttctaaccgaggtcgaaacgcctaccaaaaacggatgggagtgcaactgcagcgattcaagtgatcctctcgttattgccgcaagtatcattgggatcttgcacttgatattgtggattcttgatcgccttttcttcaaatgcgtttatcgtcgccttaaatacggtttgaaaagagggccttctacggaaggagtacctgagtccatgagggaagagtaccggcaggaacagcagagtgctgtggatgttgacgatggtcattttgtcaacatagagctggagta?
EPI1998381                     atgagtcttctaaccgaggtcgaaacgcctaccaaaaacggatgggagtgcaactgcagcgattcaagtgatcctctcgttattgccgcaagtatcattgggatcttgcacttgatattgtggattcttgatcgccttttcttcaaatgcgtttatcgtcgccttaaatacggtttgaaaagagggccttctacggaaggagtacctgagtccatgagggaagagtaccggcaggaacagcagagtgctgtggatgttgacgatggtcattttgtcaacatagagctggagta?
EPI1998389                     atgagtcttctaaccgaggtcgaaacgcctaccaaaaacggatgggagtgcaactgcagcgattcaagtgatcctctcgttattgccgcaagtatcattgggatcttgcacttgatattgtggattcttgatcgccttttcttcaaatgcgtttatcgtcgccttaaatacggtttgaaaagagggccttctacggaaggagtacctgagtccatgagggaagagtaccggcaggaacagcagagtgctgtggatgttgacgatggtcattttgtcaacatagagctggagta?
EPI1998397                     atgagtcttctaaccgaggtcgaaacgcctaccaaaaacggatgggagtgcaactgcagcgattcaagtgatcctctcgttattgccgcaagtatcattgggatcttgcacttgatattgtggattcttgatcgccttttcttcaaatgcgtttatcgtcgccttaaatacggtttgaaaagagggccttctacggaaggagtacctgagtccatgagggaagagtaccggcaggaacagcagagtgctgtggatgttgacgatggtcattttgtcaacatagagctggagta?
EPI1998405                     atgagtcttctaaccgaggtcgaaacgcctaccaaaaacggatgggagtgcaactgcagcgattcaagtgatcctctcgttattgccgcaagtatcattgggatcttgcacttgatattgtggattcttgatcgccttttcttcaaatgcgtttatcgtcgccttaaatacggtttgaaaagagggccttctacggaaggagtacctgagtccatgagggaagagtaccggcaggaacagcagagtgctgtggatgttgacgatggtcattttgtcaacatagagctggagta?
EPI1998413                     atgagtcttctaaccgaggtcgaaacgcctaccaaaaacggatgggagtgcaactgcagcgattcaagtgatcctctcgttattgccgcaagtatcattgggatcttgcacttgatattgtggattcttgatcgccttttcttcaaatgcgtttatcgtcgccttaaatacggtttgaaaagagggccttctacggaaggagtacctgagtccatgagggaagagtaccggcaggaacagcagagtgctgtggatgttgacgatggtcattttgtcaacatagagctggagta?
EPI1998421                     atgagtcttctaaccgaggtcgaaacgcctaccaaaaacggatgggagtgcaactgcagcgattcaagtgatcctctcgttattgccgcaagtatcattgggatcttgcacttgatattgtggattcttgatcgccttttcttcaaatgcgtttatcgtcgccttaaatacggtttgaaaagagggccttctacggaaggagtacctgagtccatgaggggagagtaccggcaggaacagcagagtgctgtggatgttgacgatggtcattttgtcaacatagagctggagta?
EPI1998433                     atgagtcttctaaccgaggtcgaaacgcctaccaaaaacggatgggagtgcaactgcagcgattcaagtgatcctctcgttattgccgcaagtatcattgggatcttgcacttgatattgtggattcttgatcgccttttcttcaaatgcgtttatcgtcgccttaaatacggtttgaaaagagggccttctacggaaggagtacctgagtccatgagggaagagtaccggcaggaacagcagagtgctgtggatgttgacgatggtcattttgtcaacatagagctggagta?
EPI1999316                     atgagtcttctaaccgaggtcgaaacgcctaccaaaaacggatgggagtgcaactgcagcgattcaagtgatcctctcgttattgccgcaagtatcattgggatcttgcacttgatattgtggattcttgatcgccttttcttcaaatgcgtttatcgtcgccttaaatacggtttgaaaagagggccttctacggaaggagtacctgagtccatgagggaagagtaccggcaggaacagcagagtgctgtggatgttgacgatggtcattttgtcaacatagagctggagtaa
EPI1999356                     atgagtcttctaaccgaggtcgaaacgcctaccaaaaacggatgggagtgcaactgcagcgattcaagtgatcctctcgttattgccgcaagtatcattgggatcttgcacttgatattgtggattcttgatcgccttttcttcaaatgcgtttatcgtcgccttaaatacggtttgaaaagagggccttctacggaaggagtgcctgagtccatgagggaagagtaccggcaggaacagcagagtgctgtggatgttgacgatggtcattttgtcaacatagagctggagta?
EPI1999364                     atgagtcttctaaccgaggtcgaaacgcctaccaaaaacggatgggagtgcaactgcagcgattcaagtgatcctctcgttattgccgcaagtatcattgggatcttgcacttgatattgtggattcttgatcgccttttcttcaaatgcgtttatcgtcgccttaaatacggtttgaaaagagggccttctacggaaggagtgcctgagtccatgagggaagagtaccggcaggaacagcagagtgctgtggatgttgacgatggtcattttgtcaacatagagctggagta?
EPI1999372                     atgagtcttctaaccgaggtcgaaacgcctaccaaaaacggatgggagtgcaactgcagcgattcaagtgatcctctcgttattgccgcaagtatcattgggatcttgcacttgatattgtggattcttgatcgccttttcttcaaatgcgtttatcgtcgccttaaatacggtttgaaaagagggccttctacggaaggagtacctgagtccatgagggaagagtaccggcaggaacagcagagtgctgtggatgttgacgatggtcattttgtcaacatagagctggagta?
EPI1999386                     atgagtcttctaaccgaggtcgaaacgcctaccaaaaacggatgggagtgcaactgcagcgattcaagtgatcctctcgttattgccgcaagtatcattgggatcttgcacttgatattgtggattcttgatcgccttttcttcaaatgcgtttatcgtcgccttaaatacggtttgaaaagagggccttctacggaaggagtacctgagtccatgagggaagagtaccggcaggaacagcagagtgctgtggatgttgacgatggtcattttgtcaacatagagctggagtaa
EPI2001591                     atgagtcttctaaccgaggtcgaaacgcctaccaaaaacggatgggagtgcaactgcagcgattcaagtgatcctctcgttattgccgcaagtatcattgggatcttgcacttgatattgtggattcttgatcgccttttcttcaaatgcgtttatcgtcgccttaaatacggtttgaaaagagggccttctacggaaggagtacctgagtccatgagggaagagtaccggcaggaacagcagagtgctgtggatgttgacgatggtcattttgtcaacatagagctggagtaa
EPI2001599                     atgagtcttctaaccgaggtcgaaacgcctaccaaaaacggatgggagtgcaactgcagcgattcaagtgatcctctcgttattgccgcaagtatcattgggatcttgcacttgatattgtggattcttgatcgccttttcttcaaatgcgtttatcgtcgccttaaatacggtttgaaaagagggccttctacggaaggagtacctgagtccatgagggaagagtaccggcaggaacagcagagtgctgtggatgttgacgatggtcattttgtcaacatagagctggagtaa
EPI2001615                     atgagtcttctaaccgaggtcgaaacgcctaccaaaaacggatgggagtgcaactgcagcgattcaagtgatcctctcgttattgccgcaagtatcatcgggatcttgcacttgatattgtggattcttgatcgccttttcttcaaatgcgtttatcgtcgccttaaatacggtttgaaaagatggccttctacggaaggagtacctgagtccatgagggaagagtaccggcaggaacagcagagtgctgtggatgttgacgatggtcattttgtcaacatagagctggagtaa
EPI2001623                     atgagtcttctaaccgaggtcgaaacgcctaccaaaaacggatgggagtgcaactgcagcgattcaagtgatcctctcgttattgccgcaagtatcattgggatcttgcacttgatattgtggattcttgatcgccttttcttcaaatgcgtttatcgtcgccttaaatacggtttgaaaagagggccttctacggaaggagtacctgagtccatgagggaagagtaccggcaggaacagcagagtgctgtggatgttgacgatggtcattttgtcaacatagagctggagtaa
EPI2001631                     atgagtcttctaaccgaggtcgaaacgcctaccaaaaacggatgggagtgcaactgcagcgattcaagtgatcctctcgttattgccgcaagtatcattgggatcttgcacttgatattgtggattcttgatcgccttttcttcaaatgcgtttatcgtcgccttaaatacggtttgaaaagagggccttctacggaaggagtacctgagtccatgagggaagagtaccggcaggaacagcagagtgctgtggatgttgacgatggtcattttgtcaacatagagctggagtaa
EPI2002652                     atgagtcttctaaccgaggtcgaaacgcctaccaaaaacggatgggagtgcaactgcagcgattcaagtgatcctctcgttattgccgcaagtatcattgggatcttgcacttgatattgtggattcttgatcgccttttcttcaaatgcgtttatcgtcgccttaaatacggtttgaaaagagggccttctacggaaggagtacctgagtccatgagggaagagtaccggcaggaacagcagagtgctgtggatgttgacgatggtcattttgtcaacatagagctggagtaa
EPI2008048                     atgagtcttctaaccgaggtcgaaacgcctaccaaaaacggatgggagtgcaactgcagcgattcaagtgatcctctcgttattgccgcaagtatcattgggatcttgcacttgatattgtggattcttgatcgccttttcttcaaatgcgtttatcgtcgccttaaatacggtttgaaaagagggccttctacggaaggagtacctgagtccatgagggaagagtaccggcaggaacagcagagtgctgtggatgttgacgatggtcattttgtcaacatagagctggagtaa
EPI2008056                     atgagtcttctaaccgaggtcgaaacgcctaccaaaaacggatgggagtgcaactgcagcgattcaagtgatcctctcgttattgccgcaagtatcattgggatcttgcacttgatattgtggattcttgatcgccttttcttcaaatgcgtttatcgtcgccttaaatacggtttgaaaagagggccttctacggaaggagtacctgagtccatgagggaagagtaccggcaggaacagcagagtgctgtggatgttgacgatggtcattttgtcaacatagagctggagtaa
EPI2008064                     atgagtcttctaaccgaggtcgaaacgcctaccaaaaacggatgggagtgcaactgcagagattcaagtgatcctctcgttattgccgcaagtatcattgggatcttgcacttgatattgtggattcttgatcgccttttcttcaaatgcgtttatcgtcgccttaaatacggtttgaaaagagggccttctacggaaggagtacctgagtccatgagggaagagtaccggcaggaacagcagagtgctgtggatgttgacgatggtcattttgtcaacatagagctggtgtaa
EPI2008072                     atgagtcttctaaccgaggtcgaaacgcctaccaaaaacggatgggagtgcaactgcagcgattcaagtgatcctctcgttattgccgcaagtatcattgggatcttgcacttgatattgtggattcttgatcgccttttcttcaaatgcgtttatcgtcgccttaaatacggtttgaaaagagggccttctacggaaggagtacctgagtccatgagggaagagtaccggcaggaacagcagagtgctgtggatgttgacgatggtcattttgtcaacatagagctggagtaa
EPI2008080                     atgagtcttctaaccgaggtcgaaacgcctaccaaaaacggatgggagtgcaactgcagcgattcaagtgatcctctcgttattgccgcaagtatcattgggatcttgcacttgatattgtggattcttgatcgccttttcttcaaatgcgtttatcgtcgccttaaatacggtttgaaaagagggccttctacggaaggagtacctgagtccatgagggaagagtaccggcaggaacagcagagtgctgtggatgttgacgatggtcattttgtcaacatagagctggagtaa
EPI2008088                     atgagtcttctaaccgaggtcgaaacgcctaccaaaaacggatgggagtgcaactgcagcgattcaagtgatcctctcgttattgccgcaagtatcattgggatcttgcacttgatattgtggattcttgatcgccttttcttcaaatgcgtttatcgtcgccttaaatacggtttgaaaagagggccttctacggaaggagtacctgagtccatgagggaagagtaccggcaggaacagcagagtgctgtggatgttgacgatggtcattttgtcaacatagagctggagtaa
EPI2008096                     atgagtcttctaaccgaggtcgaaacgcctaccaaaaacggatgggagtgcaactgcagcgattcaagtgatcctctcgttattgccgcaagtatcattgggatcttgcacttgatattgtggattcttgatcgccttttcttcaaatgcgtttatcgtcgccttaaatacggtttgaaaagagggccttctacggaaggagtacctgagtccatgagggaagagtaccggcaggaacagcagagtgctgtggatgttgacgatggtcattttgtcaacatagagctggagtaa
EPI2008104                     atgagtcttctaaccgaggtcgaaacgcctaccaaaaacggatgggagtgcaactgcagcgattcaagtgatcctctcgttgttgccgcaagtatcattgggatcttgcacttgatattgtggattcttgatcgccttttcttcaaatgcgtttatcgtcgccttaaatacggtttgaaaagagggccttctacggaaggagtacctgagtccatgagggaagagtaccggcaggaacagcagagtgctgtggatgttgacgatggtcattttgtcaacatagagctggagtaa
EPI2008112                     atgagtcttctaaccgaggtcgaaacgcctaccaaaaacggatgggagtgcaactgcagcgattcaagtgatcctctcgttgttgccgcaagtatcattgggatcttgcacttgatattgtggattcttgatcgccttttcttcaaatgcgtttatcgtcgccttaaatacggtttgaaaagagggccttctacggaaggagtacctgagtccatgagggaagagtaccggcaggaacagcagagtgctgtggatgttgacgatggtcattttgtcaacatagagctggagtaa
EPI2008120                     atgagtcttctaaccgaggtcgaaacgcctaccaaaaacggatgggagtgcaactgcagcgattcaagtgatcctctcgttattgccgcaagtatcattgggatcttgcacttgatattgtggattcttgatcgccttttcttcaaatgcgtttatcgtcgccttaaatacggtttgaaaagagggccttctacggaaggagtacctgagtccatgagggaagagtaccggcaggaacagcagagtgctgtggatgttgacgatggtcattttgtcaacatagagctggagtaa
EPI2008128                     atgagtcttctaaccgaggtcgaaacgcctaccaaaaacggatgggagtgcaactgcagcgattcaagtgatcctctcgttattgccgcaagtatcattgggatcttgcacttgatattgtggattcttgatcgccttttcttcaaatgcgtttatcgtcgccttaaatacggtttgaaaagagggccttctacggaaggagtacctgagtccatgagggaagagtaccggcaggaacagcagagtgctgtggatgttgacgatggtcattttgtcaacatagagctggagtaa
EPI2008511                     atgagtcttctaaccgaggtcgaaacgcctaccaaaaccggatgggagtgcaactgcagcgattcaagtgatcctctcgttattgccgcaagtatcattgggatcttgcacttgatattgtggattcttgatcgccttttcttcaaatgcgtttatcgtcgccttaaatacggtttgaaaagagggccttctacggaaggagtacctgagtccatgagggaagagtaccggcaggaacagcagagtgctgtggatgttgacgatggtcattttgtcaacatagagctggagtaa
EPI2008524                     atgagtcttctaaccgaggtcgaaacgcctaccaaaaacggatgggagtgcaactgcagcgattcaagtgatcctctcgttattgccgcaagtatcattgggatcttgcacttgatattgtggattcttgatcgccttttcttcaaatgcgtttatcgtcgccttaaatacggtttgaaaagagggccttctacggaaggagtacctgagtccatgagggaagagtaccggcaggaacagcagagtgctgtggatgttgacgatggtcattttgtcaacatagagctggagtaa
EPI2008528                     atgagtcttctaaccgaggtcgaaacgcctaccaaaaacggatgggagtgcaactgcagcgattcaagtgatcctctcgttattgccgcaagtatcattgggatcttgcacttgatattgtggattcttgatcgccttttcttcaaatgcgtttatcgtcgccttaaatacggtttgaaaggagggccttctacggaaggagtacctgagtccatgagggaagagtaccggcaggaacagcagagtgctgtggatgttgacgatggtcattttgtcaacatagagctggagtaa
EPI2008536                     atgagtcttctaaccgaggtcgaaacgcctaccaaaaacggatgggagtgcaactgcagcgattcaagtgatcctctcgttattgccgcaagtatcattgggatcttgcacttgatattgtggattcttgatcgccttttcttcaaatgcgtttatcgtcgccttaaatacggtttgaaaggagggccttctacggaaggagtacctgagtccatgagggaagagtaccggcaggaacagcagagtgctgtggatgttgacgatggtcattttgtcaacatagagctggagtaa
EPI2008544                     atgagtcttctaaccgaggtcgaaacgcctaccaaaaacggatgggagtgcaactgcagcgattcaagtgatcctctcgttattgccgcaagtatcattgggatcttgcacttgatattgtggattcttgatcgccttttcttcaaatgcgtttatcgtcgccttaaatacggtttgaaaggagggccttctacggaaggagtacctgagtccatgagggaagagtaccggcaggaacagcagagtgctgtggatgttgacgatggtcattttgtcaacatagagctggagtaa
EPI2008552                     atgagtcttctaaccgaggtcgaaacgcctaccaaaaacggatgggagtgcaactgcagcgattcaagtgatcctctcgttattgccgcaagtatcattgggatcttgcacttgatattgtggattcttgatcgccttttcttcaaatgcgtttatcgtcgccttaaatacggtttgaaaggagggccttctacggaaggagtacctgagtccatgagggaagagtaccggcaggaacagcagagtgctgtggatgttgacgatggtcattttgtcaacatagagctggagtaa
EPI2008560                     atgagtcttctaaccgaggtcgaaacgcctaccaaaaacggatgggagtgcaactgcagcgattcaagtgatcctctcgttattgccgcaagtatcattgggatcttgcacttgatattgtggattcttgatcgccttttcttcaaatgcgtttatcgtcgccttaaatacggtttgaaaggagggccttctacggaaggagtacctgagtccatgagggaagagtaccggcaggaacagcagagtgctgtggatgttgacgatggtcattttgtcaacatagagctggagtaa
EPI2008568                     atgagtcttctaaccgaggtcgaaacgcctaccaaaaacggatgggagtgcaactgcagcgattcaagtgatcctctcgttattgccgcaagtatcattgggatcttgcacttgatattgtggattcttgatcgccttttcttcaaatgcgtttatcgtcgccttaaatacggtttgaaaggagggccttctacggaaggagtacctgagtccatgagggaagagtaccggcaggaacagcagagtgctgtggatgttgacgatggtcattttgtcaacatagagctggagtaa
EPI2008576                     atgagtcttctaaccgaggtcgaaacgcctaccaaaaacggatgggagtgcaactgcagcgattcaagtgatcctctcgttattgccgcaagtatcattgggatcttgcacttgatattgtggattcttgatcgccttttcttcaaatgcgtttatcgtcgccttaaatacggtttgaaaggagggccttctacggaaggagtacctgagtccatgagggaagagtaccggcaggaacagcagagtgctgtggatgttgacgatggtcattttgtcaacatagagctggagtaa
EPI2008584                     atgagtcttctaaccgaggtcgaaacgcctaccaaaaacggatgggagtgcaactgcagcgattcaagtgatcctctcgttattgccgcaagtatcattgggatcttgcacttgatattgtggattcttgatcgccttttcttcaaatgcgtttatcgtcgccttaaatacggtttgaaaggagggccttctacggaaggagtacctgagtccatgagggaagagtaccggcaggaacagcagagtgctgtggatgttgacgatggtcattttgtcaacatagagctggagtaa
EPI2008592                     atgagtcttctaaccgaggtcgaaacgcctaccaaaaacggatgggagtgcaactgcagcgattcaagtgatcctctcgttattgccgcaagtatcattgggatcttgcacttgatattgtggattcttgatcgccttttcttcaaatgcgtttatcgtcgccttaaatacggtttgaaaggagggccttctacggaaggagtacctgagtccatgagggaagagtaccggcaggaacagcagagtgctgtggatgttgacgatggtcattttgtcaacatagagctggagtaa
EPI2008600                     atgagtcttctaaccgaggtcgaaacgcctaccaaaaacggatgggagtgcaactgcagcgattcaagtgatcctctcgttattgccgcaagtatcattgggatcttgcacttgatattgtggattcttgatcgccttttcttcaaatgcgtttatcgtcgccttaaatacggtttgaaaggagggccttctacggaaggagtacctgagtccatgagggaagagtaccggcaggaacagcagagtgctgtggatgttgacgatggtcattttgtcaacatagagctggagtaa
EPI2008608                     atgagtcttctaaccgaggtcgaaacgcctaccaaaaacggatgggagtgcaactgcagcgattcaagtgatcctctcgttattgccgcaagtatcattgggatcttgcacttgatattgtggattcttgatcgccttttcttcaaatgcgtttatcgtcgccttaaatacggtttgaaaggagggccttctacggaaggagtacctgagtccatgagggaagagtaccggcaggaacagcagagtgctgtggatgttgacgatggtcattttgtcaacatagagctggagtaa
EPI2008616                     atgagtcttctaaccgaggtcgaaacgcctaccaaaaacggatgggagtgcaactgcagcgattcaagtgatcctctcgttattgccgcaagtatcattgggatcttgcacttgatattgtggattcttgatcgccttttcttcaaatgcgtttatcgtcgccttaaatacggtttgaaaggagggccttctacggaaggagtacctgagtccatgagggaagagtaccggcaggaacagcagagtgctgtggatgttgacgatggtcattttgtcaacatagagctggagtaa
EPI2008624                     atgagtcttctaaccgaggtcgaaacgcctaccaaaaacggatgggagtgcaactgcagcgattcaagtgatcctctcgttattgccgcaagtatcattgggatcttgcacttgatattgtggattcttgatcgccttttcttcaaatgcgtttatcgtcgccttaaatacggtttgaaaggagggccttctacggaaggagtacctgagtccatgagggaagagtaccggcaggaacagcagagtgctgtggatgttgacgatggtcattttgtcaacatagagctggagtaa
EPI2008632                     atgagtcttctaaccgaggtcgaaacgcctaccaaaaacggatgggagtgcaactgcagcgattcaagtgatcctctcgttattgccgcaagtatcattgggatcttgcacttgatattgtggattcttgatcgccttttcttcaaatgcgtttatcgtcgccttaaatacggtttgaaaggagggccttctacggaaggagtacctgagtccatgagggaagagtaccggcaggaacagcagagtgctgtggatgttgacgatggtcattttgtcaacatagagctggagtaa
EPI2008640                     atgagtcttctaaccgaggtcgaaacgcctaccaaaaacggatgggagtgcaactgcagcgattcaagtgatcctctcgttattgccgcaagtatcattgggatcttgcacttgatattgtggattcttgatcgccttttcttcaaatgcgtttatcgtcgccttaaatacggtttgaaaggagggccttctacggaaggagtacctgagtccatgagggaagagtaccggcaggaacagcagagtgctgtggatgttgacgatggtcattttgtcaacatagagctggagtaa
EPI2008648                     atgagtcttctaaccgaggtcgaaacgcctaccaaaaacggatgggagtgcaactgcagcgattcaagtgatcctctcgttattgccgcaagtatcattgggatcttgcacttgatattgtggattcttgatcgccttttcttcaaatgtgtttatcgtcgccttaaatacggtttgaaaggagggccttctacggaaggagtacctgagtccatgagggaagagtaccggcaggaacagcagagtgctgtggatgttgacgatggtcattttgtcaacatagagctggagtaa
EPI2008656                     atgagtcttctaaccgaggtcgaaacgcctaccaaaaacggatgggagtgcaactgcagcgattcaagtgatcctctcgttattgccgcaagtatcattgggatcttgcacttgatattgtggattcttgatcgccttttcttcaaatgtgtttatcgtcgccttaaatacggtttgaaaggagggccttctacggaaggagtacctgagtccatgagggaagagtaccggcaggaacagcagagtgctgtggatgttgacgatggtcattttgtcaacatagagctggagtaa
EPI2008664                     atgagtcttctaaccgaggtcgaaacgcctaccaaaaacggatgggagtgcaactgcagcgattcaagtgatcctctcgttattgccgcaagtatcattgggatcttgcacttgatattgtggattcttgatcgccttttcttcaaatgcgtttatcgtcgccttaaatacggtttgaaaggagggccttctacggaaggagtacctgagtccatgagggaagagtaccggcaggaacagcagagtgctgtggatgttgacgatggtcattttgtcaacatagagctggagtaa
EPI2008672                     atgagtcttctaaccgaggtcgaaacgcctaccaaaaacggatgggagtgcaactgcagcgattcaagtgatcctctcgttattgccgcaagtatcattgggatcttgcacttgatattgtggattcttgatcgccttttcttcaaatgcgtttatcgtcgccttaaatacggtttgaaaggagggccttctacggaaggagtacctgagtccatgagggaagagtaccggcaggaacagcagagtgctgtggatgttgacgatggtcattttgtcaacatagagctggagtaa
EPI2008680                     atgagtcttctaaccgaggtcgaaacgcctaccaaaaacggatgggagtgcaactgcagcgattcaagtgatcctctcgttattgccgcaagtatcattgggatcttgcacttgatattgtggattcttgatcgccttttcttcaaatgcgtttatcgtcgccttaaatacggtttgaaaggagggccttctacggaaggagtacctgagtccatgagggaagagtaccggcaggaacagcagagtgctgtggatgttgacgatggtcattttgtcaacatagagctggagtaa
EPI2008688                     atgagtcttctaaccgaggtcgaaacgcctaccaaaaacggatgggagtgcaactgcagcgattcaagtgatcctctcgttattgccgcaagtatcattgggatcttgcacttgatattgtggattcttgatcgccttttcttcaaatgcgtttatcgtcgccttaaatacggtttgaaaggagggccttctacggaaggagtacctgagtccatgagggaagagtaccggcaggaacagcagagtgctgtggatgttgacgatggtcattttgtcaacatagagctggagtaa
EPI2008696                     atgagtcttctaaccgaggtcgaaacgcctaccaaaaacggatgggagtgcaactgcagcgattcaagtgatcctctcgttattgccgcaagtatcattgggatcttgcacttgatattgtggattcttgatcgccttttcttcaaatgcgtttatcgtcgccttaaatacggtttgaaaggagggccttctacggaaggagtacctgagtccatgagggaagagtaccggcaggaacagcagagtgctgtggatgttgacgatggtcattttgtcaacatagagctggagtaa
EPI2008704                     atgagtcttctaaccgaggtcgaaacgcctaccaaaaacggatgggagtgcaactgcagcgattcaagtgatcctctcgttattgccgcaagtatcattgggatcttgcacttgatattgtggattcttgatcgccttttcttcaaatgcgtttatcgtcgccttaaatacggtttgaaaggagggccttctacggaaggagtacctgagtccatgagggaagagtaccggcaggaacagcagagtgctgtggatgttgacgatggtcattttgtcaacatagagctggagtaa
EPI2008712                     atgagtcttctaaccgaggtcgaaacgcctaccaaaaacggatgggagtgcaactgcagcgattcaagtgatcctctcgttattgccgcaagtatcattgggatcttgcacttgatattgtggattcttgatcgccttttcttcaaatgcgtttatcgtcgccttaaatacggtttgaaaggagggccttctacggaaggagtacctgagtccatgagggaagagtaccggcaggaacagcagagtgctgtggatgttgacgatggtcattttgtcaacatagagctggagtaa
EPI2008720                     atgagtcttctaaccgaggtcgaaacgcctaccaaaaacggatgggagtgcaactgcagcgattcaagtgatcctctcgttattgccgcaagtatcattgggatcttgcacttgatattgtggattcttgatcgccttttcttcaaatgcgtttatcgtcgccttaaatacggtttgaaaggagggccttctacggaaggagtacctgagtccatgagggaagagtaccggcaggaacagcagagtgctgtggatgttgacgatggtcattttgtcaacatagagctggagtaa
EPI2008728                     atgagtcttctaaccgaggtcgaaacgcctaccaaaaacggatgggagtgcaactgcagcgattcaagtgatcctctcgttattgccgcaagtatcattgggatcttgcacttgatattgtggattcttgatcgccttttcttcaaatgcgtttatcgtcgccttaaatacggtttgaaaggagggccttctacggaaggagtacctgagtccatgagggaagagtaccggcaggaacagcagagtgctgtggatgttgacgatggtcattttgtcaacatagagctggagtaa
EPI2008736                     atgagtcttctaaccgaggtcgaaacgcctaccaaaaacggatgggagtgcaactgcagcgattcaagtgatcctctcgttattgccgcaagtatcattgggatcttgcacttgatattgtggattcttgatcgccttttcttcaaatgcgtttatcgtcgccttaaatacggtttgaaaggagggccttctacggaaggagtacctgagtccatgagggaagagtaccggcaggaacagcagagtgctgtggatgttgacgatggtcattttgtcaacatagagctggagtaa
EPI2008744                     atgagtcttctaaccgaggtcgaaacgcctaccaaaaacggatgggagtgcaactgcagcgattcaagtgatcctctcgttattgccgcaagtatcattgggatcttgcacttgatattgtggattcttgatcgccttttcttcaaatgcgtttatcgtcgccttaaatacggtttgaaaggagggccttctacggaaggagtacctgagtccatgagggaagagtaccggcaggaacagcagagtgctgtggatgttgacgatggtcattttgtcaacatagagctggagtaa
EPI2008752                     atgagtcttctaaccgaggtcgaaacgcctaccaaaaacggatgggagtgcaactgcagcgattcaagtgatcctctcgttattgccgcaagtatcattgggatcttgcacttgatattgtggattcttgatcgccttttcttcaaatgcgtttatcgtcgccttaaatacggtttgaaaggagggccttctacggaaggagtacctgagtccatgagggaagagtaccggcaggaacagcagagtgctgtggatgttgacgatggtcattttgtcaacatagagctggagtaa
EPI2008760                     atgagtcttctaaccgaggtcgaaacgcctaccaaaaacggatgggagtgcaactgcagcgattcaagtgatcctctcgttattgccgcaagtatcattgggatcttgcacttgatattgtggattcttgatcgccttttcttcaaatgcgtttatcgtcgccttaaatacggtttgaaaggagggccttctacggaaggagtacctgagtccatgagggaagagtaccggcaggaacagcagagtgctgtggatgttgacgatggtcattttgtcaacatagagctggagtaa
EPI2008768                     atgagtcttctaaccgaggtcgaaacgcctaccaaaaacggatgggagtgcaactgcagcgattcaagtgatcctctcgttattgccgcaagtatcattgggatcttgcacttgatattgtggattcttgatcgccttttcttcaaatgcgtttatcgtcgccttaaatacggtttgaaaggagggccttctacggaaggagtacctgagtccatgagggaagagtaccggcaggaacagcagagtgctgtggatgttgacgatggtcattttgtcaacatagagctggagtaa
EPI2008776                     atgagtcttctaaccgaggtcgaaacgcctaccaaaaacggatgggagtgcaactgcagcgattcaagtgatcctctcgttattgccgcaagtatcattgggatcttgcacttgatattgtggattcttgatcgccttttcttcaaatgcgtttatcgtcgccttaaatacggtttgaaaggagggccttctacggaaggagtacctgagtccatgagggaagagtaccggcaggaacagcagagtgctgtggatgttgacgatggtcattttgtcaacatagagctggagtaa
EPI2008784                     atgagtcttctaaccgaggtcgaaacgcctaccaaaaacggatgggagtgcaactgcagcgattcaagtgatcctctcgttattgccgcaagtatcattgggatcttgcacttgatattgtggattcttgatcgccttttcttcaaatgcgtttatcgtcgccttaaatacggtttgaaaggagggccttctacggaaggagtacctgagtccatgagggaagagtaccggcaggaacagcagagtgctgtggatgttgacgatggtcattttgtcaacatagagctggagtaa
EPI2008792                     atgagtcttctaaccgaggtcgaaacgcctaccaaaaacggatgggagtgcaactgcagcgattcaagtgatcctctcgttattgccgcaagtatcattgggatcttgcacttgatattgtggattcttgatcgccttttcttcaaatgcgtttatcgtcgccttaaatacggtttgaaaggagggccttctacggaaggagtacctgagtccatgagggaagagtaccggcaggaacagcagagtgctgtggatgttgacgatggtcattttgtcaacatagagctggagtaa
EPI2008800                     atgagtcttctaaccgaggtcgaaacgcctaccaaaaacggatgggagtgcaactgcagcgattcaagtgatcctctcgttattgccgcaagtatcattgggatcttgcacttgatattgtggattcttgatcgccttttcttcaaatgcgtttatcgtcgccttaaatacggtttgaaaggagggccttctacggaaggagtacctgagtccatgagggaagagtaccggcaggaacagcagagtgctgtggatgttgacgatggtcattttgtcaacatagagctggagtaa
EPI2008808                     atgagtcttctaaccgaggtcgaaacgcctaccaaaaacggatgggagtgcaactgcagcgattcaagtgatcctctcgttattgccgcaagtatcattgggatcttgcacttgatattgtggattcttgatcgccttttcttcaaatgcgtttatcgtcgccttaaatacggtttgaaaggagggccttctacggaaggagtacctgagtccatgagggaagagtaccggcaggaacagcagagtgctgtggatgttgacgatggtcattttgtcaacatagagctggagtaa
EPI2008816                     atgagtcttctaaccgaggtcgaaacgcctaccaaaaacggatgggagtgcaactgcagcgattcaagtgatcctctcgttattgccgcaagtatcattgggatcttgcacttgatattgtggattcttgatcgccttttcttcaaatgcgtttatcgtcgccttaaatacggtttgaaaggagggccttctacggaaggagtacctgagtccatgagggaagagtaccggcaggaacagcagagtgctgtggatgttgacgatggtcattttgtcaacatagagctggagtaa
EPI2008824                     atgagtcttctaaccgaggtcgaaacgcctaccaaaaacggatgggagtgcaactgcagcgattcaagtgatcctctcgttattgccgcaagtatcattgggatcttgcacttgatattgtggattcttgatcgccttttcttcaaatgcgcttatcgtcgccttaaatacggtttgaaaggagggccttctacggaaggagtacctgagtccatgagggaagagtaccggcaggaacagcagagtgctgtggatgttgacgatggtcattttgtcaacatagagctggagtaa
EPI2008832                     atgagtcttctaaccgaggtcgaaacgcctaccaaaaacggatgggagtgcaactgcagcgattcaagtgatcctctcgttattgccgcaagtatcattgggatcttgcacttgatattgtggattcttgatcgccttttcttcaaatgcgcttatcgtcgccttaaatacggtttgaaaggagggccttctacggaaggagtacctgagtccatgagggaagagtaccggcaggaacagcagagtgctgtggatgttgacgatggtcattttgtcaacatagagctggagtaa
EPI2008840                     atgagtcttctaaccgaggtcgaaacgcctaccaaaaacggatgggagtgcaactgcagcgattcaagtgatcctctcgttattgccgcaagtatcattgggatcttgcacttgatattgtggattcttgatcgccttttcttcaaatgcgtttatcgtcgccttaaatacggtttgaaaggagggccttctacggaaggagtacctgagtccatgagggaagagtaccggcaggaacagcagagtgctgtggatgttgacgatggtcattttgtcaacatagagctggagtaa
EPI2008848                     atgagtcttctaaccgaggtcgaaacgcctaccaaaaacggatgggagtgcaactgcagcgattcaagtgatcctctcgttattgccgcaagtatcattgggatcttgcacttgatattgtggattcttgatcgccttttcttcaaatgcgtttatcgtcgccttaaatacggtttgaaaggagggccttctacggaaggagtacctgagtccatgagggaagagtaccggcaggaacagcagagtgctgtggatgttgacgatggtcattttgtcaacatagagctggagtaa
EPI2008861                     atgagtcttctaaccgaggtcgaaacgcctaccaaaaaaggatgggagtgcaactgcagcgattcaagtgatcctctcgttattgccgcaagtatcattgggatcttgcacttgatattgtggattcttgatcgccttttcttcaaatgcgtttatcgtcgccttaaatacggtttgaaaagagggccttctacggaaggagtacctgagtccatgagggaagagtaccggcaggaacagcagattgctgtggatgttgacgatggtcattttgtcaacatagagctggagtaa
EPI2008868                     atgagtcttctaaccgaggtcgaaacgcctaccaaaaacggatgggagtgcaactgcagcgattcaagtgatcctctcgttattgccgcaagtatcattgggatcttgcacttgatattgtggattcttgatcgccttttcttcaaatgcgtttatcgtcgccttaaatacggtttgaaaagagggccttctacggaaggagtacctgagtccatgagggaagagtaccggcaggaacagcagagtgctgtggatgttgacgatggtcattttgtcaacatagagctggagtaa
EPI2009499                     atgagtcttctaaccgaggtcgaaacgcctaccaaaaaaggatgggagtgcaactgcagcgattcaagtgatcctctcgttattgccgcaagtatcattgggatcttgcacttgatattgtggattcttgatcgccttttcttcaaatgcgtttatcgtcgccttaaatacggtttgaaaagagggccttctacggaaggagtacctgagtccatgagggaagagtaccggcaggaacagcagattgctgtggatgttgacgatggtcattttgtcaacatagagctggagtaa
EPI2009509                     atgagtcttctaaccgaggtcgaaacgcctaccaaaaaaggatgggagtgcaactgcagcgattcaagtgatcctctcgttattgccgcaagtatcattgggatcttgcacttgatattgtggattcttgatcgccttttcttcaaatgcgtttatcgtcgccttaaatacggtttgaaaagagggccttctacggaaggagtacctgagtccatgagggaagagtaccggcaggaacagcagattgctgtggatgttgacgatggtcattttgtcaacatagagctggagtaa
EPI2009517                     atgagtcttctaaccgaggtcgaaacgcctaccaaaaaaggatgggagtgcaactgcagcgattcaagtgatcctctcgttattgccgcaagtatcattgggatcttgcacttgatattgtggattcttgatcgccttttcttcaaatgcgtttatcgtcgccttaaatacggtttgaaaagagggccttctacggaaggagtacctgagtccatgagggaagagtaccggcaggaacagcagattgctgtggatgttgacgatggtcattttgtcaacatagagctggagtaa
EPI2009525                     atgagtcttctaaccgaggtcgaaacgcctaccaaaaaaggatgggagtgcaactgcagcgattcaagtgatcctctcgttattgccgcaagtatcattgggatcttgcacttgatattgtggattcttgatcgccttttcttcaaatgcgtttatcgtcgccttaaatacggtttgaaaagagggccttctacggaaggagtacctgagtccatgagggaagagtaccggcaggaacagcagattgctgtggatgttgacgatggtcattttgtcaacatagagctggagtaa
EPI2009936                     atgagtcttctaaccgaggtcgaaacgcctaccaaaaacggatgggagtgcaactgcagcgattcaagtgatcctctcgttattgccgcaagtatcattgggatcttgcacttgatattgtggattcttgatcgccttttcttcaaatgcgtttatcgtcgccttaaatacggtttgaaaagagggccttctacggaaggagtacctgagtccatgagggaagagtaccggcaggaacagcagagtgctgtggatgttgacgatggtcattttgtcaacatagagctggagtaa
EPI2009944                     atgagtcttctaaccgaggtcgaaacgcctaccaaaaacggatgggagtgcaactgcagcgattcaagtgatcctctcgttattgccgcaagtatcattgggatcttgcacttgatattgtggattcttgatcgccttttcttcaaatgcgtttatcgtcgccttaaatacggtttgaaaagagggccttctacggaaggagtacctgagtccatgagggaagagtaccggcaggaacagcagagtgctgtggatgttgacgatggtcattttgtcaacatagagctggagtaa
EPI2009952                     atgagtcttctaaccgaggtcgaaacgcctaccaaaaacggatgggagtgcaactgcagcgattcaagtgatcctctcgttattgccgcaagtatcattgggatcttgcacttgatattgtggattcttgatcgccttttcttcaaatgcgtttatcgtcgccttaaatacggtttgaaaagagggccttctacggaaggagtacctgagtccatgagggaagagtaccggcaggaacagcagagtgctgtggatgttgacgatggtcattttgtcaacatagagctggagtaa
EPI2009960                     atgagtcttctaaccgaggtcgaaacgcctaccaaaaacggatgggagtgcaactgcagcgattcaagtgaccctctcgttattgccgcaagtatcattgggatcttgcacttgatattgtggattcttgatcgccttttcttcaaatgcgtttatcgtcgccttaaatacggtttgaaaagagggccttctacggaaggagtacctgagtccatgagggaagagtaccggcaggaacagcagagtgctgtggatgttgacgatggtcattttgtcaacatagagctggagtaa
EPI2009968                     atgagtcttctaaccgaggtcgaaacgcctaccaaaaacggatgggagtgcaactgcagcgattcaagtgatcctctcgttattgccgcaagtatcattgggatcttgcacttgatattgtggattcttgatcgccttttcttcaaatgcgtttatcgtcgccttaaatacggtttgaaaagagggccttctacggaaggagtacctgagtccatgagggaagagtaccggcaggaacagcagagtgctgtggatgttgacgatggtcattttgtcaacatagagctggagtaa
EPI2011627                     atgagtcttctaaccgaggtcgaaacgcctaccaaaaacggatgggagtgcaactgcagcgattcaagtgatcctctcgttattgccgcaagtatcattgggatcttgcacttgatattgtggattcttgatcgccttttcttcaaatgcgtttatcgtcgccttaaatacggtttgaaaagagggccttctacggaaggagtacctgagtccatgagggaagagtaccggcaggaacagcagagtgctgtggatgttgacgatggtcattttgtcaacatagagctggagtaa
EPI2011635                     atgagtcttctaaccgaggtcgaaacgcctaccaaaaacggatgggagtgcaactgcagcgattcaagtgatcctctcgttattgccgcaagtatcattgggatcttgcacttgatattgtggattcttgatcgccttttcttcaaatgcgtttatcgtcgccttaaatacggtttgaaaagagggccttctacggaaggagtacctgagtccatgagggaagagtaccggcaggaacagcagagtgctgtggatgttgacgatggtcattttgtcaacatagagctggagtaa
EPI2011643                     atgagtcttctaaccgaggtcgaaacgcctaccaaaaacggatgggagtgcaactgcagcgattcaagtgatcctctcgttattgccgcaagtatcattgggatcttgcacttgatattgtggattcttgatcgccttttcttcaaatgcgtttatcgtcgccttaaatacggtttgaaaagagggccttctacggaaggagtacctgagtccatgagggaagagtaccggcaggaacagcagagtgctgtagatgttgacgatggtcattttgtcaacatagagctggagtaa
EPI2011651                     atgagtcttctaaccgaggtcgaaacgcctaccaaaaacggatgggagtgcaactgcagcgattcaagtgatcctctcgttattgccgcaagtatcattgggatcttgcacttgatattgtggattcttgatcgccttttcttcaaatgcgtttatcgtcgccttaaatacggtttgaaaagagggccttctacggaaggagtacctgagtccatgagggaagagtaccggcaggaacagcagagtgctgtggatgttgacgatggtcattttgtcaacatagagctggagtaa
EPI2011659                     atgagtcttctaaccgaggtcgaaacgcctaccaaaaacggatgggagtgcaactgcagcgattcaagtgatcctctcgttattgccgcaagtatcattgggatcttgcacttgatattgtggattcttgatcgccttttcttcaaatgcgtttatcgtcgccttaaatacggtttgaaaagagggccttctacggaaggagtacctgagtccatgagggaagagtaccggcaggaacagcagagtgctgtggatgttgacgatggtcattttgtcaacatagagctggagtaa
EPI2012870                     atgagtcttctaaccgaggtcgaaacgcctaccaaaaacggatgggagtgcaactgcagcgattcaagtgatcctctcgttattgccgcaagtatcattgggatcttgcacttgatattgtggattcttgatcgccttttcttcaaatgcgtttatcgtcgccttaaatacggtttgaaaagagggccttctacggaaggagtacctgagtccatgagggaagagtaccggcaggaacagcagagtgctgtggatgttgacgatggtcattttgtcaacatagagctggagtaa
EPI2012878                     atgagtcttctaaccgaggtcgaaacgcctaccaaaaacggatgggagtgcaactgcagcgattcaagtgaccctctcgttattgccgcaagtatcattgggatcttgcacttgatattgtggattcttgatcgccttttcttcaaatgcgtttatcgtcgccttaaatacggtttgaaaagagggccttctacggaaggagtacctgagtccatgagggaagagtaccggcaggaacagcagagtgctgtggatgttgacgatggtcattttgtcaacatagagctggagtaa
EPI2013085                     atgagtcttctaaccgaggtcgaaacgcctaccaaaaacggatgggagtgcaactgcagcgattcaagtgatcctctcgttattgccgcaagtatcattgggatcttgcacttgatattgtggattcttgatcgccttttcttcaaatgcgtttatcgtcgccttaaatacggtttgaaaagagggccttctacggaaggagtacctgagtccatgagggaagagtaccggcaggaacagcagagtgctgtggatgttgacgatggtcgttttgtcaacatagagctggagtaa
EPI2013880                     atgagtcttctaaccgaggtcgaaacgcctaccaaaaacggatgggagtgcaactgcagcgattcaagtgatcctctcgttattgccgcaagtatcattgggatcttgcacttgatattgtggattcttgatcgccttttcttcaaatgcgtttatcgtcgccttaaatacggtttgaaaggagggccttctacggaaggagtacctgagtccatgagggaagagtaccggcaggaacagcagagtgctgtggatgttgacgatggtcattttgtcaacatagagctggagtaa
EPI2013888                     atgagtcttctaaccgaggtcgaaacgcctaccaaaaacggatgggagtgcaactgcagcgattcaagtgatcctctcgttattgccgcaagtatcattgggatcttgcacttgatattgtggattcttgatcgccttttcttcaaatgcgtttatcgtcgccttaaatacggtttgaaaggagggccttctacggaaggagtacctgagtccatgagggaagagtaccggcaggaacagcagagtgctgtggatgttgacgatggtcattttgtcaacatagagctggagtaa
EPI2013896                     atgagtcttctaaccgaggtcgaaacgcctaccaaaaacggatgggagtgcaactgcagcgattcaagtgatcctctcgttattgccgcaagtatcattgggatcttgcacttgatattgtggattcttgatcgccttttcttcaaatgcgtttatcgtcgccttaaatacggtttgaaaggagggccttctacggaaggagtacctgagtccatgagggaagagtaccggcaggaacagcagagtgctgtggatgttgacgatggtcattttgtcaacatagagctggagtaa
EPI2013904                     atgagtcttctaaccgaggtcgaaacgcctaccaaaaacggatgggagtgcaactgcagcgattcaagtgatcctctcgttattgccgcaagtatcattgggatcttgcacttgatattgtggattcttgatcgccttttcttcaaatgcgcttatcgtcgccttaaatacggtttgaaaggagggccttctacggaaggagtacctgagtccatgagggaagagtaccggcaggaacagcagagtgctgtggatgttgacgatggtcattttgtcaacatagagctggagtaa
EPI2013912                     atgagtcttctaaccgaggtcgaaacgcctaccaaaaacggatgggagtgcaactgcagcgattcaagtgatcctctcgttattgccgcaagtatcattgggatcttgcacttgatattgtggattcttgatcgccttttcttcaaatgcgcttatcgtcgccttaaatacggtttgaaaggagggccttctacggaaggagtacctgagtccatgagggaagagtaccggcaggaacagcagagtgctgtggatgttgacgatggtcattttgtcaacatagagctggagtaa
EPI2013920                     atgagtcttctaaccgaggtcgaaacgcctaccaaaaacggatgggagtgcaactgcagcgattcaagtgatcctctcgttattgccgcaagtatcattgggatcttgcacttgatattgtggattcttgatcgccttttcttcaaatgcgtttatcgtcgccttaaatacggtttgaaaggagggccttctacggaaggagtacctgagtccatgagggaagagtaccggcaggaacagcagagtgctgtggatgttgacgatggtcattttgtcaacatagagctggagtaa
EPI2013928                     atgagtcttctaaccgaggtcgaaacgcctaccaaaaacggatgggagtgcaactgcagcgattcaagtgatcctctcgttattgccgcaagtatcattgggatcttgcacttgatattgtggattcttgatcgccttttcttcaaatgcgtttatcgtcgccttaaatacggtttgaaaggagggccttctacggaaggagtacctgagtccatgagggaagagtaccggcaggaacagcagagtgctgtggatgttgacgatggtcattttgtcaacatagagctggagtaa
EPI2013936                     atgagtcttctaaccgaggtcgaaacgcctaccaaaaacggatgggagtgcaactgcagcgattcaagtgatcctctcgttattgccgcaagtatcattgggatcttgcacttgatattgtggattcttgatcgccttttcttcaaatgcgtttatcgtcgccttaaatacggtttgaaaggagggccttctacggaaggagtacctgagtccatgagggaagagtaccggcaggaacagcagagtgctgtggatgttgacgatggtcattttgtcaacatagagctggagtaa
EPI2013944                     atgagtcttctaaccgaggtcgaaacgcctaccaaaaacggatgggagtgcaactgcagcgattcaagtgatcctctcgttattgccgcaagtatcattgggatcttgcacttgatattgtggattcttgatcgccttttcttcaaatgcgtttatcgtcgccttaaatacggtttgaaaggagggccttctacggaaggagtacctgagtccatgagggaagagtaccggcaggaacagcagagtgctgtggatgttgacgatggtcattttgtcaacatagagctggagtaa
EPI2013952                     atgagtcttctaaccgaggtcgaaacgcctaccaaaaacggatgggagtgcaactgcagcgattcaagtgatcctctcgttattgccgcaagtatcattgggatcttgcacttgatattgtggattcttgatcgccttttcttcaaatgcgtttatcgtcgccttaaatacggtttgaaaggagggccttctacggaaggagtacctgagtccatgagggaagagtaccggcaggaacagcagagtgctgtggatgttgacgatggtcattttgtcaacatagagctggagtaa
EPI2013960                     atgagtcttctaaccgaggtcgaaacgcctaccaaaaacggatgggagtgcaactgcagcgattcaagtgatcctctcgttattgccgcaagtatcattgggatcttgcacttgatattgtggattcttgatcgccttttcttcaaatgcgtttatcgtcgccttaaatacggtttgaaaggagggccttctacggaaggagtacctgagtccatgagggaagagtaccggcaggaacagcagagtgctgtggatgttgacgatggtcattttgtcaacatagagctggagtaa
EPI2013968                     atgagtcttctaaccgaggtcgaaacgcctaccaaaaacggatgggagtgcaactgcagcgattcaagtgatcctctcgttattgccgcaagtatcattgggatcttgcacttgatattgtggattcttgatcgccttttcttcaaatgcgtttatcgtcgccttaaatacggtttgaaaggagggccttctacggaaggagtacctgagtccatgagggaagagtaccggcaggaacagcagagtgctgtggatgttgacgatggtcattttgtcaacatagagctggagtaa
EPI2013976                     atgagtcttctaaccgaggtcgaaacgcctaccaaaaacggatgggagtgcaactgcagcgattcaagtgatcctctcgttattgccgcaagtatcattgggatcttgcacttgatattgtggattcttgatcgccttttcttcaaatgcgtttatcgtcgccttaaatacggtttgaaaggagggccttctacggaaggagtacctgagtccatgagggaagagtaccggcaggaacagcagagtgctgtggatgttgacgatggtcattttgtcaacatagagctggagtaa
EPI2013984                     atgagtcttctaaccgaggtcgaaacgcctaccaaaaacggatgggagtgcaactgcagcgattcaagtgatcctctcgttattgccgcaagtatcattgggatcttgcacttgatattgtggattcttgatcgccttttcttcaaatgcgtttatcgtcgccttaaatacggtttgaaaggagggccttctacggaaggagtacctgagtccatgagggaagagtaccggcaggaacagcagagtgctgtggatgttgacgatggtcattttgtcaacatagagctggagtaa
EPI2013992                     atgagtcttctaaccgaggtcgaaacgcctaccaaaaacggatgggagtgcaactgcagcgattcaagtgatcctctcgttattgccgcaagtatcattgggatcttgcacttgatattgtggattcttgatcgccttttcttcaaatgcgtttatcgtcgccttaaatacggtttgaaaggagggccttctacggaaggagtacctgagtccatgagggaagagtaccggcaggaacagcagagtgctgtggatgttgacgatggtcattttgtcaacatagagctggagtaa
EPI2014000                     atgagtcttctaaccgaggtcgaaacgcctaccaaaaacggatgggagtgcaactgcagcgattcaagtgatcctctcgttattgccgcaagtatcattgggatcttgcacttgatattgtggattcttgatcgccttttcttcaaatgcgtttatcgtcgccttaaatacggtttgaaaggagggccttctacggaaggagtacctgagtccatgagggaagagtaccggcaggaacagcagagtgctgtggatgttgacgatggtcattttgtcaacatagagctggagtaa
EPI2014008                     atgagtcttctaaccgaggtcgaaacgcctaccaaaaacggatgggagtgcaactgcagcgattcaagtgatcctctcgttattgccgcaagtatcattgggatcttgcacttgatattgtggattcttgatcgccttttcttcaaatgcgtttatcgtcgccttaaatacggtttgaaaggagggccttctacggaaggagtacctgagtccatgagggaagagtaccggcaggaacagcagagtgctgtggatgttgacgatggtcattttgtcaacatagagctggagtaa
EPI2014016                     atgagtcttctaaccgaggtcgaaacgcctaccaaaaacggatgggagtgcaactgcagcgattcaagtgatcctctcgttattgccgcaagtatcattgggatcttgcacttgatattgtggattcttgatcgccttttcttcaaatgcgtttatcgtcgccttaaatacggtttgaaaggagggccttctacggaaggagtacctgagtccatgagggaagagtaccggcaggaacagcagagtgctgtggatgttgacgatggtcattttgtcaacatagagctggagtaa
EPI2014024                     atgagtcttctaaccgaggtcgaaacgcctaccaaaaacggatgggagtgcaactgcagcgattcaagtgatcctctcgttattgccgcaagtatcattgggatcttgcacttgatattgtggattcttgatcgccttttcttcaaatgcgtttatcgtcgccttaaatacggtttgaaaggagggccttctacggaaggagtacctgagtccatgagggaagagtaccggcaggaacagcagagtgctgtggatgttgacgatggtcattttgtcaacatagagctggagtaa
EPI2014032                     atgagtcttctaaccgaggtcgaaacgcctaccaaaaacggatgggagtgcaactgcagcgattcaagtgatcctctcgttattgccgcaagtatcattgggatcttgcacttgatattgtggattcttgatcgccttttcttcaaatgcgtttatcgtcgccttaaatacggtttgaaaggagggccttctacggaaggagtacctgagtccatgagggaagagtaccggcaggaacagcagagtgctgtggatgttgacgatggtcattttgtcaacatagagctggagtaa
EPI2014040                     atgagtcttctaaccgaggtcgaaacgcctaccaaaaacggatgggagtgcaactgcagcgattcaagtgatcctctcgttattgccgcaagtatcattgggatcttgcacttgatattgtggattcttgatcgccttttcttcaaatgcgtttatcgtcgccttaaatacggtttgaaaggagggccttctacggaaggagtacctgagtccatgagggaagagtaccggcaggaacagcagagtgctgtggatgttgacgatggtcattttgtcaacatagagctggagtaa
EPI2014048                     atgagtcttctaaccgaggtcgaaacgcctaccaaaaacggatgggagtgcaactgcagcgattcaagtgatcctctcgttattgccgcaagtatcattgggatcttgcacttgatattgtggattcttgatcgccttttcttcaaatgcgtttatcgtcgccttaaatacggtttgaaaggagggccttctacggaaggagtacctgagtccatgagggaagagtaccggcaggaacagcagagtgctgtggatgttgacgatggtcattttgtcaacatagagctggagtaa
EPI2014056                     atgagtcttctaaccgaggtcgaaacgcctaccaaaaacggatgggagtgcaactgcagcgattcaagtgatcctctcgttattgccgcaagtatcattgggatcttgcacttgatattgtggattcttgatcgccttttcttcaaatgcgtttatcgtcgccttaaatacggtttgaaaggagggccttctacggaaggagtacctgagtccatgagggaagagtaccggcaggaacagcagagtgctgtggatgttgacgatggtcattttgtcaacatagagctggagtaa
EPI2014064                     atgagtcttctaaccgaggtcgaaacgcctaccaaaaacggatgggagtgcaactgcagcgattcaagtgatcctctcgttattgccgcaagtatcattgggatcttgcacttgatattgtggattcttgatcgccttttcttcaaatgcgtttatcgtcgccttaaatacggtttgaaaggagggccttctacggaaggagtacctgagtccatgagggaagagtaccggcaggaacagcagagtgctgtggatgttgacgatggtcattttgtcaacatagagctggagtaa
EPI2014072                     atgagtcttctaaccgaggtcgaaacgcctaccaaaaacggatgggagtgcaactgcagcgattcaagtgatcctctcgttattgccgcaagtatcattgggatcttgcacttgatattgtggattcttgatcgccttttcttcaaatgcgtttatcgtcgccttaaatacggtttgaaaggagggccttctacggaaggagtacctgagtccatgagggaagagtaccggcaggaacagcagagtgctgtggatgttgacgatggtcattttgtcaacatagagctggagtaa
EPI2014080                     atgagtcttctaaccgaggtcgaaacgcctaccaaaaacggatgggagtgcaactgcagcgattcaagtgatcctctcgttattgccgcaagtatcattgggatcttgcacttgatattgtggattcttgatcgccttttcttcaaatgcgtttatcgtcgccttaaatacggtttgaaaggagggccttctacggaaggagtacctgagtccatgagggaagagtaccggcaggaacagcagagtgctgtggatgttgacgatggtcattttgtcaacatagagctggagtaa
EPI2014088                     atgagtcttctaaccgaggtcgaaacgcctaccaaaaacggatgggagtgcaactgcagcgattcaagtgatcctctcgttattgccgcaagtatcattgggatcttgcacttgatattgtggattcttgatcgccttttcttcaaatgcgtttatcgtcgccttaaatacggtttgaaaggagggccttctacggaaggagtacctgagtccatgagggaagagtaccggcaggaacagcagagtgctgtggatgttgacgatggtcattttgtcaacatagagctggagtaa
EPI2014096                     atgagtcttctaaccgaggtcgaaacgcctaccaaaaacggatgggagtgcaactgcagcgattcaagtgatcctctcgttattgccgcaagtatcattgggatcttgcacttgatattgtggattcttgatcgccttttcttcaaatgcgtttatcgtcgccttaaatacggtttgaaaggagggccttctacggaaggagtacctgagtccatgagggaagagtaccggcaggaacagcagagtgctgtggatgttgacgatggtcattttgtcaacatagagctggagtaa
EPI2014104                     atgagtcttctaaccgaggtcgaaacgcctaccaaaaacggatgggagtgcaactgcagcgattcaagtgatcctctcgttattgccgcaagtatcattgggatcttgcacttgatattgtggattcttgatcgccttttcttcaaatgcgtttatcgtcgccttaaatacggtttgaaaggagggccttctacggaaggagtacctgagtccatgagggaagagtaccggcaggaacagcagagtgctgtggatgttgacgatggtcattttgtcaacatagagctggagtaa
EPI2014112                     atgagtcttctaaccgaggtcgaaacgcctaccaaaaacggatgggagtgcaactgcagcgattcaagtgatcctctcgttattgccgcaagtatcattgggatcttgcacttgatattgtggattcttgatcgccttttcttcaaatgcgtttatcgtcgccttaaatacggtttgaaaggagggccttctacggaaggagtacctgagtccatgagggaagagtaccggcaggaacagcagagtgctgtggatgttgacgatggtcattttgtcaacatagagctggagtaa
EPI2014120                     atgagtcttctaaccgaggtcgaaacgcctaccaaaaacggatgggagtgcaactgcagcgattcaagtgatcctctcgttattgccgcaagtatcattgggatcttgcacttgatattgtggattcttgatcgccttttcttcaaatgcgtttatcgtcgccttaaatacggtttgaaaggagggccttctacggaaggagtacctgagtccatgagggaagagtaccggcaggaacagcagagtgctgtggatgttgacgatggtcattttgtcaacatagagctggagtaa
EPI2014128                     atgagtcttctaaccgaggtcgaaacgcctaccaaaaacggatgggagtgcaactgcagcgattcaagtgatcctctcgttattgccgcaagtatcattgggatcttgcacttgatattgtggattcttgatcgccttttcttcaaatgcgtttatcgtcgccttaaatacggtttgaaaggagggccttctacggaaggagtacctgagtccatgagggaagagtaccggcaggaacagcagagtgctgtggatgttgacgatggtcattttgtcaacatagagctggagtaa
EPI2014136                     atgagtcttctaaccgaggtcgaaacgcctaccaaaaacggatgggagtgcaactgcagcgattcaagtgatcctctcgttattgccgcaagtatcattgggatcttgcacttgatattgtggattcttgatcgccttttcttcaaatgcgtttatcgtcgccttaaatacggtttgaaaggagggccttctacggaaggagtacctgagtccatgagggaagagtaccggcaggaacagcagagtgctgtggatgttgacgatggtcattttgtcaacatagagctggagtaa
EPI2014144                     atgagtcttctaaccgaggtcgaaacgcctaccaaaaacggatgggagtgcaactgcagcgattcaagtgatcctctcgttattgccgcaagtatcattgggatcttgcacttgatattgtggattcttgatcgccttttcttcaaatgcgtttatcgtcgccttaaatacggtttgaaaggagggccttctacggaaggagtacctgagtccatgagggaagagtaccggcaggaacagcagagtgctgtggatgttgacgatggtcattttgtcaacatagagctggagtaa
EPI2014152                     atgagtcttctaaccgaggtcgaaacgcctaccaaaaacggatgggagtgcaactgcagcgattcaagtgatcctctcgttattgccgcaagtatcattgggatcttgcacttgatattgtggattcttgatcgccttttcttcaaatgcgtttatcgtcgccttaaatacggtttgaaaggagggccttctacggaaggagtacctgagtccatgagggaagagtaccggcaggaacagcagagtgctgtggatgttgacgatggtcattttgtcaacatagagctggagtaa
EPI2014160                     atgagtcttctaaccgaggtcgaaacgcctaccaaaaacggatgggagtgcaactgcagcgattcaagtgatcctctcattattgccgcaagtatcattgggatcttgcacttgatattgtggattcttgatcgccttttcttcaaatgcgtttatcgtcgccttaaatacggtttgaaaggagggccttctacggaaggagtacctgagtccatgagggaagagtaccggcaggaacagcagagtgctgtggatgttgacgatggtcattttgtcaacatagagctggagtaa
EPI2014168                     atgagtcttctaaccgaggtcgaaacgcctaccaaaaacggatgggagtgcaactgcagcgattcaagtgatcctctcattattgccgcaagtatcattgggatcttgcacttgatattgtggattcttgatcgccttttcttcaaatgcgtttatcgtcgccttaaatacggtttgaaaggagggccttctacggaaggagtacctgagtccatgagggaagagtaccggcaggaacagcagagtgctgtggatgttgacgatggtcattttgtcaacatagagctggagtaa
EPI2014176                     atgagtcttctaaccgaggtcgaaacgcctaccaaaaacggatgggagtgcaactgcagcgattcaagtgatcctctcgttattgccgcaagtatcattgggatcttgcacttgatattgtggattcttgatcgccttttcttcaaatgcgtttatcgtcgccttaaatacggtttgaaaggagggccttctacggaaggagtacctgagtccatgagggaagagtaccggcaggaacagcagagtgctgtggatgttgacgatggtcattttgtcaacatagagctggagtaa
EPI2014184                     atgagtcttctaaccgaggtcgaaacgcctaccaaaaacggatgggagtgcaactgcagcgattcaagtgatcctctcgttattgccgcaagtatcattgggatcttgcacttgatattgtggattcttgatcgccttttcttcaaatgcgtttatcgtcgccttaaatacggtttgaaaggagggccttctacggaaggagtacctgagtccatgagggaagagtaccggcaggaacagcagagtgctgtggatgttgacgatggtcattttgtcaacatagagctggagtaa
EPI2014192                     atgagtcttctaaccgaggtcgaaacgcctaccaaaaacggatgggagtgcaactgcagcgattcaagtgatcctctcgttattgccgcaagtatcattgggatcttgcacttgatattgtggattcttgatcgccttttcttcaaatgcgtttatcgtcgccttaaatacggtttgaaaggagggccttctacggaaggagtacctgagtccatgagggaagagtaccggcaggaacagcagagtgctgtggatgttgacgatggtcattttgtcaacatagagctggagtaa
EPI2014924                     atgagtcttctaaccgaggtcgaaacgcctaccaaaaacggatgggagtgcaactgcagcgattcaagtgatcctctcgttattgccgcaagtatcattgggatcttgcacttgatattgtggattcttgatcgccttttcttcaaatgcgtttatcgtcgccttaaatacggtttgaaaagagggccttctacggaaggagtacctgagtccatgagggaagagtaccggcaggaacagcagagtgctgtggatgttgacgatggtcattttgtcaacatagagctggagta?
EPI2014932                     atgagtcttctaaccgaggtcgaaacgcctaccaaaaacggatgggagtgcaactgcagcgattcaagtgatcctctcgttattgccgcaagtatcattgggatcttgcacttgatattgtggattcttgatcgccttttcttcaaatgcgtttatcgtcgccttaaatacggtttgaaaagagggccttctacggaaggagtacctgagtccatgagggaagagtaccggcaggaacagcagagtgctgtggatgttgacgatggtcattttgtcaacatagagctggagta?
EPI2014940                     atgagtcttctaaccgaggtcgaaacgcctaccaaaaacggatgggagtgcaactgcagcgattcaagtgatcctctcgttattgccgcaagtatcattgggatcttgcacttgatattgtggattcttgatcgccttttcttcaaatgcgtttatcgtcgccttaaatacggtttgaaaagagggccttctacggaaggagtacctgagtccatgagggaagagtaccggcaggaacagcagagtgctgtggatgttgacgatggtcattttgtcaacatagagctggagta?
EPI2014948                     atgagtcttctaaccgaggtcgaaacgcctaccaaaaacggatgggagtgcaactgcagcgattcaagtgatcctctcgttattgccgcaagtatcattgggatcttgcacttgatattgtggattcttgatcgccttttcttcaaatgcgtttatcgtcgccttaaatacggtttgaaaagagggccttctacggaaggagtacctgagtccatgagggaagagtaccggcaggaacagcagagtgctgtggatgttgacgatggtcattttgtcaacatagagctggagta?
EPI2014956                     atgagtcttctaaccgaggtcgaaacgcctaccaaaaacggatgggagtgcaactgcagcgattcaagtgaccctctcgttattgccgcaagtatcattgggatcttgcacttgatattgtggattcttgatcgccttttcttcaaatgcgtttatcgtcgccttaaatacggtttgaaaagagggccttctacggaaggagtacctgagtccatgagggaagagtaccggcaggaacagcagagtgctgtggatgttgacgatggtcattttgtcaacatagagctggagta?
EPI2014964                     atgagtcttctaaccgaggtcgaaacgcctaccaaaaacggatgggagtgcaactgcagcgattcaagtgatcctctcgttattgccgcaagtatcattgggatcttgcacttgatattgtggattcttgatcgccttttcttcaaatgcgtttatcgtcgccttaaatacggtttgaaaagagggccttctacggaaggagtacctgagtccatgagggaagagtaccggcaggaacagcagagtgctgtggatgttgacgatggtcattttgtcaacatagagctggagta?
EPI2014972                     atgagtcttctaaccgaggtcgaaacgcctaccaaaaacggatgggagtgcaactgcagcgattcaagtgatcctctcgttattgccgcaagtatcattgggatcttgcacttgatattgtggattcttgatcgccttttcttcaaatgcgtttatcgtcgccttaaatacggtttgaaaagagggccttctacggaaggagtacctgagtccatgagggaagagtaccggcaggaacagcagagtgctgtggatgttgacgatggtcattttgtcaacatagagctggagta?
EPI2014980                     atgagtcttctaaccgaggtcgaaacgcctaccaaaaacggatgggagtgcaactgcagcgattcaagtgatcctctcgttattgccgcaagtatcattgggatcttgcacttgatattgtggattcttgatcgccttttcttcaaatgcgtttatcgtcgccttaaatacggtttgaaaagagggccttctacggaaggagtacctgagtccatgagggaagagtaccggcaggaacagcagagtgctgtggatgttgacgatagtcattttgtcaacatagagctggagtaa
EPI2014988                     atgagtcttctaaccgaggtcgaaacgcctaccaaaaacggatgggagtgcaactgcagcgattcaagtgatcctctcgttattgccgcaagtatcattgggatcttgcacttgatattgtggattcttgatcgccttttcttcaaatgcgtttatcgtcgccttaaatacggtttgaaaagagggccttctacggaaggagtacctgagtccatgagggaagagtaccggcaggaacagcagagtgctgtggatgttgacgatggtcattttgtcaacatagagctggagtaa
EPI2014996                     atgagtcttctaaccgaggtcgaaacgcctaccaaaaacggatgggagtgcaactgcagcgattcaagtgatcctctcgttattgccgcaagtatcattgggatcttgcacttgatattgtggattcttgatcgccttttcttcaaatgcgtttatcgtcgccttaaatacggtttgaaaagagggccttctacggaaggagtacctgagtccatgagggaagagtaccggcaggaacagcagagtgctgtggatgttgacgatggtcattttgtcaacatagagctggagtaa
EPI2015004                     atgagtcttctaaccgaggtcgaaacgcctaccaaaaacggatgggagtgcaactgcagcgattcaagtgatcctctcgttattgccgcaagtatcattgggatcttgcacttgatattgtggattcttgatcgccttttcttcaaatgcgtttatcgtcgccttaaatacggtttgaaaagagggccttctacggaaggagtacctgagtccatgagggaagagtaccggcaggaacagcagagtgctgtggatgttgacgatggtcattttgtcaacatagagctggagtaa
EPI2015012                     atgagtcttctaaccgaggtcgaaacgcctaccaaaaacggatgggagtgcaactgcagcgattcaagtgatcctctcgttattgccgcaagtatcattgggatcttgcacttgatattgtggattcttgatcgccttttcttcaaatgcgtttatcgtcgccttaaatacggtttgaaaagagggccttctacggaaggagtacctgagtccatgagggaagagtaccggcaggaacagcagagtgctgtggatgttgacgatagtcattttgtcaacatagagctggagtaa
EPI2015020                     atgagtcttctaaccgaggtcgaaacgcctaccaaaaacggatgggagtgcaactgcagcgattcaagtgatcctctcgttattgccgcaagtatcattgggatcttgcacttgatattgtggattcttgatcgccttttcttcaaatgcgtttatcgtcgccttaaatacggtttgaaaagagggccttctacggaaggagtacctgagtccatgagggaagagtaccggcaggaacagcagagtgctgtggatgttgacgatggtcattttgtcaacatagagctggagtaa
EPI2015028                     atgagtcttctaaccgaggtcgaaacgcctaccaaaaacggatgggagtgcaactgcagcgattcaagtgatcctctcgttattgccgcaagtatcattgggatcttgcacttgatattgtggattcttgatcgccttttcttcaaatgcgtttatcgtcgccttaaatacggtttgaaaagagggccttctacggaaggagtacctgagtccatgagggaagagtaccggcaggaacagcagagtgctgtggatgttgacgatggtcattttgtcaacatagagctggagtaa
EPI2015036                     atgagtcttctaaccgaggtcgaaacgcctaccaaaaacggatgggagtgcaactgcagcgattcaagtgatcctctcgttattgccgcaagtatcattgggatcttgcacttgatattgtggattcttgatcgccttttcttcaaatgcgtttatcgtcgccttaaatacggtttgaaaagagggccttctacggaaggagtacctgagtccatgagggaagagtaccggcaggaacagcagagtgctgtggatgttgacgatggtcattttgtcaacatagagctggagtaa
EPI2015048                     atgagtcttctaaccgaggtcgaaacgcctaccaaaaacggatgggagtgcaactgcagcgattcaagtgaccctctcgttattgccgcaagtatcattgggatcttgcacttgatattgtggattcttgatcgccttttcttcaaatgcgtttatcgtcgccttaaatacggtttgaaaagagggccttctacggaaggagtacctgagtccatgagggaagagtaccggcaggaacagcagagtgctgtggatgttgacgatggtcattttgtcaacatagagctggagtaa
EPI2015056                     atgagtcttctaaccgaggtcgaaacgcctaccaaaaacggatgggagtgcaactgcagcgattcaagtgaccctctcgttattgccgcaagtatcattgggatcttgcacttgatattgtggattcttgatcgccttttcttcaaatgcgtttatcgtcgccttaaatacggtttgaaaagagggccttctacggaaggagtacctgagtccatgagggaagagtaccggcaggaacagcagagtgctgtggatgttgacgatggtcattttgtcaacatagagctggagtaa
EPI2015064                     atgagtcttctaaccgaggtcgaaacgcctaccaaaaacggatgggagtgcaactgcagcgattcaagtgatcctctcgttattgccgcaagtatcattgggatcttgcacttgatattgtggattcttgatcgccttttcttcaaatgcgtttatcgtcgccttaaatacggtttgaaaagagggccttctacggaaggagtacctgagtccatgagggaagagtaccggcaggaacagcagagtgctgtggatgttgacgatggtcattttgtcaacatagagctggagtaa
EPI2015072                     atgagtcttctaaccgaggtcgaaacgcctaccaaaaacggatgggagtgcaactgcagcgattcaagtgatcctctcgttattgccgcaagtatcattgggatcttgcacttgatattgtggattcttgatcgccttttcttcaaatgcgtttatcgtcgccttaaatacggtttgaaaagagggccttctacggaaggagtacctgagtccatgagggaagagtaccggcaggaacagcagagtgctgtggatgttgacgatggtcattttgtcaacatagagctggagtaa
EPI2015080                     atgagtcttctaaccgaggtcgaaacgcctaccaaaaacggatgggagtgcaactgcagcgattcaagtgaccctctcgttattgccgcaagtatcattgggatcttgcacttgatattgtggattcttgatcgccttttcttcaaatgcgtttatcgtcgccttaaatacggtttgaaaagagggccttctacggaaggagtacctgagtccatgagggaagagtaccggcaggaacagcagagtgctgtggatgttgacgatggtcattttgtcaacatagagctggagtaa
EPI2015088                     atgagtcttctaaccgaggtcgaaacgcctaccaaaaacggatgggagtgcaactgcagcgattcaagtgaccctctcgttattgccgcaagtatcattgggatcttgcacttgatattgtggattcttgatcgccttttcttcaaatgcgtttatcgtcgccttaaatacggtttgaaaagagggccttctacggaaggagtacctgagtccatgagggaagagtaccggcaggaacagcagagtgctgtggatgttgacgatggtcattttgtcaacatagagctggagtaa
EPI2016914                     atgagtcttctaaccgaggtcgaaacgcctaccaaaaacggatgggagtgcaactgcagcgattcaagtgatcctctcgttattgccgcaagtatcattgggatcttgcacttgatattgtggattcttgatcgccttttcttcaaatgcgtttatcgtcgccttaaatacggtttgaaaggagggccttctacggaaggagtacctgagtccatgagggaagagtaccggcaggaacagcagagtgctgtggatgttgacgatggtcattttgtcaacatagagctggagtaa
EPI2016922                     atgagtcttctaaccgaggtcgaaacgcctaccaaaaacggatgggagtgcaactgcagcgattcaagtgatcctctcgttattgccgcaagtatcattgggatcttgcacttgatattgtggattcttgatcgccttttcttcaaatgcgtttatcgtcgccttaaatacggtttgaaaggagggccttctacggaaggagtacctgagtccatgagggaagagtaccggcaggaacagcagagtgctgtggatgttgacgatggtcattttgtcaacatagagctggagtaa
EPI2016930                     atgagtcttctaaccgaggtcgaaacgcctaccaaaaacggatgggagtgcaactgcagcgattcaagtgatcctctcgttattgccgcaagtatcattgggatcttgcacttgatattgtggattcttgatcgccttttcttcaaatgcgtttatcgtcgccttaaatacggtttgaaaggagggccttctacggaaggagtacctgagtccatgagggaagagtaccggcaggaacagcagagtgctgtggatgttgacgatggtcattttgtcaacatagagctggagtaa
EPI2016938                     atgagtcttctaaccgaggtcgaaacgcctaccaaaaacggatgggagtgcaactgcagcgattcaagtgatcctctcgttattgccgcaagtatcattgggatcttgcacttgatattgtggattcttgatcgccttttcttcaaatgcgtttatcgtcgccttaaatacggtttgaaaggagggccttctacggaaggagtacctgagtccatgagggaagagtaccggcaggaacagcagagtgctgtggatgttgacgatggtcattttgtcaacatagagctggagtaa
EPI2016946                     atgagtcttctaaccgaggtcgaaacgcctaccaaaaacggatgggagtgcaactgcagcgattcaagtgatcctctcgttattgccgcaagtatcattgggatcttgcacttgatattgtggattcttgatcgccttttcttcaaatgcgtttatcgtcgccttaaatacggtttgaaaggagggccttctacggaaggagtacctgagtccatgagggaagagtaccggcaggaacagcagagtgctgtggatgttgacgatggtcattttgtcaacatagagctggagtaa
EPI2016954                     atgagtcttctaaccgaggtcgaaacgcctaccaaaaacggatgggagtgcaactgcagcgattcaagtgatcctctcgttattgccgcaagtatcattgggatcttgcacttgatattgtggattcttgatcgccttttcttcaaatgcgtttatcgtcgccttaaatacggtttgaaaggagggccttctacggaaggagtacctgagtccatgagggaagagtaccggcaggaacagcagagtgctgtggatgttgacgatggtcattttgtcaacatagagctggagtaa
EPI2016962                     atgagtcttctaaccgaggtcgaaacgcctaccaaaaacgaatgggagtgcaactgcagcgattcaagtgatcctctcattattgccgcaagtatcattgggatcttgcacttgatattgtggattcttgatcgccttttcttcaaatgcgtttatcgtcgccttaaatacggtttgaaaggagggccttctacggaaggagtacctgagtccatgagggaagagtaccggcaggaacagcagagtgctgtggatgttgacgatggtcattttgtcaacatagagctggagtaa
EPI2016970                     atgagtcttctaaccgaggtcgaaacgcctaccaaaaacggatgggagtgcaactgcagcgattcaagtgatcctctcgttattgccgcaagtatcattgggatcttgcacttgatattgtggattcttgatcgccttttcttcaaatgcgtttatcgtcgccttaaatacggtttgaaaggagggccttctacggaaggagtacctgagtccatgagggaagagtaccggcaggaacagcagagtgctgtggatgttgacgatggtcattttgtcaacatagagctggagtaa
EPI2016978                     atgagtcttctaaccgaggtcgaaacgcctaccaaaaacggatgggagtgcaactgcagcgattcaagtgatcctctcgttattgccgcaagtatcattgggatcttgcacttgatattgtggattcttgatcgccttttcttcaaatgcgtttatcgtcgccttaaatacggtttgaaaggagggccttctacggaaggagtacctgagtccatgagggaagagtaccggcaggaacagcagagtgctgtggatgttgacgatggtcattttgtcaacatagagctggagtaa
EPI2017002                     atgagtcttctaaccgaggtcgaaacgcctaccaaaaacggatgggagtgcaactgcagcgattcaagtgatcctctcgttattgccgcaagtatcattgggatcttgcacttgatattgtggattcttgatcgccttttcttcaaatgcgtttatcgtcgccttaaatacggtttgaaaggagggccttctacggaaggagtacctgagtccatgagggaagagtaccggcaggaacagcagagtgctgtggatgttgacgatggtcattttgtcaacatagagctggagtaa
EPI2017010                     atgagtcttctaaccgaggtcgaaacgcctaccaaaaacggatgggagtgcaactgcagcgattcaagtgatcctctcgttattgccgcaagtatcattgggatcttgcacttgatattgtggattcttgatcgccttttcttcaaatgcgtttatcgtcgccttaaatacggtttgaaaggagggccttctacggaaggagtacctgagtccatgagggaagagtaccggcaggaacagcagagtgctgtggatgttgacgatggtcattttgtcaacatagagctggagtaa
EPI2017018                     atgagtcttctaaccgaggtcgaaacgcctaccaaaaacggatgggagtgcaactgcagcgattcaagtgatcctctcgttattgccgcaagtatcattgggatcttgcacttgatattgtggattcttgatcgccttttcttcaaatgcgtttatcgtcgccttaaatacggtttgaaaggagggccttctacggaaggagtacctgagtccatgagggaagagtaccggcaggaacagcagagtgctgtggatgttgacgatggtcattttgtcaacatagagctggagtaa
EPI2017026                     atgagtcttctaaccgaggtcgaaacgcctaccaaaaacggatgggagtgcaactgcagcgattcaagtgatcctctcgttattgccgcaagtatcattgggatcttgcacttgatattgtggattcttgatcgccttttcttcaaatgcgtttatcgtcgccttaaatacggtttgaaaggagggccttctacggaaggagtacctgagtccatgagggaagagtaccggcaggaacagcagagtgctgtggatgttgacgatggtcattttgtcaacatagagctggagtaa
EPI2017034                     atgagtcttctaaccgaggtcgaaacgcctaccaaaaacggatgggagtgcaactgcagcgattcaagtgatcctctcgttattgccgcaagtatcattgggatcttgcacttgatattgtggattcttgatcgccttttcttcaaatgcgtttatcgtcgccttaaatacggtttgaaaggagggccttctacggaaggagtacctgagtccatgagggaagagtaccggcaggaacagcagagtgctgtggatgttgacgatggtcattttgtcaacatagagctggagtaa
EPI2017042                     atgagtcttctaaccgaggtcgaaacgcctaccaaaaacggatgggagtgcaactgcagcgattcaagtgatcctctcgttattgccgcaagtatcattgggatcttgcacttgatattgtggattcttgatcgccttttcttcaaatgcgtttatcgtcgccttaaatacggtttgaaaggagggccttctacggaaggagtacctgagtccatgagggaagagtaccggcaggaacagcagagtgctgtggatgttgacgatggtcattttgtcaacatagagctggagtaa
EPI2017050                     atgagtcttctaaccgaggtcgaaacgcctaccaaaaacggatgggagtgcaactgcagcgattcaagtgatcctctcgttattgccgcaagtatcattgggatcttgcacttgatattgtggattcttgatcgccttttcttcaaatgcgtttatcgtcgccttaaatacggtttgaaaggagggccttctacggaaggagtacctgagtccatgagggaagagtaccggcaggaacagcagagtgctgtggatgttgacgatggtcattttgtcaacatagagctggagtaa
EPI2017058                     atgagtcttctaaccgaggtcgaaacgcctaccaaaaacggatgggagtgcaactgcagcgattcaagtgatcctctcgttattgccgcaagtatcattgggatcttgcacttgatattgtggattcttgatcgccttttcttcaaatgcgtttatcgtcgccttaaatacggtttgaaaggagggccttctacggaaggagtacctgagtccatgagggaagagtaccggcaggaacagcagagtgctgtggatgttgacgatggtcattttgtcaacatagagctggagtaa
EPI2017066                     atgagtcttctaaccgaggtcgaaacgcctaccaaaaacggatgggagtgcaactgcagcgattcaagtgatcctctcgttattgccgcaagtatcattgggatcttgcacttgatattgtggattcttgatcgccttttcttcaaatgcgtttatcgtcgccttaaatacggtttgaaaggagggccttctacggaaggagtacctgagtccatgagggaagagtaccggcaggaacagcagaatgctgtggatgttgacgatggtcattttgtcaacatagagctggagtaa
EPI2017074                     atgagtcttctaaccgaggtcgaaacgcctaccaaaaacggatgggagtgcaactgcagcgattcaagtgatcctctcgttattgccgcaagtatcattgggatcttgcacttgatattgtggattcttgatcgccttttcttcaaatgcgtttatcgtcgccttaaatacggtttgaaaggagggccttctacggaaggagtacctgagtccatgagggaagagtaccggcaggaacagcagagtgctgtggatgttgacgatggtcattttgtcaacatagagctggagtaa
EPI2017082                     atgagtcttctaaccgaggtcgaaacgcctaccaaaaacggatgggagtgcaactgcagcgattcaagtgatcctctcgttattgccgcaagtatcattgggatcttgcacttgatattgtggattcttgatcgccttttcttcaaatgcgtttatcgtcgccttaaatacggtttgaaaggagggccttctacggaaggagtacctgagtccatgagggaagagtaccggcaggaacagcagagtgctgtggatgttgacgatggtcattttgtcaacatagagctggagtaa
EPI2017090                     atgagtcttctaaccgaggtcgaaacgcctaccaaaaacggatgggagtgcaactgcagcgattcaagtgatcctctcgttattgccgcaagtatcattgggatcttgcacttgatattgtggattcttgatcgccttttcttcaaatgcgtttatcgtcgccttaaatacggtttgaaaggagggccttctacggaaggagtacctgagtccatgagggaagagtaccggcaggaacagcagagtgctgtggatgttgacgatggtcattttgtcaacatagagctggagtaa
EPI2017098                     atgagtcttctaaccgaggtcgaaacgcctaccaaaaacggatgggagtgcaactgcagcgattcaagtgatcctctcgttattgccgcaagtatcattgggatcttgcacttgatattgtggattcttgatcgccttttcttcaaatgcgtttatcgtcgccttaaatacggtttgaaaggagggccttctacggaaggagtacctgagtccatgagggaagagtaccggcaggaacagcagagtgctgtggatgttgacgatggtcattttgtcaacatagagctggagtaa
EPI2017106                     atgagtcttctaaccgaggtcgaaacgcctaccaaaaacggatgggagtgcaactgcagcgattcaagtgatcctctcgttattgccgcaagtatcattgggatcttgcacttgatattgtggattcttgatcgccttttcttcaaatgcgtttatcgtcgccttaaatacggtttgaaaggagggccttctacggaaggagtacctgagtccatgagggaagagtaccggcaggaacagcagagtgctgtggatgttgacgatggtcattttgtcaacatagagctggagtaa
EPI2017114                     atgagtcttctaaccgaggtcgaaacgcctaccaaaaacggatgggagtgcaactgcagcgattcaagtgatcctctcgttattgccgcaagtatcattgggatcttgcacttgatattgtggattcttgatcgccttttcttcaaatgcgtttatcgtcgccttaaatacggtttgaaaggagggccttctacggaaggagtacctgagtccatgagggaagagtaccggcaggaacagcagagtgctgtggatgttgacgatggtcattttgtcaacatagagctggagtaa
EPI2017122                     atgagtcttctaaccgaggtcgaaacgcctaccaaaaacggatgggagtgcaactgcagcgattcaagtgatcctctcgttattgccgcaagtatcattgggatcttgcacttgatattgtggattcttgatcgccttttcttcaaatgcgtttatcgtcgccttaaatacggtttgaaaggagggccttctacggaaggagtacctgagtccatgagggaagagtaccggcaggaacagcagagtgctgtggatgttgacgatggtcattttgtcaacatagagctggagtaa
EPI2017130                     atgagtcttctaaccgaggtcgaaacgcctaccaaaaacggatgggagtgcaactgcagcgattcaagtgatcctctcgttattgccgcaagtatcattgggatcttgcacttgatattgtggattcttgatcgccttttcttcaaatgcgtttatcgtcgccttaaatacggtttgaaaggagggccttctacggaaggagtacctgagtccatgagggaagagtaccggcaggaacagcagagtgctgtggatgttgacgatggtcattttgtcaacatagagctggagtaa
EPI2017138                     atgagtcttctaaccgaggtcgaaacgcctaccaaaaacggatgggagtgcaactgcagcgattcaagtgatcctctcgttattgccgcaagtatcattgggatcttgcacttgatattgtggattcttgatcgccttttcttcaaatgcgtttatcgtcgccttaaatacggtttgaaaggagggccttctacggaaggagtacctgagtccatgagggaagagtaccggcaggaacagcagagtgctgtggatgttgacgatggtcattttgtcaacatagagctggagtaa
EPI2017146                     atgagtcttctaaccgaggtcgaaacgcctaccaaaaacggatgggagtgcaactgcagcgattcaagtgatcctctcgttattgccgcaagtatcattgggatcttgcacttgatattgtggattcttgatcgccttttcttcaaatgcgtttatcgtcgccttaaatacggtttgaaaggagggccttctacggaaggagtacctgagtccatgagggaagagtaccggcaggaacagcagagtgctgtggatgttgacgatggtcattttgtcaacatagagctggagtaa
EPI2017154                     atgagtcttctaaccgaggtcgaaacgcctaccaaaaacggatgggagtgcaactgcagcgattcaagtgatcctctcgttattgccgcaagtatcattgggatcttgcacttgatattgtggattcttgatcgccttttcttcaaatgcgtttatcgtcgccttaaatacggtttgaaaggagggccttctacggaaggagtacctgagtccatgagggaagagtaccggcaggaacagcagagtgctgtggatgttgacgatggtcattttgtcaacatagagctggagtaa
EPI2017162                     atgagtcttctaaccgaggtcgaaacgcctaccaaaaacggatgggagtgcaactgcagcgattcaagtgatcctctcgttattgccgcaagtatcattgggatcttgcacttgatattgtggattcttgatcgccttttcttcaaatgcgtttatcgtcgccttaaatacggtttgaaaggagggccttctacggaaggagtacctgagtccatgagggaagagtaccggcaggaacagcagagtgctgtggatgttgacgatggtcattttgtcaacatagagctggagtaa
EPI2017170                     atgagtcttctaaccgaggtcgaaacgcctaccaaaaacggatgggagtgcaactgcagcgattcaagtgatcctctcgttattgccgcaagtatcattgggatcttgcacttgatattgtggattcttgatcgccttttcttcaaatgcgtttatcgtcgccttaaatacggtttgaaaggagggccttctacggaaggagtacctgagtccatgagggaagagtaccggcaggaacagcagagtgctgtggatgttgacgatggtcattttgtcaacatagagctggagtaa
EPI2017178                     atgagtcttctaaccgaggtcgaaacgcctaccaaaaacggatgggagtgcaactgcagcgattcaagtgatcctctcgttattgccgcaagtatcattgggatcttgcacttgatattgtggattcttgatcgccttttcttcaaatgcgtttatcgtcgccttaaatacggtttgaaaggagggccttctacggaaggagtacctgagtccatgagggaagagtaccggcaggaacagcagagtgctgtggatgttgacgatggtcattttgtcaacatagagctggagtaa
EPI2017186                     atgagtcttctaaccgaggtcgaaacgcctaccaaaaacggatgggagtgcaactgcagcgattcaagtgatcctctcgttattgccgcaagtatcattgggatcttgcacttgatattgtggattcttgatcgccttttcttcaaatgcgtttatcgtcgccttaaatacggtttgaaaggagggccttctacggaaggagtacctgagtccatgagggaagagtaccggcaggaacagcagagtgctgtggatgttgacgatggtcattttgtcaacatagagctggagtaa
EPI2017194                     atgagtcttctaaccgaggtcgaaacgcctaccaaaaacggatgggagtgcaactgcagcgattcaagtgatcctctcgttattgccgcaagtatcattgggatcttgcacttgatattgtggattcttgatcgccttttcttcaaatgcgtttatcgtcgccttaaatacggtttgaaaggagggccttctacggaaggagtacctgagtccatgagggaagagtaccggcaggaacagcagagtgctgtggatgttgacgatggtcattttgtcaacatagagctggagtaa
EPI2017202                     atgagtcttctaaccgaggtcgaaacgcctaccaaaaacggatgggagtgcaactgcagcgattcaagtgatcctctcgttattgccgcaagtatcattgggatcttgcacttgatattgtggattcttgatcgccttttcttcaaatgcgtttatcgtcgccttaaatacggtttgaaaggagggccttctacggaaggagtacctgagtccatgagggaagagtaccggcaggaacagcagagtgctgtggatgttgacgatggtcattttgtcaacatagagctggagtaa
EPI2017210                     atgagtcttctaaccgaggtcgaaacgcctaccaaaaacggatgggagtgcaactgcagcgattcaagtgatcctctcgttattgccgcaagtatcattgggatcttgcacttgatattgtggattcttgatcgccttttcttcaaatgcgtttatcgtcgccttaaatacggtttgaaaggagggccttctacggaaggagtacctgagtccatgagggaagagtaccggcaggaacagcagagtgctgtggatgttgacgatggtcattttgtcaacatagagctggagtaa
EPI2017218                     atgagtcttctaaccgaggtcgaaacgcctaccaaaaacggatgggagtgcaactgcagcgattcaagtgatcctctcgttattgccgcaagtatcattgggatcttgcacttgatattgtggattcttgatcgccttttcttcaaatgcgtttatcgtcgccttaaatacggtttgaaaggagggccttctacggaaggagtacctgagtccatgagggaagagtaccggcaggaacagcagagtgctgtggatgttgacgatggtcattttgtcaacatagagctggagtaa
EPI2017732                     atgagtcttctaaccgaggtcgaaacgcctaccaaaaacggatgggagtgcaactgcagcgattcaagtgatcctctcgttattgccgcaagtatcattgggatcttgcacttgatattgtggattcttgatcgccttttcttcaaatgcgtttatcgtcgccttaaatacggtttgaaaagagggccttctacggaaggagtacctgagtccatgagggaagagtaccggcaggaacagcagagtgctgtggatgttgacgatggtcattttgtcaacatagagctggagta?
EPI2017742                     ??????cttctaaccgaggtcgnaacgcctaccaaaaaaggatgggagtgcaactgcagcgattcaagtgatcctctcgttattgccgcaagtatcattgggatcttgcacttgatattgtggattcttgatcgccttttcttcaaatgcgtttatcgtcgccttaaatacggtttgaaaagagggccttctacggaaggagtacctgagtccatgagggaagagtaccggcaggaacagcagagtgctgtggatgttgacgatggtcattttgtcaacatagagctggag???
EPI2017750                     ??????????????????????????gcctaccaaaaaaggatgggagtgcaactgcagcgattcaagtgatcctctcgttattgctgcaagtatcattgggatcttgcacttgatattgtggattcttgatcgccttttcttcaaatgcgtttatcgtcgccttaaatacggtttgaaaagagggccttctacggaaggagtacctgagtccatgagggaagagtaccggcaggaacagcagagtgctgtggatgntgacgatggtcattttgtcaacat?????????????
EPI2017766                     atgagtcttctaaccgaggtcgaaacgcctaccaaaaagggatgggagtgcaactgcagcgattcaagtgatcctctcgttattgccgcaagtatcattgggatcttgcacttgatattgtggattcttgatcgccttttcttcaaatgcgtttatcgtcgccttaaatacggtttgaaaagagggccttctacggaaggagtacctgagtccatgagggaagagtaccggcaggaacagcagagtgctgtggatgttgacgatggtcattttgtcaacatagagctggagtaa
EPI2017774                     ??????????taacngagg----gacgcctaccaaaaacggatgggagtgcaactgcagcgattcaagtgatcctctcgttattgccgcaagtatcattgggatcttgcacttgatattgtggattcttgatcgccttttcttcaaatgcgtttatcgtcgccttaaatacggtttgaaaagagggccttctacggaaggagtacctgagtccatgagggaagagtaccggcaggaacagcagagtgctgtggatgttgacgatggtcattttgtcaacatagagctggagtaa
EPI2018063                     atgagtcttctaaccgaggtcgaaacgcctaccaaaaacggatgggagtgcaactgcagcgattcaagtgatcctctcgttattgccgcaagtatcattgggatcttgcacttgatattgtggattcttgatcgccttttcttcaaatgcgtttatcgtcgccttaaatacggtttgaaaagagggccttctacggaaggagtacctgagtccatgagggaagagtaccggcaggaacagcagagtgctgtggatgttgacgatggtcattttgtcaacatagagctggagtaa
EPI2018070                     atgagtcttctaaccgaggtcgaaacgcctaccaaaaacggatgggagtgcaactgcagcgattcaagtgatcctctcgttattgccgcaagtatcattgggatcttgcacttgatattgtggattcttgatcgccttttcttcaaatgcgtttatcgtcgccttaaatacggtttgaaaagagggccttctacggaaggagtacctgagtccatgagggaagagtaccggcaggaacagcagagtgctgtggatgttgacgatggtcattttgtcaacatagagctggagtaa
EPI2018078                     atgagtcttctaaccgaggtcgaaacgcctaccaaaaacggatgggagtgcaactgcagcgattcaagtgatcctctcgttattgccgcaagtatcattgggatcttgcacttgatattgtggattcttgatcgccttttcttcaaatgcgtttatcgtcgccttaaatacggtttgaaaagagggccttctacggaaggagtacctgagtccatgagggaagagtaccggcaggaacagcagagtgctgtggatgttgacgatggtcattttgtcaacatagagctggagtaa
EPI2018086                     atgagtcttctaaccgaggtcgaaacgcctaccaaaaacggatgggagtgcaactgcagcgattcaagtgatcctctcgttattgccgcaagtatcattgggatcttgcacttgatattgtggattcttgatcgccttttcttcaaatgcgtttatcgtcgccttaaatacggtttgaaaagagggccttctacggaaggagtacctgagtccatgagggaagagtaccggcaggaacagcagagtgctgtggatgttgacgatggtcattttgtcaacatagagctggagtaa
EPI2018094                     atgagtcttctaaccgaggtcgaaacgcctaccaaaaacggatgggagtgcaactgcagcgattcaagtgatcctctcgttattgccgcaagtatcattgggatcttgcacttgatattgtggattcttgatcgccttttcttcaaatgcgtttatcgtcgccttaaatacggtttgaaaagagggccttctacggaaggagtacctgagtccatgagggaagagtaccggcaggaacagcagagtgctgtggatgttgacgatggtcattttgtcaacatagagctggagtaa
EPI2018102                     atgagtcttctaaccgaggtcgaaacgcctaccaaaaacggatgggagtgcaactgcagcgattcaagtgatcctctcgttattgccgcaagtatcattgggatcttgcacttgatattgtggattcttgatcgccttttcttcaaatgcgtttatcgtcgccttaaatacggtttgaaaagagggccttctacggaaggagtacctgagtccatgagggaagagtaccggcaggaacagcagagtgctgtggatgttgacgatggtcattttgtcaacatagagctggagtaa
EPI2018110                     atgagtcttctaaccgaggtcgaaacgcctaccaaaaacggatgggagtgcaactgcagcgattcaagtgatcctctcgttattgccgcaagtatcattgggatcttgcacttgatattgtggattcttgatcgccttttcttcaaatgcgtttatcgtcgccttaaatacggtttgaaaagagggccttctacggaaggagtacctgagtccatgagggaagagtaccggcaggaacagcagagtgctgtggatgttgacgatggtcattttgtcaacatagagctggagtaa
EPI2021098                     atgagtcttctaaccgaggtcgaaacgcctaccaaaaacggatgggagtgcaactgcagcgattcaagtgatcctctcgttattgccgcaagtatcattgggatcttgcacttgatattgtggattcttgatcgccttttcttcaaatgcgtttatcgtcgccttaaatacggtttgaaaagagggccttctacggaaggagtacctgagtccatgagggaagagtaccggcaggaacagcagagtgctgtggatgttgacgatggtcattttgtcaacatagagctggagta?
EPI2021106                     atgagtcttctaaccgaggtcgaaacgcctaccaaaaacggatgggagtgcaactgcagcgattcaagtgatcctctcgttattgccgcaagtatcattgggatcttgcacttgatattgtggattcttgatcgccttttcttcaaatgcgtttatcgtcgccttaaatacggtttgaaaagagggccttctacggaaggagtacctgagtccatgagggaagagtaccggcaggaacagcagagtgctgtggatgttgacgatggtcattttgtcaacatagagctggagta?
EPI2021869                     atgagtcttctaaccgaggtcgaaacgcctaccaaaaacggatgggagtgcaactgcagcgattcaagtgatcctctcgttattgccgcaagtatcattgggatcttgcacttgatattgtggattcttgatcgccttttcttcaaatgcgtttatcgtcgccttaaatacggtttgaaaagagggccttctacggaaggagtacctgagtccatgagggaagagtaccggcaggaacagcagagtgctgtggatgttgacgatggtcattttgtcaacatagagctggagta?
EPI2021877                     atgagtcttctaaccgaggtcgaaacgcctaccaaaaacggatgggagtgcaactgcagcgattcaagtgatcctctcgttattgccgcaagtatcattgggatcttgcacttgatattgtggattcttgatcgccttttcttcaaatgcgtttatcgtcgccttaaatacggtttgaaaagagggccttctacggaaggagtacctgagtccatgagggaagagtaccggcaggaacagcagagtgctgtggatgttgacgatggtcattttgtcaacatagagctggagta?
EPI2021887                     atgagtcttctaaccgaggtcgaaacgcctaccaaaaacggatgggagtgcaactgcagcgattcaagtgatcctctcgttattgccgcaagtatcattgggatcttgcacttgatattgtggattcttgatcgccttttcttcaaatgcgtttatcgtcgccttaaatacggtttgaaaagagggccttctacggaaggagtacctgagtccatgagggaagagtaccggcaggaacagcagagtgctgtggatgttgacgatggtcattttgtcaacatagagctggagta?
EPI2021897                     atgagtcttctaaccgaggtcgaaacgcctaccaaaaacggatgggagtgcaactgcagcgattcaagtgatcctctcgttattgccgcaagtatcattgggatcttgcacttgatattgtggattcttgatcgccttttcttcaaatgcgtttatcgtcgccttaaatacggtttgaaaagagggccttctacggaaggagtacctgagtccatgagggaagagtaccggcaggaacagcagagtgctgtggatgttgacgatggtcattttgtcaacatagagctggagta?
EPI2021906                     atgagtcttctaaccgaggtcgaaacgactaccaaaaacggatgggagtgcaactgcagcgattcaagtgatcctctcgttattgccgcaagtatcattgggatcttgcacttgatattgtggattcttgatcgccttttcttcaaatgcgtttatcgtcgccttaaatacggtttgaaaagagggccttctacggaaggagtacctgagtccatgagggaagagtaccggcaggaacagcagagtgctgtggatgttgacgatggtcattttgtcaacatagagctggagta?
EPI2021935                     atgagtcttctaaccgaggtcgaaacgcctaccaaaaacggatgggagtgcaactgcagcgattcaagtgatcctctcgttattgccgcaagtatcattgggatcttgcacttgatattgtggattcttgatcgccttttcttcaaatgcgtttatcgtcgccttaaatacggtttgaaaagagggccttctacggaaggagtacctgagtccatgagggaagagtaccggcaggaacagcagagtgctgtggatgttgacgatggtcattttgtcaacatagagctggagtaa
EPI2021943                     atgagtcttctaaccgaggtcgaaacgcctaccaaaaacggatgggagtgcaactgcagcgattcaagtgatcctctcgttattgccgcaagtatcattgggatcttgcacttgatattgtggattcttgatcgccttttcttcaaatgcgtttatcgtcgccttaaatacggtttgaaaagagggccttctacggaaggagtacctgagtccatgagggaagagtaccggcaggaacagcagagtgctgtggatgttgacgatggtcattttgtcaacatagagctggagtaa
EPI2021954                     atgagtcttctaaccgaggtcgaaacgcctaccaaaaacggatgggagtgcaactgcagcgattcaagtgatcctctcgttattgccgcaagtatcattgggatcttgcacttgatattgtggattcttgatcgccttttcttcaaatgcgtttatcgtcgccttaaatacggtttgaaaagagggccttctacggaaggagtacccgagtccatgagggaagagtaccggcaggaacagcagagtgctgtggatgttgacgatggtcattttgtcaacatagagctggag???
EPI2022119                     atgagtcttctaaccgaggtcgaaacgcctaccaaaaacggatgggagtgcaactgcagcgattcaagtgatcctctcgttattgccgcaagtatcattgggatcttgcacttgatattgtggattcttgatcgccttttcttcaaatgcgtttatcgtcgccttaaatacggtttgaaaagagggccttctacggaaggagtacctgagtccatgagggaagagtaccggcaggaacagcagagtgctgtggatgttgacgatggtcattttgtcaacatagagctggagtaa
EPI2022135                     atgagtcttctaaccgaggtcgaaacgcctaccaaaaacggatgggagtgcaactgcagcgattcaagtgatcctctcgttattgccgcaagtatcattgggatcttgcacttgatattgtggattcttgatcgccttttcttcaaatgcgtttatcgtcgccttaaatacggtttgaaaagagggccttctacggaaggagtacctgagtccatgagggaagagtaccggcaggaacagcagagtgctgtggatgttgacgatggtcattttgtcaacatagagctggagtaa
EPI2022143                     atgagtcttctaaccgaggtcgaaacgcctaccaaaaacggatgggagtgcaactgcagcgattcaagtgatcctctcgttattgccgcaagtatcattgggatcttgcacttgatattgtggattcttgatcgccttttcttcaaatgcgtttatcgtcgccttaaatacggtttgaaaagagggccttctacggaaggagtacctgagtccatgagggaagagtaccggcaggaacagcagagtgctgtggatgttgacgatggtcattttgtcaacatagagctggagtaa
EPI2022151                     atgagtcttctaaccgaggtcgaaacgcctaccaaaaacggatgggagtgcaactgcagcgattcaagtgatcctctcgttattgccgcaagtatcattgggatcttgcacttgatattgtggattcttgatcgccttttcttcaaatgcgtttatcgtcgccttaaatacggtttgaaaagagggccttctacggaaggagtacctgagtccatgagggaagagtaccggcaggaacagcagagtgctgtggatgttgacgatggtcattttgtcaacatagagctggagtaa
EPI2022940                     atgagtcttctaaccgaggtcgaaacgcctaccaaaaacggatgggagtgcaactgcagcgattcaagtgatcctctcgttattgccgcaagtatcattgggatcttgcacttgatattgtggattcttgatcgccttttcttcaaatgcgtttatcgtcgccttaaatacggtttgaaaagagggccttctacggaaggggtacctgagtccatgagggaagagtaccggcaggaacagcagagtgctgtggatgttgacgatggtcattttgtcaacatagagctggagtaa
EPI2023589                     atgagtcttctaaccgaggtcgaaacgcctaccaaaaacggatgggagtgcaactgcagcgattcaagtgatcctctcgttattgccgcaagtatcattgggatcttgcacttgatattgtggattcttgatcgccttttcttcaaatgcgtttatcgtcgccttaaatacggtttgaaaagagggccttctacggaaggagtacctgagtccatgagggaagagtaccggcaggaacagcagagtgctgtggatgttgacgatggtcattttgtcaacatagagctggagtaa
EPI2023597                     atgagtcttctaaccgaggtcgaaacgcctaccaaaaacggatgggagtgcaactgcagcgattcaagtgatcctctcgttattgccgcaagtatcattgggatcttgcacttgatattgtggattcttgatcgccttttcttcaaatgcgtttatcgtcgccttaaatacggtttgaaaagagggccttctacggaaggagtacctgagtccatgagggaagagtaccggcaggaacagcagagtgctgtggatgttgacgatggtcattttgtcaacatagagctggagtaa
EPI2023613                     atgagtcttctaaccgaggtcgaaacgcctaccaaaaacggatgggagtgcaactgcagcgattcaagtgatcctctcgttattgccgcaagtatcattgggatcttgcacttgatattgtggattcttgatcgccttttcttcaaatgcgtttatcgtcgccttaaatacggtttgaaaagagggccttctacggaaggagtacctgagtccatgagggaagagtaccggcaggaacagcagagtgctgtggatgttgacgatggtcattttgtcaacatagagctggagtaa
EPI2023621                     atgagtcttctaaccgaggtcgaaacgcctaccaaaaacggatgggagtgcaactgcagcgattcaagtgatcctctcgttattgccgcaagtatcattgggatcttgcacttgatattgtggattcttgatcgccttttcttcaaatgcgtttatcgtcgccttaaatacggtttgaaaagagggccttctacggaaggagtacctgagtccatgagggaagagtaccggcaggaacagcagagtgctgtggatgttgacgatggtcattttgtcaacatagagctggagtaa
EPI2024062                     atgagtcttctaaccgaggtcgaaacgcctaccaaaaacggatgggagtgcaactgcagcgattcaagtgatcctctcgttattgccgcaagtatcattgggatcttgcacttgatattgtggattcttgatcgccttttcttcaaatgcgtttatcgtcgccttaaatacggtttgaaaagagggccttctacggaaggagtacctgagtccatgagggaagagtaccggcaggaacagcagagtgctgtggatgttgacgatggtcattttgtcaacatagagctggagta?
EPI2024070                     atgagtcttctaaccgaggtcgaaacgcctaccaaaracggatgggagtgcaactgcagcgattcaagtgatcctctcgttattgccgcaagtatcattgggatcttgcacttgatattgtggattcttgatcgccttttcttcaaatgcgtttatcgtcgccttaaatacggtttgaaaagagggccttctacggaaggagtacctgagtccatgagggaagagtaccggcaggaacagcagagtgctgtggatgttgacgatggtcattttgtcaacatagagctggagta?
EPI2026061                     atgagtcttctaaccgaggtcgaaacgcctaccaaaaacggatgggagtgcaactgcagcgattcaagtgatcctctcgttattgccgcaagtatcattgggatcttgcacttgatattgtggattcttgatcgccttttcttcaaatgcgtttatcgtcgccttaaatacggtttgaaaagagggccttctacggaaggagtacctgagtccatgagggaagagtaccggcaggaacagcagagtgctgtggatgttgacgatggtcattttgtcaacatagagctggagta?
EPI2026151                     atgagtcttctaaccgaggtcgaaacgcctaccaaaaacggatgggagtgcaactgcagcgattcaagtgatcctctcgttattgccgcaagtatcattgggatcttgcacttgatattgtggattcttgatcgccttttcttcaaatgcgtttatcgtcgccttaaacacggtttgaaaagagggccttctacggaaggagtacctgagtccatgagggaagagtaccggcaggaacagcagagtgctgtggatgttgacgatggtcattttgtcaacatagagctggagta?
EPI2026159                     atgagtcttctaaccgaggtcgaaacgactaccaaaaacggatgggagtgcaactgcagcgattcaagtgatcctctcgttattgccgcaagtatcattgggatcttgcacttgatattgtggattcttgatcgccttttcttcaaatgcgtttatcgtcgccttaaatacggtttgaaaagagggccttctacggaaggagtacctgagtccatgagggaagagtaccggcaggaacagcagagtgctgtggatgttgacgatggtcattttgtcaacatagagctggagta?
EPI2028640                     atgagtcttctaaccgaggtcgaaacgcctaccaaaaacggatgggagtgcaactgcagcgattcaagtgatcctctcgttattgccgcaagtatcattgggatcttgcacttgatattgtggattcttgatcgccttttcttcaaatgcgtttatcgtcgccttaaatacggtttgaaaagagggccttctacggaaggagtacccgagtccatgagggaagagtaccggcaggaacagcagagtgctgtggatgttgacgatggtcattttgtcaacatagagctggagta?
EPI2028648                     atgagtcttctaaccgaggtcgaaacgcctaccaaaaacggatgggagtgcaactgcagcgattcaagtgatcctctcgttattgccgcaagtatcattgggatcttgcacttgatattgtggattcttgatcgccttttcttcaaatgcgtttatcgtcgccttaaatacggtttgaaaagagggccttctacggaaggagtacccgagtccatgagggaagagtaccggcaggaacagcagagtgctgtggatgttgacgatggtcattttgtcaacatagagctggagta?
EPI2028656                     atgagtcttctaaccgaggtcgaaacgcctaccaaaaacggatgggagtgcaactgcagcgattcaagtgatcctctcgttattgccgcaagtatcattgggatcttgcacttgatattgtggattcttgatcgccttttcttcaaatgcgtttatcgtcgccttaaatacggtttgaaaagagggccttctacggaaggagtacccgagtccatgagggaagagtaccggcaggaacagcagagtgctgtggatgttgacgatggtcattttgtcaacatagagctggagta?
EPI2028664                     atgagtcttctaaccgaggtcgaaacgcctaccaaaaacggatgggagtgcaactgcagcgattcaagtgatcctctcgttattgccgcaagtatcattgggatcttgcacttgatattgtggattcttgatcgccttttcttcaaatgcgtttatcgtcgccttaaatacggtttgaaaagagggccttctacggaaggagtacccgagtccatgagggaagagtaccggcaggaacagcagagtgctgtggatgttgacgatggtcattttgtcaacatagagctggagta?
EPI2028672                     atgagtcttctaaccgaggtcgaaacgcctaccaaaaacggatgggagtgcaactgcagcgattcaagtgatcctctcgttattgccgcaagtatcattgggatcttgcacttgatattgtggattcttgatcgccttttcttcaaatgcgtttatcgtcgccttaaatacggtttgaaaagagggccttctacggaaggagtacccgagtccatgagggaagagtaccggcaggaacagcagagtgctgtggatgttgacgatggtcattttgtcaacatagagctggagta?
EPI2028680                     atgagtcttctaaccgaggtcgaaacgcctaccaaaaacggatgggagtgcaactgcagcgattcaagtgatcctctcgttattgccgcaagtatcattgggatcttgcacttgatattgtggattcttgatcgccttttcttcaaatgcgtttatcgtcgccttaaatacggtttgaaaagagggccttctacggaaggagtacccgagtccatgagggaagagtaccggcaggaacagcagagtgctgtggatgttgacgatggtcattttgtcaacatagagctggagta?
EPI2028688                     atgagtcttctaaccgaggtcgaaacgcctaccaaaaacggatgggagtgcaactgcagcgattcaagtgatcctctcgttattgccgcaagtatcattgggatcttgcacttgatattgtggattcttgatcgccttttcttcaaatgcgtttatcgtcgccttaaatacggtttgaaaagagggccttctacggaaggagtacccgagtccatgagggaagagtaccggcaggaacagcagagtgctgtggatgttgacgatggtcattttgtcaacatagagctggagta?
EPI2028697                     atgagtcttctaaccgaggtcgaaacgcctaccaaaaacggatgggagtgcaactgcagcgattcaagtgatcctctcgttattgccgcaagtatcattgggatcttgcacttgatattgtggattcttgatcgccttttcttcaaatgcgtttatcgtcgccttaaatacggtttgaaaagagggccttctacggaaggagtacccgagtccatgagggaagagtaccggcaggaacagcagagtgctgtggatgttgacgatggtcattttgtcaacatagagctggagta?
EPI2028705                     atgagtcttctaaccgaggtcgaaacgcctaccaaaaacggatgggagtgcaactgcagcgattcaagtgatcctctcgttattgccgcaagtatcattgggatcttgcacttgatattgtggattcttgatcgccttttcttcaaatgcgtttatcgtcgccttaaatacggtttgaaaagagggccttctacggaaggagtacccgagtccatgagggaagagtaccggcaggaacagcagagtgctgtggatgttgacgatggtcattttgtcaacatagagctggagta?
EPI2028748                     atgagtcttctaaccgaggtcgaaacgcctaccaaaaacggatgggagtgcaactgcagcgattcaagtgatcctctcgttattgccgcaagtatcattgggatcttgcacttgatattgtggattcttgatcgccttttcttcaaatacgtttatcgtcgccttaaatacggtttgaaaagagggccttctacggaaggagtacctgagtccatgagggaagagtatcggcaggaacagcagagtgctgtggatgttgacgatggtcattttgtcaacatagagctggagtaa
EPI2028756                     atgagtcttctaaccgaggtcgaaacgcctaccaaaaacggatgggagtgcaactgcagcgattcaagtgatcctctcgttattgccgcaagtatcattgggatcttgcacttgatattgtggattcttgatcgccttttcttcaaatgcgtttatcgtcgccttaaatacggtttgaaaagagggccttctacggaaggagtacctgagtccatgagggaagagtaccggcaggaacagcagagtgctgtggatgttgacgatggtcattttgtcaacatagagctggagtaa
EPI2028764                     atgagtcttctaaccgaggtcgaaacgcctaccaaaaacggatgggagtgcaactgcagcgattcaagtgatcctctcgttattgccgcaagtatcattgggatcttgcacttgatattgtggattcttgatcgccttttcttcaaatgcgtttatcgtcgccttaaatacggtttgaaaagagggccttctacggaaggagtacctgagtccatgagggaagagtaccggcaggaacagcagagtgctgtggatgttgacgatggtcattttgtcaacatagagctggagtaa
EPI2028772                     atgagtcttctaaccgaggtcgaaacgcctaccaaaaacggatgggagtgcaactgcagcgattcaagtgatcctctcgttattgccgcaagtatcattgggatcttgcacttgatattgtggattcttgatcgccttttcttcaaatgcgtttatcgtcgccttaaatacggtttgaaaagagggccttctacggaaggagtacctgagtccatgagggaagagtaccggcaggaacagcagagtgctgtggatgttgacgatggtcattttgtcaacatagagctggagtaa
EPI2028953                     atgagtcttctaaccgaggtcgaaacgcctaccaaaaacggatgggagtgcaactgcagcgattcaagtgatcctctcgttattgccgcaagtatcattgggatcttgcacttgatattgtggattcttgatcgccttttcttcaaatgcgtttatcgtcgccttaaatacggtttgaaaagagggccttctacggaaggagtacctgagtccatgagggaagagtaccggcaggaacagcagagtgctgtggatgttgacgatggtcattttgtcaacatagagctggagtaa
EPI2028961                     atgagtcttctaaccgaggtcgaaacgcctaccaaaaacggatgggagtgcaactgcagcgattcaagtgatcctctcgttattgccgcaagtatcattgggatcttgcacttgatattgtggattcttgatcgccttttcttcaaatgcgtttatcgtcgccttaaatacggtttgaaaagagggccttctacggaaggagtacctgagtccatgagggaagagtaccggcaggaacagcagagtgctgtggatgttgacgatggtcattttgtcaacatagagctggagtaa
EPI2028969                     atgagtcttctaaccgaggtcgaaacgcctaccaaaaacggatgggagtgcaactgcagcgattcaagtgatcctctcgttattgccgcaagtatcattgggatcttgcacttgatattgtggattcttgatcgccttttcttcaaatgcgtttatcgtcgccttaaatacggtttgaaaagagggccttctacggaaggagtacctgagtccatgagggaagagtaccggcaggaacagcagagtgctgtggatgttgacgatggtcattttgtcaacatagagctggagtaa
EPI2028984                     atgagtcttctaaccgaggtcgaaacgcctaccaaaaacggatgggagtgcaactgcagcgattcaagtgatcctctcgttattgccgcaagtatcattgggatcttgcacttgatattgtggattcttgatcgccttttcttcaaatgcgtttatcgtcgccttaaatacggtttgaaaagagggccttctacggaaggagtacctgagtccatgagggaagagtaccggcaggaacagcagagtgctgtggatgttgacgatggtcattttgtcaacatagagctggagtaa
EPI2029046                     atgagtcttctaaccgaggtcgaaacgcctaccaaaaacggatgggagtgcaactgcagcgattcaagtgaccctctcgttattgccgcaagtatcattgggatcttgcacttgatattgtggattcttgatcgccttttcttcaaatgcgtttatcgtcgccttaaatacggtttgaaaagagggccttctacggaaggagtacctgagtccatgagggaagagtaccggcaggaacagcagagtgctgtggatgttgacgatggtcattttgtcaacatagagctggagtaa
EPI2029054                     atgagtcttctaaccgaggtcgaaacgcctaccaaaaacggatgggagtgcaactgcagcgattcaagtgatcctctcgttattgccgcaagtatcattgggatcttgcacttgatattgtggattcttgatcgccttttcttcaaatgcgtttatcgtcgccttaaatacggtttgaaaagagggccttctacggaaggagtacctgagtccatgagggaagagtaccggcaggaacagcagagtgctgtggatgttgacgatggtcattttgtcaacatagagctggagtaa
EPI2029062                     atgagtcttctaaccgaggtcgaaacgcctaccaaaaacggatgggagtgcaactgcagcgattcaagtgatcctctcgttattgccgcaagtatcattgggatcttgcacttgatattgtggattcttgatcgccttttcttcaaatgcgtttatcgtcgccttaaatacggtttgaaaagagggccttctacggaaggagtacctgagtccatgagggaagagtaccggcaggaacagcagagtgctgtggatgttgacgatggtcattttgtcaacatagagctggagtaa
EPI2029070                     atgagtcttctaaccgaggtcgaaacgcctaccaaaaacggatgggagtgcaactgcagcgattcaagtgatcctctcgttattgccgcaagtatcattgggatcttgcacttgatattgtggattcttgatcgccttttcttcaaatgcgtttatcgtcgccttaaatacggtttgaaaagagggccttctacggaaggagtacctgagtccatgagggaagagtaccggcaggaacagcagagtgctgtggatgttgacgatggtcattttgtcaacatagagctggagtaa
EPI2029078                     atgagtcttctaaccgaggtcgaaacgcctaccaaaaacggatgggagtgcaactgcagcgattcaagtgatcctctcgttattgccgcaagtatcattgggatcttgcacttgatattgtggattcttgatcgccttttcttcaaatgcgtttatcgtcgccttaaatacggtttgaaaagagggccttctacggaaggagtacctgagtccatgagggaagagtaccggcaggaacagcagagtgctgtggatgttgacgatggtcattttgtcaacatagagctggagtaa
EPI2029086                     atgagtcttctaaccgaggtcgaaacgcctaccaaaaacggatgggagtgcaactgcagcgattcaagtgatcctctcgttattgccgcaagtatcattgggatcttgcacttgatattgtggattcttgatcgccttttcttcaaatgcgtttatcgtcgccttaaatacggtttgaaaagagggccttctacggaaggagtacctgagtccatgagggaagagtaccggcaggaacagcagagtgctgtggatgttgacgatggtcattttgtcaacatagagctggagtaa
EPI2029094                     atgagtcttctaaccgaggtcgaaacgcctaccaaaaacggatgggagtgcaactgcagcgattcaagtgatcctctcgttattgccgcaagtatcattgggatcttgcacttgatattgtggattcttgatcgccttttcttcaaatgcgtttatcgtcgccttaaatacggtttgaaaagagggccttctacggaaggagtacctgagtccatgagggaagagtaccggcaggaacagcagagtgctgtggatgttgacgatggtcattttgtcaacatagagctggagtaa
EPI2029297                     atgagtcttctaaccgaggtcgaaacgcctaccaaaaacggatgggagtgcaactgcagcgattcaagtgatcctctcgttattgccgcaagtatcattgggatcttgcacttgatattgtggattcttgatcgccttttcttcaaatgcgtttatcgtcgccttaaatacggtttgaaaggagggccttctacggaaggagtacctgagtccatgagggaagagtaccggcaggaacagcagagtgctgtggatgttgacgatggtcattttgtcaacatagagctggagtaa
EPI2029305                     atgagtcttctaaccgaggtcgaaacgcctaccaaaaacggatgggagtgcaactgcagcgattcaagtgatcctctcgttattgccgcaagtatcattgggatcttgcacttgatattgtggattcttgatcgccttttcttcaaatgcgtttatcgtcgccttaaatacggtttgaaaggagggccttctacggaaggagtacctgagtccatgagggaagagtaccggcaggaacagcagagtgctgtggatgttgacgatggtcattttgtcaacatagagctggagtaa
EPI2029313                     atgagtcttctaaccgaggtcgaaacgcctaccaaaaacggatgggagtgcaactgcagcgattcaagtgatcctctcgttattgccgcaagtatcattgggatcttgcacttgatattgtggattcttgatcgccttttcttcaaatgcgtttatcgtcgccttaaatacggtttgaaaggagggccttctacggaaggagtacctgagtccatgagggaagagtaccggcaggaacagcagagtgctgtggatgttgacgatggtcattttgtcaacatagagctggagtaa
EPI2029321                     atgagtcttctaaccgaggtcgaaacgcctaccaaaaacggatgggagtgcaactgcagcgattcaagtgatcctctcgttattgccgcaagtatcattgggatcttgcacttgatattgtggattcttgatcgccttttcttcaaatgcgtttatcgtcgccttaaatacggtttgaaaggagggccttctacggaaggagtacctgagtccatgagggaagagtaccggcaggaacagcagagtgctgtggatgttgacgatggtcattttgtcaacatagagctggagtaa
EPI2029329                     atgagtcttctaaccgaggtcgaaacgcctaccaaaaacggatgggagtgcaactgcagcgattcaagtgatcctctcgttattgccgcaagtatcattgggatcttgcacttgatattgtggattcttgatcgccttttcttcaaatgcgtttatcgtcgccttaaatacggtttgaaaggagggccttctacggaaggagtacctgagtccatgagggaagagtaccggcaggaacagcagagtgctgtggatgttgacgatggtcattttgtcaacatagagctggagtaa
EPI2029337                     atgagtcttctaaccgaggtcgaaacgcctaccaaaaacggatgggagtgcaactgcagcgattcaagtgatcctctcgttattgccgcaagtatcattgggatcttgcacttgatattgtggattcttgatcgccttttcttcaaatgcgtttatcgtcgccttaaatacggtttgaaaggagggccttctacggaaggagtacctgagtccatgagggaagagtaccggcaggaacagcagagtgctgtggatgttgacgatggtcattttgtcaacatagagctggagtaa
EPI2029345                     atgagtcttctaaccgaggtcgaaacgcctaccaaaaacggatgggagtgcaactgcagcgattcaagtgatcctctcgttattgccgcaagtatcattgggatcttgcacttgatattgtggattcttgatcgccttttcttcaaatgcgtttatcgtcgccttaaatacggtttgaaaggagggccttctacggaaggagtacctgagtccatgagggaagagtaccggcaggaacagcagagtgctgtggatgttgacgatggtcattttgtcaacatagagctggagtaa
EPI2029353                     atgagtcttctaaccgaggtcgaaacgcctaccaaaaacggatgggagtgcaactgcagcgattcaagtgatcctctcgttattgccgcaagtatcattgggatcttgcacttgatattgtggattcttgatcgccttttcttcaaatgcgtttatcgtcgccttaaatacggtttgaaaggagggccttctacggaaggagtacctgagtccatgagggaagagtaccggcaggaacagcagagtgctgtggatgttgacgatggtcattttgtcaacatagagctggagtaa
EPI2029361                     atgagtcttctaaccgaggtcgaaacgcctaccaaaaacggatgggagtgcaactgcagcgattcaagtgatcctctcgttattgccgcaagtatcattgggatcttgcacttgatattgtggattcttgatcgccttttcttcaaatgcgtttatcgtcgccttaaatacggtttgaaaggagggccttctacggaaggagtacctgagtccatgagggaagagtaccggcaggaacagcagagtgctgtggatgttgacgatggtcattttgtcaacatagagctggagtaa
EPI2029813                     atgagtcttctaaccgaggtcgaaacgcctaccaaaaacggatgggagtgcaactgcagcgattcaggtgatcctctcgttattgccgcaagtatcattgggatcttgcacttgatattgtggattcttgatcgccttttcttcaaatgcgtttatcgtcgccttaaatacggtttgaaaagagggccttctacggaaggagtacctgagtccatgagggaagagtaccggcaggaacagcagagtgctgtggatgttgacgatggtcattttgtcaacatagagctggagtaa
EPI2029821                     atgagtcttctaaccgaggtcgaaacgcctaccaaaaacggatgggagtgcaactgcagcgattcaggtgatcctctcgttattgccgcaagtatcattgggatcttgcacttgatattgtggattcttgatcgccttttcttcaaatgcgtttatcgtcgccttaaatacggtttgaaaagagggccttctacggaaggagtacctgagtccatgagggaagagtaccggcaggaacagcagagtgctgtggatgttgacgatggtcattttgtcaacatagagctggagtaa
EPI2029829                     atgagtcttctaaccgaggtcgaaacgcctaccaaaaacggatgggagtgcaactgcagcgattcaagtgatcctctcgttattgccgcaagtatcattgggatcttgcacttgatattgtggattcttgatcgccttttcttcaaatgcgtttatcgtcgccttaaatacggtttgaaaagagggccttctacggaaggagtacctgagtccatgagggaagagtaccggcaggaacagcagagtgctgtggatgttgacgatggtcattttgtcaacatagagctggagtaa
EPI2029837                     atgagtcttctaaccgaggtcgaaacgcctaccaaaaacggatgggagtgcaactgcagcgattcaagtgatcctctcgttattgccgcaagtatcattgggatcttgcacttgatattgtggattcttgatcgccttttcttcaaatgcgtttatcgtcgccttaaatacggtttgaaaagagggccttctacggaaggagtacctgagtccatgagggaagagtaccggcaggaacagcagagtgctgtggatgttgacgatggtcattttgtcaacatagagctggagtaa
EPI2029845                     atgagtcttctaaccgaggtcgaaacgcctaccaaaaacggatgggagtgcaactgcagcgattcaagtgatcctctcgttattgccgcaagtatcattgggatcttgcacttgatattgtggattcttgatcgccttttcttcaaatgcgtttatcgtcgccttaaatacggtttgaaaagagggccttctacggaaggagtacctgagtccatgagggaagagtaccggcaggaacagcagagtgctgtggatgttgacgatggtcattttgtcaacatagagctggagtaa
EPI2029853                     atgagtcttctaaccgaggtcgaaacgcctaccaaaaacggatgggagtgcaactgcagcgattcaggtgatcctctcgttattgccgcaagtatcattgggatcttgcacttgatattgtggattcttgatcgccttttcttcaaatgcgtttatcgtcgccttaaatacggtttgaaaagagggccttctacggaaggagtacctgagtccatgagggaagagtaccggcaggaacagcagagtgctgtggatgttgacgatggtcattttgtcaacatagagctggagtaa
EPI2029861                     atgagtcttctaaccgaggtcgaaacgcctaccaaaaacggatgggagtgcaactgcagcgattcaggtgatcctctcgttattgccgcaagtatcattgggatcttgcacttgatattgtggattcttgatcgccttttcttcaaatgcgtttatcgtcgccttaaatacggtttgaaaagagggccttctacggaaggagtacctgagtccatgagggaagagtaccggcaggaacagcagagtgctgtggatgttgacgatggtcattttgtcaacatagagctggagtaa
EPI2029869                     atgagtcttctaaccgaggtcgaaacgcctaccaaaaacggatgggagtgcaactgcagcgattcaagtgatcctctcgttattgccgcaagtatcattgggatcttgcacttgatattgtggattcttgatcgccttttcttcaaatgcgtttatcgtcgccttaaatacggtttgaaaagagggccttctacggaaggagtacctgagtccatgagggaagagtaccggcaggaacagcagagtgctgtggatgttgacgatggtcattttgtcaacatagagctggagtaa
EPI2029877                     atgagtcttctaaccgaggtcgaaacgcctaccaaaaacggatgggagtgcaactgcagcgattcaggtgatcctctcgttattgccgcaagtatcattgggatcttgcacttgatattgtggattcttgatcgccttttcttcaaatgcgtttatcgtcgccttaaatacggtttgaaaagagggccttctacggaaggagtacctgagtccatgagggaagagtaccggcaggaacagcagagtgctgtggatgttgacgatggtcattttgtcaacatagagctggagtaa
EPI2029885                     atgagtcttctaaccgaggtcgaaacgcctaccaaaaacggatgggagtgcaactgcagcgattcaagtgatcctctcgttattgccgcaagtatcattgggatcttgcacttgatattgtggattcttgatcgccttttcttcaaatgcgtttatcgtcgccttaaatacggtttgaaaagagggccttctacggaaggagtacctgagtccatgagggaagagtaccggcaggaacagcagagtgctgtggatgttgacgatggtcattttgtcaacatagagctggagtaa
EPI2029893                     atgagtcttctaaccgaggtcgaaacgcctaccaaaaacggatgggagtgcaactgcagcgattcaagtgatcctctcgctattgccgcaagtatcattgggatcttgcacttgatattgtggattcttgatcgccttttcttcaaatgcgtttatcgtcgccttaaatacggtttgaaaagagggccttctacggaaggagtacctgagtccatgagggaagagtaccggcaggaacagcagagtgctgtggatgttgacgatggtcattttgtcaacatagagctggagtaa
EPI2029901                     atgagtcttctaaccgaggtcgaaacgcctaccaaaaacggatgggagtgcaactgcagcgattcaggtgatcctctcgttattgccgcaagtatcattgggatcttgcacttgatattgtggattcttgatcgccttttcttcaaatgcgtttatcgtcgccttaaatacggtttgaaaagagggccttctacggaaggagtacctgagtccatgagggaagagtaccggcaggaacagcagagtgctgtggatgttgacgatggtcattttgtcaacatagagctggagtaa
EPI2029909                     atgagtcttctaaccgaggtcgaaacgcctaccaaaaacggatgggagtgcaactgcagcgattcaagtgatcctctcgttattgccgcaagtatcattgggatcttgcacttgatattgtggattcttgatcgccttttcttcaaatgcgtttatcgtcgccttaaatacggtttgaaaagagggccttctacggaaggagtacctgagtccatgagggaagagtaccggcaggaacagcagagtgctgtggatgttgacgatggtcattttgtcaacatagagctggagtaa
EPI2034980                     atgagtcttctaaccgaggtcgaaacgcctaccaaaaacggatgggagtgcaactgcagcgattcaagtgatcctctcgttattgccgcaagtatcattgggatcttgcacttgatattgtggattcttgatcgccttttcttcaaatgcgtttatcgtcgccttaaatacggtttgaaaggagggccttctacggaaggagtacctgagtccatgagggaagagtaccggcaggaacagcagagtgctgtggatgttgacgatggtcattttgtcaacatagagctggagtaa
EPI2034988                     atgagtcttctaaccgaggtcgaaacgcctaccaaaaacggatgggagtgcaactgcagcgattcaagtgatcctctcgttattgccgcaagtatcattgggatcttgcacttgatattgtggattcttgatcgccttttcttcaaatgcgtttatcgtcgccttaaatacggtttgaaaggagggccttctacggaaggagtacctgagtccatgagggaagagtaccggcaggaacagcagagtgctgtggatgttgacgatggtcattttgtcaacatagagctggagtaa
EPI2034996                     atgagtcttctaaccgaggtcgaaacgcctaccaaaaacggatgggagtgcaactgcagcgattcaagtgatcctctcgttattgccgcaagtatcattgggatcttgcacttgatattgtggattcttgatcgccttttcttcaaatgcgtttatcgtcgccttaaatacggtttgaaaggagggccttctacggaaggagtacctgagtccatgagggaagagtaccggcaggaacagcagagtgctgtggatgttgacgatggtcattttgtcaacatagagctggagtaa
EPI2035004                     atgagtcttctaaccgaggtcgaaacgcctaccaaaaacggatgggagtgcaactgcagcgattcaagtgatcctctcgttattgccgcaagtatcattgggatcttgcacttgatattgtggattcttgatcgccttttcttcaaatgcgtttatcgtcgccttaaatacggtttgaaaggagggccttctacggaaggagtacctgagtccatgagggaagagtaccggcaggaacagcagagtgctgtggatgttgacgatggtcattttgtcaacatagagctggagtaa
EPI2035012                     atgagtcttctaaccgaggtcgaaacgcctaccaaaaacggatgggagtgcaactgcagcgattcaagtgatcctctcgttattgccgcaagtatcattgggatcttgcacttgatattgtggattcttgatcgccttttcttcaaatgcgtttatcgtcgccttaaatacggtttgaaaggagggccttctacggaaggagtacctgagtccatgagggaagagtaccggcaggaacagcagagtgctgtggatgttgacgatggtcattttgtcaacatagagctggagtaa
EPI2035020                     atgagtcttctaaccgaggtcgaaacgcctaccaaaaacggatgggagtgcaactgcagcgattcaagtgatcctctcgttattgccgcaagtatcattgggatcttgcacttgatattgtggattcttgatcgccttttcttcaaatgcgtttatcgtcgccttaaatacggtttgaaaggagggccttctacggaaggagtacctgagtccatgagggaagagtaccggcaggaacagcagagtgctgtggatgttgacgatggtcattttgtcaacatagagctggagtaa
EPI2035028                     atgagtcttctaaccgaggtcgaaacgcctaccaaaaacggatgggagtgcaactgcagcgattcaagtgatcctctcgttattgccgcaagtatcattgggatcttgcacttgatattgtggattcttgatcgccttttcttcaaatgcgtttatcgtcgccttaaatacggtttgaaaggagggccttctacggaaggagtacctgagtccatgagggaagagtaccggcaggaacagcagagtgctgtggatgttgacgatggtcattttgtcaacatagagctggagtaa
EPI2035036                     atgagtcttctaaccgaggtcgaaacgcctaccaaaaacggatgggagtgcaactgcagcgattcaagtgatcctctcgttattgccgcaagtatcattgggatcttgcacttgatattgtggattcttgatcgccttttcttcaaatgcgtttatcgtcgccttaaatacggtttgaaaggagggccttctacggaaggagtacctgagtccatgagggaagagtaccggcaggaacagcagagtgctgtggatgttgacgatggtcattttgtcaacatagagctggagtaa
EPI2035044                     atgagtcttctaaccgaggtcgaaacgcctaccaaaaacggatgggagtgcaactgcagcgattcaagtgatcctctcgttattgccgcaagtatcattgggatcttgcacttgatattgtggattcttgatcgccttttcttcaaatgcgtttatcgtcgccttaaatacggtttgaaaggagggccttctacggaaggagtacctgagtccatgagggaagagtaccggcaggaacagcagagtgctgtggatgttgacgatggtcattttgtcaacatagagctggagtaa
EPI2035052                     atgagtcttctaaccgaggtcgaaacgcctaccaaaaacggatgggagtgcaactgcagcgattcaagtgatcctctcgttattgccgcaagtatcattgggatcttgcacttgatattgtggattcttgatcgccttttcttcaaatgcgtttatcgtcgccttaaatacggtttgaaaggagggccttctacggaaggagtacctgagtccatgagggaagagtaccggcaggaacagcagagtgctgtggatgttgacgatggtcattttgtcaacatagagctggagtaa
EPI2035060                     atgagtcttctaaccgaggtcgaaacgcctaccaaaaacggatgggagtgcaactgcagcgattcaagtgatcctctcgttattgccgcaagtatcattgggatcttgcacttgatattgtggattcttgatcgccttttcttcaaatgcgtttatcgtcgccttaaatacggtttgaaaggagggccttctacggaaggagtacctgagtccatgagggaagagtaccggcaggaacagcagagtgctgtggatgttgacgatggtcattttgtcaacatagagctggagtaa
EPI2035068                     atgagtcttctaaccgaggtcgaaacgcctaccaaaaacggatgggagtgcaactgcagcgattcaagtgatcctctcgttattgccgcaagtatcattgggatcttgcacttgatattgtggattcttgatcgccttttcttcaaatgcgtttatcgtcgccttaaatacggtttgaaaggagggccttctacggaaggagtacctgagtccatgagggaagagtaccggcaggaacagcagagtgctgtggatgttgacgatggtcattttgtcaacatagagctggagtaa
EPI2035076                     atgagtcttctaaccgaggtcgaaacgcctaccaaaaacggatgggagtgcaactgcagcgattcaagtgatcctctcgttattgccgcaagtatcattgggatcttgcacttgatattgtggattcttgatcgccttttcttcaaatgcgtttatcgtcgccttaaatacggtttgaaaggagggccttctacggaaggagtacctgagtccatgagggaagagtaccggcaggaacagcagagtgctgtggatgttgacgatggtcattttgtcaacatagagctggagtaa
EPI2035084                     atgagtcttctaaccgaggtcgaaacgcctaccaaaaacggatgggagtgcaactgcagcgattcaagtgatcctctcgttattgccgcaagtatcattgggatcttgcacttgatattgtggattcttgatcgccttttcttcaaatgcgtttatcgtcgccttaaatacggtttgaaaggagggccttctacggaaggagtacctgagtccatgagggaagagtaccggcaggaacagcagagtgctgtggatgttgacgatggtcattttgtcaacatagagctggagtaa
EPI2035092                     atgagtcttctaaccgaggtcgaaacgcctaccaaaaacggatgggagtgcaactgcagcgattcaagtgatcctctcgttattgccgcaagtatcattgggatcttgcacttgatattgtggattcttgatcgccttttcttcaaatgcgtttatcgtcgccttaaatacggtttgaaaggagggccttctacggaaggagtacctgagtccatgagggaagagtaccggcaggaacagcagagtgctgtggatgttgacgatggtcattttgtcaacatagagctggagtaa
EPI2035100                     atgagtcttctaaccgaggtcgaaacgcctaccaaaaacggatgggagtgcaactgcagcgattcaagtgatcctctcgttattgccgcaagtatcattgggatcttgcacttgatattgtggattcttgatcgccttttcttcaaatgcgtttatcgtcgccttaaatacggtttgaaaggagggccttctacggaaggagtacctgagtccatgagggaagagtaccggcaggaacagcagagtgctgtggatgttgacgatggtcattttgtcaacatagagctggagtaa
EPI2035108                     atgagtcttctaaccgaggtcgaaacgcctaccaaaaacggatgggagtgcaactgcagcgattcaagtgatcctctcgttattgccgcaagtatcattgggatcttgcacttgatattgtggattcttgatcgccttttcttcaaatgcgtttatcgtcgccttaaatacggtttgaaaggagggccttctacggaaggagtacctgagtccatgagggaagagtaccggcaggaacagcagagtgctgtggatgttgacgatgggcattttgtcaacatagagctggagtaa
EPI2035116                     atgagtcttctaaccgaggtcgaaacgcctaccaaaaacggatgggagtgcaactgcagcgattcaagtgatcctctcgttattgccgcaagtatcattgggatcttgcacttgatattgtggattcttgatcgccttttcttcaaatgcgtttatcgtcgccttaaatacggtttgaaaggagggccttctacggaaggagtacctgagtccatgagggaagagtaccggcaggaacagcagagtgctgtggatgttgacgatgatcattttgtcaacatagagctggagtaa
EPI2035124                     atgagtcttctaaccgaggtcgaaacgcctaccaaaaacggatgggagtgcaactgcagcgattcaagtgatcctctcgttattgccgcaagtatcattgggatcttgcacttgatattgtggattcttgatcgccttttcttcaaatgcgtttatcgtcgccttaaatacggtttgaaaggagggccttctacggaaggagtacctgagtccatgagggaagagtaccggcaggaacagcagagtgctgtggatgttgacgatgatcattttgtcaacatagagctggagtaa
EPI2035132                     atgagtcttctaaccgaggtcgaaacgcctaccaaaaacggatgggagtgcaactgcagcgattcaagtgatcctctcgttattgccgcaagtatcattgggatcttgcacttgatattgtggattcttgatcgccttttcttcaaatgcgtttatcgtcgccttaaatacggtttgaaaggagggccttctacggaaggagtacctgagtccatgagggaagagtaccggcaggaacagcagagtgctgtggatgttgacgatgatcattttgtcaacatagagctggagtaa
EPI2035140                     atgagtcttctaaccgaggtcgaaacgcctaccaaaaacggatgggagtgcaactgcagcgattcaagtgatcctctcgttattgccgcaagtatcattgggatcttgcacttgatattgtggattcttgatcgccttttcttcaaatgcgtttatcgtcgccttaaatacggtttgaaaggagggccttctacggaaggagtacctgagtccatgagggaagagtaccggcaggaacagcagagtgctgtggatgttgacgatgatcattttgtcaacatagagctggagtaa
EPI2035148                     atgagtcttctaaccgaggtcgaaacgcctaccaaaaacggatgggagtgcaactgcagcgattcaagtgatcctctcgttattgccgcaagtatcattgggatcttgcacttgatattgtggattcttgatcgccttttcttcaaatgcgtttatcgtcgccttaaatacggtttgaaaggagggccttctacggaaggagtacctgagtccatgagggaagagtaccggcaggaacagcagagtgctgtggatgttgacgatggtcattttgtcaacatagagctggagtaa
EPI2035156                     atgagtcttctaaccgaggtcgaaacgcctaccaaaaacggatgggagtgcaactgcagcgattcaagtgatcctctcgttattgccgcaagtatcattgggatcttgcacttgatattgtggattcttgatcgccttttcttcaaatgcgtttatcgtcgccttaaatacggtttgaaaggagggccttctacggaaggagtacctgagtccatgagggaagagtaccggcaggaacagcagagtgctgtggatgttgacgatggtcattttgtcaacatagagctggagtaa
EPI2035164                     atgagtcttctaaccgaggtcgaaacgcctaccaaaaacggatgggagtgcaactgcagcgattcaagtgatcctctcgttattgccgcaagtatcattgggatcttgcacttgatattgtggattcttgatcgccttttcttcaaatgcgtttatcgtcgccttaaatacggtttgaaaggagggccttctacggaaggagtacctgagtccatgagggaagagtaccggcaggaacagcagagtgctgtggatgttgacgatggtcattttgtcaacatagagctggagtaa
EPI2035172                     atgagtcttctaaccgaggtcgaaacgcctaccaaaaacggatgggagtgcaactgcagcgattcaagtgatcctctcgttattgccgcaagtatcattgggatcttgcacttgatattgtggattcttgatcgccttttcttcaaatgcgtttatcgtcgccttaaatacggtttgaaaggagggccttctacggaaggagtacctgagtccatgagggaagagtaccggcaggaacagcagagtgctgtggatgttgacgatggtcattttgtcaacatagagctggagtaa
EPI2035180                     atgagtcttctaaccgaggtcgaaacgcctaccaaaaacggatgggagtgcaactgcagcgattcaagtgatcctctcgttattgccgcaagtatcattgggatcttgcacttgatattgtggattcttgatcgccttttcttcaaatgcgtttatcgtcgccttaaatacggtttgaaaggagggccttctacggaaggagtacctgagtccatgagggaagagtaccggcaggaacagcagagtgctgtggatgttgacgatggtcattttgtcaacatagagctggagtaa
EPI2035188                     atgagtcttctaaccgaggtcgaaacgcctaccaaaaacggatgggagtgcaactgcagcgattcaagtgatcctctcgttattgccgcaagtatcattgggatcttgcacttgatattgtggattcttgatcgccttttcttcaaatgcgtttatcgtcgccttaaatacggtttgaaaggagggccttctacggaaggagtacctgagtccatgagggaagagtaccggcaggaacagcagagtgctgtggatgttgacgatggtcattttgtcaacatagagctggagtaa
EPI2035196                     atgagtcttctaaccgaggtcgaaacgcctaccaaaaacggatgggagtgcaactgcagcggttcaagtgatcctctcgttattgccgcaagtatcattgggatcttgcacttgatattgtggattcttgatcgccttttcttcaaatgcgtttatcgtcgccttaaatacggtttgaaaggagggccttctacggaaggagtacctgagtccatgagggaagagtaccggcaggaacagcagagtgctgtggatgttgacgatggtcattttgtcaacatagagctggagtaa
EPI2035204                     atgagtcttctaaccgaggtcgaaacgcctaccaaaaacggatgggagtgcaactgcagcggttcaagtgatcctctcgttattgccgcaagtatcattgggatcttgcacttgatattgtggattcttgatcgccttttcttcaaatgcgtttatcgtcgccttaaatacggtttgaaaggagggccttctacggaaggagtacctgagtccatgagggaagagtaccggcaggaacagcagagtgctgtggatgttgacgatggtcattttgtcaacatagagctggagtaa
EPI2035212                     atgagtcttctaaccgaggtcgaaacgcctaccaaaaacggatgggagtgcaactgcagcgattcaagtgatcctctcgttattgccgcaagtatcattgggatcttgcacttgatattgtggattcttgatcgccttttcttcaaatgcgtttatcgtcgccttaaatacggtttgaaaggagggccttctacggaaggagtacctgagtccatgagggaagagtaccggcaggaacagcagagtgctgtggatgttgacgatggtcattttgtcaacatagagctggagtaa
EPI2035220                     atgagtcttctaaccgaggtcgaaacgcctaccaaaaacggatgggagtgcaactgcagcgattcaagtgatcctctcgttattgccgcaagtatcattgggatcttgcacttgatattgtggattcttgatcgccttttcttcaaatgcgtttatcgtcgccttaaatacggtttgaaaggagggccttctacggaaggagtacctgagtccatgagggaagagtaccggcaggaacagcagagtgctgtggatgttgacgatggtcattttgtcaacatagagctggagtaa
EPI2035228                     atgagtcttctaaccgaggtcgaaacgcctaccaaaaacggatgggagtgcaactgcagcgattcaagtgatcctctcgttattgccgcaagtatcattgggatcttgcacttgatattgtggattcttgatcgccttttcttcaaatgcatttatcgtcgccttaaatacggtttgaaaggagggccttctacggaaggagtacctgagtccatgagggaagagtaccggcaggaacagcagagtgctgtggatgttgacgatggtcattttgtcaacatagagctggagtaa
EPI2035236                     atgagtcttctaaccgaggtcgaaacgcctaccaaaaacggatgggagtgcaactgcagcgattcaagtgatcctctcgttattgccgcaagtatcattgggatcttgcacttgatattgtggattcttgatcgccttttcttcaaatgcatttatcgtcgccttaaatacggtttgaaaggagggccttctacggaaggagtacctgagtccatgagggaagagtaccggcaggaacagcagagtgctgtggatgttgacgatggtcattttgtcaacatagagctggagtaa
EPI2035244                     atgagtcttctaaccgaggtcgaaacgcctaccaaaaacggatgggagtgcaactgcagcgattcaagtgatcctctcgttattgccgcaagtatcattgggatcttgcacttgatattgtggattcttgatcgccttttcttcaaatgcgtttatcgtcgccttaaatacggtttgaaaggagggccttctacggaaggagtacctgagtccatgagggaagagtaccggcaggaacagcagagtgctgtggatgttgacgatggtcattttgtcaacatagagctggagtaa
EPI2041987                     atgagtcttctaaccgaggtcgaaacgcctaccaaaaacggatgggagtgcaactgcagcgattcaagtgatcctctcgttattgccgcaagtatcattgggatcttgcacttgatattgtggattcttgatcgccttttcttcaaatgcatttatcgtcgccttaaatacggtttgaaaagagggccttctacggaaggagtacctgagtccatgagggaagagtaccggcaggaacagcagagtgctgtggatgttgacgatggtcattttgtcaacatagagctggagtaa
EPI2042008                     atgagtcttctaaccgaggtcgaaacgcctaccaaaaacggatgggagtgcaactgcagcgattcaagtgatcctctcgttattgccgcaaatatcattgggatcttgcacttgatattgtggattcttgatcgccttttcttcaaatgcgtttatcgtcgccttaaatacggtttgaaaagagggccttctacggaaggggtacctgagtccatgagggaagagtaccggcaggaacagcagaatgctgtggatgttgacgatggtcattttgtcaacatagagctggagta?
EPI2042015                     atgagtcttctaaccgaggtcgaaacgcctaccaaaaacggatgggagtgcaactgcagcgattcaaatgatcctctcgttattgccgcaagtatcattgggatcttgcacttgatattgtggattcttgatcgccttttcttcaaatgcgtttatcgtcgccttaaatacggtttgaaaagagggccttctacggaaggagtacctgagtccatgagggaagagtaccggcaggaacagcagagtgctgtggatgttgacgatggtcattttgtcaacatagagctggagta?
EPI2042022                     atgagtcttctaaccgaggtcgaaacgcctaccaaaaacggatgggagtgcaactgcagcgattcaaatgatcctctcgttattgccgcaagtatcattgggatcttgcacttgatattgtggattcttgatcgccttttcttcaaatgcgtttatcgtcgccttaaatacggtttgaaaagagggccttctacggaaggagtacctgagtccatgagggaagagtaccggcaggaacagcagagtgctgtggatgttgacgatggtcattttgtcaacatagagctggagta?
EPI2042029                     atgagtcttctaaccgaggtcgaaacgcctaccaaaaacggatgggagtgcaactgcagcgattcaagtgatcctctcgttattgccgcaaatatcattgggatcttgcacttgatattgtggattcttgatcgccttttcttcaaatgcgtttatcgtcgccttaaatacggtttgaaaagagggccttctacggaaggggtacctgagtccatgagggaagagtaccggcaggaacagcagaatgctgtggatgttgacgatggtcattttgtcaacatagagctggagta?
EPI2042401                     atgagtcttctaaccgaggtcgaaacgcctaccaaaaacggatgggagtgcaactgcagcgattcaagtgatcctctcgttattgccgcaagtatcattgggatcttgcacttgatattgtggattcttgatcgccttttcttcaaatgcgtttatcgtcgccttaaatacggtttgaaaggagggccttctacggaaggagtacctgagtccatgagggaagagtaccggcaggaacagcagagtgctgtggatgttgacgatggtcattttgtcaacatagagctggagtaa
EPI2046159                     atgagtcttctaaccgaggtcgaaacgcctaccaaaaacggatgggagtgcaactgcagcgattcaagtgatcctctcgttattgccgcaagtatcattgggatcttgcacttgatattgtggattcttgatcgccttttcttcaaatgcgtttatcgtcgccttaaatacggtttgaaaagagggccttctacggaaggagtacctgagtccatgagggaagagtaccggcaggaacagcagagtgctgtggatgttgacgatggtcattttgtcaacatagagctggagtaa
EPI2049844                     atgagtcttctaaccgaggtcgaaacgcctaccaaaaacggatgggagtgcaactgcagcgattcaagtgatcctctcgttattgccgcaagtatcattgggatcttgcacttgatattgtggattcttgatcgccttttcttcaaatgcgtttatcgtcgccttaaatacggtttgaaaggagggccttctacggaaggagtacctgagtccatgagggaagagtaccggcaggaacagcagagtgctgtggatgttgacgatggtcattttgtcaacatagagctggagtaa
EPI2049852                     atgagtcttctaaccgaggtcgaaacgcctaccaaaaacggatgggagtgcaactgcagcgattcaagtgatcctctcgttattgccgcaagtatcattgggatcttgcacttgatattgtggattcttgatcgccttttcttcaaatgcgtttatcgtcgccttaaatacggtttgaaaggagggccttctacggaaggagtacctgagtccatgagggaagagtaccggcaggaacagcagagtgctgtggatgttgacgatggtcattttgtcaacatagagctggagtaa
EPI2049860                     atgagtcttctaaccgaggtcgaaacgcctaccaaaaacggatgggagtgcaactgcagcgattcaagtgatcctctcgttattgccgcaagtatcattgggatcttgcacttgatattgtggattcttgatcgccttttcttcaaatgcgtttatcgtcgccttaaatacggtttgaaaggagggccttctacggaaggagtacctgagtccatgagggaagagtaccggcaggaacagcagagtgctgtggatgttgacgatggtcattttgtcaacatagagctggagtaa
EPI2049868                     atgagtcttctaaccgaggtcgaaacgcctaccaaaaacggatgggagtgcaactgcagcgattcaagtgatcctctcgttattgccgcaagtatcattgggatcttgcacttgatattgtggattcttgatcgccttttcttcaaatgcgtttatcgtcgccttaaatacggtttgaaaggagggccttctacggaaggagtacctgagtccatgagggaagagtaccggcaggaacagcagagtgctgtggatgttgacgatggtcattttgtcaacatagagctggagtaa
EPI2050336                     atgagtcttctaaccgaggtcgaaacgcctaccaaaaacggatgggagtgcaactgcagcgattcaagtgatcctctcgttattgtcgcaagtatcattgggatcttgcacttgatattgtggattcttgatcgccttttcttcaaatgcgtttatcgtcgccttaaatacggtttgaaaggagggccttctacggaaggagtacctgagtccatgagggaagagtaccggcaggaacagcagagtgctgtggatgttgacgatggtcattttgtcaacatagagctggagtaa
EPI2050344                     atgagtcttctaaccgaggtcgaaacgcctaccaaaaacggatgggagtgcaactgcagcgattcaagtgatcctctcgttattgccgcaagtatcattgggatcttgcacttgatattgtggattcttgatcgccttttcttcaaatgcgtttatcgtcgccttaaatacggtttgaaaggagggccttctacggaaggagtacctgagtccatgagggaagagtaccggcaggaacagcagagtgctgtggatgttgacgatggtcattttgtcaacatagagctggagtaa
EPI2050352                     atgagtcttctaaccgaggtcgaaacgcctaccaaaaacggatgggagtgcaactgcagcgattcaagtgatcctctcgttattgccgcaagtatcattgggatcttgcacttgatattgtggattcttgatcgccttttcttcaaatgcgtttatcgtcgccttaaatacggtttgaaaggagggccttctacggaaggagtacctgagtccatgagggaagagtaccggcaggaacagcagagtgctgtggatgttgacgatggtcattttgtcaacatagagctggagtaa
EPI2050360                     atgagtcttctaaccgaggtcgaaacgcctaccaaaaacggatgggagtgcaactgcagcgattcaagtgatcctctcgttattgccgcaagtatcattgggatcttgcacttgatattgtggattcttgatcgccttttcttcaaatgcgtttatcgtcgccttaaatacggtttgaaaggagggccttctacggaaggagtacctgagtccatgagggaagagtaccggcaggaacagcagagtgctgtggatgttgacgatggtcattttgtcaacatagagctggagtaa
EPI2050368                     atgagtcttctaaccgaggtcgaaacgcctaccaaaaacggatgggagtgcaactgcagcgattcaagtgatcctctcgttattgccgcaagtatcattgggatcttgcacttgatattgtggattcttgatcgccttttcttcaaatgcgtttatcgtcgccttaaatacggtttgaaaggagggccttctacggaaggagtacctgagtccatgagggaagagtaccggcaggaacagcagagtgctgtggatgttgacgatggtcattttgtcaacatagagctggagtaa
EPI2050376                     atgagtcttctaaccgaggtcgaaacgcctaccaaaaacggatgggagtgcaactgcagcgattcaagtgatcctctcgttattgccgcaagtatcattgggatcttgcacttgatattgtggattcttgatcgccttttcttcaaatgcgtttatcgtcgccttaaatacggtttgaaaggagggccttctacggaaggagtacctgagtccatgagggaagagtaccggcaggaacagcagagtgctgtggatgttgacgatggtcattttgtcaacatagagctggagtaa
EPI2050384                     atgagtcttctaaccgaggtcgaaacgcctaccaaaaacggatgggagtgcaactgcagcgattcaagtgatcctctcgttattgccgcaagtatcattgggatcttgcacttgatattgtggattcttgatcgccttttcttcaaatgcgtttatcgtcgccttaaatacggtttgaaaggagggccttctacggaaggagtacctgagtccatgagggaagagtaccggcaggaacagcagagtgctgtggatgttgacgatggtcattttgtcaacatagagctggagtaa
EPI2050392                     atgagtcttctaaccgaggtcgaaacgcctaccaaaaacggatgggagtgcaactgcagcgattcaagtgatcctctcgttattgccgcaagtatcattgggatcttgcacttgatattgtggattcttgatcgccttttcttcaaatgcgtttatcgtcgccttaaatacggtttgaaaggagggccttctacggaaggagtacctgagtccatgagggaagagtaccggcaggaacagcagagtgctgtggatgttgacgatggtcattttgtcaacatagagctggagtaa
EPI2050400                     atgagtcttctaaccgaggtcgaaacgcctaccaaaaacggatgggagtgcaactgcagcgattcaagtgatcctctcgttattgccgcaagtatcattgggatcttgcacttgatattgtggattcttgatcgccttttcttcaaatgcgtttatcgtcgccttaaatacggtttgaaaggagggccttctacggaaggagtacctgagtccatgagggaagagtaccggcaggaacagcagagtgctgtggatgttgacgatggtcattttgtcaacatagagctggagtaa
EPI2050408                     atgagtcttctaaccgaggtcgaaacgcctaccaaaaacggatgggagtgcaactgcagcgattcaagtgatcctctcgttattgccgcaagtatcattgggatcttgcacttgatattgtggattcttgatcgccttttcttcaaatgcgtttatcgtcgccttaaatacggtttgaaaggagggccttctacggaaggagtacctgagtccatgagggaagagtaccggcaggaacagcagagtgctgtggatgttgacgatggtcattttgtcaacatagagctggagtaa
EPI2050754                     atgagtcttctaaccgaggtcgaaacgcctaccaaaaacggatgggagtgcaactgcagcgattcaagtgatcctctcgttattgccgcaagtatcattgggatcttgcacttgatattgtggattcttgatcgccttttcttcaaatgcgtttatcgtcgccttaaatacggtttgaaaagagggccttctacggaaggagtacctgagtccatgagggaagagtaccggcaggaacagcagagtgctgtagatgttgacgatggtcattttgtcaacatagagctggagtaa
EPI2050762                     atgagtcttctaaccgaggtcgaaacgcctaccaaaaacggatgggagtgcaactgcagcgattcaagtgatcctctcgttattgccgcaagtatcattgggatcttgcacttgatattgtggattcttgatcgccttttcttcaaatgcgtttatcgtcgccttaaatacggtttgaaaagagggccttctacggaaggagtacctgagtccatgagggaagagtaccggcaggaacagcagagtgctgtagatgttgacgatggtcattttgtcaacatagagctggagtaa
EPI2050770                     atgagtcttctaaccgaggtcgaaacgcctaccaaaaacggatgggagtgcaactgcagcgattcaagtgatcctctcgttattgccgcaagtatcattgggatcttgcacttgatattgtggattcttgatcgccttttcttcaaatgcgtttatcgtcgccttaaatacggtttgaaaagagggccttctacggaaggagtacctgagtccatgagggaagagtaccggcaggaacagcagagtgctgtagatgttgacgatggtcattttgtcaacatagagctggagtaa
EPI2050778                     atgagtcttctaaccgaggtcgaaacgcctaccaaaaacggatgggagtgcaactgcagcgattcaagtgatcctctcgttattgccgcaagtatcattgggatcttgcacttgatattgtggattcttgatcgccttttcttcaaatgcgtttatcgtcgccttaaatacggtttgaaaagagggccttctacggaaggagtacctgagtccatgagggaagagtaccggcaggaacagcagagtgctgtagatgttgacgatggtcattttgtcaacatagagctggagtaa
EPI2050787                     atgagtcttctaaccgaggtcgaaacgcctaccaaaaacggatgggagtgcaactgcagcgattcaagtgatcctctcgttattgccgcaagtatcattgggatcttgcacttgatattgtggattcttgatcgccttttcttcaaatgcgtttatcgtcgccttaaatacggtttgaaaagagggccttctacggaaggagtacctgagtccatgagggaagagtaccggcaggaacagcagagtgctgtagatgttgacgatggtcattttgtcaacatagagctggagtaa
EPI2050801                     atgagtcttctaaccgaggtcgaaacgcctaccaaaaacggatgggagtgcaactgcagcgattcaagtgatcctctcgttattgccgcaagtatcattgggatcttgcacttgatattgtggattcttgatcgccttttcttcaaatgcgtttatcgtcgccttaaatacggtttgaaaagagggccttctacggaaggagtacctgagtccatgagggaagagtaccggcaggaacagcagagtgctgtggatgttgacgatggtcattttgtcaacatagagctggagtaa
EPI2050816                     atgagtcttctaaccgaggtcgaaacgcctaccaaaaacggatgggagtgcaactgcagcgattcaagtgatcctctcgttattgccgcaagtatcattgggatcttgcacttgatattgtggattcttgatcgccttttcttcaaatgcgtttatcgtcgccttaaatacggtttgaaaagagggccttctacggaaggagtacctgagtccatgagggaagagtaccggcaggaacagcagagtgctgtagatgttgacgatggtcattttgtcaacatagagctggagtaa
EPI2050824                     atgagtcttctaaccgaggtcgaaacgcctaccaaaaacggatgggagtgcaactgcagcgattcaagtgatcctctcgttattgccgcaagtatcattgggatcttgcacttgatattgtggattcttgatcgccttttcttcaaatgcgtttatcgtcgccttaaatacggtttgaaaagagggccttctacggaaggagtacctgagtccatgagggaagagtaccggcaggaacagcagagtgctgtggatgttgacgatggtcattttgtcaacatagagctggagtaa
EPI2053419                     atgagtcttctaaccgaggtcgaaacgcctaccaaaaacggatgggagtgcaattgcagcgattcaagtgatcctctcgttattgccgcaagtatcattgggatcttgcacttgatattgtggattcttgatcgccttttcttcaaatgcgtttatcgtcgccttaaatacggtttgaaaagagggccttctacggaaggagtacctgagtccatgagggaagagtaccggcaggaacagcagagtgctgtggatgttga??????????????????????????????????
EPI2053426                     atgagtcttctaaccgaggtcgaaacgcctaccaaaaacggatgggagtgcaattgcagcgattcaagtgatcctctcgttattgccgcaagtatcattgggatcttgcacttgatattgtggattcttgatcgccttttcttcaaatgcgtttatcgtcgccttaaatacggtttgaaaagagggccttctacggaaggagtacctgagtccatgagggaagagtaccggcaggaacagcagagtgctgtggatgttga??????????????????????????????????
EPI2053434                     atgagtcttctaaccgaggtagaaacgcctaccaaaaacggatgggagtgcaattgcagcgattcaagtgatcctctcgttattgccgcaagtatcattgggatcttgcacttgatattgtggattcttgatcgccttttcttcaaatgcgtttatcgtcgccttaaatacggtttgaaaagagggccttctacggaaggagtacctgagtccatgagggaagagtaccggcaggaccagcagagtgctgtggatgttga??????????????????????????????????
EPI2053667                     atgagtcttctaaccgaggtcgaaacgcctaccaaaaacggatgggagtgcaactgcagcgattcaagtgatcctctcattattgccgcaagtatcattgggatcttgcacttgatattgtggattcttgatcgccttttcttcaaatgcgtttatcgtcaccttaaatacggtttgaaaggagggccttctacggaaggagtacctgagtccatgagggaagagtaccggcaggaacagcagagtgctgtggatgttgacgatggtcattttgtcaacatagagctggagtaa
EPI2053675                     atgagtcttctaaccgaggtcgaaacgcctaccaaaaacggatgggagtgcaactgcagcgattcaagtgatcctctcattattgccgcaagtatcattgggatcttgcacttgatattgtggattcttgatcgccttttcttcaaatgcgtttatcgtcgccttaaatacggtttgaaaggagggccttctacggaaggagtacctgagtccatgagggaagagtaccggcaggaacagcagagtgctgtggatgttgacgatggtcattttgtcaacatagagctggagtaa
EPI2053683                     atgagtcttctaaccgaggtcgaaacgcctaccaaaaacggatgggagtgcaactgcagcgattcaagtgatcctctcgttattgccgcaagtatcattgggatcttgcacttgatattgtggattcttgatcgccttttcttcaaatgcgtttatcgtcgccttaaatacggtttgaaaggagggccttctacggaaggagtacctgagtccatgagggaagagtaccggcaggaacagcagagtgctgtggatgttgacgatggtcattttgtcaacatagagctggagtaa
EPI2053691                     atgagtcttctaaccgaggtcgaaacgcctaccaaaaacggatgggagtgcaactgcagcgattcaagtgatcctctcgttattgccgcaagtatcattgggatcttgcacttgatattgtggattcttgatcgccttttcttcaaatgcgtttatcgtcgccttaaatacggtttgaaaggagggccttctacggaaggagtacctgagtccatgagggaagagtaccggcaggaacagcagagtgctgtggatgttgacgatggtcattttgtcaacatagagctggagtaa
EPI2053699                     atgagtcttctaaccgaggtcgaaacgcctaccaaaaacggatgggagtgcaactgcagcgattcaagtgatcctctcgttattgccgcaagtatcattgggatcttgcacttgatattgtggattcttgatcgccttttcttcaaatgcgtttatcgtcgccttaaatacggtttgaaaggagggccttctacggaaggagtacctgagtccatgagggaagagtaccggcaggaacagcagagtgctgtggatgttgacgatggtcattttgtcaacatagagctggagtaa
EPI2053707                     atgagtcttctaaccgaggtcgaaacgcctaccaaaaacggatgggagtgcaactgcagcgattcaagtgatcctctcgttattgccgcaagtatcattgggatcttgcacttgatattgtggattcttgatcgccttttcttcaaatgcgtttatcgtcgccttaaatacggtttgaaaggagggccttctacggaaggagtacctgagtccatgagggaagagtaccggcaggaacagcagagtgctgtggatgttgacgatggtcattttgtcaacatagagctggagtaa
EPI2053715                     atgagtcttctaaccgaggtcgaaacgcctaccaaaaacggatgggagtgcaactgcagcgattcaagtgatcctctcgttattgccgcaagtatcattgggatcttgcacttgatattgtggattcttgatcgccttttcttcaaatgcgtttatcgtcgccttaaatacggtttgaaaggagggccttctacggaaggagtacctgagtccatgagggaagagtaccggcaggaacagcagagtgctgtggatgttgacgatggtcattttgtcaacatagagctggagtaa
EPI2053723                     atgagtcttctaaccgaggtcgaaacgcctaccaaaaacggatgggagtgcaactgcagcgattcaagtgatcctctcgttattgccgcaagtatcattgggatcttgcacttgatattgtggattcttgatcgccttttcttcaaatgcgtttatcgtcgccttaaatacggtttgaaaggagggccttctacggaaggagtacctgagtccatgagggaagagtaccggcaggaacagcagagtgctgtggatgttgacgatggtcattttgtcaacatagagctggagtaa
EPI2053731                     atgagtcttctaaccgaggtcgaaacgcctaccaaaaacggatgggagtgcaactgcagcgattcaagtgatcctctcgttattgccgcaagtatcattgggatcttgcacttgatattgtggattcttgatcgccttttcttcaaatgcgtttatcgtcgccttaaatacggtttgaaaggagggccttctacggaaggagtacctgagtccatgagggaagagtaccggcaggaacagcagagtgctgtggatgttgacgatggtcattttgtcaacatagagctggagtaa
EPI2053747                     atgagtcttctaaccgaggtcgaaacgcctaccaaaaacggatgggagtgcaactgcagcgattcaagtgatcctctcgttattgccgcaagtatcattgggatcttgcacttgatattgtggattcttgatcgccttttcttcaaatgcgtttatcgtcgccttaaatacggtttgaaaggagggccttctacggaaggagtacctgagtccatgagggaagagtaccggcaggaacagcagagtgctgtggatgttgacgatggtcattttgtcaacatagagctggagtaa
EPI2053755                     atgagtcttctaaccgaggtcgaaacgcctaccaaaaacggatgggagtgcaactgcagcgattcaagtgatcctctcgttattgccgcaagtatcattgggatcttgcacttgatattgtggattcttgatcgccttttcttcaaatgcgtttatcgtcgccttaaatacggtttgaaaggagggccttctacggaaggagtacctgagtccatgagggaagagtaccggcaggaacagcagagtgctgtggatgttgacgatggtcattttgtcaacatagagctggagtaa
EPI2053763                     atgagtcttctaaccgaggtcgaaacgcctaccaaaaacggatgggagtgcaactgcagcgattcaagtgatcctctcgttattgccgcaagtatcattgggatcttgcacttgatattgtggattcttgatcgccttttcttcaaatgcgtttatcgtcgccttaaatacggtttgaaaggagggccttctacggaaggagtacctgagtccatgagggaagagtaccggcaggaacagcagagtgctgtggatgttgacgatggtcattttgtcaacatagagctggagtaa
EPI2053771                     atgagtcttctaaccgaggtcgaaacgcctaccaaaaacggatgggagtgcaactgcagcgattcaagtgatcctctcgttattgccgcaagtatcattgggatcttgcacttgatattgtggattcttgatcgccttttcttcaaatgcgtttatcgtcgccttaaatacggtttgaaaggagggccttctacggaaggagtacctgagtccatgagggaagagtaccggcaggaacagcagagtgctgtggatgttgacgatggtcattttgtcaacatagagctggagtaa
EPI2053779                     atgagtcttctaaccgaggtcgaaacgcctaccaaaaacggatgggagtgcaactgcagcgattcaagtgatcctctcgttattgccgcaagtatcattgggatcttgcacttgatattgtggattcttgatcgccttttcttcaaatgcgtttatcgtcgccttaaatacggtttgaaaggagggccttctacggaaggagtacctgagtccatgagggaagagtaccggcaggaacagcagagtgctgtggatgttgacgatggtcattttgtcaacatagagctggagtaa
EPI2053787                     atgagtcttctaaccgaggtcgaaacgcctaccaaaaacggatgggagtgcaactgcagcgattcaagtgatcctctcgttattgccgcaagtatcattgggatcttgcacttgatattgtggattcttgatcgccttttcttcaaatgcgtttatcgtcgccttaaatacggtttgaaaggagggccttctacggaaggagtacctgagtccatgagggaagagtaccggcaggaacagcagagtgctgtggatgttgacgatggtcattttgtcaacatagagctggagtaa
EPI2053795                     atgagtcttctaaccgaggtcgaaacgcctaccaaaaacggatgggagtgcaactgcagcgattcaagtgatcctctcgttattgccgcaagtatcattgggatcttgcacttgatattgtggattcttgatcgccttttcttcaaatgcgtttatcgtcgccttaaatacggtttgaaaggagggccttctacggaaggagtacctgagtccatgagggaagagtaccggcaggaacagcagagtgctgtggatgttgacgatggtcattttgtcaacatagagctggagtaa
EPI2053803                     atgagtcttctaaccgaggtcgaaacgcctaccaaaaacggatgggagtgcaactgcagcgattcaagtgatcctctcgttattgccgcaagtatcattgggatcttgcacttgatattgtggattcttgatcgccttttcttcaaatgcgtttatcgtcgccttaaatacggtttgaaaggagggccttctacggaaggagtacctgagtccatgagggaagagtaccggcaggaacagcagagtgctgtggatgttgacgatggtcattttgtcaacatagagctggagtaa
EPI2053812                     atgagtcttctaaccgaggtcgaaacgcctaccaaaaacggatgggagtgcaactgcagcgattcaagtgatcctctcgttattgccgcaagtatcattgggatcttgcacttgatattgtggattcttgatcgccttttcttcaaatgcgtttatcgtcgccttaaatacggtttgaaaggagggccttctacggaaggagtacctgagtccatgagggaagagtaccggcaggaacagcagagtgctgtggatgttgacgatggtcattttgtcaacatagagctggagtaa
EPI2053820                     atgagtcttctaaccgaggtcgaaacgcctaccaaaaacggatgggagtgcaactgcagcgattcaagtgatcctctcgttattgccgcaagtatcattgggatcttgcacttgatattgtggattcttgatcgccttttcttcaaatgcgtttatcgtcgccttaaatacggtttgaaaggagggccttctacggaaggagtacctgagtccatgagggaagagtaccggcaggaacagcagagtgctgtggatgttgacgatggtcattttgtcaacatagagctggagtaa
EPI2053829                     atgagtcttctaaccgaggtcgaaacgcctaccaaaaacggatgggagtgcaactgcagcgattcaagtgatcctctcgttattgccgcaagtatcattgggatcttgcacttgatattgtggattcttgatcgccttttcttcaaatgcgtttatcgtcgccttaaatacggtttgaaaggagggccttctacggaaggagtacctgagtccatgagggaagagtaccggcaggaacagcagagtgctgtggatgttgacgatggtcattttgtcaacatagagctggagtaa
EPI2053860                     atgagtcttctaaccgaggtcgaaacgcctaccaaaaacggatgggagtgcaactgcagcgattcaagtgatcctctcgttattgccgcaagtatcattgggatcttgcacttgatattgtggattcttgatcgccttttcttcaaatgcgtttatcgtcgccttaaatacggtttgaaaggagggccttctacggaaggagtacctgagtccatgagggaagagtaccggcaggaacagcagagtgctgtggatgttgacgatggtcattttgtcaacatagagctggagtaa
EPI2053868                     atgagtcttctaaccgaggtcgaaacgcctaccaaaaacggatgggagtgcaactgcagcgattcaagtgatcctctcgttattgccgcaagtatcattgggatcttgcacttgatattgtggattcttgatcgccttttcttcaaatgcgtttatcgtcgccttaaatacggtttgaaaggagggccttctacggaaggagtacctgagtccatgagggaagagtaccggcaggaacagcagagtgctgtggatgttgacgatggtcattttgtcaacatagagctggagtaa
EPI2053876                     atgagtcttctaaccgaggtcgaaacgcctaccaaaaacggatgggagtgcaactgcagcgattcaagtgatcctctcgttattgccgcaagtatcattgggatcttgcacttgatattgtggattcttgatcgccttttcttcaaatgcgtttatcgtcgccttaaatacggtttgaaaggagggccttctacggaaggagtacctgagtccatgagggaagagtaccggcaggaacagcagagtgctgtggatgttgacgatggtcattttgtcaacatagagctggagtaa
EPI2053884                     atgagtcttctaaccgaggtcgaaacgcctaccaaaaacggatgggagtgcaactgcagcgattcaagtgatcctctcgttattgccgcaagtatcattgggatcttgcacttgatattgtggattcttgatcgccttttcttcaaatgcgtttatcgtcgccttaaatacggtttgaaaggagggccttctacggaaggagtacctgagtccatgagggaagagtaccggcaggaacagcagagtgctgtggatgttgacgatggtcattttgtcaacatagagctggagtaa
EPI2053892                     atgagtcttctaaccgaggtcgaaacgcctaccaaaaacggatgggagtgcaactgcagcgattcaaatgatcctctcgttattgccgcaagtatcattgggatcttgcacttgatattgtggattcttgatcgccttttcttcaaatgcgtttatcgtcgccttaaatacggtttgaaaggagggccttctacggaaggagtacctgagtccatgagggaagagtaccggcaggaacagcagagtgctgtggatgttgacgatggtcattttgtcaacatagagctggagtaa
EPI2053900                     atgagtcttctaaccgaggtcgaaacgcctaccaaaaacggatgggagtgcaactgcagcgattcaagtgatcctctcgttattgccgcaagtatcattgggatcttgcacttgatattgtggattcttgatcgccttttcttcaaatgcgtttatcgtcgccttaaatacggtttgaaaggagggccttctacggaaggagtacctgagtccatgagggaagagtaccggcaggaacagcagagtgctgtggatgttgacgatggtcattttgtcaacatagagctggagtaa
EPI2053908                     atgagtcttctaaccgaggtcgaaacgcctaccaaaaacggatgggagtgcaactgcagcgattcaagtgatcctctcgttattgccgcaagtatcattgggatcttgcacttgatattgtggattcttgatcgccttttcttcaaatgcgtttatcgtcgccttaaatacggtttgaaaggagggccttctacggaaggagtacctgagtccatgagggaagagtaccggcaggaacagcagagtgctgtggatgttgacgatggtcattttgtcaacatagagctggagtaa
EPI2053916                     atgagtcttctaaccgaggtcgaaacgcctaccaaaaacggatgggagtgcaactgcagcgattcaagtgatcctctcgttattgccgcaagtatcattgggatcttgcacttgatattgtggattcttgatcgccttttcttcaaatgcgtttatcgtcgccttaaatacggtttgaaaggagggccttctacggaaggagtacctgagtccatgagggaagagtaccggcaggaacagcagagtgctgtggatgttgacgatggtcattttgtcaacatagagctggagtaa
EPI2053924                     atgagtcttctgaccgaggtcgaaacgcctaccaaaaacggatgggagtgcaactgcagcgattcaagtgatcctctcgttattgccgcaagtatcattgggatcttgcacttgatattgtggattcttgatcgccttttcttcaaatgcgtttatcgtcgccttaaatacggtttgaaaggagggccttctacggaaggagtacctgagtccatgagggaagagtaccggcaggaacagcagagtgctgtggatgttgacgatggtcattttgtcaacatagagctggagtaa
EPI2053932                     atgagtcttctgaccgaggtcgaaacgcctaccaaaaacggatgggagtgcaactgcagcgattcaagtgatcctctcgttattgccgcaagtatcattgggatcttgcacttgatattgtggattcttgatcgccttttcttcaaatgcgtttatcgtcgccttaaatacggtttgaaaggagggccttctacggaaggagtacctgagtccatgagggaagagtaccggcaggaacagcagagtgctgtggatgttgacgatggtcattttgtcaacatagagctggagtaa
EPI2053940                     atgagtcttctaaccgaggtcgaaacgcctaccaaaaacggatgggagtgcaactgcagcgattcaagtgatcctctcgttattgccgcaagtatcattgggatcttgcacttgatattgtggattcttgatcgccttttcttcaaatgcgtttatcgtcgccttaaatacggtttgaaaggagggccttctacggaaggagtacctgagtccatgagggaagagtaccggcaggaacagcagagtgctgtggatgttgacgatggtcattttgtcaacatagagctggagtaa
EPI2053948                     atgagtcttctaaccgaggtcgaaacgcctaccaaaaacggatgggagtgcaactgcagcgattcaagtgatcctctcgttattgccgcaagtatcattgggatcttgcacttgatattgtggattcttgatcgccttttcttcaaatgcgtttatcgtcgccttaaatacggtttgaaaggagggccttctacggaaggagtacctgagtccatgagggaagagtaccggcaggaacagcagagtgctgtggatgttgacgatggtcattttgtcaacatagagctggagtaa
EPI2056377                     atgagtcttctaaccgaggtcgaaacgcctaccaaaaacggatgggagtgcaactgcagcgattcaagtgatcctctcgttattgccgcaagtatcattgggatcttgcacttgatattgtggattcttgatcgccttttcttcaaatgcgtttatcgtcgccttaaatacggtttgaaaagagggccttctacggaaggagtacctgagtccatgagggaagagtaccggcaggaacagcagagtgctgtggatgttgacgatggtcattttgtcaacatagagctggagtaa
EPI2056384                     atgagtcttctaaccgaggtcgaaacgcctaccaaaaacggatgggagtgcaactgcagcgattcaagtgatcctctcgttattgccgcaagtatcattgggatcttgcacttgatattgtggattcttgatcgccttttcttcaaatgcgtttatcgtcgccttaaatacggtttgaaaggagggccttctacggaaggagtacctgagtccatgagggaagagtaccggcaggaacagcagagtgctgtggatgttgacgatggtcattttgtcaacatagagctggagtaa
EPI2056392                     atgagtcttctaaccgaggtcgaaacgcctaccaaaaacggatgggagtgcaactgcagcgattcaagtgatcctctcgttattgccgcaagtatcattgggatcttgcacttgatattgtggattcttgatcgccttttcttcaaatgcgtttatcgtcgccttaaatacggtttgaaaggagggccttctacggaaggagtacctgagtccatgagggaagagtaccggcaggaacagcagagtgctgtggatgttgacgatggtcattttgtcaacatagagctggagtaa
EPI2056400                     atgagtcttctaaccgaggtcgaaacgcctaccaaaaacggatgggagtgcaactgcagcgattcaagtgatcctctcgttattgccgcaagtatcattgggatcttgcacttgatattgtggattcttgatcgccttttcttcaaatgcgtttatcgtcgccttaaatacggtttgaaaggagggccttctacggaaggagtacctgagtccatgagggaagagtaccggcaggaacagcagagtgctgtggatgttgacgatggtcattttgtcaacatagagctggagtaa
EPI2056408                     atgagtcttctaaccgaggtcgaaacgcctaccaaaaacggatgggagtgcaactgcagcgattcaagtgatcctctcgttattgccgcaagtatcattgggatcttgcacttgatattgtggattcttgatcgccttttcttcaaatgcgtttatcgtcgccttaaatacggtttgaaaggagggccttctacggaaggagtacctgagtccatgagggaagagtaccggcaggaacagcagagtgctgtggatgttgacgatggtcattttgtcaacatagagctggagtaa
EPI2056416                     atgagtcttctaaccgaggtcgaaacgcctaccaaaaacggatgggagtgcaactgcagcgattcaagtgatcctctcgttattgccgcaagtatcattgggatcttgcacttgatattgtggattcttgatcgccttttcttcaaatgcgtttatcgtcgccttaaatacggtttgaaaggagggccttctacggaaggagtacctgagtccatgagggaagagtaccggcaggaacagcagagtgctgtggatgttgacgatggtcattttgtcaacatagagctggagtaa
EPI2056424                     atgagtcttctaaccgaggtcgaaacgcctaccaaaaacggatgggagtgcaactgcagcgattcaagtgatcctctcgttattgccgcaagtatcattgggatcttgcacttgatattgtggattcttgatcgccttttcttcaaatgcgtttatcgtcgccttaaatacggtttgaaaggagggccttctacggaaggagtacctgagtccatgagggaagagtaccggcaggaacagcagagtgctgtggatgttgacgatggtcattttgtcaacatagagctggagtaa
EPI2056432                     atgagtcttctaaccgaggtcgaaacgcctaccaaaaacggatgggagtgcaactgcagcgattcaagtgatcctctcgttattgccgcaagtatcattgggatcttgcacttgatattgtggattcttgatcgccttttcttcaaatgcgtttatcgtcgccttaaatacggtttgaaaggagggccttctacggaaggagtacctgagtccatgagggaagagtaccggcaggaacagcagagtgctgtggatgttgacgatggtcattttgtcaacatagagctggagtaa
EPI2060616                     atgagtcttctaaccgaggtcgaaacgcctaccaaaaacggatgggagtgcaactgcagcgattcaagtgatcctctcgttattgccgcaagtatcattgggatcttgcacttgatattgtggattcttgatcgccttttcttcaaatgcgtttatcgtcgccttaaatacggtttgaaaagagggccttctacggaaggagtacctgagtccatgagggaagagtaccggcaggaacagcagagtgctgtggatgttgacgatggtcattttgtcaacatagagctggagtaa
EPI2060624                     atgagtcttctaaccgaggtcgaaacgcctaccaaaaacggatgggagtgcaactgcagcgattcaagtgatcctctcgttattgccgcaagtatcattgggatcttgcacttgatattgtggattcttgatcgccttttcttcaaatgcgtttatcgtcgccttaaatacggtttgaaaagagggccttctacggaaggagtacctgagtccatgagggaagagtaccggcaggaacagcagagtgctgtggatgttgacgatggtcattttgtcaacatagagctggagtaa
EPI2060632                     atgagtcttctaaccgaggtcgaaacgcctaccaaaaacggatgggagtgcaactgcagcgattcaagtgatcctctcgttattgccgcaagtatcattgggatcttgcacttgatattgtggattcttgatcgccttttcttcaaatgcgtttatcgtcgccttaaatacggtttgaaaagagggccttctacggaaggagtacctgagtccatgagggaagagtaccggcaggaacagcagagtgctgtggatgttgacgatggtcattttgtcaacatagagctggagtaa
EPI2061038                     atgagtcttctaaccgaggtcgaaacgcctaccaaaaacggatgggagttcaactgcagcgattcaagtgatcctctcgttattgccgcaagtatcattgggatcttgcacttgatattgtggattcttgatcgccttttcttcaaatgcgtttatcgtcgccttaaatacggtttgaaaagagggccttctacggaaggagtacctgagtccatgagggaagagtaccggcaggaacagcagagtgctgtggatgttgacgatggtcattttgtcaacatagagctggagtaa
EPI2061046                     atgagtcttctaaccgaggtcgaaacgcctaccaaaaacggatgggagtgcaactgcagcgattcaagtgatcctctcgttattgccgcaagtatcattgggatcttgcacttgatattgtggattcttgatcgccttttcttcaaatgcgtttatcgtcgccttaaatacggtttgaaaagagggccttctacggaaggagtacctgagtccatgagggaagagtaccggcaggaacagcagagtgctgtggatgttgacgatggtcattttgtcaacatagagctggagtaa
EPI2062114                     atgagtcttctaaccgaggtcgaaacgcctaccaaaaacggatgggagtgcaactgcagcgattcaagtgatcctctcgttattgccgcaagtatcattgggatcttgcacttgatattgtggattcttgatcgccttttcttcaaatgcgtttatcgtcgccttaaatacggtttgaaaagagggccttctacggaaggagtacctgagtccatgagggaagagtaccggcaggaacagcagagtgctgtggatgttgacgatggtcattttgtcaacatagagctggagtaa
EPI2062119                     atgagtcttctaaccgaggtcgaaacgcctaccaaaaacggatgggagtgcaactgcagcgattcaagtgatcctctcgttattgccgcaagtatcattgggatcttgcacttgatattgtggattcttgatcgccttttcttcaaatgcgtttatcgtcgccttaaatacggtttgaaaagagggccttctacggaaggagtacctgagtccatgagggaagagtaccggcaggaacagcagagtgctgtggatgttgacgatggtcattttgtcaacatagagctggagtaa
EPI2062127                     atgagtcttctaaccgaggtcgaaacgcctaccaaaaacggatgggagtgcaactgcagcgattcaagtgatcctctcgttattgccgcaagtatcattgggatcttgcacttgatattgtggattcttgatcgccttttcttcaaatgcgtttatcgtcgccttaaatacggtttgaaaagagggccttctacggaaggagtacctgagtccatgagggaagagtaccggcaggaacagcagagtgctgtggatgttgacgatggtcattttgtcaacatagagctggagtaa
EPI2062293                     atgagtcttctaaccgaggtcgaaacgcctaccaaaaacggatgggagtgcaactgcagcgattcaagtgatcctctcgttattgccgcaagtatcattgggatcttgcacttgatattgtggattcttgatcgccttttcttcaaatgcgtttatcgtcgccttaaatacggtttgaaaggagggccttctacggaaggagtacctgagtccatgagggaagagtaccggcaggaacagcagagtgctgtggatgttgacgatggtcattttgtcaacatagagctggagtaa
EPI2062302                     atgagtcttctaaccgaggtcgaaacgcctaccaaaaacggatgggagtgcaactgcagcgattcaagtgatcctctcgttattgccgcaagtatcattgggatcttgcacttgatattgtggattcttgatcgccttttcttcaaatgcgtttatcgtcgccttaaatacggtttgaaaagagggccttctacggaaggagtacctgagtccatgagggaagagtaccggcaggaacagcagagtgctgtggatgttgacgatggtcattttgtcaacatagagctggagtaa
EPI2062331                     atgagtcttctaaccgaggtcgaaacgcctaccaaaaacggatgggagtgcaactgcagcgattcaagtgatcctctcgttattgccgcaagtatcattgggatcttgcacttgatattgtggattcttgatcgccttttcttcaaatgcgtttatcgtcgccttaaatacggtttgaaaagagggccttctacggaaggagtacctgagtccatgagggaagagtaccggcaggaacagcagagtgctgtggatgttgacgatggtcattttgtcaacatagagctggagtaa
EPI2067046                     atgagtcttctaaccgaggtcgaaacgcctaccaaaaacggatgggagtgcaactgcagcgattcaagtgatcctctcgttattgccgcaagtatcattgggatcttgcacttgatattgtggattcttgatcgccttttcttcaaatgcgtttatcgtcgccttaaatacggtttgaaaggagggccttctacggaaggagtacctgagtccatgagggaagagtaccggcaggaacagcagagtgctgtggatgttgacgatggtcattttgtcaacatagagctggagtaa
EPI2067054                     atgagtcttctaaccgaggtcgaaacgcctaccaaaaacggatgggagtgcaactgcagcgattcaagtgatcctctcgttattgccgcaagtatcattgggatcttgcacttgatattgtggattcttgatcgccttttcttcaaatgcgtttatcgtcgccttaaatacggtttgaaaggagggccttctacggaaggagtacctgagtccatgagggaagagtaccggcaggaacagcagagtgctgtggatgttgacgatggtcattttgtcaacatagagctggagtaa
EPI2067062                     atgagtcttctaaccgaggtcgaaacgcctaccaaaaacggatgggagtgcaactgcagcgattcaagtgatcctctcgttattgccgcaagtatcattgggatcttgcacttgatattgtggattcttgatcgccttttcttcaaatgcgtttatcgtcgccttaaatacggtttgaaaggagggccttctacggaaggagtacctgagtccatgagggaagagtaccggcaggaacagcagagtgctgtggatgttgacgatggtcattttgtcaacatagagctggagtaa
EPI2067070                     atgagtcttctaaccgaggtcgaaacgcctaccaaaaacggatgggagtgcaactgcagcgattcaagtgatcctctcgttattgccgcaagtatcattgggatcttgcacttgatattgtggattcttgatcgccttttcttcaaatgcgtttatcgtcgccttaaatacggtttgaaaggagggccttctacggaaggagtacctgagtccatgagggaagagtaccggcaggaacagcagagtgctgtggatgttgacgatggtcattttgtcaacatagagctggagtaa
EPI2067078                     atgagtcttctaaccgaggtcgaaacgcctaccaaaaacggatgggagtgcaactgcagcgattcaagtgatcctctcgttattgccgcaagtatcattgggatcttgcacttgatattgtggattcttgatcgccttttcttcaaatgcgtttatcgtcgccttaaatacggtttgaaaggagggccttctacggaaggagtacctgagtccatgagggaagagtaccggcaggaacagcagagtgctgtggatgttgacgatggtcattttgtcaacatagagctggagtaa
EPI2067086                     atgagtcttctaaccgaggtcgaaacgcctaccaaaaacggatgggagtgcaactgcagcgattcaagtgatcctctcgttattgccgcaagtatcattgggatcttgcacttgatattgtggattcttgatcgccttttcttcaaatgcgtttatcgtcgccttaaatacggtttgaaaggagggccttctacggaaggagtacctgagtccatgagggaagagtaccggcaggaacagcagagtgctgtggatgttgacgatggtcattttgtcaacatagagctggagtaa
EPI2067094                     atgagtcttctaaccgaggtcgaaacgcctaccaaaaacggatgggagtgcaactgcagcgattcaagtgatcctctcgttattgccgcaagtatcattgggatcttgcacttgatattgtggattcttgatcgccttttcttcaaatgcgtttatcgtcgccttaaatacggtttgaaaggagggccttctacggaaggagtacctgagtccatgagggaagagtaccggcaggaacagcagagtgctgtggatgttgacgatggtcattttgtcaacatagagctggagtaa
EPI2067102                     atgagtcttctaaccgaggtcgaaacgcctaccaaaaacggatgggagtgcaactgcagcgattcaagtgatcctctcgttattgccgcaagtatcattgggatcttgcacttgatattgtggattcttgatcgccttttcttcaaatgcgtttatcgtcgccttaaatacggtttgaaaggagggccttctacggaaggagtacctgagtccatgagggaagagtaccggcaggaacagcagagtgctgtggatgttgacgatggtcattttgtcaacatagagctggagtaa
EPI2067110                     atgagtcttctaaccgaggtcgaaacgcctaccaaaaacggatgggagtgcaactgcagcgattcaagtgatcctctcgttattgccgcaagtatcattgggatcttgcacttgatattgtggattcttgatcgccttttcttcaaatgcgtttatcgtcgccttaaatacggtttgaaaggagggccttctacggaaggagtacctgagtccatgagggaagagtaccggcaggaacagcagagtgctgtggatgttgacgatggtcattttgtcaacatagagctggagtaa
EPI2067118                     atgagtcttctaaccgaggtcgaaacgcctaccaaaaacggatgggagtgcaactgcagcgattcaagtgatcctctcgttattgccgcaagtatcattgggatcttgcacttgatattgtggattcttgatcgccttttcttcaaatgcgtttatcgtcgccttaaatacggtttgaaaggagggccttctacggaaggagtacctgagtccatgagggaagagtaccggcaggaacagcagagtgctgtggatgttgacgatggtcattttgtcaacatagagctggagtaa
EPI2067286                     atgagtcttctaaccgaggtcgaaacgcctaccaaaaacggatgggagtgcaactgcagcgattcaagtgatcctctcgttattgccgcaagtatcattgggatcttgcacttgatattgtggattcttgatcgccttttcttcaaatgcgtttatcgtcgccttaaatacggtttgaaaggagggccttctacggaaggagtacctgagtccatgagggaagagtaccggcaggaacagcagagtgctgtggatgttgacgatggtcattttgtcaacatagagctggagtaa
EPI2067294                     atgagtcttctaaccgaggtcgaaacgcctaccaaaaacggatgggagtgcaactgcagcgattcaagtgatcctctcgttattgccgcaagtatcattgggatcttgcacttgatattgtggattcttgatcgccttttcttcaaatgcgtttatcgtcgccttaaatacggtttgaaaggagggccttctacggaaggagtacctgagtccatgagggaagagtaccggcaggaacagcagagtgctgtggatgttgacgatggtcattttgtcaacatagagctggagtaa
EPI2067302                     atgagtcttctaaccgaggtcgaaacgcctaccaaaaacggatgggagtgcaactgcagcgattcaagtgatcctctcgttattgccgcaagtatcattgggatcttgcacttgatattgtggattcttgatcgccttttcttcaaatgcgtttatcgtcgccttaaatacggtttgaaaggagggccttctacggaaggagtacctgagtccatgagggaagagtaccggcaggaacagcagagtgctgtggatgttgacgatggtcattttgtcaacatagagctggagtaa
EPI2067310                     atgagtcttctaaccgaggtcgaaacgcctaccaaaaacggatgggagtgcaactgcagcgattcaagtgatcctctcgttattgccgcaagtatcattgggatcttgcacttgatattgtggattcttgatcgccttttcttcaaatgcgtttatcgtcgccttaaatacggtttgaaaggagggccttctacggaaggagtacctgagtccatgagggaagagtaccggcaggaacagcagagtgctgtggatgttgacgatggtcattttgtcaacatagagctggagtaa
EPI2067318                     atgagtcttctaaccgaggtcgaaacgcctaccaaaaacggatgggagtgcaactgcagcgattcaagtgatcctctcgttattgccgcaagtatcattgggatcttgcacttgatattgtggattcttgatcgccttttcttcaaatgcgtttatcgtcgccttaaatacggtttgaaaggagggccttctacggaaggagtacctgagtccatgagggaagagtaccggcaggaacagcagagtgctgtggatgttgacgatggtcattttgtcaacatagagctggagtaa
EPI2067326                     atgagtcttctaaccgaggtcgaaacgcctaccaaaaacggatgggagtgcaactgcagcgattcaagtgatcctctcgttattgccgcaagtatcattgggatcttgcacttgatattgtggattcttgatcgccttttcttcaaatgcgtttatcgtcgccttaaatacggtttgaaaggagggccttctacggaaggagtacctgagtccatgagggaagagtaccggcaggaacagcagagtgctgtggatgttgacgatggtcattttgtcaacatagagctggagtaa
EPI2067334                     atgagtcttctaaccgaggtcgaaacgcctaccaaaaacggatgggagtgcaactgcagcgattcaagtgatcctctcgttattgccgcaagtatcattgggatcttgcacttgatattgtggattcttgatcgccttttcttcaaatgcgtttatcgtcgccttaaatacggtttgaaaggagggccttctacggaaggagtacctgagtccatgagggaagagtaccggcaggaacagcagagtgctgtggatgttgacgatggtcattttgtcaacatagagctggagtaa
EPI2067342                     atgagtcttctaaccgaggtcgaaacgcctaccaaaaacggatgggagtgcaactgcagcgattcaagtgatcctctcgttattgccgcaagtatcattgggatcttgcacttgatattgtggattcttgatcgccttttcttcaaatgcgtttatcgtcgccttaaatacggtttgaaaggagggccttctacggaaggagtacctgagtccatgagggaagagtaccggcaggaacagcagagtgctgtggatgttgacgatggtcattttgtcaacatagagctggagtaa
EPI2067357                     atgagtcttctaaccgaggtcgaaacgcctaccaaaaacggatgggagtgcaactgcagcgattcaagtgatcctctcgttattgccgcaagtatcattgggatcttgcacttgatattgtggattcttgatcgccttttcttcaaatgcgtttatcgtcgccttaaatacggtttgaaaggagggccttctacggaaggagtacctgagtccatgagggaagagtaccggcaggaacagcagagtgctgtggatgttgacgatggtcattttgtcaacatagagctggagtaa
EPI2067365                     atgagtcttctaaccgaggtcgaaacgcctaccaaaaacggatgggagtgcaactgcagcgattcaagtgatcctctcgttattgccgcaagtatcattgggatcttgcacttgatattgtggattcttgatcgccttttcttcaaatgcgtttatcgtcgccttaaatacggtttgaaaggagggccttctacggaaggagtacctgagtccatgagggaagagtaccggcaggaacagcagagtgctgtggatgttgacgatggtcattttgtcaacatagagctggagtaa
EPI2067373                     atgagtcttctaaccgaggtcgaaacgcctaccaaaaacggatgggagtgcaactgcagcgattcaagtgatcctctcgttattgccgcaagtatcattgggatcttgcacttgatattgtggattcttgatcgccttttcttcaaatgcgtttatcgtcgccttaaatacggtttgaaaggagggccttctacggaaggagtacctgagtccatgagggaagagtaccggcaggaacagcagagtgctgtggatgttgacgatggtcattttgtcaacatagagctggagtaa
EPI2067381                     atgagtcttctaaccgaggtcgaaacgcctaccaaaaacggatgggagtgcaactgcagcgattcaagtgatcctctcgttattgccgcaagtatcattgggatcttgcacttgatattgtggattcttgatcgccttttcttcaaatgcgtttatcgtcgccttaaatacggtttgaaaggagggccttctacggaaggagtacctgagtccatgagggaagagtaccggcaggaacagcagagtgctgtggatgttgacgatggtcattttgtcaacatagagctggagtaa
EPI2067389                     atgagtcttctaaccgaggtcgaaacgcctaccaaaaacggatgggagtgcaactgcagcgattcaagtgatcctctcgttattgccgcaagtatcattgggatcttgcacttgatattgtggattcttgatcgccttttcttcaaatgcgtttatcgtcgccttaaatacggtttgaaaggagggccttctacggaaggagtacctgagtccatgagggaagagtaccggcaggaacagcagagtgctgtggatgttgacgatggtcattttgtcaacatagagctggagtaa
EPI2067397                     atgagtcttctaaccgaggtcgaaacgcctaccaaaaacggatgggagtgcaactgcagcgattcaagtgatcctctcgttattgccgcaagtatcattgggatcttgcacttgatattgtggattcttgatcgccttttcttcaaatgcgtttatcgtcgccttaaatacggtttgaaaggagggccttctacggaaggagtacctgagtccatgagggaagagtaccggcaggaacagcagagtgctgtggatgttgacgatggtcattttgtcaacatagagctggagtaa
EPI2067405                     atgagtcttctaaccgaggtcgaaacgcctaccaaaaacggatgggagtgcaactgcagcgattcaagtgatcctctcgttattgccgcaagtatcattgggatcttgcacttgatattgtggattcttgatcgccttttcttcaaatgcgtttatcgtcgccttaaatacggtttgaaaggagggccttctacggaaggagtacctgagtccatgagggaagagtaccggcaggaacagcagagtgctgtggatgttgacgatggtcattttgtcaacatagagctggagtaa
EPI2067413                     atgagtcttctaaccgaggtcgaaacgcctaccaaaaacggatgggagtgcaactgcagcgattcaagtgatcctctcgttattgccgcaagtatcattgggatcttgcacttgatattgtggattcttgatcgccttttcttcaaatgcgtttatcgtcgccttaaatacggtttgaaaggagggccttctacggaaggagtacctgagtccatgagggaagagtaccggcaggaacagcagagtgctgtggatgttgacgatggtcattttgtcaacatagagctggagtaa
EPI2067421                     atgagtcttctaaccgaggtcgaaacgcctaccaaaaacggatgggagtgcaactgcagcgattcaagtgatcctctcgttattgccgcaagtatcattgggatcttgcacttgatattgtggattcttgatcgccttttcttcaaatgcgtttatcgtcgccttaaatacggtttgaaaggagggccttctacggaaggagtacctgagtccatgagggaagagtaccggcaggaacagcagagtgctgtggatgttgacgatggtcattttgtcaacatagagctggagtaa
EPI2067429                     atgagtcttctaaccgaggtcgaaacgcctaccaaaaacggatgggagtgcaactgcagcgattcaagtgatcctctcgttattgccgcaagtatcattgggatcttgcacttgatattgtggattcttgatcgccttttcttcaaatgcgtttatcgtcgccttaaatacggtttgaaaggagggccttctacggaaggagtacctgagtccatgagggaagagtaccggcaggaacagcagagtgctgtggatgttgacgatggtcattttgtcaacatagagctggagtaa
EPI2067437                     atgagtcttctaaccgaggtcgaaacgcctaccaaaaacggatgggagtgcaactgcagcgattcaagtgatcctctcgttattgccgcaagtatcattgggatcttgcacttgatattgtggattcttgatcgccttttcttcaaatgcgtttatcgtcgccttaaatacggtttgaaaggagggccttctacggaaggagtacctgagtccatgagggaagagtaccggcaggaacagcagagtgctgtggatgttgacgatggtcattttgtcaacatagagctggagtaa
EPI2067445                     atgagtcttctaaccgaggtcgaaacgcctaccaaaaacggatgggagtgcaactgcagcgattcaagtgatcctctcgttattgccgcaagtatcattgggatcttgcacttgatattgtggattcttgatcgccttttcttcaaatgcgtttatcgtcgccttaaatacggtttgaaaggagggccttctacggaaggagtacctgagtccatgagggaagagtaccggcaggaacagcagagtgctgtggatgttgacgatggtcattttgtcaacatagagctggagtaa
EPI2067453                     atgagtcttctaaccgaggtcgaaacgcctaccaaaaacggatgggagtgcaactgcagcgattcaagtgatcctctcgttattgccgcaagtatcattgggatcttgcacttgatattgtggattcttgatcgccttttcttcaaatgcgtttatcgtcgccttaaatacggtttgaaaggagggccttctacggaaggagtacctgagtccatgagggaagagtaccggcaggaacagcagagtgctgtggatgttgacgatggtcattttgtcaacatagagctggagtaa
EPI2067461                     atgagtcttctaaccgaggtcgaaacgcctaccaaaaacggatgggagtgcaactgcagcgattcaagtgatcctctcgttattgccgcaagtatcattgggatcttgcacttgatattgtggattcttgatcgccttttcttcaaatgcgtttatcgtcgccttaaatacggtttgaaaggagggccttctacggaaggagtacctgagtccatgagggaagagtaccggcaggaacagcagagtgctgtggatgttgacgatggtcattttgtcaacatagagctggagtaa
EPI2068306                     atgagtcttctaaccgaggtcgaaacgcctaccaaaaacggatgggagtgcaactgcagcgattcaagtgatcctctcgttattgccgcaagtatcattgggatcttgcacttgatattgtggattcttgatcgccttttcttcaaatgcgtttatcgtcgccttaaatacggtttgaaaagagggccttctacggaaggagtacctgagtccatgagggaagagtaccggcaggaacagcagagtgctgtggatgttgacgatggtcattttgtcaacatagggctggagtaa
EPI2068314                     atgagtcttctaaccgaggtcgaaacgcctaccaaaaacggatgggagtgcaactgcagcgattcaagtgatcctctcgttattgccgcaagtatcattgggatcttgcacttgatattgtggattcttgatcgccttttcttcaaatgcgtttatcgtcgccttaaatacggtttgaaaagagggccttctacggaaggagtacctgagtccatgagggaagagtaccggcaggaacagcagagtgctgtggatgttgacgatggtcattttgtcaacatagagctggagtaa
EPI2068338                     atgagtcttctaaccgaggtcgaaacgcctaccaaaaacggatgggagtgcaactgcagcgattcaagtgatcctctcgttattgccgcaagtatcattgggatcttgcacttgatattgtggattcttgatcgccttttcttcaaatgcgtttatcgtcgccttaaatacggtttgaaaagagggccttctacggaaggagtacctgagtccatgagggaagagtaccggcaggaacagcagagtgctgtggatgttgacgatggtcattttgtcaacatagagctggagtaa
EPI2068963                     atgagtcttctaaccgaggtcgaaacgcctaccaaaaacggatgggagtgcaactgcagcgattcaagtgatcctctcgttattgccgcaagtatcattgggatcttgcacttgatattgtggattcttgatcgccttttcttcaaatgcgtttatcgtcgccttaaatacggtttgaaaagagggccttctacggaaggagtacctgagtccatgagggaagagtaccggcaggaacagcagagtgctgtggatgttgacgatggtcattttgtcaacatagagctggagtaa
EPI2068971                     atgagtcttctaaccgaggtcgaaacgcctaccaaaaacggatgggagtgcaactgcagcgattcaagtgatcctctcgttattgccgcaagtatcattgggatcttgcacttgatattgtggattcttgatcgccttttcttcaaatgcgtttatcgtcgccttaaatacggtttgaaaagagggccttctacggaaggagtacctgagtccatgagggaagagtaccggcaggaacagcagagtgctgtggatgttgacgatggtcattttgtcaacatagagctggagtaa
EPI2068996                     atgagtcttctaaccgaggtcgaaacgcctaccaaaaacggatgggagtgcaactgcagcgattcaagtgatcctctcgttattgccgcaagtatcattgggatcttgcacttgatattgtggattcttgatcgccttttcttcaaatgcgtttatcgtcgccttaaatacggtttgaaaagagggccttctacggaaggagtacctgagtccatgagggaagagtaccggcaggaacagcagagtgctgtggatgttgacgatggtcattttgtcaacatagagctggagtaa
EPI2069017                     atgagtcttctaaccgaggtcgaaacgcctaccaaaaacggatgggagtgcaactgcagcgattcaagtgatcctctcgttattgccgcaagtatcattgggatcttgcacttgatattgtggattcttgatcgccttttcttcaaatgcgtttatcgtcgccttaaatacggtttgaaaagagggccttctacggaaggagtacctgagtccatgagggaagagtaccggcaggaacagcagagtgctgtggatgttgacgatggtcattttgtcaacatagagctggagtaa
EPI2069033                     atgagtcttctaaccgaggtcgaaacgcctaccaaaaacggatgggagtgcaactgcagcgattcaagtgatcctctcgtttttgccgcaagtatcattgggatcttgcacttgatattgtggattcttgatcgccttttcttcaaatgcgtttatcgtcgccttaaatacggtttgaaaagagggccttctacggaaggagtacctgagtccatgagggaagagtaccggcaggaacagcagagtgctgtggatgttgacgatggtcattttgtcaacatagagctggagtaa
EPI2070033                     atgagtcttctaaccgaggtcgaaacgcctaccaaaaacggatgggagtgcaactgcagcgattcaagtgatcctctcgttattgccgcaagtatcattgggatcttgcacttgatattgtggattcttgatcgccttttcttcaaatgcgtttatcgtcgccttaaatacggtttgaaaagagggccttctacggaaggagtacctgagtccatgagggaagagtaccggcaggaacagcagagtgctgtggatgttgacgatggtcattttgtcaacatagagctggagtaa
EPI2070041                     atgagtcttctaaccgaggtcgaaacgcctaccaaaaacggatgggagtgcaactgcagcgattcaagtgatcctctcgttattgccgcaagtatcattgggatcttgcacttgatattgtggattcttgatcgccttttcttcaaatgcgtttatcgtcgccttaaatacggtttgaaaagagggccttctacggaaggagtacctgagtccatgagggaagagtaccggcaggaacagcagagtgctgtggatgttgacgatggtcattttgtcaacatagagctggagtaa
EPI2070049                     atgagtcttctaaccgaggtcgaaacgcctaccaaaaacggatgggagtgcaactgcagcgattcaagtgatcctctcgttattgccgcaagtatcattgggatcttgcacttgatattgtggattcttgatcgccttttcttcaaatgcgtttatcgtcgccttaaatacggtttgaaaagagggccttctacggaaggagtacctgagtccatgagggaagagtaccggcaggaacagcagagtgctgtggatgttgacgatggtcattttgtcaacatagagctggagtaa
EPI2070057                     atgagtcttctaaccgaggtcgaaacgcctaccaaaaacggatgggagtgcaactgcagcgattcaagtgatcctctcgttattgccgcaagtatcattgggatcttgcacttgatattgtggattcttgatcgccttttcttcaaatgcgtttatcgtcgccttaaatacggtttgaaaagagggccttctacggaaggagtacctgagtccatgagggaagagtaccggcaggaacagcagagtgctgtggatgttgacgatggtcattttgtcaacatagagctggagtaa
EPI2070065                     atgagtcttctaaccgaggtcgaaacgcctaccaaaaacggatgggagtgcaactgcagcgattcaagtgatcctctcgttattgccgcaagtatcattgggatcttgcacttgatattgtggattcttgatcgccttttcttcaaatgcgtttatcgtcgccttaaatacggtttgaaaagagggccttctacggaaggagtacctgagtccatgagggaagagtaccggcaggaacagcagagtgctgtggatgttgacgatggtcattttgtcaacatagagctggagtaa
EPI2070073                     atgagtcttctaaccgaggtcgaaacgcctaccaaaaacggatgggagtgcaactgcagcgattcaagtgatcctctcgttattgccgcaagtatcattgggatcttgcacttgatattgtggattcttgatcgccttttcttcaaatgcgtttatcgtcgccttaaatacggtttgaaaagagggccttctacggaaggagtacctgagtccatgagggaagagtaccggcaggaacagcagagtgctgtggatgttgacgatggtcattttgtcaacatagagctggagtaa
EPI2070081                     atgagtcttctaaccgaggtcgaaacgcctaccaaaaacggatgggagtgcaactgcagcgattcaagtgatcctctcgttattgccgcaagtatcattgggatcttgcacttgatattgtggattcttgatcgccttttcttcaaatgcgtttatcgtcgccttaaatacggtttgaaaagagggccttctacggaaggagtacctgagtccatgagggaagagtaccggcaggaacagcagagtgctgtggatgttgacgatggtcattttgtcaacatagagctggagtaa
EPI2070089                     atgagtcttctaaccgaggtcgaaacgcctaccaaaaacggatgggagtgcaactgcagcgattcaagtgatcctctcgttattgccgcaagtatcattgggatcttgcacttgatattgtggattcttgatcgccttttcttcaaatgcgtttatcgtcgccttaaatacggtttgaaaagagggccttctacggaaggagtacctgagtccatgagggaagagtaccggcaggaacagcagagtgctgtggatgttgacgatggtcattttgtcaacatagagctggagtaa
EPI2070097                     atgagtcttctaaccgaggtcgaaacgcctaccaaaaacggatgggagtgcaactgcagcgattcaagtgatcctctcgttattgccgcaagtatcattgggatcttgcacttgatattgtggattcttgatcgccttttcttcaaatgcgtttatcgtcgccttaaatacggtttgaaaagagggccttctacggaaggagtacctgagtccatgagggaagagtaccggcaggaacagcagagtgctgtggatgttgacgatggtcattttgtcaacatagagctggagtaa
EPI2070105                     atgagtcttctaaccgaggtcgaaacgcctaccaaaaacggatgggagtgcaactgcagcgattcaagtgatcctctcgttattgccgcaagtatcattgggatcttgcacttgatattgtggattcttgatcgccttttcttcaaatgcgtttatcgtcgccttaaatacggtttgaaaagagggccttctacggaaggagtacctgagtccatgagggaagagtaccggcaggaacagcagagtgctgtggatgttgacgatggtcattttgtcaacatagagctggagtaa
EPI2070113                     atgagtcttctaaccgaggtcgaaacgcctaccaaaaacggatgggagtgcaactgcagcgattcaagtgatcctctcgttattgccgcaagtatcattgggatcttgcacttgatattgtggattcttgatcgccttttcttcaaatgcgtttatcgtcgccttaaatacggtttgaaaagagggccttctacggaaggagtacctgagtccatgagggaagagtaccggcaggaacagcagagtgctgtggatgttgacgatggtcattttgtcaacatagagctggagtaa
EPI2070121                     atgagtcttctaaccgaggtcgaaacgcctaccaaaaacggatgggagtgcaactgcagcgattcaagtgatcctctcgttattgccgcaagtatcattgggatcttgcacttgatattgtggattcttgatcgccttttcttcaaatgcgtttatcgtcgccttaaatacggtttgaaaagagggccttctacggaaggagtacctgagtccatgagggaagagtaccggcaggaacagcagagtgctgtggatgttgacgatggtcattttgtcaacatagagctggagtaa
EPI2070129                     atgagtcttctaaccgaggtcgaaacgcctaccaaaaacggatgggagtgcaactgcagcgattcaagtgatcctctcgttattgccgcaagtatcattgggatcttgcacttgatattgtggattcttgatcgccttttcttcaaatgcgtttatcgtcgccttaaatacggtttgaaaagagggccttctacggaaggagtacctgagtccatgagggaagagtaccggcaggaacagcagagtgctgtggatgttgacgatggtcattttgtcaacatagagctggagtaa
EPI2070137                     atgagtcttctaaccgaggtcgaaacgcctaccaaaaacggatgggagtgcaactgcagcgattcaagtgatcctctcgttattgccgcaagtatcattgggatcttgcacttgatattgtggattcttgatcgccttttcttcaaatgcgtttatcgtcgccttaaatacggtttgaaaagagggccttctacggaaggagtacctgagtccatgagggaagagtaccggcaggaacagcagagtgctgtggatgttgacgatggtcattttgtcaacatagagctggagtaa
EPI2070145                     atgagtcttctaaccgaggtcgaaacgcctaccaaaaacggatgggagtgcaactgcagcgattcaagtgatcctctcgttattgccgcaagtatcattgggatcttgcacttgatattgtggattcttgatcgccttttcttcaaatgcgtttatcgtcgccttaaatacggtttgaaaagagggccttctacggaaggagtacctgagtccatgagggaagagtaccggcaggaacagcagagtgctgtggatgttgacgatggtcattttgtcaacatagagctggagtaa
EPI2070153                     atgagtcttctaaccgaggtcgaaacgcctaccaaaaacggatgggagtgcaactgcagcgattcaagtgatcctctcgttattgccgcaagtatcattgggatcttgcacttgatattgtggattcttgatcgccttttcttcaaatgcgtttatcgtcgccttaaatacggtttgaaaagagggccttctacggaaggagtacctgagtccatgagggaagagtaccggcaggaacagcagagtgctgtggatgttgacgatggtcattttgtcaacatagagctggagtaa
EPI2070161                     atgagtcttctaaccgaggtcgaaacgcctaccaaaaacggatgggagtgcaactgcagcgattcaagtgatcctctcgttattgccgcaagtatcattgggatcttgcacttgatattgtggattcttgatcgccttttcttcaaatgcgtttatcgtcgccttaaatacggtttgaaaagagggccttctacggaaggagtacctgagtccatgagggaagagtaccggcaggaacagcagagtgctgtggatgttgacgatggtcattttgtcaacatagagctggagtaa
EPI2070169                     atgagtcttctaaccgaggtcgaaacgcctaccaaaaacggatgggagtgcaactgcagcgattcaagtgatcctctcgttattgccgcaagtatcattgggatcttgcacttgatattgtggattcttgatcgccttttcttcaaatgcgtttatcgtcgccttaaatacggtttgaaaagagggccttctacggaaggagtacctgagtccatgagggaagagtaccggcaggaacagcagagtgctgtggatgttgacgatggtcattttgtcaacatagagctggagtaa
EPI2070177                     atgagtcttctaaccgaggtcgaaacgcctaccaaaaacggatgggagtgcaactgcagcgattcaagtgatcctctcgttattgccgcaagtatcattgggatcttgcacttgatattgtggattcttgatcgccttttcttcaaatgcgtttatcgtcgccttaaatacggtttgaaaagagggccttctacggaaggagtacctgagtccatgagggaagagtaccggcaggaacagcagagtgctgtggatgttgacgatggtcattttgtcaacatagagctggagtaa
EPI2070185                     atgagtcttctaaccgaggtcgaaacgcctaccaaaaacggatgggagtgcaactgcagcgattcaagtgatcctctcgttattgccgcaagtatcattgggatcttgcacttgatattgtggattcttgatcgccttttcttcaaatgcgtttatcgtcgccttaaatacggtttgaaaagagggccttctacggaaggagtacctgagtccatgagggaagagtaccggcaggaacagcagagtgctgtggatgttgacgatggtcattttgtcaacatagagctggagtaa
EPI2070193                     atgagtcttctaaccgaggtcgaaacgcctaccaaaaacggatgggagtgcaactgcagcgattcaagtgatcctctcgttattgccgcaagtatcattgggatcttgcacttgatattgtggattcttgatcgccttttcttcaaatgcgtttatcgtcgccttaaatacggtttgaaaagagggccttctacggaaggagtacctgagtccatgagggaagagtaccggcaggaacagcagagtgctgtggatgttgacgatggtcattttgtcaacatagagctggagtaa
EPI2070201                     atgagtcttctaaccgaggtcgaaacgcctaccaaaaacggatgggagtgcaactgcagcgattcaagtgatcctctcgttattgccgcaagtatcattgggatcttgcacttgatattgtggattcttgatcgccttttcttcaaatgcgtttatcgtcgccttaaatacggtttgaaaagagggccttctacggaaggagtacctgagtccatgagggaagagtaccggcaggaacagcagagtgctgtggatgttgacgatggtcattttgtcaacatagagctggagtaa
EPI2070212                     atgagtcttctaaccgaggtcgaaacgcctaccaaaaacggatgggagtgcaactgcagcgattcaagtgatcctctcgttattgccgcaagtatcattgggatcttgcacttgatattgtggattcttgatcgccttttcttcaaatgcgtttatcgtcgccttaaatacggtttgaaaagagggccttctacggaaggagtacctgagtccatgagggaagagtaccggcaggaacagcagagtgctgtggatgttgacgatggtcattttgtcaacatagagctggagtaa
EPI2070220                     atgagtcttctaaccgaggtcgaaacgcctaccaaaaacggatgggagtgcaactgcagcgattcaagtgatcctctcgttattgccgcaagtatcattgggatcttgcacttgatattgtggattcttgatcgccttttcttcaaatgcgtttatcgtcgccttaaatacggtttgaaaagagggccttctacggaaggagtacctgagtccatgagggaagagtaccggcaggaacagcagagtgctgtggatgttgacgatggtcattttgtcaacatagagctggagtaa
EPI2070228                     atgagtcttctaaccgaggtcgaaacgcctaccaaaaacggatgggagtgcaactgcagcgattcaagtgatcctctcgttattgccgcaagtatcattgggatcttgcacttgatattgtggattcttgatcgccttttcttcaaatgcgtttatcgtcgccttaaatacggtttgaaaagagggccttctacggaaggagtacctgagtccatgagggaagagtaccggcaggaacagcagagtgctgtggatgttgacgatggtcattttgtcaacatagagctggagtaa
EPI2070244                     atgagtcttctaaccgaggtcgaaacgcctaccaaaaacggatgggagtgcaactgcagcgattcaagtgatcctctcgttattgccgcaagtatcattgggatcttgcacttgatattgtggattcttgatcgccttttcttcaaatgcgtttatcgtcgccttaaatacggtttgaaaagagggccttctacggaaggagtacctgagtccatgagggaagagtaccggcaggaacagcagagtgctgtggatgttgacgatggtcattttgtcaacatagagctggagtaa
EPI2071019                     atgagtcttctaaccgaggtcgaaacgcctaccaaaaacggatgggagtgcaactgcagcgattcaagtgaccctctcgttattgccgcaagtatcattgggatcttgcacttgatattgtggattcttgatcgccttttcttcaaatgcgtttatcgtcgccttaaatacggtttgaaaagagggccttctacggaaggagtacctgagtccatgagggaagagtaccggcaggaacagcagagtgctgtggatgttgacgatggtcattttgtcaacatagagctggagtaa
EPI2071027                     atgagtcttctaaccgaggtcgaaacgcctaccaaaaacggatgggagtgcaactgcagcgattcaagtgatcctctcgttattgccgcaagtatcattgggatcttgcacttgatattgtggattcttgatcgccttttcttcaaatgcgtttatcgtcgccttaaatacggtttgaaaagagggccttctacggaaggagtacctgagtccatgagggaagagtaccggcaggaacagcagagtgctgtggatgttgacgatggtcattttgtcaacatagagctggagtaa
EPI2071035                     atgagtcttctaaccgaggtcgaaacgcctaccaaaaacggatgggagtgcaactgcagcgattcaagtgaccctctcgttattgccgcaagtatcattgggatcttgcacttgatattgtggattcttgatcgccttttcttcaaatgcgtttatcgtcgccttaaatacggtttgaaaagagggccttctacggaaggagtacctgagtccatgagggaagagtaccggcaggaacagcagagtgctgtggatgttgacgatggtcattttgtcaacatagagctggagtaa
EPI2071043                     atgagtcttctaaccgaggtcgaaacgcctaccaaaaacggatgggagtgcaactgcagcgattcaagtgaccctctcgttattgccgcaagtatcattgggatcttgcacttgatattgtggattcttgatcgccttttcttcaaatgcgtttatcgtcgccttaaatacggtttgaaaagagggccttctacggaaggagtacctgagtccatgagggaagagtaccggcaggaacagcagagtgctgtggatgttgacgatggtcattttgtcaacatagagctggagtaa
EPI2071051                     atgagtcttctaaccgaggtcgaaacgcctaccaaaaacggatgggagtgcaactgcagcgattcaagtgatcctctcgttattgccgcaagtatcattgggatcttgcacttgatattgtggattcttgatcgccttttcttcaaatgcgtttatcgtcgccttaaatacggtttgaaaagagggccttctacggaaggagtacctgagtccatgagggaagagtaccggcaggaacagcagagtgctgtggatgttgacgatggtcattttgtcaacatagagctggagtaa
EPI2071059                     atgagtcttctaaccgaggtcgaaacgcctaccaaaaacggatgggagtgcaactgcagcgattcaagtgatcctctcgttattgccgcaagtatcattgggatcttgcacttgatattgtggattcttgatcgccttttcttcaaatgcgtttatcgtcgccttaaatacggtttgaaaagagggccttctacggaaggagtacctgagtccatgagggaagagtaccggcaggaacagcagagtgctgtggatgttgacgatggtcattttgtcaacatagagctggagtaa
EPI2071075                     atgagtcttctaaccgaggtcgaaacgcctaccaaaaacggatgggagtgcaactgcagcgattcaagtgatcctctcgttattgccgcaagtatcattgggatcttgcacttgatattgtggattcttgatcgccttttcttcaaatgcgtttatcgtcgccttaaatacggtttgaaaagagggccttctacggaaggagtacctgagtccatgagggaagagtaccggcaggaacagcagagtgctgtggatgttgacgatggtcattttgtcaacatagagctggagtaa
EPI2071083                     atgagtcttctaaccgaggtcgaaacgcctaccaaaaacggatgggagtgcaactgcagcgattcaagtgatcctctcgttattgccgcaagtatcattgggatcttgcacttgatattgtggattcttgatcgccttttcttcaaatgcgtttatcgtcgccttaaatacggtttgaaaagagggccttctacggaaggagtacctgagtccatgagggaagagtaccggcaggaacagcagagtgctgtggatgttgacgatggtcattttgtcaacatagagctggagtaa
EPI2071091                     atgagtcttctaaccgaggtcgaaacgcctaccaaaaacggatgggagtgcaactgcagcgattcaagtgaccctctcgttattgccgcaagtatcattgggatcttgcacttgatattgtggattcttgatcgccttttcttcaaatgcgtttatcgtcgccttaaatacggtttgaaaagagggccttctacggaaggagtacctgagtccatgagggaagagtaccggcaggaacagcagagtgctgtggatgttgacgatggtcattttgtcaacatagagctggagtaa
EPI2071099                     atgagtcttctaaccgaggtcgaaacgcctaccaaaaacggatgggagtgcaactgcagcgattcaagtgaccctctcgttattgccgcaagtatcattgggatcttgcacttgatattgtggattcttgatcgccttttcttcaaatgcgtttatcgtcgccttaaatacggtttgaaaagagggccttctacggaaggagtacctgagtccatgagggaagagtaccggcaggaacagcagagtgctgtggatgttgacgatggtcattttgtcaacatagagctggagtaa
EPI2071107                     atgagtcttctaaccgaggtcgaaacgcctaccaaaaacggatgggagtgcaactgcagcgattcaagtgaccctctcgttattgccgcaagtatcattgggatcttgcacttgatattgtggattcttgatcgccttttcttcaaatgcgtttatcgtcgccttaaatacggtttgaaaagagggccttctacggaaggagtacctgagtccatgagggaagagtaccggcaggaacagcagagtgctgtggatgttgacgatggtcattttgtcaacatagagctggagtaa
EPI2071115                     atgagtcttctaaccgaggtcgaaacgcctaccaaaaacggatgggagtgcaactgcagcgattcaagtgaccctctcgttattgccgcaagtatcattgggatcttgcacttgatattgtggattcttgatcgccttttcttcaaatgcgtttatcgtcgccttaaatacggtttgaaaagagggccttctacggaaggagtacctgagtccatgagggaagagtaccggcaggaacagcagagtgctgtggatgttgacgatggtcattttgtcaacatagagctggagtaa
EPI2071123                     atgagtcttctaaccgaggtcgaaacgcctaccaaaaacggatgggagtgcaactgcagcgattcaagtgaccctctcgttattgcctcaagtatcattgggatcttgcacttgatattgtggattcttgatcgccttttcttcaaatgcgtttatcgtcgccttaaatacggtttgaaaagagggccttctacggaaggagtacctgagtccatgagggaagagtaccggcaggaacagcagagtgctgtggatgttgacgatggtcattttgtcaacatagagctggagtaa
EPI2071131                     atgagtcttctaaccgaggtcgaaacgcctaccaaaaacggatgggagtgcaactgcagcgattcaagtgaccctctcgttattgccgcaagtatcattgggatcttgcacttgatattgtggattcttgatcgccttttcttcaaatgtgtttatcgtcgccttaaatacggtttgaaaagagggccttctacggaaggagtacctgagtccatgagggaagagtaccggcaggaacagcagagtgctgtggatgttgacgatggtcattttgtcaacatagagctggagtaa
EPI2071139                     atgagtcttctaaccgaggtcgaaacgcctaccaaaaacggatgggagtgcaactgcagcgattcaagtgaccctctcgttattgccgcaagtatcattgggatcttgcacttgatattgtggattcttgatcgccttttcttcaaatgcgtttatcgtcgccttaaatacggtttgaaaagagggccttctacggaaggagtacctgagtccatgagggaagagtaccggcaggaacagcagagtgctgtggatgttgacgatggtcattttgtcaacatagagctggagtaa
EPI2071147                     atgagtcttctaaccgaggtcgaaacgcctaccaaaaacggatgggagtgcaactgcagcgattcaagtgatcctctcgttattgccgcaagtatcattgggatcttgcacttgatattgtggattcttgatcgccttttcttcaaatgcgtttatcgtcgccttaaatacggtttgaaaagagggccttctacggaaggagtacctgagtccatgagggaagagtaccggcaggaacagcagagtgctgtggatgttgacgatggtcattttgtcaacatagagctggagtaa
EPI2071155                     atgagtcttctaaccgaggtcgaaacgcctaccaaaaacggatgggagtgcaactgcagcgattcaagtgatcctctcgttattgccgcaagtatcattgggatcttgcacttgatattgtggattcttgatcgccttttcttcaaatgcgtttatcgtcgccttaaatacggtttgaaaagagggccttctacggaaggagtacctgagtccatgagggaagagtaccggcaggaacagcagagtgctgtggatgttgacgatggtcattttgtcaacatagagctggagtaa
EPI2071163                     atgagtcttctaaccgaggtcgaaacgcctaccaaaaacggatgggagtacaactgcagcgattcaagtgatcctctcgttattgccgcaagtatcattgggatcttgcacttgatattgtggattcttgatcgccttttcttcaaatgcgtttatcgtcgccttaaatacggtttgaaaagagggccttctacggaaggagtacctgagtccatgagggaagagtaccggcaggaacagcagagtgctgtggatgttgacgatggtcattttgtcaacatagagctggagtaa
EPI2071171                     atgagtcttctaaccgaggtcgaaacgcctaccaaaaacggatgggagtgcaactgcagcgattcaagtgatcctctcgttattgccgcaagtatcattgggatcttgcacttgatattgtggattcttgatcgccttttcttcaaatgcgtttatcgtcgccttaaatacggtttgaaaagagggccttctacggaaggagtacctgagtccatgagggaagagtaccggcaggaacagcagagtgctgtggatgttgacgatggtcattttgtcaacatagagctggagtaa
EPI2071179                     atgagtcttctaaccgaggtcgaaacgcctaccaaaaacggatgggagtgcaactgcagcgattcaagtgatcctctcgttattgccgcaagtatcattgggatcttgcacttgatattgtggattcttgatcgccttttcttcaaatgcgtttatcgtcgccttaaatacggtttgaaaagagggccttctacggaaggagtacctgagtccatgagggaagagtaccggcaggaacagcagagtgctgtggatgttgacgatggtcattttgtcaacatagagctggagtaa
EPI2071187                     atgagtcttctaaccgaggtcgaaacgcctaccaaaaacggatgggagtgcaactgcagcgattcaagtgatcctctcgttattgccgcaagtatcattgggatcttgcacttgatattgtggattcttgatcgccttttcttcaaatgcgtttatcgtcgccttaaatacggtttgaaaagagggccttctacggaaggagtacctgagtccatgagggaagagtaccggcaggaacagcagagtgctgtggatgttgacgatggtcattttgtcaacatagagctggagtaa
EPI2071195                     atgagtcttctaaccgaggtcgaaacgcctaccaaaaacggatgggagtgcaactgcagcgattcaagtgaccctctcgttattgccgcaagtatcattgggatcttgcacttgatattgtggattcttgatcgccttttcttcaaatgcgtttatcgtcgccttaaatacggtttgaaaagagggccttctacggaaggagtacctgagtccatgagggaagagtaccggcaggaacagcagagtgctgtggatgttgacgatggtcattttgtcaacatagagctggagtaa
EPI2071203                     atgagtcttctaaccgaggtcgaaacgcctaccaaaaacggatgggagtgcaactgcagcgattcaagtgaccctctcgttattgccgcaagtatcattgggatcttgcacttgatattgtggattcttgatcgccttttcttcaaatgcgtttatcgtcgccttaaatacggtttgaaaagagggccttctacggaaggagtacctgagtccatgagggaagagtaccggcaggaacagcagagtgctgtggatgttgacgatggtcattttgtcaacatagagctggagtaa
EPI2071211                     atgagtcttctaaccgaggtcgaaacgcctaccaaaaacggatgggagtgcaactgcagcgattcaagtgaccctctcgttattgccgcaagtatcattgggatcttgcacttgatattgtggattcttgatcgccttttcttcaaatgcgtttatcgtcgccttaaatacggtttgaaaagagggccttctacggaaggagtacctgagtccatgagggaagagtaccggcaggaacagcagagtgctgtggatgttgacgatggtcattttgtcaacatagagctggagtaa
EPI2071219                     atgagtcttctaaccgaggtcgaaacgcctaccaaaaacggatgggagtgcaactgcagcgattcaagtgatcctctcgttattgccgcaagtatcattgggatcttgcacttgatattgtggattcttgatcgccttttcttcaaatgcgtttatcgtcgccttaaatacggtttgaaaagagggccttctacggaaggagtacctgagtccatgagggaagagtaccggcaggaacagcagagtgctgtggatgttgacgatggtcattttgtcaacatagagctggagtaa
EPI2071227                     atgagtcttctaaccgaggtcgaaacgcctaccaaaaacggatgggagtgcaactgcagcgattcaagtgaccctctcgttattgccgcaagtatcattgggatcttgcacttgatattgtggattcttgatcgccttttcttcaaatgcgtttatcgtcgccttaaatacggtttgaaaagagggccttctacggaaggagtacctgagtccatgagggaagagtaccggcaggaacagcagagtgctgtggatgttgacgatggtcattttgtcaacatagagctggagtaa
EPI2071235                     atgagtcttctaactgaggtcgaaacgcctaccaaaaacggatgggagtgcaactgcagcgattcaagtgaccctctcgttattgccgcaagtatcattgggatcttgcacttgatattgtggattcttgatcgccttttcttcaaatgcgtttatcgtcgccttaaatacggtttgaaaagagggccttctacggaaggagtacctgagtccatgagggaagagtaccggcaggaacagcagagtgctgtggatgttgacgatggtcattttgtcaacatagagctggagtaa
EPI2071243                     atgagtcttctaaccgaggtcgaaacgcctaccaaaaacggatgggagtgcaactgcagcgattcaagtgaccctctcgttattgccgcaagtatcattgggatcttgcacttgatattgtggattcttgatcgccttttcttcaaatgcgtttatcgtcgccttaaatacggtttgaaaagagggccttctacggaaggagtacctgagtccatgagggaagagtaccggcaggaacagcagagtgctgtggatgttgacgatggtcattttgtcaacatagagctggagtaa
EPI2071251                     atgagtcttctaaccgaggtcgaaacgcctaccaaaaacggatgggagtgcagctgcagcgattcaagtgaccctctcgttattgccgcaagtatcattgggatcttgcacttgatattgtggattcttgatcgccttttcttcaaatgcgtttatcgtcgccttaaatacggtttgaaaagagggccttctacggaaggagtacctgagtccatgagggaagagtaccggcaggaacagcagagtgctgtggatgttgacgatggtcattttgtcaacatagagctggagtaa
EPI2071259                     atgagtcttctaaccgaggtcgaaacgcctaccaaaaacggatgggagtgcaactgcagcgattcaagtgatcctctcgttattgccgcaagtatcattgggatcttgcacttgatattgtggattcttgatcgccttttcttcaaatgcgtttatcgtcgccttaaatacggtttgaaaagagggccttctacggaaggagtacctgagtccatgagggaagagtaccggcaggaacagcagagtgctgtggatgttgacgatggtcattttgtcaacatagagctggagtaa
EPI2071267                     atgagtcttctaaccgaggtcgaaacgcctaccaaaaacggatgggagtgcaactgcagcgattcaagtgaccctctcgttattgccgcaagtatcattgggatcttgcacttgatattgtggattcttgatcgccttttcttcaaatgcgtttatcgtcgccttaaatacggtttgaaaagagggccttctacggaaggagtacctgagtccatgagggaagagtaccggcaggaacagcagagtgctgtggatgttgacgatggtcattttgtcaacatagagctggagtaa
EPI2071275                     atgagtcttctaaccgaggtcgaaacgcctaccaaaaacggatgggagtgcaactgcagcgattcaagtgaccctctcgttattgccgcaagtatcattgggatcttgcacttgatattgtggattcttgatcgccttttcttcaaatgcgtttatcgtcgccttaaatacggtttgaaaagagggccttctacggaaggagtacctgagtccatgagggaagagtaccggcaggaacagcagagtgctgtggatgttgacgatggtcattttgtcaacatagagctggagtaa
EPI2071283                     atgagtcttctaaccgaggtcgaaacgcctaccaaaaacggatgggagtgcaactgcagcgattcaagtgatcctctcgttattgccgcaagtatcattgggatcttgcacttgatattgtggattcttgatcgccttttcttcaaatgcgtttatcgtcgccttaaatacggtttgaaaagagggccttctacggaaggagtacctgagtccatgagggaagagtaccggcaggaacagcagagtgctgtggatgttgacgatggtcattttgtcaacatagagctggagtaa
EPI2071291                     ?atggtcttcta--ccgagtcgaaacgcctaccaaaaacggatgggagtgcaactgcagcgattcaagtgatcctctcgttattgccgcaagtatcattgggatcttgcacttgatattgtggattcttgatcgccttttcttcaaatgcgtttatcgtcgccttaaatacggtttgaaaagagggccttctacggaaggagtacctgagtccatgagggaagagtaccggcaggaacagcagagtgctgtggatgttgacgatggtcattttgtcaacatagagctggagtaa
EPI2071299                     atgagtcttctaaccgaggtcgaaacgcctaccaaaaacggatgggagtgcaactgcagcgattcaagtgatcctctcgttattgccgcaagtatcattgggatcttgcacttgatattgtggattcttgatcgccttttcttcaaatgcgtttatcgtcgccttaaatacggtttgaaaagagggccttctacggaaggagtacctgagtccatgagggaagagtaccggcaggaacagcagagtgctgtggatgttgacgatggtcattttgtcaacatagagctggagtaa
EPI2071307                     atgagtcttctaaccgaggtcgaaacgcctaccaaaaacggatgggagtgcaactgcagcgattcaagtgatcctctcgttattgccgcaagtatcattgggatcttgcacttgatattgtggattcttgatcgccttttcttcaaatgcgtttatcgtcgccttaaatacggtttgaaaagagggccttctacggaaggagtacctgagtccatgagggaagagtaccggcaggaacagcagagtgctgtagatgttgacgatggtcattttgtcaacatagagctggagtaa
EPI2071315                     atgagtcttctaaccgaggtcgaaacgcctaccaaaaacggatgggagtgcaactgcagcgattcaagtgatcctctcgttattgccgcaagtatcattgggatcttgcacttgatattgtggattcttgatcgccttttcttcaaatgcgtttatcgtcgccttaaatacggtttgaaaagagggccttctacggaaggagtacctgagtccatgagggaagagtaccggcaggaacagcagagtgctgtggatgttgacaatggtcattttgtcaacatagagctggagtaa
EPI2071323                     atgagtcttctaaccgaggtcgaaacgcctaccaaaaacggatgggagtgcaactgcagcgattcaagtgatcctctcgttattgccgcaagtatcattgggatcttgcacttgatattgtggattcttgatcgccttttcttcaaatgcgtttatcgtcgccttaaatacggtttgaaaagagggccttctacggaaggagtacctgagtccatgagggaagagtaccggcaggaacagcagagtgctgtggatgttgacgatggtcattttgtcaacatagagctggagtaa
EPI2071331                     atgagtcttctaaccgaggtcgaaacgcctaccaaaaacggatgggagtgcaactgcagcgattcaagtgatcctctcgttattgccgcaagtatcattgggatcttgcacttgatattgtggattcttgatcgccttttcttcaaatgcgtttatcgtcgccttaaatacggtttgaaaagagggccttctacggaaggagtacctgagtccatgagggaagagtaccggcaggaacagcagagtgctgtggatgttgacgatggtcattttgtcaacatagagctggagtaa
EPI2071339                     atgagtcttctaaccgaggtcgaaacgcctaccaaaaacggatgggagtgcaactgcagcgattcaagtgatcctctcgttattgccgcaagtatcattgggatcttgcacttgatattgtggattcttgatcgccttttcttcaaatgcgtttatcgtcgccttaaatacggtttgaaaagagggccttctacggaaggagtacctgagtccatgagggaagagtaccggcaggaacagcagagtgctgtggatgttgacgatggtcattttgtcaacatagagctggagtaa
EPI2071347                     atgagtcttctaaccgaggtcgaaacgcctaccaaaaacggatgggagtgcaactgcagcgattcaagtgaccctctcgttattgccgcaagtatcattgggatcttgcacttgatattgtggattcttgatcgccttttcttcaaatgcgtttatcgtcgccttaaatacggtttgaaaagagggccttctacggaaggagtacctgagtccatgagggaagagtaccggcaggaacagcagagtgctgtggatgttgacgatggtcattttgtcaacatagagctggagtaa
EPI2071355                     atgagtcttctaaccgaggtcgaaacgcctaccaaaaacggatgggagtgcaactgcagcgattcaagtgaccctctcgttattgccgcaagtatcattgggatcttgcacttgatattgtggattcttgatcgccttttcttcaaatgcgtttatcgtcgccttaaatacggtttgaaaagagggccttctacggaaggagtacctgagtccatgagggaagagtaccggcaggaacagcagagtgctgtggatgttgacgatggtcattttgtcaacatagagctggagtaa
EPI2071363                     atgagtcttctaaccgaggtcgaaacgcctaccaaaaacggatgggagtgcaactgcagcgattcaagtgatcctctcgttattgccgcaagtatcattgggatcttgcacttgatattgtggattcttgatcgccttttcttcaaatgcgtttatcgtcgccttaaatacggtttgaaaagagggccttctacggaaggagtacctgagtccatgagggaagagtaccggcaggaacagcagagtgctgtggatgttgacgatggtcattttgtcaacatagagctggagtaa
EPI2071371                     atgagtcttctaaccgaggtcgaaacgcctaccaaaaacggatgggagtgcaactgcagcgattcaagtgaccctctcgttattgccgcaagtatcattgggatcttgcacttgatattgtggattcttgatcgccttttcttcaaatgcgtttatcgtcgccttaaatacggtttgaaaagagggccttctacggaaggagtacctgagtccatgagggaagagtaccggcaggaacagcagagtgctgtggatgttgacgatggtcattttgtcaacatagagctggagtaa
EPI2071379                     atgagtcttctaaccgaggtcgaaacgcctaccaaaaacggatgggagtgcaactgcagcgattcaagtgatcctctcgttattgccgcaagtatcattgggatcttgcacttgatattgtggattcttgatcgccttttcttcaaatgcgtttatcgtcgccttaaatacggtttgaaaagagggccttctacggaaggagtacctgagtccatgagggaagagtaccggcaggaacagcagagtgctgtggatgttgacgatggtcattttgtcaacatagagctggagtaa
EPI2071387                     atgagtcttctaaccgaggtcgaaacgcctaccaaaaacggatgggagtgcaactgcagcgattcaagtgaccctctcgttattgccgcaagtatcattgggatcttgcacttgatattgtggattcttgatcgccttttcttcaaatgcgtttatcgtcgccttaaatacggtttgaaaagagggccttctacggaaggagtacctgagtccatgagggaagagtaccggcaggaacagcagagtgctgtggatgttgacgatggtcattttgtcaacatagagctggagtaa
EPI2071395                     atgagtcttctaaccgaggtcgaaacgcctaccaaaaacggatgggagtgcaactgcagcgattcaagtgatcctctcgttattgccgcaagtatcattgggatcttgcacttgatattgtggattcttgatcgccttttcttcaaatgcgtttatcgtcgccttaaatacggtttgaaaagagggccttctacggaaggagtacctgagtccatgagggaagagtaccggcaggaacagcagagtgctgtagatgttgacgatggtcattttgtcaacatagagctggagtaa
EPI2071403                     atgagtcttctaaccgaggtcgaaacgcctaccaaaaacggatgggagtgcaactgcagcgattcaagtgatcctctcgttattgccgcaagtatcattgggatcttgcacttgatattgtggattcttgatcgccttttcttcaaatgcgtttatcgtcgccttaaatacggtttgaaaagagggccttctacggaaggagtacctgagtccatgagggaagagtaccggcaggaacagcagagtgctgtggatgttgacgatggtcattttgtcaacatagagctggagtaa
EPI2071411                     atgagtcttctaaccgaggtcgaaacgcctaccaaaaacggatgggagtgcaactgcagcgattcaagtgatcctctcgttattgccgcaagtatcattgggatcttgcacttgatattgtggattcttgatcgccttttcttcaaatgcgtttatcgtcgccttaaatacggtttgaaaagagggccttctacggaaggagtacctgagtccatgagggaagagtaccggcaggaacagcagagtgctgtggatgttgacgatggtcattttgtcaacatagagctggagtaa
EPI2071419                     atgagtcttctaaccgaggtcgaaacgcctaccaaaaacggatgggagtgcaactgcagcgattcaagtgatcctctcgttattgccgcaagtatcattgggatcttgcacttgatattgtggattcttgatcgccttttcttcaaatgcgtttatcgtcgccttaaatacggtttgaaaagagggccttctacggaaggagtacctgagtccatgagggaagagtaccggcaggaacagcagagtgctgtggatgttgacgatggtcattttgtcaacatagagctggagtaa
EPI2071427                     atgagtcttctaaccgaggtcgaaacgcctaccaaaaacggatgggagtgcaactgcagcgattcaagtgatcctctcgttattgccgcaagtatcattgggatcttgcacttgatattgtggattcttgatcgccttttcttcaaatgcgtttatcgtcgccttaaatacggtttgaaaagagggccttctacggaaggagtacctgagtccatgagggaagagtaccggcaggaacagcagagtgctgtggatgttgacgatggtcattttgtcaacatagagctggagtaa
EPI2071435                     atgagtcttctgaccgaggtcgaaacgcctaccaaaaacggatgggagtgcaactgcagcgattcaagtgatcctctcgttattgccgcaagtatcattgggatcttgcacttgatattgtggattcttgatcgccttttcttcaaatgcgtttatcgtcgccttaaatacggtttgaaaagagggccttctacggaaggagtacctgagtccatgagggaagagtaccggcaggaacagcagagtgctgtggatgttgacgatggtcattttgtcaacatagagctggagtaa
EPI2071443                     atgagtcttctaaccgaggtcgaaacgcctaccaaaaacggatgggagtgcaactgcagcgattcaagtgaccctctcgttattgccgcaagtatcattgggatcttgcacttgatattgtggattcttgatcgccttttcttcaaatgcgtttatcgtcgccttaaatacggtttgaaaagagggccttctacggaaggagtacctgagtccatgagggaagagtaccggcaggaacagcagagtgctgtggatgttgacgatggtcattttgtcaacatagagctggagtaa
EPI2071451                     atgagtcttctaaccgaggtcgaaacgcctaccaaaaacggatgggagtgcaactgcagcgattcaagtgaccctctcgttattgccgcaagtatcattgggatcttgcacttgatattgtggattcttgatcgccttttcttcaaatgcgtttatcgtcgccttaaatacggtttgaaaagagggccttctacggaaggagtacctgagtccatgagggaagagtaccggcaggaacagcagagtgctgtggatgttgacgatggtcattttgtcaacatagagctggagtaa
EPI2071459                     atgagtcttctaaccgaggtcgaaacgcctaccaaaaacggatgggagtgcaactgcagcgattcaagtgatcctctcgttattgccgcaagtatcattgggatcttgcacttgatattgtggattcttgatcgccttttcttcaaatgcgtttatcgtcgccttaaatacggtttgaaaagagggccttctacggaaggagtacctgagtccatgagggaagagtaccggcaggaacagcagagtgctgtggatgttgacgatggtcattttgtcaacatagagctggagtaa
EPI2071467                     atgagtcttctaaccgaggtcgaaacgcctaccaaaaacggatgggagtgcaactgcagcgattcaagtgatcctctcgttattgccgcaagtatcattgggatcttgcacttgatattgtggattcttgatcgccttttcttcaaatgcgtttatcgtcgccttaaatacggtttgaaaagagggccttctacggaaggagtacctgagtccatgagggaagagtaccggcaggaacagcagagtgctgtggatgttgacgatggtcattttgtcaacatagagctggagtaa
EPI2071475                     atgagtcttctaaccgaggtcgaaacgcctaccaaaaacggatgggagtgcaactgcagcgattcaagtgatcctctcgttattgccgcaagtatcattgggatcttgcacttgatattgtggattcttgatcgccttttcttcaaatgcgtttatcgtcgccttaaatacggtttgaaaagagggccttctacggaaggagtacctgagtccatgagggaagagtaccggcaggaacagcagagtgctgtggatgttgacgatggtcattttgtcaacatagagctggagtaa
EPI2071483                     atgagtcttctaaccgaggtcgaaacgcctaccaaaaacggatgggagtgcaactgcagcgattcaagtgaccctctcgttattgccgcaagtatcattgggatcttgcacttgatattgtggattcttgatcgccttttcttcaaatgcgtttatcgtcgccttaaatacggtttgaaaagagggccttctacggaaggagtacctgagtccatgagggaagagtaccggcaggaacagcagagtgctgtggatgttgacgatggtcattttgtcaacatagagctggagtaa
EPI2071491                     atgagtcttctaaccgaggtcgaaacgcctaccaaaaacggatgggagtgcaactgcagcgattcaagtgaccctctcgttattgccgcaagtatcattgggatcttgcacttgatattgtggattcttgatcgccttttcttcaaatgcgtttatcgtcgccttaaatacggtttgaaaagagggccttctacggaaggagtacctgagtccatgagggaagagtaccggcaggaacagcagagtgctgtggatgttgacgatggtcattttgtcaacatagagctggagtaa
EPI2071499                     atgagtcttctaaccgaggtcgaaacgcctaccaaaaacggatgggagtgcaactgcagcgattcaagtgatcctctcgttattgccgcaagtatcattgggatcttgcacttgatattgtggattcttgatcgccttttcttcaaatgcgtttatcgtcgccttaaatacggtttgaaaagagggccttctacggaaggagtacctgagtccatgagggaagagtaccggcaggaacagcagagtgctgtggatgttgacgatggtcattttgtcaacatagagctggagtaa
EPI2071507                     atgagtcttctaaccgaggtcgaaacgcctaccaaaaacggatgggagtgcaactgcagcgattcaagtgatcctctcgttattgccgcaagtatcattgggatcttgcacttgatattgtggattcttgatcgccttttcttcaaatgcgtttatcgtcgccttaaatacggtttgaaaagagggccttctacggaaggagtacctgagtccatgagggaagagtaccggcaggaacagcagagtgctgtggatgttgacgatggtcattttgtcaacatagagctggagtaa
EPI2071515                     atgagccttctaaccgaggtcgaaacgcctaccaaaaacggatgggagtgcaactgcagcgattcaagtgatcctctcgttattgccgcaagtatcattgggatcttgcacttgatattgtggattcttgatcgccttttctccaaatgcgtttatcgtcgccttaaatacggtttgaaaggagggccttctacggaaggagtacctgagtccatgagggaagagtaccggcaggaacagcagagtgctgtggatgttgacgatggtcattttgtcaacatagagctggagtaa
EPI2071523                     atgagtcttctaaccgaggtcgaaacgcctaccaaaaacggatgggagtgcaactgcagcgattcaagtgatcctctcgttattgccgcaagtgtcattgggatcttgcacttgatattgtggattcttgatcgccttttcttcaaatgcgtttatcgtcgccttaaatacggtttgaaaagagggccttctacggaaggagtacctgagtccatgagggaagagtaccggcaggaacagcagagtgctgtggatgttgacgatggtcattttgtcaacatagagctggagtaa
EPI2071531                     atgagtcttctaaccgaggtcgaaacgcctaccaaaaacggatgggagtgcaactgcagcgattcaagtgatcctctcgttattgccgcaagtatcattgggatcttgcacttgatattgtggattcttgatcgccttttcttcaaatgcgtttatcgtcgccttaaatacggtttgaaaagagggccttctacggaaggagtacctgagtccatgagggaagagtaccggcaggaacagcagagtgctgtggatgttgacgatggtcattttgtcaacatagagctggagtaa
EPI2071539                     atgagtcttctaaccgaggtcgaaacgcctaccaaaaacggatgggagtgcaactgcagcgattcaagtgaccctctcgttattgccgcaagtatcattgggatcttgcacttgatattgtggattcttgatcgccttttcttcaaatgcgtttatcgtcgccttaaatacggtttgaaaagagggccttctacggaaggagtacctgagtccatgagggaagagtaccggcaggaacagcagagtgctgtggatgttgacgatggtcattttgtcaacatagagctggagtaa
EPI2071547                     atgagtcttctaaccgaggtcgaaacgcctaccaaaaacggatgggagtgcaactgcagcgattcaagtgaccctctcgttattgccgcaagtatcattgggatcttgcacttgatattgtggattcttgatcgccttttcttcaaatgcgtttatcgtcgccttaaatacggtttgaaaagagggccttctacggaaggagtgcctgagtccatgagggaagagtaccggcaggaacagcagagtgctgtggatgttgacgatggtcattttgtcaacatagagctggagtaa
EPI2071555                     atgagtcttctaaccgaggtcgaaacgcctaccaaaaacggatgggagtgcaactgcagcgattcaagtgatcctctcgttattgccgcaagtatcattgggatcttgcacttgatattgtggattcttgatcgccttttcttcaaatgcgtttatcgtcgccttaaatacggtttgaaaagagggccttctacggaaggagtacctgagtccatgagggaagagtaccggcaggaacagcagagtgctgtggatgttgacgatggtcattttgtcaacatagagctggagtaa
EPI2071563                     atgagtcttctaaccgaggtcgaaacgcctaccaaaaacggatgggagtgcaactgcagcgattcaagtgatcctctcgttattgccgcaagtatcattgggatcttgcacttgatattgtggattcttgatcgccttttcttcaaatgcgtttatcgtcgccttaaatacggtttgaaaagagggccttctacggaaggagtacctgagtccatgagggaagagtaccggcaggaacagcagagtgctgtggatgttgacgatggtcattttgtcaacatagagctggagtaa
EPI2071571                     atgagtcttctaaccgaggtcgaaacgcctaccaaaaacggatgggagtgcaactgcagcgattcaagtgaccctctcgttattgccgcaagtatcattgggatcttgcacttgatattgtggattcttgatcgccttttcttcaaatgcgtttatcgtcgccttaaatacggtttgaaaagagggccttctacggaaggagtacctgagtccatgagggaagagtaccggcaggaacagcagagtgctgtggatgttgacgatggtcattttgtcaacatagagctggagtaa
EPI2071579                     atgagtcttctaaccgaggtcgaaacgcctaccaaaaacggatgggagtgcaactgcagcgattcaagtgatcctctcgttattgccgcaagtatcattgggatcttgcacttgatattgtggattcttgatcgccttttcttcaaatgcgtttatcgtcgccttaaatacggtttgaaaagagggccttctacggaaggagtacctgagtccatgagggaagagtaccggcaggaacagcagagtgctgtagatgttgacgatggtcattttgtcaacatagagctggagtaa
EPI2071587                     atgagtcttctaaccgaggtcgaaacgcctaccaaaaacggatgggagtgcaactgcagcgattcaagtgaccctctcgttattgccgcaagtatcattgggatcttgcacttgatattgtggattcttgatcgccttttcttcaaatgcgtttatcgtcgccttaaatacggtttgaaaagagggccttctacggaaggagtacctgagtccatgagggaagagtaccggcaggaacagcagagtgctgtggatgttgacgatggtcattttgtcaacatagagctggagtaa
EPI2071595                     atgagtcttctaaccgaggtcgaaacgcctaccaaaaacggatgggagtgcaactgcagcgattcaagtgatcctctcgttattgccgcaagtatcattgggatcttgcacttgatattgtggattcttgatcgccttttcttcaaatgcgtttatcgtcgccttaaatacggtttgaaaagagggccttctacggaaggagtacctgagtccatgagggaagagtaccggcaggaacagcagagtgctgtggatgttgacgatggtcattttgtcaacatagagctggagtaa
EPI2071603                     atgagtcttctaaccgaggtcgaaacgcctaccaaaaacggatgggagtgcaactgcagcgattcaagtgatcctctcgttattgccgcaagtatcattgggatcttgcacttgatattgtggattcttgatcgccttttcttcaaatgcgtttatcgtcgccttaaatacggtttgaaaagagggccttctacggaaggagtacctgagtccatgagggaagagtaccggcaggaacagcagagtgctgtggatgttgacgatggtcattttgtcaacatagagctggagtaa
EPI2071611                     atgagtcttctaaccgaggtcgaaacgcctaccaaaaacggatgggagtgcaactgcagcgattcaagtgaccctctcgttattgccgcaagtatcattgggatcttgcacttgatattgtggattcttgatcgccttttcttcaaatgcgtttatcgtcgccttaaatacggtttgaaaagagggccttctacggaaggagtacctgagtccatgagggaagagtaccggcaggaacagcagagtgctgtggatgttgacgatggtcattttgtcaacatagagctggagtaa
EPI2071619                     atgagtcttctaaccgaggtcgaaacgcctaccaaaaacggatgggagtgcaactgcagcgattcaagtgaccctctcgttattgccgcaagtatcattgggatcttgcacttgatattgtggattcttgatcgccttttcttcaaatgcgtttatcgtcgccttaaatacggtttgaaaagagggccttctacggaaggagtacctgagtccatgagggaagagtaccggcaggaacagcagagtgctgtggatgttgacgatggtcattttgtcaacatagagctggagtaa
EPI2071627                     atgagtcttctaaccgaggtcgaaacgcctaccaaaaacggatgggagtgcaactgcagcgattcaagtgatcctctcgttattgccgcaagtatcattgggatcttgcacttgatattgtggattcttgatcgccttttcttcaaatgcgtttatcgtcgccttaaatacggtttgaaaagagggccttctacggaaggagtacctgagtccatgagggaagagtaccggcaggaacagcagagtgctgtggatgttgacgatggtcattttgtcaacatagagctggagtaa
EPI2071635                     atgagtcttctaaccgaggtcgaaacgcctaccaaaaacggatgggagtgcaactgcagcgattcaagtgatcctctcgttattgccgcaagtatcattgggatcttgcacttgatattgtggattcttgatcgccttttcttcaaatgcgtttatcgtcgccttaaatacggtttgaaaagagggccttctacggaaggagtacctgagtccatgagggaagagtaccggcaggaacagcagagtgctgtggatgttgacgatggtcattttgtcaacatagagctggagtaa
EPI2071643                     atgagtcttctaaccgaggtcgaaacgcctaccaaaaacggatgggagtgcaactgcagcgattcaagtgaccctctcgttattgccgcaagtatcattgggatcttgcacttgatattgtggattcttgatcgccttttcttcaaatgcgtttatcgtcgccttaaatacggtttgaaaagagggccttctacggaaggagtacctgagtccatgagggaagagtaccggcaggaacagcagagtgctgtggatgttgacgatggtcattttgtcaacatagagctggagtaa
EPI2071651                     atgagtcttctaaccgaggtcgaaacgcctaccaaaaacggatgggagtgcaactgcagcgattcaagtgatcctctcgttattgccgcaagtatcattgggatcttgcacttgatattgtggattcttgatcgccttttcttcaaatgcgtttatcgtcgccttaaatacggtttgaaaagagggccttctacggaaggagtacctgagtccatgagggaagagtaccggcaggaacagcagagtgctgtggatgttgacgatggtcattttgtcaacatagagctggagtaa
EPI2071659                     atgagtcttctaaccgaggtcgaaacgcctaccaaaaacggatgggagtgcaactgcagcgattcaagtgatcctctcgttattgccgcaagtatcattgggatcttgcacttgatattgtggattcttgatcgccttttcttcaaatgcgtttatcgtcgccttaaatacggtttgaaaagagggccttctacggaaggagtacctgagtccatgagggaagagtaccggcaggaacagcagagtgctgtggatgttgacgatggtcattttgtcaacatagagctggagtaa
EPI2071667                     atgagtcttctaaccgaggtcgaaacgcctaccaaaaacggatgggagtgcaactgcagcgattcaagtgatcctctcgttattgccgcaagtatcattgggatcttgcacttgatattgtggattcttgatcgccttttcttcaaatgcgtttatcgtcgccttaaatacggtttgaaaagagggccttctacggaaggagtacctgagtccatgagggaagagtaccggcaggaacagcagagtgctgtggatgttgacgatggtcattttgtcaacatagagctggagtaa
EPI2071675                     atgagtcttctaaccgaggtcgaaacgcctaccaaaaacggatgggagtgcaactgcagcgattcaagtgatcctctcgttattgccgcaagtatcattgggatcttgcacttgatattgtggattcttgatcgccttttcttcaaatgcgtttatcgtcgccttaaatacggtttgaaaagagggccttctacggaaggagtacctgagtccatgagggaagagtaccggcaggaacagcagagtgctgtggatgttgacgatggtcattttgtcaacatagagctggagtaa
EPI2071683                     atgagtcttctaaccgaggtcgaaacgcctaccaaaaacggatgggagtgcaactgcagcgattcaagtgatcctctcgttattgccgcaagtatcattgggatcttgcacttgatattgtggattcttgatcgccttttcttcaaatgcgtttatcgtcgccttaaatacggtttgaaaagagggccttctacggaaggagtacctgagtccatgagggaagagtaccggcaggaacagcagagtgctgtggatgttgacgatggtcattttgtcaacatagagctggagtaa
EPI2071691                     atgagtcttctaaccgaggtcgaaacgcctaccaaaaacggatgggagtgcaactgcagcgattcaagtgatcctctcgttattgccgcaagtatcattgggatcttgcacttgatattgtggattcttgatcgccttttcttcaaatgcgtttatcgtcgccttaaatacggtttgaaaagagggccttctacggaaggagtacctgagtccatgagggaagagtaccggcaggaacagcagagtgctgtggatgttgacgatggtcattttgtcaacatagagctggagtaa
EPI2071699                     atgagtcttctaaccgaggtcgaaacgcctaccaaaaacggatgggagtgcaactgcagcgattcaagtgatcctctcgttattgccgcaagtatcattgggatcttgcacttgatattgtggattcttgatcgccttttcttcaaatgcgtttatcgtcgccttaaatacggtttgaaaagagggccttctacggaaggagtacctgagtccatgagggaagagtaccggcaggaacagcagagtgctgtggatgttgacgatggtcattttgtcaacatagagctggagtaa
EPI2071707                     atgagtcttctaaccgaggtcgaaacgcctaccaaaaacggatgggagtgcaactgcagcgattcaagtgaccctctcgttattgccgcaagtatcattgggatcttgcacttgatattgtggattcttgatcgccttttcttcaaatgcgtttatcgtcgccttaaatacggtttgaaaagagggccttctacggaaggagtacctaagtccatgagggaagagtaccggcaggaacagcagagtgctgtggatgttgacgatggtcattttgtcaacatagagctggagtaa
EPI2071715                     atgagtcttctaaccgaggtcgaaacgcctaccaaaaacggatgggagtgcaactgcagcgattcaagtgaccctctcgttattgccgcaagtatcattgggatcttgcacttgatattgtggattcttgatcgccttttcttcaaatgcgtttatcgtcgccttaaatacggtttgaaaagagggccttctacggaaggagtacctaagtccatgagggaagagtaccggcaggaacagcagagtgctgtggatgttgacgatggtcattttgtcaacatagagctggagtaa
EPI2071723                     atgagtcttctaaccgaggtcgaaacgcctaccaaaaacggatgggagtgcaactgcagcgattcaagtgatcctctcgttattgccgcaagtatcattgggatcttgcacttgatattgtggattcttgatcgccttttcttcaaatgcgtttatcgtcgccttaaatacggtttgaaaagagggccttctacggaaggagtacctgagtccatgagggaagagtaccggcaggaacagcagagtgctgtggatgttgacgatggtcattttgtcaacatagagctggagtaa
EPI2071731                     atgagtcttctaaccgaggtcgaaacgcctaccaaaaacggatgggagtgcaactgcagcgattcaagtgatcctctcgttattgccgcaagtatcattgggatcttgcacttgatattgtggattcttgatcgccttttcttcaaatgcgtttatcgtcgccttaaatacggtttgaaaagagggccttctacggaaggagtacctgagtccatgagggaagagtaccggcaggaacagcagagtgctgtagatgttgacgatggtcattttgtcaacatagagctggagtaa
EPI2071739                     atgagtcttctaaccgaggtcgaaacgcctaccaaaaacggatgggagtgcaactgcagcgattcaagtgaccctctcgttattgccgcaagtatcattgggatcttgcacttgatattgtggattcttgatcgccttttcttcaaatgcgtttatcgtcgccttaaatacggtttgaaaagagggccttctacggaaggagtacctaagtccatgagggaagagtaccggcaggaacagcagagtgctgtggatgttgacgatggtcattttgtcaacatagagctggagtaa
EPI2071747                     atgagtcttctaaccgaggtcgaaacgcctaccaaaaacggatgggagtgcaactgcagcgattcaagtgaccctctcgttattgccgcaagtatcattgggatcttgcacttgatattgtggattcttgatcgccttttcttcaaatgcgtttatcgtcgccttaaatacggtttgaaaagagggccttctacggaaggagtacctaagtccatgagggaagagtaccggcaggaacagcagagtgctgtggatgttgacgatggtcattttgtcaacatagagctggagtaa
EPI2071755                     atgagtcttctaaccgaggtcgaaacgcctaccaaaaacggatgggagtgcaactgcagcgattcaagtgaccctctcgttattgccgcaagtatcattgggatcttgcacttgatattgtggattcttgatcgccttttcttcaaatgcgtttatcgtcgccttaaatacggtttgaaaagagggccttctacggaaggagtacctgagtccatgagggaagagtaccggcaggaacagcagagtgctgtggatgttgacgatggtcattttgtcaacatagagctggagtaa
EPI2071763                     atgagtcttctaaccgaggtcgaaacgcctaccaaaaacggatgggagtgcaactgcagcgattcaagtgatcctctcgttattgccgcaagtatcattgggatcttgcacttgatattgtggattcttgatcgccttttcttcaaatgcgtttatcgtcgccttaaatacggtttgaaaagagggccttctacggaaggagtacctgagtccatgagggaagagtaccggcaggaacagcagagtgctgtggatgttgacgatggtcattttgtcaacatagagctggagtaa
EPI2071771                     atgagtcttctaaccgaggtcgaaacgcctaccaaaaacggatgggagtgcaactgcagcgattcaagtgatcctctcgttattgccgcaagtatcattgggatcttgcacttgatattgtggattcttgatcgccttttcttcaaatgcgtttatcgtcgccttaaatacggtttgaaaagagggccttctacggaaggagtacctgagtccatgagggaagagtaccggcaggaacagcagagtgctgtggatgttgacgatggtcattttgtcaacatagagctggagtaa
EPI2071779                     atgagtcttctaaccgaggtcgaaacgcctaccaaaaacggatgggagtgcaactgcagcgattcaagtgatcctctcgttattgccgcaagtatcattgggatcttgcacttgatattgtggattcttgatcgccttttcttcaaatgcgtttatcgtcgccttaaatacggtttgaaaagagggccttctacggaaggagtacctgagtccatgagggaagagtaccggcaggaacagcagagtgctgtggatgttgacgatggtcattttgtcaacatagagctggagtaa
EPI2071787                     atgagtcttctaaccgaggtcgaaacgcctaccaaaaacggatgggagtgcaactgcagcgattcaagtgaccctctcgttattgccgcaagtatcattgggatcttgcacttgatattgtggattcttgatcgccttttcttcaaatgcgtttatcgtcgccttaaatacggtttgaaaagagggccttctacggaaggagtacctaagtccatgagggaagagtaccggcaggaacagcagagtgctgtggatgttgacgatggtcattttgtcaacatagagctggagtaa
EPI2071795                     atgagtcttctaaccgaggtcgaaacgcctaccaaaaacggatgggagtgcaactgcagcgattcaagtgaccctctcgttattgccgcaagtatcattgggatcttgcacttgatattgtggattcttgatcgccttttcttcaaatgcgtttatcgtcgccttaaatacggtttgaaaagagggccttctacggaaggagtacctgagtccatgagggaagagtaccggcaggaacagcagagtgctgtggatgttgacgatggtcattttgtcaacatagagctggagtaa
EPI2071803                     atgagtcttctaaccgaggtcgaaacgcctaccaaaaacggatgggagtgcaactgcagcgattcaagtgaccctctcgttattgccgcaagtatcattgggatcttgcacttgatattgtggattcttgatcgccttttcttcaaatgcgtttatcgtcgccttaaatacggtttgaaaagagggccttctacggaaggagtacctaagtccatgagggaagagtaccggcaggaacagcagagtgctgtggatgttgacgatggtcattttgtcaacatagagctggagtaa
EPI2071811                     atgagtcttctaaccgaggtcgaaacgcctaccaaaaacggatgggagtacaactgcagcgattcaagtgatcctctcgttattgccgcaagtatcattgggatcttgcacttgatattgtggattcttgatcgccttttcttcaaatgcgtttatcgtcgccttaaatacggtttgaaaagagggccttctacggaaggagtacctgagtccatgagggaagagtaccggcaggaacagcagagtgctgtggatgttgacgatggtcattttgtcaacatagagctggagtaa
EPI2071819                     atgagtcttctaaccgaggtcgaaacgcctaccaaaaacggatgggagtgcaactgcagcgattcaagtgaccctctcgttattgccgcaagtatcattgggatcttgcacttgatattgtggattcttgatcgccttttcttcaaatgcgtttatcgtcgccttaaatacggtttgaaaagagggccttctacggaaggagtacctaagtccatgagggaagagtaccggcaggaacagcagagtgctgtggatgttgacgatggtcattttgtcaacatagagctggagtaa
EPI2071827                     atgagtcttctaaccgaggtcgaaacgcctaccaaaaacggatgggagtgcaactgcagcgattcaagtgaccctctcgttattgccgcaagtatcattgggatcttgcacttgatattgtggattcttgatcgccttttcttcaaatgcgtttatcgtcgccttaaatacggtttgaaaagagggccttctacggaaggagtacctaagtccatgagggaagagtaccggcaggaacagcagagtgctgtggatgttgacgatggtcattttgtcaacatagagctggagtaa
EPI2071835                     atgagtcttctaaccgaggtcgaaacgcctaccaaaaacggatgggagtgcaactgcagcgattcaagtgatcctctcgttattgccgcaagtatcattgggatcttgcacttgatattgtggattcttgatcgccttttcttcaaatgcgtttatcgtcgccttaaatacggtttgaaaagagggccttctacggaaggagtacctgagtccatgagggaagagtaccggcaggaacagcagagtgctgtggatgttgacgatggtcattttgtcaacatagagctggagtaa
EPI2071843                     atgagtcttctaaccgaggtcgaaacgcctaccaaaaacggatgggagtgcaactgcagcgattcaagtgatcctctcgttattgccgcaagtatcattgggatcttgcacttgatattgtggattcttgatcgccttttcttcaaatgcgtttatcgtcgccttaaatacggtttgaaaagagggccttctacggaaggagtacctgagtccatgagggaagagtaccggcaggaacagcagagtgctgtggatgttgacgatggtcattttgtcaacatagagctggagtaa
EPI2071851                     atgagtcttctaaccgaggtcgaaacgcctaccaaaaacggatgggagtgcaactgcagcgattcaagtgatcctctcgttattgccgcaagtatcattgggatcttgcacttgatattgtggattcttgatcgccttttcttcaaatgcgtttatcgtcgccttaaatacggtttgaaaagagggccttctacggaaggagtacctgagtccatgagggaagagtaccggcaggaacagcagagtgctgtggatgttgacgatggtcattttgtcaacatagagctggagtaa
EPI2071859                     atgagtcttctaaccgaggtcgaaacgcctaccaaaaacggatgggagtacaactgcagcgattcaagtgatcctctcgttattgccgcaagtatcattgggatcttgcacttgatattgtggattcttgatcgccttttcttcaaatgcgtttatcgtcgccttaaatacggtttgaaaagagggccttctacggaaggagtacctgagtccatgagggaagagtaccggcaggaacagcagagtgctgtggatgttgacgatggtcattttgtcaacatagagctggagtaa
EPI2071867                     atgagtcttctaaccgaggtcgaaacgcctaccaaaaacggatgggagtgcaactgcagcgattcaagtgatcctctcgttattgccgcaagtatcattgggatcttgcacttgatattgtggattcttgatcgccttttcttcaaatgcgtttatcgtcgccttaaatacggtttgaaaagagggccttctacggaaggagtacctgagtccatgagggaagagtaccggcaggaacagcagagtgctgtggatgttgacgatggtcattttgtcaacatagagctggagtaa
EPI2071875                     atgagtcttctaaccgaggtcgaaacgcctaccaaaaacggatgggagtgcaactgcagcgattcaagtgatcctctcgttattgccgcaagtatcattgggatcttgcacttgatattgtggattcttgatcgccttttcttcaaatgcgtttatcgtcgccttaaatacggtttgaaaagagggccttctacggaaggagtacctgagtccatgagggaagagtaccggcaggaacagcagagtgctgtggatgttgacgatggtcattttgtcaacatagagctggagtaa
EPI2071883                     atgagtcttctaaccgaggtcgaaacgcctaccaaaaacggatgggagtgcaactgcagcgattcaagtgatcctctcgttattgccgcaagtatcattgggatcttgcacttgatattgtggattcttgatcgccttttcttcaaatgcgtttatcgtcgccttaaatacggtttgaaaagagggccttctacggaaggagtacctgagtccatgagggaagagtaccggcaggaacagcagagtgctgtggatgttgacgatggtcattttgtcaacatagagctggagtaa
EPI2071891                     atgagtcttctaaccgaggtcgaaacgcctaccaaaaacggatgggagtgcaactgcagcgattcaagtgaccctctcgttattgccgcaagtatcattgggatcttgcacttgatattgtggattcttgatcgccttttcttcaaatgcgtttatcgtcgccttaaatacggtttgaaaagagggccttctacggaaggagtacctaagtccatgagggaagagtaccggcaggaacagcagagtgctgtggatgttgacgatggtcattttgtcaacatagagctggagtaa
EPI2071899                     atgagtcttctaaccgaggtcgaaacgcctaccaaaaacggatgggagtgcaactgcagcgattcaagtgatcctctcgttattgccgcaagtatcattgggatcttgcacttgatattgtggattcttgatcgccttttcttcaaatgcgtttatcgtcgccttaaatacggtttgaaaagagggccttctacggaaggagtacctgagtccatgagggaagagtaccggcaggaacagcagagtgctgtggatgttgacgatggtcattttgtcaacatagagctggagtaa
EPI2071907                     atgagtcttctaaccgaggtcgaaacgcctaccaaaaacggatgggagtgcaactgcagcgattcaagtgatcctctcgttattgccgcaagtatcattgggatcttgcacttgatattgtggattcttgatcgccttttcttcaaatgcgtttatcgtcgccttaaatacggtttgaaaagagggccttctacggaaggagtacctgagtccatgagggaagagtaccggcaggaacagcagagtgctgtggatgttgacgatggtcattttgtcaacatagagctggagtaa
EPI2071915                     atgagtcttctaaccgaggtcgaaacgcctaccaaaaacggatgggagtacaactgcagcgattcaagtgatcctctcgttattgccgcaagtatcattgggatcttgcacttgatattgtggattcttgatcgccttttcttcaaatgcgtttatcgtcgccttaaatacggtttgaaaagagggccttctacggaaggagtacctgagtccatgagggaagagtaccggcaggaacagcagagtgctgtggatgttgacgatggtcattttgtcaacatagagctggagtaa
EPI2071923                     atgagtcttctaaccgaggtcgaaacgcctaccaaaaacggatgggagtgcaactgcagcgattcaagtgaccctctcgttattgccgcaagtatcattgggatcttgcacttgatattgtggattcttgatcgccttttcttcaaatgcgtttatcgtcgccttaaatacggtttgaaaagagggccttctacggaaggagtacctaagtccatgagggaagagtaccggcaggaacagcagagtgctgtggatgttgacgatggtcattttgtcaacatagagctggagtaa
EPI2071931                     atgagtcttctaaccgaggtcgaaacgcctaccaaaaacggatgggagtgcaactgcagcgattcaagtgaccctctcgttattgccgcaagtatcattgggatcttgcacttgatattgtggattcttgatcgccttttcttcaaatgcgtttatcgtcgccttaaatacggtttgaaaagagggccttctacggaaggagtacctaagtccatgagggaagagtaccggcaggaacagcagagtgctgtggatgttgacgatggtcattttgtcaacatagagctggagtaa
EPI2071939                     atgagtcttctaaccgaggtcgaaacgcctaccaaaaacggatgggagtgcaactgcagcgattcaagtgatcctctcgttattgccgcaagtatcattgggatcttgcacttgatattgtggattcttgatcgccttttcttcaaatgcgtttatcgtcgccttaaatacggtttgaaaagagggccttctacggaaggagtacctgagtccatgagggaagagtaccggcaggaacagcagagtgctgtggatgttgacgatggtcattttgtcaacatagagctggagtaa
EPI2071947                     atgagtcttctaaccgaggtcgaaacgcctaccaaaaacggatgggagtgcaactgcagcgattcaagtgaccctctcgttattgccgcaagtatcattgggatcttgcacttgatattgtggattcttgatcgccttttcttcaaatgcgtttatcgtcgccttaaatacggtttgaaaagagggccttctacggaaggagtacctgagtccatgagggaagagtaccggcaggaacagcagagtgctgtggatgttgacgatggtcattttgtcaacatagagctggagtaa
EPI2071955                     atgagtcttctaaccgaggtcgaaacgcctaccaaaaacggatgggagtgcaactgcagcgattcaagtgatcctctcgttattgccgcaagtatcattgggatcttgcacttgatattgtggattcttgatcgccttttcttcaaatgcgtttatcgtcgccttaaatacggtttgaaaagagggccttctacggaaggagtacctgagtccatgagggaagagtaccgacaggaacagcagagtgctgtggatgttgacgatggtcattttgtcaacatagagctggagtaa
EPI2071963                     atgagtcttctaaccgaggtcgaaacgcctaccaaaaacggatgggagtgcaactgcagcgattcaagtgatcctctcgttattgccgcaagtatcattgggatcttgcacttgatattgtggattcttgatcgccttttcttcaaatgcgtttatcgtcgccttaaatacggtttgaaaagagggccttctacggaaggagtacctgagtccatgagggaagagtaccggcaggaacagcagagtgctgtggatgttgacgatggtcattttgtcaacatagagctggagtaa
EPI2071971                     atgagtcttctaaccgaggtcgaaacgcctaccaaaaacggatgggagtgcaactgcagcgattcaagtgaccctctcgttattgccgcaagtatcattgggatcttgcacttgatattgtggattcttgatcgccttttcttcaaatgcgtttatcgtcgccttaaatacggtttgaaaagagggccttctacggaaggagtacctaagtccatgagggaagagtaccggcaggaacagcagagtgctgtggatgttgacgatggtcattttgtcaacatagagctggagtaa
EPI2071979                     atgagtcttctaaccgaggtcgaaacgcctaccaaaaacggatgggagtgcaactgcagcgattcaagtgaccctctcgttattgccgcaagtatcattgggatcttgcacttgatattgtggattcttgatcgccttttcttcaaatgcgtttatcgtcgccttaaatacggtttgaaaagagggccttctacggaaggagtacctaagtccatgagggaagagtaccggcaggaacagcagagtgctgtggatgttgacgatggtcattttgtcaacatagagctggagtaa
EPI2071987                     atgagtcttctaaccgaggtcgaaacgcctaccaaaaacggatgggagtgcaactgcagcgattcaagtgaccctctcgttattgccgcaagtatcattgggatcttgcacttgatattgtggattcttgatcgccttttcttcaaatgcgtttatcgtcgccttaaatacggtttgaaaagagggccttctacggaaggagtacctaagtccatgagggaagagtaccggcaggaacagcagagtgctgtggatgttgacgatggtcattttgtcaacatagagctggagtaa
EPI2071995                     atgagtcttctaaccgaggtcgaaacgcctaccaaaaacggatgggagtgcaactgcagcgattcaagtgaccctctcgttattgccgcaagtatcattgggatcttgcacttgatattgtggattcttgatcgccttttcttcaaatgcgtttatcgtcgccttaaatacggtttgaaaagagggccttctacggaaggagtacctaagtccatgagggaagagtaccggcaggaacagcagagtgctgtggatgttgacgatggtcattttgtcaacatagagctggagtaa
EPI2072003                     atgagtcttctaaccgaggtcgaaacgcctaccaaaaacggatgggagtgcaactgcagcgattcaagtgaccctctcgttattgccgcaagtatcattgggatcttgcacttgatattgtggattcttgatcgccttttcttcaaatgcgtttatcgtcgccttaaatacggtttgaaaagagggccttctacggaaggagtacctgagtccatgagggaagagtaccggcaggaacagcagagtgctgtggatgttgacgatggtcattttgtcaacatagagctggagtaa
EPI2072011                     atgagtcttctaaccgaggtcgaaacgcctaccaaaaacggatgggagtgcaactgcagcgattcaagtgatcctctcgttattgccgcaagtatcattgggatcttgcacttgatattgtggattcttgatcgccttttcttcaaatgcgtttatcgtcgccttaaatacggtttgaaaagagggccttctacggaaggagtacctgagtccatgagggaagagtaccggcaggaacagcagagtgctgtggatgttgacgatggtcattttgtcaacatagagctggagtaa
EPI2072019                     atgagtcttctaaccgaggtcgaaacgcctaccaaaaacggatgggagtgcaactgcagcgattcaagtgatcctctcgttattgccgcaagtatcattgggatcttgcacttgatattgtggattcttgatcgccttttcttcaaatgcgtttatcgtcgccttaaatacggtttgaaaagagggccttctacggaaggagtacctgagtccatgagggaagagtaccggcaggaacagcagagtgctgtggatgttgacgatggtcattttgtcaacatagagctggagtaa
EPI2072027                     atgagtcttctaaccgaggtcgaaacgcctaccaaaaacggatgggagtgcaactgcagcgattcaagtgatcctctcgttattgccgcaagtatcattgggatcttgcacttgatattgtggattcttgatcgccttttcttcaaatgcgtttatcgtcgccttaaatacggtttgaaaagagggccttctacggaaggagtacctgagtccatgagggaagagtaccggcaggaacagcagagtgctgtggatgttgacgatggtcattttgtcaacatagagctggagtaa
EPI2072035                     atgagtcttctaaccgaggtcgaaacgcctaccaaaaacggatgggagtgcaactgcagcgattcaagtgatcctctcgttattgccgcaagtatcattgggatcttgcacttgatattgtggattcttgatcgccttttcttcaaatgcgtttatcgtcgccttaaatacggtttgaaaagagggccttctacggaaggagtacctgagtccatgagggaagagtaccggcaggaacagcagagtgctgtggatgttgacgatggtcattttgtcaacatagagctggagtaa
EPI2072043                     atgagtcttctaaccgaggtcgaaacgcctaccaaaaacggatgggagtgcaactgcagcgattcaagtgatcctctcgttattgccgcaagtatcattgggatcttgcacttgatattgtggattcttgatcgccttttcttcaaatgcgtttatcgtcgccttaaatacggtttgaaaagagggccttctacggaaggagtacctgagtccatgagggaagagtaccggcaggaacagcagagtgctgtggatgttgacgatggtcattttgtcaacatagagctggagtaa
EPI2072051                     atgagtcttctaaccgaggtcgaaacgcctaccaaaaacggatgggagtgcaactgcagcgattcaagtgatcctctcgttattgccgcaagtatcattgggatcttgcacttgatattgtggattcttgatcgccttttcttcaaatgcgtttatcgtcgccttaaatacggtttgaaaagagggccttctacggaaggagtacctgagtccatgagggaagagtaccggcaggaacagcagagtgctgtggatgttgacgatggtcattttgtcaacatagagctggagtaa
EPI2072059                     atgagtcttctaaccgaggtcgaaacgcctaccaaaaacggatgggagtgcaactgcagcgattcaagtgatcctctcgttattgccgcaagtatcattgggatcttgcacttgatattgtggattcttgatcgccttttcttcaaatgcgtttatcgtcgccttaaatacggtttgaaaagagggccttctacggaaggagtacctgagtccatgagggaagagtaccggcaggaacagcagagtgctgtggatgttgacgatggtcattttgtcaacatagagctggagtaa
EPI2072067                     atgagtcttctaaccgaggtcgaaacgcctaccaaaaacggatgggagtgcaactgcagcgattcaagtgatcctctcgttattgccgcaagtatcattgggatcttgcacttgatattgtggattcttgatcgccttttcttcaaatgcgtttatcgtcgccttaaatacggtttgaaaagagggccttctacggaaggagtacctgagtccatgagggaagagtaccggcaggaacagcagagtgctgtggatgttgacgatggtcattttgtcaacatagagctggagtaa
EPI2072075                     atgagtcttctaaccgaggtcgaaacgcctaccaaaaacggatgggagtgcaactgcagcgattcaagtgatcctctcgttattgccgcaagtatcattgggatcttgcacttgatattgtggattcttgatcgccttttcttcaaatgcgtttatcgtcgccttaaatacggtttgaaaagagggccttctacggaaggagtacctgagtccatgagggaagagtaccggcaggaacagcagagtgctgtggatgttgacgatggtcattttgtcaacatagagctggagtaa
EPI2072083                     atgagtcttctaaccgaggtcgaaacgcctaccaaaaacggatgggagtgcaactgcagcgattcaagtgatcctctcgttattgccgcaagtatcattgggatcttgcacttgatattgtggattcttgatcgccttttcttcaaatgcgtttatcgtcgccttaaatacggtttgaaaagagggccttctacggaaggagtacctgagtccatgagggaagagtaccggcaggaacagcagagtgctgtggatgttgacgatggtcattttgtcaacatagagctggagtaa
EPI2072091                     atgagtcttctaaccgaggtcgaaacgcctaccaaaaacggatgggagtgcaactgcagcgattcaagtgatcctctcgttattgccgcaagtatcattgggatcttgcacttgatattgtggattcttgatcgccttttcttcaaatgcgtttatcgtcgccttaaatacggtttgaaaagagggccttctacggaaggagtacctgagtccatgagggaagagtaccggcaggaacagcagagtgctgtggatgttgacgatggtcattttgtcaacatagagctggagtaa
EPI2072099                     atgagtcttctaaccgaggtcgaaacgcctaccaaaaacggatgggagtgcaactgcagcgattcaagtgatcctctcgttattgccgcaagtatcattgggatcttgcacttgatattgtggattcttgatcgccttttcttcaaatgcgtttatcgtcgccttaaatacggtttgaaaagagggccttctacggaaggagtacctgagtccatgagggaagagtaccggcaggaacagcagagtgctgtggatgttgacgatggtcattttgtcaacatagagctggagtaa
EPI2072107                     atgagtcttctaaccgaggtcgaaacgcctaccaaaaacggatgggagtgcaactgcagcgattcaagtgatcctctcgttattgccgcaagtatcattgggatcttgcacttgatattgtggattcttgatcgccttttcttcaaatgcgtttatcgtcgccttaaatacggtttgaaaagagggccttctacggaaggagtacctgagtccatgagggaagagtaccggcaggaacagcagagtgctgtggatgttgacgatggtcattttgtcaacatagagctggagtaa
EPI2072115                     atgagtcttctaaccgaggtcgaaacgcctaccaaaaacggatgggagtgcaactgcagcgattcaagtgatcctctcgttattgccgcaagtatcattgggatcttgcacttgatattgtggattcttgatcgccttttcttcaaatgcgtttatcgtcgccttaaatacggtttgaaaagagggccttctacggaaggagtacctgagtccatgagggaagagtaccggcaggaacagcagagtgctgtggatgttgacgatggtcattttgtcaacatagagctggagtaa
EPI2072123                     atgagtcttctaaccgaggtcgaaacgcctaccaaaaacggatgggagtgcaactgcagcgattcaagtgatcctctcgttattgccgcaagtatcattgggatcttgcacttgatattgtggattcttgatcgccttttcttcaaatgcgtttatcgtcgccttaaatacggtttgaaaagagggccttctacggaaggagtacctgagtccatgagggaagagtaccggcaggaaca???????????????????????????????????????????????????????
EPI2072131                     atgagtcttctaaccgaggtcgaaacgcctaccaaaaacggatgggagtgcaactgcagcgattcaagtgatcctctcgttattgccgcaagtatcattgggatcttgcacttgatattgtggattcttgatcgccttttcttcaaatgcgtttatcgtcgccttaaatacggtttgaaaagagggccttctacggaaggagtacctgagtccatgagggaagagtaccggcaggaacagcagagtgctgtggatgttgacgatggtcattttgtcaacatagagctggagtaa
EPI2072139                     atgagtcttctaaccgaggtcgaaacgcctaccaaaaacggatgggagtgcaactgcagcgattcaagtgaccctctcgttattgccgcaagtatcattgggatcttgcacttgatattgtggattcttgatcgccttttcttcaaatgcgtttatcgtcgccttaaatacggtttgaaaagagggccttctacggaaggagtacctgagtccatgagggaagagtaccggcaggaacagcagagtgctgtggatgttgacgatggtcattttgtcaacatagagctggagtaa
EPI2072147                     atgagtcttctaaccgaggtcgaaacgcctaccaaaaacggatgggagtgcaactgcagcgattcaagtgatcctctcgttattgccgcaagtatcattgggatcttgcacttgatattgtggattcttgatcgccttttcttcaaatgcgtttatcgtcgccttaaatacggtttgaaaagagggccttctacggaaggagtacctgagtccatgagggaagagtaccggcaggaacagcagagtgctgtggatgttgacgatggtcattttgtcaacatagagctggagtaa
EPI2072155                     atgagtcttctaaccgaggtcgaaacgcctaccaaaaacggatgggagtgcaactgcagcgattcaagtgatcctctcgttgttgccgcaagtatcattgggatcttgcacttgatattgtggattcttgatcgccttttcttcaaatgcgtttatcgtcgtcttaaatacggtttgaaaagagggccttctacggaaggagtacctgagtccatgagggaagagtaccggcaggaacagcagagtgctgtggatgttgacgatggtcattttgtcaacatagagctggagtaa
EPI2072163                     atgagtcttctaaccgaggtcgaaacgcctaccaaaaacggatgggagtgcaactgcagcgattcaagtgatcctctcgttattgccgcaagtatcattgggatcttgcacttgatattgtggattcttgatcgccttttcttcaaatgcgtttatcgtcgccttaaatacggtttgaaaagagggccttctacggaaggagtacctgagtccatgagggaagagtaccggcaggaacagcagagtgctgtggatgttgacgatggtcattttgtcaacatagagctggagtaa
EPI2072171                     atgagtcttctaaccgaggtcgaaacgcctaccaaaaacggatgggagtgcaactgcagcgattcaagtgatcctctcgttattgccgcaagtatcattgggatcttgcacttgatattgtggattcttgatcgccttttcttcaaatgcgtttatcgtcgccttaaatacggtttgaaaagagggccttctacggaaggagtacctgagtccatgagggaagagtaccggcaggaacagcagagtgctgtggatgttgacaatggtcattttgtcaacatagagctggagtaa
EPI2072179                     atgagtcttctaaccgaggtcgaaacgcctaccaaaaacggatgggagtgcaactgcagcgattcaagtgatcctctcgttattgccgcaagtatcattgggatcttgcacttgatattgtggattcttgatcgccttttcttcaaatgcgtttatcgtcgccttaaatacggtttgaaaagagggccttctacggaaggagtacctgagtccatgagggaagagtaccggcaggaacagcagagtgctgtggatgttgacgatggtcattttgtcaacatagagctggagtaa
EPI2072187                     atgagtcttctaaccgaggtcgaaacgcctaccaaaaacggatgggagtgcaactgcagcgattcaagtgatcctctcgttattgccgcaagtatcattgggatcttgcacttgatattgtggattcttgatcgccttttcttcaaatgcgtttatcgtcgccttaaatacggtttgaaaagagggccttctacggaaggagtacctgagtccatgagggaagagtaccgacaggaacagcagagtgctgtggatgttgacgatggtcattttgtcaacatagagctggagtaa
EPI2072195                     atgagtcttctaaccgaggtcgaaacgcctaccaaaaacggatgggagtgcaactgcagcgattcaagtgatcctctcgttattgccgcaagtatcattgggatcttgcacttgatattgtggattcttgatcgccttttcttcaaatgcgtttatcgtcgccttaaatacggtttgaaaagagggccttctacggaaggagtacctgagtccatgagggaagagtaccggcaggaacagcagagtgctgtggatgttgacgatggtcattttgtcaacatagagttggagtaa
EPI2072203                     atgagtcttctaaccgaggtcgaaacgcctaccaaaaacggatgggagtgcaactgcagcgattcaagtgatcctctcgttattgccgcaagtatcattgggatcttgcacttgatattgtggattcttgatcgccttttcttcaaatgcgtttatcgtcgccttaaatacggtttgaaaagagggccttctacggaaggagtacctgagtccatgagggaagagtaccggcaggaacagcagagtgctgtggatgttgacgatggtcattttgtcaacatagagttggagtaa
EPI2072211                     atgagtcttctaaccgaggtcgaaacgcctaccaaaaacggatgggagtgcaactgcagcgattcaagtgatcctctcgttgttgccgcaagtatcattgggatcttgcacttgatattgtggattcttgatcgccttttcttcaaatgcgtttatcgtcgtcttaaatacggtttgaaaagagggccttctacggaaggagtacctgagtccatgagggaagagtaccggcaggaacagcagagtgctgtggatgttgacgatggtcattttgtcaacatagagctggagtaa
EPI2072219                     atgagtcttctaaccgaggtcgaaacgcctaccaaaaacggatgggagtgcaactgcagcgattcaagtgatcctctcgttgttgccgcaagtatcattgggatcttgcacttgatattgtggattcttgatcgccttttcttcaaatgcgtttatcgtcgtcttaaatacggtttgaaaagagggccttctacggaaggagtacctgagtccatgagggaagagtaccggcaggaacagcagagtgctgtggatgttgacgatggtcattttgtcaacatagagctggagtaa
EPI2072227                     atgagtcttctaaccgaggtcgaaacgcctaccaaaaacggatgggagtgcaactgcagcgattcaagtgatcctctcgttattgccgcaagtatcattgggatcttgcacttgatattgtggattcttgatcgccttttcttcaaatgcgtttatcgtcgccttaaatacggtttgaaaagagggccttctacggaaggagtacctgagtccatgagggaagagtaccggcaggaacagcagagtgctgtggatgttgacgatggtcattttgtcaacatagagctggagtaa
EPI2072235                     atgagtcttctaaccgaggtcgaaacgcctaccaaaaacggatgggagtgcaactgcagcgattcaagtgatcctctcgttattgccgcaagtatcattgggatcttgcacttgatattgtggattcttgatcgccttttcttcaaatgcgtttatcgtcgccttaaatacggtttgaaaagagggccttctacggaaggagtacctgagtccatgagggaagagtaccggcaggaacagcagagtgctgtggatgttgacgatggtcattttgtcaacatagagctggagtaa
EPI2072243                     atgagtcttctaaccgaggtcgaaacgcctaccaaaaacggatgggagtgcaactgcagcgattcaagtgatcctctcgttgttgccgcaagtatcattgggatcttgcacttgatattgtggattcttgatcgccttttcttcaaatgcgtttatcgtcgtcttaaatacggtttgaaaagagggccttctacggaaggagtacctgagtccatgagggaagagtaccggcaggaacagcagagtgctgtggatgttgacgatggtcattttgtcaacatagagctggagtaa
EPI2072251                     atgagtcttctaaccgaggtcgaaacgcctaccaaaaacggatgggagtgcaactgcagcgattcaagtgatcctctcgttgttgccgcaagtatcattgggatcttgcacttgatattgtggattcttgatcgccttttcttcaaatgcgtttatcgtcgtcttaaatacggtttgaaaagagggccttctacggaaggagtacctgagtccatgagggaagagtaccggcaggaacagcagagtgctgtggatgttgacgatggtcattttgtcaacatagagctggagtaa
EPI2072259                     atgagtcttctaaccgaggtcgaaacgcctaccaaaaacggatgggagtgcaactgcagcgattcaagtgatcctctcgttattgccgcaagtatcattgggatcttgcacttgatattgtggattcttgatcgccttttcttcaaatgcgtttatcgtcgccttaaatacggtttgaaaagagggccttctacggaaggagtacctgagtccatgagggaagagtaccggcaggaacagcagagtgctgtggatgttgacgatggtcattttgtcaacatagagctggagtaa
EPI2072267                     atgagtcttctaaccgaggtcgaaacgcctaccaaaaacggatgggagtgcaactgcagcgattcaagtgatcctctcgttgttgccgcaagtatcattgggatcttgcacttgatattgtggattcttgatcgccttttcttcaaatgcgtttatcgtcgtcttaaatacggtttgaaaagagggccttctacggaaggagtacctgagtccatgagggaagagtaccggcaggaacagcagagtgctgtggatgttgacgatggtcattttgtcaacatagagctggagtaa
EPI2072275                     atgagtcttctaaccgaggtcgaaacgcctaccaaaaacgaatgggagtgcaactgcagcgattcaagtgatcctctcgttgttgccgcaagtatcattgggatcttgcacttgatattgtggattcttgatcgccttttcttcaaatgcgtttatcgtcgtcttaaatacggtttgaaaagagggccttctacggaaggagtacctgagtccatgagggaagagtaccggcaggaacagcagagtgctgtggatgttgacgatggtcattttgtcaacatagagctggagtaa
EPI2072283                     atgagtcttctaaccgaggtcgaaacgcctaccaaaaacggatgggagtgcaactgcagcgattcaagtgatcctctcgttgttgccgcaagtatcattgggatcttgcacttgatattgtggattcttgatcgccttttcttcaaatgcgtttatcgtcgtcttaaatacggtttgaaaagagggccttctacggaaggagtacctgagtccatgagggaagagtaccggcaggaacagcagagtgctgtggatgttgacgatggtcattttgtcaacatagagctggagtaa
EPI2072291                     atgagtcttctaaccgaggtcgaaacgcctaccaaaaacggatgggagtgcaactgcagcgattcaagtgatcctctcgttgttgccgcaagtatcattgggatcttgcacttgatattgtggattcttgatcgccttttcttcaaatgcgtttatcgtcgtcttaaatacggtttgaaaagagggccttctacggaaggagtacctgagtctatgagggaagagtaccggcaggaacagcagagtgctgtggatgttgacgatggtcattttgtcaacatagagctggagtaa
EPI2072299                     atgagtcttctaaccgaggtcgaaacgcctaccaaaaacggatgggagtgcaactgcagcgattcaagtgatcctctcgttattgccgcaagtatcattgggatcttgcacttgatattgtggattcttgatcgccttttcttcaaatgcgtttatcgtcgccttaaatacggtttgaaaagagggccttctacggaaggagtacctgagtccatgagggaagagtaccggcaggaacagcagagtgctgtggatgttgacgatggtcattttgtcaacatagagctggagtaa
EPI2072307                     atgagtcttctaaccgaggtcgaaacgcctaccaaaaacggatgggagtgcaactgcagcgattcaagtgatcctctcgttattgccgcaagtatcattgggatcttgcacttgatattgtggattcttgatcgccttttcttcaaatgcgtttatcgtcgccttaaatacggtttgaaaagagggccttctacggaaggagtacctgagtccatgagggaagagtaccggcaggaacagcagagtgctgtggatgttgacgatggtcattttgtcaacatagagctggagtaa
EPI2072315                     atgagtcttctaaccgaggtcgaaacgcctaccaaaaacggatgggagtgcaactgcagcgattcaagtgatcctctcgttattgccgcaagtatcattgggatcttgcacttgatattgtggattcttgatcgccttttcttcaaatgcgtttatcgtcgccttaaatacggtttgaaaagagggccttctacggaaggagtacctgagtccatgagggaagagtaccggcaggaacagcagagtgctgtggatgttgacgatggtcattttgtcaacatagagctggagtaa
EPI2072323                     atgagtcttctaaccgaggtcgaaacgcctaccaaaaacggatgggagtgcaactgcagcgattcaagtgatcctctcgttattgccgcaagtatcattgggatcttgcacttgatattgtggattcttgatcgccttttcttcaaatgcgtttatcgtcgccttaaatacggtttgaaaagagggccttctacggaaggagtacctgagtccatgagggaagagtaccggcaggaacagcagagtgctgtggatgttgacgatggtcattttgtcaacatagagctggagtaa
EPI2072331                     atgagtcttctaaccgaggtcgaaacgcctaccaaaaacggatgggagtgcaactgcagcgattcaagtgatcctctcgttattgccgcaagtatcattgggatcttgcacttgatattgtggattcttgatcgccttttcttcaaatgcgtttatcgtcgccttaaatacggtttgaaaagagggccttctacggaaggagtacctgagtccatgagggaagagtaccggcaggaacagcagagtgctgtggatgttgacgatggtcattttgtcaacatagagctggagtaa
EPI2072339                     atgagtcttctaaccgaggtcgaaacgcctaccaaaaacggatgggagtgcaactgcagcgattcaagtgatcctctcgttattgccgcaagtatcattgggatcttgcacttgatattgtggattcttgatcgccttttcttcaaatgcgtttatcgtcgccttaaatacggtttgaaaagagggccttctacggaaggagtacctgagtccatgagggaagagtaccggcaggaacagcagagtgctgtggatgttgacgatggtcattttgtcaacatagagctggagtaa
EPI2072347                     atgagtcttctaaccgaggtcgaaacgcctaccaaaaacggatgggagtgcaactgcagcgattcaagtgatcctctcgttattgccgcaagtatcattgggatcttgcacttgatattgtggattcttgatcgccttttcttcaaatgcgtttatcgtcgccttaaatacggtttgaaaagagggccttctacggaaggagtacctgagtctatgagggaagagtaccggcaggaacagcagagtgctgtggatgttgacgatggtcattttgtcaacatagagctggagtaa
EPI2072355                     atgagtcttctaaccgaggtcgaaacgcctaccaaaaacggatgggagtgcaactgcagcgattcaagtgatcctctcgttattgccgcaagtatcattgggatcttgcacttgatattgtggattcttgatcgccttttcttcaaatgcgtttatcgtcgccttaaatacggtttgaaaagagggccttctacggaaggagtacctgagtccatgagggaagagtaccggcaggaacagcagagtgctgtggatgttgacgatggtcattttgtcaacatagagctggagtaa
EPI2073451                     atgagtcttctaaccgaggtcgaaacgcctaccaaaaacggatgggagtgcaactgcagcgattcaagtgatcctctcgttattgccgcaagtatcattgggatcttgcacttgatattgtggattcttgatcgccttttcttcaaatgtgtttatcgtcgccttaaatacggtttgaaaagagggccttctacggaaggagtacctgagtccatgagggaagagtaccggcaggaacagcagagtgctgtggatgttgacgatggtcattttgtcaacatagagctggagtaa
EPI2073459                     atgagtcttctaaccgaggtcgaaacgcctaccaaaaacggatgggagtgcaactgcagcgattcaagtgatcctctcgttattgccgcaagtatcattgggatcttgcacttgatattgtggattcttgatcgccttttcttcaaatgtgtttatcgtcgccttaaatacggtttgaaaagagggccttctacggaaggagtacctgagtccatgagggaagagtaccggcaggaacagcagagtgctgtggatgttgacgatggtcattttgtcaacatagagctggagtaa
EPI2073467                     atgagtcttctaaccgaggtcgaaacgcctaccaaaaacggatgggagtgcaactgcagcgattcaagtgatcctctcgttattgccgcaagtatcattgggatcttgcacttgatattgtggattcttgatcgccttttcttcaaatgcgtttatcgtcgccttaaatacggtttgaaaagagggccttctacggaaggagtacctgagtccatgagggaagagtaccggcaggaacagcagagtgctgtggatgttgacgatggtcattttgtcaacatagagctggagtaa
EPI2073616                     atgagtcttctaaccgaggtcgaaacgcctaccaaaaacggatgggagtgcaactgcagcgattcaagtgatcctctcgttattgccgcaagtatcattgggatcttgcacttgatattgtggattcttgatcgccttttcttcaaatgcgtttatcgtcgccttaaatacggtttgaaaagagggccttctacggaaggagtacctgagtccatgagggaagagtaccggcaggaacagcagagtgctgtggatgttgacgatggtcattttgtcaacatagagctggagtaa
EPI2073619                     atgagtcttctaaccgaggtcgaaacgcctaccaaaaacggatgggagtgcaactgcagcgattcaagtgatcctctcgttattgccgcaagtatcattgggatcttgcacttgatattgtggattcttgatcgccttttcttcaaatgcgtttatcgtcgccttaaatacggtttgaaaagagggccttctacggaaggagtacctgagtccatgagggaagagtaccggcaggaacagcagagtgctgtggatgttgacgatggtcattttgtcaacatagagctggagtaa
EPI2073627                     atgagtcttctaaccgaggtcgaaacgcctaccaaaaacggatgggagtgcaactgcagcgattcaagtgatcctctcgttattgccgcaagtatcattgggatcttgcacttgatattgtggattcttgatcgccttttcttcaaatgcgtttatcgtcgccttaaatacggtttgaaaagagggccttctacggaaggagtacctgagtccatgagggaagagtaccggcaggaacagcagagtgctgtggatgttgacgatggtcattttgtcaacatagagctggagtaa
EPI2073635                     atgagtcttctaaccgaggtcgaaacgcctaccaaaaacggatgggagtgcaactgcagcgattcaagtgatcctctcgttattgccgcaagtatcattgggatcttgcacttgatattgtggattcttgatcgccttttcttcaaatgtgtttatcgtcgtcttaaatacggtttgaaaagagggccttctacggaaggagtacctgagtccatgagggaagagtaccggcaggaacagcagagtgctgtggatgttgacgatggtcattttgtcaacatagagctggagtaa
EPI2073643                     atgagtcttctaaccgaggtcgaaacgcctaccaaaaacggatgggagtgcaactgcagcgattcaagtgatcctctcgttattgccgcaagtatcattgggatcttgcacttgatattgtggattcttgatcgccttttcttcaaatgcgtttatcgtcgccttaaatacggtttgaaaagagggccttctacggaaggagtacctgagtccatgagggaagagtaccggcaggaacagcagagtgctgtggatgttgacgatggtcattttgtcaacatagagctggagtaa
EPI2073651                     atgagtcttctaaccgaggtcgaaacgcctaccaaaaacggatgggagtgcaactgcagcgattcaagtgatcctctcgttattgccgcaagtatcattgggatcttgcacttgatattgtggattcttgatcgccttttcttcaaatgcgtttatcgtcgccttaaatacggtttgaaaagagggccttctacggaaggagtacctgagtccatgagggaagagtaccggcaggaacagcagagtgctgtggatgttgacgatggtcattttgtcaacatagagctggagtaa
EPI2073659                     atgagtcttctaaccgaggtcgaaacgcctaccaaaaacggatgggagtgcaactgcagcgattcaagtgatcctctcgttattgccgcaagtatcattgggatcttgcacttgatattgtggattcttgatcgccttttcttcaaatgcgtttatcgtcgccttaaatacggtttgaaaagagggccttctacggaaggagtacctgagtccatgagggaagagtaccggcaggaacagcagagtgctgtggatgttgacgatggtcattttgtcaacatagagctggagtaa
EPI2073667                     atgagtcttctaaccgaggtcgaaacgcctaccaaaaacggatgggagtgcaactgcagcgattcaagtgatcctctcgttattgccgcaagtatcattgggatcttgcacttgatattgtggattcttgatcgccttttcttcaaatgcgtttatcgtcgccttaaatacggtttgaaaagagggccttctacggaaggagtacctgagtccatgagggaagagtaccggcaggaacagcagagtgctgtggatgttgacgatggtcattttgtcaacatagagctggagtaa
EPI2073675                     atgagtcttctaaccgaggtcgaaacgcctaccaaaaacggatgggagtgcaactgcagcgattcaagtgatcctctcgttattgccgcaagtatcattgggatcttgcacttgatattgtggattcttgatcgccttttcttcaaatgcgtttatcgtcgccttaaatacggtttgaaaagagggccttctacggaaggagtacctgagtccatgagggaagagtaccggcaggaacagcagagtgctgtggatgttgacgatggtcattttgtcaacatagagctggagtaa
EPI2073683                     atgagtcttctaaccgaggtcgaaacgcctaccaaaaacggatgggagtgcaactgcagcgattcaagtgatcctctcgttattgccgcaagtatcattgggatcttgcacttgatattgtggattcttgatcgccttttcttcaaatgcgtttatcgtcgccttaaatacggtttgaaaagagggccttctacggaaggagtacctgagtccatgagggaagagtaccggcaggaacagcagagtgctgtggatgttgacgatggtcattttgtcaacatagagctggagtaa
EPI2073691                     atgagtcttctaaccgaggtcgaaacgcctaccaaaaacggatgggagtgcaactgcagcgattcaagtgatcctctcgttattgccgcaagtatcattgggatcttgcacttgatattgtggattcttgatcgccttttcttcaaatgcgtttatcgtcgccttaaatacggtttgaaaagagggccttctacggaaggagtacctgagtccatgagggaagagtaccggcaggaacagcagagtgctgtggatgttgacgatggtcattttgtcaacatagagctggagtaa
EPI2073699                     atgagtcttctaaccgaggtcgaaacgcctaccaaaaacggatgggagtgcaactgcagcgattcaagtgatcctctcgttattgccgcaagtatcattgggatcttgcacttgatattgtggattcttgatcgccttttcttcaaatgtgtttatcgtcgccttaaatacggtttgaaaagagggccttctacggaaggagtacctgagtccatgagggaagagtaccggcaggaacagcagagtgctgtggatgttgacgatggtcattttgtcaacatagagctggagtaa
[truncated: 7,051,707 more chars]
