# Supplementary material for: Computational Structural Analysis Predicts Host-Range Promiscuity and Antiviral Resistance in North American H5N1 Lineages
Source: Comput Struct Biotechnol J. 2026 May 8;35(1):0066. doi: 10.34133/csbj.0066 (PMC13153456; doi:10.34133/csbj.0066)
Supplement: Supplementary 1 — Files S1 to S23 Figs. S24 to S30 [file csbj.0066.f1.zip › supplemental_data_file_23.phy]

 9741 2274
EPI4408515  atggatgtca atccgacttt acttttcttg aaagtgccag cgcaaaatgc
EPI4408467  ?????????? ?????????? ?????????? aaagtgccag tgcaaaatgc
EPI4408451  ?tggatgtca atccgacttt acttttcttg aaagtgccag ?gcaaaatgc
OR421129    atggatgtca atccgacttt acttttctta aaagtgccag cgcaaaatgc
OR421121    atggatgtca atccgacttt acttttctta aaagtgccag cgcaaaatgc
OR421067    atggatgtca atccgacttt acttttctta aaagtgccag cgcaaaatgc
OR421036    atggatgtca atccgacttt acttttctta aaagtgccag cgcaaaatgc
OQ789273    atggatgtca atccgacttt acttttctta aaagtgccag cgcaaaatgc
OP377612    atggatgtca atccgacttt acttttctta aaagtgccag cgcaaaatgc
PQ715607    atggatgtca atccgacttt acttttctta aaagtgccag cgcaaaatgc
PQ714023    atggatgtca atccgacttt acttttctta aaagtgccag cgcaaaatgc
PQ713959    atggatgtca atccgacttt acttttctta aaagtgccag cgcaaaatgc
OQ967378    atggatgtca atccgacttt acttttctta aaagtgccag cgcaaaatgc
OQ967162    atggatgtca atccgacttt acttttctta aaagtgccag cgcaaaatgc
OQ967082    atggatgtca atccgacttt acttttctta aaagtgccag cgcaaaatgc
OQ966146    atggatgtca atccgacttt acttttctta aaagtgccag cgcaaaatgc
OQ965258    atggatgtca atccgacttt acttttctta aaagtgccag cgcaaaatgc
OQ965250    atggatgtca atccgacttt acttttctta aaagtgccag cgcaaaatgc
OQ964466    atggatgtca atccgacttt acttttctta aaagtgccag cgcaaaatgc
OQ964018    atggatgtca atccgacttt acttttctta aaagtgccag cgcaaaatgc
OQ963730    atggatgtca atccgacttt acttttctta aaagtgccag cgcaaaatgc
OQ962810    atggatgtca atccgacttt acttttctta aaagtgccag cgcaaaatgc
OQ962458    atggatgtca atccgacttt acttttctta aaagtgccag cgcaaaatgc
OQ962450    atggatgtca atccgacttt acttttctta aaagtgccag cgcaaaatgc
OQ962418    atggatgtca atccgacttt acttttctta aaagtgccag cgcaaaatgc
OQ962378    atggatgtca atccgacttt acttttctta aaagtgccag cgcaaaatgc
OQ961898    atggatgtca atccgacttt acttttctta aaagtgccag cgcaaaatgc
OQ961754    atggatgtca atccgacttt acttttctta aaagtgccag cgcaaaatgc
OQ961722    atggatgtca atccgacttt acttttctta aaagtgccag cgcaaaatgc
OQ961714    atggatgtca atccgacttt acttttctta aaagtgccag cgcaaaatgc
OQ961290    atggatgtca atccgacttt acttttctta aaagtgccag cgcaaaatgc
OQ961282    atggatgtca atccgacttt acttttctta aaagtgccag cgcaaaatgc
OQ961210    atggatgtca atccgacttt acttttctta aaagtgccag cgcaaaatgc
OQ961194    atggatgtca atccgacttt acttttctta aaagtgccag cgcaaaatgc
OQ961170    atggatgtca atccgacttt acttttctta aaagtgccag cgcaaaatgc
OQ961122    atggatgtca atccgacttt acttttctta aaagtgccag cgcaaaatgc
OQ961082    atggatgtca atccgacttt acttttctta aaagtgccag cgcaaaatgc
OQ960754    atggatgtca atccgacttt acttttctta aaagtgccag cgcaaaatgc
OQ960738    atggatgtca atccgacttt acttttctta aaagtgccag cgcaaaatgc
OQ959898    atggatgtca atccgacttt acttttctta aaagtgccag cgcaaaatgc
OQ959874    atggatgtca atccgacttt acttttctta aaagtgccag cgcaaaatgc
OQ959706    atggatgtca atccgacttt acttttctta aaagtgccag cgcaaaatgc
OQ959594    atggatgtca atccgacttt acttttctta aaagtgccag cgcaaaatgc
OQ959490    atggatgtca atccgacttt acttttctta aaagtgccag cgcaaaatgc
OQ959426    atggatgtca atccgacttt acttttctta aaagtgccag cgcaaaatgc
OQ959130    atggatgtca atccgacttt acttttctta aaagtgccag cgcaaaatgc
OQ958706    atggatgtca atccgacttt acttttctta aaagtgccag cgcaaaatgc
OQ958394    atggatgtca atccgacttt acttttctta aaagtgccag cgcaaaatgc
OQ958218    atggatgtca atccgacttt acttttctta aaagtgccag cgcaaaatgc
OQ958050    atggatgtca atccgacttt acttttctta aaagtgccag cgcaaaatgc
OQ957994    atggatgtca atccgacttt acttttctta aaagtgccag cgcaaaatgc
OQ957978    atggatgtca atccgacttt acttttctta aaagtgccag cgcaaaatgc
OQ957946    atggatgtca atccgacttt acttttctta aaagtgccag cgcaaaatgc
OQ957930    atggatgtca atccgacttt acttttctta aaagtgccag cgcaaaatgc
OQ957826    atggatgtca atccgacttt acttttctta aaagtgccag cgcaaaatgc
OQ957818    atggatgtca atccgacttt acttttctta aaagtgccag cgcaaaatgc
OQ957778    atggatgtca atccgacttt acttttctta aaagtgccag cgcaaaatgc
OQ957658    atggatgtca atccgacttt acttttctta aaagtgccag cgcaaaatgc
OR421059    atggatgtca atccgacttt acttttctta aaagtgccag cgcaaaatgc
OR420998    atggatgtca atccgacttt acttttctta aaagtgccag cgcaaaatgc
OP269972    atggatgtca atccgacttt acttttctta aaagtgccag cgcaaaatgc
OP435198    atggatgtca atccgacttt acttttctta aaagtgccag cgcaaaatgc
OP377434    atggatgtca atccgacttt acttttctta aaagtgccag cgcaaaatgc
OP377418    atggatgtca atccgacttt acttttctta aaagtgccag cgcaaaatgc
OP221380    atggatgtca atccgacttt acttttctta aaagtgccag cgcaaaatgc
OP221364    atggatgtca atccgacttt acttttctta aaagtgccag cgcaaaatgc
OP221291    atggatgtca atccgacttt acttttctta aaagtgccag cgcaaaatgc
PQ720111    atggatgtca atccgacttt acttttctta aaagtgccag cgcaaaatgc
PQ719807    atggatgtca atccgacttt acttttctta aaagtgccag cgcaaaatgc
PQ719791    atggatgtca atccgacttt acttttctta aaagtgcctg cgcaaaatgc
PQ719631    atggatgtca atccgacttt acttttctta aaagtgccag cgcaaaatgc
PQ719399    atggatgtca atccgacttt acttttctta aaagtgccag cgcaaaatgc
PQ719359    atggatgtca atccgacttt acttttctta aaagtgccag cgcaaaatgc
PQ719303    atggatgtca atccgacttt acttttctta aaagtgccag cgcaaaatgc
PQ719135    atggatgtca atccgacttt acttttctta aaagtgccag cgcaaaatgc
PQ719087    atggatgtca atccgacttt acttttctta aaagtgccag cgcaaaatgc
PQ718567    atggatgtca atccgacttt acttttctta aaagtgccag cgcaaaatgc
PQ718207    atggatgtca atccgacttt acttttctta aaagtgccag cgcaaaatgc
PQ716703    atggatgtca atccgacttt acttttctta aaagtgccag cgcaaaatgc
PQ716159    atggatgtca atccgacttt acttttctta aaagtgccag cgcaaaatgc
PQ716119    atggatgtca atccgacttt acttttctta aaagtgccag cgcaaaatgc
PQ715975    atggatgtca atccgacttt acttttctta aaagtgccag cgcaaaatgc
PQ715727    atggatgtca atccgacttt acttttctta aaagtgccag cgcaaaatgc
PQ715543    atggatgtca atccgacttt acttttctta aaagtgccag cgcaaaatgc
PQ715375    atggatgtca atccgacttt acttttctta aaagtgccag cgcaaaatgc
PQ715359    atggatgtca acccgacttt acttttctta aaagtgccag cgcaaaatgc
PQ715327    atggatgtca atccgacttt acttttctta aaagtgccag cgcaaaatgc
PQ715191    atggatgtca atccgacttt acttttctta aaagtgccag cgcaaaatgc
PQ715055    atggatgtca atccgacttt acttttctta aaagtgccag cgcaaaatgc
PQ714943    atggatgtca atccgacttt acttttctta aaagtgccag cgcaaaatgc
PQ714847    atggatgtca atccgacttt acttttctta aaagtgccag cgcaaaatgc
EPI3785368  atggatgtca atccgacctt actcttcttg aaagttccag cgcaaaatgc
EPI3785384  atggatgtca atccgacctt actcttcttg aaagttccag cgcaaaatgc
EPI3785392  atggatgtca atccgacctt actcttcttg aaagttccag cgcaaaatgc
EPI3785336  atggatgtca atccgacctt actcttcttg aaagttccag cgcaaaatgc
EPI4402500  atggatgtca atccgacttt acttttctta aaagtgccag cgcaaaatgc
EPI3785344  atggatgtca atccgacctt actcttcttg aaagttccag cgcaaaatgc
EPI3785352  atggatgtca atccgacctt actcttcttg aaagttccag cgcaaaatgc
EPI3785360  atggatgtca atccgacctt actcttcttg aaagttccag cgcaaaatgc
EPI2240740  atggatgtca atccgacttt acttttctta aaagtgccag cgcaagatgc
EPI3785328  atggatgtca atccgacctt actcttcttg aaagttccag cgcaaaatgc
EPI3785272  ?????????? ?????acctt actcttcttg aaagttccag cgcaaaatgc
EPI2240716  atggatgtca atccgacttt acttttctta aaagtgccag cgcaagatgc
EPI3785280  atggatgtca atccgacctt actcttcttg aaagttccag cgcaaaatgc
EPI2240708  atggatgtca atccgacttt acttttctta aaagtgccag cgcaagatgc
EPI2240732  atggatgtca atccgacttt acttttctta aaagtgccag cgcaagatgc
EPI3785494  atggatgtca atccgacctt actcttcttg aaagttccag cgcaaaatgc
EPI3785502  atggatgtca atccgacctt actcttcttg aaagttccag cgcaaaatgc
EPI3785510  atggatgtca atccgacctt actcttcttg aaagttccag cgcaaaatgc
EPI3785462  atggatgtca atccgacctt actcttcYtg aaagttccag cgcaaaatgc
EPI3785470  atggatgtca atccgacctt actcttcctg aaagttccag cgcaaaatgc
EPI3785478  atggatgtca atccgacctt actcttcctg aaagttccag cgcaaaatgc
EPI3785430  atggatgtca atccgacctt actcttcttg aaagttccag cgcaaaatgc
EPI3785446  atggatgtca atccgacctt actcttcYtg aaagttccag cgcaaaatgc
EPI3785400  atggatgtca atccgacctt actcttcttg aaagttccag cRcaaaatgc
EPI3785414  atggatgtca atccgacctt actcttcttg aaagttccag cRcaaaatgc
EPI3785422  atggatgtca atccgacctt actcttcttg aaagttccag cgcaaaatgc
EPI3785132  atggatgtca atccgacctt actcttcttg aaagttccag cgcaaaatgc
EPI3785148  atggatgtca atccgacctt actcttcttg aaagttccag cgcaaaatgc
EPI3785096  atggatgtca atccgacctt actcttcttg aaagttccag cgcaaaatgc
EPI3785104  atggatgtca atccgacctt actcttcttg aaagttccag cgcaaaatgc
EPI3785119  atggatgtca atccgacctt actcttcttg aaagttccag cgcaaaatgc
EPI3785080  atggatgtca atccgacctt actcttcttg aaagttccag cgcaaaatgc
EPI3785088  ?????????? ?????????? ?????????? ?????????? ??????????
EPI3785040  atggatgtca atccgacctt actcttcttg aaagttccag cgcaaaatgc
EPI3785248  atggatgtca atccgacctt actcttcYtg aaagttccag cgcaaaatgc
EPI3785264  atggatgtca atccgacctt actcttcttg aaagttccag cgcaaaatgc
EPI3785212  ?????????? ?????????? ?????????? ?????????? ??????????
EPI3785224  atggatgtca atccgacctt actcttcttg aaagttccag cgcaaaatgc
EPI2278303  atgat????? gcacgacttt a??tttctta a????gtcag cgcaa?atgc
EPI2278311  atggatgtca atccgacttt acttttctta aaagtgccag cgcaagatgc
EPI3785197  atggatgtca atccgacctt actcttcttg aaagttccag cgcaaaatgc
EPI2278287  atggatg--- ---------- ---------- ---------- -------tgc
EPI2278295  atggatgtca atccgacttt acttttctta aaagtgccag cgcaagatgc
EPI2278335  ????atgtc? atccgacttc ???tttctta aaagcac??? ?gcaagatgc
EPI3785163  atggatgtca atccgacctt actcttcttg aaagttccag cgcaaaatgc
EPI2278343  atggatgtca atccgacttt acttttctta aaagtgccag cgcaagatgc
EPI3785171  atggatgtca atccgacctt actcttcttg aaagttccag cgcaaaatgc
EPI2278319  atggatgtca atccgacttt acttttctta aaagtgccag cgcaagatgc
EPI1918763  atggatgtca atccgacttt acttttctta aaagtgccag cgcaaaatgc
EPI2278239  atggatgtca atc??acttt actttct??? aaagtgccag cgcaagatgc
EPI2278247  atggatgtca atccgacttt acttttct?? aaaatgccag cgcaagatgc
EPI1956654  atggatgtca atccgacttt acttttctta aaagtgccag cgcaagatgc
EPI2278223  ?????????? ?????acttt a??tttctta aaa??????? ????agatgc
EPI2278231  atggatgtca atccgacttt acttttctta aaagtgccag cgcaagatgc
EPI2278271  ?????????? ?????????? ?????????? ?????????? ??????????
EPI2278279  ?????????? ?????????? ?????tctta aaagtgccag tgcaagatgc
EPI2278255  atggatgtca atccgacttt acttttctta aaagtgccag cgcaagatgc
EPI2278263  atggatgtca atccgacttt acttttctta aaagtgccag cgcaagatgc
EPI1956638  atggatgtca atccgacttt acttttctta aaagtgccag cgcaagatgc
EPI2278175  atggatgtca atccgacttt acttttctta aaagtgccag cgcaagatgc
EPI2278183  atggatgtca atccgacttt acttttctta aaagtgccag cgcaagatgc
EPI2278159  atggatgtca atccgacttt acttttctta aaagtgccag cgcaagatgc
EPI2278167  atggatgtca atccgacttt acttttctta aaagtgccag tgcaagatgc
EPI2278207  atggatgtca atccgacttt acttttctta aaagtgccag cgcaagatgc
EPI2278215  ?tggatgtca atccgacttt acttttctta aaagtgccag cgcaagatgc
EPI2278191  atggatgtca atccgacttt acttttctta aaagtgccag cgcaagatgc
EPI2278199  atggatgtca atccgacttt acttttctta aaagtgccag cgcaagatgc
EPI2278111  at??atgtca atccgacttt acttttctta aaa??gccag cgcaagatcc
EPI4148575  atggatgtca atccgacctt actcttcttg aaagttccag cgcaaaatgc
EPI2278119  ?????????? ?????????? ?????????? ?????????? ??????????
EPI2278095  atggatgtca atccgacttt acttttctta aaagtgccag cgcaagatgc
EPI4148564  ?????????? ?????????? ???cttcttg aaagttccag cgcaaaatgc
EPI2278103  atgga----- ---------- ---------- -----tccag cgcaagatgc
EPI2278143  atggatgtca atccgacttt acttttctta aaagtgccag cgcaagatgc
EPI2278151  atggatgtca atccgacttt acttttctta aaagtgccag cgcaagatgc
EPI2278127  atggatgtca atccgacttt acttttctta aaagtgccag cgcaagatgc
EPI2278135  atggatgtca atcca??ctt acttt??cta aaagtgccag cgc?agatgc
EPI2278047  ?????????? ???cgacttt acttttctta aaagtgccag cgcaagatgc
EPI2278055  atggatgtca atccgacttt acttttctta aaagtgccag cgcaagatgc
EPI2278031  atggatgtca atccgacttt acttttctta aaagtgccag tgcaagatgc
EPI2278039  atggatgtca atccgacttt acttttctta aaagtgccag cgcaagatgc
EPI2278079  atggatgtca atccgacttt acttttctta aaagtgccag cgcaagatgc
EPI2278087  atggatgtca atccgacttt acttttctta aaagtgccag cgcaagatgc
EPI2278063  ?????????? ?????????? ?????????? ?????????? ????agatgc
EPI2278071  atggatgtca atccgacttt acttttctta aaagtgccag cgcaagatgc
EPI3785622  atggatgtca atccgacctt actcttcttg aaagttccag cgcaaaatgc
EPI2277983  atggatgtca atccgacttt acttttctta aaagtgccag tgcaagatgc
EPI2277991  atggatgtca atccgaccct acttttctta aaagtgccag cgcaagatgc
EPI2277967  atggatgtca atccgacttt acttttctta aaagtgccag cgcaagatgc
EPI3785641  atggatgtca atccgacctt actcttcttg aaagttccag cgcaaaatgc
EPI2277975  atggatgtca atccgacttt acttttctta aaagtgccag cgcaagatgc
EPI3785590  ?????????? ?????????? ?????????? ?????????? ??????????
EPI2278015  atggatgtca atccgacttt acttttctta aaagtgccag tgcaagatgc
EPI3785598  ???gatgtca atccgacctt actcttcttg aaagttccag cgcaaaatgc
EPI2278023  atggatgtca atccgacttt acttttctta aaagtgccag cgcaagatgc
EPI2277999  atggatgtca atccgacttt acttttctta aaagtgccag cgcaagatgc
EPI2278007  atggatgtca atccgacttt acttttctta aaagtgccag cgcaagatgc
EPI3785558  atggatgtca atccgacctt actcttcttg aaagttccag cgcaaaatgc
EPI2277919  atggatgtca atccgacttt acttttctta aaagtgccag cgcaagatgc
EPI3785566  atggatgtca atccgacctt actcttcttg aaagttccag cgcaaaatgc
EPI2277927  atggatgtca atccgacttt acttttctta aaagtgccag cgcaagatgc
EPI2277903  atggatgtca atccgacttt acttttctta aaagtgccag tgcaagatgc
EPI3785582  atggatgtca atccgacctt actcttcttg aaagttccag cgcaaaatgc
EPI2277951  atggatgtca atccgacttt acttttctta aaagtgccag cgcaagatgc
EPI3785534  ?????????? ?????acctt actcttcttg aaagttccag cgcaaaatgc
EPI2277959  ?????????? ?????????? ?????????? ?????????? ??????????
EPI3785542  atggatgtca atccgacctt actcttcttg aaagttccag cgcaaaatgc
EPI2277935  atggatgtca atccgacttt acttttctta aaagtgccag cgcaagatgc
EPI2277943  atggatgtca atccgacttt acttttctta aaagtgccag cgcaagatgc
EPI3785745  ?????????? ?????????? ?????????? ?????????? ??????????
EPI3785713  atggatgtca atccgacctt actcttcttg aaagttccag cgcaaaatgc
EPI2277887  atggatgtca atccgacttt acttttctta aaagtgccag tgcaagatgc
EPI3785721  atggatgtca atccgacctt actcttcttg aaagttccag cgcaaaatgc
EPI2277895  ?????????? ??tccacttt acttttctta aaagtgccag cgcaagatgc
EPI2277871  atggatgtca atccgacttt acttttctta aaagtgccag cgcaagatgc
EPI2277879  atggatgtca atccgacttt acttttctta aaagtgccag tgcaagatgc
EPI1994416  atggatgtca atccgactct acttttctta aaagtgccag cgcaaaatgc
EPI3785681  atggatgtca atccgacctt actcttcttg aaagttccag cgcaaaatgc
EPI3785689  atggatgtca atccgacctt actcttcttg aaagttccag cgcaaaatgc
EPI3785649  atggatgtca atccgacctt actcttcttg aaagttccag cgcaaaatgc
EPI3785657  atggatgtca atccgacYtt actcttcttg aaagttccag cgcaaaatgc
EPI3785673  atggatgtca atccgacctt actcttcttg aaagttccag cgcaaaatgc
EPI4148933  atggatgtca atccgacttt acttttctta aaagtgccag cgcaagatgc
EPI4148911  atggatgtca atccgacttt acttttYtta aaagtgccag cgcaagatgc
EPI4148919  atggatgtca atccgacttt acttttctta aaagtgccag cgcaagatgc
EPI2277815  ?????????? ?????????? ?????????? ?????????? ??????????
EPI4148903  atggatgtca atccgacttt acttttctta aaagtgccag cgcaagatgc
EPI2277823  atggatgtca atccgacttt acttttctta aaagtgccag tgcaagatgc
EPI4148885  atggatgtca atccgacctt acttttctta aaagtgccag cgcaagatgc
EPI4148893  atggatgtca atccgacttt acttttctta aaagtgccag cgcaagatgc
EPI2277807  ?????????? ?????????? ?????????? ?????????? ??????????
EPI4148869  atggatgtca atccgacttt acttttctta aaagtgccag cgcaagatgc
EPI4148856  atggatgtca atccgacttt acttttctta aaagtgccag cgcaagatgc
EPI4148840  atggatgtca atccgacttt acttttctta aaagtgccag cgcaagatgc
EPI4148848  ?????????? ?????????? ?????????? ?????????? ??????????
EPI4148832  atggatgtca atccgacttt acttttctta aaagtgccag cgcaagatgc
EPI4149043  atggatgtca atccgacttt acttttctta aaagtgccag cgcaagatgc
EPI4149051  atggatgtca atccgacttt acttttctta aaagtgccag cgcaagatgc
EPI4149027  atggatgtca atccgacttt acttttctta aaagtgccag cgcaagatgc
EPI4149035  atggatgtca atccgacttt acttttctta aaagtgccag cgcaagatgc
EPI4149011  atggatgtca atccgacttt acttttctta aaagtgccag cgcaagatgc
EPI4149019  atggatgtca atccgacttt acttttctta aaagtgccag cgcaagatgc
EPI4149003  atggatgtca atccgacttt acttttctta aaagtgccag cgcaagatgc
EPI4148981  atggatgtca atccgacttt acttttctta aaagtgccag cgcaagatgc
EPI4148989  atggatgtca atccgacttt acttttctta aaagtgccag cgcaagatgc
EPI4148965  atggatgtca atccgacttt acttttctta aaagttccag cgcaagatgc
EPI4148973  atggatgtca atccgacttt acttttctta aaagtgccag cgcaagatgc
EPI4148957  atggatgtca atccgacttt acttttctta aaagtgccag cgcaagatgc
EPI4148693  ??ggatgtca atccgacctt actcttcttg aaagttccag cgcaaaatgc
EPI4148677  ?????????? ?????????? ?????????? ?????????? ?gcaaaatgc
EPI4148685  ?????????? ?????????? ???cttcttg aaagttccag cgcaaaatgc
EPI4148661  ?????????? ?????????? ???cttcttg aaagttccag cgcaaaatgc
EPI4148669  ?????????? ?????????? ???cttcttg aaagttccag cgcaaaatgc
EPI4148653  ?????????? ?????????? ?????????? ?????????? ?gcaaaatgc
EPI4148637  ?????????? ?????????? ???cttcttg aaagttccag cgcaaaatgc
EPI4148613  ?????????? ?????????? ?????????? ????ttccag cgcaaaatgc
EPI2759286  atggatgtca atccgactct acttttctta aaagtgccag cgcaagatgc
EPI4148597  atggatgtca atccgacctt actcttcttg aaagttccag cgcaaaatgc
EPI4148605  ?????????? ?????????? ???cttcttg aaagttccag cgcaaaatgc
EPI4148583  atggatgtca atccgacctt actcttcttg aaagttccag cgcaaaatgc
EPI4148811  atggatgtca atccgacttt acttttctta aaagtgccag cgcaagatgc
EPI4148819  atggatgtca atccgacttt acttttctta aaagtgccag cgcaagatgc
EPI4148795  atggatgtca atccgacttt acttttcttg aaagtgccag cgcaagatgc
EPI4148787  atggatgtca atccgacttt acttttcttg aaagtgccag cgcaagatgc
EPI4148762  ?????????? ?????????? ?????????? ?????????? ????????gc
EPI4148722  ?????????? ?????acctt actcttcttg aaagttccag cgcaaaatgc
EPI4148714  ?????????? ?????????? ?????tcttg aaagttccag cgcaaaatgc
EPI4149382  atggatgtca atccgacttt acttttctta aaagtgccag cgcaagatgc
EPI4149390  atggatgtca atccgacttt acttttctta aaagtgccag cgcaagatgc
EPI4149358  atggatgtca atccgacttt acttttctta aaagtgccag cgcaagatgc
EPI4149366  atggatgtca atccgacttt acttttctta aaagtgccag cgcaagatgc
EPI4149342  atggatgtca atccgacttt acttttctta aaagtgccag cgcaagatgc
EPI4149350  atggatgtca atccgacttt acttttctta aaagtgccaa cgcaagatgc
EPI4149326  atggatgtca atccgacttt acttttctta aaagtgccag cgcaagatgc
EPI4149334  atggatgtca atccgacttt acttttctta aaagtgccag cgcaagatgc
EPI4149310  atggatgtca atccgacttt acttttctta aaagtgccag cgcaagatgc
EPI4149318  atggatgtca atccgacttt acttttctta aaagtgccag cgcaagatgc
EPI4149294  atggatgtca atccgacttt acttttctta aaagtgccag cgcaagatgc
EPI4149302  atggatgtca atccgacttt acttttctta aaagtgccag cgcaagatgc
EPI4149283  atggatgtca atccgacttt acttttctta aaagtgccag cgcaagatgc
EPI4149488  atggatgtca atccgacttt acttttctta aaagttccag cgcaagatgc
EPI4149472  atggatgtca atccgacttt acttttctta aaagtgccag cgcaagatgc
EPI4149480  atggatgtca atccgacttt acttttctta aaagtgccag cgcaagatgc
EPI4149456  atggatgtca atccgacttt acttttctta aaagtgccag cgcaagatgc
EPI4149464  atggatgtca atccgacttt acttttctta aaagtgccag cgcaagatgc
EPI4149440  atggatgtca atccgacttt acttttctta aaagtgccag cgcaagatgc
EPI4149448  atggatgtca atccgacttt acttttctta aaagtgccag cgcaagatgc
EPI4149424  atggatgtca atccgacttt acttttctta aaagtgccag cgcaagatgc
EPI4149408  atggatgtca atccgacttt acttttctta aaagtgccag cgcaagatgc
EPI4149416  atggatgtca atccgacttt acttttctta aaagtgccag cgcaagatgc
EPI4149400  atggatgtca atccgacttt acttttctta aaagtgccag cgcaagatgc
EPI4149150  atggatgtca atccgacttt acttttctta aaagtgccag cgcaagatgc
EPI2794531  atggatgtca atccgacttt acttttctta aaagtgccag cgcaagatgc
EPI4149158  atggatgtca atccgacttt acttttctta aaagtgccag cgcaagatgc
EPI4149142  atggatgtca atccgacttt acttttctta aaagtgccag cgcaagatgc
EPI4149121  atggatgtca atccgacttt acttttctta aaagtgccag cgcaagatgc
EPI4149129  atggatgtca atccgacttt acttttctta aaagtgccag cgcaagatgc
EPI2509913  atggatc??? ????????tt acttttctta aaagttccag cgcaagatgc
EPI4149113  atggatgtca atccgacttt acttttctta aaagtgccag cgcaagatgc
EPI2509921  ?????????? ?????????? ?????????? ?????????? ??????????
EPI4149101  atggatgtca atccgacttt acttttctta aaagtgccag cgcaagatgc
EPI4149082  atggatgtca atccgacttt acttttctta aaagtgccag cgcaagatgc
EPI4149090  atggatgtca atccgacttt acttttctta aaagtgccag cgcaagatgc
EPI2509865  atggatgtca atccgacttt acttttctta aaagtgccag tgcaagatgc
EPI4149061  atggatgtca atccgacttt acttttctta aaagtgccag cgcaagatgc
EPI4149275  atggatgtca atccgacttt acttttctta aaagtgccag cgcaagatgc
EPI4149259  atggatgtca atccgacttt acttttctta aaagtgccag cgcaagatgc
EPI2233128  ?????????? ?????????? ?????????? ?????????? ??????????
EPI4149267  atggatgtca atccgacttt acttttctta aaagtgccag cgcaagatgc
EPI4149235  atggatgtca atccgacttt acttttctta aaagtgccag cgcaagatgc
EPI2296221  atggatgtca atccgacttt acttttctta aaagtgccag cgcaagatgc
EPI4149211  atggatgtca atccgacttt acttttctta aaagtgccag cgcaagatgc
EPI2233144  atggat???? ?????????? ?????????? ?????????? ?????????c
EPI4149190  atggatgtca atccgacttt acttttctta aaagtgccag cgcaagatgc
EPI4149166  atggatgtca atccgacttt acttttctta aaagtgccag cgcaagatgc
EPI4149174  atggatgtca atccgacttt acttttctta aaagtgccag cgcaagatgc
EPI3783443  atggatgtca atccgacttt acttttctta aaagtgccag cgcaagatgc
EPI3783459  atggatgtca atccgacctt actcttcttg aaagttccag cgcaaaatgc
EPI3783411  atggatgtca atccgacctt actcttcttg aaagttccag cgcaaaatgc
EPI3783426  atggatgtca atccgacttt acttttctta aaagtgccag cgcaaaatgc
EPI3783427  atggatgtca atccgacctt actcttcttg aaagttccag cgcaaaatgc
EPI3783442  atggatgtca atccgacttt acttttctta aaagtgccag cgcaaaatgc
EPI2296232  atggatgtca atccgacttt acttttctta aaagtgccag cgcaagatgc
EPI3783379  atggatgtca atccgacctt actcttcttg aaagttccag cgcaaaatgc
EPI3783394  atggatgtca atccgacttt acttttctta aaagtgccag cgcaaaatgc
EPI3783395  atggatgtca atccgacctt actcttcttg aaagttccag cgcaaaatgc
EPI3783410  atggatgtca atccgacttt acttttctta aaagtgccag cgcaaaatgc
EPI3783347  atggatgtca atccgacctt actcttcttg aaagttccag ctcaaaatgc
EPI3783363  atggatgtca atccgacctt actcttcttg aaagttccag cgcaaaatgc
EPI4311095  atggatgtca atccgactct acttttctta aaagtgccag cgcaagatgc
EPI3783587  atggatgtca atccgacttt actcttcttg aaagttccag cgcaaaatgc
EPI3783539  atggatgtca atccgacctt actcttcttg aaagttccag cgcaaaatgc
EPI3783562  atggatgtca atccgacctt actattcttg aaagttccag cgcaaaatgc
EPI3783507  atggatgtca atccgacctt actcttcttg aaagttccag cgcaaaatgc
EPI3783522  atggatgtca atccgacctt actcttcttg aaagttccag cgcaaaatgc
EPI3783523  atggatgtca atccgacttt acttttctta aaagtgccag cgcaagatgc
EPI3783475  atggatgtca atccgacctt actcttcttg aaagttccag cgcaaaatgc
EPI3783490  atggatgtca atccgacctt actcttcttg aaagttccag cgcaaaatgc
EPI3783491  atggatgtca atccgacctt actcttcttg aaagttccag cgcaaaatgc
EPI3783506  atggatgtca atccgacctt actcttcttg aaagttccag cgcaaaatgc
EPI3783214  atggatgtca atccgacttt acttttcttg aaagttccag cgcaaaatgc
EPI3783330  atggatgtca atccgacttt acttttctta aaagtgccag cgcaaaatgc
EPI3783331  atggatgtca atccgacctt actcttcttg aaagttccag cgcaaaatgc
EPI3783286  atggatgtca atccgacttt acttttctta aaagtgccag cgcaaaatgc
EPI3783294  atggatgtca atccgacttt acttttctta aaagtgccag cgcaaaatgc
EPI3783254  atggatgtca atccgacttt acttttctta aaagtgccag cgcaaaatgc
EPI3783222  atggatgtca atccgacttt acttttctta aaagtgccag cgcaaaatgc
EPI3783246  atggatgtca atccgacttt acttttctta aaagtgccag cgcaaaatgc
EPI3783969  atggatgtca atccgacttt acttttcttg aaagttccag cgcaaaatgc
EPI3783972  atggatgtca atccgacctt actcttcttg aaagttccag cgcaaaatgc
EPI3783924  atggatgtca atccgacctt actcttcttg aaagttccag cgcaaaatgc
EPI3783945  atggatgtca atccgacctt actcttcttg aaagttccag cgcaaaatgc
EPI3783948  atggatgtca atccgacctt actcttcttg aaagttccag cgcaaaatgc
EPI3783897  atggatgtca atccgacctt actcttcttg aaagttccag cgcaaaatgc
EPI3783900  atggatgtca atccgacctt actcttcttg aaagttccag cgcaaaatgc
EPI3783876  atggatgtca atccgacctt actcttcttg aaagttccag cgcaaaatgc
EPI3784058  atggatgtca atccgacctt actcttctta aaagttccag cgcaaaatgc
EPI3784059  atggatgtca atccgacttt actcttcttg aaagttccag cgcaaaatgc
EPI3784019  atggatgtca atccgacttt actcttcttg aaagttccag cgcaaaatgc
EPI3783994  atggatgtca atccgacctt actcttcttg aaagttccag cgcaaaatgc
EPI3783995  atggatgtca atccgacctt actcttcttg aaagttccag cgcaaaatgc
EPI3784018  atggatgtca atccgacctt actcttcttg aaagttccag cgcaaaatgc
EPI3783706  atggatgtca atccgacctt actcttcttg aaagttccag cgcaaaatgc
EPI3783682  atggatgtca atccgacttt acttttcttg aaagttccag cgcaaaatgc
EPI3783635  atggatgtca atccgacctt actcttcttg aaagttccag cgcaaaatgc
EPI3783659  atggatgtca atccgacttt acttttcttg aaagttccag cgcaaaatgc
EPI3783611  atggatgtca atccgacttt actcttcttg aaagttccag cgcaaaatgc
EPI2315248  atggatgtca atccgacttt acttttctta aaagtgccag cgcaagatgc
EPI3783852  atggatgtca atccgacctt actcttcttg aaagttccag cgcaaaatgc
EPI3783800  atggatgtca atccgacctt actcttcttg aaagttccag cgcaaaatgc
EPI3783802  atggatgtca atccgacctt actcttcttg aaagttccag cgcaaaatgc
EPI3783778  atggatgtca atccgacttt actcttcttg aaagttccag cgcaaaatgc
EPI3783730  atggatgtca atccgacctt actcttcttg aaagttccag cgcaaaatgc
EPI3783754  atggatgtca atccgacctt actcttcttg aaagttccag cgcaaaatgc
EPI3784486  atggatgtca atccgacctt actcttcttg aaagttccag tgcaaaatgc
EPI3784406  atggatgtca atccgacctt actcttcttg aaagttccag cgcaaaatgc
EPI3784374  atggatgtca atccgacttt acttttctta aaagtgccag cgcaagatgc
EPI3784390  atggatgtca atccgacctt actcttcttg aaagttccag cgcaaaatgc
EPI3784598  atggatgtca atccgacctt actcttcttg aaagttccag cgcaaaatgc
EPI3784614  atggatgtca atccgacttt acttttctta aaagtgccag cgcaagatgc
EPI3784566  atggatgtca atccgacctt actcttcttg aaagttccag cgcaaaatgc
EPI3784534  atggatgtca atccgacctt actcttcttg aaagttccag cgcaaaatgc
EPI3784550  atggatgtca atccgacctt actcttcttg aaagttccag cgcaaaatgc
EPI3784214  atggatgtca atccgacctt actcttcttg aaagttccag cgcaaaatgc
EPI3784222  atggatgtca atccgacctt actcttcttg aaagttccag cgcaaaatgc
EPI3784230  atggatgtca atccgacctt actcttcttg aaagttccag cgcaaaatgc
EPI3784190  atggatgtca atccgacctt actcttcttg aaagttccag cgcaaaatgc
EPI3784206  atggatgtca atccgacctt actcttcttg aaagttccag cgcaaaatgc
EPI2305279  atggatgtca atccgacttt acttttctta aaagtgccag cgcaagatgc
EPI2305271  atggatgtca atccgacttt acttttctta aaagtgccag cgcaagatgc
EPI2305287  atggatgtca atccgacttt acttttctta aaagtgccag cgcaagatgc
EPI2305247  atggatgtca atccgacttt acttttctta aaagtgccag cgcaagatgc
EPI2305239  atggatgtca atccgacttt actcttctta aaggtgccag cgcaaaatgc
EPI3784342  atggatgtca atccgacctt actcttcttg aaagttccag cgcaaaatgc
EPI3784358  atggatgtca atccgacctt actcttcttg aaagttccag cgcaaaatgc
EPI2305231  atggatgtca atccgacttt actcttctta aaggtgccag cgcaaaatgc
EPI3784309  atggatgtca atccgacctt actcttcttg aaagttccag cgcaaaatgc
EPI3784326  atggatgtca atccgacttt acttttctta aaagtgccag cgcaaaatgc
EPI3784278  atggatgtca atccgacttt actcttcttg aaagttccag cgcaaaatgc
EPI3784286  atggatgtca atccgacctt actcttcttg aaagtcccag cgcaaaatgc
EPI3784294  atggatgtca atccgacctt actcttcttg aaagttccag cgcaaaatgc
EPI3784304  atggatgtca atccgacttt acttttctta aaagtgccag cgcaagatgc
EPI3784246  atggatgtca atccgacctt actcttcttg aaagttccag cgcaaaatgc
EPI3784254  atggatgtca atccgacctt actcttcttg aaagttccag cgcaaaatgc
EPI3784262  atggatgtca atccgacctt actcttcttg aaagttccag cgcaaaatgc
EPI3784270  atggatgtca atccgacctt actcttcttg aaagttccag cgcaaaatgc
EPI2794521  atggatgtca atccgactct acttttctta aaagtgccag cgcaagatgc
EPI2794513  atggacgtca atccgacttt acttttctta aaagtgccag cgcaagatgc
EPI3784888  atggatgtca atccgacctt actcttcttg aaagttccag cgcaaaatgc
EPI2794505  atggacgtca atccgacttt acttttctta aaagtgccag cgcaagatgc
EPI2794497  atggacgtca atccgacttt acttttctta aaagtgccag cgcaagatgc
EPI2437364  atggatgtca atccgacttt acttttctta aaagtgccag cgcaagatgc
EPI2437375  ?????????? ?????????? acttttctta aaagtgccag cgcaagatgc
EPI3785024  atggatgtca atccgacctt actcttcttg aaagttccag cgcaaaatgc
EPI2437332  atggatgtca atccgacttt acttttctta aaagtgccag tgcaagatgc
EPI2437340  atggatgtca atccgacttt acttttctta aaagtgccag cgcaagatgc
EPI2437348  atggacgtca atccgacttt acttttctta aaagtgccag tgcaagatgc
EPI2437356  atggatgtca atccgacttt acttttctta aaagtgccag cgcaagatgc
EPI3784726  atggatgtca atccgacctt actcttcttg aaagttccag cgcaaaatgc
EPI3784742  atggatgtca atccgacctt actcttcttg aaagttccag cgcaaaatgc
EPI3784694  atggatgtca atccgacctt actcttcttg aaagttccag cgcaaaatgc
EPI1994521  atggatgtca atccgacttt acttttctta aaagtgccag cgcaagatgc
EPI3784710  atggatgtca atccgacctt actcttcttg aaagttccag cgcaaaatgc
EPI3784678  atggatgtca atccgacttt acttttctta aaagtgccag cgcaagatgc
EPI3784630  atggatgtca atccgacctt actcttcttg aaagttccag cgcaaaatgc
EPI3784646  atggatgtca atccgacctt actcttcttg aaagttccag cgcaaaatgc
EPI3784856  atggatgtca atccgacctt actcttcttg aaagttccag cgcaaaatgc
EPI3784872  atggatgtca atccgacctt actcttcttg aaagttccag cgcaaaatgc
EPI3784824  atggatgtca atccgacctt actcttcttg aaagttccag cgcaaaatgc
EPI3784791  atggatgtca atccgacctt actcttcttg aaagttccag cgcaaaatgc
EPI3784759  atggatgtca atccgacctt actcttcttg aaagttccag cgcaaaatgc
EPI3784775  atggatgtca atccgacctt actcttcttg aaagttccag cgcaaaatgc
EPI3679964  atggatgtca atccgacttt acttttcttg aaagtgccag cgcaaaatgc
EPI4404343  atggatgtca atccgacctt actcttcttg aaagttccag cgcaaaatgc
EPI3679948  atggatgtca atccgacttt acttttcttg aaagtgccag cgcaaaatgc
EPI4404335  ?????????? ?????????? ?????????? ?????????? ??????????
EPI4404328  atggatgtca atccgacctt actcttcttg aaagttccag cgcaaaatgc
EPI3679996  atggatgtca atccgacttt acttttcttg aaagtgccag cgcaaaatgc
EPI2296304  atggatgtca atccgacttt acttttctta aaagtgccag cgcaggatgc
EPI4404296  ?????????? ?????????? ?????????? ?????????? ??????atgc
EPI4404288  ?????????? ?????????? ???cttcttg aaagttccag cgcaaaatgc
EPI3680092  atggatgtca atccgacttt acttttcttg aaagtgccag cgcaaaatgc
EPI3680076  atggatgtca atccgacttt acttttcttg aaagtgccag cgcaaaatgc
EPI2050347  atggatgtca atccgacttt acttttctta aaagtgccag cgcaaaatgc
EPI3680068  atggatgtca atccgacttt acttttcttg aaagtgccag cgcaaaatgc
EPI4404455  atggatgtca atccgacctt actcttcttg aaagttccag cgcaaaatgc
EPI3680124  atggatgtca atccgacttt acttttcttg aaagtgccag cgcaaaatgc
EPI2050339  atggatgtca atccgacttt acttttctta aaagtgccag cgcaaaatgc
EPI4404447  atggatgtca atccgacctt actcttcttg aaagttccag cgcaaaatgc
EPI3680116  atggatgtca atccgacttt acttttcttg aaagtgccag cgcaaaatgc
EPI4404439  atggatgtca atccgacctt actcttcttg aaagttccag cgcaaaatgc
EPI4404431  atggatgtca atccgacctt actcttcttg aaagttccag cgcaaaatgc
EPI4404423  atggatgtca atccgacctt actcttcttg aaagttccag cgcaaaatgc
EPI3680028  atggatgtca atccgacttt acttttcttg aaagtgccag cgcaaaatgc
EPI3680020  atggatgtca atccgacttt acttttcttg aaagtgccag cgcaaaatgc
EPI4404407  ?????????? ?????????? ?????????? ?????????? ??????????
EPI2150860  atggatgcca acccgacttt acttttctta aaagtgccag cgcaagatgc
EPI4404399  ????atgtca atccgacctt actcttcttg aaagttccag cgcaaaatgc
EPI3680004  atggatgtca atccgacttt acttttcttg aaagtgccag cgcaaaatgc
EPI3680036  atggatgtca atccgacttt acttttcttg aaagtgccag cgcaaaatgc
EPI2050363  atggatgtca atccgacttt actcttcttg aaagttccag cgcaaaatgc
EPI2150837  atggatgtca atccgacttt actcttctta aaagtgccag cgcaagatgc
EPI2150852  atggatgtca atccgacttt actcttctta aaagtgccag cgcaagatgc
EPI2050371  atggatgtca atccgacttt acttttctta aaagtgccag cgcaaaatgc
EPI2050379  atggatgtca atccgacttt acttttctta aaagtgccag cgcaaaatgc
EPI4404833  atggatgtca atccgacttt acttttctta aaagtgccag cgcaagatgc
EPI4404801  atggatgtca atccgacttt acttttctta aaagtgccag cgcaagatgc
EPI4404785  atggatgtca atccgacttt acttttctta aaagtgccag cgcaagatgc
EPI4404752  atggatgtca atccgacttt acttttctta aaagtgccag cgcaagatgc
EPI4404739  atggatgtca atccgacctt acttttctta aaagtgccag cgcaagatgc
EPI2150665  atggatgtca atccgacttt actcttctta aaagtgccag cgcaagatgc
EPI2150673  atggatgtca atccgacttt actcttctta aaagtgccag cgcaagatgc
EPI2150657  atggatgtca atccgacttt actcttctta aaagtgccag cgcaagatgc
EPI4404926  atggatgtca atccgacttt acttttctta aaagtgccag cgcaagatgc
EPI2150681  atggatgtca atccgacttt actcttctta aaagtgccag cgcaagatgc
EPI4404910  atggatgtca atccgacttt acttttctta aaagtgccag cgcaagatgc
EPI2150689  atggatgtca atccgacttt actcttctta aaagtgccag cgcaagatgc
EPI4404894  atggatgtca atccgacttt acttttctta aaattgccag cgcaagatgc
EPI4404886  atggatgtca atccgacttt acttttctta aaagtgccag cgcaagatgc
EPI4404878  atggatgtca atccgacttt acttttctta aaaKtgccag cgcaagatgc
EPI4404870  atggatgtca atccgacttt acttttctta aaagtgccag cgcaagatgc
EPI4404854  atggatgtca atccgacttt acttttctta aaagtgccag cgcaagatgc
EPI4404846  ?????????? ?????????? ?????????? ?????????? ??????????
EPI4404612  ?????????? ?????acctt actcttcttg aaagttccag cgcaaaatgc
EPI3680220  atggatgtca atccgacgtt acttttcttg aaagtgccag cgcaaaatgc
EPI3680212  atggatgtca atccgacttt actcttccta aaagtgccag cgcaaaatgc
EPI4404596  atggatgtca atccgacctt actcttcttg aaagttccag cgcaaaatgc
EPI4404580  ?????????? atccgacctt actcttcttg aaagttccag cgcaaaatgc
EPI4404564  atggatgtca atccgacctt actcttcttg aaagttccag cgcaaaatgc
EPI3680228  atggatgtca atccgacgtt acttttcttg aaagtgccag cgcaaaatgc
EPI4404551  atggatgtca atccgacctt actcttcttg aaagttccag cgcaaaatgc
EPI3680156  atggatgtca atccgacttt acttttcttg aaagtgccag cgcaaaatgc
EPI4404543  atggatgtca atccgacctt actcttcttg aaagttccag cgcaaaatgc
EPI4404535  atggatgtca atccgacctt actcttcttg aaagttccag cgcaaaatgc
EPI4404527  ?????????? ?????acctt actcttcttg aaagttccag cgcaaaatgc
EPI3680132  atggatgtca atccgacttt acttttcttg aaagtgccag cgcaaaatgc
EPI4404503  atggatgtca atccgacctt actcttcttg aaagttccag cgcaaaatgc
EPI4404715  atggatgtca atccgacttt acttttctta aaagtgccag cgcaagatgc
EPI4404707  atggatgtca atccgacttt acttttctta aaagtgccag cgcaagatgc
EPI4404695  atggatgtca atccgacctt actcttcttg aaagttccag cgcaaaatgc
EPI4404642  ?????????? ?????????? ?????????? ?????????? ??????????
EPI4404620  atggatgtca atccgacctt actcttcttg aaagttccag cgcaaaatgc
EPI2223239  atggatgtca atccgacttt acttttctta aaagtgccag cgcaagatgc
EPI2223269  atggatgtca atccgacttt acttttctta aaagtgccag cgcaagatgc
EPI2223262  atggatgtca atccgacttt acttttctta aaagtgccag cgcaagatgc
EPI2223247  atggatgtca atccgacttt acttttctta aaagtgccag cgcaagatgc
EPI2223301  atggatgtca atccgacttt acttttctta aaagtgccag cgcaagatgc
EPI2223293  ?????????? ?????????? ?????????? ?????????? ??????????
EPI2223277  atggatgtca atccgacttt acttttctta aaagtgccag cgcaagatgc
EPI2223317  atggatgtca atccgacttt acttttctta aaagtgccag cgcaagatgc
EPI2223309  atggatgtca atccgacttt acttttctta aaagtgccag cgcaagatgc
EPI2296254  atggatgtca atccgacttt acttttctta aaagtgccag cgcaggatgc
EPI4243887  atggatgtca atccgacctt actcttcttg aaagttccag cgcaaaatgc
EPI4243895  atggatgtca atccgacctt actcttcttg aaagttccag cgcaaaatgc
EPI4243871  atggatgtca atccgacctt actcttcttg aaagttccag cgcaaaatgc
EPI4243879  atggatgtca atccgacctt actcttcttg aaagttccag cacaaaatgc
EPI4243834  atggatgtca atccgacctt actcttcttg aaagttccag cgcaaaatgc
EPI4244037  atggatgtca atccgacttt acttttctta aaagtgccag cgcaagatgc
EPI4244045  atggatgtca atccgacttt acttttctta aaagtgccag cgcaggatgc
EPI4244021  ?????????? ????gacttt acttttctta aaagtgccag cgcaagatgc
EPI4244029  atggatgtca atccgacttt acttttctta aaagtgccag cgcaagatgc
EPI3610169  atggatgtca atccgacctt actcttcttg aaagttccag cgcaaaatgc
EPI4244013  ?????????? ?????????? ?????????? ?????????? ??????????
EPI3610161  atggatgtca atccgacctt actcttcttg aaagttccag cgcaaaatgc
EPI4243997  atggatgtca atccgacctt actcttcttg aaagttccag cgcaaaatgc
EPI4243945  atggatgtca atccgacctt actcttcttg aaagttccag cgcaaaatgc
EPI4243933  ?????????? ?????????? ?????????? ?????????? ??????????
EPI2608177  atggatgtca atccgactct acttttctta aaagtgccag cgcaagatgc
EPI2608185  atggatgtca atccgactct acttttctta aaagtgccag cgcaagatgc
EPI4243804  atggatgtca atccgacctt actcttcttg aaagttccag cacaaaatgc
EPI4243812  ?????????? ?????????? ?????????? ?????????? ??????????
EPI2296240  atggatgtca atccgacttt acttttctta aaagtgccag cgcaagatgc
EPI4149849  atggatgtca atccgacctt acttttctta aaagtgccag cgcaagatgc
EPI4149857  ?????????? atccgacctt acttttctta aaagtgccag cgcaagatgc
EPI4149833  atggatgtca atccgacctt acttttctta aaagtgccag cgcaagatgc
EPI4149841  atggatgtca atccgacctt acttttctta aaagtgccag cgcaagatgc
EPI4149817  atggatgtca atccgacctt acttttctta aaagtgccag cgcaagatgc
EPI4149825  atggatgtca atccgacctt acttttctta aaagtgccag cgcaagatgc
EPI4149801  atggatgtca atccgacctt acttttctta aaagtgccag cgcaagatgc
EPI4149769  atggatgtca atccgacttt acttttctta aaagtgccag cgcaagatgc
EPI4149777  atggatgtca atccgacctt acttttctta aaagtgccag cgcaagatgc
EPI4149753  atggatgtca atccgacttt acttttctta aaagtgccag cgcaagatgc
EPI4149745  atggatgtca atccgacctt acttttctta aaagtgccag cgcaagatgc
EPI4149982  atggatgtca atccgacttt acttttctta aaagtgccag cgcaagatgc
EPI4149960  atggatgtca atccgacttt acttttctta aaagtgccag cgcaagatgc
EPI4149968  atggatgtca atccgacctt acttttctta aaagtgccag cgcaagatgc
EPI3735472  atggatgtca atccgacctt actcttcttg aaagttccag cgcaaaatgc
EPI4149944  atggatgtca atccgacttt acttttctta aaagtgccag cgcaagatgc
EPI4149952  atggatgtca atccgacttt acttttctta aaagtgccag cgcaagatgc
EPI4149912  atggatgtca atccgacttt acttttctta aaagtgccag cgcaagatgc
EPI4149920  atggatgtca atccgacttt acttttctta aaagtgccag cgcaagatgc
EPI4149880  atggatgtca atccgacttt acttttctta aaagtgccag cgcaagatgc
EPI4149608  atggatgtca atccgacttt acttttctta aaagtgccag cgcaagatgc
EPI4149585  atggatgtca atccgacttt acttttctta aaagtgccag cgcaagatgc
EPI4149593  atggatgtca atccgacttt acttttctta aaagtgccag cgcaagatgc
EPI4149575  atggatgtca atccgacttt acttttcttg aaagtgccag cgcaagatgc
EPI4149548  atggatgtca atccgacttt acttttctta aaagtgccag cgcaagatgc
EPI4149556  atggatgtca atccgacttt acttttctta aaagtgccag cgcaagatgc
EPI4149538  atggatgtca atccgacttt acttttctta aaagtgccag cgcaagatgc
EPI4149522  atggatgtca atccgacttt acttttctta aaagtgccag cgcaagatgc
EPI4149514  atggatgtca atccgacttt acttttctta aaagtgccag cgcaagatgc
EPI4149689  atggatgtca atccgacttt acttttctta aaagtgccag cgcaagatgc
EPI4149697  atggatgtca atccgacttt acttttctta aaagtgccag cgcaagatgc
EPI4149671  atggatgtca atccgacttt acttttctta aaagtgccag cgcaagatgc
EPI4149648  atggatgtca atccgacttt acttttctta aaagtgccag cgcaagatgc
EPI4149656  atggatgtca atccgacttt acttttctta aaagtgccag cgcaagatgc
EPI4149632  atggatgtca atccgacttt acttttctta aaagtgccag cgcaagatgc
EPI4149640  atggatgtca atccgacttt acttttctta aaagtgccag cgcaagatgc
EPI3786080  atggatgtca atccgacttt acttttcttg aaagtgccag cgcaaaatgc
EPI2351905  atggatgtca atccgacttt acttttctta aaagtgccag cgcaggatgc
EPI3786104  atggatgtca atccgacttt acttttcttg aaagtgccag cgcaaaatgc
EPI4404256  atggatgtca atccgacctt actcttcttg aaagttccag cgcaaaatgc
EPI3786048  atggatgtca atccgacttt acttttcttg aaagtgccag cgcaaaatgc
EPI3786016  atggatgtca atccgacttt acttttcttg aaagtgccag cgcaaaatgc
EPI3786024  atggatgtca atccgacttt acttttcttg aaagtgccag cgcaaaatgc
EPI3786032  atggatgtca atccgacttt acttttcttg aaagtgccag cgcaaaatgc
EPI3786040  atggatgtca atccgacttt acttttcttg aaagtgccag cgcaaaatgc
EPI3785984  atggatgtca atccgacttt acttttcttg aaagtgccag cgcaaaatgc
EPI4404264  atggatgtca atccgacctt actcttcttg aaagttccag cgcaaaatgc
EPI4150106  atggatgtca atccgacttt acttttctta aaagtgccag cgcaagatgc
EPI3785832  atggatgtca atccgacttt acttttcttg aaagtgccag cgcaaaatgc
EPI3785840  atggatgtca atccgacttt acttttcttg aaagtgccag cgcaaaatgc
EPI3785848  atggatgtca atccgacttt acttttcttg aaagtgccag cgcaaaatgc
EPI4150058  atggatgtca atccgacttt acttttctta aaagtgccag cgcaagatgc
EPI4150034  atggatgtca atccgacctt acttttctta aaagtgccag cgcaagatgc
EPI4149998  atggatgtca atccgacctt acttttctta aaagtgccag cgcaagatgc
EPI3785952  atggatgtca atccgacttt acttttcttg aaagtgccag cgcaaaatgc
EPI3785960  atggatgtca atccgacttt acttttcttg aaagtgccag cgcaaaatgc
EPI3785968  atggatgtca atccgacttt acttttcttg aaagtgccag cgcaaaatgc
EPI4404240  atggatgtca atccgacctt actcttcttg aaagttccag cgcaaaatgc
EPI4404208  atggatgtca atccgacttt acttttctta aaagtgccag cgcaagatgc
EPI4150114  atggatgtca atccgacttt gcttttctta aaagtgccag cgcaagatgc
EPI4150122  atggatgtca atccgacttt acttttctta aaagtgccag cgcaagatgc
EPI3785880  atggatgtca atccgacttt acttttcttg aaagtgccag cgcaaaatgc
EPI2437529  atggacgtca atccgacttt acttttctta aaagtgccag tgcaagatgc
EPI2437537  atggatgtca atccgacttt acttttctta aaagtgccgg cgcaagatgc
EPI2437545  ?????????? ?????????? ?????????? ?????????? ??????????
EPI2437521  atggatgtca atccgacttt acttttctta aaagtgccag tgcaagatgc
EPI1947434  atggatgtca atccgacttt acttttctta aaagtgccag cgcaagatgc
EPI1947442  atggatgtca atccgacttt acttttctta aaagtgccag cgcaagatgc
EPI1947418  atggatgtca atccgacttt acttttctta aaagtgccag cgcaagatgc
EPI1947426  atggatgtca atccgacttt acttttctta aaagtgccag cgcaagatgc
EPI1943096  atggatgtca atccgacttt acttttctta aaagtgccag cgcaagatgc
EPI2050395  atggatgtca atccgacttt acttttctta aaagtgccag cgcaaaatgc
EPI2050411  atggatgtca atccgacttt acttttctta aaagtgccag cgcaaaatgc
EPI2050403  atggatgtca atccgacttt acttttctta aaagtgccag cgcaaaatgc
EPI2296312  atggatgtca atccgacttt acttttctta aaagtgccag cgcaggatgc
EPI2150876  atggatgtca atccgacttt actcttctta aaagtgccag cgcaagatgc
EPI2150884  atggatgtca atccgacttt acttttctta aaagtgccag cgcaagatgc
EPI2150868  atggatgtca acccgacttt acttttcttg aaagtgccag cgcaagatgc
EPI2024065  atggatgtca atccgacttt acttttctta aaagtgccag cgcaagatgc
EPI1963310  atggatgtca atccgacttt acttttctta aaagtgccag cgcaaaatgc
EPI2150916  atggatgtca atccgacttt actcttctta aaagtgccag cgcaagatgc
EPI4244377  ?????????? ?????????? ?????????? ?????????? ??????????
EPI4244361  atggatgtca acccgacttt acttttctta aaagtgccag cgcaagatgc
EPI4244369  atggatgtca atccgacttt acttttctta aaagtgccag cgcaagatgc
EPI4244349  atggatgtca atccgacttt acttttctta aaagtgccag cgcaagatgc
EPI4244341  atggatgtca atccgacttt acttttctta aaagtgccag cgcaagatgc
EPI4244320  atggatgtca atccgacttt acttttctta aaagtgccag cgcaagatgc
EPI2068991  atggatgtca atccgacttt acttttctta aaagtgccag cgcaaaatgc
EPI4244328  atggatgtca atccgacttt acttttctta aaagtgccag cgcaagatgc
EPI4244304  atggatgtca atccgacttt acttttctta aaagtgccag cgcaagatgc
EPI4244312  atggatgtca atccgacttt acttttctta aaagtgccag cgcaagatgc
EPI4244280  atggatgtca atccgacttt acttttctta aaagtgccag cgcaagatgc
EPI4244486  atggatgtca atccgacttt acttttctta aaagtgccag cgcaagatgc
EPI2208343  atggatgtca atccgacttt acttttctta aaagtgccag cgcaagatgc
EPI4244478  atggatgtca atccgacttt acttttctta aaagtgccag cgcaagatgc
EPI4244458  atggatgtca atccgacttt acttttctta aaagtgccag cgcaagatgc
EPI4244466  atggatgtca atccgacttt acttttctta aaagtgccag cgcaagatgc
EPI4244442  atggatgtca atccgacttt acttttctta aaagtgccag cgcaagatgc
EPI4244450  atggatgtca atccgacttt acttttctta aaagtgccag cgcaagatgc
EPI4244434  atggatgtca atccgacttt acttttctta aaagtgccag cgcaagatgc
EPI2297157  ?????????? ?????????? ????ttctta aaagtgccag cgcaggatgc
EPI4244409  atggatgtca atccgacttt acttttctta aaagtgccag cgcaagatgc
EPI4244417  atggatgtca atccgacttt acttttctta aaagtgccag cgcaagatgc
EPI4244393  ?????????? ?????????? ?????????? ?????????? ??????????
EPI4244401  atggatgtca atccgacttt acttttctta aaagttccag cgcaagatgc
EPI2352322  atggatgtca atccgacttt acttttctta aaagtgccag cgcaagatgc
EPI4244161  atggatgtca atccgacttt acttttctta aaagtgccag cgcaagatgc
EPI4244144  atggatgtca atccgacttt acttttctta aaagtgccag cgcaagatgc
EPI4244152  ????????ca atccgacttt acttttctta aaagtgccag cgcaagatgc
EPI4244136  atggatgtca atccgacttt acttttctta aaagtgccag cgcaagatgc
EPI4244101  atggatgtca atccgacttt acttttctta aaagtgccag cgcaagatgc
EPI4244109  atggatgtca atccgacttt acttttctta aaagtgccag cgcaagatgc
EPI4244085  atggatgtca atccgacttt acttttctta aaagtgccag cgcaagatgc
EPI2921526  atggatgtca atccgacttt acttttcttg aaggttccag cgcaaaatgc
EPI2069012  atggatgtca atccgacttt acttttctta aaagtgccag cgcaagatgc
EPI4244093  atggatgtca atccgacttt acttttctta aaagtgccag cgcaagatgc
EPI2921532  atggatgtca atccgacttt acttttcttg aaggttccag cgcaaaatgc
EPI4244069  atggatgtca atccgacttt acttttctta aaagtgccag cgcaagatgc
EPI4244077  atggatgtca atccgacttt acttttctta aaagtgccag cgcaagatgc
EPI4244053  atggatgtca atccgacttt acttttctta aaagtgccag cgcaagatgc
EPI4244269  ?????????? ?????????? ?????????? ?????????? ??????????
EPI4244256  ?????????? ?????????? ?????????? ?????????? ??????????
EPI4244213  atggatgtca atccgacttt acttttctta aaagtgccag cgcaagatgc
EPI4244221  atggatgtca atccgacttt acttttctta aaagtgccag cgcaagatgc
EPI2437553  atggatgtca atccgacttt acttttctta aaagtgccag cgcaaaatgc
EPI4244185  atggatgtca atccgacttt acttttctta aaagtgccag cgcaagatgc
EPI3506826  atggatgtca atccgacctt actcttcttg aaagttccag cgcaaaatgc
EPI2536732  atggatgtca atccgacttt acttttctta aaagtgccag cgcaagatgc
EPI2536740  atggatgtca atccgacttt acttttctta aaagtgccag cgcaagatgc
EPI4244608  atggatgtca atccgacttt acttttctta aaagtgccag cgcaagatgc
EPI4244616  atggatgtca atccgacctt acttttctta aaagtgccag cgcaagatgc
EPI4244592  atggatgtca atccgacttt acttttctta aaagtgccag cgcaagatgc
EPI4244600  atggatgtca atccgacctt acttttctta aaagtgccag cgcaagatgc
EPI2068966  atggatgtca atccgacttt acttttctta aaagtgccag cgcaagatgc
EPI4244576  atggatgtca atccgacttt acttttctta aaagtgccag cgcaagatgc
EPI4244584  atggatgtca atccgacttt acttttctta aaagtgccag cgcaagatgc
EPI4244560  atgaatgtca atccgacctt actcttctta aaagtgccag cgcaagatgc
EPI4244568  atggatgtca atccgacctt actcttcttg aaagttccag cgcaaaatgc
EPI4244552  atgaatgtca atccgacctt actcttctta aaagtgccag cgcaagatgc
EPI2536748  atggatgtca atccgactct acttttctta aaagtgccag cgcaagatgc
EPI2068958  atggatgtca atccgacttt acttttctta aaagtgccag cgcaagatgc
EPI4244530  atggatgtca atccgacttt acttttctta aaagtgccag cgcaagatgc
EPI4244538  atggatgtca atccgacttt acttttctta aaagtgccag cgcaagatgc
EPI4244502  atggatgtca atccgacttt acttttctta aaagtgccag cgcaagatgc
EPI4244510  atggatgtca atccgacttt acttttctta aaagtgccag cgcaagatgc
EPI2536756  ?????????? ?????????? ?????????? ?????????? ??????????
EPI4244661  atggatgtca atccgacttt acttttctta aaagtgccag cgcaaaatgc
EPI4244640  atggatgtca atccgacttt acttttctta aaagtgccag cgcaagatgc
EPI4244648  atggatgtca atccgacttt acttttctta aaagtgccag cgcaagatgc
EPI4244624  ?????????? ?????????? ?????????? ?????????? ??????????
EPI4244632  atggatgtca atccgacctt actcttcttg aaagttccag cgcaaaatgc
EPI2296779  atggatgtca atccgacttt acttttctta aaagtgccag cgcaagatgc
EPI2536764  ?tggatgtca atccgacttt acttttctta aaagtgccag cgcaagatgc
EPI3292089  atggatgtca atccgacctt actcttcttg aaagttccag cgcaaaatgc
EPI2352517  atggatgtca ?tccga?ttt acttttctta aaagtgccag cgcaagatgc
EPI2352533  ?????----- ---------- ---------- -----????? ?????????c
EPI2352549  atggatgtca atccgaccct acttttctta aaagtgccag cgcaagatgc
EPI2352565  atggat???? ?????????? ?????????? ?????????? ??????????
EPI2352581  atggatgtca atccgacttt acttttctta aaagtgccag cgcaagatgc
EPI2352596  atggatgtca atccgatttt acttttctta aaagtgccag tgcaagatgc
EPI2352613  atggatgtca atccgacttt acttttctta aaagtgccag cgcaagatgc
EPI2352629  atggatgtca atccgacttt acttttctta aaagtgccag tgcaagatgc
EPI2352645  atggatgtca at?cgacttt acttttctta aaagtgccag cgcaagatgc
EPI2352661  ?????????? ?????????? acttttctta aaagtaccag cgcaagatgc
EPI2352677  atggatgtca atccgacttt acttttctta aaagtgccag cgcaagatgc
EPI2352694  ?????????? ??????cttt act?ttctta aaagt????? ????????gc
EPI2352704  atggatgtca atccgacttt acttttctta aaagtgccag cgcaagatgc
EPI3567873  atggatgtca atccgacttt acttttctta aaagtgccag cgcaaaatgc
EPI1963318  atggatgtca atccgacttt acttttctta aaagtgccag cgcaaaatgc
EPI2296771  atggatgtca atccgacttt acttttctta aaagtgccag cgcaagatgc
EPI1963350  atggatgtca atccgacttt acttttctta aaagttccag cgcaagatgc
EPI1963358  atggatgtca atccgacttt acttttctta aaagttccag cgcaagatgc
EPI1963366  atggatgtca atccgacttt acttttctta aaagttccag cgcaagatgc
EPI4312603  atggatgtca atccgacttt acttttctta aaagtgccag cgcaaaatgc
EPI2416454  atggatgtca atccgacttt acttttctta aaagtgccag cgcaagatgc
EPI4312779  atggatgtca atccgacttt acttttctta aaagtgccag cgcaagatgc
EPI3592879  atggatgtca atccgacttt acttttcttg aaggttccag cgcaaaatgc
EPI1994332  atggatgtca atccgacttt acttttctta aaagtgccag cgcaagatgc
EPI1965219  atggatgtca atccgacttt actcttctta aaagtgccag cgcaagatgc
EPI1965211  atggatgtca atccgacttt acttttctta aaagtgccag cgcaagatgc
EPI4313187  atggatgtca atccgacttt acttttctta aaagtgccag cgcaagatgc
EPI1965235  atggatgtca atccgacttt acttttctta aaagtgccag cgcaagatgc
EPI4313791  atggatgtca atccgacttt acttttctta aaagtgccag cgcaaaatgc
EPI3592928  atggatgtca atccgacttt acttttcttg aaggttccag cgcaaaatgc
EPI1965227  atggatgtca atccgacttt acttttctta aaagtgccag cgcaagatgc
EPI3592909  atggatgtca atccgacttt acttttcttg aaggttccag cgcaaaatgc
EPI3592918  atggatgtca atccgacttt acttttcttg aaggttccag cgcaaaatgc
EPI2297253  atggatgtca atccgacttt acttttctta aaggtgccag cgcaagatgc
EPI2297246  atggatgtca atccgacttt acttttctta aaagtgccag cgcaggatgc
EPI3524192  atggatgtca atccgacctt actcttcttg aaagttccag cgcaaaatgc
EPI2750954  atggatgtca atccgactct acttttccta aaagtgccag cgcaagatgc
EPI1988035  atggatgtca atccgacttt acttttctta aaagtgccag cgcaagatgc
EPI1988027  atggatgtca atccgacttt acttttctta aaagtgccag cgcaagatgc
EPI1988051  atggatgtca atccgacttt acttttctta aaagtgccag cgcaagatgc
EPI1970952  atggatgtca atccgacttt acttttctta aaagtgccag cgcaagatgc
EPI3630586  ?????????? ?????????? ?????????? ?????????? ??????????
EPI3630594  ????atgtca atccgacctt actcttcttg aaagttccag cgcaaaatgc
EPI3630618  atggatgtca atccgacctt actcttcttg aaagttccag cgcaaaatgc
EPI3630610  atggatgtca atccgacctt actcttcttg aaagttccag cgcaaaatgc
EPI3630530  atggatgtca atccgacctt actcttcttg aaagttccag cgcaaaatgc
EPI3630554  atggatgtca atccgacctt actcttcttg aaagttccag cgcaaaatgc
EPI3630562  atggatgtca atccgacctt actcttcttg aaagttccag cgcaaaatgc
EPI3630538  atggatgtca atccgacctt actcttcttg aaagttccag cgcaaaatgc
EPI3630958  ?????????? ?????????? ?????????? ?????????? ??????????
EPI2012865  atggatgtca atccgacttt acttttctta aaagtgccag cgcaagatgc
EPI3630950  ?????????? ?????????? ?????????? ?????????? ??????????
EPI3630986  ?????????? ?????acctt actcttcttg aaagttccag cgcaaaatgc
EPI3630994  ?????????? ?????????? ?????????? ?????????? ??????????
EPI2015066  atggatgtca atccgacttt acttttctta aaagtgccag cgcaagatgc
EPI3630970  ?????????? ?????????? ?????????? ?????????? ??????????
EPI2015075  atggatgtca atccgacttt acttttctta aaagtgccag cgcaagatgc
EPI3630978  atggatgtca atccgacctt actcttcttg aaagttccag cgcaaaatgc
EPI2015083  atggatgtca atccgacttt acttttctta aaagtgccag cgcaagatgc
EPI3630919  atggatgtca atccgacctt actcttcttg aaagttccag cgcaaaatgc
EPI1994424  atggatgtca atccgactct acttttctta aaagtgccag cgcaaaatgc
EPI2011622  atggatgtca atccgacttt acttttctta aaagtgccag cgcaaaatgc
EPI3631109  atggatgtca atccgacctt actcttcttg aaagttccag cgcaaaatgc
EPI2012873  atggatgtca atccgacttt acttttctta aaagtgccag cgcaagatgc
EPI2015043  atggatgtca atccgacttt acttttctta aaagtgccag cgcaagatgc
EPI3631002  atggatgtca atccgacctt actcttcttg aaagttccag cgcaaaatgc
EPI2015051  atggatgtca atccgacttt acttttctta aaagtgccag cgcaagatgc
EPI3631010  atggatgtca atccgacctt actcttcttg aaagttccag cgcaaaatgc
EPI2015059  atggatgtca atccgacttt acttttcttg aaagtgccag cgcaaaatgc
EPI3631050  ?????????? ?????????? ?????????? ?????????? ??????????
EPI2011630  atggatgtca atccgacttt acttttctta aaagtgccag cgcaagatgc
EPI3631058  atggatgtca atccgacctt actcttcttg aaagttccag cgcaaaatgc
EPI2011638  atggatgtca atccgacttt acttttctta aaagtgccag cgcaaaatgc
EPI2011646  atggatgtca atccgacttt acttttctta aaagtgccag cgcaagatgc
EPI3630713  ?????????? ?????????? ?????????? ?????????? ??????????
EPI3630697  atggatgtca atccgacctt actcttcttg aaagttccag cgcaaaatgc
EPI3630729  atggatgtca atccgacctt actcttcttg aaagttccag cgcaaaatgc
EPI3630737  atggatgtca atccgacctt actcttcttg aaagttccag cgcaaaatgc
EPI3630649  atggatgtca atccgacctt actcttcttg aaagttccag cgcaaaatgc
EPI3630641  atggatgtca atccgacctt actcttcttg aaagttccag cgcaaaatgc
EPI4407982  atggatgtca atccgacctt actcttcttg aaagttccag cgcaaaatgc
EPI3630673  atggatgtca atccgacctt actcttcttg aaagttccag cgcaaaatgc
EPI3630836  atggatgtca atccgacctt actcttcttg aaagttccag cgcaaaatgc
EPI3630867  atggatgtca atccgacctt actcttcttg aaagttccag cgcaaaatgc
EPI3630791  atggatgtca atccgacctt actcttcttg aaagttccag cgcaaaatgc
EPI3631205  ?????????? ?????????? ?????????? ?????????? ??????????
EPI2677002  atggatgtca atccgacttt actcttcttg aaagttccag cgcaaaatgc
EPI3631140  atggatgtca atccgacctt actcttcttg aaagttccag cgcaaaatgc
EPI3631148  atggatgtca atccgacctt actcttcttg aaagttccag cgcaaaatgc
EPI3631132  ?????????? ?????????? ?????????? ?????????? ??????????
EPI3631177  atggatgtca atccgacctt actcttcttg aaagttccag cgcaaaatgc
EPI3631274  atggatgtca atccgacctt actcttcttg aaagttccag cgcaaaatgc
EPI3592959  atggatgtca atccgacttt acttttcttg aaggttccag cgcaaaatgc
EPI2208901  atggatgtca atccgacttt acttttctta aaagtgccag cgcaagatgc
EPI4314804  ?????????? ?????acctt actcttcttg aaagttccag cacaaaatgc
EPI4314796  ???gatgtca atccgacctt actcttcttg aaagttccag cacaaaatgc
EPI4314788  atggatgtca atccgacctt actcttcttg aaagttccag cgcaaaatgc
EPI4314780  atggatgtca acccgacctt actcttcttg aaagttccag cgcaaaatgc
EPI4314761  ?????????? ?????????? ?????????? ?????????? ??????????
EPI4314753  ?????????? ?????????? ?????????? ?????????? ??????????
EPI4314745  ???gatgtca acccgacctt actcttcttg aaagttccag cgcaaaatgc
EPI4314737  ?????????? ?????????? ?????????? ?????????? ??????????
EPI4314729  atggatgtca atccgacctt actcttcttg aaagttccag cgcaaaatgc
EPI4314721  atggatgtca atccgacctt actcttcttg aaagttYcag cgcaaaatgc
EPI4314713  atggatgtca atccgacctt actcttcttg aaagtttcag cgcaaaatgc
EPI4314898  atggatgtca atccgacttt acttttctta aaagtgccag cgcaagatgc
EPI4314890  atggatgtca atccgacttt acttttctta aaagtgccag cgcaagatgc
EPI4314882  atggatgtca atccgacttt acttttctta aaagtgccag cgcaagatgc
EPI4314874  atggatgtca atccgacttt acttttctta aaagtgccag cgcaagatgc
EPI4314828  ?????????? ?????????? ?????????? ?????????? ??????????
EPI4314820  atggatgtca atccgacctt actcttcttg aaagttccag cacaaaatgc
EPI4314568  ?????????? ?????acctt actcttcttg aa???????? ???aaaatgc
EPI4314553  atggatgtca atccgacctt actcttcttg aaagttccag cgcaaaatgc
EPI4314529  atggatgtca atccgacctt actcttcttg aaagttccag cgcaaaatgc
EPI4314509  ?????????? ?????????? ?????????? ?????????? ??????????
EPI4314480  ?????????? ?????????? ???cttcttg aaagttccag ?gca??atgc
EPI4314671  ?????????? ?????????? ?????????? ?????????? ??????????
EPI4314663  ?????????? ?????????? ?????????? ????ttc?ag cgcaa?atgc
EPI4314655  atggatgtca atccgacctt actcttcttg aaagttccag cgcaaaatgc
EPI4314639  atggatgtca atccgacctt actcttcttg aaagttccag cgcaaaatgc
EPI4314616  ?????????? ?????acctt actcttcttg aaagttccag cgcaaaatgc
EPI4314596  ?????????? ?????????? ?????????? ?????????? ??????????
EPI4314588  ????atgtca acccgacctt actcttcttg aaagttccag cgcaaaatgc
EPI4314580  atggatgtca acccgacctt actcttcttg aaagttccag cgcaaaatgc
EPI4315209  atggatgtca atccgacttt acttttctta aaagtgccag cgcaagatgc
EPI4315193  atggatgtca atccgacttt acttttctta aaagtgccag cgcaagatgc
EPI4315171  atggatgtca atccgacttt acttttttta aaagtgccag cgcaagatgc
EPI4315155  atggatgtca atccgacttt acttttctta aaagtgccag cgcaagatgc
EPI4315140  atggatgtca atccgacttt acttttctta aaagtgccag cgcaagatgc
EPI4315132  atggatgtca atccgacttt acttttctta aaagtgccag cgcaagatgc
EPI4315110  atggatgtca atccgacttt acttttctta aaagtgccag cgcaagatgc
EPI4315102  atggatgtca atccgacttt acttttctta aaagtgccag cgcaagatgc
EPI4315313  atggatgtca atccgacttt acttttctta aaagtgccag cgcaagatgc
EPI4315299  atggatgtca atccgacttt acttttctta aaagtgccag cgcaagatgc
EPI4315291  atggatgtca atccgacttt acttttctta aaagtgccag cgcaagatgc
EPI4315283  atggatgtca atccgacttt acttttctta aaagtgccag cgcaagatgc
EPI4315267  atggatgtca atccgacctt acttttctta aaagtgccag cgcaagatgc
EPI4315243  atggatgtca atccgacttt acttttctta aaagtgccag cgcaagatgc
EPI4315217  atggatgtca atccgacttt acttttctta aaagtgccag cgcaagatgc
EPI4314988  atggatgtca atccgacttt acttttctta aaagtgccag cgcaagatgc
EPI4314972  ?????????? ?????????? ?????????? ?????????? ??????????
EPI4315094  atggatgtca atccgacttt acttttctta aaagtgccag cgcaagatgc
EPI4315081  atggatgtca atccgacttt acttttctta aaagtgccag cgcaagatgc
EPI4315048  atggatgtca atccgacttt acttttctt- -----gccag cgcaagatgc
EPI4315040  atggatgtca atccgacttt acttttctta aaagtgccag cgcaagatgc
EPI2069028  atggatgtca atccgacttt acttttctta aaagtgccag cgcaaaatgc
EPI4314996  atggatgtca atccgacttt acttttctta aaagtgccag cgcaagatgc
EPI2208893  atggatgtca atccgacttt acttttctta aaagtgccag cgcaggatgc
EPI4315412  atggatgtca atccgacctt acttttctta aaagtgccag cgcaagatgc
EPI3863021  atggatgtca atccgacttt acttttcttg aaagtgccag cgcaaaatgc
EPI4315404  atggatgtca atccgacttt acttttctta aaagtgccag cgcaagatgc
EPI4315382  atggatgtca atccgacctt acttttctta aaagtgccag cgcaagatgc
EPI4315369  atggatgtca atccgacttt acttttctta aaagtgccag cgcaagatgc
EPI4315356  atggatgtca atccgacttt acttttcttg aaagtgccag cgcaagatgc
EPI4315348  atggatgtca atccgacttt acttttctta aaagtgccag cgcaagatgc
EPI4315340  atggatgtca atccgacttt acttttctta aaagtaccag cgcaagatgc
EPI1980404  atggatgtca atccgacttt acttttctta aaagtgccag cgcaagatgc
EPI1980420  atggatgtca atccgacttt acttttctta aaagtgccag cgcaagatgc
EPI1980468  atggatgtca atccgacttt acttttctta aaagtgccag cgcaagatgc
EPI1980452  atggatgtca atccgacttt acttttctta aaagtgccag cgcaagatgc
EPI3864042  atggatgtca atccgacttt acttttcttg aaagtgccag cgcaaaatgc
EPI3864050  atggatgtca atccgacttt acttttcttg aaagtgccag cgcaaaatgc
EPI3864184  atggatgtca atccgactct acttttctta aaagtgccag cgcaagatgc
EPI1980484  atggatgtca atccgacttt acttttctta aaagtgccag cgcaagatgc
EPI2904747  atggacgtca atccgacttt acttttctta aaagtgccag cgcaagatgc
EPI3441831  atggatgtca atccgacctt actcttcttg aaagttccag cgcaaaatgc
EPI3411059  atggatgtca atccgacctt actcttcttg aaagttccag cgcaaaatgc
EPI3441979  atggatgtca atccgacctt actcttcttg aaagttccag cgcaaaatgc
EPI3441947  atggatgtca atccgacctt actcttcttg aaagttccag cgcaaaatgc
EPI3442201  atggatgtca atccgacctt actcttcttg aaagttccag cgcaaaatgc
EPI2766652  atggatgtca atccgactct acttttctta aaagtgccag cgcaagatgc
EPI2245651  atggatgtca atccgacttt acttttcttg aaagttccag cgcaaaatgc
EPI2773547  atggatgtca atccgacttt acttttctta aaagtgccag cgcaagatgc
EPI2773598  atggatgtca atccgacttt acttttctta aaagtgccag cgcaagatgc
EPI2773605  atggatgtca atccgacttt acttttctta aaagtgccag cgcaagatgc
EPI3110233  atggatgtca atccgacttt acttttcttg aaggttccag tgcagaatgc
EPI1980500  atggatgtca atccgacttt acttttctta aaagtgccag cgcaagatgc
EPI1980565  atggatgtca atccgacttt acttttctta aaagtgccag cgcaagatgc
EPI1980631  atggatgtca atccgacttt acttttctta aaagtgccag cgcaagatgc
EPI1980614  atggatgtca atccgacttt acttttctta aaagtgcctg cgcaaaatgc
EPI2014171  atggatgtca atccgacttt acttttctta aaagtgccag cgcaaaatgc
EPI2014187  atggatgtca atccgacttt acttttctta aaagtgccag cgcaaaatgc
EPI2014139  atggatgtca atccgacttt acttttctta aaagtgccag cgcaaaatgc
EPI2014155  atggatgtca atccgacttt acttttctta aaagtgccag cgcaaaatgc
EPI2014195  atggatgtca atccgacttt acttttctta aaagtgccag cgcaaaatgc
EPI2014059  atggatgtca atccgacttt acttttctta aaagtgccag cgcaaaatgc
EPI2014011  atggatgtca atccgacttt acttttctta aaagtgccag cgcaaaatgc
EPI2014107  atggatgtca atccgacttt acttttctta aaagtgccag cgcaaaatgc
EPI2014099  atggatgtca atccgacttt acttttctta aaagtgccag cgcaaaatgc
EPI2014123  atggatgtca atccgacttt acttttctta aaagtgccag cgcaaaatgc
EPI2014091  atggatgtca atccgacttt acttttctta aaagtgccag cgcaaaatgc
EPI2013931  atggatgtca atccgacttt acttttctta aaagtgccag cgcaaaatgc
EPI1980680  atggatgtca atccgacttt acttttctta aaagtgccag cgcaagacgc
EPI2013899  atggatgtca atccgacttt acttttctta aaagtgccag cgcaaaatgc
EPI2013971  atggatgtca atccgacttt acttttctta aaagtgccag cgcaaaatgc
EPI2013947  atggatgtca atccgacttt acttttctta aaagtgccag cgcaaaatgc
EPI2013939  atggatgtca atccgacttt acttttctta aaagtgccag cgcaaaatgc
EPI2208909  atggatgtca atccgacttt acttttctta aaagtgccag cgcaagatgc
EPI3293638  atggatgtca atccgacttt acttttcttg aaggttccag cgcaaaatgc
EPI2744222  atggatgtca atccgactct acttttctta aaagtgccag cgcaagatgc
EPI2744214  atggatgtca atccgactct acttttctta aaagtgccag cgcaagatgc
EPI3631353  atggatgtca atccgacttt acttttctta aaagtgccag cgcaagatgc
EPI3631361  atggatgtca atccgacttt acttttctta aaagtgccag cgcaagatgc
EPI3631345  atggatgtca atccgacttt acttttctta aaagtgccag cgcaagatgc
EPI3631385  atggatgtca atccgacttt acttttctta aaagtgccag cacaagatgc
EPI3631393  atggatgtca atccgacttt acttttctta aaagtgccag cgcaagatgc
EPI3631377  atggatgtca atccgacttt acttttctta aaagtgccag cgcaagatgc
EPI4408585  atggatgtca atccgacttt acttttcttg aaagtgccag cgcaaaatgc
EPI4408577  atggatgtca atccgacttt acttttcttg aaagtgccag cgcaaaatgc
EPI4408569  atggatgtca atccgacttt acttttcttg aaagtgccag cgcaaaatgc
EPI4408561  ???gatgtca atccgactct acttttctta aaagtgccag cgcaagatgc
EPI4408553  ??ggatgtca atccgactct acttttcttg aaagtgccag cgcaaaatgc
EPI4408539  atggatgtca atccgactct acttttcttg aaagtgccag cgcaaaatgc
EPI4408531  atggatgtca atccgactct acttttcttg aaagtgccag cgcaaaatgc
EPI4408523  atggatgtca atccgactct acttttcttg aaagtgccag cgcaaaatgc
EPI4408507  atggatgtca atccgacttt acttttcttg aaagtgccag cgcaaaatgc
EPI4408499  atggatgtca atccgacttt acttttcttg aaagtgccag cgcaaaatgc
EPI4408483  atggatgtca atccgacttt acttttcttg aaagtgccag cgcaaaatgc
EPI4408475  atggatgtca atccgacttt acttttcttg aaagtgccag cgcaaaatgc
EPI4408673  atggatgtca atccgacttt acttttcttg aaagtgccag cgcaaaatgc
EPI4408665  atggatgtca atccgactct acttttcttg aaagtgccag cgcaaaatgc
EPI4408657  ?????????? ?????????? ?????????? ?????????g cgcaaaatgc
EPI4408649  atggatgtca atccgacttt actcttctta aaagtgccag cgcaaaatgc
EPI4408641  atggatgtca atccgacttt acttttcttg aaagtgccag cgcaaaatgc
EPI4408633  atggatgtca atccgacttt acttttcttg aaggtgccag cgcaaaatgc
EPI4408601  ?????????? ?????????? ?????????? ?????????? ??????????
EPI4408593  atggacgtca atccgacttt acttttctta aaagtgccag cgcaagatgc
EPI4408459  atggatgtca atccgacttt acttttcttg aaagtgccag cgcaaaatgc
EPI4408438  atggatgtca atccgacttt acttttcttg aaagtgccag cgcaaaatgc
EPI4408430  ?????????? ?????????? ?????????? ?????????? ??????????
EPI4408423  ?????????? ?????????? ?????????? ?????????? ??????????
EPI4408407  atggatgtca atccgactct acttttctta aaagtgccag cgcaaaatgc
EPI3442953  atggatgtca atccgacctt actcttcttg aaagttccag cgcaaaatgc
EPI4052618  atggatgtca atccgacttt acttttcttg aaagtgccag cgcaaaatgc
EPI4052712  atggatgtca atccgacttt acttttctta aaagtgccag cgcaaaatgc
EPI2955871  atggatgtca atccgacttt actcttccta aaagtgccag cgcaaaatgc
EPI3886575  atggatgtca atccgacttt acttttcttg aaagtgccag cgcaaaatgc
EPI3484869  atggatgtca atccgacctt actcttcttg aaagttccag cgcaaaatgc
EPI3484877  atggatgtca atccgacctt actcttcttg aaagttccag cgcaaaatgc
EPI3484853  atggatgtca atccgacctt actcttcttg aaagttccag cgcaaaatgc
EPI3484861  atggatgtca atccgacttt acttttctta aaagtgccag cgcaagatgc
EPI3484837  atggatgtca atccgacttt acttttctta aaagtgccag cgcaagatgc
EPI3484821  atggatgtca atccgacttt acttttctta aaagtgccag cgcaagatgc
EPI3484829  atggatgtca atccgacttt acttttctta aaagtgccag cgcaagatgc
EPI3484917  atggatgtca atccgacctt actcttcttg aaagttccag cgcaaaatgc
EPI3484901  atggatgtca atccgacctt actcttcttg aaagttccag cgcaaaatgc
EPI3484909  atggatgtca atccgacctt actcttcttg aaagttccag cgcaaaatgc
EPI3484885  atggatgtca atccgacttt acttttctta aaagtgccag cgcaagatgc
EPI3484893  atggatgtca atccgacttt acttttct?? ?????????? ???????tgc
EPI3484618  atggatgtca atccgacttt acttttctta aaagtgccag cgcaaaatgc
EPI3484626  atggatgtca atccgacttt acttttctta agagtgccag cgcaaaatgc
EPI3484610  atggatgtca atccgacttt acttttctta aaagtgccag cgcaaaatgc
EPI4052807  atggatgtca atccgacttt acttttcttg aaagtgccag cgcaaaatgc
EPI3484678  atggatgtca atccgacttt acttttc??? ?????????? ??????????
EPI3484686  atggatgtca atccgacctt actcttcttg aaagttccag cgcaaaatgc
EPI3484662  atggatgtca atccgacttt acttttctta aaagtgccag cgcaagatgc
EPI3484670  atggatgtca atccgacttt acttttctta aaagtgccag cgcaagatgc
EPI3484654  atggatgtca atccgacttt acttttctta aaagtgccag cgcaagatgc
EPI3484742  atggatgtca atccgacttt acttttctta aaagtgccag cgcaaaatgc
EPI3484726  atggatgtca atccgacttt acttttctta aaagtgccag cgcaaaatgc
EPI3484734  atggatgtca atccgacttt acttttcttg aaagttccag cgcaaaatgc
EPI3484710  atggatgtca atcc?acttt acttttcttg aaagttccag cgcaaaatgc
EPI3484718  atggatgtca atccgacttt acttttctta aaagtgccag cgcaaaatgc
EPI3484694  atggatgtca atccgacttt acttttctta aaagtgccag cgcaagatgc
EPI3484702  atggatgtca atccgacttt acttttcttg aaagttccag cgcaaaatgc
EPI3484805  atggatgtca atccgacttt acttttctta aaagtgccag cgcaagatgc
EPI3484813  atggatgtca atccgacttt acttttctta aaagtgccag cgcaagatgc
EPI3484789  atggatgtca atccgacctt actcttcttg aaagttccag cgcaaaatgc
EPI3484797  atggatgtca atccgacttt acttttctta aaagtgccag cgcaagatgc
EPI3484773  atggatgtca atccgacttt acttttc?tg aaagttccag cgcaaaatgc
EPI3484781  atggatgtca atccgacttt acttttcttg aaagtgccag cgcaaaatgc
EPI3484765  atggatgtca atccgacttt acttttctta aaagtgccag cgcaagatgc
EPI2665329  atggatgtca atccgactct acttttctta aaagtgccag cgcaagatgc
EPI2665321  atggatgtca atccgactct acttttctta aaagtgccag cgcaagatgc
EPI2665313  atggatgtca atccgactct acttttctta aaagtgccag cgcaagatgc
EPI2665305  atggatgtca atccgactct acttttctta aaagtgccag cgcaagatgc
EPI2665361  atggatgtca atccgactct acttttctta aaagtgccag cgcaagatgc
EPI2665345  atggatgtca atccgactct acttttctta aaagtgccag cgcaagatgc
EPI2665337  atggatgtca atccgactct acttttctta aaagtgccag cgcaagatgc
EPI2665393  atggatgtca atccgactct acttttctta aaagtgccag cgcaagatgc
EPI2665385  atggatgtca atccgactct acttttctta aaagtgccag cgcaagatgc
EPI2665369  atggatgtca atccgactct acttttctta aaagtgccag cgcaagatgc
EPI2665259  atggatgtca atccgactct acttttctta aaagtgccag cgcaagatgc
EPI2665251  atggatgtca atccgactct acttttctta aaggtgccag cgcaagatgc
EPI2665243  atggatgtca atccgactct acttttctta aaagtgccag cgcaagatgc
EPI2665291  atggatgtca atccgactct acttttctta aaagtgccag cgcaaaatgc
EPI2665275  atggatgtca atccgactct acttttctta aaagtgccag cgcaagatgc
EPI3661055  atggatgtca atccgacctt actcttcttg aaagttccag cgcaaaatgc
EPI3661047  atggatgtca atccgacctt actcttcttg aaagttccag cgcaaaatgc
EPI1927119  atggatgtca atccgacttt acttttctta aaagtgccag cgcaagatgc
EPI1927095  atggatgtca atccgacttt acttttctta aaagtgccag cgcaagatgc
EPI1927103  atggatgtca atccgacttt acttttctta aaagtgccag cgcaagatgc
EPI1927111  atggatgtca atccgacttt acttttctta aaagtgccag cgcaagatgc
EPI3110566  atggatgtca atccgacttt acttttctta aaagtgccag cgcaagatgc
EPI3614412  atggatgtca atccgacttt acttttcttg aaagtgccag cgcaaaatgc
EPI3614404  atggatgtca atccgacttt acttttcttg aaagtgccag cgcaaaatgc
EPI3614428  atggatgtca atccgacttt acttttcttg aaagtgccag cgcaaaatgc
EPI1995721  atggatgtca atccgacttt acttttctta aaagtgccag cgcaagatgc
EPI1995735  atggatgtca atccgacttt acttttctta aaagtgccag cgcaagatgc
EPI1995657  atggatgtca atccgacttt acttttctta aaagtgccag cgcaagatgc
EPI1995673  atggatgtca atccgacttt acttttctta aaagtgccag cgcaagatgc
EPI1995689  atggatgtca atccgacttt acttttctta aaagtgccag cgcaagatgc
EPI2181845  atggatgtca atccgacttt actcttcttg aaagttccag cgcaaaatgc
EPI2181853  atggatgtca atccgacttt acttttctta aaagtgccag cgcaaaatgc
EPI2181837  atggatgtca atccgacttt acttttctta aaagtgccag cgcaaaatgc
EPI2181821  atggatgtca atccgacttt acttttctta aaagtgccag cgcagaatgc
EPI2437578  atggatgtca atccgacttt acttttctta aaagtgccag cgcaagatgc
EPI3631416  atggatgtca atccgacttt acttttctta aaagtgccag cgcaagatgc
EPI3631424  atggatgtca atccgacttt acttttctta aaagtgccag cgcaagatgc
EPI3631408  atggatgtca atccgacttt acttttctta aaagtgccag cgcaagatgc
EPI3631447  atggatgtca atccgacttt acttttctta aaagtgccag cgcaagatgc
EPI2744292  atggatgtca atccgactct acttttctta aaagtgccag cgcaagatgc
EPI3631432  atggatgtca atccgacttt acttttctta aaagtgccag cgcaagatgc
EPI2744268  atggatgtca atccgactct acttttctta aaagtgccag cgcaagatgc
EPI3631439  atggatgtca atccgacttt acttttctta aaagtgccag cgcaagatgc
EPI1995596  atggatgtca atccgacttt acttttctta aaagtgccag cgcaagatgc
EPI2744252  atggatgtca atccgactct acttttctta aaagtgccag cgcaagatgc
EPI1995612  atggatgtca atccgacttt acttttctta aaagtgccag cgcaagatgc
EPI2744244  atggatgtca atccgactct acttttctta aaagtgccag cgcaagatgc
EPI2208932  atggatgtca atccgacttt acttttctta aaagtgccag cgcaagatgc
EPI2744236  atggatgtca atccgactct acttttctta aaagtgccag cgcaagatgc
EPI1995641  atggatgtca atccgacttt acttttctta aaagtgccag cgcaagatgc
EPI2744260  atggatgtca atccgactct acttttctta aaagtgccag cgcaagatgc
EPI1995564  atggatgtca atccgacttt acttttctta aaagtgccag cgcaagatgc
EPI1995580  atggatgtca atccgacttt acttttctta aaagtgccag cgcaagatgc
EPI4316872  atggatgtca atccgacttt acttttctta aaagtgccag cgcaaaatgc
EPI4316593  atggatgtca atccgacttt acttttctta aaagtgccag cgcaaaatgc
EPI4317212  atggatgtca atccgacttt acttttctta aaagtgccag cgcaagatgc
EPI4317204  atggatgtca atccgacttt acttttctta aaagtgccag cgcaaaatgc
EPI4317146  atggatgtca atccgacttt acttttctta aaagtgccag cgcaaaatgc
EPI4317138  atggatgtca atccgacttt acttttctta aaagtgccag cgcaaaatgc
EPI4317325  atggatgtca atccgacttt acttttctta aaagtgccag cgcaaaatgc
EPI4317317  atggatgtca atccgacttt acttttctta aaagtgccag cgcaagatgc
EPI4317309  atggatgtca atccgacttt acttttctta aaagtgccag cgcaaaatgc
EPI4317293  atggatgtca atccgacttt acttttctta aaagtgccag cgcaaaacgc
EPI4317277  atggatgtca atccgacttt acttttctta aaagtgccag cgcaaaatgc
EPI4317012  atggatgtca acccgacttt acttttctta aaagtgccag cgcaaaatgc
EPI2208917  atggatgtca atccgacttt acttttctta aaagtgccag cgcaggatgc
EPI4316996  atggatgtca acccgacttt acttttctta aaagtgccag cgcaaaatgc
EPI2214951  atggatgtca atccgacttt acttttctta aaagtgccag cgcaagatgc
EPI2208925  atggatgtca atccgacttt acttttctta aaagtgccag cgcaagatgc
EPI4317036  atggatgtca atccgacttt acttttctta aaagtgccag cgcaaaacgc
EPI1994444  atggatgtca atccgacttt acttttctta aaagtgccag cgcaagatgc
EPI2665417  atggatgtca atccgactct acttttctta aaagtgccag cgcaagatgc
EPI3236484  atggatgtca atccgactct acttttctta aaagttccag cgcaaaatgc
EPI3236476  atggatgtca atccgacttt acttttcttg aaagttccag cgcaaaatgc
EPI3236468  atggatgtca atccgacttt acttttctta aaagttccag cgcaaaatgc
EPI3236508  atggatgtca atccgacttt acttttcttg aaagttccag cgcaaaatgc
EPI3236500  atggatgtca atccgactct acttttcttg aaagttccag cgcaaaatgc
EPI4410440  atggatgtca atccgactct acttttctta aaagtgccag cgcaagatgc
EPI3615114  atggatgtca atccgacctt actcttcttg aaagttccag cgcaaaatgc
EPI1995845  atggatgtca atccgacttt acttttctta aaagtgccag cgcaagatgc
EPI3886466  atggatgtca atccgacttt acttttcttg aaagtgccag tgcaaaatgc
EPI3886568  atggatgtca atccgacttt acttttcttg aaagtgccag tgcaaaatgc
EPI3294543  atggatgtca atccgacctt actcttcttg aaagttccag cgcaaaatgc
EPI2181861  atggatgtca atccgacttt actcttcttg aaagttccag cgcaaaatgc
EPI1994456  atggatgtca atccgacttt acttttctta aaagtgccag cgcaagatgc
EPI2665409  atggatgtca atccgactct acttttctta aaagtgccag cgcaagatgc
EPI2461803  atggatgtca atccgactct acttttctta aaagtgccag cgcaagatgc
EPI2461855  atggatgtca atccgactct acttttctta aaagtgccag cgcaagatgc
EPI2461839  atggatgtca atccgactct acttttctta aaagtgccag cgcaagatgc
EPI2461847  atggatgtca atccgactct acttttctta aaagtgccag cgcaagatgc
EPI2461826  atggatgtca atccgactct acttttctta aaagtgccag cgcaagatgc
EPI2461811  atggatgtca atccgactct acttttctta aaagtgccag cgcaagatgc
EPI2461818  atggatgtca atccgactct acttttctta aaagtgccag cgcaagatgc
EPI3526213  atggatgtca atccgacctt actcttcttg aaagttccag cgcaaaatgc
EPI3526205  atggatgtca atccgacctt actcttcttg aaagttccag cgcaaaatgc
EPI3597176  atggatgtca atccgacctt actcttcttg aaagttccag cgcaaaatgc
EPI2603738  atggatgtca atccgactct acttttctta aaagtgccag cgcaagatgc
EPI2603746  atggatgtca atccgactct acttttctta aaagtgccag cgcaagatgc
EPI3585937  atggatgtca atccgacctt actcttcttg aaagttccag cgcaaaatgc
EPI3585950  atggatgtca atccgacctt actcttcttg aaagttccag cgcaaaatgc
EPI3526221  atggatgtca atccgacctt actcttcttg aaagttccag cgcaaaatgc
EPI3597216  atggatgtca atccgacctt actcttcttg aaagttccag cgcaaaatgc
EPI3597208  atggatgtca atccgacctt actcttcttg aaagttccag cgcaaaatgc
EPI1924139  atggatgtca atccgacttt acttttctta aaagtgccag cgcaagatgc
EPI3416655  atggatgtca atccgacctt actcttcttg aaagttccag cgcaaaatgc
EPI3416679  atggatgtca atccgacctt actcttcttg aaagttccag cgcaaaatgc
EPI3416671  atggatgtca atccgacttt acttttctta aaagtgccag cgcaagatgc
EPI3416727  atggatgtca atccgacttt acttttctta aaagtgccag cgcaaaatgc
EPI3416719  atggatgtca atccgacttt acttttctta aaagtgccag cgcaaaatgc
EPI3416743  atggatgtca atccgacctt actcttcttg aaagttccag cgcaaaatgc
EPI3416695  atggatgtca atccgacctt actcttcttg aaagttccag cgcaaaatgc
EPI3416791  atggatgtca atccgacctt actcttcttg aaagttccag cgcaaaatgc
EPI3416783  atggatgtca atccgacctt actcttcttg aaagttccag cgcaaaatgc
EPI3416807  atggatgtca atccgacctt actcttcttg aaagttccag cgcaaaatgc
EPI3416759  atggatgtca atccgacctt actcttcttg aaagttccag cgcaaaatgc
EPI3416775  atggatgtca atccgacctt actcttcttg aaagttccag cgcaaaatgc
EPI3416815  atggatgtca atccgacctt actcttcttg aaagttccag cgcaaaatgc
EPI2062109  atggatgtca atccgacttt acttttctta aaagtgccag cgcaagatgc
EPI4253661  atggatgtca atccgacctt actcttcttg aaagttccag cgcaaaatgc
EPI4253605  atggatgtca atccgacctt actcttcttg aaagttccag cgcaaaatgc
EPI4253589  atggatgtca atccgacctt actcttcttg aaagttccag cgcaaaatgc
EPI1997260  atggatgtca atccgacttt acttttctta aaagtgccag cgcaagatgc
EPI2182069  atggatgtca atccgacttt acttttcttg aaagttccag cgcaaaatgc
EPI2182077  atggatgtca atccgacttt acttttctta aaagtgccag cgcaaaatgc
EPI2182053  atggatgtca atccgacttt actcttcttg aaagttccag cgcaaaatgc
EPI2182061  atggatgtca atccgacttt actcttcttg aaagttccag cgcaaaatgc
EPI2182045  atggatgtca atccgacttt acttttctta aaagtgccag cgcaaaatgc
EPI2182133  atggatgtca atccgacttt acttttcttg aaagttccag cgcaaaatgc
EPI2182141  atggatgtca atccgacttt actcttcttg aaagttccag cgcaaaatgc
EPI2182117  atggatgtca atccgacttt acttttctta aaagtgccag cgcaaaatgc
EPI2182125  atggatgtca atccgacttt acttttcttg aaagttccag cgcaaaatgc
EPI2182101  atggatgtca atccgacttt actcttcttg aaagttccag cgcaaaatgc
EPI2182109  atggatgtca atccgacttt acttttctta aaagtgccag cgcaaaatgc
EPI2182085  atggatgtca atccgacttt acttttcttg aaagttccag cgcaaaatgc
EPI2182093  atggatgtca atccgacttt acttttcttg aaagttccag cgcaaaatgc
EPI2510254  atggatgtca atccgactct acttttctta aaagtgccag cgcaagatgc
EPI2510238  atggatgtca atccgacttt acttttctta aaagtgccag cgcaagatgc
EPI2540246  atggatgtca atccgactct acttttctta aaaatgccag cgcaagatgc
EPI2510246  atggatgtca atccgaccct acttttctta aaagtgccag cgcaagatgc
EPI2510270  atggatgtca atccgactct acttttctta aaagtgccag cgcaagatgc
EPI2510278  atggatgtca atccgactct acttttctta aaagtgccag cgcaagatgc
EPI2510222  atggatgtca atccgacttt acttttctta aaagtgccag cgcaagatgc
EPI2510214  atggatgtca atccgacttt acttttcttg aaagtgccag cgcaagatgc
EPI2182021  atggatgtca atccgacttt acttttctta aaagtgccag cgcaaaatgc
EPI2182029  atggatgtca atccgacttt actcttcttg aaagttccag cgcaaaatgc
EPI2182013  atggatgtca atccgacttt acttttctta aaagtgccag cgcaaaatgc
EPI4162629  atggatgtca atccgacttt acttttcttg aaagtgccag cgcaaaatgc
EPI4162637  atggatgtca atccgacttt acttttcttg aaagtgccag cgcaaaatgc
EPI4162613  atggatgtca atccgatttt acttttcttg aaagtgccag cgcaaaatgc
EPI4162621  atggatgtca atccgacttt acttttcttg aaagtgccag cgcaaaatgc
EPI2579789  atggatgtca atccgactct acttttctta aaagtgccag cgcaagatgc
EPI2579773  atggatgtca atccgactct acttttctta aaagtgccag cgcaagatgc
EPI2579781  atggatgtca atccgactct acttttctta aaagtgccag cgcaagatgc
EPI3084208  atggatgtca atccgacttt acttttcttg aaggttccag cgcaaaatgc
EPI3084232  atggatgtca atccgacttt acttttcttg aaggttccag cgcaaaatgc
EPI4055900  ???gatgtca ctccgacttt acttttctta aaagtgccag cgcaagatgc
EPI4055892  atggatgtca ctccgacttt acttttctta aaagtgccag cgcaagatgc
EPI4055908  atggatgtca atccgacttt acttttctta aaagtgccag cgcaaaatgc
EPI4056050  atggatgtaa tcg????ctt acttttcttR aaagtSccag cRcaaaatgc
EPI2971764  atggatgtca atccgacttt acttttctta aaagtgccag cgcaagatgc
EPI2971856  atggatgtca atccgacttt acttttctta aaagtgccag cgcaagatgc
EPI2971823  atggatgtca atccgacttt acttttctta aaagtgccag cgcaagatgc
EPI2971864  atggatgtca atccgacttt acttttccta aaagtgccag cgcaagatgc
EPI4164303  atggatgtca atccgacttt acttttctta aaagtgccag cgcaaaatgc
EPI3446633  atggatgtca atccgacctt actcttcttg aaagttccag cgcaaaatgc
EPI3582691  atggatgtca atccgacctt actcttcttg aaagttccag cgcaaaatgc
EPI3446703  atggatgtca atccgacctt actcttcttg aaagttccag cgcaaaatgc
EPI3446680  atggatgtca atccgacctt actcttcttg aaagttccag cgcaaaatgc
EPI3446672  atggatgtca atccgacctt actcttcttg aaagttccag cgcaaaatgc
EPI1938826  atggatgtca atccgacttt acttttctta aaagtgccag cgcaaaatgc
EPI3446711  atggatgtca atccgacctt actcttcttg aaagttccag cgcaaaatgc
EPI3582650  atggatgtca atccgacctt gctcttcttg aaagttccag cgcaaaatgc
EPI3446772  atggatgtca atccgacctt actcttcttg aaagttccag cgcaaaatgc
EPI3508679  atggatgtca atccgacttt acttttcttg aaagtgccag cgcaaaatgc
EPI3508703  atggatgtca atccgacttt acttttcttg aaagtgccag cgcaaaatgc
EPI3633344  atggatgtca atccgactct acttttcttg aaagtgccag cgcaaaatgc
EPI2603806  atggatgtca atccgactct acttttctta aaagtgccag cgcaagatgc
EPI2603814  atggatgtca atccgactct acttttctta aaagtgccag cgcaagatgc
EPI2603822  atggatgtca atccgactct acttttctta aaagtgccag cgcaagatgc
EPI2971363  atggatgtca atccgacttt acttttctta aaagtgccag cgcaagatgc
EPI2971347  atggatgtca atccgacttt acttttctta aaagtgccag cgcaagatgc
EPI2971339  atggatgtca atccgacttt acttttctta aaagtgccag cgcaagatgc
EPI2971331  atggatgtca atccgacttt acttttctta aaagtgccag cgcaagatgc
EPI2603830  atggatgtca atccg?ctct acttttctta ??agtgccag cgcaag?tgc
EPI2603838  atggatgtca atccgactct acttttctta aaagtgccag cgcaagatgc
EPI2603846  atggatgtca atccgactct acttttctta aaagtgccag cgcaagatgc
EPI2603854  ?????????? ?????????? ?????????? ?????????? ??????????
EPI2603862  atggatgtca atccgactct acttttctta aaagtgccag cacaagatgc
EPI2062122  atggatgtca atccgacttt acttttctta aaagtgccag cgcaagatgc
EPI2137777  atggatgtca atccgactct acttttctta aaagtgccag cgcaagatgc
EPI2137794  atggatgtca atccgactct acttttctta aaagtgccag cgcaagatgc
EPI2137785  atggatgtca atccgactct acttttctta aaagtgccag cgcaagatgc
EPI3527059  atggatgtca atccgacttt acttttcttg aaagttccag cgcaaaatgc
EPI3527051  atggatgtca atccgacctt actcttcttg aaagttccag cgcaaaatgc
EPI3527043  atggatgtca atccgacctt actcttcttg aaagttccag cgcaaaatgc
EPI3527027  atggatgtca atccgacctt actcttcttg aaagttccag cgcaaaatgc
EPI3527019  atggatgtca atccgacctt actcttcttg aaagttccag cgcaaaatgc
EPI3527123  atggatgtca atccgacctt actcttcttg aaagttccag cgcaaaatgc
EPI3527115  atggatgtca atccgacctt actcttcttg aaagttccag cgcaaaatgc
EPI3527107  atggatgtca atccgacctt actcttcttg aaagttccag cgcaaaatgc
EPI3527099  atggatgtca atccgacctt actcttcttg aaagttccag cgcaaaatgc
EPI3527091  atggatgtca atccgacctt actcttcttg aaagttccag cgcaaaatgc
EPI3527083  atggatgtca atccgacctt actcttcttg aaagttccag cgcaaaatgc
EPI3527075  atggatgtca atccgacctt actcttcttg aaagttccag cgcaaaatgc
EPI3527067  atggatgtca atccgacttt acttttctta aaagtgccag cgcaagatgc
EPI3527179  atggatgtca atccgacctt actcttcttg aaagttccag cgcaaaatgc
EPI3527155  atggatgtca atccgacctt actcttcttg aaagttccag cgcaaaatgc
EPI3527147  atggatgtca atccgacctt actcttcttg aaagttccag cgcaaaatgc
EPI3527139  atggatgtca atccgacttt actcttcttg aaagttccag cgcaaaatgc
EPI3527131  atggatgtca atccgacctt actcttcttg aaagttccag cgcaaaatgc
EPI2906068  atggatgtca atccgacctt actcttcttg aaagttccag cgcaaaatgc
EPI2906076  atggatgtca atccgacctt actcttcttg aaagttccag cgcaaaatgc
EPI2744736  atggatgtca atccgactct acttttctta aaagtgccag cgcaagatgc
EPI2906052  atggatgtca atccgacctt actcttcttg aaagttccag cgcaaaatgc
EPI2906036  atggatgtca atccgacctt actcttcttg aaagttccag cgcaaaatgc
EPI2906044  atggatgtca atccgacctt actcttcttg aaagttccag cgcaaaatgc
EPI2906020  atggatgtca atccgacctt actcttcttg aaagttccag cgcaaaatgc
EPI2906004  atggatgtca atccgacctt actcttcttg aaagttccag cgcaaaatgc
EPI2905988  atggatgtca atccgacctt actcttcttg aaagttccag cgcaaaatgc
EPI2744760  atggatgtca atccgactct acttttctta aaagtgccag cgcaagatgc
EPI2905972  atggatgtca atccgacctt actcttcttg aaagttccag cgcaaaatgc
EPI2905980  atggatgtca atccgacttt acttttctta aaagtgccag cgcaaaatgc
EPI2744752  atggatgtca atccgactct acttttctta aaagtgccag cgcaagatgc
EPI2906100  atggatgtca atccgacctt actcttcttg aaagttccag cgcaaaatgc
EPI2906108  atggatgtca atccgacctt actcttcttg aaagttccag cgcaaaatgc
EPI3509000  atggatgtca atccgacctt actcttcttg aaagttccag cgcaaaatgc
EPI3508992  atggatgtca atccgacctt actcttcttg aaagttccag cgcaaaatgc
EPI3585962  atggatgtca atccgacctt actcttcttg aaagttccag cgcaaaatgc
EPI4056822  atggatgtca atccgacttt acttttctta aaagtgccag cgcaagatgc
EPI3508801  atggatgtca atccgacctt actcttcttg aaagttccag cgcaaaatgc
EPI2392769  atggatgtca atccgactct acttttctta aaagtgccag cgcaagatgc
EPI3508793  atggatgtca atccgacctt actcttcttg aaagttccag cgcaaaatgc
EPI3508779  atggatgtca atccgacctt actcttcttg aaagttccag cgcaaaatgc
EPI3585938  atggatgtca atccgacctt actcttcttg aaagttccag cgcaaaatgc
EPI3508817  atggatgtca atccgacctt actcttcttg aaagttccag cgcaaaatgc
EPI3508913  atggatgtca atccgacctt actcttcttg aaagttccag cgcaaaatgc
EPI3582733  atggatgtca atccgacctt actcttcttg aaagttccag cgcaaaatgc
EPI3508886  atggatgtca atccgacctt actcttcttg aaagttccag cgcaaaatgc
EPI3508866  atggatgtca atccgacctt actcttcttg aaagttccag cgcaaaatgc
EPI3508937  atggatgtca atccgacctt actcttcttg aaagttccag cgcaaaatgc
EPI3447098  atggatgtca atccgacctt actcttcttg aaagttccag cgcaaaatgc
EPI3447106  atggatgtca atccgacctt actcttcttg aaagttccag cgcaaaatgc
EPI3447082  atggatgtca atccgacctt actcttcttg aaagttccag cgcaaaatgc
EPI3447090  atggatgtca atccgacctt actcttcttg aaagttccag cgcaaaatgc
EPI3447066  atggatgtca atccgacctt actcttcttg aaagttccag cgcaaaatgc
EPI3447050  atggatgtca atccgacctt actcttcttg aaagttccag cgcaaaatgc
EPI3447058  atggatgtca atccgacctt actcttcttg aaagttccag cgcaaaatgc
EPI3447162  atggatgtca atccgacctt actcttcttg aaagttccag cgcaaaatgc
EPI3447170  atggatgtca atccgacctt actcttcttg aaagttccag cgcaaaatgc
EPI3447146  atggatgtca atccgacctt actcttcttg aaagttccag cgcaaaatgc
EPI3447130  atggatgtca atccgacttt acttttctta aaagtgccag cgcaaaatgc
EPI3447138  atggatgtca atccgacctt actcttcttg aaagttccag cgcaaaatgc
EPI3447114  atggatgtca atccgacctt actcttcttg aaagttccaa cgcaaaatgc
EPI3447122  atggatgtca atccgacctt actcttcttg aaagttccag cgcaaaatgc
EPI3447226  atggatgtca atccgacctt actcttcttg aaagttccag cgcaaaatgc
EPI3447210  atggatgtca atccgacctt actcttcttg aaagttccag cgcaaaatgc
EPI3447218  atggatgtca atccgacctt actcttcttg aaagttccag cgcaaaatgc
EPI3447194  atggatgtca atccgacctt actcttcttg aaagttccag cgcaaaatgc
EPI3447202  atggatgtca atccgacctt actcttcttg aaagttccag cgcaaaatgc
EPI3526803  atggatgtca atccgacctt actcttcttg aaagttccag cgcaaaatgc
EPI3526787  atggatgtca atccgacttt acttttcttg aaagttccag cgcaaaatgc
EPI3526866  atggatgtca atccgacctt actcttcttg aaagttccag cgcaaaatgc
EPI3526827  atggatgtca atccgacatt actcttcttg aaagttccag cgcaaaatgc
EPI3526819  atggatgtca atccgacctt actcttcttg aaagttccag cgcaaaatgc
EPI3526891  atggatgtca atccgacctt actcttcttg aaagttccag cgcaaaatgc
EPI3526881  atggatgtca atccgacctt actcttcttg aaagttccag cgcaaaatgc
EPI3526995  atggatgtca atccgacctt actcttcttg aaagttccag cgcaaaatgc
EPI1982511  atggatgtca atccgacttt acttttctta aaagtgccag cgcaagatgc
EPI3418970  atggatgtca atccgacctt actcttcttg aaagttccag cgcaaaatgc
EPI3418761  atggatgtca atccgacctt actcttcttg aaagttccag cgcaaaatgc
EPI3503033  atggatgtca atccgacctt actcttcttg aaagttccag cgcaaaatgc
EPI3503011  atggatgtca atccgacctt actcttcttg aaagttccag cgcaaaatgc
EPI3418753  atggatgtca atccgacctt actcttcttg aaagttccag cgcaaaatgc
EPI3418824  atggatgtca atccgacctt actcttcttg aaagttccag cgcaaaatgc
EPI2682563  atggatgtca atccgactct acttttctta aaagtgccag cgcaagatgc
EPI3418801  atggatgtca atccgacctt actcttcttg aaagttccag tgcaaaatgc
EPI3418892  atggatgtca atccgacctt actcttcttg aaagttccag cgcaaaatgc
EPI3418938  atggatgtca atccgacctt actcttcttg aaagttccag cgcaaaatgc
EPI3418954  atggatgtca atccgacctt actcttcttg aaagttccag cgcaaaatgc
EPI3418922  atggatgtca atccgacctt actcttcttg aaagttccag cgcaaaatgc
EPI2957022  atggacgtca atccgacttt acttttctta aaagtgccag cgcaagatgc
EPI3571288  ?????????? ?????????? ?????????? ?????????? ??????????
EPI3571296  atggatgtca atccgacctt actcttcttg aaagttccag cgcaaaatgc
EPI3571304  atggatgtca atccgacctt actcttcttg aaagttccag cgcaaaatgc
EPI3886628  atggatgtca atccgacttt acttttcttg aaagtgccag cgcaaaatgc
EPI3571312  ?????????? ?????????? ?????????? ??????ccag cgcaaaatgc
EPI3571320  ?????????? ?????????? ?????????? ?????????? ??????????
EPI3571328  atggatgtca atccgacctt actcttcttg aaagttccag cgcaaaatgc
EPI3571336  atggatgtca atccgacctt actcttcttg aaagttccag cgcaaaatgc
EPI3571344  ?????????? ?????????? ?????????? ?????????? ??????????
EPI3571224  atggatgtca acccgacctt actcttcttg aaagttccag cgcaaaatgc
EPI3571232  ?????????? ?????????? ?????????? aaagttccag tgcaaaatgc
EPI3571248  atggatgtca atccgacctt actcttcttg aaagtYccag cgcaaaatgc
EPI3571256  atggatgtca atccgacctt actcttcttg aaagttccag cgcaaaatgc
EPI3571264  atggatgtca atccgacctt actcttcttg aaagttccag cgcaaaatgc
EPI3571272  ?????????? ?????????? ?????????? ?????????? ??????????
EPI3571280  atggatgtca atccgacctt actcttcttg aaagttccag cgcaaaatgc
EPI3194309  atggatgtca atccgacttt acttttcttg aaagtgccag cgcaaaatgc
EPI3194349  atggatgtca atccgacttt actcttccta aaagtgccag cgcaaaatgc
EPI3194357  atggatgtca atccgacttt actcttccta aaagtgccag cgcaaaatgc
EPI3194389  atggacgtca atccgacttt acttttctta aaagtgccag cgcaagatgc
EPI3571352  atggatgtca atccgacctt actcttctta aaagttccag cgcaaaatgc
EPI3194413  atggatgtca atccgacttt acttttcttg aaagtgccag cgcaaaatgc
EPI3194421  atggatgtca atccgacttt acttttcttg aaagtgccag cgcaaaatgc
EPI2957030  atggacgtca atccgacttt acttttctta aaagtgccag cgcaagatgc
EPI2187559  atggatgtca atccgacttt acttttctta aaagtgccag cgcaagatgc
EPI2187567  atggatgtca atccgacttt acttttctta aaagtgccag cgcaagatgc
EPI1981657  atggatgtca atccgacttt acttttctta aaagtgccag cgcaagatgc
EPI1981665  atggatgtca atccgacttt acttttctta aaagtgccag cgcaagatgc
EPI3886664  atggatgtca atccgacttt acttttcttg aaagtgccag cgcaaaatgc
EPI3886657  atggatgtca atccgacttt acttttcttg aaagtgccag cgcaaaatgc
EPI3886650  atggatgtca atccgacttt acttttcttg aaagtgccag cgcaaaatgc
EPI3886643  atggatgtca atccgacttt acttttcttg aaagtgccag cacaaaatgc
EPI2906340  atggatgtca atccgacctt actcttcttg aaagttccag cgcaaaatgc
EPI2906348  atggatgtca atccgacctt actcttcttg aaagttccag cgcaaaatgc
EPI2906324  atggatgtca atccgacctt actcttcttg aaagttccag cgcaaaatgc
EPI2906332  atggatgtca atccgacctt actcttcttg aaagttccag cgcaaaatgc
EPI2906308  atggatgtca atccgacctt actcttcttg aaagttccag cgcaaaatgc
EPI2906316  atggatgtca atccgacctt actcttcttg aaagttccag cgcaaaatgc
EPI2906300  atggatgtca atccgacctt actcttcttg aaagttccag cgcaaaatgc
EPI2906276  atggatgtca atccgacctt actcttcttg aaagttccag cgcaaaatgc
EPI2906244  atggatgtca atccgacctt actcttcttg aaagttccag cgcaaaatgc
EPI2906252  atggatgtca atccgacctt actcttcttg aaagttccag cgcaaaatgc
EPI2906228  atggatgtca atccgacctt actcttcttg aaagttccag cgcaaaatgc
EPI2906236  atggatgtca atccgacctt actcttcttg aaagttccag cgcaaaatgc
EPI2906212  atggatgtca atccgacctt actcttctta aaagttccag cgcaaaatgc
EPI2906220  atggatgtca atccgacctt actcttcttg aaagttccag cgcaaaatgc
EPI2906196  atggatgtca atccgacctt actcttcttg aaagttccag cgcaaaatgc
EPI2906156  atggatgtca atccgacctt actcttcttg aaagttccag cgcaaaatgc
EPI2906132  atggatgtca atccgacctt actcttcttg aaagttccag cgcaaaatgc
EPI2906116  atggatgtca atccgacctt actcttcttg aaagttccag cgcaaaatgc
EPI2906404  atggatgtca atccgacctt actcttcttg aaagttccag cgcaaaatgc
EPI2906388  atggatgtca atccgacctt actcttctta aaagttccag cgcaaaatgc
EPI2744768  atggatgtca atccgactct acttttctta aaagtgccag cgcaagatgc
EPI2906380  atggatgtca atccgacctt actcttcttg aaagttccag cgcaaaatgc
EPI2631376  atggatgtca atccgactct acttttctta aaagtgccag cgcaagatgc
EPI2631464  atggatgtca atccgactct acttttctta aaagtgccag cgcaagatgc
EPI2631488  atggatgtca atccgactct acttttctta aaagtgccag cgcaagatgc
EPI3550182  atggatgtca atccgacttt acttttcttg aaggttccag cgcaaaatgc
EPI2631472  atggatgtca atccgactct acttttctta aaagtgccag cgcaagatgc
EPI2631480  atggatgtca atccgactct acttttctta aaagtgccag cgcaagatgc
EPI3550210  atggatgtca atccgacttt acttttcttg aaggttccag cgcaaaatgc
EPI3550216  atggatgtca atccgacttt acttttcttg aaggttccag cgcaaaatgc
EPI2744796  atggatgtca atccgactct acttttctta aaagtgccag cgcaagatgc
EPI3351072  atggatgtca atccgacctt actcttcttg aaagttccag cgcaaaatgc
EPI3351088  atggatgtca atccgacctt actcttcttg aaagttccag cgcaaaatgc
EPI3351040  atggatgtca atccgacctt actcttcttg aaagttccag cgcaaaatgc
EPI3351048  atggatgtca atccgacctt actcttcttg aaagttccag cgcaaaatgc
EPI3351056  atggatgtca atccgacctt actcttcttg aaagttccag cgcaaaatgc
EPI3351064  atggatgtca atccgacctt actcttcttg aaagttccag cgcaaaatgc
EPI3418104  atggatgtca atccgacctt actcttcttg aaagttccag cgcaaaatgc
EPI3351136  atggatgtca atccgacctt actcttcttg aaagttccag cgcaaaatgc
EPI3351152  atggatgtca atccgacctt actcttcttg aaagttccag cgcaaaatgc
EPI3351104  atggatgtca atccgacctt actcttcttg aaagttccag cgcaaaatgc
EPI3351112  atggatgtca atccgacctt actcttcttg aaagttccag cgcaaaatgc
EPI3351120  atggatgtca atccgacctt actcttctta aaagttccag cgcaaaatgc
EPI3351200  atggatgtca atccgacctt actcttcttg aaagttccag cgcaaaatgc
EPI2744852  atggatgtca atccgacttt acttttctta aaagtgccag tgcaagatgc
EPI3418158  atggatgtca atccgacctt actcttcttg aaagttccag cgcaaaatgc
EPI2744844  atggatgtca atccgacttt acttttctta aaagtgccag cgcaagatgc
EPI3351168  atggatgtca atccgacctt actcttcttg aaagttcccg cgcaaaatgc
EPI2744828  atggatgtca atccgactct acttttctta aaagtgccag cgcaagatgc
EPI2744836  atggatgtca atccgactct acttttctta aaagtgccag cgcaagatgc
EPI3418229  atggatgtca atccgacctt actcttcttg aaagttccag cgcaaaatgc
EPI3418221  atggatgtca atccgacctt actcttcttg aaagttccag cgcaaaatgc
EPI3418213  atggatgtca atccgacctt actcttcttg aaagttccag cgcaaaatgc
EPI3418205  atggatgtca atccgacctt actcttcttg aaagttccag cgcaaaatgc
EPI3550228  atggatgtca atccgacttt acttttcttg aaggttccag cgcaaaatgc
EPI3351024  atggatgtca atccgacctt actcttcttg aaagttccag cgcaaaatgc
EPI3351032  atggatgtca atccgacctt actcttcttg aaagttccag cgcaaaatgc
EPI4059272  atggatgtca atccgacttt acttttcttg aaggttccag cgcaaaatgc
EPI3418524  atggatgtca atccgacctt actcttcttg aaagttccag cgcaaaatgc
EPI3418548  atggatgtca atccgacctt actcttcttg aaagttccag cgcaaaatgc
EPI3418540  atggatgtca atccgacctt actcttcttg aaagttccag cgcaaaatgc
EPI3418596  atggatgtca atccgacctt actcttcttg aaagttccag cgcaaaatgc
EPI3418556  atggatgtca atccgacctt actcttcttg aaagttccag cgcaaaatgc
EPI3418667  atggatgtca atccgacctt actcttcttg aaagttccag cgcaaaatgc
EPI3418628  atggatgtca atccgacctt actcttcttg aaagttccag cgcaaaatgc
EPI3584177  atggatgtca atccgacctt actcttcttg aaagttccag cgcaaaatgc
EPI3582712  atggatgtca atccgacctt actcttcttg aaagttccag cgcaaaatgc
EPI3418693  atggatgtca atccgacctt actcttcttg aaagttccag cgcaaaatgc
EPI3418300  atggatgtca atccgacctt actcttcttg aaagttccag cgcaaaatgc
EPI3418252  atggatgtca atccgacctt actcttcttg aaagttccag cgcaaaatgc
EPI3418276  atggatgtca atccgacctt actcttcttg aaagttccag cgcaaaatgc
EPI2957005  atggacgtca atccgacttt acttttctta aaagtgccag cgcaagatgc
EPI3582741  atggatgtca atccgacctt actcttcttg aaagttccag cgcaaaatgc
EPI3418365  atggatgtca atccgacctt actcttcttg aaagttccag cgcaaaatgc
EPI3584178  atggatgtca atccgacctt actcttcttg aaagttccag cgcaaaatgc
EPI4061876  atggatgtca atccgacttt acttttctta aaagtgccag cgcaaaatgc
EPI4061868  atggatgtca atccgacttt acttttctta aaagtgccag cgcaaaatgc
EPI3534386  atggatgtca atccgacctt actcttcttg aaagttccag tgcaaagtgc
EPI4061884  atggatgtca atccgacttt acttttctta aaagtgccag cgcaaaatgc
EPI3528204  atggatgtca atccgacttt actcttcttg aaagttccag cgcaaaatgc
EPI3582628  atggatgtca atccgacctt actcttcttg aaagttccag cgcaaaatgc
EPI3528196  atggatgtca atccgacctt actcttcttg aaagttccag cgcaaaatgc
EPI3585948  atggatgtca atccgacctt actcttcttg aaagttccag cgcaaaatgc
EPI3528180  atggatgtca atccgacctt actcttcttg aaagttccag cgcaaaatgc
EPI3528172  atggatgtca atccgacctt actcttcttg aaagttccag cgcaaaatgc
EPI3528156  atggatgtca atccgacttt actcttcttg aaagttccag cgcaaaatgc
EPI3528148  atggatgtca atccgacttt actcttcttg aaagttccag cgcaaaatgc
EPI3487637  atggatgtca atccgacctt actcttcttg aaagttccag cgcaaaatgc
EPI3528268  atggatgtca atccgacttt actcttcttg aaagttccag cgcaaaatgc
EPI3742166  atggatgtca atccgacctt actcttcttg aaagttccag cgcaaaatgc
EPI3528260  atggatgtca atccgacttt acttttcttg aaagttccag cgcaaaatgc
EPI3582652  atggatgtca atccgacctt actcttcttg aaagttccag cgcaaaatgc
EPI3742150  atggatgtca atccgacctt actcttcttg aaagttccag cgcaaaatgc
EPI3528244  atggatgtca atccgacctt actcttcttg aaagttccag cgcaaaatgc
EPI3487721  atggatgtca atccgacctt actcttcttg aaagttccag cgcaaaatgc
EPI3585943  atggatgtca atccgacctt actcttcttg aaagttccag cgcaaaatgc
EPI3528228  atggatgtca atccgacctt actcttcttg aaagttccag cgcaaaatgc
EPI3487705  atggatgtca atccgacctt actcttcttg aaagttccag cgcaaaatgc
EPI4061828  atggatgtca atccgacttt acttttcttg aaagttccag cgcaaaatgc
EPI3528220  atggatgtca atccgacctt actcttcttg aaagttccag cgcaaaatgc
EPI3585960  atggatgtca atccgacctt actcttcttg aaagttccag cgcaaaatgc
EPI4061860  atggatgtca atccgacttt actcttcttg aaagttccag cgcaaaatgc
EPI3528332  atggatgtca atccgacttt acttttcttg aaagttccag cgcaaaatgc
EPI3487789  atggatgtca atccgacctt actcttcttg aaagttccag cgcaaaatgc
EPI3528316  atggatgtca atccgacttt actcttcttg aaagttccag cgcaaaatgc
EPI3528308  atggatgtca atccgacttt actcttcttg aaagttccag cgcaaaatgc
EPI3487781  atggatgtca atccgacctt actcttcttg aaagttccag cgcaaaatgc
EPI3528300  atggatgtca atccgacctt actcttcttg aaagttccag cgcaaaatgc
EPI3487757  atggatgtca atccgacctt actcttcttg aaagttccag cgcaaaatgc
EPI3528284  atggatgtca atccgacttt actcttcttg aaagttccag cgcaaaatgc
EPI3528276  atggatgtca atccgacttt actcttcttg aaagttccag cgcaaaatgc
EPI4061844  atggatgtca atccgacttt acttttcttg aaagttccag cgcaaaatgc
EPI3528396  atggatgtca atccgacctt actcttcttg aaagttccag cgcaaaatgc
EPI3487852  atggatgtca atccgacctt actcttcttg aaagttccag cgcaaaatgc
EPI3528380  atggatgtca atccgacctt actcttcttg aaagttccag cgcaaaatgc
EPI3487836  atggatgtca atccgacctt actcttcttg aaagttccag cgcaaaatgc
EPI3487844  atggatgtca atccgacctt actcttcttg aaagttccag cgcaaaatgc
EPI3487820  atggatgtca atccgacctt actcttcttg aaagttccag cgcaaaatgc
EPI3528348  atggatgtca atccgacctt actcttcttg aaagttccag cgcaaaatgc
EPI3528340  atggatgtca atccgacctt actcttcttg aaagttccag cgcaaaatgc
EPI4062098  atggatgtca atccgacttt acttttcttg aaagttccag cgcaaaatgc
EPI4062074  atggatgtca atccgacttt acttttcttg aaagttccag cgcaaaatgc
EPI3742254  ?????????? ?????????? ?????????? ?????????? ??????????
EPI3742276  atggatgtca atccgacctt actcttcttg aaagttccag cgcaaaatgc
EPI4062114  atggatgtca atccgacttt acttttcttg aaagttccag cgcaaaatgc
EPI3742268  ?????????? ?????acctt actcttcttg aaagttccag cgcaaaatgc
EPI4062106  atggatgtca atccgacttt acttttcttg aaagttccag cgcaaaatgc
EPI3742190  atggatgtca atccgacctt actcttcttg aaagttccag cgcaaaatgc
EPI3742238  atggatgtca atccgacctt actcttcttg aaagttccag cgcaaaatgc
EPI3742214  atggatgtca atccgacctt actcttcttg aaagttccag cgcaaaatgc
EPI4061968  atggatgtca atccgacttt acttttcttg aaagttccag cgcaaaatgc
EPI4061950  atggatgtca atccgacttt acttttcttg aaagttccag cgcaaaatgc
EPI4061908  atggatgtca atccgacttt acttttctta aaagtgccag cgcaaaatgc
EPI4062006  atggatgtca atccgacttt acttttcttg aaagttccag cgcaaaatgc
EPI4062242  atggatgtca atccgacttt acttttcttg aaagttccag cgcaaaatgc
EPI3742623  atggatgtca atccgacctt actcttcYtg aaagttccag cgcaaaatgc
EPI3742615  atggatgtca atccgacctt actcttcttg aaagttccag cgcaaaatgc
EPI3742607  atggatgtca atccgacctt actcttcttg aaagttccag cgcaaaatgc
EPI3742658  atggatgtca atccgacctt actcttcttg aaagttccag cgcaaaatgc
EPI3742648  atggatgtca atccgacctt actcttcttg aaagttccag cgcaaaatgc
EPI3742632  atggatgtca atccgacctt actcttcYtg aaagttccag cgcaaaatgc
EPI3742553  atggatgtca atccgacctt actcttcYtg aaagttccag cgcaaaatgc
EPI3742545  atggatgtca atccgacctt actcttcYtg aaagttccag cgcaaaatgc
EPI3742537  atggatgtca atccgacctt actcttcctg aaagttccag cgcaaaatgc
EPI3742591  atggatgtca atccgacctt actcttcYtg aaagttccag cgcaaaatgc
EPI3742743  atggatgtca atccgacctt actcttcttg aaagttccag cgcaaaatgc
EPI3742735  atggatgtca atccgacctt actcttcttg aaagttccag cgcaaaatgc
EPI3742726  atggatgtca atccgacctt actcttcttg aaagttccag cgcaaaatgc
EPI3742779  atggatgtca atccgacctt actcttcttg aaagttccag cgcaaaatgc
EPI3742771  atggatgtca atccgacctt actcttcttg aaagttccag cgcaaaatgc
EPI3742763  atggatgtca atccgacctt actcttcttg aaagttccag cgcaaaatgc
EPI3742682  atggatgtca atccgacctt actcttcttg aaagttccag cgcaaaatgc
EPI3742710  ?????????? ?????????? ?????????? ?????????? ??????????
EPI3742702  atggatgtca atccgacctt actcttcctg aaagttccag cgcaaaatgc
EPI3742363  atggatgtca atccgacctt actcttcttg aaagttccag cgcaaaatgc
EPI3742347  atggatgtca atccgacctt actcttcttg aaagttccag cgcaaaatgc
EPI3742403  atggatgtca atccgacctt actcttcttg aaagttccag cgcaaaatgc
EPI3742379  atggatgtca atccgacctt actcttcttg aaagttccag cgcaaaatgc
EPI4062138  atggatgtca atccgacttt acttttcttg aaagttccag cgcaaaatgc
EPI3742292  atggatgtca atccgacctt actcttcttg aaagttccag cgcaaaatgc
EPI3742339  atggatgtca atccgacctt actcttcttg aaagttccag cgcaaaatgc
EPI3742332  ?????????? ?????????? ?????????? ?????????? ??????????
EPI3742324  atggatgtca atccgacctt actcttcctg aaaRttccag cgcaaaatgc
EPI3742316  atggatgtca atccgacctt actcttcttg aaagttccag cgcaaaatgc
EPI3742435  atggatgtca atccgacctt actcttcttg aaagttccag cgcaaaatgc
EPI3742411  atggatgtca atccgacctt actcttcttg aaagttccag cgcaaaatgc
EPI3742451  atggatgtca atccgacctt actcttcttg aaagttccag cgcaaaatgc
EPI3743156  atggatgtca atccgacctt actcttcttg aaagttccag cgcaaaatgc
EPI3743148  atggatgtca atccgacctt actcttcttg aaagttccag cgcaaaatgc
EPI3743060  atggatgtca atccgacctt actcttcttg aaagttccag cgcaaaatgc
EPI3743052  ?????????? ????gacctt actcttcttg aaagttccag cgcaaaatgc
EPI3743233  atggatgtca atccgacctt actcttcttg aaagttccag cgcaaaatgc
EPI3743275  ?????????? ?????????? ?????????? ?????????? ??????????
EPI3743172  atggatgtca atccgacYtt actcttcttg aaagttccag cgcaaaatgc
EPI3051315  atggatgtca atccgacctt actcttcttg aaagttccag cgcaaaatgc
EPI3742878  atggatgtca atccgacctt actcttcttg aaagttccag cgcaaaatgc
EPI3742886  ?????????? ?????acctt actcttcttg aaagttccag cgcaaaatgc
EPI3742812  atggatgtca atccgacctt actcttcttg aaagttccag cgcaaaatgc
EPI3742796  atggatgtca atccgacctt actcttcttg aaagttccag cgcaaaatgc
EPI3742846  atggatgtca atccgacctt actcttcttg aaagttccag cgcaaaatgc
EPI3743005  atggatgtca atccgacctt actcttcttg aaagttccag cgcaaaatgc
EPI3743029  ?????????? ?????????? ?????????? ?????????? ??????????
EPI3742925  atggatgtca atccgacctt actcttcttg aaagttccag cgcaaaatgc
EPI3742957  atggatgtca atccgacctt actcttcttg aaagttccag cgcaaaatgc
EPI3742949  atggatgtca atccgacctt actcttcttg aaagttccag cgcaaaatgc
EPI1925530  atggatgtca atccgacttt acttttctta aaagtgccag cgcaagatgc
EPI1925522  atggatgtca atccgacttt acttttctta aaagtgccag cgcaagatgc
EPI4328789  ?????????? ?????????? ???tttcttg aaagtgccag cgcaaaatgc
EPI4328781  atggatgtca atccgacttt acttttcttg aaagtgccag cgcaaaatgc
EPI4328673  atggatgtca atccgacttt acttttcttg aaagtgccag cgcaaaatgc
EPI4328471  atggatgtca atccgacttt acttttcttg aaagtgccag cgcaaaatgc
EPI1925546  atggatgtca atccgacttt acttttctta aaagtgccag cgcaagatgc
EPI1925538  atggatgtca atccgacttt acttttctta aaagtgccag cgcaagatgc
EPI4061332  atggatgtca atccgacttt acttttcttg aaagttccag cgcaaaatgc
EPI4061324  atggatgtca atccgacttt acttttcttg aaagttccag cgcaaaatgc
EPI4061348  atggatgtca atccgacttt acttttcttg aaagttccag cgcaaaatgc
EPI4061292  atggatgtca atccgacttt acttttcttg aaagttccag cgcaaaatgc
EPI1994341  atggatgtca atccgacttt acttttctta aaagtgccag cgcaagatgc
EPI2906652  atggatgtca atccgacttt acttttctta aaagtgccag cgcaagatgc
EPI2245705  atggatgtca atccgacttt acttttcttg aaagttccag cgcaaaatgc
EPI4061692  atggatgtca atccgacttt acttttcttg aaagttccag cgcaaaatgc
EPI3085039  atggatgtca atccgacttt acttttcttg aaagtgccag cgcaaaatgc
EPI2906703  atggatgtca atccgacttt acttttctta aaagtgccag cgcaagatgc
EPI4061676  atggatgtca atccgacttt acttttcttg aaagttccag cgcaaaatgc
EPI3085095  atggatgtca atccgacttt acttttcttg aaagtgccag cgcaaaatgc
EPI4061668  atggatgtca atccgacttt actcttcttg aaagttccag cgcaaaatgc
EPI4061660  atggatgtca atccgacttt acttttctta aaagtgccag cgcaaaatgc
EPI4061636  atggatgtca atccgacttt acttttctta aaagtgccag cgcaaaatgc
EPI4061724  atggatgtca atccgacttt acttttctta aaagtgccag cgcaaaatgc
EPI3085239  atggatgtca atccgacttt ccttttcttg aaagtgccag cgcaaaatgc
EPI3085231  atggatgtca atccgacttt acttttcttg aaagtgccag cgcaaaatgc
EPI4061460  atggatgtca atccgacttt acttttcttg aaagttccag cgcaaaatgc
EPI3741713  atggatgtca atccgacttt acttttctta aaagtgccag cgcaagatgc
EPI4061452  atggatgtca atccgacttt actcttcttg aaagttccag cgcaaaatgc
EPI4061476  atggatgtca atccgacttt acttttcttg aaagttccag cgcaaaatgc
EPI4061428  atggatgtca atccgacttt acttttcttg aaagttccag cgcaaaatgc
EPI4061444  atggatgtca atccgacttt actcttcttg aaagttccag cgcaaaatgc
EPI4061436  atggatgtca atccgacttt acttttcttg aaagttccag cgcaaaatgc
EPI4061388  atggatgtca atccgacttt acttttcttg aaagttccag cgcaaaatgc
EPI4061588  atggatgtca atccgacttt acttttcttg aaagttccag cgcaaaatgc
EPI4061556  atggatgtca atccgacttt acttttcttg aaagttccag cgcaaaatgc
EPI4061548  atggatgtca atccgacttt acttttcttg aaagttccag cgcaaaatgc
EPI3084967  atggatgtca atccgacttt acttttcttg aaagtgccag cgcaaaatgc
EPI4061540  atggatgtca atccgacttt actcttcttg aaagttccag cgcaaaatgc
EPI3084999  atggatgtca atccgacttt acttttcttg aaagtgccag cgcaaaatgc
EPI3084991  atggatgtca atccgacttt acttttcttg aaagtgccag cgcaaaatgc
EPI3085015  atggatgtca atccgacttt acttttcttg aaagtgccag cgcaaaatgc
EPI4061484  atggatgtca atccgacttt acttttcttg aaagttccag cgcaaaatgc
EPI4061508  atggatgtca atccgacttt acttttcttg aaagttccag cgcaaaatgc
EPI3741983  ?????tgtca atccgacctt actcttcttg aaagttccag cgcaaaatgc
EPI3742004  atggatgtca atccgacctt actcttcttg aaagttccag cgcaaaatgc
EPI3741996  atggatgtca atccgacctt actcttcYtg aaagttccag cgcaaaatgc
EPI3528012  atggatgtca atccgacctt actcttcttg aaagttccag cgcaaaatgc
EPI3741915  atggatgtca atccgacctt actcttcttg aaagttccag cgcaaaatgc
EPI3741907  atggatgtca atccgacctt actcttcYtg aaagttccag cgcaaaatgc
EPI3741952  atggatgtca atccgacctt actcttcttg aaagttccag cgcaaaatgc
EPI3741944  atggatgtca atccgacctt actcttcttg aaagttccag cgcaaaatgc
EPI3741936  ?????????? ?????????? ???cttcttg aaagttccag cgcaaaatgc
EPI3528076  atggatgtca atccgacctt actcttcttg aaagttccag cgcaaaatgc
EPI3487556  atggatgtca atccgacctt actcttcttg aaagttccag cgcaaaatgc
EPI3582699  atggatgtca atccgacctt actcttcttg aaagttccag cgcaaaatgc
EPI3742096  atggatgtca atccgacctt actcttcttg aaagttccag cgcaaaatgc
EPI3528060  atggatgtca atccgacctt actcttcttg aaagttccag cgcaaaatgc
EPI3487543  atggatgtca atccgacctt actcttcttg aaagttccag cgcaaaatgc
EPI3528052  atggatgtca atccgacctt actcttcttg aaagttccag cgcaaaatgc
EPI3742142  atggatgtca atccgacctt actcttcttg aaagttccag cgcaaaatgc
EPI3528044  atggatgtca atccgacctt actctttttg aaagttccag cgcaaaatgc
EPI3528036  atggatgtca atccgacctt actcttcttg aaagttccag cgcaaaatgc
EPI3742126  atggatgtca atccgacctt actcttcttg aaagttccag cgcaaaatgc
EPI3528028  atggatgtca atccgacctt actcttcttg aaagttccag cgcaaaatgc
EPI3742119  ?????????? ?????????? ?????????? ?????????? ??????????
EPI3528020  atggatgtca atccgacctt actcttcttg aaagttccag cgcaaaatgc
EPI3528132  atggatgtca atccgacctt actcttcttg aaagttccag cgcaaaatgc
EPI3487621  atggatgtca atccgacctt actcttcttg aaagttccag cgcaaaatgc
EPI3742036  atggatgtca atccgacctt actcttcttg aaagttccag cgcaaaatgc
EPI3528124  atggatgtca atccgacctt actcttcttg aaagttccag cgcaaaatgc
EPI3742028  atggatgtca atccgacctt actcttcttg aaagttccag cgcaaaatgc
EPI3528116  atggatgtca atccgacttt actcttcttg aaagttccag cgcaaaatgc
EPI3528108  atggatgtca atccgacctt actcttcttg aaagttccag cgcaaaatgc
EPI3742072  atggatgtca atccgacctt actcttcttg aaagttccag cgcaaaatgc
EPI3528100  atggatgtca atccgacctt actcttcttg aaagttccag cgcaaaatgc
EPI3742064  atggatgtca atccgacctt actcttcttg aaagttccag cgcaaaatgc
EPI3487568  atggatgtca atccgacctt actcttcttg aaagttccag cgcaaaatgc
EPI3487576  atggatgtca atccgacctt actcttcttg aaagttccag cgcaaaatgc
EPI1994464  atggatgtca atccgacttt acttttctta aaagtgccag cgcaaaatgc
EPI2957733  atggacgtca atccgacttt acttttccta aaagtgccag cgcaagatgc
EPI2957725  atggacgtca atccgacttt acttttctta aaagtgccag cgcaagatgc
EPI2957717  atggatgtca atccgacttt actcttctta aaagtgccag cgcaaaatgc
EPI2298227  atggatgtca atccgacttt acttttctta aaagtgccag cgcaaaatgc
EPI2957709  atggatgtca atccgacttt actcttctta aaagtgccag cgcaaaatgc
EPI2298203  atggatgtca atccgacttt acttttctta aaagtgccag cgcaaaatgc
EPI2298211  atggatgtca atccgacttt actcttcttg aaagttccag cgcaaaatgc
EPI4255770  atggatgtca atccgacctt actcttcttg aaagttccag cgcaaaatgc
EPI4255746  atggatgtca atccgacctt actcttcttg aaagttccag cgcaaaatgc
EPI4255754  atggatgtca atccgacctt actcttcttg aaagttccag cgcaaaatgc
EPI4255730  ?????????? ?????acctt actcttcttg aaggttccag cgcaaaatgc
EPI4255738  atggatgtca atccgacctt actcttcttg aaagttccag cgcaaaatgc
EPI3873513  atggatgtca atccgacttt acttttcttg aaagtgccag cgcaaaatgc
EPI4255908  ?????????? a?ccgacctt actcttcttg aaagttccag cgcaaaatgc
EPI4255916  atggatgtca atccgacctt actcttcttg aaagttccag cgcaaaatgc
EPI4255892  ?????????? ?????????? ?????????? ?????????? ??????????
EPI3873664  atggatgtca atccgacttt acttttcttg aaagtgccag cgcaaaatgc
EPI4255900  atggatgtca atccgacctt actcttcttg aaagttccag cgcaaaatgc
EPI4255876  ?????tgtca a?ccgacctt actcttcttg aaagttccag cgcaaaatgc
EPI3873616  atggatgtca atccgacttt acttttcttg aaagtgccag cgcaaaatgc
EPI4255884  ?????????? ?????????? ?????????? ?????????? ??????????
EPI4255860  ?????????? ????????tt actcttcttg aaagttccag cgcaaaatgc
EPI4255868  ?????????? ?????????? ?????tcttg aaagttccag cgcaaaatgc
EPI4255844  atggatgtca atccgacctt actcttcttg aaagttccag cgcaaaatgc
EPI4255852  ?????????? ?????acctt actcttcttg aa?gttccag cgcaaaatgc
EPI4255828  atggatgtca atccgacctt actcttcttg aaagttccag cgcaaaatgc
EPI4255836  ?????????? ?????acctt actcttcttg aaagttccag cgcaaaatgc
EPI4255812  ?????????? ?????????? ?????????? ?????????? ?????????c
EPI4255820  ?????????? ?????acctt actcttcttg aaagttccag cgcaaaatgc
EPI3873582  atggatgtca atccgacttt acttttcttg aaagtgccag cgcaaaatgc
EPI4256015  atggatgtca atccgacctt actcttcttg aaagttccag cgcaaaatgc
EPI3873748  atggatgtca atccgacttt acttttcttg aaagtgccag cgcaaaatgc
EPI2842846  atggatgtca atccaacttt acttttctta aaagtgccag cgcaagatgc
EPI4255983  atggatgtca atccgacctt actcttcttg aaagttccag cgcaaaatgc
EPI4255991  ?????????? ?????????? ?????????? ?????????? ??????????
EPI2842854  atggatgtca atccgacttt acttttctta aaagtgccag cgcaagatgc
EPI3873714  atggatgtca atccgacttt acttttcttg aaagtgccag cgcaaaatgc
EPI4255975  ?????????? ?????acctt actcttcttg aaagttccag cgcaaaatgc
EPI3873723  atggatgtca atccgacttt acttttcttg aaagtgccag cgcaaaatgc
EPI4255955  atggatgtca atccgacctt actcttcttg aaagttccag cgcaaaatgc
EPI4255924  ?????????? ?????????? ?????????? ?????????? ??????atgc
EPI2718778  atggatgtca atccgacttt acttttctta aaagtgccag cgcaagatgc
EPI4255793  ?????????? ?????????? ?????????? ?????????? ??????????
EPI2882915  atggatgtca atccgacttt acttttctta aaagtgccag cgcaaaatgc
EPI4256154  atggatgtca atccgacttt acttttctta aaagtgccag cgcaagatgc
EPI4256162  atggatgtca atccgacttt acttttctta aaagtgccag cgcaagatgc
EPI4256138  atggatgtca atccgacttt acttttctta aaagtgccag cgcaagatgc
EPI4256146  atggatgtca atccgacttt acttttctta aaagtgccag cgcaagatgc
EPI4256122  atggatgtca atccgacttt acttttctta aaagtgccag cgcaagatgc
EPI4256130  atggatgtca atccgacttt acttttctta aaagtgccag cgcaagatgc
EPI4256106  atggatgtca atccgacttt acttttctta aaagtgccag cgcaagatgc
EPI4256114  atggatgtca atccgacttt acttttctta aaagtgccag cgcaagatgc
EPI4256090  atggatgtca atccgacttt acttttctta aaagtgccag cgcaagatgc
EPI4256098  atggatgtca atccgacttt acttttctta aaagtgccag cgcaagatgc
EPI4256082  ?????????? ?????????? ?????????? ?????????? ??????????
EPI4256067  ?????????? ?????????? ?????????? ?????????? ??????????
EPI4256051  ????atgtca atccgacctt actcttcttg aaagttccag cgcaaaatgc
EPI4256183  atggatgtca atccgacttt acttttctta aaagttccag cgcaagatgc
EPI4256175  atggatgtca atccgacttt acttttctta aaagtgccag cgcaagatgc
EPI3743541  atggatgtca atccgacctt actcttcttg aaagttccag cgcaaaatgc
EPI3743368  atggatgtca atccgacctt actcttcttg aaagttccag cgcaaaatgc
EPI3743352  atggatgtca atccgacctt actcttcYtg aaagttccag cgcaaaatgc
EPI3743344  atggatgtca atccgacctt actcttcttg aaagttccag cgcaaaatgc
EPI3743399  atggatgtca atccgacctt actcttcttg aaagttccag cgcaaaatgc
EPI3743376  atggatgtca atccgaYctt actcttcttg aaagttccag cgcaaaatgc
EPI3743307  atggatgtca atccgacctt actcttcttg aaagttccag cgcaaaatgc
EPI3743299  atggatgtca atccgacctt actcttcttg aaagttccag cgcaaaatgc
EPI3743291  atggatgtca atccgacctt actcttcttg aaagttccag cgcaaaatgc
EPI3743336  atggatgtca atccgacctt actcttcttg aaagttccag cgcaaaatgc
EPI3743323  atggatgtca atccgacctt actcttcttg aaagttccag cgcaaaatgc
EPI3743315  atggatgtca atccgacctt actcttcttg aaagttccag cgcaaaatgc
EPI3743492  atggatgtca atccgacctt actcttcttg aaagttccag cgcaaaatgc
EPI3743510  ?????????? ?????????? ?????????? ?????????? ??????????
EPI3051490  atggatgtca atccgaccct actcttcttg aaagttccag cgcaaaatgc
EPI3743407  atggatgtca atccgacctt actcttcttg aaagttccag cgcaaaatgc
EPI1982527  atggatgtca atccgacttt acttttctta aaagtgccag cgcaagatgc
EPI3052634  atggatgtca atccgacttt actcttcttg aaagttccag cgcaaaatgc
EPI3052658  atggatgtca atccgacctt actcttcttg aaagttccag cgcaaaatgc
EPI3052682  atggatgtca atccgacctt actcttcttg aaagttccag cgcaaaatgc
EPI3052458  atggatgtca atccgacctt actcttcttg aaagttccag cgcaaaatgc
EPI2196494  atggatgtca atccgacttt acttttctta aaagtgccag cgcaagatgc
EPI2196502  atggatgtca atccgacttt acttttctta aaagtgccag cgcaagatgc
EPI3052538  atggatgtca atccgacctt actcttcttg aaagttccag cgcaaaatgc
EPI3052546  atggatgtca atccgacctt actcttcttg aaagttccag cgcaaaatgc
EPI3052562  atggatgtca atccgacatt actcttcttg aaagttccag cgcaaaatgc
EPI3052570  atggatgtca atccgacctt actcttcttg aaagttccag cgcaaaatgc
EPI3052578  atggatgtca atccgacctt actcttcttg aaagttccag cgcaaaatgc
EPI3052610  atggatgtca atccgacctt actcttcttg aaagttccag cgcaaaatgc
EPI3052626  atggatgtca atccgacctt actcttcttg aaagttccag cgcaaaatgc
EPI2613580  atggatgtca atccgacttt acttttcttg aaagttccag cgcaaaatgc
EPI2613588  atggatgtca atccgacttt acttttctta aaagtgccag cgcaaaatgc
EPI2613564  atggatgtca atccgacttt acttttcttg aaagttccag cgcaaaatgc
EPI2613572  atggatgtca atccgacttt acttttctta aaagtgccag cgcaaaatgc
EPI2613612  atggatgtca atccgacttt acttttcttg aaagttccag cgcaaaatgc
EPI2613620  atggatgtca atccgacttt acttttctta aaagtgccag cgcaagatgc
EPI2613596  atggatgtca atccgacttt acttttctta aaagtgccag cgcaaaatgc
EPI4329724  atggatgtca atccgacttt acttttcttg aaagtgccag cgcaaaatgc
EPI2613604  atggatgtca atccgacttt actcttcttg aaagttccag cgcaaaatgc
EPI2114000  atggatgtca atccgacttt acttttctta aaagtgccag cgcaagatgc
EPI2613644  atggatgtca atccgacttt acttttcttg aaagttccag cgcaaaatgc
EPI2613652  atggatgtca atccgacttt acttttcttg aaagttccag cgcaaaatgc
EPI2613628  atggatgtca atccgacttt acttttctta aaagttccag cgcaaaatgc
EPI2613636  atggatgtca atccgacttt acttttctta aaagtgccag cgcaaaatgc
EPI4257767  atggatgtca atccgacttt acttttctta aaagtgccag cgcaagatgc
EPI4257775  atggatgtca atccgacttt acttttctta aaagtgccag cgcaagatgc
EPI2613684  atggatgtca atccgacttt actcttcttg aaagttccag cgcaaaatgc
EPI4329665  atggatgtca atccgacttt acttttcttg aaagtgccag cgcaaaatgc
EPI4257751  atggatgtca atccgacttt acttttctta aaagtgccag cgcaagatgc
EPI2613660  atggatgtca atccgacttt acttttcttg aaagttccag cgcaaaatgc
EPI4257759  atggatgtca atccgacttt acttttctta aaagtgccag cgcaagatgc
EPI2613548  atggatgtca atccgacttt acttttctta aaagtgccag cgcaaaatgc
EPI2613556  atggatgtca atccgacttt acttttcttg aaagttccag cgcaaaatgc
EPI2613540  atggatgtca atccgacttt acttttcttg aaagtcccag cgcaaaatgc
EPI2613836  atggatgtca atccgacttt acttttcttg aaagttccag cgcaaaatgc
EPI2613820  atggatgtca atccgacttt acttttcttg aaagttccag cgcaaaatgc
EPI2613828  atggatgtca atccgacttt acttttcttg aaagttccag cgcaaaatgc
EPI2613868  atggatgtca atccgacttt acttttcttg aaagttccag cgcaaaatgc
EPI2613876  atggatgtca atccgacttt acttttcttg aaagttccag cgcaaaatgc
EPI2613852  atggatgtca atccgacttt acttttcttg aaagttccag cgcaaaatgc
EPI2613900  atggatgtca atccgacttt acttttcttg aaagttccag cgcaaaatgc
EPI2613908  atggatgtca atccgacttt actcttcttg aaagttccag cgcaaaatgc
EPI2613884  atggatgtca atccgacttt acttttcttg aaagttccag cgcaaaatgc
EPI2613892  atggatgtca atccgacttt acttttcttg aaagttccag cgcaaaatgc
EPI2613940  atggatgtca atccgacttt acttttctta aaagtgccag cgcaaaatgc
EPI2613924  atggatgtca atccgacttt acttttcttg aaagttccag cgcaaaatgc
EPI2613708  atggatgtca atccgacttt acttttctta aaagtgccag cgcaaaatgc
EPI2613716  atggatgtca atccgacttt acttttctta aaagtgccag cgcaaaatgc
EPI2613700  atggatgtca atccgacttt gcttttcttg aaagttccag cgcaaaatgc
EPI2613740  atggatgtca atccgacttt acttttcttg aaagttccag cgcaaaatgc
EPI4330010  atggatgtca atccgacttt acttttcttg aaagtgccag cgcaaaatgc
EPI2613748  atggatgtca atccgacttt acttttcttg aaagttccag cgcaaaatgc
EPI2613724  atggatgtca atccgacttt acttttcttg aaagttccag cgcaaaatgc
EPI2613732  atggatgtca atccgacttt acttttcttg aaagttccag cgcaaaatgc
EPI2613772  atggatgtca atccgacttt actcttcttg aaagttccag cgcaaaatgc
EPI2613756  atggatgtca atccgacttt acttttcttg aaagttccag cgcaaaatgc
EPI2613764  atggatgtca atccgacttt acttttcttg aaagttccag cgcaaaatgc
EPI2613804  atggatgtca atccgacttt acttttcttg aaagttccag cgcaaaatgc
EPI2613812  atggatgtca atccgacttt acttttcttg aaagttccag cgcaaaatgc
EPI2613788  atggatgtca atccgacttt acttttcttg aaagttccag cgcaaaatgc
EPI2613796  atggatgtca atccgacttt acttttctta aaagtgccag cgcaggatgc
EPI2614092  atggatgtca atccgacttt acttttcttg aaagttccag cgcaaaatgc
EPI2614076  atggatgtca atccgacttt acttttcttg aaagttccag cgcaaaatgc
EPI2614084  atggatgtca atccgacttt acttttcttg aaagttccag cgcaaaatgc
EPI2614124  atggatgtca atccgacttt gcttttcttg aaagttccag cgcaaaatgc
EPI2614132  atggatgtca atccgacttt acttttcttg aaagttccag cgcaaaatgc
EPI2614116  atggatgtca atccgacttt gcttttcttg aaagttccag cgcaaaatgc
EPI2614156  atggatgtca atccgacttt acttttcttg aaagttccag cgcaaaatgc
EPI2614164  atggatgtca atccgacttt acttttcttg aaagttccag cgcaaaatgc
EPI2614140  atggatgtca atccgacttt acttttcttg aaagttccag cgcaaaatgc
EPI2614148  atggatgtca atccgacttt acttttctta aaagtgccag cgcaagatgc
EPI2614188  atggatgtca atccgacttt acttttcttg aaagttccag cgcaaaatgc
EPI2614172  atggatgtca atccgacttt acttttcttg aaagttccag cgcaaaatgc
EPI2614180  atggatgtca atccgacttt acttttctta aaagtgccag cgcaaaatgc
EPI2613964  atggatgtca atccgacttt acttttcttg aaagttccag cgcaaaatgc
EPI2613972  atggatgtca atccgacttt acttttcttg aaagttccag cgcaaaatgc
EPI2613948  atggatgtca atccgacttt acttttcttg aaagttccag cgcaaaatgc
EPI2613956  atggatgtca atccgacttt acttttcttg aaagttccag cgcaaaatgc
EPI2613996  atggatgtca atccgacttt acttttcttg aaagttccag cgcaaaatgc
EPI2613980  atggatgtca atccgacttt acttttctta aaagttccag cgcaaaatgc
EPI2614028  atggatgtca atccgacttt acttttcttg aaagttccag cgcaaaatgc
EPI2614036  atggatgtca atccgacttt acttttcttg aaagttccag cgcaaaatgc
EPI2614012  atggatgtca atccgacttt acttttcttg aaagttccag cgcaaaatgc
EPI2614020  atggatgtca atccgacctt actcttcttg aaagttccag cgcaaaatgc
EPI2614060  atggatgtca atccgacttt acttttctta aaagtgccag cgcaaaatgc
EPI2614068  atggatgtca atccgacttt acttttctta aaagtgccag cgcaaaatgc
EPI2614052  atggatgtca atccgacttt acttttctta aaagtgccag cgcaaaatgc
EPI2614348  atggatgtca atccgacttt acttttcttg aaagttccag cgcaaaatgc
EPI2614356  atggatgtca atccgacttt acttttcttg aaagttccag cgcaaaatgc
EPI2614332  atggatgtca atccgacttt acttttcttg aaagttccag cgcaaaatgc
EPI2614340  atggatgtca atccgacttt acttttcttg aaagttccag cgcaaaatgc
EPI2614380  atggatgtca atccgacttt acttttcttg aaagttccag cgcaaaatgc
EPI2614388  atggatgtca atccgacttt acttttcttg aaagttccag cgcaaaatgc
EPI4330353  atggatgtca atccgacttt acttttcttR aaagtgccag cgcaaaatgc
EPI2614364  atggatgtca atccgacttt acttttctta aaagtgccag cgcaaaatgc
EPI2614372  atggatgtca atccgacttt acttttcttg aaagttccag cgcaaaatgc
EPI2614412  atggatgtca atccgacttt acttttcttg aaagttccag cgcaaaatgc
EPI2614420  atggatgtca atccgacttt acttttcttg aaagttccag cgcaaaatgc
EPI2614396  atggatgtca atccgacttt gcttttcttg aaagttccag cgcaaaatgc
EPI2614404  atggatgtca atccgacttt acttttcttg aaagttccag cgcaaaatgc
EPI2614444  atggatgtca atccgacttt acttttcttg aaagttccag cgcaaaatgc
EPI2614452  atggatgtca atccgacttt acttttcttg aaagttccag cgcaaaatgc
EPI2614428  atggatgtca atccgacttt gcttttcttg aaagttccag cgcaaaatgc
EPI2614220  atggatgtca atccgacttt acttttttta aaagtgccag cgcaagatgc
EPI2614228  atggatgtca atccgacttt acttttttta aaagtgccag cgcaagatgc
EPI2614204  atggatgtca atccgacttt acttttcttg aaagttccag cgcaaaatgc
EPI2614212  atggatgtca atccgacttt acttttcttg aaagttccag cgcaaaatgc
EPI2614252  atggatgtca atccgacttt acttttcttg aaagttccag cgcaaaatgc
EPI2614260  atggatgtca atccgacttt acttttctta aaagtgccag cgcaggatgc
EPI2614244  atggatgtca atccgacttt acttttctta aaagttccag cgcaaaatgc
EPI2614284  atggatgtca atccgacttt acttttcttg aaagttccag cgcaaaatgc
EPI2614292  atggatgtca atccgacttt acttttcttg aaagttccag cgcaaaatgc
EPI2614268  atggatgtca atccgacttt acttttctta aaagtgccag cgcaagatgc
EPI2614276  atggatgtca atccgacttt acttttttta aaagtgccag cgcaagatgc
EPI2614316  atggatgtca atccgacttt acttttctta aaagttccag cgcaaaatgc
EPI2614324  atggatgtca atccgacttt acttttttta aaagtgccag cgcaagatgc
EPI2614300  atggatgtca atccgacttt acttttctta aaagtgccag cgcaagatgc
EPI2614308  atggatgtca atccgacttt acttttcttg aaagttccag cgcaaaatgc
EPI2614604  atggatgtca atccgacttt acttttctta aaagtgccag cgcaaaatgc
EPI2614612  atggatgtca atccgacttt acttttctta aaagtgccag cgcaagatgc
EPI2614588  atggatgtca atccgacttt acttttcttg aaagttccag cgcaaaatgc
EPI2614596  atggatgtca atccgacttt actcttcttg aaagttccag cgcaaaatgc
EPI1938834  atggatgtca atccgacttt acttttctta aaagtgccag cgcaaaatgc
EPI2614620  atggatgtca atccgacttt acttttcttg aaagttccag cgcaaaatgc
EPI2614628  atggatgtca atccgacttt acttttcttg aaagttccag cgcaaaatgc
EPI1965259  atggatgtca atccgacttt acttttctta aaagtgccag cgcaagatgc
EPI2614484  atggatgtca atccgacttt acttttcttg aaagttccag cgcaaaatgc
EPI2614460  atggatgtca atccgacttt acttttcttg aaagttccag cgcaaaatgc
EPI2614468  atggatgtca atccgacttt gcttttcttg aaagttccag cgcaaaatgc
EPI2614508  atggatgtca atccgacttt acttttcttg aaagttccag cgcaaaatgc
EPI2614516  atggatgtca atccgacttt acttttcttg aaagttccag cgcaaaatgc
EPI4330244  atggatgtca atccgacttt acttttctta aaagtgccag cgcaaaatgc
EPI2614492  atggatgtca atccgacttt acttttcttg aaagttccag cgcaaaatgc
EPI2614500  atggatgtca atccgacttt acttttcttg aaagttccag cgcaaaatgc
EPI2614540  atggatgtca atccgacttt actcttctta aaagttccag cgcaaaatgc
EPI2614548  atggatgtca atccgacttt acttttcttg aaagttccag cgcaaaatgc
EPI2614524  atggatgtca atccgacttt actcttctta aaagttccag cgcaaaatgc
EPI1965267  atggatgtca atccgacttt acttttctta aaagtgccag cgcaagatgc
EPI2614572  atggatgtca atccgacttt acttttcttg aaagttccag cgcaaaatgc
EPI2614580  atggatgtca atccgacttt acttttcttg aaagttccag cgcaaaatgc
EPI2614556  atggatgtca atccgacttt acttttcttg aaagttccag cgcaaaatgc
EPI4417894  atggatgtca atccgacttt acttttcttg aaagtgccag cgcaaaatgc
EPI4417886  atggatgtca atccgacttt acttttcttg aaagtgccag cgcaaaatgc
EPI4417878  atggatgtca atccgacttt acttttctta aaagtgcccg cgcaaaatgc
EPI4417862  atggatgtca atccgacttt acttttctta aaagtgccag ctcaaaatgc
EPI4417854  atggatgtca atccgacttt acttttctta aaagtgccag cgcaaaatgc
EPI4417846  atggatgtca atccgacttt acttttctta aaagtgccag cgcaaaatgc
EPI4417998  atggatgtca acccgacttt acttttctta aaggtgccag cgcaaaatgc
EPI4417990  atggatgtca acccgacttt acttttctta aaagtgccag cgcaaaatgc
EPI4417982  atggatgtca atccgacttt acttttctta aaagtgccag cgcaaaatgc
EPI4417974  atggatgtca acccgacttt acttttctta aaggtgccag cgcaaaatgc
EPI4417966  atggatgtca acccgacttt acttttctta aaagtgccag cgcaaaatgc
EPI4417958  atggatgtca acccgacttt acttttctta aaagtgccag cgcaaaatgc
EPI4417950  atggatgtca atccgacttt acttttctta aaagtgccag cgcaaaatgc
EPI4417942  atggatgtca acccgacttt acttttctta aaagtgccag cgcaaaatgc
EPI4417934  atggatgtca atccgacttt acttttcttg aaagtgccag cgcaaaatgc
EPI4417926  atggatgtca atccgacttt acttttctta aaagtgccag cgcaaaatgc
EPI4417918  atggatgtca atccgacttt acttttctta aaagtgccag cgcaaaatgc
EPI4417910  atggatgtca atccgacttt acttttctta aaagtgccag cgcaaaatgc
EPI4417902  atggatgtca atccgacttt acttttctta aaagtgccag cgcaaaatgc
EPI4330618  atggatgtca atccgacttt acttttcttg aaagtgccag cgcaaaatgc
EPI4330562  atggatgtca atccgacttt acttttcttg aaagtgccag cgcaaaatgc
EPI4256362  atggatgtca atccgacttt acttttctta aaagtgccag cgcaagatgc
EPI4256352  ?????????? ?????????? ?????????? ?????????? ??????????
EPI4256344  ?????????? ?????????? ?????????? ?????????? ??????????
EPI4256330  atggatgtca atccgacttt acttttctta aaagtgccag cgcaagatgc
EPI4256314  atggatgtca atccgacttt acttttctta aaagtgccag cgcaagatgc
EPI4256298  atggatgtca atccgacttt acttttctta aaagtgccag cgcaagatgc
EPI4256306  ?????????? ?????????? ?????????? ?????????? ??????????
EPI4256274  atggatgtca atccgacttt acttttctta aaagtgccag cgcaagatgc
EPI4256485  atggatgtca atccgacttt acttttctta aaagtgccag cgcaagatgc
EPI4256474  atggatgtca atccgacttt acttttctta aaagtgccag cgcaagatgc
EPI4256450  atggatgtca atccgacttt acttttctta aaagtgccag cgcaagatgc
EPI4256434  atggatgtca atccgacttt acttttctta aaagtgccag cgcaagatgc
EPI4256442  atggatgtca atccgacttt acttttctta aaagtgccag cgcaagatgc
EPI4256418  atggatgtca atccgacttt acttttctta aaagtgccag cgcaagatgc
EPI4256426  atggatgtca atccgacttt acttttctta aaagtgccag cgcaagatgc
EPI4256402  atggatgtca atccgacttt acttttctta aaagtgccag cgcaagatgc
EPI4256386  ?????????? ?????????? ?????????? ?????????? ??????????
EPI4256394  ?????????? ?????????? ?????????? ?????????? ????????gc
EPI2730899  atggatgtca atccgactct acttttctta aaagtgccag cgcaagatgc
EPI2730907  atggatgtca atccgactct acttttctta aaagtgccag cgcaagatgc
EPI2730891  atggatgtca atccgactct acttttctta aaagtgccag cgcaagatgc
EPI3886671  atggatgtca atccgacttt acttttcttg aaagtgccag cgcaaaatgc
EPI2730915  atggatgtca atccgactct acttttctta aaagtgccag cgcaagatgc
EPI4256254  atggatgtca atccgacttt acttttctta aaagtgccag cgcaagatgc
EPI4256262  atggatgtca atccgacttt acttttctta aaagtgccag cgcaagatgc
EPI4256239  ?????????? ?????????? ?????????? ?????????? ??????????
EPI4256231  ?????????? ?????????? ?????????? ?????????? ??????????
EPI4256207  atggatgtca atccgacttt acttttctta aaagtgccag cgcaagatgc
EPI4256215  atggatgtca atccgacttt acttttctta aaagtgccag cgcaagatgc
EPI4256199  atggatgtca atccgacttt acttttctta aaagtgccag cgcaagatgc
EPI4256801  atggatgtca atccgacttt acttttctta aaagtgccag cgcaagatgc
EPI4256770  atggatgtca atccgacttt acttttctta aaagtgccag cgcaagatgc
EPI4256778  atggatgtca atccgacttt acttttctta aaagtgccag cgcaagatgc
EPI4256758  atggatgtca atccgacttt acttttctta aaagtgccag cgcaagatgc
EPI4256736  atggatgtca atccgacttt acttttctta aaagtgccag cgcaagatgc
EPI4256720  atggatgtca atccgacttt acttttctta aaagtgccag cgcaagatgc
EPI4256728  atggatgtca atccgacttt acttttctta aaagtgccag cgcaagatgc
EPI4256857  atggatgtca atccgacttt acttttctta aaagtgccag cgcaagatgc
EPI4256844  atggatgtca atccgacttt acttttctta aaagtgccag cgcaagatgc
EPI4256811  atggatgtca atccgacttt acttttctta aaagtgccag cgcaagatgc
EPI4256606  atggatgtca atccgacttt acttttctta aaagt----- -gcaagatgc
EPI4256593  atggatgtca atccgacttt acttttcttg aaagtgccag cgcaagatgc
EPI4256569  atggatgtca atccgacttt acttttctta aaagtgccag cgcaagatgc
EPI4256577  atggatgtca atccgacttt acttttctta aaagtgccag cgcaagatgc
EPI2718791  atggatgtca atccgactct acttttctta aaagtgccag cgcaagatgc
EPI4256561  atggatgtca atccgacttt acttttctta aaagtgccag cgcaagatgc
EPI4256541  atggatgtca atccgacttt acttttctta aaagtgccag cgcaagatgc
EPI4256704  atggatgtca atccgacttt acttttctta aaagtgccag cgcaagatgc
EPI4256712  atggatgtca atccgacttt acttttctta aaagtgccag cgcaagatgc
EPI4256688  atggatgtca atccgacttt acttttctta aaagtgccag cgcaagatgc
EPI4256672  atggatgtca atccgacttt acttttctta aaagtgccag cgcaagatgc
EPI4256680  ?????????? ?????????? ?????????? ???gtgccag cgcaagatgc
EPI4256662  atggatgtca atccgacttt acttttctta aaagtgccag cgcaagatgc
EPI4256649  atggatgtca atccgacttt acttttctta aaagtgccag cgcaagatgc
EPI4257140  atggatgtca atccgacttt acttttctta aaagtgccag cgcaagatgc
EPI4257124  atggatgtca atccgacttt acttttctta aaagtgccag cgcaagatgc
EPI2760850  atggatgtca atccgactct acttttctta aaagtgccag cgcaagatgc
EPI4257132  atggatgtca atccgacttt acttttctta aaagttccag cgcaagatgc
EPI2760834  atggatgtca atccgactct actcttctta aaagtgccag cgcaagatgc
EPI2760826  atggatgtca atccgactct acttttctta aaagtgccag cgcaagatgc
EPI4257099  atggatgtca atccgacttt acttttctta aaagtgccag cgcaagatgc
EPI2760818  atggatgtca atccgactct acttttctta aaagtgccag cgcaagatgc
EPI2760746  atggatgtca atccgactct acttttctta aaagtgccag cgcaagatgc
EPI2760738  atggatgtca atccgactct acttttctta aaag????ag cgcaagatgc
EPI2760730  atggatgtca atccgactct acttttttta aaagtgccag cgcaagatgc
EPI4257228  atggatgtca atccgacttt acttttctta aaagtgccag cgcaagatgc
EPI2760722  atggatgtca atccgactct acttttctta aaagtgccag cgcaagatgc
EPI2760714  atggatgtca atccgactct acttttctta aaagtgccag cgcaagatgc
EPI2760706  atggatgtca atccgactct acttttctta aaagtgccag cgcaagatgc
EPI4257208  ?????????? ?????????? ?????????? ?????????? ??????????
EPI2760802  atggatgtca atccgactct acttttctta aaagtgccag cgcaagatgc
EPI2760794  atggatgtca atccgactct acttttctta aaagtgccag cgcaagatgc
EPI4257188  atggatgtca atccgacttt acttttctta aaagtgccag cgcaagatgc
EPI4257170  atggatgtca atccgacttt acttttctta aaagtgccag cgcaagatgc
EPI2760778  atggatgtca atccgactct acttttctta aaagtgccag cgcaagatgc
EPI4257178  atggatgtca atccgacttt acttttctta aaagtgccag cgcaagatgc
EPI2760770  atggatgtca atccgactct acttttctta aaagtgccag cgcaagatgc
EPI4257154  atggatgtca atccgacttt acttttctta aaagtgccag cgcaagatgc
EPI2760762  atggatgtca atccgactct acttttctta aaagtgccag cgcaagatgc
EPI4257162  atggatgtca atccgacttt acttttctta aaagtgccag cgcaagatgc
EPI2760754  atggatgtca atccgactct acttttctta aaagtgccag cgcaagatgc
EPI4256991  atggatgtca atccgacttt acttttctta aaagtgccag cgcaagatgc
EPI4256976  atggatgtca atccgacttt acttttctta aaagtgccag cgcaagatgc
EPI4256955  atggatgtca atccgacttt acttttctta aaagtgccag cgcaagatgc
EPI4256963  atggatgtca atccgacttt acttttctta aaagtgccag cgcaagatgc
EPI4256946  atggatgtca atccgacttt acttttctta aaagtgccag cgcaagatgc
EPI4256930  atggatgtca atccgacttt acttttctta aaagtgccag cgcaagatgc
EPI4256938  atggatgtca atccgacttt acttttctta aaagtgccag cgcaagatgc
EPI4256914  atggatgtca atccgacttt acttttctta aaagtgccag cgcaagatgc
EPI4256898  atggatgtca atccgacttt acttttctta aaagtgccag cgcaagatgc
EPI4257043  atggatgtca atccgacttt acttttctta aaagtgccag cgcaagatgc
EPI4257015  atggatgtca atccgacttt acttttctta aaagtgccag cgcaagatgc
EPI4256999  atggatgtca atccgacttt acttttctta aaagtgccag cgcaagatgc
EPI4257007  ?????????? ?????????? ?????????? ?????????? ??????????
EPI4257611  atggatgtca atccgacttt acttttctta aaagtgccag cgcaagatgc
EPI2122950  atggatgtca atccgacttt acttttctta aaagtgccag cgcaagatgc
EPI4257577  atggatgtca atccgacttt acttttctta aaagtgccag cgcaagatgc
EPI3509801  atggatgtca atccgacttt actcttcttg aaagttccag cgcaaaatgc
EPI3509785  atggatgtca atccgacctt actcttcttg aaagttccag cgcaaaatgc
EPI4257523  atggatgtca atccgacttt acttttctta aaagtgccag cgcaagatgc
EPI4257499  atggatgtca atccgacttt acttttctta aaagtgccag cgcaagatgc
EPI4257507  atggatgtca atccgacttt acttttctta aaagtgccag cgcaagatgc
EPI4257735  atggatgtca atccgacttt acttttctta aaagtgccgg cgcaagatgc
EPI4257719  atggatgtca atccgacttt acttttctta aaagtgccag cgcaagatgc
EPI2122943  atggatgtca atccgacttt acttttctta aaagtgccag cgcaagatgc
EPI4257727  atggatgtca atccgacttt acttttctta aaagtgccag cgcaagatgc
EPI4329614  atggatgtca atccgacttt acttttcttg aaagtgccag cgcaaaatgc
EPI4257687  atggatgtca atccgacctt acttttctta aaagtgccag cgcaagatgc
EPI4329597  atggatgtca atccgacttt acttttctta aaagtgccag cgcaaaatgc
EPI4257695  atggatgtca atccgacttt acttttctta aaagtgccag cgcaagatgc
EPI4257671  atggatgtca atccgacttt acttttctta aaagtgccag cgcaagatgc
EPI4329589  atggatgtca atccgacttt acttttcttg aaagtgccag cgcaaaatgc
EPI2114008  atggatgtca atccgactct acttttctta aaagtgccag cgcaagatgc
EPI2114016  atggatgtca atccgacttt acttttctta aaagtgccag cgcaagatgc
EPI4257655  atggatgtca atccgacttt acttttctta aaagtgccag cgcaagatgc
EPI2114024  atggatgtca atccgactct acttttctta aaagtgccag cgcaagatgc
EPI4257663  atggatgtca atccgacttt acttttctta aaagtgccag cgcaagatgc
EPI2114032  atggatgtca atccgacttt acttttctta aaagtgccag cgcaagatgc
EPI4257624  atggatgtca atccgacttt acttttctta aaagtgccag cgcaagatgc
EPI4257343  atggatgtca atccgacttt acttttctta aaagtgccag cgcaagatgc
EPI4257311  atggatgtca atccgacttt acttttctta aaagtgccag cgcaagatgc
EPI3509649  atggatgtca atccgacctt actcttcttg aaagttccag cgcaaaatgc
EPI4257303  atggatgtca atccgacttt acttttctta aaagtgccag cgcaagatgc
EPI3509641  atggatgtca atccgacctt actcttcttg aaagttccag cgcaaaatgc
EPI3509633  atggatgtca atccgacctt actcttcttg aaagttccag cgcaaaatgc
EPI3509625  atggatgtca atccgacctt actcttcttg aaagttccag cgcaaaatgc
EPI4257266  atggatgtca atccgacttt acttttctta aaagtgccag cgcaagatgc
EPI4257258  atggatgtca atccgacttt acttttctta aaagtgccag cgcaagatgc
EPI4257483  atggatgtca atccgacttt acttttctta aaagtgccag cgcaagatgc
EPI4257491  atggatgtca atccgacttt acttttctta aaagtgccag cgcaagatgc
EPI3509705  atggatgtca atccgacttt actcttcttg aaagttccag cgcaaaatgc
EPI3509697  atggatgtca atccgacctt actcttcttg aaagttccag cgcaaaatgc
EPI3509689  atggatgtca atccgacctt actcttcttg aaagttccag cgcaaaatgc
EPI4257459  atggatgtca atccgacttt acttttctta aaagtgccag cgcaagatgc
EPI3509673  atggatgtca atccgacctt actcttcttg aaagttccag cgcaaaatgc
EPI4257422  ?????????? ?????????? ?????????? ?????????? ??????????
EPI3509777  atggatgtca atccgacttt acttttcttg aaagttccag cgcaaaatgc
EPI4257430  atggatgtca atccgacttt acttttctta aaagtgccag cgcaagatgc
EPI4257391  atggatgtca atccgacttt acttttctta aaagtgccag cgcaagatgc
EPI2122958  atggatgtca atccgacttt acttttctta aaagtgccag cgcaagatgc
EPI3746450  atggatgtca atccgacctt actcttcttg aaagttccag cgcaaaatgc
EPI3746434  ?????????? ?????acctt actcttcttg aaagttccag cgcaaaatgc
EPI3746427  ?????????? ?????????? ?????????? ?????????? ??????????
EPI3746474  ?????????a atccgacctt actcttcttg aaagttccag cgcaaaatgc
EPI3746466  atggatgtca atccgacctt actcttcttg aaagttccag cgcaaaatgc
EPI3746458  atggatgtca atccgacctt actcttcttg aaagttccag cgcaaaatgc
EPI3746379  atggatgtca atccgacctt actcttcttg aaagttccag cgcaaaatgc
EPI3746419  atggatgtca atccgacctt actcttcttg aaagttccag cgcaaaatgc
EPI3746395  atggatgtca atccgacctt actcttcttg aaagttccag cgcaaaatgc
EPI3746572  atggatgtca atccgacctt actcttcttg aaagttccag cgcaaaatgc
EPI3746555  atggatgtca atccgacctt actcttcttg aaagttccag cgcaaaatgc
EPI3746504  atggatgtca atccgacctt actcttcttg aaagttccag cgcaaaatgc
EPI3746490  atggatgtca atccgacctt actcttcttg aaagttccag cgcaaaatgc
EPI3746187  ?????????? ?????????? ?????????? ?????????? ??????atgc
EPI3746115  atggatgtca atccgacctt actcttcttg aaagttccag cgcaaaatgc
EPI3746163  ?????????? ?????????? ?????????? ?????????? ??????????
EPI3746315  atggatgtca atccgacctt actcttcttg aaagttccag cgcaaaatgc
EPI3746355  atggatgtca atccgacctt actcttcttg aaagttccag cgcaaaatgc
EPI3746347  ?????????? ?????acc?t actcttcttg aaagttccag cgcaaaatgc
EPI3746339  atggatgtca atccgaccct actcttcttg aaagttccag cgcaaaatgc
EPI3746331  atggatgtca atccgacYtt actcttcttg aaagttccag cgcaaaatgc
EPI3746251  atggatgtca atccgacctt actcttcttg aaagttccag cgcaaaatgc
EPI3746951  ??ggatgtca atccgacctt actcttcttg aaagttccag cgcaaaatgc
EPI3746935  atggatgtca atccgacctt actcttcttg aaagttccag cgcaaaatgc
EPI3746975  atggatgtca atccgacctt actcttcttg aaagttccag cgcaaaatgc
EPI3746967  atggatgtca atccgacctt actcttcttg aaagttccag cgcaaaatgc
EPI3746888  atggatgtca atccgacctt actcttcttR aaagttccag cgcaaaatgc
EPI3746880  atggatgtca atccgacctt actcttcttR aaagttccag cgcaaaatgc
EPI3746872  atggatgtca atccgacctt actcttcttg aaagttccag cgcaaaatgc
EPI3746904  atggatgtca atccgacctt actcttcttg aaagttccag cgcaaaatgc
EPI3747062  atggatgtca atccgacctt actcttcttg aaagttccag cgcaaaatgc
EPI3747086  atggatgtca atccgacctt actcttcttg aaagttccag cgcaaaatgc
EPI3746734  atggatgtca atccgacctt actcttcttg aaagttccag cgcaaaatgc
EPI3746710  atggatgtca atccgacctt actcttcttg aaagttccag cgcaaaatgc
EPI3746640  atggatgtca atccgacctt actcttcttg aaagttccag cgcaaaatgc
EPI3746670  atggatgtca atccgacctt actcttcttg aaagttccag cgcaaaatgc
EPI3746825  atggatgtca atccgacctt actcttcttg aaagttccag cgcaaaatgc
EPI3746809  atggatgtca atccgacctt actcttcttg aaagttccag cgcaaaatgc
EPI3746841  atggatgtca atccgacctt actcttcttg aaagttccag cgcaaaatgc
EPI3746758  atggatgtca atccgacctt actcttcctg aaagttccag cgcaaaatgc
EPI3746750  atggatgtca atccgacctt actcttcttg aaagttccag cgcaaaatgc
EPI3746772  ?????????? ?????acctt actcttcttg aaagttccag cgcaaaatgc
EPI3747451  atggatgtca atccgacctt actcttcttg aaagttccag cgcaaaatgc
EPI3747435  atggatgtca atccgacctt actcttcttg aaagttccag cgcaaaatgc
EPI4331523  atggatgtca atccgacttt acttttcttg aaagtgccag cgcaaaatgc
EPI3747389  atggatgtca atccgacctt actcttcttg aaagttccag cgcaaaatgc
EPI3747553  atggatgtca atccgacctt actcttcttg aaagttccag cgcaaaatgc
EPI3747545  ?????????? ?????????? ?????????? ?????????? ??????????
EPI3747537  atggatgtca atccgaccYt actcttcttg aaagttccag cgcaaaatgc
EPI3747529  atggatgtca atccgacctt actcttcttg aaagttccag cgcaaaatgc
EPI3747561  atggatgtca atccgacctt actcttcttg aaagttccag cgcaaaatgc
EPI3747470  ????atgtca atccgacctt actcttcttg aaagttccag cgcaaaatgc
EPI3747521  atggatgtca atccgacctt actcttcttg aaagttccag cgcaaaatgc
EPI3747505  atggatgtca atccgacctt actcttcttg aaagttccag cgcaaaatgc
EPI3747496  atggatgtca atccgacctt actcttcttg aaagttccag cgcaaaatgc
EPI3747190  atggatgtca atccgacctt actcttcttg aaagttccag cgcaaaatgc
EPI3747166  atggatgtca atccgacctt actcttcttg aaagttccag cgcaaaatgc
EPI3747150  atggatgtca atccgacctt actcttcttg aaagttccag cgcaaaatgc
EPI4332055  atggatgtca atccgacttt acttttcttg aaagtgccag cgcaaaatgc
EPI4331811  atggatgtca atccgacttt acttttcttg aaagtgccag cgcaaaatgc
EPI3747709  atggatgtca atccgacctt actcttcttg aaagttccag cgcaaaatgc
EPI3747693  atggatgtca atccgacctt actcttcttg aaagttccag cgcaaaatgc
EPI3747685  atggatgtca atccgacctt actcttcttg aaagttccag cgcaaaatgc
EPI3747617  atggatgtca atccgacctt actcttcttg aaagttccag cgcaaaatgc
EPI4331758  atggatgtca atccgacttt acttttctta aaagtgccag cgcaaaatgc
EPI4331726  atggatgtca atccgacttt acttttcttg aaagtcccag cgcaaaatgc
EPI3747641  atggatgtca atccgacctt actcttcttg aaagttccag cgcaaaatgc
EPI3747633  ?????????? ?????????? ?????????? ?????????? ??????????
EPI3747781  ?????????? ?????????? ?????????? ?????????? ??????????
EPI4331883  atggatgtca atccgacttt acttttctta aaagtgccag cgcaaaatgc
EPI4331859  atggatgtca atccgacttt acttttcttg aaagtgccag cgcaaaatgc
EPI4331851  atggatgtca atccgacttt acttttcttg aaagtgccag cgcaaaatgc
EPI4331843  atggatgtca atccgacttt acttttcttg aaagtgccag cgcaaaatgc
EPI4331110  atggatgtca atccgacttt aMttttcttg aaagtgccag cgcaaaatgc
EPI4331053  atggatgtca atccgacttt acttttctta aaagtgccag cgcaaaatgc
EPI4331045  atggatgtca atccgacttt acttttctta aaagtgccag cgcaaaatgc
EPI4330997  atggatgtca atccgacttt acttttcttg aaagtgccag tgcaaaatgc
EPI4330738  atggatgtca atccgacttt acttttcttg aaagtgccag cgcaaaatgc
EPI4330674  atggatgtca atccgacttt acttttcttg aaagtgccag cgcaaaatgc
EPI4330666  atggatgtca atccgacttt acttttcttg aaagtgccag cgcaaaatgc
EPI2110483  atggatgtca atccgacttt acttttctta aaagtgccag cgcaaaatgc
EPI2110475  atggatgtca atccgacttt acttttctta aaagtgccag cgcaaaatgc
EPI2110467  atggatgtca atccgacttt acttttctta aaagtgccag cgcaaaatgc
EPI2110459  atggatgtca atccgacttt acttttctta aaagtgtcag cgcaaaatgc
EPI4330833  atggatgtca atccgacttt acttttcttg aaagtgccag cgcaaaatgc
EPI2110523  atggatgtca atccgacttt acttttctta aaagtgtcag cgcaaaatgc
EPI2110515  atggatgtca atccgacttt acttttctta aaagtgccag cgcaaaatgc
EPI4331407  atggatgtca atccgacttt acttttctta aaagtgccag cgcaaaatgc
EPI3686462  ????atgtca atccgactct acttttcttg aaggtgccag cgcaaaatgc
EPI4331479  atggatgtca atccgacttt acttttcttg aaagtgccag cgcaaaatgc
EPI4331463  atggatgtca atccgacttt acttttcttg aaagtgccag cgcaaaatgc
EPI4331203  atggatgtca atccgacttt acttttcttg aaagtgccag cgcaaaatgc
EPI4331118  atggatgtca atccgacttt acttttcttg aaagtgccag cgcaaaatgc
EPI1938842  atggatgtca atccgacttt acttttctta aaagtgccag cgcaagatgc
EPI3745941  atggatgtca atccgacctt actcttcttg aaagttccag cgcaaaatgc
EPI3745957  atggatgtca atccgacctt actcttcttg aaagttccag cgcaaaatgc
EPI2718818  ????atgtca atccg?ctct acttttctta aaagtgccag cgcaagatgc
EPI3746100  atggatgtca atccgacctt actcttcttg aaagttccag cgcaaaatgc
EPI3746092  ?????????? ?????????? ?????????? ?????????? ??????????
EPI3746005  atggatgtca atccgacctt actcttcttg aaagttccag cgcaaaatgc
EPI3745981  atggatgtca atccgacctt actcttcttg aaagttccag cgcaaaatgc
EPI3690251  atggatgtca atccgacttt acttttctta aaagtgccag cgcaagatgc
EPI3690243  atggatgtca atccgacttt acttttcttg aaagttccag cgcaaaatgc
EPI3690235  atggatgtca atccgacttt acttttcttg aaagttccag cgcaaaatgc
EPI3690227  atggatgtca atccgacttt acttttcttg aaagttccag cgcaaaatgc
EPI3690147  atggatgtca atccgacttt acttttcttg aaagttccag cgcaaaatgc
EPI3690139  atggatgtca atccgacttt acttttcttg aaagttccag cgcaaaatgc
EPI3690131  atggatgtca atccgacttt acttttcttg aaagttccag cgcaaaatgc
EPI3690331  atggatgtca atccgacttt acttttctta aaagttccag cgcaaaatgc
EPI3690323  atggatgtca atccgacttt acttttctta aaagtgccag cgcaagatgc
EPI3690379  atggatgtca atccgacttt actcttcttg aaagttccag cgcaaaatgc
EPI3690363  atggatgtca atccgacttt acttttcttg aaagttccag cgcaaaatgc
EPI3690283  atggatgtca atccgacttt acttttctta aaagtgccag cgcaagatgc
EPI3690259  atggatgtca atccgacttt acttttcttg aaagttccag cgcaaaatgc
EPI3690315  atggatgtca atccgacttt acttttctta aaagtgccag cgcaagatgc
EPI3690307  atggatgtca atccgacttt acttttctta aaagtgccag cgcaggatgc
EPI3690291  atggatgtca atccgacttt acttttcttg aaagttccag cgcaaaatgc
EPI3158813  atggatgtca atccgacctt actcttcttg aaagttccag cgcaaaatgc
EPI3158798  atggatgtca atccgacctt actcttcttg aaagttccag cacaaaatgc
EPI3689995  atggatgtca atccgacttt acttttctta aaagtgccag cgcaaaatgc
EPI3689987  atggatgtca atccgacttt acttttcttg aaagttccag cgcaaaatgc
EPI3689979  atggatgtca atccgacttt acttttctta aaagtgccag cgcaaaatgc
EPI3689971  atggatgtca atccgacttt acttttctta aaagtgccag cgcaaaatgc
EPI3689899  atggatgtca atccgacttt actcttcttg aaagttccag cgcaaaatgc
EPI3158877  atggatgtca atccgacctt actcttcttg aaagttccag cgcaaaatgc
EPI3689891  atggatgtca atccgacttt acttttcttg aaagttccag cgcaaaatgc
EPI3689883  atggatgtca atccgacttt acttttctta aaagtgccag cgcaaaatgc
EPI3158861  atggatgtca atccgacctt actcttcttg aaagttccag cgcaaaatgc
EPI2056387  atggatgtca atccgacttt acttttctta aaagtgccag cgcaaaatgc
EPI3689931  atggatgtca atccgacttt acttttcttg aaagttccag cgcaaaatgc
EPI3689923  atggatgtca atccgacttt acttttcttg aaagttccag cgcaaaatgc
EPI3689907  atggatgtca atccgacttt acttttctta aaagtgccag cgcaaaatgc
EPI3690091  atggatgtca atccgacttt acttttctta aaagtgccag cgcaaaatgc
EPI3690083  atggatgtca atccgacttt acttttctta aaagtgccag cgcaaaatgc
EPI3690075  atggatgtca atccgacttt acttttcttg aaagttccag cgcaaaatgc
EPI3690067  atggatgtca atccgacttt acttttcttg aaagttccag cgcaaaatgc
EPI3690123  atggatgtca atccgacttt acttttctta aaagtgccag cgcaaaatgc
EPI3690115  atggatgtca atccgacttt acttttcttg aaagttccag cgcaaaatgc
EPI3690107  atggatgtca atccgacttt acttttcttg aaagttccag cgcaaaatgc
EPI3690099  atggatgtca atccgacttt acttttcttg aaagttccag cgcaaaatgc
EPI3690027  atggatgtca atccgacttt acttttctta aaagtgccag cgcaagatgc
EPI3690019  atggatgtca atccgacttt acttttcttg aaagttccag cgcaaaatgc
EPI3690011  atggatgtca atccgacttt acttttcttg aaagttccag cgcaaaatgc
EPI3690003  atggatgtca atccgacttt acttttcttg aaagttccag cgcaaaatgc
EPI3690059  atggatgtca atccgacttt acttttctta aaagtgccag cgcaaaatgc
EPI3690051  atggatgtca atccgacttt acttttctta aaagtgccag cgcaaaatgc
EPI3690043  atggatgtca atccgacttt acttttctta aaagtgccag cgcaaaatgc
EPI3690731  atggatgtca atccgacttt acttttcttg aaagttccag cgcaaaatgc
EPI3690723  atggatgtca atccgacttt acttttcttg aaagttccag cgcaaaatgc
EPI3690715  atggatgtca atccgacttt actcttcttg aaagttccag cgcaaaatgc
EPI3690707  atggatgtca atccgacttt acttttctta aaagtgccag cgcaaaatgc
EPI3690763  atggatgtca atccgacttt acttttcttg aaagttccag cgcaaaatgc
EPI3690755  atggatgtca atccgacttt acttttcttg aaagttccag cgcaaaatgc
EPI3690739  atggatgtca atccgacttt acttttcttg aaagttccag cgcaaaatgc
EPI3690667  atggatgtca atccgacttt acttttcttg aaagttccag cgcaaaatgc
EPI3690659  atggatgtca atccgacttt acttttctta aaagtgccag cgcaaaatgc
EPI3690651  atggatgtca atccgacttt acttttcttg aaagttccag cgcaaaatgc
EPI2795784  atggatgtca atccgacttt acttttcttg aaggttccag cgcaaaatgc
EPI3690699  atggatgtca atccgacttt actcttcttg aaagttccag cgcaaaatgc
EPI3690691  atggatgtca atccgacttt actcttcttg aaagttccag cgcaaaatgc
EPI3690675  atggatgtca atccgacttt acttttctta aaagtgccag cgcaaaatgc
EPI3690859  atggatgtca atccgacttt acttttctta aaagtgccag cgcaaaatgc
EPI3690851  atggatgtca atccgacttt actcttcttg aaagttccag cgcaaaatgc
EPI3690843  atggatgtca atccgacttt acttttcttg aaagttccag cgcaaaatgc
EPI3690891  atggatgtca atccgacttt acttttctta aaagtgccag cgcaaaatgc
EPI3690883  atggatgtca atccgacttt acttttcttg aaagttccag cacaaaatgc
EPI3690875  atggatgtca atccgacttt acttttcttg aaagttccag cgcaaaatgc
EPI1982535  atggatgtca atccgacttt acttttctta aaagtgccag cgcaaaatgc
EPI3690867  atggatgtca atccgacttt acttttctta aaagtgccag cgcaaaatgc
EPI3690787  atggatgtca atccgacttt acttttctta aaagtgccag cgcaaaatgc
EPI3690779  atggatgtca atccgacttt acttttctta aaagtgccag cgcaaaatgc
EPI3690771  atggatgtca atccgacttt acttttctta aaagtgccag cgcaaaatgc
EPI3690827  atggatgtca atccgacttt acttttctta aaagtgccag cgcaaaatgc
EPI3690819  atggatgtca atccgacttt acttttctta aaagtgccag cgcaaaatgc
EPI3690475  atggatgtca atccgacttt acttttcttg aaagttccag cgcaaaatgc
EPI3690467  atggatgtca atccgacttt acttttcttg aaagttccag cgcaaaatgc
EPI3690507  atggatgtca atccgacttt acttttctta aaagtgccag cgcaagatgc
EPI3690499  atggatgtca atccgacttt acttttcttg aaagttccag cgcaaaatgc
EPI3690491  atggatgtca atccgacttt acttttcttg aaagttccag cgcaaaatgc
EPI3690483  atggatgtca atccgacttt acttttcttg aaagttccag cgcaaaatgc
EPI3690411  atggatgtca atccgacttt acttttctta aaagtgccag cgcaaaatgc
EPI3690403  atggatgtca atccgacttt acttttctta aaagtgccag cgcaaaatgc
EPI3690435  atggatgtca atccgacttt acttttcttg aaagttccag cgcaaaatgc
EPI3690427  atggatgtca atccgacttt acttttcttg aaagttccag cgcaaaatgc
EPI3690603  atggatgtca atccgacttt actttttttg aaagttccag cgcaaaatgc
EPI3690595  atggatgtca atccgacttt actttttttg aaagttccag cgcaaaatgc
EPI3690587  atggatgtca atccgacttt acttttctta aaagtgccag cgcaaaatgc
EPI3690579  atggatgtca atccgacttt acttttcttg aaggttccag cgcaaaatgc
EPI3690635  atggatgtca atccgacttt acttttcttg aaagttccag cgcaaaatgc
EPI3690627  atggatgtca atccgacttt actcttcttg aaagttccag cgcaaaatgc
EPI3690619  atggatgtca atccgacttt actcttcttg aaagttccag cgcaaaatgc
EPI3690539  atggatgtca atccgacttt acttttcttg aaagttccag cgcaaaatgc
EPI3690523  atggatgtca atccgacttt acttttcttg aaagttccag cgcaaaatgc
EPI3690555  atggatgtca atccgacttt acttttctta aaagtgccag cgcaaaatgc
EPI3690547  atggatgtca atccgacttt actcttcttg aaagttccag cgcaaaatgc
EPI2790777  atggatgtca atccgactct acttttctta aaagtgccag cgcaagatgc
EPI3690987  atggatgtca atccgacttt acttttctta aaagtgccag cgcaagatgc
EPI3616546  atggatgtca atccgacctt actcttcttg aaagttccag cgcaaaatgc
EPI3690979  atggatgtca atccgacttt acttttctta aaagtgccag cgcaagatgc
EPI3690971  atggatgtca atccgacttt acttttcttg aaagttccag cgcaaaatgc
EPI3690963  atggatgtca atccgacttt acttttcttg aaagttccag cgcaaaatgc
EPI3616586  ?????????? ?????????? ?????????? ?????????? ??????????
EPI3691019  atggatgtca atccgacttt acttttcttg aaagttccag cgcaaaatgc
EPI3691011  atggatgtca atccgacttt acttttctta aaagttccag cgcaaaatgc
EPI3691003  atggatgtca atccgacttt acttttctta aaagtgccag cgcaagatgc
EPI3690995  atggatgtca atccgacttt acttttctta aaagtgccag cgcaagatgc
EPI3690923  atggatgtca atccgacttt acttttctta aaagtgccag cgcaaaatgc
EPI3690915  atggatgtca atccgacttt acttttcttg aaagttccag cgcaaaatgc
EPI3690907  atggatgtca atccgacttt acttttcttg aaagttccag cgcaaaatgc
EPI2215018  atggatgtca atccgacttt acttttctta aaagtgccag cgcaagatgc
EPI3616678  atggatgtca atccgacctt actcttcttg aaagttccag cgcaaaatgc
EPI3691107  atggatgtca atccgacttt acttttcttg aaagttccag cgcaaaatgc
EPI3691099  atggatgtca atccgacttt acttttctta aaagtgccag cgcaagatgc
EPI3616686  atggatgtca atccgacctt actcttcttg aaagttccag cgcaaaatgc
EPI3691091  atggatgtca atccgacttt acttttcttg aaagttccag cgcaaaatgc
EPI3616710  atggatgtca atccgacctt actcttcttg aaagttccag cgcaaaatgc
EPI3616618  atggatgtca atccgacctt actcttcttg aaagttccag cgcaaaatgc
EPI3691051  atggatgtca atccgacttt acttttcttg aaagttccag cgcaaaatgc
EPI3691043  atggatgtca atccgacttt acttttcttg aaagttccag cgcaaaatgc
EPI3691035  atggatgtca atccgacttt acttttctta aaagtgccag cgcaaaatgc
EPI3616626  atggatgtca atccgacctt actcttcttg aaagttccag cgcaaaatgc
EPI3691027  atggatgtca atccgacttt acttttcttg aaagttccag cgcaaaatgc
EPI3691083  atggatgtca atccgacttt acttttcttg aaagttccag cgcaaaatgc
EPI3691067  atggatgtca atccgacttt acttttcttg aaagttccag cgcaaaatgc
EPI3691059  atggatgtca atccgacttt acttttcttg aaagttccag cgcaaaatgc
EPI3599266  ?????????? ?????????? ?????????? ?????????? ??????????
EPI3599282  atggatgtca atccgacctt actcttcttg aaagttccag cgcaaaatgc
EPI3599294  ?????????? ?????????? ?????????? ?????????? ??????????
EPI3599302  atggatgtca atccgacctt actcttcttg aaagttccag cgcaaaatgc
EPI2580722  ????atgtca atccgactct acttttctta aaagtgccag cacaagatgc
EPI3599234  atggatgtca atccgacctt actcttcttg aaagttccag cgcaaaatgc
EPI3599380  atggatgtca atccgacctt actcttcttg aaagttccag cgcaaaatgc
EPI3599412  ???gatgtca atccgacctt actcttcttg aaagttccag cgcaaaatgc
EPI3599324  atggatgtca atccgacctt actcttcttg aaagttccag cgcaaaatgc
EPI3599356  atggatgtca atccgacctt actcttcttg aaagttccag cgcaaaatgc
EPI3599372  atggatgtca atccgacctt actcttcttg aaagttccag cgcaaaatgc
EPI3599364  ?????????? ?????????? ?????????? ?????????? ??????????
EPI3748053  atggatgtca atccgacctt actcttcttg aaagttccag cgcaaaatgc
EPI4332397  atggatgtca atccgacttt acttttcttg aaagtgccag cgcaaaatgc
EPI3688171  atggatgtca atccgacttt acttttctta aaagtgccag cgcaaaatgc
EPI1990446  atggatgtca atccgacttt acttttctta aaagtgccag cgcaagatgc
EPI4332389  atggatgtca atccgacttt acttttcttg aaagtgccag cgcaaaatgc
EPI3688163  atggatgtca atccgacttt acttttctta aaagtgccag cgcaaaatgc
EPI1990438  atggatgtca atccgacttt acttttctta aaagtgccag cgcaagatgc
EPI4332381  atggatgtca atccgacttt acttttcttg aaagtgccag cgcaaaatgc
EPI3688147  atggatgtca atccgacttt acttttcttg aaagttccag cgcaaaatgc
EPI1990422  atggatgtca atccgacttt acttttctta aaagtgccag cgcaagatgc
EPI4332365  atggatgtca atccgacttt acttttcttg aaagtgccag cgcaaaatgc
EPI3688203  atggatgtca atccgacttt actcttcttg aaagttccag cgcaaaatgc
EPI4332357  atggatgtca atccgacttt acttttcttg aaagtgccag cgcaaaatgc
EPI3688195  atggatgtca atccgatttt actcttcttg aaagttccag cgcaaaatgc
EPI3688187  atggatgtca atccgacttt acttttctta aaagtgccag cgcaaaatgc
EPI3688099  atggatgtca atccgacttt acttttcttg aaagttccag cgcaaaatgc
EPI3688091  atggatgtca atccgacttt acttttcttg aaagttccag cgcaaaatgc
EPI3688083  atggatgtca atccgacctt actcttcttg aaagttccag cgcaaaatgc
EPI3688139  atggatgtca atccgacttt actcttcttg aaagttccag cgcaaaatgc
EPI3688131  atggatgtca atccgacttt actcttcttg aaagttccag cgcaaaatgc
EPI4332298  atggatgtca atccgacttt acttttcttg aaagtgccag cgcaaaatgc
EPI3688123  atggatgtca atccgacttt acttttctta aaagtgccag cgcaaaatgc
EPI4332290  atggatgtca atccgacttt acttttcttg aaagtgccag cgcaaaatgc
EPI4332519  atggatgtca atccgacttt acttttctta aaagtgccag cgcaaaatgc
EPI4332511  atggatgtca atccgacttt acttttcttg aaagtgccag cgcaaaatgc
EPI3688291  atggatgtca atccgacttt acttttcttg aaagttccag cgcaaaatgc
EPI4332503  atggatgtca atccgacttt acttttctta aaagtgccag cgcaaaatgc
EPI3688283  atggatgtca atccgacttt acttttctta aaagtgccag cgcaaaatgc
EPI4332495  atggatgtca atccgacttt acttttcttg aaagtgccag cgcaaaatgc
EPI3688275  atggatgtca atccgacttt acttttctta aaagtgcctg cgcaaaatgc
EPI4332487  atggatgtca atccgacttt acttttcttg aaagtgccag cgcaaaatgc
EPI3688331  atggatgtca atccgacttt acttttcttg aaagttccag cgcaaaatgc
EPI4332479  atggatgtca atccgacttt acttttcttg aaagtgccag cgcaaaatgc
EPI4332471  atggatgtca atccgacttt acttttcttg aaagtgccag cgcaaaatgc
EPI4332463  atggatgtca atccgacttt acttttcttg aaagtgccag cgcaaaatgc
EPI3688235  atggatgtca atccgacttt acttttcttg aaagttccag cgcaaaatgc
EPI3688219  atggatgtca atccgacttt actcttcttg aaagttccag cgcaaaatgc
EPI3688267  atggatgtca atccgacttt acttttcttg aaagttccag cgcaaaatgc
EPI3688259  atggatgtca atccgatttt actcttcttg aaagttccag cgcaaaatgc
EPI4332405  atggatgtca atccgacttt acttttctta aaagtgccag cgcaaaatgc
EPI3687926  ?????????? ?????????? ?????????? ?????????? ??????????
EPI3687918  atggatgtca atccgacttt acttttcttg aaagtgccag cgcaaaatgc
EPI3687910  atggatgtca atccgacttt acttttcttg aaagtgccag cgcaaaatgc
EPI3687958  atggatgtca atccgacttt acttttcttg aaagtgccag cgcaaaatgc
EPI2292974  atggatgtca atccgactct acttttctta aaagtgccag cgcaagatgc
EPI2292950  atggatgtca atccgactct acttttctta aaagtgccag cgcaagatgc
EPI3687897  atggatgtca atccgacttt acttttcttg aaagtgccag cgcaaaatgc
EPI3687889  atggatgtca atccgacttt acttttcttg aaagtgccag cgcaaaatgc
EPI3687881  atggatgtca atccgacttt acttttcttg aaagtgccag cgcaaaatgc
EPI3688050  atggatgtca atccgacttt acttttcttg aaagtgccag cgcaaaatgc
EPI4332274  atggatgtca atccgacttt acttttcttg aaagtgccag cgcaaaatgc
EPI3688042  ?????????? ?????????? ?????????? ?????????? ??????????
EPI3688034  atggatgtca atccgacttt acttttcttg aaagtgccag cgcaaaatgc
EPI3688066  atggatgtca atccgacttt acttttcttg aaagtgccag cgcaaaatgc
EPI3688058  atggatgtca atccgacttt acttttct?? ?????????? ?gcaaaatgc
EPI3687990  atggatgtca atccgacttt acttttcttg aaagtgccag cgcaaaatgc
EPI3687982  atggatgtca atccgacttt acttttcttg aaagtgccag cgcaaaatgc
EPI3687974  atggatgtca atccgacttt acttttcttg aaagtgccag cgcaaaatgc
EPI3687966  ??????gtca atccgacttt acttttcttg aaagtgccag cgcaaaatgc
EPI3688022  atggatgtca atccgacttt acttttcttg aaagtgccag cgcaaaatgc
EPI2417018  ?tggatgtca atccgacttt acttttctta aaagtgccag cgcaagatgc
EPI3688014  ?????????? ?????????? ?????????? ?????????? ??????????
EPI3688006  atggatgtca atccgacttt acttttcttg aaagtgccag cgcaaaatgc
EPI3687998  atggatgtca atccgacttt acttttcttg aaagtgccag cgcaaaatgc
EPI3688683  atggatgtca atccgacttt actcttcttg aaagttccag cacaaaatgc
EPI3352869  atggatgtca atccgacctt actcttcttg aaagttccag cgcaaaatgc
EPI3688715  atggatgtca atccgacttt acttttcttg aaagttccag cgcaaaatgc
EPI3352821  atggatgtca atccgacctt actcttcttg aaagttccag cgcaaaatgc
EPI3688707  atggatgtca atccgacttt actcttcttg aaagttccag cgcaaaatgc
EPI3688699  atggatgtca atccgacttt actcttcttg aaagttccag cgcaaaatgc
EPI2417058  ?tggatgtca atccgacttt acttttctta aaagtgccag cgcaagatgc
EPI3688691  atggatgtca atccgacttt acttttcttg aaagttccag cgcaaaatgc
EPI3688611  atggatgtca atccgacttt acttttctta aaagtgccag cgcaaaatgc
EPI3688603  atggatgtca atccgacttt acttttctta aaagtgccag cgcaaaatgc
EPI3352897  atggatgtca acccgacctt actcttcttg aaagttccag cgcaaaatgc
EPI3688595  atggatgtca atccgacttt acttttctta aaagtgccag cgcaaaatgc
EPI3352905  atggatgtca acccgacctt actcttcttg aaagttccag cgcaaaatgc
EPI2417082  ?tggatgtca atccgacttt acttttctta aaagtgccag cgcaagatgc
EPI3688651  atggatgtca atccgacttt acttttctta aaagtgccag cgcaaaatgc
EPI3688643  atggatgtca atccgacttt acttttcttg aaagttccag cgcaaaatgc
EPI2034991  atggatgtca atccgacttt acttttctta aaagtgccag cgcaaaatgc
EPI3688627  atggatgtca atccgacttt acttttcttg aaagttccag cgcaaaatgc
EPI3688811  atggatgtca atccgacttt acttttctta aaagttccag cgcaaaatgc
EPI2035007  atggatgtca atccgacttt acttttctta aaagtgccag cgcaaaatgc
EPI3688803  atggatgtca atccgacttt acttttctta aaagtgccag cgcaaaatgc
EPI3352952  atggatgtca acccgacctt actcttcttg aaagttccag cgcaaaatgc
EPI3688795  atggatgtca atccgacttt acttttctta aaagtgccag cgcaaaatgc
EPI3391758  atggatgtca atccgacctt actcttcttg aaagttccag cgcaaaatgc
EPI2035023  atggatgtca atccgacttt acttttctta aaagtgccag cgcaaaatgc
EPI3688787  atggatgtca atccgacttt acttttctta aaagtgccag cgcaaaatgc
EPI2035039  atggatgtca atccgacttt acttttctta aaagtgccag cgcaaaatgc
EPI3688835  atggatgtca atccgacttt acttttctta aaagtgccag cgcaaaatgc
EPI3688827  atggatgtca atccgacttt actcttcttg aaagttccag cgcaaaatgc
EPI3688819  atggatgtca atccgacttt acttttctta aaagtgccag cgcaagatgc
EPI2292923  atggatgtca atccgactct acttttctta aaagtgccag cgcaagatgc
EPI3688747  atggatgtca atccgacttt acttttctta aaagtgccag cgcaaaatgc
EPI3391806  atggatgtca atccgacctt actcttcttg aaagttccag cgcaaaatgc
EPI3688739  atggatgtca atccgacttt acttttctta aaagtgccag cgcaaaatgc
EPI3391822  atggatgtca atccgacctt actcttcttg aaagttccag cgcaaaatgc
EPI3688723  atggatgtca atccgacttt acttttctta aaagtgccag cgcaaaatgc
EPI3688779  atggatgtca atccgacttt acttttctta aaagtgccag cgcaaaatgc
EPI3391774  atggatgtca atccgacctt actcttcttg aaagttccag cgcaaaatgc
EPI3688771  atggatgtca atccgacttt acttttctta aaagtgccag cgcaaaatgc
EPI3391766  atggatgtca atccgacctt actcttcttg aaagttccag cgcaaaatgc
EPI3391790  atggatgtca atccgacctt actcttcttg aaagttccaa cgcaaaatgc
EPI3688755  atggatgtca atccgacttt acttttctta aaagtgccag cgcaaaatgc
EPI4332630  atggatgtca atccgacttt acttttctta aaagtgccag cgcaaaatgc
EPI3688411  atggatgtca atccgacttt acttttcttg aaagttccag cgcaaaatgc
EPI4332614  atggatgtca atccgacttt acttttctta aaagtgccag cgcaaaatgc
EPI3688451  atggatgtca atccgacttt acttttcttg aaagttccag cgcaaaatgc
EPI4332598  atggatgtca atccgacttt acttttcttg aaagtgccag cgcaaaatgc
EPI3688443  atggatgtca atccgacttt acttttcttg aaagttccag cgcaaaatgc
EPI3688435  atggatgtca atccgacttt acttttcttg aaagttccag cgcaaaatgc
EPI2292915  atggatgtca atccgacttt acttttctta aaagtgccag cgcaagatgc
EPI4332582  atggatgtca atccgacttt acttttcttg aaagtgccag cgcaaaatgc
EPI3688363  atggatgtca atccgacttt acttttcttg aaagttccag cgcaaaatgc
EPI4332573  atggatgtca atccgacttt acttttcttg aaagtgccag cgcaaaatgc
EPI3688347  atggatgtca atccgacttt actcttcttg aaagttccag cgcaaaatgc
EPI2550041  ?????????? ?????????? ?????????? ?????????? ??????????
EPI4332557  atggatgtca atccgacttt acttttctta aaagtgccag cgcaagatgc
EPI4332549  atggatgtca atccgacttt acttttcttg aaagtgccag cgcaaaatgc
EPI3688395  atggatgtca atccgacttt acttttcttg aaagttccag cgcaaaatgc
EPI3688387  atggatgtca atccgacttt acttttcttg aaagttccag cgcaaaatgc
EPI4332533  atggatgtca atccgacttt acttttcttg aaagtgccag cgcaaaatgc
EPI3688379  atggatgtca atccgacttt acttttcttg aaagttccag cgcaaaatgc
EPI3688547  atggatgtca atccgacttt acttttctta aaagtgccag cgcaaaatgc
EPI3688539  atggatgtca atccgacttt acttttctta aaagtgccag cgcaaaatgc
EPI3688531  atggatgtca atccgacttt actcttcttg aaagttccag cgcaaaatgc
EPI3352757  atggatgtca acccgacctt actcttcttg aaagttccag cgcaaaatgc
EPI3688587  atggatgtca atccgacttt acttttctta aaagtgccag cgcaaaatgc
EPI3688579  atggatgtca atccgacttt acttttctta aaagtgccag cgcaaaatgc
EPI3688571  atggatgtca atccgacttt acttttctta aaagtgccag cgcaaaatgc
EPI3688483  atggatgtca atccgacttt acttttctta aaagtgccag cgcaaaatgc
EPI3688475  atggatgtca atccgacttt acttttcttg aaagttccag cgcaaaatgc
EPI3688467  atggatgtca atccgacttt actcttcttg aaagttccag cgcaaaatgc
EPI3688515  atggatgtca atccgacttt acttttctta aaagtgccag cgcaaaatgc
EPI3688507  atggatgtca atccgacttt acttttctta aaagtgccag cgcaaaatgc
EPI3688499  atggatgtca atccgacttt acttttctta aaagtgccag cgcaaaatgc
EPI3689227  atggatgtca atccgacttt acttttcttg aaagttccag cgcaaaatgc
EPI3689323  atggatgtca atccgacttt acttttctta aaagtgccag cgcaaaatgc
EPI3689355  atggatgtca atccgacttt acttttctta aaagtgccag cgcaaaatgc
EPI3689339  atggatgtca atccgacttt acttttctta aaagtgccag cgcaaaatgc
EPI3689331  atggatgtca atccgacttt acttttcttg aaagttccag cgcaaaatgc
EPI3689235  atggatgtca atccgacttt acttttcttg aaagttccag cgcaaaatgc
EPI3391870  atggatgtca atccgacctt actcttcttg aaagttccag cgcaaaatgc
EPI3391886  atggatgtca atccgacctt actcttcttg aaagttccag cgcaaaatgc
EPI3391838  atggatgtca atccgacctt actcttcttg aaagttccag cgcaaaatgc
EPI3391854  atggatgtca atccgacctt actcttcttg aaagttccag cgcaaaatgc
EPI3688867  atggatgtca atccgacttt acttttcttg aaagttccag cgcaaaatgc
EPI3391894  atggatgtca atccgacctt actcttcttg aaagttccag cgcaaaatgc
EPI3688891  atggatgtca atccgacttt acttttcttg aaagttccag cgcaaaatgc
EPI3391918  atggatgtca atccgacctt actcttcttg aaagttccag cgcaaaatgc
EPI3391910  atggatgtca atccgacctt actcttcttg aaagttccag cgcaaaatgc
EPI2475705  atggatgtca atccgacttt acttttctta aaagtgccag cgcaagatgc
EPI2475697  atggatgtca atccgacttt acttttctta aaagtgccag cgcaagatgc
EPI2614653  atggatgtca atccgacttt acttttcttg aaagttccag cgcaaaatgc
EPI2614661  atggatgtca atccgacttt acttttcttg aaagttccag cgcaaaatgc
EPI3689739  atggatgtca atccgacttt acttttcttg aaagttccag cgcaaaatgc
EPI3689731  atggatgtca atccgacttt acttttctta aaagtgccag cgcaaaatgc
EPI3689635  atggatgtca atccgacttt acttttcttg aaagttccag cgcaaaatgc
EPI3689627  atggatgtca atccgacttt actcttcttg aaagttccag cgcaaaatgc
EPI3689675  atggatgtca atccgacttt acttttctta aaagtgccag cgcaaaatgc
EPI3689659  atggatgtca atccgacttt acttttctta aaagtgccag cgcaaaatgc
EPI3689651  atggatgtca atccgacttt acttttctta aaagtgccag cgcaaaatgc
EPI3689835  atggatgtca atccgacttt acttttctta aaagtgccag cgcaagatgc
EPI3689827  atggatgtca atccgacttt acttttcttg aaagttccag cgcaaaatgc
EPI3689819  atggatgtca atccgacttt acttttctta aaagtgccag cgcaaaatgc
EPI3689811  atggatgtca atccgacttt acttttcttg aaagttccag cgcaaaatgc
EPI3689859  atggatgtca atccgacttt acttttcttg aaagttccag cgcaaaatgc
EPI3689851  atggatgtca atccgacttt acttttcttg aaggttccag cgcaaaatgc
EPI3689771  atggatgtca atccgacttt acttttcttg aaagttccag cgcaaaatgc
EPI3689763  atggatgtca atccgacttt acttttcttg aaagttccag cgcaaaatgc
EPI3689755  atggatgtca atccgacttt acttttctta aaagtgccag cgcaaaatgc
EPI3158735  atggatgtca atccgacctt actcttctta aaagttccag cgcaaaatgc
EPI3689747  atggatgtca atccgacttt acttttcttg aaagttccag cgcaaaatgc
EPI3689803  atggatgtca atccgacttt actcttcttg aaagttccag cgcaaaatgc
EPI3158783  atggatgtca atccgacctt actcttcttg aaagttccag cgcaaaatgc
EPI2614637  atggatgtca atccgacttt acttttcttg aaagttccag cgcaaaatgc
EPI3689795  atggatgtca atccgacttt acttttctta aaagtgccag cgcaaaatgc
EPI2614645  atggatgtca atccgacttt acttttcttg aaagttccag cgcaaaatgc
EPI3689787  atggatgtca atccgacttt acttttcttg aaagttccag cgcaaaatgc
EPI3158766  atggatgtca atccgacctt actcttcttg aaagttccag cgcaaaatgc
EPI3689451  atggatgtca atccgacttt acttttcttg aaagttccag cgcaaaatgc
EPI3689435  atggatgtca atccgacttt actcttcttg aaagttccag cgcaaaatgc
EPI3689427  atggatgtca atccgacttt actcttcttg aaagttccag cgcaaaatgc
EPI3689483  atggatgtca atccgacttt acttttctta aaagtgccag cgcaaaatgc
EPI3689387  atggatgtca atccgacttt acttttcttg aaagttccag cgcaaaatgc
EPI3689379  atggatgtca atccgacttt acttttcttg aaagttccag cgcaaaatgc
EPI3689371  atggatgtca atccgacttt acttttcttg aaagttccag cgcaaaatgc
EPI3689363  atggatgtca atccgacttt acttttcttg aaagttccag cgcaaaatgc
EPI3689411  atggatgtca atccgacttt acttttcttg aaagttccag cgcaaaatgc
EPI3689403  atggatgtca atccgacttt acttttcttg aaagttccag cgcaaaatgc
EPI3689579  atggatgtca atccgacttt acttttcttg aaagttccag cgcaaaatgc
EPI3689571  atggatgtca atccgacttt acttttcttg aaagttccag cgcaaaatgc
EPI3689563  atggatgtca atccgacttt actcttcttg aaagttccag cgcaaaatgc
EPI3689611  atggatgtca atccgacttt acttttcttg aaagttccag cgcaaaatgc
EPI3689603  atggatgtca atccgacttt acttttctta aaagtgccag cgcaaaatgc
EPI3689595  atggatgtca atccgacttt acttttcttg aaagttccag cgcaaaatgc
EPI3689587  atggatgtca atccgacttt acttttctta aaagtgccag cgcaaaatgc
EPI2475713  atggatgtca atccgacttt acttttctta aaagtgccag cgcaagatgc
EPI3689491  atggatgtca atccgacttt acttttctta aaagtgccag cgcaaaatgc
EPI3689539  atggatgtca atccgacttt acttttcttg aaagttccag cgcaaaatgc
EPI3689531  atggatgtca atccgacttt acttttctta aaagtgccag cgcaaaatgc
EPI2138725  atggatgtca atccgactct acttttctta aaagtgccag cgcaagatgc
EPI3694827  atggatgtca atccgacttt acttttctta aaagtgccag cgcaaaatgc
EPI3694819  atggatgtca atccgacttt acttttcttg aaagttccag cgcaaaatgc
EPI3694811  atggatgtca atccgacttt acttttcttg aaagttccag cgcaaaatgc
EPI3694859  atggatgtca atccgacttt acttttctta aaagtgccag cgcaaaatgc
EPI3694851  atggatgtca atccgacttt acttttctta aaagtgccag cgcaaaatgc
EPI3694835  atggatgtca atccgacttt acttttcttg aaagttccag cgcaaaatgc
EPI3694763  atggatgtca atccgacttt acttttctta aaagtgccag cgcaaaatgc
EPI3694755  atggatgtca atccgacttt actcttcttg aaagttccag cgcaaaatgc
EPI3694747  atggatgtca atccgacttt actcttcttg aaagttccag cgcaaaatgc
EPI3694795  atggatgtca atccgacttt actcttcttg aaagttccag cgcaaaatgc
EPI3694787  atggatgtca atccgacttt acttttcttg aaagttccag ctcaaaatgc
EPI3694779  atggatgtca atccgacttt actcttcttg aaagttccag cgcaaaatgc
EPI3694771  atggatgtca atccgacttt acttttcttg aaagttccag cgcaaaatgc
EPI3694891  atggatgtca atccgacttt acttttctta aaagtgccag cgcaaaatgc
EPI3694883  atggatgtca atccgacttt actcttcttg aaagttccag cgcaaaatgc
EPI3694875  atggatgtca atccgacttt aattttctta aaagtgccag cgcaagatgc
EPI2035079  atggatgtca atccgacttt actcttcttg aaagttccag cgcaaaatgc
EPI3694915  atggatgtca atccgacttt acttttctta aaagtgccag cgcaaaatgc
EPI3694907  atggatgtca atccgacttt acttttctta aaagtgccag cgcaaaatgc
EPI2035095  atggatgtca atccgacttt acttttctta aaagtgccag cgcaaaatgc
EPI3694563  atggatgtca atccgacttt acttttctta aaagtgccag cgcaaaatgc
EPI3694555  atggatgtca atccgacttt acttttctta aaagtgccag cgcaaaatgc
EPI3694547  atggatgtca atccgacttt acttttctta aaagtgccag cgcaaaatgc
EPI3694603  atggatgtca atccgacttt acttttctta aaagtgccag cgcaaaatgc
EPI3694595  atggatgtca atccgacttt acttttctta aaagtgccag cgcaaaatgc
EPI3694579  atggatgtca atccgacttt acttttctta aaagtgccag cgcaaaatgc
EPI3694507  atggatgtca atccgacttt actcttcttg aaagttccag cgcaaaatgc
EPI3694499  atggatgtca atccgacttt acttttcttg aaagttccag cgcaaaatgc
EPI3694539  atggatgtca atccgacttt acttttctta aaagtgccag cgcaaaatgc
EPI3694523  atggatgtca atccgacttt actcttcttg aaagttccag cgcaaaatgc
EPI3694699  atggatgtca atccgacttt actcttcttg aaagttccag cgcaaaatgc
EPI3694691  atggatgtca atccgacttt acttttctta aaagtgccag cgcaaaatgc
EPI3694731  atggatgtca atccgacttt acttttctta aaagtgccag cgcaaaatgc
EPI3694723  atggatgtca atccgacttt acttttctta aaagtgccag cgcaaaatgc
EPI3694715  atggatgtca atccgacttt acttttttta aaagtgccag cgcaagatgc
EPI3694635  atggatgtca atccgacttt acttttctta aaagtgccag cgcaaaatgc
EPI3694619  atggatgtca atccgacttt acttttctta aaagtgccag cgcaaaatgc
EPI3694667  atggatgtca atccgacttt acttttcttg aaagttccag cgcaaaatgc
EPI3694659  atggatgtca atccgacttt acttttctta aaagtgccag cgcaaaatgc
EPI3694643  atggatgtca atccgacttt acttttctta aaagtgccag cgcaaaatgc
EPI1938850  atggatgtca atccgacttt acttttctta aaagtgccag cgcaagatgc
EPI3695195  atggatgtca atccgacttt actcttcttg aaagttccag cgcaaaatgc
EPI3695187  atggatgtca atccgacttt actcttcttg aaagttccag cgcaaaatgc
EPI3695147  atggatgtca atccgacttt actcttcttg aaagttccag cgcaaaatgc
EPI3695139  atggatgtca atccgacttt actcttcttg aaagttccag cgcaaaatgc
EPI3695131  atggatgtca atccgacttt acttttcttg aaggttccag cgcaaaatgc
EPI3695179  atggatgtca atccgacttt actcttcttg aaagttccag cgcaaaatgc
EPI3695163  atggatgtca atccgacttt actcttcttg aaagttccag cgcaaaatgc
EPI2097276  atggatgtca atccgactct acttttctta aaagtgccag cgcaagatgc
EPI3162315  atggatgtca atccgacctt actcttcttg aaagttccag cgcaaaatgc
EPI2129754  atggatgtca atccgacttt acttttctta aaagtgccag cgcaagatgc
EPI2129730  atggatgtca atccgacttt acttttctta aaagtgccag cgcaagatgc
EPI2129746  atggatgtca atccgacttt acttttctta aaagtgccag cgcaagatgc
EPI2129738  atggatgtca atccgacttt acttttctta aaagtgccag cgcaagatgc
EPI2035103  atggatgtca atccgacttt acttttctta aaagtgccag cgcaaaatgc
EPI2035119  atggatgtca atccgacttt acttttctta aaagtgccag cgcaaaatgc
EPI2035151  atggatgtca atccgacttt acttttctta aaagtgccag cgcaaaatgc
EPI2035167  atggatgtca atccgacttt acttttctta aaagtgccag cgcaaaatgc
EPI3599517  atggatgtca atccgacctt actcttcttg aaagttccag cgcaaaatgc
EPI3599453  atggatgtca atccgacctt actcttcttg aaagttccag cgcaaaatgc
EPI3599477  atggatgtca atccgacctt actcttcttg aaagttccag cgcaaaatgc
EPI1812373  atggatgtca atccgacttt acttttctta aaagtgccag cgcaaaatgc
EPI1812365  atggatgtca atccgacttt acttttctta aaagtgccag cgcaaaatgc
EPI1812381  atggatgtca atccgacttt acttttctta aaagtgccag cgcagaatgc
EPI3696955  atggatgtca atccgacttt acttttctta aaagtgccag cgcaaaatgc
EPI3696939  atggatgtca atccgacttt acttttctta aaagtgccag cgcaaaatgc
EPI3696931  atggatgtca atccgacttt acttttcttg aaagttccag cgcaaaatgc
EPI3696987  atggatgtca atccgacttt acttttcttg aaagttccag cgcaaaatgc
EPI3696979  atggatgtca atccgacttt acttttcttg aaagttccag cgcaaaatgc
EPI3696971  atggatgtca atccgacttt acttttctta aaagttccag cgcaaaatgc
EPI3696891  atggatgtca atccgacttt acttttctta aaagtgccag cgcaaaatgc
EPI3696875  atggatgtca atccgacttt acttttctta aaagtgccag cgcaaaatgc
EPI1922849  atggatgtca atccgacttt acttttctta aaagtgccag cgcaaaatgc
EPI3696867  atggatgtca atccgacttt acttttctta aaagtgccag cgcaaaatgc
EPI3696923  atggatgtca atccgacttt acttttctta aaagtgccag cgcaaaatgc
EPI3696915  atggatgtca atccgacttt acttttctta aaagtgccag cgcaaaatgc
EPI3696907  atggatgtca atccgacttt acttttctta aaagtgccag cgcaaaatgc
EPI3696899  atggatgtca atccgacttt acttttctta aaagtgccag cgcaaaatgc
EPI3697003  atggatgtca atccgacttt acttttcttg aaagttccag cgcaaaatgc
EPI3696995  atggatgtca atccgacttt acttttctta aaagtgccag cgcaagatgc
EPI1928237  atggatgtca atccgacttt acttttctta aaagtgccag cgcaaaatgc
EPI3696699  atggatgtca atccgacttt acttttcttg aaagttccag cgcaaaatgc
EPI3696691  atggatgtca atccgacttt acttttctta aaagtgccag cgcaaaatgc
EPI3696675  atggatgtca atccgacttt acttttcttg aaagttccag cgcaaaatgc
EPI3696731  atggatgtca atccgacttt acttttcttg aaagttccag cgcaaaatgc
EPI3696723  atggatgtca atccgacttt acttttcttg aaagttccag cgcaaaatgc
EPI3488169  atggatgtca acccgacctt actcttcttg aaagttccag cgcaaaatgc
EPI3696715  atggatgtca atccgacttt acttttcttg aaagttccag cgcaaaatgc
EPI3696707  atggatgtca atccgacttt acttttcttg aaagttccag cgcaaaatgc
EPI3696635  atggatgtca atccgacttt acttttctta aaagtgccag cgcaaaatgc
EPI3696627  atggatgtca atccgacttt acttttcttg aaagttccag cgcaaaatgc
EPI4183598  atggatgtca atccgacttt acttttctta aaagtgcc?? ??????????
EPI3696611  atggatgtca atccgacttt acttttcttg aaagttccag cgcaaaatgc
EPI4183588  atggatgtca atccgacttt acttttctta aaagtgccgg cgcagaatgc
EPI3696667  atggatgtca atccgacttt acttttctta aaagtgccag cgcaaaatgc
EPI2652448  atggatgtca atccgacttt acttttctta aaagtgccag cgcaagatgc
EPI3696659  atggatgtca atccgacttt acttttcttg aaagttccag cgcaaaatgc
EPI2652440  atggatgtca atccgacttt acttttctta aaagtgccag cgcaagatgc
EPI2652432  atggatgtca atccgacttt acttttctta aaagtgccag cgcaagatgc
EPI3696643  atggatgtca atccgacttt acttttcttg aaagttccag cgcaaaatgc
EPI2652388  atggatgtca atccgacttt acttttctta aaagtgccag cgcaggatgc
EPI4232929  a????????? ?????????? ?????????? ?????????? ??????????
EPI4183754  atggatgtca atccgacttt acttttctta aaagtgccag cgcaaaatgc
EPI3696819  atggatgtca atccgacttt acttttctta aaagtgccag cgcaaaatgc
EPI3696859  atggatgtca atccgacttt acttttctta aaagtgccag cgcaaaatgc
EPI3696851  atggatgtca atccgacttt acttttctta aaagtgccag cgcaaaatgc
EPI3696835  atggatgtca atccgacttt acttttcttg aaagttccag cgcaaaatgc
EPI3696763  atggatgtca atccgacttt acttttcttg aaagttccag cgcaaaatgc
EPI3696755  atggatgtca atccgacttt acttttcttg aaagttccag cgcaaaatgc
EPI3696747  atggatgtca atccgacttt acttttcttg aaagttccag cgcaaaatgc
EPI3696739  atggatgtca atccgacttt acttttcttg aaagttccag cgcaaaatgc
EPI3696787  atggatgtca atccgacttt acttttcttg aaagttccag cgcaaaatgc
EPI3696771  atggatgtca atccgacttt acttttcttg aaagttccag cgcaaaatgc
EPI1859737  atggatgtca atccgacttt acttttctta aaagtgccag cgcaaaatgc
EPI3978699  atggatgtca atccgacttt acttttcttg aaagtgccag cgcaaaatgc
EPI2555740  atggatgtca atccgactct acttttctta aaagtgccag cgcaagatgc
EPI2035191  atggatgtca atccgacttt acttttctta aaagtgccag cgcaaaatgc
EPI2035183  atggatgtca atccgacttt acttttctta aaagtgccag cgcaaaatgc
EPI2035207  atggatgtca atccgacttt acttttctta aaagtgccag cgcaaaatgc
EPI2035223  atggatgtca atccgacttt acttttctta aaagtgccag cgcaaaatgc
EPI2035239  atggatgtca atccgacttt acttttctta aaagtgccag cgcaaaatgc
EPI2666805  ?????????? ????gactct acttttctta aaagtgccag cgcaagatgc
EPI2666797  atggatgtca atccgactct acttttctta aaagtgccag cgcaagatgc
EPI2666789  atggatgtca atccgactct acttttctta aaagtgccag cgcaagatgc
EPI2666837  ?????????? ?????????? ?????????? ?????????? ??????????
EPI2666829  atggatgtca atccgactct acttttctta aaagtgccag cgcaagatgc
EPI2666821  atggatgtca atccgactct acttttctta aaagtgccag cgcaagatgc
EPI2666869  ?tg?atgtca atccgactct acttttctta aaagtgccag cgc?agatgc
EPI2666861  atggatgtca atccgactct acttttctta aaagtgccag cgcaagatgc
EPI2666853  ?????????? ????????ct acttttctta aaagtgccag cgcaagatgc
EPI2666845  atggatgtca atccgactct acttttctta aaagtgccag cgcaagatgc
EPI2666901  atggatgtta atccgactct acttttctta aaagtgccag cgcaagatgc
EPI2666893  atggatgtta atccgactct acttttctta aaagtgccag cgcaagatgc
EPI2666885  atggat???? ????????ct acttttctta aaagtgccag cgcaagatgc
EPI2666877  atggatgtta atccgactct acttttctta aaagtgccag cgcaagatgc
EPI3697931  atggatgtca atccgacttt acttttcttg aaagttccag cgcaaaatgc
EPI3697923  atggatgtca atccgacttt acttttctta aaagtgccag cgcaaaatgc
EPI3697915  atggatgtca atccgacttt acttttctta aaagttccag cgcaaaatgc
EPI1995280  atggatgtca atccgacttt acttttctta aaagtgccag cgcaagatgc
EPI3697947  atggatgtca atccgacttt acttttcttg aaagttccag cgcaaaatgc
EPI3697939  atggatgtca atccgacttt acttttcttg aaagttccag cgcaaaatgc
EPI3697867  atggatgtca atccgacttt acttttctta aaagtgccag cgcaaaatgc
EPI3697859  atggatgtca atccgacttt acttttctta aaagtgccag cgcaaaatgc
EPI3697843  atggatgtca atccgacttt acttttcttg aaagttccag cgcaaaatgc
EPI3697899  atggatgtca atccgacttt acttttctta aaagtgccag cgcaaaatgc
EPI3697883  atggatgtca atccgacttt actcttcttg aaagttccag cgcaaaatgc
EPI2666933  atggatgtca atccgactct actcttctta aaagtgccag cgcaagatgc
EPI2666925  atggatgtca atccgactct acttttctta aaagtgccag cgcaagatgc
EPI2666917  atggatgtca atccgactct acttttctta aaagtgccag cgcaagatgc
EPI2666909  atggatgtta atccgactct acttttctta aaagtgccag cgcaagatgc
EPI2666941  atggatgtca atccgactct acttttccta aaagtgccag cgcaagatgc
EPI2666949  atggatgtca atccgactct ac?tttctta aaagtgccag cgcaagatgc
EPI3697603  atggatgtca atccgacttt acttttctta aaagttccag cgcaaaatgc
EPI3697595  atggatgtca atccgacttt acttttctta aaagtgccag cgcaaaatgc
EPI3697587  atggatgtca atccgacttt acttttctta aaagtgccag cgcaaaatgc
EPI3697835  atggatgtca atccgacttt acttttctta aaagtgccag cgcaagatgc
EPI3695339  atggatgtca atccgacttt acttttctta aaagtgccag cgcaaaatgc
EPI3695323  atggatgtca atccgacttt acttttctta aaagtgccag cgcaagatgc
EPI3695403  atggatgtca atccgacttt acttttcttg aaagttccag cgcaaaatgc
EPI3695379  atggatgtca atccgacttt acttttcttg aaagttccag cgcaaaatgc
EPI3695435  atggatgtca atccgacttt acttttctta aaagtgccag cgcaaaatgc
EPI3695427  atggatgtca atccgacttt acttttctta aaagtgccag cgcaaaatgc
EPI3695419  atggatgtca atccgacttt acttttcttg aaagttccag cgcaaaatgc
EPI3695411  atggatgtca atccgacttt acttttcttg aaagttccag cgcaaaatgc
EPI3695371  atggatgtca atccgacttt acttttcttg aaagttccag cgcaaaatgc
EPI3695363  atggatgtca atccgacttt acttttcttg aaagttccag cgcaaaatgc
EPI3695355  atggatgtca atccgacttt acttttcttg aaagttccag cgcaaaatgc
EPI3695347  atggatgtca atccgacttt acttttcttg aaagttccag cgcaaaatgc
EPI3195632  atggatgtca atccgacttt actcttctta aaggtgccag cgcaaaatgc
EPI2647315  atggatgtca atccgacttt acttttctta aaagtgccag cgcaagatgc
EPI3695315  atggatgtca atccgacttt acttttctta aaagtgccag cgcaaaatgc
EPI4182545  atggatgtca atccgacttt acttttctta aaagtgccag cgcaaaatgc
EPI4182553  atggatgtca atccgacttt acttttctta aaagtgccag cgcaaaatgc
EPI4182537  atggatgtca acccgact?? ???????ttg aaagttccag cacaaaatgc
EPI4182500  atggatgtca atccgacttt acttttctta aaagtgccag cgcaaaatgc
EPI3695707  atggatgtca atccgacttt acttttctta aaagtgccag cgcaaaatgc
EPI4182492  atggatgtca atccgacttt acttttctta aaagtgccag cgcaaaatgc
EPI3695699  atggatgtca atccgacttt acttttcttg aaagttccag cgcaaaatgc
EPI4182468  atggatgtca atccgacttt acttttctta aaagtgccag cgcaaaatgc
EPI4182476  atggatgtca atccgacttt acttttctta aaagtgccag cgcaaaatgc
EPI3695683  atggatgtca atccgacttt acttttctta aaagtgccag cgcaaaatgc
EPI4182452  atggatgtca atccgacttt acttttctta aaagtgccag cgcaaaatgc
EPI3695723  atggatgtca atccgacttt actattctta aaagtgccag cgcaaaatgc
EPI4182436  atggacgtca atccgacttt acttttctta aaagtgccag cgcaaaatgc
EPI3695715  atggatgtca atccgacttt acttttcttg aaagttccag cgcaaaatgc
EPI4182444  atggatgtca atccgacttt acttttctta aaagtgccag cacaaaatgc
EPI3695779  atggatgtca atccgacttt acttttcttg aaagttccag cgcaaaatgc
EPI3695771  atggatgtca atccgacatt acttttctta aaagtgccag cgcaaaatgc
EPI4182656  atggatgtca atccgacttt acttttctta aaagtgccag cgcaaaatgc
EPI3695763  atggatgtca atccgacttt acttttcttg aaagttccag cgcaaaatgc
EPI3695811  atggatgtca atccgacttt acttttctta aaagtgccag cgcaaaatgc
EPI3695803  atggatgtca atccgacttt acttttctta aaagtgccag cgcaaaatgc
EPI3695795  atggatgtca atccgacttt acttttctta aaagtgccag cgcaaaatgc
EPI4182608  atggacgtca atccgacttt acttttctta aaagtgccag cgcaaaatgc
EPI3695755  atggatgtca atccgacctt actcttcttg aaagttccag cgcaaaatgc
EPI4182560  atggatgtca atccgacttt acttttctta aaag?gccag cgcaaaatgc
EPI4182568  atggatgtca atccgacttt acttttctta aaagtgccag cgcaaaatgc
EPI2647331  atggatgtca atccgacttt acttttctta aaagtgccag cgcaagatgc
EPI3695515  atggatgtca atccgacttt acttttctta aaagtgccag cgcaaaatgc
EPI3695507  atggatgtca atccgacttt acttttcttg aaagttccag cgcaaaatgc
EPI3695547  atggatgtca atccgacttt acttttcttg aaagttccag cgcaaaatgc
EPI3695531  atggatgtca atccgacttt acttttcttg aaagttccag cgcaaaatgc
EPI3695523  atggatgtca atccgacttt acttttcttg aaagttccag cgcaaaatgc
EPI3695499  atggatgtca atccgacttt acttttcttg aaagttccag cgcaaaatgc
EPI3695491  atggatgtca atccgacttt acttttctta aaagtgccag cgcaagatgc
EPI3695483  atggatgtca atccgacttt acttttcttg aaagttccag cgcaaaatgc
EPI3695475  atggatgtca atccgacttt actcttcttg aaagttccag cgcaagatgc
EPI3695643  atggatgtca atccgacttt acttttctta aaagtgccag cgcaaaatgc
EPI3695635  atggatgtca atccgacttt acttttctta aaagtgccag cgcaaaatgc
EPI3695627  atggatgtca atccgacttt acttttctta aaagtgccag cgcaaaatgc
EPI3695619  atggatgtca atccgacttt acttttctta aaagtgccag cgcaaaatgc
EPI3695675  atggatgtca atccgacttt acttttctta aaagtgccag cgcaaaatgc
EPI3695667  atggatgtca atccgacctt actcttcttg aaagttccag cgcaaaatgc
EPI4182396  atggatgtca atccgacttt acttttctta aaagtgccag cgcaaaatgc
EPI3695659  atggatgtca atccgacttt acttttcttg aaagttccag cgcaaaatgc
EPI3695651  atggatgtca atccgacttt acttttctta aaagtgccag cgcaaaatgc
EPI3695579  atggatgtca atccgacttt acttttctta aaagtgccag cgcaaaatgc
EPI4182356  atggatgtca atccgacttt acttttctta aaagtgccag cgcaaaatgc
EPI3695571  atggatgtca atccgacttt acttttctta aaattgccag cgcaaaatgc
EPI3695563  atggatgtca atccgacttt acttttctta aaagtgccag cgcaaaatgc
EPI3695555  atggatgtca atccgacttt acttttctta aaagtgccag cgcaaaatgc
EPI3695611  atggatgtca atccgacttt acttttcttg aaagttccag cgcaaaatgc
EPI3695603  atggatgtca atccgacttt acttttctta aaagtgccag cgcaaaatgc
EPI3695595  atggatgtca atccgacttt acttttcttg aaagttccag cgcaaaatgc
EPI4182319  atggatgtca atccgacttt acttttctta aaagtgccag cgcaaaatgc
EPI4183013  atggatgtca atccgacttt acttttctta aaagtgccag cgcaaaatgc
EPI2505060  atggatgtca atccgactct acttttctta aaagtgccag cgcaagatgc
EPI2505070  atggatgtca atccgactct acttttctta aaagtgccag cgcaagatgc
EPI3696139  atggatgtca atccgacttt acttttcttg aaagttccag cgcaaaatgc
EPI3696195  atggatgtca atccgacttt acttttctta aaagtgccag cgcaaaatgc
EPI2505089  atggatgtca atccgactct acttttctta aaagtgccag cgcaagatgc
EPI2505079  atggatgtca atccgactct acttttctta aaagtgccag cgcaagatgc
EPI3696179  atggatgtca atccgacttt acttttcttg aaagttccag cgcaaaatgc
EPI3696171  atggatgtca atccgacttt acttttcttg aaagttccag cgcaaaatgc
EPI2505098  atggatgtca atccgactct acttttctta aaagtgccag cgcaagatgc
EPI3696131  atggatgtca atccggcttt acttttcttg aaagttccag cgcaaaatgc
EPI3696123  atggatgtca atccgacttt acttttcttg aaagttccag cgcaaaatgc
EPI3696107  atggatgtca atccgacttt acttttcttg aaagttccag cgcaaaatgc
EPI4183095  atggatgtca atccgacttt acttttctta aaagtgccag cgcaaaatgc
EPI4183075  atggacgtca atccgacttt acttttctta aaagtgccag cgcaaaatgc
EPI3696211  atggatgtca atccgacttt actcttcttg aaagttccag cgcaaaatgc
EPI3696203  atggatgtca atccgacttt acttttctta aaagtgccag cgcaaaatgc
EPI4183060  atggatgtca atccgacttt acttttctta aaagtgccag cgcaaaatgc
EPI4183046  atggatgtca atccgacttt acttttctta aaagtgccag cgcaaaatgc
EPI4183033  atggatgtca atccgacttt acttttctta aaagtgccag cgcaaaatgc
EPI3695915  atggatgtca atccgacttt acttttcttg aaagttccag cgcaaaatgc
EPI4182796  atggatgtca acccgacttt acttttctta aaagttccag cacaaaatgc
EPI3695907  atggatgtca atccgacttt acttttcttg aaagttccag cgcaaaatgc
EPI3695899  atggatgtca atccgacttt acttttctta aaagtgccag cgcaagatgc
EPI2056419  atggatgtca atccgacttt acttttctta aaagtgccag cgcaaaatgc
EPI3695947  atggatgtca atccgacttt acttttcttg aaagttccag cgcaaaatgc
EPI3695931  atggatgtca atccgacttt acttttctta aaagtgccag cgcaagatgc
EPI3695923  atggatgtca atccgacttt acttttcttg aaagttccag cgcaaaatgc
EPI3695851  atggatgtca atccgacttt actcttcttg aaagttccag cgcaaaatgc
EPI4182735  atggatgtca atccgacttt acttttctta aaagtgccag cgcaaaatgc
EPI3695843  atggatgtca atccgacttt acttttcttg aaagttccag cgcaaaatgc
EPI3695835  atggatgtca atccgacttt acttttcttg aaagttccag cgcaaaatgc
EPI4182719  atggatgtca atccgacttt acttttctta aaagtgccag cgcaaaatgc
EPI3695827  atggatgtca atccgacttt acttttctta aaagtgccag cgcaagatgc
EPI3695883  atggatgtca atccgacttt acttttctta aaagtgccag cgcaagatgc
EPI3695875  atggatgtca atccgacttt acttttcttg aaagttccag cgcaaaatgc
EPI3695867  atggatgtca atccgacttt acttttctta aaagtgccag cgcaaaatgc
EPI3695859  atggatgtca atccgacttt acttttctta aaagtgccag cgcaaaatgc
EPI3696043  atggatgtca atccgacttt acttttcttg aaagttccag cgcaaaatgc
EPI3696019  atggatgtca atccgacttt acttttctta aaagtgccag cgcaaaatgc
EPI3696067  atggatgtca atccgacttt actcttcttg aaagttccgg cgcaaaatgc
EPI3695979  atggatgtca atccgacttt acttttcttg aaagttccag cgcaaaatgc
EPI3695971  atggatgtca atccgacttt acttttcttg aaagttccag cgcaaaatgc
EPI3695963  atggatgtca atccgacttt acttttcttg aaagttccag ctcaaaatgc
EPI3695955  atggatgtca atccgacttt acttttcttg aaagttccag cgcaaaatgc
EPI3696011  atggatgtca atccgacttt acttttcttg aaagttccag cgcaaaatgc
EPI3696539  atggatgtca atccgacttt acttttcttg aaagttccag cgcaaaatgc
EPI3696491  atggatgtca atccgacttt acttttcttg aaagttccag cgcaaaatgc
EPI3696475  atggatgtca atccgacttt acttttcttg aaagttccag cgcaaaatgc
EPI3696523  atggatgtca atccgacttt acttttctta aaagtgccag cgcaaaatgc
EPI3696507  atggatgtca atccgacttt acttttcttg aaagttccag cgcaaaatgc
EPI3696571  atggatgtca atccgacttt acttttctta aaagtgccag cgcaagatgc
EPI3696563  atggatgtca atccgacctt acttttcttg aaagttccag cgcaaaatgc
EPI3696555  atggatgtca atccgacttt acttttctta aaagtgccag cgcaaaatgc
EPI3696547  atggatgtca atccgacttt acttttctta aaagtgccag cgcaaaatgc
EPI4070998  atggatgtca atccgacttt acttttcttg aaagtgccag cgcaaaatgc
EPI3696595  atggatgtca atccgacttt acttttcttg aaagttccag cgcaaaatgc
EPI3696587  atggatgtca atccgacttt acttttcttg aaagttccag cgcaaaatgc
EPI3696579  atggatgtca atccgacttt acttttcttg aaagttccgg cgcaaaatgc
EPI4070974  ???gatgtca atccgacttt acttttcttg aaagtgccag cgcaaaatgc
EPI4070966  atggatgtca atccgacttt acttttcttg aaagtgccag cgcaaaatgc
EPI4070990  ??ggatgtca atccgacttt acttttcttg aaagtgccag cgcaaaatgc
EPI4070982  atggatgtca atccgacttt acttttcttg aaagtgccag cgcaaaatgc
EPI4070942  ?????????? ?????????? ?????????? ?????????? ??????????
EPI4070934  atggatgtca atccgacttt acttttcttg aaagtgccag cgcaaaatgc
EPI4070958  atggatgtca atccgacttt acttttcttg aaagtgccag cgcaaaatgc
EPI4070950  atggatgtca atccgacttt acttttcttg aaagtgccag cgcaaaatgc
EPI3696307  atggatgtca atccgacttt acttttctta aaagtgccag cgcaaaatgc
EPI3696299  atggatgtca atccgacttt acttttctta aaagtgccag cgcaaaatgc
EPI3696283  atggatgtca atccgacttt acttttcttg aaagttccag cgcaaaatgc
EPI3696331  atggatgtca acccgacttt acttttctta aaagtgccag cgcaaaatgc
EPI3696323  atggatgtca atccgacttt acttttcttg aaagttccag cgcaaaatgc
EPI3696315  atggatgtca atccgacttt acttttctta aaagtgccag cgcaaaatgc
EPI3696243  atggatgtca atccgacttt acttttctta aaagtgccag cgcaaaatgc
EPI3696227  atggatgtca atccgacttt acttttctta aaagtgccag cgcaaaatgc
EPI3696275  atggatgtca atccgacttt acttttcttg aaagttccag cgcaaaatgc
EPI3696251  atggatgtca atccgacttt acttttcttg aaagttccag cgcaaaatgc
EPI3696435  atggatgtca atccgacttt acttttctta aaagtgccag cgcaaaatgc
EPI3696419  atggatgtca atccgacttt acttttcttg aaagttccag cgcaaaatgc
EPI4183349  atggatgtca atccgacttt acttttctta aaagttccag cgcaaaatgc
EPI3696467  atggatgtca atccgacttt acttttctta aaagtgcccg cgcaaaatgc
EPI3696459  atggatgtca atccgacttt acttttctta aaagtgccag cgcaaaatgc
EPI3696451  atggatgtca atccgacttt acttttcttg aaagttccag cgcaaaatgc
EPI3696443  atggatgtca atccgacttt acttttctta aaagtgccag cgcaaaatgc
EPI3696371  atggatgtca atccgacttt acttttcttg aaagttccag cgcaaaatgc
EPI3696363  atggatgtca atccgacttt acttttctta aaagtgccag cgcaaaatgc
EPI3696347  atggatgtca atccgacttt actcttcttg aaagttccag cgcaaaatgc
EPI4183279  atggatgtca atccgacttt acttttctta aaagtgccag cgcaaaatgc
EPI3696387  atggatgtca atccgacttt acttttcttg aaagttccag cgcaaaatgc
EPI3696379  atggatgtca atccgacttt acttttcttg aaagttccag cgcaaaatgc
EPI3699083  atggatgtca atccgacttt acttttcttg aaagttccag cgcaaaatgc
EPI3980631  atggatgtca atccgacttt actcttcttg aaagttccag cgcaaaatgc
EPI3980623  atggatgtca atccgacttt acttttcttg aaagttccag cgcaaaatgc
EPI3980585  atggatgtca atccgacttt actcttcttg aaagttccag cgcaaaatgc
EPI3980601  atggatgtca atccgacttt actcttcttg aaagttccag cgcaaaatgc
EPI3980593  atggatgtca atccgacttt actcttcttg aaagttccag cgcaaaatgc
EPI3699091  atggatgtca atccgacttt acttttctta aaagtgccag cgcaagatgc
EPI3980553  atggatgtca atccgacttt actcttcttg aaagttccag cgcaaaatgc
EPI3488213  atggatgtca atccgacttt acttttctta aaagtgccag cgcaagatgc
EPI3980545  ?????????? ?????????? ?????????? ?????????? ??????????
EPI3488221  atggatgtca atccgacttt acttttctta aaagtgccag cgcaagatgc
EPI3980569  atggatgtca acccgacttt acttttcttg aaagtgccag cgcaaaatgc
EPI3980521  atggatgtca atccgacctt actcttcttg aaagttccag cgcaaaatgc
EPI3980513  atggatgtca atccgacttt actcttcttg aaagttccag cgcaaaatgc
EPI3980537  atggatgtca atccgacttt actcttcttg aaagttccag cgcaaaatgc
EPI3980529  atggatgtca atccgacctt actcttcttg aaagttccag cgcaaaatgc
EPI3699211  atggatgtca atccgacttt acttttcttg aaagttccag cgcaaaatgc
EPI3488277  atggatgtca atccgacttt acttttctta aaagtgccag cgcaagatgc
EPI3980732  atggatgtca atccgacttt actcttcttg aaagttccag cgcaaaatgc
EPI3699203  atggatgtca atccgacttt acttttctta aaagtgccag cgcaaaatgc
EPI2188257  atggatgtca atccgacttt acttttctta aaagtgccag cgcaaaatgc
EPI3980753  atggatgtca atccgacttt actcttcttg aaagttccag cgcaaaatgc
EPI3699195  atggatgtca atccgacttt actcttcttg aaagttccag cgcaaaatgc
EPI3488261  atggatgtca atccgacttt actcttctta aaggtgccag cgcaaaatgc
EPI3980745  atggatgtca atccgacttt actcttcttg aaagttccag cgcaaaatgc
EPI3699187  atggatgtca atccgacttt acttttctta aaagtgccag cgcaaaatgc
EPI3488269  atggatgtca atccgacttt acttttctta aaagtgccag cgcaagatgc
EPI3980708  atggatgtca atccgacttt actcttcttg aaagttccag cgcaaaatgc
EPI3699243  atggatgtca atccgacttt acttttcttg aaagttccag cgcaaaatgc
EPI3488245  ?????????? ?????????? ???????tta aaagtgccag cgcaaaatgc
EPI3980700  atggatgtca atccgacttt actcttcttg aaagttccag cgcaaaatgc
EPI3699235  atggatgtca atccgacttt acttttctta aaagtgccag cgcaaaatgc
EPI3488253  atggacgtca atccgacttt acttttctta aaagtgccag cgcaagatgc
EPI3980724  atggatgtca atccgacttt actcttcttg aaagttccag cgcaaaatgc
EPI3488229  atggatgtca atccgacttt acttttctta aaagtgccag cgcaaaatgc
EPI3980716  atggatgtca atccgacttt actcttcttg aaagttccag cgcaaaatgc
EPI3699219  atggatgtca atccgacttt acttttcttg aaagttccag cgcaaaatgc
EPI3488237  atggatgtca atccgacttt acttttctta aaagtgccag cgcaagatgc
EPI3980676  atggatgtca atccgacttt actcttcttg aaagttccag cgcaaaatgc
EPI3699147  atggatgtca atccgacttt acttttctta aaagtgccag cgcaaaatgc
EPI3488341  atggatgtca atccgactct acttttctta aaagtgccag tgcaagatgc
EPI3699139  atggatgtca atccgacttt acttttctta aaagtgccag cgcaaaatgc
EPI3488349  atggatgtca atccgactct acttttctta aaagtgccag cgcaagatgc
EPI3980692  atggatgtca atccgacttt actcttcttg aaagttccag cgcaaaatgc
EPI3699131  atggatgtca atccgacttt acttttcttg aaagttccag cgcaaaatgc
EPI3488325  atggatgtca atccgactct acttttctta aaagtgccag cgcaagatgc
EPI2188209  atggatgtca atccgacttt acttttctta aaagtgccag cgcaaaatgc
EPI3699179  atggatgtca atccgacttt actcttcttg aaagttccag cgcaaaatgc
EPI3488309  atggatgtca atccgacttt acttttctta aaagtgccag tgcaagatgc
EPI3488317  atggatgtca atccgactct acttttctta aaagtgccag cgcaagatgc
EPI2188225  atggatgtca atccgacttt acttttctta aaagtgccag cgcaaaatgc
EPI3980663  atggatgtca atccgacttt actcttcttg aaagttccag cgcaaaatgc
EPI3699163  atggatgtca atccgacttt acttttctta aaagtgccag cgcaaaatgc
EPI3488293  atggatgtca atccgacttt acttttctta aaagtgccag cgcaagatgc
EPI2188233  atggatgtca atccgacttt acttttctta aaagtgccag cgcaaaatgc
EPI3980655  atggatgtca atccgacttt actcttcttg aaagttccag cgcaaaatgc
EPI3699155  atggatgtca atccgacttt acttttcttg aaagttccag cgcaaaatgc
EPI3488301  atggatgtca atccgactct acttttctta aaagtgccag cgcaagatgc
EPI3980361  atggatgtca atccgacttt acttttcttg aaagttccag cgcaaaatgc
EPI3980353  atggatgtca atccgacttt actcttcttg aaagttccag cgcaaaatgc
EPI3698995  atggatgtca atccgacttt acttttcttg aaagttccag cgcaaaatgc
EPI3980377  atggatgtca atccgacttt acttttctta aaagtgccag cgcaaaatgc
EPI3698987  atggatgtca atccgacttt acttttcttg aaagttccag cgcaaaatgc
EPI3980369  ?????????? ?????????? ?????????? ?????????? ??????????
EPI3698979  atggatgtca atccgacttt acttttcttg aaagttccag cgcaaaatgc
EPI3980329  atggatgtca atccgacttt actcttcttg aaagttccag cgcaaaatgc
EPI3699035  atggatgtca atccgacttt acttttcttg aaagttccag cgcaaaatgc
EPI3980321  atggatgtca atccgacttt actcttcttg aaagttccag cgcaaaatgc
EPI3699027  atggatgtca atccgacttt acttttcttg aaagttccag cgcaaaatgc
EPI3699019  atggatgtca atccgacttt acttttcttg aaagttccag cgcaaaatgc
EPI3980337  atggatgtca atccgacttt acttttctta aaagtgccag cgcaaaatgc
EPI3699011  atggatgtca atccgacttt acttttcttg aaagttccag cgcaaaatgc
EPI3980297  atggatgtca atccgacttt actcttcttg aaagttccag cgcaaaatgc
EPI3698939  atggatgtca atccgacttt acttttctta aaagtgccag cgcaaaatgc
EPI3980289  atggatgtca atccgacttt acttttctta aaagtgccag cgcaagatgc
EPI3698931  atggatgtca atccgacttt acttttctta aaagtgccag cgcaaaatgc
EPI3698923  atggatgtca atccgacttt acttttctta aaagtgccag cgcaaaatgc
EPI3698915  atggatgtca atccgacttt acttttctta aaagtgccag cgcaaaatgc
EPI3980265  atggatgtca atccgacttt actcttcttg aaagttccag cgcaaaatgc
EPI3698971  atggatgtca atccgacttt acttttctta aaagtgccag cgcaaaatgc
EPI3698963  atggatgtca atccgacttt acttttcttg aaagttccag cgcaaaatgc
EPI3698955  atggatgtca atccgacttt acttttcttg aaagttccag cgcaaaatgc
EPI3698947  atggatgtca atccgacttt actcttcttg aaagttccag cgcaaaatgc
EPI3980489  atggatgtca atccgacttt acttttctta aaagtgccag cgcaaaatgc
EPI3980497  atggatgtca atccgacttt actcttcttg aaagttccag cgcaaaatgc
EPI3980449  atggatgtca atccgacttt acttttcttg aaagttccag cgcaaaatgc
EPI3980473  atggatgtca atccgacttt actcttcttg aaagttccag cacaaaatgc
EPI3980425  atggatgtca atccgacttt actcttcttg aaagttccag cgcaaaatgc
EPI3699067  atggatgtca atccgacttt acttttctta aaagtgccag cgcaaaatgc
EPI3980417  atggatgtca atccgacttt acttttctta aaagtgccag cgcaaaatgc
EPI3699059  atggatgtca atccgacttt actcttcttg aaagttccag cgcaaaatgc
EPI3699043  atggatgtca atccgacttt acttttctta aaagtgccag cgcaaaatgc
EPI3980393  atggatgtca atccgacttt actcttcttg aaagttccag cgcaaaatgc
EPI3980401  atggatgtca atccgacttt actcttcttg aaagttccag cgcaaaatgc
EPI3699075  atggatgtca atccgacttt acttttctta aaagtgccag cgcaaaatgc
EPI3699595  atggatgtca atccgacttt acttttctta aaagttccag cgcaaaatgc
EPI3981121  atggatgtca atccgacttt acttttctta aaagtgccag cgcaagatgc
EPI3699579  atggatgtca atccgacttt acttttctta aaagtgccag cgcaaaatgc
EPI3699571  atggatgtca atccgacttt acttttcttg aaagttccag cgcaaaatgc
EPI3699627  atggatgtca atccgacttt acttttcttg aaagttccag cgcaaaatgc
EPI3981089  atggatgtca atccgacttt acttttctta aaagtgccag cgcaagatgc
EPI3699619  atggatgtca atccgacttt acttttctta aaagtgccag cgcaaaatgc
EPI3981081  atggatgtca atccgacctt actcttcttg aaagttccag cgcaaaatgc
EPI3699611  atggatgtca atccgacttt acttttcttg aaagttccag cgcaaaatgc
EPI3699603  atggatgtca atccgacttt acttttcttg aaagttccag cgcaaaatgc
EPI3699531  atggatgtca atccgacttt acttttcttg aaagttccag cgcaaaatgc
EPI3981057  atggatgtca atccgacctt actcttcttg aaagttccag cgcaRaatgc
EPI3699523  atggatgtca atccgacttt acttttctta aaagtgccag cgcaaaatgc
EPI3981049  atggatgtca atccgacctt actcttcttg aaagttccag cgcaaaatgc
EPI3699515  atggatgtca atccgacttt acttttcttg aaagttccag cgcaaaatgc
EPI3981073  atggatgtca atccgacctt actcttcttg aaagttccag cgcaaaatgc
EPI3981065  atggatgtca atccgacctt actcttcttg aaagttccag cgcaaaatgc
EPI2197459  atggatgtca atccgacttt acttttctta aaagtgccag cgcaagatgc
EPI3699563  atggatgtca atccgacttt acttttcttg aaagttccag cgcaaaatgc
EPI3981025  atggatgtca atccgacttt acttttctta aaagtgccag cgcaagatgc
EPI3981017  atggatgtca atccgacttt acttttctta aaagtgccag cgcaagatgc
EPI3699547  atggatgtca atccgacttt acttttctta aaagtgccag cgcaaaatgc
EPI3699539  atggatgtca atccgacttt acttttcttg aaagttccag cgcaaaatgc
EPI3699723  atggatgtca atccgacttt acttttcttg aaagttccag cgcaaaatgc
EPI3981249  atggatgtca atccgacttt acttttctta aaagtgccag cgcaagatgc
EPI3699715  atggatgtca atccgacttt acttttctta aaagttccag cgcaaaatgc
EPI3699707  atggatgtca atccgacttt acttttctta aaagttccag cgcaaaatgc
EPI3699699  atggatgtca atccgacttt acttttctta aaagttccag cgcaaaatgc
EPI3981257  atggatgtca atccgacttt acttttctta aaagtgccag cgcaagatgc
EPI3699755  atggatgtca atccgacttt acttttcttg aaagttccag cgcaaaatgc
EPI3699747  atggatgtca atccgacttt acttttcttg aaagttccag cgcaaaatgc
EPI3699739  atggatgtca atccgacttt acttttcttg aaagttccag cgcaaaatgc
EPI3981233  atggatgtca atccgacttt acttttctta aaagtgccag cgcaagatgc
EPI3699731  atggatgtca atccgacttt acttttcttg aaagttccag cgcaaaatgc
EPI3699659  atggatgtca atccgacttt acttttcttg aaagttccag cgcaaaatgc
EPI3981185  atggatgtca atccgacttt acttttctta aaagtgccag cgcaagatgc
EPI3699651  atggatgtca atccgacttt acttttcttg aaagttccag cgcaaaatgc
EPI3699643  atggatgtca atccgacttt acttttcttg aaagttccag cgcaaaatgc
EPI3699675  atggatgtca atccgacttt acttttcttg aaagttccag cgcaaaatgc
EPI3699667  atggatgtca atccgacttt acttttcttg aaagttccag cgcaaaatgc
EPI3699339  atggatgtca atccgacttt acttttctta aaagtgccag cgcaaaatgc
EPI3488405  atggatgtca atccgacttt acttttctta aaagtgccag cgcaagatgc
EPI3699331  atggatgtca atccgacttt acttttcttg aaagttccag cgcaaaatgc
EPI3488413  ?????????? ??ccgacttt acttttctta aaagtgccag cgcaaaatgc
EPI3699315  atggatgtca atccgacttt actcttcttg aaagttccag cgcaaaatgc
EPI3488397  atggatgtca atccgactct acttttctta aaagtgccag cgcaagatgc
EPI3699371  atggatgtca atccgacttt acttttctta aaagtgccag cgcaaaatgc
EPI3488373  atggatgtca atccgactct acttttctta aaagtgccag tgcaagatgc
EPI3980825  atggatgtca atccgacttt actcttcttg aaagttccag cgcaaaatgc
EPI3699363  atggatgtca atccgacttt acttttctta aaagtgccag cgcaaaatgc
EPI3488381  atggatgtca atcccactct acttttctta aaagcgccag tgcaagatgc
EPI3699355  atggatgtca atccgacttt acttttcttg aaagttccag cgcaaaatgc
EPI3488357  atggatgtca atccgactct acttttctta aaagtgccag cgcaagatgc
EPI3488365  atggatgtca atcccactct acttttctta aaagtgccag tgcaatatgc
EPI3980801  atggatgtca atccgacttt actcttcttg aaagttccag cgcaaaatgc
EPI3699275  atggatgtca atccgacttt acttttcttg aaagttccag cgcaaaatgc
EPI3980793  atggatgtca atccgacttt actcttcttg aaagttccag cgcaaaatgc
EPI3980817  atggatgtca atccgacttt acttttcttg aaagttccag cgcaaaatgc
EPI3699259  atggatgtca atccgacttt acttttcttg aaagttccag cgcaaaatgc
EPI3980809  atggatgtca atccgacttt actcttcttg aaagttccag cgcaaaatgc
EPI3980769  atggatgtca atccgacttt actcttcttg aaagttccag cgcaaaatgc
EPI3699307  atggatgtca atccgacttt acttttctta aaagtgccag cgcaaaatgc
EPI3488437  atggatgtca atccgacttt acttttctta aaagtgccag cgcaagatgc
EPI3980761  atggatgtca atccgacttt actcttcttg aaagttccag cgcaaaatgc
EPI3699291  atggatgtca atccgacttt actcttcttg aaagttccag cgcaaaatgc
EPI3488421  atggatgtca atccgacttt acttttctta aaagtgccag cgcaaaatgc
EPI3699283  atggatgtca atccgacttt acttttctta aaagtgccag cgcaaaatgc
EPI3488429  atggatgtca atccgacttt acttttctta aaagtgccag cgcaaaatgc
EPI3980993  atggatgtca atccgacttt acttttctta aaagtgccag cgcaagatgc
EPI3699451  atggatgtca atccgacttt acttttcttg aaagttccag cgcaaaatgc
EPI3699443  atggatgtca atccgacttt acttttcttg aaagttccag cgcaaaatgc
EPI1938866  atggatgtca atccgacttt acttttctta aaagtgccag cgcaagatgc
EPI3699499  atggatgtca atccgacttt acttttctta aaagtgccag cgcaaaatgc
EPI3980961  atggatgtca atccgacttt acttttctta aaagtgccag cgcaagatgc
EPI3699491  atggatgtca atccgacttt acttttcttg aaagttccag cgcaaaatgc
EPI3699483  atggatgtca atccgacttt acttttcttg aaagttccag cgcaaaatgc
EPI3980969  atggatgtca atccgacttt acttttctta aaagtgccag cgcaagatgc
EPI3980929  atggatgtca atccgacttt acttttctta aaagtgccag cgcaagatgc
EPI3699403  atggatgtca atccgacttt acttttctta aaagtgccag cgcaaaatgc
EPI3980921  atggatgtca atccgacttt acttttctta aaagtgccag cgcaagatgc
EPI3699395  atggatgtca atccgacttt acttttcttg aaagttccag cgcaaaatgc
EPI3699387  atggatgtca atccgacttt acttttctta aaagtgccag cgcaaaatgc
EPI3980937  atggatgtca atccgacttt acttttctta aaagtgccag cgcaagatgc
EPI3980897  atggatgtca atccgacttt acttttcttg aaagttccag cgcaaaatgc
EPI3699435  atggatgtca atccgacttt acttttcttg aaagttccag cgcaaaatgc
EPI3699427  atggatgtca atccgacttt acttttctta aaagtgccag cgcaaaatgc
EPI3980913  atggatgtca atccgacttt acttttctta aaagtgccag cgcaagatgc
EPI3699419  atggatgtca atccgacttt acttttcttg aaagttccag cgcaaaatgc
EPI3699411  atggatgtca atccgacttt acttttctta aaagtgccag cgcaaaatgc
EPI3700107  atggatgtca atccgacttt acttttcttg aaagttccag cgcaaaatgc
EPI3981630  atggatgtca atccgacttt acttttctta aaagtgccag cgcaagatgc
EPI3700099  atggatgtca atccgacttt acttttcttg aaagttccag cgcaaaatgc
EPI3981622  atggatgtca atccgacttt acttttcttg aaagttccag cgcaaaatgc
EPI3700091  atggatgtca atccgacttt acttttctta aaagtgccag cgcaaaatgc
EPI3981646  atggatgtca atccgacttt acttttctta aaagtgccag cgcaagatgc
EPI3700083  atggatgtca atccgacttt acttttcttg aaagttccag cgcaaaatgc
EPI3700139  atggatgtca atccgacttt acttttcttg aaagttccag cacaaaatgc
EPI3981598  atggatgtca atccgacttt acttttctta aaagtgccag cgcaagatgc
EPI3700131  atggatgtca atccgacttt acttttcttg aaagttccag cgcaaaatgc
EPI3981590  atggatgtca atccgacttt acttttctta aaagtgccag cgcaaKatgc
EPI3700123  atggatgtca atccgacttt acttttcttg aaagttccag cgcaaaatgc
EPI3981614  atggatgtca atccgacttt acttttctta aaagtgccag cgcaagatgc
EPI3700115  atggatgtca atccgacttt acttttctta aaagtgccag cgcaaaatgc
EPI3981606  atggatgtca atccgacttt acttttctta aaagtgccag cgcaagatgc
EPI3700043  atggatgtca atccgacttt acttttctta aaagtgccag cgcaaaatgc
EPI3981566  atggatgtca atccgacttt acttttctta aaagtgccag cgcaagatgc
EPI3700035  atggatgtca atccgacttt acttttcttg aaagttccag cgcaaaatgc
EPI3981558  atggatgtca atccgacttt acttttctta aaagtgccag cgcaagatgc
EPI3700027  atggatgtca atccgacttt acttttcttg aaagttccag cgcaaaatgc
EPI3981582  atggatgtca atccgacttt acttttctta aaagtgccag cgcaagatgc
EPI3700019  atggatgtca atccgacttt acttttcttg aaagttccag cgcaaaatgc
EPI3700075  atggatgtca atccgacttt acttttcttg aaagttccag cgcaaaatgc
EPI3700067  atggatgtca atccgacttt acttttcttg aaagttccag cgcaaaatgc
EPI3981526  atggatgtca atccgacttt acttttctta aaagtgccag cgcaagatgc
EPI3700059  atggatgtca atccgacttt acttttctta aaagtgccag cgcaaaatgc
EPI3700051  atggatgtca atccgacttt acttttcttg aaagttccag cgcaaaatgc
EPI3981542  atggatgtca atccgacttt acttttctta aaagtgccag cgcaagatgc
EPI3700235  atggatgtca atccgacttt acttttcttg aaagttccag cgcaaaatgc
EPI3981753  ?????????? ?????????? ?????????? ?????????? ??????????
EPI3700227  atggatgtca atccgacttt acttttctta aaagtgccag cgcaaaatgc
EPI3700219  atggatgtca atccgacttt acttttctta aaagtgccag cgcaaaatgc
EPI3700211  atggatgtca atccgacttt acttttcttg aaagttccag cgcaaaatgc
EPI3981722  atggatgtca atccgacttt acttttctta aaagtgccag cgcaagatgc
EPI3981714  atggatgtca atccgacttt acttttctta aaagtgccag cgcaagatgc
EPI3700251  atggatgtca atccgacttt acttttctta aaagtgccag cgcaaaatgc
EPI3700243  atggatgtca atccgacttt acttttcttg aaagttccag cgcaaaatgc
EPI3700171  atggatgtca atccgacttt acttttctta aaagtgccag cgcaaaatgc
EPI3981690  atggatgtca atccgacttt acttttctta aaagtgccag cgcaagatgc
EPI3700163  atggatgtca atccgacttt acttttcttg aaagttccag cgcaaaatgc
EPI3700155  atggatgtca atccgacttt acttttcttg aaagttccag cgcaaaatgc
EPI3700147  atggatgtca atccgacttt acttttctta aaagtgccag cgcaaaatgc
EPI3700203  atggatgtca atccgacttt acttttctta aaagtaccag cgcaaaatgc
EPI3981662  atggatgtca atccgacttt acttttctta aaagtgccag cgcaagatgc
EPI3700195  atggatgtca atccgacttt acttttcttg aaagttccag cgcaaaatgc
EPI3700187  atggatgtca atccgacttt acttttcttg aaagttccag cgcaaaatgc
EPI3981678  atggatgtca atccgacttt acttttctta aaagtgccag cgcaagatgc
EPI3700179  atggatgtca atccgacttt acttttcttg aaagttccag cgcaaaatgc
EPI3981670  atggatgtca atccgacttt acttttctta aaagtgccag cgcaagatgc
EPI3699851  atggatgtca atccgacttt acttttcttg aaagttccag cgcaaaatgc
EPI3981374  atggatgtca atccgacttt acttttctta aaagtgccag cgcaagatgc
EPI3699843  atggatgtca atccgacttt acttttcttg aaagttccag cgcaaaatgc
EPI3699835  atggatgtca atccgacttt acttttcttg aaagttccag cgcaaaatgc
EPI3981390  atggatgtca atccgacttt acttttctta aaagtgccag cgcaagatgc
EPI3981382  atggatgtca atccgacttt acttttctta aaagtgccag cgcaagatgc
EPI3699883  atggatgtca atccgacttt acttttctta aaagtgccag cgcaaaatgc
EPI3699875  atggatgtca atccgacttt acttttcttg aaagttccag cgcaaaatgc
EPI3981334  atggatgtca atccgacctt actcttcttg aaagttccag cgcaaaatgc
EPI3981358  atggatgtca atccgacttt acttttctta aaagtgccag cgcaagatgc
EPI3699787  atggatgtca atccgacttt acttttcttg aaagttccag cgcaaaatgc
EPI3981313  ?????????? ?????????? ?????tctta aaagtgccag cgcaagatgc
EPI3699771  atggatgtca atccgacttt acttttcttg aaagttccag cgcaaaatgc
EPI3699763  atggatgtca atccgacttt acttttcttg aaagttccag cgcaaaatgc
EPI3699819  atggatgtca atccgacttt acttttctta aaagtgccag cgcaaaatgc
EPI3981281  atggatgtca atccgacttt acttttctta aaagtgccag cgcaagatgc
EPI3699811  atggatgtca atccgacttt acttttcttg aaagttccag cgcaaaatgc
EPI3981273  atggatgtca atccgacttt acttttcttg aaagtgccag cgcaagatgc
EPI3699803  atggatgtca atccgacttt acttttcttg aaagttccag cgcaaaatgc
EPI3699795  atggatgtca atccgacttt acttttcttg aaagttccag cgcaaaatgc
EPI3699979  atggatgtca atccgacttt acttttctta aaagtgccag cgcaaaatgc
EPI3981494  atggatgtca atccgacttt acttttctta aaagtgccag cgcaagatgc
EPI3699963  atggatgtca atccgacttt acttttctta aaagttccag cgcaaaatgc
EPI3981510  atggatgtca atccgacttt acttttctta aaagtgccag cgcaagatgc
EPI3981470  atggatgtca atccgacttt acttttctta aaagtgccag cgcaagatgc
EPI3700011  atggatgtca atccgacttt acttttcttg aaagttccag tgcaaaatgc
EPI3981462  atggatgtca atccgacttt acttttctta aaagtgccag cgcaagatgc
EPI3699995  atggatgtca atccgacttt acttttctta aaagtgccag cgcaaaatgc
EPI3981486  atggatgtca atccgacttt acttttctta aaagtgccag cgcaagatgc
EPI3699987  atggatgtca atccgacttt acttttctta aaagtgccag cgcaaaatgc
EPI3699915  atggatgtca atccgacttt acttttcttg aaagttccag cgcaaaatgc
EPI3981438  atggatgtca atccgacttt acttttctta aaagtgccag cgcaagatgc
EPI3699907  atggatgtca atccgacttt acttttctta aaagtgccag cgcaaaatgc
EPI3699899  atggatgtca atccgacttt acttttcttg aaagttccag cgcaaaatgc
EPI3981454  atggatgtca atccgacttt acttttctta aaagtgccag cgcaagatgc
EPI3699891  atggatgtca atccgacttt acttttctta aaagtgccag cgcaaaatgc
EPI3981406  atggatgtca atccgacttt acttttctta aaagtgccag cgcaagatgc
EPI3699947  atggatgtca atccgacttt acttttcttg aaagttccag cgcaaaatgc
EPI3699939  atggatgtca atccgacttt acttttcttg aaagttccag cgcaaaatgc
EPI3699923  atggatgtca atccgacttt acttttctta aaagtgccag cgcaaaatgc
EPI3981414  atggatgtca atccgacttt acttttctta aaagtgccag cgcaagatgc
EPI3982135  atggatgtca atccgacttt acttttctta aaagtgccag cgcaagatgc
EPI2100261  atggatgtca atccgacttt acttttctta aaagtgccag cgcaagatgc
EPI3982127  atggatgtca atccgacttt acttttctta aaagtgccag cgcaagatgc
EPI4428155  atggatgtca atccgacctt actcttcttg aaagttccag cgcaaaatgc
EPI2100253  atggatgtca atccgacttt acttttctta aaagtgccag cgcaagatgc
EPI3982143  atggatgtca atccgacttt acttttctta aaagtgccag cgcaagatgc
EPI2100269  atggatgtca atccgacttt acttttctta aaagtgccag cgcaagatgc
EPI3982103  atggatgtca atccgacttt acttttctta aaagtgccag cgcaagatgc
EPI2100229  atggatgtca acccgacttt acttttctta aaagtgccag cgcaagatRc
EPI3982095  atggatgtca atccgacttt acttttctta aaagtgccag cgcaagatgc
EPI4428123  atggatgtca atccgacctt actcttcttg aaagttccag cgcaaaatgc
EPI2100221  atggatgtca atccgacttt acttttctta aaagtgccag cgcaagatgc
EPI3982119  atggatgtca atccgacttt acttttctta aaagtgccag cgcaagatgc
EPI2100245  atggatgtca atccgacttt acttttctta aaagtgccag cgcaagatgc
EPI3982111  atggatgtca atccgacttt acttttctta aaagtgccag cgcaagatgc
EPI4428109  atggatgtca atccgacctt actcttcttg aaagttccag cgcaaaatgc
EPI2100237  ?????????? ?????????? ?????????? ?????????? ??????????
EPI3982071  atggatgtca atccgacttt acttttctta aaagtgccag cgcaagatgc
EPI3982087  atggatgtca atccgacttt acttttctta aaagtgccag cgcaagatgc
EPI4428085  atggatgtca atccgacctt actcttcttg aaagttccag cgcaaaatgc
EPI3982079  atggatgtca atccgacttt acttttctta aaagtgccag cgcaagatgc
EPI3982039  atggatgtca atccgacttt acttttctta aaagtgccag cgcaagatgc
EPI3982055  atggatgtca atccgacttt acttttctta aaagtgccag cgcaagatgc
EPI3982047  atggatgtca atccgacttt acttttctta aaagtgccag cgcaagatgc
EPI3982279  atggatgtca atccgacttt acttttctta aaagtgccag cgcaagatgc
EPI4428242  atggatgtca atccgacctt actcttcttg aaagttccag cgcaaaatgc
EPI3982231  atggatgtca atccgacttt acttttctta aaagtgccag cgcaagatgc
EPI3982223  atggatgtca atccgacttt acttttctta aaagtgccag cgcaagatgc
EPI3982247  atggatgtca atccgacttt acttttctta aaagtgccag cgcaagatgc
EPI2100197  atggatgtca atccgacttt acttttctta aaagtgccag cgcaagatgc
EPI3982191  atggatgtca atccgacttt acttttctta aaag--ccag cgcaagatgc
EPI2100189  atggatgtca atccgacttt acttttctta aaagtgccag cgcaagatgc
EPI4428203  atggatgtca atccgacctt actcttcttg aaagttccag cgcaaaatgc
EPI2100213  atggatgtca atccgacttt acttttctta aaagtgccag cgcaagatgc
EPI4428195  atggatgtca atccgacctt actcttcttg aaagttccag cgcaaaatgc
EPI2100205  atggatgtca atccgacctt acttttctta aaagtgccag cacaaRatgc
EPI3982167  atggatgtca atccgacttt acttttctta aaagtgccag cgcaagatgc
EPI4428179  atggatgtca atccgacctt actcttcttg aaagttccag cgcaaaatgc
EPI4428171  atggatgtca atccgacctt actcttcttg aaagttccag cgcaaaatgc
EPI3982183  atggatgtca atccgacttt acttttctta aaagtgccag cgcaagatgc
EPI3981871  atggatgtca atccgacttt acttttctta aaagtgccag cgcaagatgc
EPI3981847  atggatgtca atccgacttt acttttctta aaagtgccag cgcaagatgc
EPI3981863  atggatgtca atccgacttt acttttctta aaagtgccag cgcaagatgc
EPI3981815  atggatgtca atccgacttt acttttctta aaagtgccag cgcaagatgc
EPI3981775  ?????????? ?????????? ?????????? ?????????? ????????gc
EPI3981799  atggatgtca atccgacttt acttttctta aaagtgccag cgcaagatgc
EPI3981791  atggatgtca atccgacttt acttttctta aaagttccag cgcaaaatgc
EPI4428046  atggatgtca atccgacctt actcttcttg aaagttccag cgcaaaatgc
EPI4428038  ?????????? ?????????? ?????????? ???gttcca? cgca?aatgc
EPI3982023  atggatgtca atccgacttt acttttctta aaagtgccag cgcaagatgc
EPI4428030  atggatgtca atccgacctt actcttcttg aaagttccag cgcaaaatgc
EPI4428022  atggatgtca atccgacctt actcttcttg aaagttccag cgcaaaatgc
EPI4428006  ?????????? ?????????? ?????tcttg aaagttccag cgcaaaatgc
EPI3981983  atggatgtca atccgacttt acttttctta aaagtgccag cgcaagatgc
EPI4427998  ?????????? ?????????? ???cttcttg aaagttccag cgcaaaatgc
EPI3981935  atggatgtca atccgacttt acttttctta aaagtgccag cgcaagatgc
EPI4427982  ?????????? ?????????? ?????????? ????????ag cgcaaaatgc
EPI4427974  atggatgtca atccgacctt actcttcttg aaagttccag cgcaaaatgc
EPI4427966  ?????????? ?????????? ?????????? ?????????? ??????????
EPI4427958  ?????????? ?????????? ???cttcttg aaagttccag cgcaaaatgc
EPI3981927  atggatgtca atccgacttt acttttctta aaagtgccag cgcaagatgc
EPI4427950  ?????????? ?????????? ???cttcttg aaagttccag cgcaaaatgc
EPI3981919  atggatgtca atccgacttt acttttctta aaagtgccag cgcaagatgc
EPI4427942  ?????????? ?????????? ?????????? ???gttccag cgcaaaatgc
EPI2018073  atggatgtca atccgacttt acttttctta aaagtgccag cgcaagatgc
EPI2018081  atggatgtca atccgacttt acttttctta aaagtgccag cgcaagatgc
EPI2053694  atggatgtca atccgacttt acttttctta aaagtgccag cgcaaaatgc
EPI2053686  atggatgtca atccgacttt acttttctta aaagtgccag cgcaaaatgc
EPI2053678  atggatgtca atccgacttt acttttctta aaagtgccag cgcaaaatgc
EPI3698219  atggatgtca atccgacttt acttttcttg aaagttccag cgcaaaatgc
EPI3698211  atggatgtca atccgacttt acttttctta aaagtgccag cgcaaaatgc
EPI3698251  atggatgtca atccgacttt acttttcttg aaagttccag cgcaaaatgc
EPI3698243  atggatgtca atccgacttt acttttctta aaagtgccag cgcaaaatgc
EPI3698235  atggatgtca atccgacttt acttttctta aaagtgccag cgcaaaatgc
EPI3698227  atggatgtca atccgacttt acttttcttg aaagttccag cgcaaaatgc
EPI3698155  atggatgtca atccgacttt acttttctta aaagtgccag cgcaaaatgc
EPI3698147  atggatgtca atccgacttt acttttctta aaagtgccag cgcaaaatgc
EPI3698139  atggatgtca atccgacttt acttttctta aaagtgccag cgcaaaatgc
EPI3698131  atggatgtca atccgacttt actcttcttg aaagttccag cgcaaaatgc
EPI2555809  atggatgtca atccgacttt acttttctta aaagtgccag cgcaagatgc
EPI3698179  atggatgtca atccgacttt actcttcttg aaagttccag cgcaaaacgc
EPI3698171  atggatgtca atccgacttt acttttcttg aaagttccag cgcaaaatgc
EPI3698163  atggatgtca atccgacttt acttttctta aaagtgccag cgcaaaatgc
EPI3698347  atggatgtca atccgacttt acttttcttg aaagttccag cgcaaaatgc
EPI3698339  atggatgtca atccgacctt actcttcttg aaagttccaa cgcaaaatgc
EPI3698331  atggatgtca atccgacttt acttttctta aaagtgccag cgcaaaatgc
EPI3698379  atggatgtca atccgacttt acttttctta aaagtgccag cgcaaaatgc
EPI3698283  atggatgtca atccgacttt actcttcttg aaagttccag cgcaaaatgc
EPI3698275  atggatgtca atccgacttt acttttcttg aaagttccag cgcaaaatgc
EPI3698267  atggatgtca atccgacttt acttttctta aaagtgccag cgcaaaatgc
EPI3698315  atggatgtca atccgacttt acttttctta aaagttccag cgcaaaatgc
EPI3698307  atggatgtca atccgacttt acttttcttg aaagttccag cgcaaaatgc
EPI3698299  atggatgtca atccgacttt acttttctta aaagtgccag cgcaaaatgc
EPI3698291  atggatgtca atccgacttt acttttctta aaagtgccag cgcaaaatgc
EPI3697963  atggatgtca atccgacttt acttttctta aaagtgccag cgcaaaatgc
EPI2178612  atggatgtca atccgacttt acttttctta aaagtgccag cgcaagatgc
EPI3697995  atggatgtca atccgacttt acttttcttg aaagttccag cgcaaaatgc
EPI3697987  atggatgtca atccgacttt acttttcttg aaagttccag cgcaaaatgc
EPI2178588  atggatgtca acccgacttt acttttctta aaagtgccag cgcaagatgc
EPI3697979  atggatgtca atccgacttt acttttcttg aaagttccag cgcaaaatgc
EPI2178596  atggatgtca atccgacttt acttttctta aaagtgccag cgcaagatgc
EPI2178604  atggatgtca atccgacttt acttttctta aaagtgccag cgcaagatgc
EPI2540330  atggatgtca atccgactct acttttctta aaagtgccag cgcaagatgc
EPI2540303  atggatgtca atccgactct acttttctta aaagtgccag cgcaagatgc
EPI3698083  atggatgtca atccgacttt acttttcttg aaagttccag cgcaaaatgc
EPI3698075  atggatgtca atccgacttt acttttcttg aaagttccag cgcaaaatgc
EPI3698067  atggatgtca atccgacttt acttttctta aaagtgccag cgcaagatgc
EPI3698123  atggatgtca atccgacttt actcttcttg aaagttccag cgcaaaatgc
EPI3698115  atggatgtca atccgacttt actcttcttg aaagttccag cgcaaaatgc
EPI3698107  atggatgtca atccgacttt acttttcttg aaagttccag cgcaaaatgc
EPI2540361  atggatgtca atccgactct acttttctta aaagtgccag cgcaagatgc
EPI3698099  atggatgtca atccgacttt acttttcttg aaagttccag cgcaaaatgc
EPI3698027  atggatgtca atccgacttt acttttcttg aaagttccag cgcaaaatgc
EPI3698019  atggatgtca atccgacttt acttttctta aaagtgccag cgcaaaatgc
EPI3698011  atggatgtca atccgacttt acttttcttg aaagttccag cgcaaaatgc
EPI3698003  atggatgtca atccgacttt acttttcttg aaagttccag cgcaaaatgc
EPI3698059  atggatgtca atccgacttt gctcttcttg aaagttccag cgcaaaatgc
EPI3698051  atggatgtca atccgacttt acttttctta aaagtgccag cgcaaaatgc
EPI3698043  atggatgtca atccgacctt actcttcttg aaagttccag cgcaaaatgc
EPI3698451  atggatgtca atccgacttt acttttctta aaagtgccag cgcaaaatgc
EPI3698443  atggatgtca atccgacttt acttttctta aaagtgccag cgcaaaatgc
EPI3698483  atggatgtca atccgacttt aattttcttg aaagttccag cgcaaaatgc
EPI3698475  atggatgtca atccgacttt acttttcttg aaagttccag cgcaaaatgc
EPI3698467  atggatgtca atccgacttt acttttcttg aaagttccag cgcaaaatgc
EPI3979723  atggatgtca atccgacttt acttttcttg aaagttccag cgcaaaatgc
EPI3698571  atggatgtca atccgacttt acttttctta aaagtgccag cgcaaaatgc
EPI3979739  atggatgtca atccgacttt actcttcttg aaagttccag cgcaaaatgc
EPI3698563  atggatgtca atccgacttt acttttctta aaagtgccag cgcaaaatgc
EPI3979731  atggatgtca atccgacttt acttttcttg aaagttccag cgcaaaatgc
EPI3698555  atggatgtca atccgacttt acttttctta aaagtgccag cgcaaaatgc
EPI3698611  atggatgtca atccgacttt acttttctta aaagtgccag cgcaaaatgc
EPI3698603  atggatgtca atccgacttt acttttctta aaagtgccag cgcaaaatgc
EPI3979707  atggatgtca atccgacttt actcttcttg aaagttccag cgcaaaatgc
EPI3979699  atggatgtca atccgacttt actcttcttg aaagttccag cgcaaaatgc
EPI3698587  atggatgtca atccgacttt acttttcttg aaagttccag cgcaaaatgc
EPI3698515  atggatgtca atccgacttt acttttcttg aaagttccag cgcaaaatgc
EPI3698507  atggatgtca atccgacttt acttttcttg aaagttccag cgcaaaatgc
EPI3698499  atggatgtca atccgacttt acttttcttg aaagttccag cgcaaaatgc
EPI3698491  atggatgtca atccgacttt acttttcttg aaagttccag cgcaaaatgc
EPI3698547  atggatgtca atccgacttt acttttcttg aaagttccag cgcaaaatgc
EPI3698531  atggatgtca atccgacttt acttttcttg aaagttccag cgcaaaatgc
EPI3698523  atggatgtca atccgacttt acttttctta aaagtgccag cgcaaaatgc
EPI3698387  atggatgtca atccgacttt acttttcttg aaagttccag cgcaaaatgc
EPI3980106  ?????????? ?????????? ?????????? ?????????? ??????????
EPI3980121  atggatgtca atccgacttt actcttcttg aaagttccag cgcaaaatgc
EPI3980074  atggatgtca atccgacttt actcttcttg aaagttccag cgcaaaatgc
EPI3980066  atggatgtca atccgacttt actcttcttg aaagttccag cgcaaaatgc
EPI3980082  atggatgtca atccgacttt actcttcttg aaagttccag cgcaaaatgc
EPI3980043  atggatgtca atccgacttt acttttctta aaagtgccag cgcaaaatgc
EPI3980051  atggatgtca atccgacttt actcttcttg aaagttccag cgcaaaatgc
EPI3698875  atggatgtca atccgacttt acttttcttg aaagttccag cgcaaaatgc
EPI3980011  atggatgtca atccgacttt actcttcttg aaagttccag cgcaaaatgc
EPI3980003  atggatgtca atccgacttt actcttcttg aaagttccag cgcaaaatgc
EPI3980027  atggatgtca atccgacttt acttttctta aaagtgccag cgcaagatgc
EPI3980233  atggatgtca atccgacttt actcttcttg aaagttccag cgcaaaatgc
EPI3980249  atggatgtca atccgacttt actcttcttg aaagttccag cgcaaaatgc
EPI3980241  atggatgtca atccgacttt actcttcttg aaagttccag cgcaaaatgc
EPI3980201  ?????????? ?????????? ?????????? ?????????? ????aaatgc
EPI3698907  atggatgtca atccgacctt actcttcttg aaagttccag cgcaaaatgc
EPI3980193  atggatgtca atccgacttt actcttcttg aaagttccag cgcaaaatgc
EPI3698899  atggatgtca atccgacttt actcttcttg aaagttccag cgcaaaatgc
EPI3698891  atggatgtca atccgacttt acttttctta aaagtgccag cgcaaaatgc
EPI3980209  atggatgtca atccgacttt acttttctta aaagtgccag cgcaaaatgc
EPI3698883  atggatgtca atccgacttt acttttcttg aaagttccag cgcaaaatgc
EPI2178580  atggatgtca atccgacttt actcttctta aaagtgccag cgcaagatgc
EPI3980185  atggatgtca atccgacttt actcttcttg aaagttccag cgcaaaatgc
EPI3979851  atggatgtca atccgacttt actcttcttg aaagttccag cgcaaaatgc
EPI3698707  atggatgtca atccgacttt actcttcttg aaagttccag cgcaaaatgc
EPI3698699  atggatgtca atccgacttt actcttcttg aaagttccag cgcaaaatgc
EPI3698691  atggatgtca atccgacttt acttttctta aaagtgccag cgcaaaatgc
EPI3979859  atggatgtca atccgacttt actcttcttg aaagttccag cgcaaaatgc
EPI3698739  atggatgtca atccgacttt acttttcttg aaagttccag cgcaaaatgc
EPI3698731  atggatgtca atccgacttt acttttcttg aaagttccag cgcaaaatgc
EPI3979835  atggatgtca atccgacttt actcttcttg aaagttccag cgcaaaatgc
EPI3698723  atggatgtca atccgacttt acttttctta aaagtgccag cgcaaaatgc
EPI3979827  atggatgtca atccgacttt actcttcttg aaagttccag cgcaaaatgc
EPI3698715  atggatgtca atccgacttt actcttcttg aaagttccag cgcaaaatgc
EPI3979787  atggatgtca atccgacttt actcttcttg aaagttccag cgcaaaatgc
EPI3698643  atggatgtca atccgacttt acttttctta aaagtgccag cgcaaaatgc
EPI3698635  atggatgtca atccgacttt acttttctta aaagtgccag cgcaaaatgc
EPI3979803  atggatgtca atccgacttt actcttcttg aaagttccag cgcaaaatgc
EPI3698627  atggatgtca atccgacttt acttttctta aaagtgccag cgcaaaatgc
EPI3698619  atggatgtca atccgacttt acttttcttg aaagttccag cgcaaaatgc
EPI3979755  atggatgtca atccgacttt actcttcttg aaagttccag cgcaaaatgc
EPI3698675  atggatgtca atccgacttt acttttcttg aaagttccag cgcaaaatgc
EPI3979747  atggatgtca atccgacttt actcttcttg aaagttccag cgcaaaatgc
EPI3698667  atggatgtca atccgacttt acttttcttg aaagttccag cgcaaaatgc
EPI3698659  atggatgtca atccgacttt acttttcttg aaagttccag cgcaaaatgc
EPI3698651  atggatgtca atccgacttt acttttctta aaagtgccag cgcaaaatgc
EPI3979979  atggatgtca atccgacttt actcttcttg aaagttccag cgcaaaatgc
EPI3698835  atggatgtca atccgacttt acttttcttg aaagttccag cgcaaaatgc
EPI3979987  atggatgtca atccgacttt actcttcttg aaagttccag cgcaaaatgc
EPI3698811  atggatgtca atccgacttt acttttctta aaagtgccag cgcaaaatgc
EPI3979947  atggatgtca atccgacttt actcttcttg aaagttccag cgcaaaatgc
EPI3698867  atggatgtca atccgacttt actttttttg aaagttccag cgcaaaatgc
EPI3698859  atggatgtca atccgacttt acttttcttg aaagttccag cgcaaaatgc
EPI3979963  atggatgtca atccgacttt actcttcttg aaagttccag cgcaaaatgc
EPI3698851  atggatgtca atccgacttt acttttcttg aaagttccag cgcaaaatgc
EPI3698843  atggatgtca atccgacttt acttttcttg aaagttccag cgcaaaatgc
EPI3698771  atggatgtca atccgacttt acttttcttg aaagttccag cgcaaaatgc
EPI3979907  atggatgtca atccgacttt actcttcttg aaagttccag cgcaaaatgc
EPI3698763  atggatgtca atccgacttt acttttcttg aaagttccag cgcaaaatgc
EPI3698755  atggatgtca atccgacttt actcttcttg aaagttccag cgcaaaatgc
EPI3979923  atggatgtca atccgacttt actcttcttg aaagttccag cgcaaaatgc
EPI3979883  atggatgtca atccgacttt actcttcttg aaagtcccag cgcaaaatgc
EPI3698803  atggatgtca atccgacttt acttttctta aaagtgccag cgcaaaatgc
EPI3979875  atggatgtca atccgacttt acttttctta aaagtgccag cgcaaaacgc
EPI3698795  atggatgtca atccgacttt acttttcttg aaagttccag cgcaaaatgc
EPI3979899  atggatgtca atccgacttt actcttcttg aaagttccag cgcaaaatgc
EPI3698787  atggatgtca atccgacttt acttttcttg aaagttccag cgcaaaatgc
EPI3698779  atggatgtca atccgacttt acttttcttg aaagttccag cgcaaaatgc
EPI3703179  atggatgtca atccgacttt actcttcttg aaagttccag cgcaaaatgc
EPI3703171  atggatgtca atccgacttt actcttcttg aaagttccag cgcaaaatgc
EPI3703163  atggatgtca atccgacttt acttttcttg aaagttccag cgcaaaatgc
EPI3703155  atggatgtca atccgacttt acttttcttg aaagttccag cgcaaaatgc
EPI3703211  atggatgtca atccgacttt acttttcttg aaagttccag cgcaaaatgc
EPI3703203  atggatgtca atccgacttt actcttcttg aaagttccag cgcaaaatgc
EPI3703195  atggatgtca atccgacttt actcttcttg aaagttccag cgcaaaatgc
EPI3703187  atggatgtca atccgacttt actcttcttg aaagttccag cgcaaaatgc
EPI3703115  atggatgtca atccgacttt acttttcttg aaagttccag cgcaaaatgc
EPI3703099  atggatgtca atccgacttt acttttcttg aaagttccag cgcaaaatgc
EPI3703091  atggatgtca atccgacttt acttttcttg aaagttccag cgcaaaatgc
EPI3703307  atggatgtca atccgacttt acttttcttg aaagttccag cgcaaaatgc
EPI3703339  atggatgtca atccgacttt acttttcttg aaagttccag cgcaaaatgc
EPI3703331  atggatgtca atccgacttt acttttcttg aaagttccag cgcaaaatgc
EPI3703315  atggatgtca atccgacttt acttttcttg aaagttccag cgcaaaatgc
EPI3703243  atggatgtca atccgacttt actcttcttg aaagttccag cgcaaaatgc
EPI3703235  atggatgtca atccgacttt actcttcttg aaagttccag cgcaaaatgc
EPI3703251  atggatgtca atccgacttt actcttcttg aaagttccag cgcaaaatgc
EPI3702923  atggatgtca atccgacttt actcttcttg aaagttccag cgcaaaatgc
EPI3702915  atggatgtca atccgacttt actcttcttg aaagttccag cgcaaaatgc
EPI3702899  atggatgtca atccgacttt actcttcttg aaagttccag cgcaaaatgc
EPI3702947  atggatgtca atccgacttt actcttcttg aaagttccag cgcaaaatgc
EPI3702939  atggatgtca atccgacttt actcttcttg aaaattccag cgcaaaatgc
EPI3702931  atggatgtca atccgacttt actcttcttg aaagttccag cgcaaaatgc
EPI1930149  atggatgtca atccgacttt acttttctta aaagtgccag cgcaagatgc
EPI3702859  atggatgtca atccgacttt actcttcttg aaagttccag cgcaaaatgc
EPI3984359  atggatgtca atccgacttt actcttcttg aaagttccag cgcaaaatgc
EPI3702851  atggatgtca atccgacttt actcttcttg aaagttccag cgcaaaatgc
EPI3702843  atggatgtca atccgacttt actcttcttg aaagttccag cgcaaaatgc
EPI3984375  atggatgtca atccgacttt actcttcttg aaagttccag cgcaaaatgc
EPI3702835  atggatgtca atccgacttt actcttcttg aaagttccag cgcaaaatgc
EPI3984327  atggatgtca atccgacttt acttttctta aaagtgccag cgcaagatgc
EPI2415403  atggatgtca atccgacttt acttttctta aaagtgccag cgcaagatgc
EPI3702875  atggatgtca atccgacttt actcttcttg aaagttccag cgcaaaatgc
EPI3702867  atggatgtca atccgacttt actcttcttg aaagttccag cgcaaaatgc
EPI3703051  atggatgtca atccgacttt acttttcttg aaagttccag cgcaaaatgc
EPI3703083  atggatgtca atccgacttt acttttcttg aaagttccag cgcaaaatgc
EPI3703067  atggatgtca atccgacttt acttttcttg aaagttccag cgcaaaatgc
EPI3702987  atggatgtca atccgacttt actcttcttg aaagttccag cgcaaaatgc
EPI3702971  atggatgtca atccgacttt actcttcttg aaagttccag cgcaaaatgc
EPI3703003  atggatgtca atccgacttt actcttcttg aaagttccag cgcaaaatgc
EPI1929965  atggatgtca atccgacttt acttttctta aaagtgccag cgcaagatgc
EPI3703683  atggatgtca atccgacttt acttttctta aaagtgccag cgcaaaatgc
EPI3703675  atggatgtca atccgacttt acttttcttg aaagttccag cgcaaaatgc
EPI3703667  atggatgtca atccgacttt acttttcttg aaagttccag cgcaaaatgc
EPI3703715  atggatgtca atccgacttt acttttcttg aaggttccag cgcaaaatgc
EPI3703707  atggatgtca atccgacttt acttttcttg aaagttccag cgcaaaatgc
EPI3703699  atggatgtca atccgacttt acttttcttg aaagttccag cgcaaaatgc
EPI3703627  atggatgtca atccgacttt acttttcttg aaagttccag cgcaaaatgc
EPI1930029  atggatgtca atccgacttt acttttctta aaagtgccag cgcaagatgc
EPI3703619  atggatgtca atccgacttt acttttctta aaagtgccag cgcaaaatgc
EPI1930013  atggatgtca atccgacttt acttttctta aaagtgccag cgcaaaatgc
EPI3703603  atggatgtca atccgacttt acttttcttg aaagttccag cgcaaaatgc
EPI1930005  atggatgtca atccgacttt acttttctta aaagtgccag cgcaagatgc
EPI1929997  atggatgtca atccgacttt acttttctta aaagtgccag cgcaagatgc
EPI3703651  atggatgtca atccgacttt acttttcttg aaagttccag cgcaaaatgc
EPI1929989  atggatgtca atccgacttt acttttctta aaagtgccag cgcaagatgc
EPI3703643  atggatgtca atccgacttt acttttcttg aaagttccag cgcaaaatgc
EPI3703635  atggatgtca atccgacttt acttttctta aaagtgccag cgcaaaatgc
EPI1929973  atggatgtca atccgacttt acttttctta aaagtgccag cgcaagatgc
EPI3703819  atggatgtca atccgacttt acttttcttg aaagttccag cgcaaaatgc
EPI3703811  atggatgtca atccgacttt acttttctta aaagtgccag cgcaaaatgc
EPI3703803  atggatgtca atccgacttt acttttcttg aaagttccag cgcaaaatgc
EPI1930077  atggatgtca atccgacttt acttttctta aaagtgccag cgcaagatgc
EPI3703795  atggatgtca atccgacttt acttttctta aaagtgccag cgcaaaatgc
EPI1930069  atggatgtca atccgacttt acttttctta aaagtgccag cgcaagatgc
EPI1930061  atggatgtca acccgacttt acttttctta aaagtgccag cgcaaaatgc
EPI1930053  atggatgtca atccgacttt acttttctta aaagtgccag cgcaagatgc
EPI3703835  atggatgtca atccgacttt acttttctta aaagtgccag cgcaaaatgc
EPI1930045  atggatgtca atccgacttt acttttctta aaagtgccag cgcaagatgc
EPI3703827  atggatgtca atccgacttt acttttcttg aaagttccag cgcaaaatgc
EPI1930037  atggatgtca atccgacttt acttttctta aaagtgccag cgcaaaatgc
EPI3703755  atggatgtca atccgacttt acttttctta aaagtgccag cgcaaaatgc
EPI1930141  atggatgtca atccgacttt acttttctta aaagtgccag cgcaagatgc
EPI1930133  atggatgtca atccgacttt acttttctta aaagtgccag cgcaagatgc
EPI3703739  atggatgtca atccgacttt acttttcttg aaggttccag cgcaaaatgc
EPI1930125  atggatgtca atccgacttt acttttctta aaagtgccag cgcaagatgc
EPI1930117  atggatgtca atccgacttt acttttctta aaagtgccag cgcaagatgc
EPI1930101  atggatgtca atccgacttt acttttctta aaagtgccag cgcaaaatgc
EPI3703771  atggatgtca atccgacttt acttttctta aaagtgccag cgcaaaatgc
EPI1930093  atggatgtca atccgacttt acttttctta aaagtgccag cgcaagatgc
EPI1930085  atggatgtca atccgacttt acttttctta aaagtgccag cgcaagatgc
EPI3703435  atggatgtca atccgacttt acttttcttg aaagttccag cgcaaaatgc
EPI3703419  atggatgtca atccgacttt acttttcttg aaagttccag cgcaaaatgc
EPI3703411  atggatgtca atccgacttt acttttcttg aaagttccag cgcaaaatgc
EPI3703459  atggatgtca atccgacttt acttttcttg aaagttccag cgcaaaatgc
EPI3703451  atggatgtca atccgacttt acttttcttg aaagttccag cgcaaaatgc
EPI3703371  atggatgtca atccgacttt actcttcttg aaagttccag cgcaaaatgc
EPI3703363  atggatgtca atccgacttt actcttcttg aaagttccag cgcaaaatgc
EPI3703347  atggatgtca atccgacttt acttttcttg aaagttccag cgcaaaatgc
EPI3703563  atggatgtca atccgacttt acttttcttg aaagttccag cgcaaaatgc
EPI3703547  atggatgtca atccgacttt acttttcttg aaagttccag cgcaaaatgc
EPI3703595  atggatgtca atccgacttt acttttcttg aaagttccag cgcaaaatgc
EPI3703587  atggatgtca atccgacttt acttttcttg aaagttccag cgcaaaatgc
EPI2178628  atggatgtca atccgacttt acttttctta aaagtgccag cgcaagatgc
EPI2178636  atggatgtca acccgacttt acttttctta aaagtgccag cgcaagatgc
EPI3703571  atggatgtca atccgacttt acttttcttg aaagttccag cgcaaaatgc
EPI3703499  atggatgtca atccgacttt acttttctta aaagtgccag cgcaaaatgc
EPI3703491  atggatgtca atccgacttt acttttctta aaagtgccag cgcaaaatgc
EPI3703483  atggatgtca atccgacttt acttttctta aaagtgccag cgcaagatgc
EPI3703475  atggatgtca atccgacttt acttttcttg aaagttccag cgcaaaatgc
EPI3703531  atggatgtca atccgacttt acttttcttg aaagttccag cgcaaaatgc
EPI3703523  atggatgtca atccgacttt acttttctta aaagtgccag cgcaaaatgc
EPI3703515  atggatgtca atccgacttt acttttctta aaagtgccag cgcaaaatgc
EPI3703507  atggatgtca atccgacttt acttttcttg aaagttccag cgcaaaatgc
EPI3704203  atggatgtca atccgacttt acttttcttg aaagttccag cgcaaaatgc
EPI3704195  atggatgtca atccgacctt actcttcttg aaagttccag cgcaaaatgc
EPI3704179  atggatgtca atccgacttt acttttcttg aaagttccag cgcaaaatgc
EPI3704235  atggatgtca atccgacttt acttttcttg aaagttccag cgcaaaatgc
EPI3704227  atggatgtca atccgacttt acttttctta aaagtgccag cgcaaaatgc
EPI3704219  atggatgtca atccgacttt acttttcttg aaagttccag cgcaaaatgc
EPI3704211  atggatgtca atccgacttt acttttcttg aaagttccag cgcaaaatgc
EPI3704139  atggatgtca atccgacttt acttttcttg aaagttccag cgcaaaatgc
EPI3704131  atggatgtca atccgacttt acttttcttg aaagttccag cgcaaaatgc
EPI3704123  atggatgtca atccgacttt acttttcttg aaagttccag cgcaaaatgc
EPI3704115  atggatgtca atccgacttt acttttcttg aaagttccag cgcaaaatgc
EPI3053097  atggacgtca atccgacttt acttttctta aaagtgccag cgcaagatgc
EPI3704171  atggatgtca atccgacttt acttttcttg aaagttccag cgcaaaatgc
EPI3704163  atggatgtca atccgacttt acttttcttg aaagttccag cgcaaaatgc
EPI3704155  atggatgtca atccgacttt acttttcttg aaagttccag cgcaaaatgc
EPI3704147  atggatgtca atccgacttt acttttcttg aaagttccag cgcaaaatgc
EPI3704331  atggatgtca atccgacttt actcttcttg aaagttccag cgcaaaatgc
EPI3704315  atggatgtca atccgacttt acttttcttg aaagttccag cgcaaaatgt
EPI3704307  atggatgtca atccgacctt actcttcttg aaagttccag cgcaaaatgc
EPI3704355  atggatgtca atccgacttt actcttcttg aaagttccag cgcaaaatgc
EPI3704339  atggatgtca atccgacttt actcttcttg aaagttccag cgcaaaatgc
EPI3704259  atggatgtca atccgacttt acttttcttg aaagttccag cgcaaaatgc
EPI3704251  atggatgtca atccgacttt acttttcttg aaagttccag cgcaaaatgc
EPI3704291  atggatgtca atccgacttt acttttctta aaagtgccag cgcaaaatgc
EPI3704283  atggatgtca atccgacttt acttttcttg aaagttccag cgcaaaatgc
EPI3703939  atggatgtca atccgacttt acttttcttg aaagttccag cgcaaaatgc
EPI3703931  atggatgtca atccgacttt acttttcttg aaagttccag cgcaaaatgc
EPI3703923  atggatgtca atccgacttt acttttctta aaagttccag cgcaaaatgc
EPI3703971  atggatgtca atccgacttt acttttcttg aaagttccag cgcaaaatgc
EPI3703963  atggatgtca atccgacttt acttttcttg aaagttccaa cgcaaaatgc
EPI3703955  atggatgtca atccgacttt acttttcttg aaagttccag cgcagaatgc
EPI3703875  atggatgtca atccgacttt acttttctta aaagtgccag cgcaaaatgc
EPI3703867  atggatgtca atccgacttt acttttctta aaagtgccag cgcaaaatgc
EPI3703907  atggatgtca atccgacttt acttttctta aaagtgccag cgcaaaatgc
EPI3703899  atggatgtca atccgacttt acttttctta aaagtgccag cgcaaaatgc
EPI3703891  atggatgtca atccgacttt acttttctta aaagtgccag cgcaaaatgc
EPI3704075  atggatgtca atccgacttt acttttctta aaagtgccag cgcaagatgc
EPI3704067  atggatgtca atccgacttt acttttcttg aaagttccag cgcaaaatgc
EPI3704059  atggatgtca atccgacttt acttttcttg aaagttccag cgcaaaatgc
EPI2795836  atggatgtca atccgactct acttttctta aaagtgccag cgcaagatgc
EPI3704051  atggatgtca atccgacttt acttttcttg aaagttccag cgcaaaatgc
EPI3704107  atggatgtca atccgacttt acttttcttg aaagttccag cgcaaaatgc
EPI2557434  atggatgtca atccgacttt acttttctta aaagtgccag cgcaagatgc
EPI3704091  atggatgtca atccgacttt actcttcttg aaagttccag cgcaaaatgc
EPI3704083  atggatgtca atccgacttt acttttcttg aaagttccag cgcaaaatgc
EPI3704003  atggatgtca atccgacttt acttttcttg aaagttccag cgcaaaatgc
EPI3703995  atggatgtca atccgacttt acttttcttg aaagttccag cgcaaaatgc
EPI3703987  atggatgtca atccgacttt acttttctta aaagtgccag cgcaaaatgc
EPI3704043  atggatgtca atccgacttt acttttctta aaagtgccag cgcaaaatgc
EPI3704027  atggatgtca atccgacttt acttttcttg aaagttccag cgcaaaatgc
EPI3704019  atggatgtca atccgacttt acttttcttg aaagttccag cgcaaaatgc
EPI3704715  atggatgtca atccgacttt acttttcttg aaagttccag cgcaaaatgc
EPI2053758  atggatgtca atccgacttt acttttctta aaagtgccag cgcaaaatgc
EPI3806171  atggatgtca atccgacctt actcttcttg aaagttccag cgcaaaatgc
EPI2053750  atggatgtca atccgacttt acttttctta aaagtgccag cgcaaaatgc
EPI3806187  atggatgtca atccgacctt actcttcttg aaagttccag cgcaaaatgc
EPI3704691  atggatgtca atccgacttt acttttctta aaagtgccag cgcaaaatgc
EPI2053734  atggatgtca atccgacttt acttttctta aaagtgccag cgcaaaatgc
EPI3806132  atggatgtca atccgacctt actcttcttg aaagttccag cgcaaaatgc
EPI3704747  atggatgtca atccgacttt acttttcttg aaagttccag cgcaaaatgc
EPI2053726  atggatgtca atccgacttt acttttctta aaagtgccag cgcaaaatgc
EPI2053718  atggatgtca atccgacttt acttttctta aaagtgccag cgcaaaatgc
EPI3806148  ?????????? ?????????? ?????????? ?????????g cg?aaaatgc
EPI2053710  atggatgtca atccgacttt acttttctta aaagtgccag cgcaaaatgc
EPI3704723  atggatgtca atccgacttt acttttcttg aaagttccag cgcaaaatgc
EPI3806108  atggatgtca atccgacctt actcttcttg aaagttccag cgcaaaatgc
EPI3704643  atggatgtca atccgacttt acttttcttg aaagttccag cgcaaaatgc
EPI3704635  atggatgtca atccgacttt acttttcttg aaagttccag cgcaaaatgc
EPI2053798  atggatgtca atccgacttt acttttctta aaagtgccag cgcaaaatgc
EPI3704627  atggatgtca atccgacttt acttttcttg aaagttccag cgcaaaatgc
EPI2053790  atggatgtca atccgacttt acttttctta aaagtgccag cgcaaaatgc
EPI3806079  atggatgtca atccgacctt actcttcttg aaagttccag cgcaaaatgc
EPI3704675  atggatgtca atccgacttt acttttcttg aaagttccag cgcaaaatgc
EPI3704667  atggatgtca atccgacttt acttttctta aaagtgccag cgcaaaatgc
EPI3806092  atggatgtca atccgacctt actcttcttg aaagttccag cgcaaaatgc
EPI3704659  atggatgtca atccgacttt acttttcttg aaagttccag cgcaaaatgc
EPI2053766  atggatgtca atccgacttt acttttctta aaagtgccag cgcaaaatgc
EPI3704827  atggatgtca atccgacttt acttttcttg aaagttccag cgcaaaatgc
EPI3704859  atggatgtca atccgacttt acttttcttg aaagttccag cgcaaaatgc
EPI3704811  atggatgtca atccgacttt acttttcttg aaagttccag cgcaaaatgc
EPI3115759  atggatgtca atccgacttt acttttctta aaagtgccag cgcaagatgc
EPI3115775  atggatgtca atccgacttt acttttctta aaagtgccag cgcaagatgc
EPI3704451  atggatgtca atccgacttt acttttctta aaagtgccag cgcaagatgc
EPI3704443  atggatgtca atccgacttt acttttctta aaagtgccag cgcaaaatgc
EPI3704483  atggatgtca atccgacttt acttttcttg aaagttccag cgcaaaatgc
EPI3704475  atggatgtca atccgacttt acttttcttg aaagttccag cgcaaaatgc
EPI3704467  atggatgtca atccgacttt acttttcttg aaagttccag cgcaaaatgc
EPI3704395  atggatgtca atccgacttt actcttcttg aaagtcccag cgcaaaatgc
EPI3704387  atggatgtca atccgacttt actcttcttg aaagttccag cgcaaaatgc
EPI3704371  atggatgtca atccgacttt actcttcttg aaagttccag cgcaaaatgc
EPI3704427  atggatgtca atccgacttt acttttctta aaagtgccag cgcaaaatgc
EPI3704419  atggatgtca atccgacttt acttttctta aaagtgccag cgcaggatgc
EPI3704411  atggatgtca atccgacttt acttttcttg aaagttccag cgcaaaatgc
EPI3704403  atggatgtca atccgacttt acttttcttg aaagttccag cgcaaaatgc
EPI3704563  atggatgtca atccgacttt acttttcttg aaagttccag cgcaaaatgc
EPI3704611  atggatgtca atccgacttt acttttcttg aaagttccag tgcaaaatgc
EPI3704603  atggatgtca atccgacttt acttttcttg aaagttccag cgcaaaatgc
EPI3704523  atggatgtca atccgacttt acttttcttg aaagttccag cgcaaaatgc
EPI3704515  atggatgtca atccgacttt acttttcttg aaagttccag cgcaaaatgc
EPI3704499  atggatgtca atccgacctt actcttcttg aaagttccag cgcaaaatgc
EPI3704539  atggatgtca atccgacttt acttttcttg aaagttccag tgcaaaatgc
EPI3704531  atggatgtca atccgacttt acttttcttg aaagttccag cgcaaaatgc
EPI3982645  atggatgtca atccgacttt acttttctta aaagtgccag cgcaagatgc
EPI3701123  atggatgtca atccgacttt actcttcttg aaagttccag cgcaaaatgc
EPI4428572  atggatgtca atccgacctt actcttcttg aaagttccag cgcaaaatgc
EPI3701163  atggatgtca atccgacttt actcttcttg aaagttccag cgcaaaatgc
EPI3982605  atggatgtca atccgacttt acttttctta aaagtgccag cgcaagatgc
EPI3982581  atggatgtca atccgacttt acttttctta aaagtgccag cgcaagatgc
EPI3982573  atggatgtca atccgacttt acttttctta aaagtgccag cgcaagatgc
EPI4428537  atggatgtca atccgacctt actcttcttg aaagttccag cgcaaaatgc
EPI4428529  ?????tgtca atccgacctt actcttcttg aaagttccag cgcaaaatgc
EPI3982549  atggatgtca atccgacttt acttttctta aaagtgccag cgcaagatgc
EPI4428514  atggatgtca atccgacctt actcttcttg aaagttccag cgcaaaatgc
EPI3982541  atggatgtca atccgacttt acttttctta aaagtgccag cgcaagatgc
EPI3982565  atggatgtca atccgacttt acttttctta aaagtgccag cgcaagatgc
EPI3982773  atggatgtca atccgacttt acttttcttg aaagttccag cgcaaaatgc
EPI3701258  atggatgtca atccgacttt actcttcttg aaagttccag cgcaaaatgc
EPI2017157  atggatgtca atccgacttt acttttctta aaagtgccag cgcaaaatgc
EPI4428696  atggatgtca atccgacttt acttttctta aaagtaccag cgcaagatgc
EPI3982765  atggatgtca atccgacttt acttttcttg aaagttccag cgcaaaatgc
EPI4428683  atggatgtca atccgacttt acttttctta aaagtgccag cgcaagatgc
EPI3701242  atggatgtca atccgacttt actcttcttg aaagttccag cgcaaaatgc
EPI3701290  atggatgtca atccgacttt actcttcttg aaagttccag cgcaaaatgc
EPI2017125  atggatgtca atccgacttt acttttcttg aaagttccag cgcaaaatgc
EPI3982733  atggatgtca atccgacttt acttttctta aaagtgccag cgcaagatgc
EPI4428667  atggatgtca atccgacctt actcttcttg aaagttccag cgcaaaatgc
EPI3982757  atggatgtca atccgacttt acttttctta aaagtgccag cgcaagatgc
EPI3701274  atggatgtca atccgacttt actcttcttg aaagttccag cgcaaaatgc
EPI2017109  atggatgtca atccgacttt acttttctta aaagtgccag cgcaaaatgc
EPI4428643  atggatgtca atccgacctt actcttcttg aaagttccag cgcaaaatgc
EPI3982701  atggatgtca atccgacttt acttttctta aaagtgccag cgcaagatgc
EPI4428635  atggatgtca atccgacctt actcttcttg aaagttccag cgcaaaatgc
EPI2017205  atggatgtca atccgacttt acttttctta aaagtgccag cgcaaaatgc
EPI3982717  atggatgtca atccgacttt acttttctta aaagtgccag cgcaagatgc
EPI4428619  atggatgtca atccgacctt actYttcttg aaagttccag cgcaaaatgc
EPI3982669  atggatgtca atccgacttt acttttctta aaagtgccag cgcaagatgc
EPI2017197  atggatgtca atccgacttt acttttctta aaagtgccag cgcaaaatgc
EPI3982391  atggatgtca atccgacttt acttttctta aaagtgccag cgcaagatgc
EPI2017029  atggatgtca atccgacttt acttttctta aaagtgccag cgcaaaatgc
EPI2017013  atggatgtca atccgacttt acttttctta aaagtgccag cgcaaaatgc
EPI2017021  atggatgtca atccgacttt acttttctta aaagtgccag cgcaaaatgc
EPI4428350  atggatgtca atccgacctt actcttcttg aaagttccag cgcaaaatgc
EPI3982359  atggatgtca atccgacttt acttttctta aaagtgccag cgcaagatgc
EPI3982351  atggatgtca atccgacttt acttttctta aaagtgccag cgcaagatgc
EPI4428334  atggatgtca atccgacctt actcttcttg aaagttccag cgcaaaatgc
EPI3982375  atggatgtca atccgacttt acttttctta aaagtgccag cgcaagatgc
EPI2016981  atggatgtca atccgacttt acttttctta aaagtgccag cgcaaaatgc
EPI4428326  atggatgtca atccgacctt actcttcttg aaagttccag cgcaaaatgc
EPI2017093  atggatgtca atccgacttt acttttcttg aaagttccag cgcaaaatgc
EPI3982319  atggatgtca atccgacttt acttttctta aaagtgccag cgcaagatgc
EPI4428310  atggatgtca atccRacctt actcttcttg aaagttccag cgcaaaatgc
EPI3982343  atggatgtca atccgacttt acttttctta aaagtgccag cgcaagatgc
EPI3982335  atggatgtca atccgacttt acttttctta aaagtgccag cgcaagatgc
EPI4428294  ?????????? ?????acctt act?ttcttg aaagttccag cgcaaaatgc
EPI3982295  atggatgtca atccgacttt acttttctta aaagtgccag cgcaagatgc
EPI3982311  atggatgtca atccgacttt acttttctta aaagtgccag cgcaagatgc
EPI2017045  atggatgtca atccgacttt acttttctta aaagtgccag cgcaaaatgc
EPI3982303  atggatgtca atccgacttt acttttctta aaagtgccag cgcaagatgc
EPI3982517  atggatgtca atccgacttt acttttctta aaagtgccag cgcaagatgc
EPI4428481  atggatgtca atccgacctt actcttcttg aaagttccag cgcaaaatgc
EPI3982509  atggatgtca atccgacttt acttttctta aaagtgccag cgcaagatgc
EPI4428465  ?????????? ?????????? ?????????? ?????????? ????????gc
EPI3982525  atggatgtca atccgacttt acttttctta aaagtgccag cgcaagatgc
EPI3982487  atggatgtca atccgacttt acttttctta aaagtgccag cgcaagatgc
EPI3982479  atggatgtca atccgacttt acttttctta aaagtgccag cgcaagatgc
EPI4428429  atggatgtca atccgacctt actcttcttg aaagttccag cgcaaaatgc
EPI3982455  atggatgtca atccgacttt acttttctta aaagtgccag cgcaagatgc
EPI2016965  atggatgtca atccgacttt acttttctta aaagtgccag cgcaaaatgc
EPI3982447  atggatgtca atccgacttt acttttctta aaagtgccag cgcaagatgc
EPI2016973  atggatgtca atccgacttt acttttctta aaagtgccag cgcaaaatgc
EPI3982471  atggatgtca atccgacttt acttttctta aaagtgccag cgcaagatgc
EPI3982463  atggatgtca atccgacttt acttttctta aaagtgccag cgcaagatgc
EPI4428398  atggatgtca atccgacctt actcttcttg aaagttccag cgcaaaatgc
EPI2016917  atggatgtca atccgacttt acttttctta aaagtgccag cgcaaaatgc
EPI2773514  atggatgtca atccgacttt acttttctta aaagtgccag ctcaagatgc
EPI3983153  atggatgtca atccgacttt acttttctta aaagtgccag cgcaagatgc
EPI3983145  atggatgtca atccgacttt acttttctta aaagtgccag cgcaagatgc
EPI3983169  atggatgtca atccgacttt acttttctta aaggtgccag cgcaagatgc
EPI3983161  atggatgtca atccgacttt acttttctta aaagtgccag cgcaagatgc
EPI3701621  atggatgtca atccgacttt acttttcttg aaagttccag cgcaaaatgc
EPI3983121  atggatgtca atccgacttt acttttctta aaagtgccag cgcaagatgc
EPI3983113  atggatgtca atccgacttt acttttctta aaagtgccag cgcaagatgc
EPI3983129  atggatgtca atccgacttt acttttctta aaagtgccag cgcaagatgc
EPI3983089  atggatgtca atccgacttt acttttctta aaagtgccag cgcaagatgc
EPI3983081  atggatgtca atccgacttt acttttctta aaagtgccag cgcaagatgc
EPI3983105  atggatgtca atccgacttt acttttctta aaagtgccag cgcaagatgc
EPI3983057  atggatgtca atccgacttt acttttctta aaagtgccag cgcaagatgc
EPI3983049  atggatgtca atccgacttt acttttctta aaagtgccag cgcaagatgc
EPI3701773  atggatgtca atccgacttt actcttcttg aaagttccag cgcaaaatgc
EPI3983273  atggatgtca atccgacttt acttttctta aaagtgccag cgcaagatgc
EPI3701757  atggatgtca atccgacttt actcttcttg aaagttccag cgcaaaatgc
EPI3983289  atggatgtca atccgacttt acttttctta aaagtgccag cgcaagatgc
EPI3983249  atggatgtca atccgacttt acttttctta aaagtgccag cgcaagatgc
EPI3983241  atggatgtca atccgacttt acttttctta aaagtgccag cgcaagatgc
EPI3983265  ?????????? ?????????? ?????????? ?????????? ????????gc
EPI3701789  atggatgtca atccgacttt actcttcttg aaagttccag cgcaaaatgc
EPI3983257  atggatgtca atccgacttt acttttctta aaagtgccag cgcaagatgc
EPI3701741  atggatgtca atccgacttt actcttcttg aaagttccag cgcaaaatgc
EPI3982900  atggatgtca atccgacttt acttttctta aaagtgccag cgcaagatgc
EPI3701378  atggatgtca atccgacttt actcttcttg aaagttccag cgcaaaatgc
EPI3982916  atggatgtca atccgacttt acttttctta aaagtgccag cgcaagatgc
EPI3701362  atggatgtca atccgacttt actcttcttg aaagttccag cgcaaaatgc
EPI4428786  atggatgtca atccgatctt acttttctta aaagtgccag cgcaagatgc
EPI3701410  atggatgtca atccgacttt actcttcttg aaagttccag cgcaaaatgc
EPI3982876  atggatgtca atccgacttt acttttctta aaagtgccag cgcaagatgc
EPI3701394  atggatgtca atccgacttt actcttcttg aaagttccag cgcaaaatgc
EPI3701322  atggatgtca atccgacttt actcttcttg aaagttccag cgcaaaatgc
EPI4428746  atggatgtca atccgacttt acttttctta aaagtgccag cgcaagatgc
EPI3982829  atggatgtca atccgacttt acttttctta aaagtgccag cgcaagatgc
EPI3701306  atggatgtca atccgacttt actcttcttg aaagttccag cgcaaaatgc
EPI4428723  atggatgtca atccgacttt acttttttta aaagtgccag cgcaagatgc
EPI3982797  atggatgtca atccgacttt acttttcttg aaagttccag cgcaaaatgc
EPI4428715  atggatgtca atccgacttt acttttctta aaagtgccag cgcaagatgc
EPI4428707  atggatgtca atccgacttt acttttctta aaagtgccag cgcaagatgc
EPI3983017  atggatgtca acccgacttt acttttctta aaagtgccag cgcaagatgc
EPI3983033  atggatgtca atccgacttt acttttctta aaagtgccag cgcaagatgc
EPI3982993  atggatgtca atccgacttt acttttctta aaagtgccag cgcaagatgc
EPI3701548  atggatgtca atccgacttt acttttcttg aaagttccag cgcaaaatgc
EPI3982985  atggatgtca atccgacttt acttttctta aaagtgccag cgcaagatgc
EPI2557237  atggatgtca atccgacttt acttttctta aaagtgccag cgcaagatgc
EPI3701532  atggatgtca atccgacttt acttttcttg aaagttccag cgcaaaatgc
EPI3983001  atggatgtca atccgacttt acttttctta aaagtgccag cgcaagatgc
EPI3701442  atggatgtca atccgacttt actcttcttg aaagttccag cgcaaaatgc
EPI3982977  atggatgtca atccgacttt acttttctta aaagtgccag cgcaagatgc
EPI3982932  atggatgtca atccgacttt acttttctta aaagtgccag cgcaagatgc
EPI3701482  atggatgtca atccgacttt actcttcttg aaagttccag cgcaaaatgc
EPI3982945  atggatgtca atccgacttt acttttctta aaagtgccag cgcaagatgc
EPI3983665  atggatgtca atccgacttt acttttctta aaagtgccag cgcaagatgc
EPI3702150  atggatgtca atccgacttt actcttcttg aaagttccag cgcaaaatgc
EPI3983681  atggatgtca atccgacttt acttttctta aaagtgccag cgcaagatgc
EPI3702134  atggatgtca atccgacttt actcttcttg aaagttccag cgcaaaatgc
EPI2557245  atggatgtca atccgacttt acttttctta aaagtgccag cgcaagatgc
EPI3983601  atggatgtca atccgacttt acttttctta aaagtgccag cgcaagatgc
EPI3702086  atggatgtca atccgacttt actcttcttg aaagttccag cgcaaaatgc
EPI3983569  atggatgtca atccgacttt acttttctta aaagtgccag cgcaagatgc
EPI3702283  atggatgtca atccgacttt actcttcttg aaagttccag cgcaaaatgc
EPI3702275  atggatgtca atccgacttt actcttcttg aaagttccag cgcaaaatgc
EPI3702267  atggatgtca atccgacttt actcttcttg aaagttccag cgcaaaatgc
EPI3983801  atggatgtca atccgacttt acttttctta aaagtgccag cgcaagatgc
EPI3702259  atggatgtca atccgacttt actcttcttg aaagttccag cgcaaaatgc
EPI3702307  atggatgtca atccgacttt actcttcttg aaagttccag cgcaaaatgc
EPI3702299  atggatgtca atccgacttt actcttcttg aaagttccag cgcaaaatgc
EPI3702291  atggatgtca atccgacttt actcttcttg aaagttccag cgcaaaatgc
EPI3702219  atggatgtca atccgacttt actcttcttg aaagttccag cgcaaaatgc
EPI3702243  atggatgtca atccgacttt actcttcttg aaagttccag cgcaaaatgc
EPI3702235  atggatgtca atccgacttt actcttcttg aaagttccag cgcaaaatgc
EPI3702227  atggatgtca atccgacttt actcttcttg aaagttccag cgcaaaatgc
EPI3983409  atggatgtca atccgacttt acttttctta aaagtgccag cgcaagatgc
EPI3983401  atggatgtca atccgacttt acttttctta aaagtgccag cgcaagatgc
EPI3983425  atggatgtca atccgacttt acttttctta aaagtgccag cgcaagatgc
EPI3983377  atggatgtca atccgacttt acttttctta aaagtgccag cgcaagatgc
EPI3983369  atggatgtca atccgacttt acttttctta aaagtgccag cgcaagatgc
EPI3983393  atggatgtca atccgacttt acttttctta aaagtgccag cgcaagatgc
EPI2773540  atggatgtca atccgacttt acttttctta aaagtgccag cgcaagatgc
EPI3701910  atggatgtca atccgacttt actcttcttg aaagttccag cgcaaaatgc
EPI3983337  atggatgtca atccgacttt acttttctta aaagtgccag cgcaagatgc
EPI3983361  atggatgtca atccgacttt acttttctta aaagtgccag cgcaagatgc
EPI3983353  atggatgtca atccgacttt acttttctta aaagtgccag cgcaagatgc
EPI3983313  atggatgtca atccgacttt acttttctta aaagtgccag cgcaagatgc
EPI3983321  atggatgtca atccgacttt acttttctta aaagtgccag cgcaagatgc
EPI3701846  atggatgtca atccgacttt actcttcttg aaagtcccag cgcaaaatgc
EPI3702029  atggatgtca atccgacttt actcttcttg aaagttccag cgcaaaatgc
EPI3983545  atggatgtca atccgacttt acttttctta aaagtgccag cgcaagatgc
EPI3983505  atggatgtca atccgacttt acttttctta aaagtgccag cgcaagatgc
EPI3572846  atggatgtca atccgacctt actcttcttg aaagttccag cgcaaaatgc
EPI3983481  atggatgtca atccgacttt acttttctta aaagtgccag cgcaaRatgc
EPI3701997  atggatgtca atccgacttt actcttcttg aaagttccag cgcaaaatgc
EPI3983433  atggatgtca atccgacttt acttttctta aaagtgccag cgcaagatgc
EPI3983457  atggatgtca atccgacttt acttttctta aaagtgccag cgcaagatgc
EPI3701981  atggatgtca atccgacttt actcttcttg aaagttccag cgcaaaatgc
EPI3984175  atggatgtca atccgacttt acttttctta aaagtgccag cgcaagatgc
EPI3702667  atggatgtca atccgacttt actcttcttg aaagttccag cgcaaaatgc
EPI3984167  atggatgtca atccgacttt acttttctta aaagtgccag cgcaagatgc
EPI3702659  atggatgtca atccgacttt actcttcttg aaagttccag cgcaaaatgc
EPI3702651  atggatgtca atccgacttt actcttcttg aaagttccag cgcaaaatgc
EPI3984183  atggatgtca atccgacttt acttttctta aaagtgccag cgcaagatgc
EPI3702643  atggatgtca atccgacttt actcttcttg aaagttccag cgcaaaatgc
EPI3702699  atggatgtca atccgacttt actcttcttg aaagttccag cgcaaaatgc
EPI3984135  atggatgtca atccgacttt acttttctta aaagtgccag cgcaagatgc
EPI3702691  atggatgtca atccgacttt actcttcttg aaagttccag cgcaaaatgc
EPI3702683  atggatgtca atccgacttt actcttcttg aaagttccag cgcaaaatgc
EPI3984151  atggatgtca atccgacttt acttttctta aaagtgccag cgcaagatgc
EPI3702675  atggatgtca atccgacttt actcttcttg aaagttccag cgcaaaatgc
EPI3702603  atggatgtca atccgacttt actcttcttg aaagttccag cgcaaaatgc
EPI3702595  atggatgtca atccgacttt actcttcttg aaagttccag cgcaaaatgc
EPI3984127  atggatgtca atccgacttt acttttctta aaagtgccag cgcaagatgc
EPI3702587  atggatgtca atccgacttt actcttcttg aaagttccag cgcaaaatgc
EPI3984119  atggatgtca atccgacttt acttttctta aaagtgccag cgcaagatgc
EPI3702579  atggatgtca atccgacttt actcttcttg aaagttccag cgcaaaatgc
EPI3984079  atggatgtca atccgacttt acttttctta aaagtgccag cgcaagatgc
EPI3984071  atggatgtca atccgacttt acttttctta aaagtgccag cgcaagatgc
EPI2469495  atggatgtca atccgacttt acttttctta aaagtgccag cgcaagatgc
EPI3984087  atggatgtca atccgacttt acttttctta aaagtgccag cgcaagatgc
EPI3702611  atggatgtca atccgacttt actcttcttg aaagttccag cgcaaaatgc
EPI3702795  atggatgtca atccgacttt actcttcttg aaagttccag cgcaaaatgc
EPI3984295  atggatgtca atccgacttt acttttctta aaagtgccag cgcaagatgc
EPI3702787  atggatgtca atccgacttt actcttcttg aaagttccag cgcaaaatgc
EPI3702827  atggatgtca atccgacttt actcttcttg aaagttccag cgcaaaatgc
EPI3984271  atggatgtca atccgacttt acttttctta aaagtgccag cgcaagatgc
EPI3702819  atggatgtca atccgacttt actcttcttg aaagttccag cgcaaaatgc
EPI3984263  atggatgtca atccgacttt acttttctta aaagtgccag cgcaagatgc
EPI3702731  atggatgtca atccgacttt actcttcttg aaagttccag tgcaaaatgc
EPI3702723  atggatgtca atccgacttt actcttcttg aaagttccag cgcaaaatgc
EPI3984255  atggatgtca atccgacttt acttttctta aaagtgccag cgcaagatgc
EPI3702715  atggatgtca atccgacttt actcttcttg aaagttccag cgcaaaatgc
EPI3702707  atggatgtca atccgacttt actcttcttg aaagttccag cgcaaaatgc
EPI3702755  atggatgtca atccgacttt actcttcttg aaagttccag cgcaaaatgc
EPI3702747  atggatgtca atccgacttt actcttcttg aaagttccag cgcaaaatgc
EPI3702739  atggatgtca atccgacttt actcttcttg aaagttccag tgcaaaatgc
EPI3983911  atggatgtca atccgacttt acttttctta aaagtgccag cgcaagatgc
EPI3983935  ?????????? ?????????? ?????????? ?????????? ??????????
EPI3702387  atggatgtca atccgacttt actcttcttg aaagttccag cgcaaaatgc
EPI3702443  atggatgtca atccgacttt actcttcttg aaagttccag cgcaaaatgc
EPI3702435  atggatgtca atccgacttt actcttcttg aaagttccag cgcaaaatgc
EPI3702347  atggatgtca atccgacttt actcttcttg aaagttccag cgcaaaatgc
EPI2053879  atggatgtca atccgacttt acttttctta aaagtgccag cgcaaaatgc
EPI3983847  atggatgtca atccgacttt acttttctta aaagtgccag cgcaagatgc
EPI3702339  atggatgtca atccgacttt actcttcttg aaagttccag cgcaaaatgc
EPI2053871  atggatgtca atccgacttt acttttctta aaagtgccag cgcaaaatgc
EPI3983871  atggatgtca atccgacttt acttttctta aaagtgccag cgcaagatgc
EPI3983863  atggatgtca atccgacttt acttttctta aaagtgccag cgcaagatgc
EPI3983815  atggatgtca atccgacttt acttttctta aaagtgccag cgcaagatgc
EPI3702371  atggatgtca atccgacttt actcttcttg aaagttccag cgcaaaatgc
EPI3702363  atggatgtca atccgacttt actcttcttg aaagttccag cgcaaaatgc
EPI3702355  atggatgtca atccgacttt actcttcttg aaagttccag cgcaaaatgc
EPI3984047  atggatgtca atccgacttt acttttctta aaagtgccag cgcaagatgc
EPI3702539  atggatgtca atccgacttt actcttcttg aaagttccag cgcaaaatgc
EPI3702515  atggatgtca atccgacttt actcttcttg aaagttccag tgcaaaatgc
EPI2053919  atggatgtca atccgacttt acttttctta aaagtgccag cgcaaaatgc
EPI3702571  atggatgtca atccgacttt acttttcttg aaagttccag cgcaaaatgc
EPI2053911  atggatgtca atccgacttt acttttctta aaagtgccag cgcaaaatgc
EPI3702563  atggatgtca atccgacttt actcttcttg aaagttccag cgcaaaatgc
EPI2053903  atggatgtca atccgacttt acttttctta aaagtgccag cgcaaaatgc
EPI2053895  atggatgtca atccgacttt acttttcttg aaagttccag cgcaaaatgc
EPI3702547  atggatgtca atccgacttt acttttcttg aaagttccag cgcaaaatgc
EPI2557253  atggatgtca atccgactct acttttctta aaagtgccag cgcaagatgc
EPI3983983  atggatgtca atccgacttt acttttctta aaagtgccag cgcaagatgc
EPI3702475  atggatgtca atccgacttt actcttcttg aaagttccag cgcaaaatgc
EPI3983999  atggatgtca atccgacttt acttttctta aaagtgccag cgcaagatgc
EPI3702499  atggatgtca atccgacttt actcttcttg aaagttccag cgcaaaatgc
EPI3983967  atggatgtca atccgacttt acttttctta aaagtgccag cgcaagatgc
EPI3707179  atggatgtca atccgacttt actcttcttg aaagttccag cgcaaaatgc
EPI3707171  atggatgtca atccgacttt actcttcttg aaggttccag cgcaaaatgc
EPI2702883  atggatgtca atccgacttt acttttctta aaagtgccag cgcaaaatgc
EPI3707163  atggatgtca atccgacttt actcttcttg aaggttccag cgcaaaatgc
EPI3707155  atggatgtca atccgacttt actcttcttg aaagttccag cgcaaaatgc
EPI2702892  atggatgtca atccgacttt acttttctta aaagtgccag cgcaaaatgc
EPI3707211  atggatgtca atccgacttt actcttcttg aaagttccag cgcaaaatgc
EPI2702841  atggatgtca atccgacttt acttttctta aaagtgccag cgcaaaatgc
EPI3707203  atggatgtca atccgacttt actcttcttg aaagttccag cgcaaaatgc
EPI2702851  atggatgtca atccgacttt acttttctta aaagtgccag cgcaaaatgc
EPI2702860  atggatgtca atccgacttt acttttctta aaagtgccag cgcaaaatgc
EPI2464384  atggatgtca atccgacttt acttttctta aaagtgccag tgcaagatgc
EPI2464392  atggat???? ?????????? ?????tctta aaagtgccag cgcaagatgc
EPI3707099  atggatgtca atccgacttt actcttcttg aaagttccag cgcaaaatgc
EPI2464368  atggatgtca atccgacttt acttttctta aaagtgccag cgcaagatgc
EPI2702956  atggatgtca atccgacttt acttttctta aaagtgccag cgcaaaatgc
EPI2464376  atggatgtca acccgactct acttttctta aaagtgccag cgcaagatgc
EPI2464352  ?????????? ?????????? ?????????? ?????????? ??????????
EPI3707139  atggatgtca atccgacttt actcttcttg aaagttccag cgcaaaatgc
EPI2702915  atggatgtca atccgacttt acttttctta aaagtgccag cgcaaaatgc
EPI2464360  atggatgtca atccgacttt acttttctta aaagtgccag cgcaagatgc
EPI2702922  atggatgtca atccgacttt acttttctta aaagtgccag cgcaaaatgc
EPI3707123  atggatgtca atccgacttt actcttcttg aaagttccag cgcaaaatgc
EPI2702924  atggatgtca atccgacttt acttttctta aaagtgccag cgcaaaatgc
EPI2702749  atggatgtca atccgacttt acttttctta aaagtgccag cgcaaaatgc
EPI2702761  atggatgtca atccgacttt acttttctta aaagtgccag cgcaaaatgc
EPI2702724  atggatgtca atccgacttt acttttctta aaagtgccag cgcaaaatgc
EPI2702725  atggatgtca atccgacttt acttttctta aaagtgccag cgcaaaatgc
EPI2702736  atggatgtca atccgacttt acttttctta aaagtgccag cgcaaaatgc
EPI2702809  atggatgtca atccgacttt acttttctta aaagtgccag cgcaaaatgc
EPI2702819  atggatgtca atccgacttt acttttctta aaagtgccag cgcaaaatgc
EPI3707219  atggatgtca atccgacttt actcttcttg aaagttccag cgcaaaatgc
EPI2702829  atggatgtca atccgacttt acttttctta aaagtgccag cgcaaaatgc
EPI2702773  atggatgtca acccgacttt acttttctta aaagtgccag cgcaaaatgc
EPI3707267  atggatgtca atccgacttt actcttcttg aaagttccag cgcaaaatgc
EPI2702784  atggatgtca atccgacttt acttttctta aaagtgccag cgcaaaatgc
EPI3707251  atggatgtca atccgacttt actcttcttg aaagttccag cgcaaaatgc
EPI2702797  atggatgtca atccgacttt acttttctta aaagtgccag cgcaaaatgc
EPI2703127  atggatgtca atccgacttt actcttcttg aaagttccag cgcaaaatgc
EPI3707011  atggatgtca atccgacttt actcttcttg aaagttccag cgcaaaatgc
EPI2703129  atggatgtca atccgacttt acttttctta aaagtgccag cgcaaaatgc
EPI2703101  atggatgtca atccgacttt acttttctta aaagtgccag cgcaaaatgc
EPI2703104  atggatgtca atccgacttt actcttcttg aaagttccag cgcaaaatgc
EPI2703125  atggatgtca atccgacttt acttttctta aaagtgccag cgcaaaatgc
EPI2703199  atggatgtca atccgacttt acttttctta aaagtgccag cgcaaaatgc
EPI2703204  atggatgtca atccgacttt acttttctta aaagtgccag cgcaaaatgc
EPI3706931  atggatgtca atccgacttt actcttcttg aaagttccag cgcaaaatgc
EPI2703217  atggatgtca atccgacttt actcttcttg aaagttccag cgcaaaatgc
EPI2703153  atggatgtca atccgacttt acttttctta aaagtgccag cgcaaaatgc
EPI3706979  atggatgtca atccgacttt actcttcttg aaagttccag cgcaaaatgc
EPI2703173  atggatgtca atccgacttt acttttctta aaagtgccag cgcaaaatgc
EPI3706963  atggatgtca atccgacttt actcttcttg aaagttccag cgcaaaatgc
EPI2703178  atggatgtca atccgacttt acttttctta aaagtgccag cgcaaaatgc
EPI3707051  atggatgtca atccgacttt actcttcttg aaagttccag cgcaaaatgc
EPI2703001  atggatgtca atccgacttt acttttctta aaagtgccag cgcaaaatgc
EPI3707043  atggatgtca atccgacttt actcttcttg aaagttccag cgcaaaatgc
EPI3707035  atggatgtca atccgacttt actcttcttg aaagttccag cgcaaaatgc
EPI2703018  atggatgtca atccgacttt acttttctta aaagtgccag cgcaaaatgc
EPI3707027  atggatgtca atccgacttt actcttcttg aaagttccag cgcaaaatgc
EPI2703019  atggatgtca atccgacttt acttttctta aaagtgccag cgcaaaatgc
EPI2702969  atggatgtca atccgacttt acttttctta aaagtgccag cgcaaaatgc
EPI3707075  atggatgtca atccgacttt actcttcttg aaagttccag cgcaaaatgc
EPI2702981  atggatgtca atccgacttt acttttctta aaagtgccag cgcaaaatgc
EPI3707067  atggatgtca atccgacttt actcttcttg aaagttccag cgcaaaatgc
EPI2702986  atggatgtca atccgacttt actcttcttg aaagttccag cgcaaaatgc
EPI3707059  atggatgtca atccgacttt actcttcttg aaagttccag cgcaaaatgc
EPI2702987  atggatgtca atccgacttt actcttcttg aaagttccag cgcaaaatgc
EPI2703065  atggatgtca atccgacttt acttttctta aaagtgccag cgcaaaatgc
EPI2703077  atggatgtca atccgacttt acttttctta aaagtgccag cgcaaaatgc
EPI2703082  atggatgtca atccgacttt acttttctta aaagtgccag cgcaaaatgc
EPI4184773  atggatgtca atccgacctt actcttcttg aaagttccag cgcaaaatgc
EPI2703034  atggatgtca atccgacttt acttttctta aaagtgccag cgcaaaatgc
EPI2703046  atggatgtca atccgacttt acttttctta aaagtgccag cgcaaaatgc
EPI2703050  atggatgtca atccgacttt acttttctta aaagtgccag cgcaaaatgc
EPI2703051  atggatgtca atccgacttt acttttctta aaagtgccag cgcaaaatgc
EPI3555297  atggatgtca atccgacttt acttttcttg aaggttccag cgcaaaatgc
EPI2703392  atggatgtca atccgacttt acttttctta aaagtgccag cgcaaaatgc
EPI3555952  atggatgtca atccgacttt acttttcttg aaggttccag cgcaaaatgc
EPI2703393  atggatgtca atccgacttt acttttctta aaagtgccag cgcaagatgc
EPI2703396  atggatgtca atccgacttt acttttctta aaagtgccag cgcaaaatgc
EPI3555316  atggatgtca atccgacttt acttttcttg aaggttccag cgcaaaatgc
EPI2703410  atggatgtca atccgacttt acttttctta aaagtgccag cgcaaaatgc
EPI3555323  atggatgtca atccgacttt acttttcttg aaggttccag cgcaaaatgc
EPI2703361  atggatgtca atccgacttt acttttcttg aaagttccag cgcaaaatgc
EPI2703364  atggatgtca atccgacttt acttttctta aaagtgccag cgcaaaatgc
EPI2703378  atggatgtca atccgacttt acttttctta aaagtgccag cgcaaaatgc
EPI3555251  ?????????? ?????????? ?????????? ?????????? ??????????
EPI2263760  atggatgtca atccgacttt acttttcttg aaagttccag cgcaaaatgc
EPI2263768  atggatgtca atccgacttt acttttcttg aaggttccag cgcaaaatgc
EPI2703460  atggatgtca atccgacttt acttttctta aaagtgccag cgcaaaatgc
EPI2703473  atggatgtca atccgacttt acttttctta aaagtgccag cgcaaaatgc
EPI2263784  atggatgtca atccgacttt actcttcttg aaagttccag cgcaaaatgc
EPI2703423  atggatgtca atccgacttt acttttctta aaagtgccag cgcaaaatgc
EPI2263792  atggatgtca atccgacttt acttttcttg aaagttccag cgcaaaatgc
EPI3555277  atggatgtca atccgacttt acttttcttg aaggttccag cgcaaaatgc
EPI2703425  atggatgtca atccgacttt acttttctta aaagtgccag cgcaaaatgc
EPI2263800  atggatgtca atccgacttt acttttctta aaagtgccag cgcaaaatgc
EPI2703428  atggatgtca atccgacttt acttttctta aaagtgccag cgcaaaatgc
EPI3555290  atggatgtca atccgacttt acttttcttg aaggttccag cgcaaaatgc
EPI2703442  atggatgtca atccgacttt acttttctta aaagtgccag cgcaaaatgc
EPI2703262  atggatgtca atccgacttt acttttctta aaagtgccag cgcaaaatgc
EPI2263696  atggatgtca atccgacttt acttttcttg aaagttccag cgcaaaatgc
EPI2703265  atggatgtca atccgacttt acttttctta aaagtgccag cgcaaaatgc
EPI2263704  atggatgtca atccgacttt acttttcttg aaagttccag cgcaaaatgc
EPI2703268  atggatgtca atccgacttt actcttcttg aaagttccag cgcaaaatgc
EPI2263712  atggatgtca atccgacttt acttttctta aaagtgccag cgcaaaatgc
EPI2263720  atggatgtca atccgacctt acttttcttg aaagttccag cgcaaaatgc
EPI3555427  atggatgtca atccgacttt acttttcttg aaggttccag cgcaaaatgc
EPI2703230  atggatgtca atccgacttt acttttctta aaagtgccag cgcaaaatgc
EPI2263736  atggatgtca atccgacttt acttttcttg aaagttccag cgcaaaatgc
EPI2703236  atggatgtca atccgacttt actcttcttg aaagttccag cgcaaaatgc
EPI2263744  atggatgtca atccgacttt acttttctta aaagtgccag cgcaaaatgc
EPI2703250  atggatgtca atccgacttt acttttctta aaagtgccag cgcaaaatgc
EPI2263752  atggatgtca atccgacttt acttttcttg aaagttccag cgcaaaatgc
EPI2703326  atggatgtca atccgacttt acttttctta aaagtgccag cgcaaaatgc
EPI2703328  atggatgtca atccgacttt acttttctta aaagtgccag cgcaaaatgc
EPI2263640  atggatgtca atccgacttt acttttcttg aaagttccag cgcaaaatgc
EPI2703332  atggatgtca atccgacttt actcttcttg aaagttccag cgcaaaatgc
EPI2263648  atggatgtca atccgacttt acttttcttg aaagttccag cgcaaaatgc
EPI2703346  atggatgtca atccgacttt acttttctta aaagtgccag cgcaaaatgc
EPI2263656  atggatgtca atccgacttt acttttctta aaagtgccag cgcaaaatgc
EPI2703294  atggatgtca atccgacttt acttttcttg aaagttccag cgcaaaatgc
EPI2263664  atggatgtca atccgacttt acttttctta aaagtgccag cgcaaaatgc
EPI2703297  atggatgtca atccgacttt acttttctta aaagtgccag cgcaaaatgc
EPI2703300  atggatgtca atccgacttt actcttcttg aaagttccag cgcaaaatgc
EPI2703314  atggatgtca atccgacttt actcttcttg aaagttccag cgcaaaatgc
EPI2263688  atggatgtca atccgacttt acttttcttg aaagttccag cgcaaaatgc
EPI2703643  atggatgtca atccgacttt acttttctta aaagtgccag cgcaaaatgc
EPI2703656  atggatgtca atccgacttt acttttctta aaagtgccag cgcaaaatgc
EPI2703672  atggatgtca atccgacttt acttttctta aaagtgccag cgcaaaatgc
EPI2263608  atggatgtca atccgacttt acttttcttg aaagttccag cgcaaaatgc
EPI2703624  atggatgtca atccgacttt actcttcttg aaagttccag cgcaaaatgc
EPI2263616  atggatgtca atccgacttt acttttcttg aaagttccag cgcaaaatgc
EPI2703640  atggatgtca atccgacttt acttttctta aaagtgccag cgcaaaatgc
EPI2703705  atggatgtca atccgacttt acttttctta aaagtgccag cgcaaaatgc
EPI2703707  atggatgtca atccgacttt acttttctta aaagtgccag cgcaaaatgc
EPI2703720  atggatgtca atccgacttt acttttctta aaagtgccag cgcaaaatgc
EPI2703736  atggatgtca atccgacttt acttttctta aaagtgccag cgcaaaatgc
EPI2703675  atggatgtca atccgacttt acttttcttg aaagttccag cgcaaaatgc
EPI2703704  atggatgtca atccgacttt acttttctta aaagtgccag cgcaaaatgc
EPI3555198  atggatgtca atccgacttt acttttcttg aaggtcccag cgcaaaatgc
EPI2703509  atggatgtca atccgacttt acttttctta aaagtgccag cgcaaaatgc
EPI2703520  atggatgtca atccgacttt acttttctta aaagtgccag cgcaaaatgc
EPI2703532  atggatgtca atccgacttt acttttctta aaagtgccag cgcaaaatgc
EPI3555219  atggatgtca atccgacttt acttttcttg aaggttccag cgcaaaatgc
EPI3555226  atggatgtca atccgacttt acttttcttg aaggttccag cgcaaaatgc
EPI2703484  atggatgtca atccgacttt acttttcttg aaagttccag cgcaaaatgc
EPI3555233  atggatgtca atccgacttt acttttcttg aaggttccag cgcaaaatgc
EPI2703485  atggatgtca atccgacttt acttttctta aaagtgccag cgcaaaatgc
EPI2703497  atggatgtca atccgacttt acttttctta aaagtgccag cgcaaaatgc
EPI3555244  atggatgtca atccgacttt acttttcttg aaggttccag cgcaaaatgc
EPI2703581  atggatgtca atccgacttt actcttcttg aaagttccag cgcaaaatgc
EPI2703592  atggatgtca atccgacttt acttttctta aaagtgccag cgcaaaatgc
EPI2703545  atggatgtca atccgacttt acttttctta aaagtgccag cgcaaaatgc
EPI3555184  atggatgtca atccgacttt acttttcttg aaggtcccag cgcaaaatgc
EPI2703557  atggatgtca atccgacttt acttttctta aaagtgccag cgcaaaatgc
EPI2703569  atggatgtca atccgacttt acttttctta aaagtgccag cgcaaaatgc
EPI2703893  atggatgtca atccgacttt acttttctta aaagtgccag cgcaaaatgc
EPI2263552  atggatgtca atccgacttt acttttctta aaagtgccag cgcaaaatgc
EPI2703902  atggatgtca atccgacttt acttttctta aaagtgccag cgcaaaatgc
EPI2263560  atggatgtca atccgacttt acttttcttg aaagttccag cgcaaaatgc
EPI2263568  atggatgtca atccgacttt acttttcttg aaagttccag cgcaaaatgc
EPI2703917  atggatgtca atccgacttt acttttcttg aaagttccag cgcaaaatgc
EPI2703866  atggatgtca atccgacttt acttttctta aaagtgccag cgcaaaatgc
EPI2703867  atggatgtca atccgacttt acttttctta aaagtgccag cgcaaaatgc
EPI2263592  atggatgtca atccgacttt acttttcttg aaagttccag cgcaaaatgc
EPI2703878  atggatgtca atccgacttt acttttctta aaagtgccag cgcaaaatgc
EPI2263600  atggatgtca atccgacttt acttttcttg aaagttccag cgcaaaatgc
EPI2703892  atggatgtca atccgacttt actcttcttg aaagttccag cgcaaaatgc
EPI2703964  atggatgtca atccgacttt acttttctta aaagtgccag cgcaaaatgc
EPI2427779  atggatgtca atccgacttt acttttctta aaagtgccag cgcaaaatgc
EPI2263488  atggatgtca atccgacttt acttttcttg aaagttccag cgcaaaatgc
EPI2703965  atggatgtca atccgacttt acttttctta aaagtgccag cgcaaaatgc
EPI2427787  atggatgtca atccgacttt acttttctta aaagtgccag cgcaaaatgc
EPI2263496  atggatgtca atccgacttt acttttctta aaagtgccag cgcaagatgc
EPI2703974  atggatgtca atccgacttt acttttctta aaagtgccag cgcaaaatgc
EPI2703988  atggatgtca atccgacttt acttttctta aaagtgccag cgcaaaatgc
EPI2427800  atggatgtca atccgacttt acttttctta aaagtgccag cgcaaaatgc
EPI2263512  atggatgtca atccgacttt actcttcttg aaagttccag cgcaaaatgc
EPI2703926  atggatgtca atccgacttt acttttctta aaagtgccag cgcaaaatgc
EPI2703941  atggatgtca atccgacttt acttttcttg aaagttccag cgcaaaatgc
EPI2427763  atggatgtca atccgacttt acttttctta aaagtgccag cgcaaaatgc
EPI2263536  atggatgtca atccgacttt acttttctta aaagttccag cgcaaaatgc
EPI3054377  atggatgtca atccgacttt actcttctta aaagtgccag cgcaaaatgc
EPI2703950  atggatgtca atccgacttt acttttctta aaagtgccag cgcaaaatgc
EPI2427771  atggatgtca atccgacttt acttttctta aaagtgccag cgcaaaatgc
EPI2263544  atggatgtca atccgacttt acttttctta aaagtgccag cgcaaaatgc
EPI2703770  atggatgtca atccgacttt acttttctta aaagtgccag cgcaaaatgc
EPI2263424  atggatgtca atccgacttt acttttctta aaagtgccag cgcaaaatgc
EPI2427842  atggatgtca atccgacttt acttttctta aaagtgccag cgcaaaatgc
EPI2263432  atggatgtca atccgacttt acttttcttg aaagttccag cgcaaaatgc
EPI3054393  atggacgtca atccgacttt acttttctta aaagtgccag cgcaagatgc
EPI2703784  atggatgtca atccgacttt acttttctta aaagtgccag cgcaaaatgc
EPI2263440  atggatgtca atccgacttt acttttcttg aaagttccag cgcaaaatgc
EPI3054401  atggatgtca atccgacttt actcttctta aaagtgccag cgcaaaatgc
EPI2703799  atggatgtca atccgacttt acttttctta aaagtgccag cgcaaaatgc
EPI2427852  atggatgtca atccgacttt acttttctta aaagtgccag cgcaaaatgc
EPI2703737  atggatgtca atccgacttt acttttcttg aaagttccag cgcaaaatgc
EPI2427808  atggatgtca atccgacttt acttttctta aaagtgccag cgcaaaatgc
EPI2703739  atggatgtca atccgacttt acttttctta aaagtgccag cgcaaaatgc
EPI2427816  atggatgtca atccgacttt acttttctta aaagtgccag cgcaaaatgc
EPI2263464  atggatgtca atccgacttt acttttcttg aaagttccag cgcaaaatgc
EPI2427824  atggatgtca atccgacttt acttttctta aaagtgccag cgcaaaatgc
EPI2703768  atggatgtca atccgacttt acttttctta aaagtgccag cgcaaaatgc
EPI2427832  atggatgtca atccgacttt acttttctta aaagtgccag cgcaaaatgc
EPI2703834  atggatgtca atccgacttt acttttctta aaagtgccag cgcaaaatgc
EPI2427885  atggatgtca atccgacttt acttttctta aaagtgccag cgcaaaatgc
EPI2703835  atggatgtca atccgacttt acttttctta aaagtgccag cgcaaaatgc
EPI2427893  atggatgtca atccgacttt acttttctta aaagtgccag cgcaaaatgc
EPI2427901  atggatgtca atccgacttt acttttctta aaagtgccag cgcaaaatgc
EPI2427909  atggatgtca atccgacttt acttttctta aaagtgccag cgcaaaatgc
EPI2703803  atggatgtca atccgacttt acttttctta aaagtgccag cgcaaaatgc
EPI2427867  atggatgtca atccgacttt acttttctta aaagtgccag cgcaaaatgc
EPI2263400  atggatgtca atccgacttt acttttcttg aaagttccag cgcaaaatgc
EPI2703815  atggatgtca atccgacttt acttttctta aaagtgccag cgcaaaatgc
EPI2263408  atggatgtca atccgacttt acttttcttg aaagttccag cgcaaaatgc
EPI2703832  atggatgtca atccgacttt acttttctta aaagtgccag cgcaaaatgc
EPI2263416  atggatgtca atccgacttt acttttcttg aaagttccag cgcaaaatgc
EPI2704151  atggatgtca atccgacttt actcttcttg aaagttccag cgcaaaatgc
EPI2704158  atggatgtca atccgacttt actcttcttg aaagttccag cgcaaaatgc
EPI2704171  atggatgtca atccgacttt acttttctta aaagtgccag cgcaaaatgc
EPI2704119  atggatgtca atccgacttt acttttctta aaagtgccag cgcaaaatgc
EPI2704127  atggatgtca atccgacttt actcttcttg aaagttccag cgcaaaatgc
EPI2427919  atggatgtca atccgacttt acttttctta aaagtgccag cgcaaaatgc
EPI1859801  atggatgtca atccgacttt acttttctta aaagtgccag cgcaaaatgc
EPI1925370  atggatgtca atccgacttt acttttctta aaagtgccag cgcaagatgc
EPI2427928  atggatgtca atccgacttt acttttctta aaagtgccag cgcaaaatgc
EPI2120773  atggatgtca atccgacttt acttttctta aaagtgccag cgcaagatgc
EPI2120781  atggatgtca atccgacttt acttttctta aaagtgccag cgcaagatgc
EPI2704235  atggatgtca atccgacttt acttttctta aaagtgccag cgcaaaatgc
EPI2704242  atggatgtca atccgacttt acttttctta aaagtgccag cgcaaaatgc
EPI2427996  atggatgtca atccgacttt acttttctta aaagtgccag cgcaaaatgc
EPI2120765  atggatgtca atccgacttt acttttctta aaagtgccag cgcaagatgc
EPI2704183  atggatgtca atccgacttt actcttcttg aaagttccag cgcaaaatgc
EPI2427945  atggatgtca atccgacttt acttttctta aaagtgccag cgcaaaatgc
EPI2704190  atggatgtca atccgacttt actcttcttg aaagttccag cgcaaaatgc
EPI2427953  atggatgtca atccgacttt acttttctta aaagtgccag cgcaaaatgc
EPI2427961  atggatgtca atccgacttt acttttctta aaagtgccag cgcaaaatgc
EPI2120789  atggatgtca atccgacttt acttttctta agagtgccag cgcaagatgc
EPI2427969  atggatgtca atccgacttt acttttctta aaagtgccag cgcaaaatgc
EPI2704042  atggatgtca atccgacttt acttttctta aaagtgccag cgcaaaatgc
EPI2704052  atggatgtca atccgacttt acttttctta aaagtgccag cgcaaaatgc
EPI2703989  atggatgtca atccgacttt acttttctta aaagtgccag cgcaaaatgc
EPI2428004  atggatgtca atccgacttt acttttctta aaagtgccag cgcaaaatgc
EPI2428012  atggatgtca atccgacttt acttttctta aaagtgccag cgcaaaatgc
EPI2428028  atggatgtca atccgacttt acttttctta aaagtgccag cgcaaaatgc
EPI3054369  atggatgtca atccgacttt actcttctta aaagtgccag cgcaaaatgc
EPI2428100  atggatgtca atccgacttt acttttctta aaagtgccag cgcaaaatgc
EPI2704106  atggatgtca atccgacttt acttttctta aaagtgccag cgcaaaatgc
EPI2428108  atggatgtca atccgacttt acttttctta aaagtgccag cgcaaaatgc
EPI2704116  atggatgtca atccgacttt acttttctta aaagtgccag cgcaaaatgc
EPI2428114  atggatgtca atccgacttt acttttctta aaagtgccag cgcaaaatgc
EPI2704054  atggatgtca atccgacttt acttttctta aaagtgccag cgcaaaatgc
EPI2428064  atggatgtca atccgacttt acttttctta aaagtgccag cgcaaaatgc
EPI2704063  atggatgtca atccgacttt actcttcttg aaagttccag cgcaaaatgc
EPI2428072  atggatgtca atccgacttt acttttctta aaagtgccag cgcaaaatgc
EPI2704074  atggatgtca atccgacttt acttttctta aaagtgccag cgcaaaatgc
EPI2428080  atggatgtca atccgacttt acttttctta aaagtgccag cgcaaaatgc
EPI3637872  atggatgtca atccgacttt acttttctta aaagtgccag cgcaagatgc
EPI2428088  atggatgtca atccgacttt acttttctta aaagtgccag cgcaaaatgc
EPI2704411  atggatgtca atccgacttt acttttctta aaagtgccag cgcaaaatgc
EPI2428141  atggatgtca atccgacttt acttttctta aaagtgccag cgcaaaatgc
EPI2428149  atggatgtca atccgactt? ?????????? ?????????? ??????????
EPI2428157  atggatgtca atccgacttt acttttctta aaagtgccag cgcaaaatgc
EPI2178644  atggatgtca atccgacttt acttttctta aaagtgccag cgcaagatgc
EPI2704383  atggatgtca atccgacttt acttttctta aaagtgccag cgcaaaatgc
EPI2704396  atggatgtca atccgacttt acttttctta aaagtgccag cgcaaaatgc
EPI2428126  atggatgtca atccgacttt acttttctta aaagtgccag cgcaaaatgc
EPI2428133  atggatgtca atccgacttt acttttctta aaagtgccag cgcaaaatgc
EPI2704475  atggatgtca atccgacttt acttttctta aaagtgccag cgcaaaatgc
EPI2704479  atggatgtca atccgacttt acttttctta aaagtgccag cgcaaaatgc
EPI2704491  atggatgtca atccgacttt acttttctta aaagtgccag cgcaaaatgc
EPI2704443  atggatgtca atccgacttt acttttctta aaagtgccag cgcaaaatgc
EPI2428176  atggatgtca atccgacttt acttttctta aaagtgccag cgcaaaatgc
EPI2704460  atggatgtca atccgacttt acttttctta aaagtgccag cgcaaaatgc
EPI2704281  atggatgtca atccgacttt acttttctta aaagtgccag cgcaaaatgc
EPI3884576  atggatgtca atccgactct acttttctta aaagtgccag cgcaagatgc
EPI2704284  atggatgtca atccgacttt actcttcttg aaagttccag cgcaaaatgc
EPI3884584  atggatgtca atccgacttt acttttcttg aaagtgccag cgcaaaatgc
EPI2704299  atggatgtca atccgacttt acttttctta aaagtgccag cgcaaaatgc
EPI2704248  atggatgtca atccgacttt actcttcttg aaagttccag cgcaaaatgc
EPI2704254  atggatgtca atccgacttt actcttcttg aaagttccag cgcaaaatgc
EPI2704267  atggatgtca atccgacttt acttttcttg aaagttccag cgcaaaatgc
EPI2704350  atggatgtca atccgacttt acttttctta aaagtgccag cgcaaaatgc
EPI2704371  atggatgtca atccgacttt acttttctta aaagtgccag cgcaaaatgc
EPI2704311  atggatgtca atccgacttt acttttctta aaagtgccag cgcaaaatgc
EPI2704335  atggatgtca atccgacttt acttttcttg aaagttccag cgcaaaatgc
EPI2018089  atggatgtca atccgacttt acttttctta aaagtgccag cgcaagatgc
EPI2018097  atggatgtca atccgacttt acttttctta aaagtgccag cgcaagatgc
EPI2018105  atggatgtca atccgacttt acttttctta aaagtgccag cgcaagatgc
EPI2018113  atggatgtca atccgacttt acttttctta aaagtgccag cgcaagatgc
EPI2704641  atggatgtca atccgacttt acttttctta aaagtgccag cgcaaaatgc
EPI2704653  atggatgtca atccgacttt actcttcttg aaagttccag cgcaaaatgc
EPI2704730  atggatgtca atccgacttt acttttctta aaagtgccag cgcaaaatgc
EPI2704754  atggatgtca atccgacttt acttttcttg aaagttccag cgcaaaatgc
EPI2704698  atggatgtca atccgacttt actcttcttg aaagttccag cgcaaaatgc
EPI2704535  atggatgtca atccgacttt acttttctta aaagtgccag cgcaaaatgc
EPI2704544  atggatgtca atccgacttt acttttctta aaagtgccag cgcaaaatgc
EPI2704559  atggatgtca atccgacttt acttttctta aaagtgccag cgcaaaatgc
EPI2704599  atggatgtca atccgacttt acttttctta aaagtgccag cgcaaaatgc
EPI2428213  atggatgtca atccgacttt acttttctta aaagtgccag cgcaaaatgc
EPI2428221  atggatgtca atccgacttt acttttctta aaagtgccag cgcaaaatgc
EPI2704625  atggatgtca atccgacttt acttttctta aaagtgccag cgcaaaatgc
EPI2428236  atggatgtca atccgacttt acttttctta aaagtgccag cgcaaaatgc
EPI2704567  atggatgtca atccgacttt acttttcttg aaagttccag cgcaaaatgc
EPI2428192  atggatgtca atccgacttt acttttctta aaagtgccag cgcaaaatgc
EPI2704589  atggatgtca atccgacttt actcttcttg aaagttccag cgcaaaatgc
EPI2704591  atggatgtca atccgacttt acttttctta aaagtgccag cgcaaaatgc
EPI2428205  atggatgtca atccgacttt acttttctta aaagtgccag cgcaaaatgc
EPI3806386  atggatgtca atccgacctt actcttcttg aaagttccag cgcaaaatgc
EPI3705227  atggatgtca atccgacttt acttttctta aaagtgccag cgcaaaatgc
EPI3705219  atggatgtca atccgacttt acttttctta aaagtgccag cgcaagatgc
EPI3806403  atggatgtca atccgacctt actcttcttg aaagttccag cgcaaaatgc
EPI3705211  atggatgtca atccgacttt acttttctta aaagtgccag cgcaaaatgc
EPI3806411  atggatgtca atccgacctt actcttcttg aaagttccag cgcaaaatgc
EPI3705203  atggatgtca atccgacttt acttttctta aaagtgccag cgcaaaatgc
EPI3705259  atggatgtca atccgacttt actcttcttg aaagttccag cgcaaaatgc
EPI3806361  atggatgtca atccgacctt actcttcttg aaagttccag cgcaaaatgc
EPI3705251  atggatgtca atccgacttt actcttcttg aaagttccag cgcaaaatgc
EPI3705243  atggatgtca atccgacttt acttttcttg aaagttccag cgcaaaatgc
EPI3705235  atggatgtca atccgacttt acttttctta aaagtgccag cgcaaaatgc
EPI3705163  atggatgtca atccgacttt acttttcttg aaagttccag cgcaaaatgc
EPI3705155  atggatgtca atccgacttt acttttcttg aaagttccag cgcaaaatgc
EPI3705147  atggatgtca atccgacttt acttttcttg aaagttccag cgcaaaatgc
EPI3806338  atggatgtca atccgacctt actcttcttg aaagttccag cgcaaaatgc
EPI3705195  atggatgtca atccgacttt acttttcttg aaagttccag cgcaaaatgc
EPI3705187  atggatgtca atccgacttt acttttctta aaagtgccag cgcaaaatgc
EPI3806313  ?????????? ????gacctt actcttcttg aaagttccag cgcaaaatgc
EPI3705355  atggatgtca atccgacttt acttttcttg aaagttccag cgcaaaatgc
EPI3705339  atggatgtca atccgacttt acttttcttg aaagttccag cgcaaaatgc
EPI3705331  atggatgtca atccgacttt acttttcttg aaagttccag cgcaaaatgc
EPI3705387  atggatgtca atccgacttt actcttcttg aaagttccag tgcaaaatgc
EPI3705379  atggatgtca atccgacttt actcttcttg aaagttccag cgcaaaatgc
EPI3705371  atggatgtca atccgacttt acttttctta aaagtgccag cgcaagatgc
EPI3705363  atggatgtca atccgacttt acttttctta aaagtgccag cgcaaaatgc
EPI3705291  atggatgtca atccgacttt acttttcttg aaagttccag cgcaaaatgc
EPI3705283  atggatgtca atccgacttt acttttcttg aaagttccag cgcaaaatgc
EPI3705275  atggatgtca atccgacttt acttttcttg aaagttccag cgcaaaatgc
EPI3705267  atggatgtca atccgacttt actcttcttg aaagttccag tgcaaaatgc
EPI3806419  atggatgtca atccgacctt actcttcttg aaagttccag cgcaaaatgc
EPI3705323  atggatgtca atccgacttt acttttcttg aaagttccag cgcaaaatgc
EPI3116469  atggatgtca atccgacttt acttttctta aaagtgccag cgcaagatgc
EPI3705307  atggatgtca atccgacttt acttttcttg aaagttccag cgcaaaatgc
EPI3806442  ?????????? ?????????? ?????????? ???gttccag cgcaaaatgc
EPI3704971  atggatgtca atccgacttt acttttcttg aaagttccag cgcaaaatgc
EPI3704963  atggatgtca atccgacttt acttttcttg aaagttccag cgcaaaatgc
EPI3704955  atggatgtca atccgacttt acttttcttg aaggttccag cgcaaaatgc
EPI3704947  atggatgtca atccgacttt acttttcttg aaagttccag cgcaaaatgc
EPI3705003  atggatgtca atccgacttt acttttcttg aaagttccag cgcaaaatgc
EPI3704995  atggatgtca atccgacttt acttttctta aaagtgccag cgcaaaatgc
EPI3704979  atggatgtca atccgacctt actcttcttg aaagttccag cgcaaaatgc
EPI3704899  atggatgtca atccgacttt acttttcttg aaagttccag cgcaaaatgc
EPI3704891  atggatgtca atccgacttt acttttcttg aaagttccag cgcaaaatgc
EPI3704939  atggatgtca atccgacttt acttttcttg aaagttccag cgcaaaatgc
EPI3704931  atggatgtca atccgacttt actcttcttg aaagttccag cgcaaaatgc
EPI3704923  atggatgtca atccgacttt actcttcttg aaagttccag cgcaaaatgc
EPI3704915  atggatgtca atccgacttt acttttctta aaagtgccag cgcaaaatgc
EPI3806256  atggatgtca atccgacctt actcttcttg aaagttccag cgcaaaatgc
EPI3806264  atggatgtca atccgacctt actcttcttg aaagttccag cgcaaaatgc
EPI3705083  atggatgtca atccgacttt acttttcttg aaagttccag cgcaaaatgc
EPI3705075  atggatgtca atccgacttt acttttcttg aaagttccag cgcaaaatgc
EPI3806223  ?????????? ?????????? ?????????? ?????????? ??????????
EPI3705131  atggatgtca atccgacttt acttttcttg aaagttccag cgcaaaatgc
EPI3806232  atggatgtca atccgacctt actcttcttg aaagttccag cgcaaaatgc
EPI3806240  atggatgtca atccgacctt actcttcttg aaagttccag cgcaaaatgc
EPI3806248  atggatgtca atccgacctt actcttcttg aaagttccag cgcaaaatgc
EPI3705107  atggatgtca atccgacttt acttttcttg aaagttccag cgcaaaatgc
EPI3705035  atggatgtca atccgacttt acttttcttg aaagttccag cgcaaaatgc
EPI3705027  atggatgtca atccgacttt acttttcttg aaagttccag cgcaaaatgc
EPI3806208  atggatgtca atccgacctt actcttcttg aaagttccag cgcaaaatgc
EPI3705019  atggatgtca atccgacttt acttttctta aaagtgccag cgcaaaatgc
EPI3705067  atggatgtca atccgacttt acttttcttg aaagttccag cgcaaaatgc
EPI3705059  atggatgtca acccgacttt acttttcttg aaagttccag cgcaaaatgc
EPI3705051  atggatgtca atccgacttt acttttcttg aaagttccag cgcaaaatgc
EPI3705043  atggatgtca atccgacttt acttttcttg aaagttccag cgcaaaatgc
EPI3705731  atggatgtca atccgacttt acttttcttg aaagttccag cgcaaaatgc
EPI3705715  atggatgtca atccgacttt acttttctta aaagtgccag cgcaaaatgc
EPI3705771  atggatgtca atccgacttt acttttcttg aaagttccag cgcaaaatgc
EPI3705755  atggatgtca atccgacttt acttttctta aaagtgccag cgcaaaatgc
EPI3705675  atggatgtca atccgacttt acttttctta aaagtgccag cgcaaaatgc
EPI3705667  atggatgtca atccgacttt acttttcttg aaagttccag cgcaaaatgc
EPI3705659  atggatgtca atccgacttt acttttctta aaagtgccag cgcaagatgc
EPI3054185  atggacgtca atccgacttt acttttctta aaagtgccag cgcaagatgc
EPI3705699  atggatgtca atccgacttt acttttcttg aaagttccag cgcaaaatgc
EPI3705683  atggatgtca atccgacttt actcttcttg aaagttccag cgcaaaatgc
EPI3705867  atggatgtca atccgacttt acttttcttg aaagttccag cgcaaaatgc
EPI3705859  atggatgtca atccgacttt acttttctta aaagtgccag cgcaaaatgc
EPI3705843  atggatgtca atccgacttt actcttcttg aaagttccag cgcaaaatgc
EPI3705899  atggatgtca atccgacttt acttttcttg aaagttccag cgcaaaatgc
EPI3705883  atggatgtca atccgacttt acttttcttg aaagttccag cgcaaaatgc
EPI3705875  atggatgtca atccgacttt acttttcttg aaagttccag cgcaaaatgc
EPI3705803  atggatgtca atccgacttt acttttcttg aaagttccag cgcaaaatgc
EPI2264249  atggatgtca atccgacttt acttttcttg aaagttccag cgcaaaatgc
EPI3705795  atggatgtca atccgacttt acttttcttg aaagttccag cgcaaaatgc
EPI2264257  atggatgtca atccgacttt acttttcttg aaagttccag cgcaaaatgc
EPI3705787  atggatgtca atccgacttt acttttcttg aaagttccag cgcaaaatgc
EPI2264265  atggatgtca atccgacttt acttttcttg aaagttccag cgcaaaatgc
EPI3705779  atggatgtca atccgacttt acttttctta aaagtgccag cgcaagatgc
EPI3705835  atggatgtca atccgacttt acttttcttg aaagttccag cgcaaaatgc
EPI2264281  atggatgtca atccgacttt acttttcttg aaagttccag cgcaaaatgc
EPI3705827  atggatgtca atccgacttt acttttcttg aaagttccag cgcaaaatgc
EPI2264289  atggatgtca atccgacttt actcttcttg aaagttccag cgcaaaatgc
EPI2264297  atggatgtca atccgacttt acttttcttg aaagttccag cgcaaagtgc
EPI3705483  atggatgtca atccgacttt actcttcttg aaagttccag cgcaaaatgc
EPI2264185  atggatgtca atccgacttt acttttcttg aaagttccag cgcaaaatgc
EPI3705475  atggatgtca atccgacttt acttttctta aaagtgccag cgcaaaatgc
EPI2264193  atggatgtca atccgacttt acttttctta aaagtgccag cgcaaaatgc
EPI2264201  atggatgtca atccgacttt acttttctta aaagtgccag cgcaaaatgc
EPI3705459  atggatgtca atccgacttt acttttctta aaagtgccag cgcaaaatgc
EPI3705515  atggatgtca atccgacttt actcttcttg aaagttccag cgcaaaatgc
EPI2264217  atggatgtca atccgacttt acttttctta aaagtgccag cgcaaaatgc
EPI2264225  atggatgtca atccgacttt acttttctta aaagtgccag cgcaaaatgc
EPI3705499  atggatgtca atccgacttt acttttctta aaagtgccag cgcaaaatgc
EPI3053969  atggacgtca atccgacttt acttttctta aaagtgccag cgcaagatgc
EPI2264233  atggatgtca atccgacttt acttttctta aaagtgccag cgcaaaatgc
EPI3705491  atggatgtca atccgacttt actcttcttg aaagttccag cgcaaaatgc
EPI2264241  atggatgtca atccgacttt actcttcttg aaagttccag cgcaaaatgc
EPI3705419  atggatgtca atccgacttt acttttcttg aaagttccag cgcaaaatgc
EPI3053985  atggacgtca atccgacttt acttttctta aaagtgccag cgcaagatgc
EPI2264121  atggatgtca atccgacttt acttttcttg aaagttccag cgcaaaatgc
EPI3705411  atggatgtca atccgacttt acttttctta aaagtgccag cgcaaaatgc
EPI2264129  atggatgtca atccgacttt acttttcttg aaagttccag cgcaaaatgc
EPI3705403  atggatgtca atccgacttt acttttctta aaagtgccag cgcaaaatgc
EPI2264137  atggatgtca atccgacttt acttttctta aaagtgccag cgcaaaatgc
EPI3705395  atggatgtca atccgacttt actcttcttg aaagttccag cgcaaaatgc
EPI2264145  atggatgtca atccgacttt actcttcttg aaagttccag cgcaaaatgc
EPI2264153  atggatgtca atccgacttt acttttcttg aaagttccag cgcaaaatgc
EPI3705443  atggatgtca atccgacttt actcttcttg aaagttccag cgcaaaatgc
EPI2264161  atggatgtca atccgacttt acttttcttg aaagttccag cacaaaatgc
EPI3705427  atggatgtca atccgacttt acttttctta aaagtgccag cgcaaaatgc
EPI2264177  atggatgtca atccgacttt acttttctta aaagtgccag cgcaaaatgc
EPI3705603  atggatgtca atccgacttt acttttcttg aaagttccag cgcaaaatgc
EPI3705595  atggatgtca atccgacttt actcttcttg aaagttccag cgcaaaatgc
EPI2264073  atggatgtca atccgacttt acttttcttg aaagttccag cgcaaaatgc
EPI3705643  atggatgtca atccgacttt acttttctta aaagtgccag cgcaaaatgc
EPI3705635  atggatgtca atccgacttt acttttctta aaagtgccag cgcaaaatgc
EPI2264097  atggatgtca atccgacttt acttttcttg aaagttccag cgcaaaatgc
EPI3705627  atggatgtca atccgacttt acttttcttg aaagttccag cgcaaaatgc
EPI2264105  atggatgtca atccgacttt acttttcttg aaagttccag cgcaaaatgc
EPI3705619  atggatgtca atccgacttt acttttcttg aaagttccag cgcaaaatgc
EPI2264113  atggatgtca atccgacttt acttttcttg aaagttccag cgcaaaatgc
EPI3705547  atggatgtca atccgacttt acttttctta aaagtgccag cgcaagatgc
EPI2263993  atggatgtca atccgacttt acttttcttg aaagttccag cgcaaaatgc
EPI3705531  atggatgtca atccgacttt acttttctta aaagtgccag cgcaagatgc
EPI2264009  atggatgtca atccgacttt acttttcttg aaagttccag cgcaaaatgc
EPI3705523  atggatgtca atccgacttt actcttcttg aaagttccag cgcaaaatgc
EPI2264017  atggatgtca atccgacttt acttttcttg aaagttccag cgcaaaatgc
EPI3705579  atggatgtca atccgacttt actcttcttg aaagttccag cgcaaaatgc
EPI3705571  atggatgtca atccgacttt actcttcttg aaagttccag cgcaaaatgc
EPI3054145  atggacgtca atccgacttt acttttctta aaagtgccag cgcaagatgc
EPI2264033  atggatgtca atccgacttt acttttcttg aaagttccag cgcaaaatgc
EPI3705563  atggatgtca atccgacttt acttttcttg aaagttccag cgcaaaatgc
EPI2264041  atggatgtca atccgacttt acttttctta aaagtgccag cgcaaaatgc
EPI3705555  atggatgtca atccgacttt acttttcttg aaagttccag cgcaaaatgc
EPI2264049  atggatgtca atccgacttt acttttcttg aaagttccag cgcaaaatgc
EPI3706251  atggatgtca atccgacttt acttttcttg aaagttccag cgcaaaatgc
EPI2263929  atggatgtca atccgacttt acttttctta aaagtgccag cgcaaaatgc
EPI3706243  atggatgtca atccgacttt acttttcttg aaagttccag cgcaaaatgc
EPI2263937  atggatgtca atccgacttt acttttcttg aaagttccag cgcaaaatgc
EPI2263945  atggatgtca atccgacttt acttttcttg aaagttccag cgcaaaatgc
EPI3706227  atggatgtca atccgacttt actcttcttg aaagttccag cgcaaaatgc
EPI2263953  atggatgtca atccgacttt acttttcttg aaagttccag cgcaaaatgc
EPI3706283  atggatgtca atccgacttt acttttctta aaagtgccag cgcaaaatgc
EPI2263961  atggatgtca atccgacttt acttttcttg aaagttccag cgcaaaatgc
EPI3706275  atggatgtca atccgacttt acttttcttg aaagttccag cgcaaaatgc
EPI2263969  atggatgtca atccgacttt acttttctta aaagtgccag cgcaaaatgc
EPI2766696  atggatgtca atccgacttt acttttctta aaagtgccag cgcaagatgc
EPI2263977  atggatgtca atccgacttt acttttcttg aaagttccag cgcaaaatgc
EPI3706259  atggatgtca atccgacttt acttttctta aaagtgccag cgcaaaatgc
EPI2263985  atggatgtca atccgacttt acttttctta aaagtgccag cgcaaaatgc
EPI3706187  atggatgtca atccgacttt acttttcttg aaagttccag cgcaaaatgc
EPI2263865  atggatgtca atccgacttt acttttcttg aaagttccag cgcaaaatgc
EPI2263873  atggatgtca atccgacttt acttttctta aaagtgccag cgcaaaatgc
EPI3706171  atggatgtca atccgacttt acttttctta aaagtgccag cgcaaaatgc
EPI2263881  atggatgtca atccgacttt acttttcttg aaagttccag cgcaaaatgc
EPI3706163  atggatgtca atccgacttt acttttcttg aaagttccag cacaaaatgc
EPI2263897  atggatgtca atccgacttt acttttcttg aaagttccag cgcaaaatgc
EPI3706211  atggatgtca atccgacttt acttttcttg aaagttccag cgcaaaatgc
EPI2263905  atggatgtca atccgacttt acttttcttg aaagttccag cgcaaaatgc
EPI3706203  atggatgtca atccgacttt acttttctta aaagtgccag cgcaaaatgc
EPI3706195  atggatgtca atccgacttt acttttctta aaagtgccag cgcaaaatgc
EPI3706379  atggatgtca atccgacttt acttttcttg aaagttccag cgcaaaatgc
EPI3706371  atggatgtca atccgacttt acttttcttg aaagttccag cgcaaaatgc
EPI3706363  atggatgtca atccgacttt acttttcttg aaagttccag cgcaaaatgc
EPI3706411  atggatgtca atccgacttt actcttcttg aaagttccag cgcaaaatgc
EPI3706403  atggatgtca atccgacttt acttttcttg aaagttccag cgcaaaatgc
EPI3706395  atggatgtca atccgacttt acttttcttg aaagttccag cgcaaaatgc
EPI2263857  atggatgtca atccgacttt acttttcttg aaagttccag cgcaaaatgc
EPI3706315  atggatgtca atccgacttt acttttcttg aaagttccag cgcaaaatgc
EPI3706307  atggatgtca atccgacttt acttttcttg aaagttccag cgcaaaatgc
EPI3706299  atggatgtca atccgacttt acttttcttg aaagttccag cgcaaaatgc
EPI3706291  atggatgtca atccgacttt acttttcttg aaagttccag cgcaaaatgc
EPI3706347  atggatgtca atccgacttt acttttcttg aaagttccag cgcaaaatgc
EPI3706339  atggatgtca atccgacttt acttttcttg aaagttccag cgcaaaatgc
EPI3706331  atggatgtca atccgacttt acttttcttg aaagttccag cgcaaaatgc
EPI3706323  atggatgtca atccgacttt acttttcttg aaagttccag cgcaaaatgc
EPI3705987  atggatgtca atccgacttt acttttcttg aaagttccag cgcaaaatgc
EPI3054211  atggacgtca atccgacttt acttttctta aaagtgccag cgcaagatgc
EPI3705979  atggatgtca atccgacttt acttttcttg aaagttccag cgcaaaatgc
EPI3054219  atggacgtca atccgacttt acttttctta aaagtgccag cgcaagatgc
EPI3705971  atggatgtca atccgacttt acttttcttg aaagttccag cgcaaaatgc
EPI3706027  atggatgtca atccgacttt acttttcttg aaagttccag cgcaaaatgc
EPI3705931  atggatgtca atccgacttt acttttcttg aaagttccag cgcaaaatgc
EPI2702166  atggatgtca atccgacttt acttttctta aaagtgccag cgcaaaatgc
EPI3705923  atggatgtca atccgacttt acttttcttg aaagttccag cgcaaaatgc
EPI3705915  atggatgtca atccgacttt acttttctta aaagtgccag cgcaaaatgc
EPI2702182  atggatgtca atccgacttt acttttctta aaagtgccag cgcaaaatgc
EPI3705907  atggatgtca atccgacttt acttttctta aaagtgccag cgcaaaatgc
EPI3705963  atggatgtca atccgacttt acttttcttg aaagttccag cgcaaaatgc
EPI3705955  atggatgtca atccgacttt acttttcttg aaagttccag cgcaaaatgc
EPI2702142  atggatgtca atccgacttt acttttctta aaagtgccag cgcaaaatgc
EPI3705947  atggatgtca atccgacttt acttttcttg aaagttccag cgcaaaatgc
EPI2702150  atggatgtca atccgacttt acttttctta aaagtgccag cgcaaaatgc
EPI3705939  atggatgtca atccgacttt acttttcttg aaagttccag cgcaaaatgc
EPI2702158  atggatgtca atccgacttt acttttctta aaagtgccag cgcaaaatgc
EPI3706123  atggatgtca atccgacttt acttttctta aaagtgccag cgcaaaatgc
EPI3706115  atggatgtca atccgacttt acttttctta aaagtgccag cgcaaaatgc
EPI3706107  atggatgtca atccgacttt acttttctta aaagtgccag cgcaaaatgc
EPI3706155  atggatgtca atccgacttt acttttctta aaagtgccag cgcaaaatgc
EPI3706147  atggatgtca atccgacttt acttttttta aaagtgccag cgcaaaatgc
EPI3706139  atggatgtca atccgacttt acttttcttg aaagttccag cgcaaaatgc
EPI3706131  atggatgtca atccgacttt acttttctta aaagtgccag cgcaaaatgc
EPI3706043  atggatgtca atccgacttt acttttctta aaagtgccag cgcaaaatgc
EPI3706035  atggatgtca atccgacttt actcttcttg aaagttccag cgcaaaatgc
EPI3706091  atggatgtca atccgacttt acttttctta aaagtgccag cgcaaaatgc
EPI3706083  atggatgtca atccgacttt acttttctta aaagtgccag cgcaaaatgc
EPI3706075  atggatgtca atccgacttt acttttcttg aaagttccag cgcaaaatgc
EPI3706763  atggatgtca atccgacttt actcttcttg aaagttccag tgcaaaatgc
EPI2702358  atggatgtca atccgacttt acttttctta aaagtgccag cgcaaaatgc
EPI3706755  atggatgtca atccgacttt actcttcttg aaagttccag cgcaaaatgc
EPI2702368  atggatgtca atccgacttt acttttctta aaagtgccag cgcaaaatgc
EPI3706747  atggatgtca atccgacttt actcttcttg aaagttccag cgcaaaatgc
EPI2702384  atggatgtca atccgacttt acttttctta aaagtgccag cgcaaaatgc
EPI3706795  atggatgtca atccgacttt actcttcttg aaagttccag cgcaaaatgc
EPI2702326  atggatgtca atccgacttt acttttctta aaagtgccag cgcaaaatgc
EPI3706787  atggatgtca atccgacttt actcttcttg aaagttccag cgcaaaatgc
EPI2702336  atggatgtca atccgacttt acttttctta aaagtgccag cgcaaaatgc
EPI3706779  atggatgtca atccgacttt actcttcttg aaagttccag cgcaaaatgc
EPI2702342  atggatgtca atccgacttt acttttctta aaagtgccag cgcaaaatgc
EPI3706771  atggatgtca atccgacttt actcttcttg aaagttccag cgcaaaatgc
EPI2702352  atggatgtca atccgacttt acttttctta aaagtgccag cgcaaaatgc
EPI3706699  atggatgtca atccgacttt actcttcttg aaagttccag cgcaaaatgc
EPI2702422  atggatgtca atccgacttt acttttcttg aaagttccag cgcaaaatgc
EPI3706691  atggatgtca atccgacttt acttttcttg aaagttccag cacaaaatgc
EPI3706683  atggatgtca atccgacttt actcttcttg aaagttccag cgcaaaatgc
EPI2702438  atggatgtca atccgacttt acttttctta aaagtgccag cgcaaaatgc
EPI3706675  atggatgtca atccgacttt actcttcttg aaagtcccag cgcaaaatgc
EPI3706731  atggatgtca atccgacttt actcttcttg aaagttccag cgcaaaatgc
EPI3706723  atggatgtca atccgacttt acttttcttg aaagttccag cgcaaaatgc
EPI3706715  atggatgtca atccgacttt actcttcttg aaagttccag cgcaaaatgc
EPI3706707  atggatgtca atccgacttt actcttcttg aaagttccag cgcaaaatgc
EPI3053142  atggacgtca atccgacttt acttttctta aaagtgccag cgcaagatgc
EPI3706891  atggatgtca atccgacttt actcttcttg aaagttccag cgcaaaatgc
EPI2702230  atggatgtca atccgacttt acttttctta aaagtgccag cgcaaaatgc
EPI3706883  atggatgtca atccgacttt acttttcttg aaagttccag cgcaaaatgc
EPI3053105  atggacgtca atccgacttt acttttctta aaagtgccag cgcaagatgc
EPI2702238  atggatgtca atccgacttt acttttctta aaagtgccag cgcaaaatgc
EPI2702246  atggatgtca atccgacttt acttttctta aaagtgccag cgcaaaatgc
EPI3706867  atggatgtca atccgacttt actcttcttg aaagttccag cgcaaaatgc
EPI2702256  atggatgtca atccgacttt acttttctta aaagtgccag cgcaaaatgc
EPI2702214  atggatgtca atccgacttt acttttctta aaagtgccag cgcaaaatgc
EPI3706827  atggatgtca atccgacttt actcttcttg aaagttccag cgcaaaatgc
EPI2702294  atggatgtca atccgacttt acttttctta aaagtgccag cgcaaaatgc
EPI3706819  atggatgtca atccgacttt actcttcttg aaagttccag cgcaaaatgc
EPI2702304  atggatgtca atccgacttt acttttctta aaagtgccag cgcaaaatgc
EPI2702310  atggatgtca atccgacttt acttttctta aaagtgccag cgcaaaatgc
EPI3706803  atggatgtca atccgacttt actcttcttg aaagttccag cgcaaaatgc
EPI3706859  atggatgtca atccgacttt actcttcttg aaagttccag cgcaaaatgc
EPI3706851  atggatgtca atccgacttt actcttcttg aaagttccag cgcaaaatgc
EPI3706843  atggatgtca atccgacttt actcttcttg aaagttccag cgcaaaatgc
EPI2702288  atggatgtca atccgacttt acttttctta aaagtgccag cgcaaaatgc
EPI2702615  atggatgtca atccgacttt acttttctta aaagtgccag cgcaaaatgc
EPI3706499  atggatgtca atccgacttt actcttcttg aaagttccag cgcaaaatgc
EPI3706491  atggatgtca atccgacttt actcttcttg aaagttccag cgcaaaatgc
EPI3053217  atggacgtca atccgacttt acttttctta aaagtgccag cgcaagatgc
EPI3706483  atggatgtca atccgacttt actcttcttg aaagttccag cgcaaaatgc
EPI2702640  atggatgtca atccgacttt acttttctta aaagtgccag cgcaaaatgc
EPI3706539  atggatgtca atccgacttt actcttcttg aaagttccag cgcaaaatgc
EPI3017748  atggacgtca atccgacttt acttttctta aaagtgccag cgcaagatgc
EPI2702581  atggatgtca atccgacttt acttttctta aaagtgccag cgcaaaatgc
EPI2702591  atggatgtca atccgacttt acttttctta aaagtgccag cgcaaaatgc
EPI2702604  atggatgtca atccgacttt acttttctta aaagtgccag cgcaaaatgc
EPI3706515  atggatgtca atccgacttt actcttcttg aaagttccag cgcaaaatgc
EPI2702605  atggatgtca atccgacttt acttttctta aaagtgccag cgcaaaatgc
EPI3706443  atggatgtca atccgacttt acttttcttg aaagttccag cgcaaaatgc
EPI2702688  atggatgtca atccgacttt acttttctta aaagtgccag cgcaaaatgc
EPI3706427  atggatgtca atccgacttt acttttctta aaagtgccag cgcaaaatgc
EPI3706419  atggatgtca atccgacttt acttttcttg aaagttccag cgcaaaatgc
EPI2702701  atggatgtca atccgacttt gcttttctta aaagtgccag cgcaaaatgc
EPI3706475  atggatgtca atccgacttt actcttcttg aaagttccag cgcaaaatgc
EPI2702652  atggatgtca atccgacttt acttttctta aaagtgccag cgcaaaatgc
EPI3706467  atggatgtca atccgacttt actcttcttg aaagttccag cgcaaaatgc
EPI2702653  atggatgtca atccgacttt acttttctta aaagtgccag cgcaaaatgc
EPI3706459  atggatgtca atccgacttt actcttcttg aaagttccag cgcaaaatgc
EPI3053209  atggatgtca atccgacttt acttttcttg aaagtgccag cgcaaaatgc
EPI2702664  atggatgtca atccgacttt acttttctta aaagtgccag cgcaaaatgc
EPI3706451  atggatgtca atccgacttt acttttcttg aaagttccag cgcaaaatgc
EPI3053201  atggacgtca atccgacttt acttttctta aaagtgccag cgcaagatgc
EPI2702495  atggatgtca atccgacttt acttttctta aaagtgccag cgcaaaatgc
EPI3706619  atggatgtca atccgacttt actcttcttg aaagttccag cgcaaaatgc
EPI2702508  atggatgtca atccgacttt acttttctta aaagtgccag cgcaaaatgc
EPI2702509  atggatgtca atccgacttt acttttcttg aaagttccag cgcaaaatgc
EPI3706667  atggatgtca atccgacttt actcttcttg aaagtcccag cgcaaaatgc
EPI3706659  atggatgtca atccgacttt actcttcttg aaagttccag cgcaaaatgc
EPI2702464  atggatgtca atccgacttt acttttctta aaagtgccag cgcaaaatgc
EPI2702471  atggatgtca atccgacttt acttttctta aaagtgccag cgcaaaatgc
EPI2702484  atggatgtca atccgacttt acttttctta aaagtgccag cgcaaaatgc
EPI3706571  atggatgtca atccgacttt actcttcttg aaagttccag cgcaaaatgc
EPI2702557  atggatgtca atccgacttt acttttctta aaagtgccag cgcaaaatgc
EPI3706547  atggatgtca atccgacttt actcttcttg aaagttccag cgcaaaatgc
EPI2702580  atggatgtca atccgacttt actcttcttg aaagttccag cgcaaaatgc
EPI3706603  atggatgtca atccgacttt actcttcttg aaagttccag cgcaaaatgc
EPI3028697  atggacgtca atccgacttt acttttctta aaagtgccag cgcaagatgc
EPI2702520  atggatgtca atccgacttt acttttctta aaagtgccag cgcaaaatgc
EPI2702532  atggatgtca atccgacttt acttttctta aaagtgccag cgcaaaatgc
EPI3017757  atggacgtca atccgacttt acttttctta aaagtgccag cgcaagatgc
EPI2702533  atggatgtca atccgacttt acttttctta aaagtgccag cgcaaaatgc
EPI3017765  atggacgtca atccgacttt acttttctta aaagtgccag cgcaagatgc
EPI2702544  atggatgtca atccgacttt acttttctta aaagtgccag cgcaaaatgc
EPI3709171  atggatgtca atccgacttt acttttctta aaagtgccag cgcaaaatgc
EPI2706959  atggatgtca atccgacttt acttttctta aaagtgccag cgcaaaatgc
EPI2428799  atggatgtca atccgacttt acttttctta aaagtgccag cgcaaaatgc
EPI3709163  atggatgtca atccgacttt acttttcttg aaagttccag cgcaaaatgc
EPI2706971  atggatgtca atccgacttt acttttctta aaagtgccag cgcaaaatgc
EPI2428807  atggatgtca atccgacttt acttttctta aaagtgccag cgcaaaatgc
EPI3709155  atggatgtca atccgacttt acttttcttg aaagttccag cgcaaaatgc
EPI2428815  atggatgtca atccgacttt acttttctta aaagtgccag cgcaaaatgc
EPI3709147  atggatgtca atccgacttt acttttcttg aaagtgccag cgcaaaatgc
EPI2706990  atggatgtca atccgacttt acttttctta aaagtgccag cgcaaaatgc
EPI3709203  atggatgtca atccgacttt acttttcttg aaagttccag cgcaaaatgc
EPI2428768  atggatgtca atccgacttt acttttctta aaagtgccag cgcaaaatgc
EPI2428776  atggatgtca atccgacttt acttttcttg aaagttccag cgcaaaatgc
EPI3709187  atggatgtca atccgacttt acttttcttg aaagttccag cgcaaaatgc
EPI2428784  atggatgtca atccgacttt acttttcttg aaagttccag cgcaaaatgc
EPI3709179  atggatgtca atccgacttt acttttctta aaagtgccag cgcaaaatgc
EPI2706958  atggatgtca atccgacttt acttttctta aaagtgccag cgcaaaatgc
EPI2428792  atggatgtca atccgacttt acttttctta aaagtgccag cgcaaaatgc
EPI2428856  atggatgtca atccgacttt acttttctta aaagtgccag cgcaaaatgc
EPI3709099  atggatgtca atccgacttt acttttcttg aaagttccag cgcaaaatgc
EPI2707035  atggatgtca atccgacttt acttttcttg aaagttccag cgcaaaatgc
EPI2428864  atggatgtca atccgacttt acttttctta aaagtgccag cgcaaaatgc
EPI3709091  atggatgtca atccgacttt acttttcttg aaagttccag cgcaaaatgc
EPI2428871  atggatgtca atccgacttt acttttctta aaagtgcctg cgcaaaatgc
EPI3709083  atggatgtca atccgacttt acttttctta aaagtgccag cgcaaaatgc
EPI2428879  atggatgtca atccgacttt acttttctta aaagtgcctg cgcaaaatgc
EPI3709139  atggatgtca atccgacttt actcttcttg aaagttccag cgcaaaatgc
EPI2706991  atggatgtca atccgacttt acttttctta aaagtgccag cgcaaaatgc
EPI2428828  atggatgtca atccgacttt acttttctta aaagtgccag cgcaaaatgc
EPI3709131  atggatgtca atccgacttt acttttcttg aaagttccag cgcaaaatgc
EPI2707003  atggatgtca atccgacttt acttttctta aaagtgccag cgcaaaatgc
EPI2428836  atggatgtca atccgacttt acttttctta aaagtgccag cgcaaaatgc
EPI3709123  atggatgtca atccgacttt acttttcttg aaagttccag cgcaaaatgc
EPI2428843  atggatgtca atccgacttt acttttctta aaagtgccag cgcaaaatgc
EPI3709115  atggatgtca atccgacttt acttttcttg aaagttccag cgcaaaatgc
EPI3709299  atggatgtca atccgacttt acttttctta aaagtgccag cgcaaaatgc
EPI2706832  atggatgtca atccgacttt acttttctta aaagtgccag cgcaaaatgc
EPI2428918  atggatgtca atccgacttt acttttctta aaagtgccag cgcaaaatgc
EPI3709291  atggatgtca atccgacttt acttttctta aaagtgccag cgcaagatgc
EPI2428926  atggatgtca atccgacttt acttttctta aaagtgcctg cgcaaaatgc
EPI3709283  atggatgtca atccgacttt acttttctta aaagtgccag cgcaagatgc
EPI2428934  atggatgtca atccgacttt acttttctta aaagtgccag cgcaaaatgc
EPI3709275  atggatgtca atccgacttt acttttctta aaagtgccag cgcaaaatgc
EPI2428942  atggatgtca atccgacttt acttttc??? ?????????? ??????????
EPI2908531  atggatgtca atccgacttt acttttcttg aaggttccag cgcaaaatgc
EPI2428887  atggatgtca atccgacttt acttttctta aaagtgcctg cgcaaaatgc
EPI3709323  atggatgtca atccgacttt acttttctta aaagtgccag cgcaaaatgc
EPI2706811  atggatgtca atccgacttt acttttcttg aaagttccag cgcaaaatgc
EPI2428895  atggatgtca atccgacttt acttttctta aa???????? ?????????c
EPI3709315  atggatgtca atccgacttt acttttctta aaagtgccag cgcaaaatgc
EPI2428903  atggatgtca atccgacttt acttttcttg aaagttccag cgcaaaatgc
EPI3709307  atggatgtca atccgacttt acttttctta aaagtgccag cgcaaaatgc
EPI2428911  atggatgtca atccgacttt acttttctta aaagtgcctg cgcaaaatgc
EPI2428977  atggatgtca atccgacttt acttttctta aaagtgccag cgcaaaatgc
EPI3709227  atggatgtca atccgacttt acttttctta aaagtgccag cgcaagatgc
EPI2706907  atggatgtca atccgacttt acttttcttg aaagttccag cgcaaaatgc
EPI2428985  atggatgtca atccgacttt acttttctta aaagtgccag cgcaaaatgc
EPI3709219  atggatgtca atccgacttt actcttcttg aaagttccag cgcaaaatgc
EPI2930827  atggacgtca atccgacttt acttttctta aaagtgccag cgcaagatgc
EPI2429000  atggatgtca atccgacttt acttttcttg aaagttccag cgcaaaatgc
EPI2428950  atggatgtca atccgacttt acttttcttg aaagttccag cgcaaaatgc
EPI3709259  atggatgtca atccgacttt acttttctta aaagtgccag cgcaagatgc
EPI2428957  atggatgtca atccgacttt acttttctta aaagtgccag cgcaaaatgc
EPI2428964  atggatgtca atccgacttt acttttcttg aaagttccag cgcaaaatgc
EPI3708915  atggatgtca atccgacttt acttttctta aaagtgccag cgcaaaatgc
EPI2429037  atggatgtca atccgacttt acttttcttg aaagttccag cgcaaaatgc
EPI3708907  atggatgtca atccgacttt acttttcttg aaagttccag cgcaaaatgc
EPI3708899  atggatgtca atccgacttt acttttctta aaagtgccag cgcaaaatgc
EPI2707233  atggatgtca atccgacttt acttttctta aaagtgccag cgcaaaatgc
EPI2707244  atggatgtca atccgacttt acttttcttg aaagttccag cgcaaaatgc
EPI3708947  atggatgtca atccgacttt acttttctta aaagtgccag cgcaaaatgc
EPI2429008  atggatgtca atccgacttt acttttcttg aaagttccag cgcaaaatgc
EPI2707201  atggatgtca atccgacttt acttttctta aaagtgccag cgcaaaatgc
EPI2429022  atggatgtca atccgacttt acttttcttg aaagttccag cgcaaaatgc
EPI3708923  atggatgtca atccgacttt acttttctta aaagtgccag cgcaaaatgc
EPI2429029  atggatgtca atccgacttt acttttctta aaagtgccag cgcaaaatgc
EPI3708851  atggatgtca atccgacttt actcttcttg aaagttccag cgcaaaatgc
EPI3708843  atggatgtca atccgacttt acttttctta aaagtgccag cgcaaaatgc
EPI2707294  atggatgtca atccgacttt acttttctta aaagtgccag cgcaaaatgc
EPI3708835  atggatgtca atccgacttt acttttctta aaagtgccag cgcaaaatgc
EPI2429101  atggatgtca atccgacttt acttttcttg aaagttccag cgcaaaatgc
EPI3708827  atggatgtca atccgacttt acttttctta aaagtgccag cgcaaaatgc
EPI2707307  atggatgtca atccgacttt acttttctta aaagtgccag cgcaaaatgc
EPI3708875  atggatgtca atccgacttt actcttctta aaagttccag cgcaaaatgc
EPI2707260  atggatgtca atccgacttt acttttctta aaagtgccag cgcaaaatgc
EPI2429081  atggatgtca atccgacttt acttttcttg aaagttccag cgcaaaatgc
EPI3709043  atggatgtca atccgacttt acttttcttg aaagttccag cgcaaaatgc
EPI2707085  atggatgtca atccgacttt acttttctta aaagtgccag cgcaaaatgc
EPI3709035  atggatgtca atccgacttt acttttctta aaagtgccag cgcaagatgc
EPI3709027  atggatgtca atccgacttt acttttcttg aaagttccag cgcaaaatgc
EPI3451433  atggatgtca atccgacttt acttttctta aaagtgccag cgcaaaatgc
EPI2707108  atggatgtca atccgacttt acttttctta aaagtgccag cgcaaaatgc
EPI3709019  atggatgtca atccgacttt acttttctta aaagtgccag cgcaagatgc
EPI2707109  atggatgtca atccgacttt acttttcttg aaagttccag cgcaaaatgc
EPI3451419  atggatgtca atccgacttt acttttctta aaagtgccag cgcaaaatgc
EPI2707055  atggatgtca atccgacttt acttttctta aaagtgccag cgcaaaatgc
EPI3709067  atggatgtca atccgacttt acttttctta aaagtgccag cgcaaaatgc
EPI3451427  atggatgtca atccgacttt acttttctta aaagtgccag cgcaaaatgc
EPI2707069  atggatgtca atccgacttt acttttctta aaagtgccag cgcaaaatgc
EPI3451403  atggatgtca atccgacttt acttttctta aaagtgccag cgcaaaatgc
EPI3709051  atggatgtca atccgacttt acttttcttg aaagttccag cgcaaaatgc
EPI2707083  atggatgtca atccgacttt acttttctta aaagtgccag cgcaaaatgc
EPI3708979  atggatgtca atccgacttt acttttctta aaagtgccag cgcaaaatgc
EPI2707155  atggatgtca atccgacttt acttttctta aaagtgccag cgcaaaatgc
EPI3708971  atggatgtca atccgacttt acttttctta aaagtgccag cgcaaaatgc
EPI2707158  atggatgtca atccgacttt acttttcttg aaagttccag cgcaaaatgc
EPI3708963  atggatgtca atccgacttt acttttctta aaagtgccag cgcaaaatgc
EPI3709011  atggatgtca atccgacttt acttttctta aaagtgccag cgcaaaatgc
EPI2707121  atggatgtca atccgacttt acttttctta aaa??gccag cgcaaaatgc
EPI3709003  atggatgtca atccgacttt acttttcttg aaagttccag cgcaaaatgc
EPI3708995  atggatgtca atccgacttt acttttctta aaagtgccag cgcaaaatgc
EPI3708987  atggatgtca atccgacttt acttttctta aaagtgccag cgcaaaatgc
EPI3709683  atggatgtca atccgacttt actcttcttg aaagttccag cgcaaaatgc
EPI3709675  atggatgtca atccgacttt actcttcttg aaagttccag cgcaaaatgc
EPI2707484  atggatgtca atccgacttt acttttctta aaagtgccag cgcaaaatgc
EPI2429140  atggatgtca atccgacttt acttttcttg aaagttccag cgcaaaatgc
EPI2707486  atggatgtca atccgacttt acttttctta aaagtgccag cgcaaaatgc
EPI2429148  atggatgtca atccgacttt acttttctta aaagtgcctg cgcaaaatgc
EPI3709659  atggatgtca atccgacctt actcttcttg aaagttccag cgcaaaatgc
EPI3709715  atggatgtca atccgacttt acttttctta aaagtgccag cgcaaaatgc
EPI2429108  atggatgtca atccgacttt acttttctta aaagtgccag cgcaaaatgc
EPI3709707  atggatgtca atccgacttt acttttcttg aaagttccag cgcaaaatgc
EPI3709699  atggatgtca atccgacttt acttttctta aaagtgccag cgcaaaatgc
EPI2707455  atggatgtca atccgacttt acttttctta aaagtgccag cgcaaaatgc
EPI3709691  atggatgtca atccgacttt acttttctta aaagtgccag cgcaaaatgc
EPI2707467  atggatgtca atccgacttt acttttctta aaagtgccag cgcaaaatgc
EPI2707534  atggatgtca atccgacttt acttttctta aaagtgccag cgcaaaatgc
EPI2429187  atggatgtca atccgacttt acttttcttg aaagttccag cgcaaaatgc
EPI3709611  atggatgtca atccgacttt acttttcttg aaagttccag cgcaaaatgc
EPI2707543  atggatgtca atccgacttt acttttcttg aaagttccag cgcaaaatgc
EPI3709595  atggatgtca atccgacttt actcttcttg aaagttccag cgcaaaatgc
EPI3709651  atggatgtca atccgacttt acttttcttg aaagttccag cgcaaaatgc
EPI2707510  atggatgtca atccgacttt actcttcttg aaagttccag cgcaaaatgc
EPI2429168  atggatgtca atccgacttt acttttctta aaagtgccag cgcaaaatgc
EPI3709635  atggatgtca atccgacttt acttttctta aaagtgccag cgcaaaatgc
EPI3709627  atggatctca atccgacttt acttttcttg aaagttccag cgcaaaatgc
EPI2707532  atggatgtca atccgacttt acttttctta aaagtgccag cgcaaaatgc
EPI2429238  atggatgtca atccgacttt acttttctta aaagtgccag cgcaaaatgc
EPI3709803  atggatgtca atccgacttt acttttcttg aaagttccag cgcaaaatgc
EPI3709795  atggatgtca atccgacttt acttttcttg aaagttccag cgcaaaatgc
EPI2707360  atggatgtca atccgacttt actcttcttg aaagttccag cgcaaaatgc
EPI2707371  atggatgtca atccgacttt acttttctta aaagtgccag cgcaaaatgc
EPI2707309  atggatgtca atccgacttt acttttcttg aaagttccag cgcaaaatgc
EPI3709819  atggatgtca atccgacttt acttttctta aaagtgccag cgcaaaatgc
EPI2429230  ?????????? ?????????? ?????????? ?????????? ?????????c
EPI3709747  atggatgtca atccgacttt acttttctta aaagtgccag cgcaaaatgc
EPI2707404  atggatgtca atccgacttt acttttctta aaagtgccag cgcaaaatgc
EPI3709739  atggatgtca atccgacttt acttttctta aaagtgccag cgcaaaatgc
EPI2707422  atggatgtca atccgacttt acttttctta aaagtgccag cgcaaaatgc
EPI2429296  atggatgtca atccgacttt acttttcttg aaagttccag cgcaaaatgc
EPI3709731  atggatgtca atccgacttt acttttctta aaagtgccag cgcaaaatgc
EPI2707424  atggatgtca atccgacttt acttttctta aaagtgccag cgcaaaatgc
EPI3709723  atggatgtca atccgacttt acttttctta aaagtgccag cgcaaaatgc
EPI2707435  atggatgtca atccgacttt acttttctta aaagtgccag cgcaaaatgc
EPI2429262  atggatgtca atccgacttt acttttctta aaagtgccag cgcaaaatgc
EPI2429275  atggatgtca atccgacttt acttttctta aaagtgccag cgcaagatgc
EPI3709755  atggatgtca atccgacttt actcttcttg aaagttccag cgcagaatgc
EPI2429283  atggatgtca atccgacttt acttttctta aaagtgccag cgcaagatgc
EPI3709419  atggatgtca atccgacttt acttttctta aaagtgccag cgcaaaatgc
EPI3709403  atgaatgtca atccgacttt acttttcttg aaagttccag cgcaaaatgc
EPI3709459  atggatgtca atccgacttt acttttctta aaagtgccag cgcaaaatgc
EPI3709451  atggatgtca atccgacttt acttttcttg aaagttccag cgcaaaatgc
EPI3709443  atggatgtca atccgacttt acttttctta aaagtgccag cgcaaaatgc
EPI2707710  atggatgtca atccgacttt actcttcttg aaagttccag cgcaaaatgc
EPI3709435  atggatgtca atccgacttt acttttcttg aaagttccag cgcaaaatgc
EPI3709363  atggatgtca atccgacttt acttttctta aaagtgccag cgcaaaatgc
EPI2707796  atggatgtca atccgacttt actcttcttg aaagttccag cgcaaaatgc
EPI3709395  atggatgtca atccgacttt acttttcttg aaagttccag cgcaaaatgc
EPI3709387  atggatgtca atccgacttt acttttcttg aaagttccag cgcaaaatgc
EPI3709379  atggatgtca atccgacttt acttttcttg aaagttccag cgcaaaatgc
EPI3709371  atggatgtca atccgacttt acttttctta aaagtgccag cgcaaaatgc
EPI3709555  atggatgtca atccgacttt acttttctta aaagtgccag cgcaaaatgc
EPI2707602  atggatgtca atccgacttt acttttctta aaagtgccag cgcaaaatgc
EPI3709547  atggatgtca atccgacttt actcttcttg aaagttccag cgcaaaatgc
EPI3709539  atggatgtca atccgacttt acttttcttg aaagttccag cgcaaaatgc
EPI2707580  atggatgtca atccgacttt acttttctta aaagtgccag cgcaaaatgc
EPI3709571  atggatgtca atccgacttt acttttctta aaagtgccag cgcaaaatgc
EPI3709563  atggatgtca atccgacttt acttttcttg aaagttccag cgcaaaatgc
EPI2707667  atggatgtca atccgacttt acttttctta aaagtgccag cgcaaaatgc
EPI3709467  atggatgtca atccgacttt acttttcttg aaagttccag cgcaaaatgc
EPI2707688  atggatgtca atccgacttt acttttctta aaagtgccag cgcaaaatgc
EPI2178780  atggatgtca atccgacttt acttttctta aaagtgccag cgcaagatgc
EPI3709523  atggatgtca atccgacttt acttttctta aaagtgccag cgcaaaatgc
EPI3709515  atggatgtca atccgacttt acttttcttg aaagttccag cgcaaaatgc
EPI3709507  atggatgtca atccgacttt acttttctta aaagtgccag cgcaaaatgc
EPI2707646  atggatgtca atccgacttt acttttctta aaagtgccag cgcaaaatgc
EPI3709499  atggatgtca atccgacttt acttttctta aaagtgccag cgcaaaatgc
EPI2707657  atggatgtca atccgacttt acttttctta aaagtgccag cgcaaaatgc
EPI2707986  atggatgtca atccgacttt actcttcttg aaagttccag cgcaaaatgc
EPI2707994  atggatgtca atccgacttt acttttctta aaagtgccag cgcaaaatgc
EPI2708006  atggatgtca atccgacttt actcttcttg aaagttccag cgcaaaatgc
EPI2707962  atggatgtca atccgacttt actcttcttg aaagttccag cgcaaaatgc
EPI2707968  atggatgtca atccgacttt actcttcttg aaagttccag cgcaaaatgc
EPI2708058  atggatgtca atccgacttt actcttcttg aaagttccag cgcaaaatgc
EPI2708071  atggatgtca atccgacttt actcttcttg aaagttccag cgcaaaatgc
EPI2708018  atggatgtca atccgacttt actcttcttg aaagttccag cgcaaaatgc
EPI2708026  atggatgtca atccgacttt acttttctta aaagtgccag cgcaaaatgc
EPI2708034  atggatgtca atccgacttt acttttctta aaagtgccag cgcaaaatgc
EPI2707859  atggatgtca atccgacttt actcttcttg aaagttccag cgcaaaatgc
EPI2707869  atggatgtca atccgacttt acttttctta aaagtgccag cgcaaaatgc
EPI2707838  atggatgtca atccgacttt acttttctta aaagtgccag cgcaaaatgc
EPI2707920  atggatgtca atccgacttt actcttcttg aaagttccag cgcaaaatgc
EPI2707927  atggatgtca atccgacttt acttttctta aaagtgccag cgcaaaatgc
EPI2707937  atggatgtca atccgacttt actcttcttg aaagttccag cgcaaaatgc
EPI2707889  atggatgtca atccgacttt actcttcttg aaagttccag cgcaaaatgc
EPI2707896  atggatgtca atccgacttt actcttcttg aaagttccag cgcaaaatgc
EPI2707913  atggatgtca atccgacttt actcttcttg aaagttccag cgcaaaatgc
EPI2708241  atggatgtca atccgacttt acttttctta aaagtgccag cgcaaaatgc
EPI2708251  atggatgtca atccgacttt actcttcttg aaagttccag tgcaaaatgc
EPI2708252  atggatgtca atccgacttt acttttctta aaagtgccag cgcaaaatgc
EPI2708209  atggatgtca atccgacttt actcttcttg aaagttccag cgcaagatgc
EPI2708219  atggatgtca atccgacttt actcttcttg aaagttccag cgcaaaatgc
EPI2708220  atggatgtca atccgacttt acttttctta aaagtgccag cgcaaaatgc
EPI2708231  atggatgtca atccgacttt actcttcttg aaagttccag cgcaaaatgc
EPI2708303  atggatgtca atccgacttt acttttcttg aaagttccag cgcaaaatgc
EPI2708311  atggatgtca atccgacttt actcttcttg aaagttccag cgcaaaatgc
EPI2708319  atggatgtca atccgacttt acttttctta aaagtgccag cgcaaaatgc
EPI2708287  atggatgtca atccgacttt actcttcttg aaagttccag cgcaaaatgc
EPI2708113  atggatgtca atccgacttt actcttcttg aaagttccag cgcaaaatgc
EPI2708123  atggatgtca atccgacttt actcttcttg aaagttccag cgcaaaatgc
EPI2708124  atggatgtca atccgacttt acttttctta aaagtgccag cgcaaaatgc
EPI2708135  atggatgtca atccgacttt actcttcttg aaagttccag cgcaaaatgc
EPI2708081  atggatgtca atccgacttt acttttctta aaagtgccag cgcaaaatgc
EPI2708091  atggatgtca atccgacttt actcttcttg aaagttccag cgcaaaatgc
EPI2708103  atggatgtca atccgacttt actcttcttg aaagttccag cgcaaaatgc
EPI2708177  atggatgtca atccgacttt acttttctta aaagtgccag cgcaaaatgc
EPI2708188  atggatgtca atccgacttt acttttctta aaagtgccag cgcaaaatgc
EPI2708145  atggatgtca atccgacttt acttttctta aaagtgccag cgcaaaatgc
EPI2708155  atggatgtca atccgacttt acttttctta aaagtgccag cgcaaaatgc
EPI2708156  atggatgtca acccgacttt acttttctta aaagtgccag cgcaaaatgc
EPI2178772  atggatgtca atccgacttt acttttctta aaagtgccag cgcaagatgc
EPI2708496  atggatgtca atccgacttt actcttcttg aaagttccag cgcaaaatgc
EPI3710692  atggatgtca atccgacttt acttttctta aaagtgccag cgcaaaatgc
EPI3710684  atggatgtca atccgacttt acttttcttg aaagttccag cgcaaaatgc
EPI2708514  atggatgtca atccgacttt actcttcttg aaagttccag cgcaaaatgc
EPI2708522  atggatgtca atccgacttt actcttcttg aaagttccag cgcaaaatgc
EPI3710732  atggatgtca atccgacttt acttttcttg aaagttccag cgcaaaatgc
EPI3710724  atggatgtca atccgacttt acttttctta aaagtgccag cgcaaaatgc
EPI3710716  atggatgtca atccgacttt acttttcttg aaagttccag cgcaaaatgc
EPI2909520  atggatgtca atccgacctt actcttcttg aaagtttcag cgcaaaatgc
EPI2708482  atggatgtca atccgacttt actcttcttg aaagttccag cgcaaaatgc
EPI2708560  atggatgtca atccgacttt actcttcttg aaagttccag cgcaaaatgc
EPI2708565  atggatgtca atccgacttt acttttctta aaagtgccag cgcaagatgc
EPI2909509  atggatgtca atccgacttt acttttcttg aaagttccag cgcaaaatgc
EPI2708578  atggatgtca atccgacttt actcttcttg aaagttccag cgcaaaatgc
EPI3710660  atggatgtca atccgacttt acttttctta aaagtgccag cgcaaaatgc
EPI2708533  atggatgtca atccgacttt acttttctta aaagtgccag cgcaagatgc
EPI2708546  atggatgtca atccgacttt actcttcttg aaagttccag cgcaaaatgc
EPI2909500  atggatgtca atccgacttt acttttcttg aaagttccag cgcaaaatgc
EPI2708554  atggatgtca atccgacttt actcttcttg aaagttccag cgcaaaatgc
EPI3710828  atggatgtca atccgacttt actcttcttg aaagttccag cgcaaaatgc
EPI2708367  atggatgtca atccgacttt actcttcttg aaatttccag cgcaaaatgc
EPI3710820  atggatgtca atccgacttt actcttcttg aaagttccag cgcaaaatgc
EPI3710812  atggatgtca atccgacttt acttttctta aaagtgccag cgcaaaatgc
EPI2909463  atggatgtca atccgacttt acttttcttg aaagttccag cgcaaaatgc
EPI3710804  atggatgtca atccgacttt acttttctta aaagtgccag cgcaaaatgc
EPI2909447  atggatgtca atccgacttt acttttcttg aaagttccag cgcaaaatgc
EPI3710852  atggatgtca atccgacttt acttttctta aaagtgccag cgcaaaatgc
EPI2708343  atggatgtca atccgacttt actcttcttg aaagttccag cgcaaaatgc
EPI3710844  atggatgtca atccgacttt actcttcttg aaagttccag cgcaaaatgc
EPI2909431  atggatgtca atccgacttt acttttcttg aaagttccag cgcaaaatgc
EPI3710836  atggatgtca atccgacttt acttttcttg aaagttccag cgcaaaatgc
EPI2909439  atggatgtca atccgacttt acttttcttg aaagttccag cgcaaaatgc
EPI3710764  atggatgtca atccgacttt acttttctta aaagtgccag cgcaaaatgc
EPI2708433  atggatgtca atccgacttt actcttcttg aaagttccag cgcaaaatgc
EPI3710756  atggatgtca atccgacttt acttttcttg aaagttccag cgcaaaatgc
EPI3710748  atggatgtca atccgacttt acttttctta aaagtgccag cgcaagatgc
EPI2708450  atggatgtca atccgacttt actcttcttg aaagttccag cgcaaaatgc
EPI3710740  atggatgtca atccgacttt acttttcttg aaagttccag cgcaaaatgc
EPI2708458  atggatgtca atccgacttt actcttcttg aaagttccag cgcaaaatgc
EPI3710796  atggatgtca atccgacttt acttttctta aaagtgccag cgcaagatgc
EPI3710780  atggatgtca atccgacttt actcttcttg aaagttccag cgcaaaatgc
EPI2708418  atggatgtca atccgacttt actcttcttg aaagttccag cgcaaaatgc
EPI2708426  atggatgtca atccgacttt actcttcttg aaagttccag cgcaaaatgc
EPI2708752  atgcatgtca atccgacttt actcttcttg aaagttccag cgcaaaatgc
EPI2178764  atggatgtca atccgacttt acttttctta aaagtgccag cgcaagatgc
EPI2708769  atggatgtca atccgacttt acttttctta aaagtgccag cgcaaaatgc
EPI2708777  atggatgtca atccgacttt actcttcttg aaagttccag cgcaaaatgc
EPI2708721  atggatgtca atccgacttt actcttcttg aaagttccag cgcaaaatgc
EPI2708728  atggatgtca atccgacttt acttttctta aaagtgccag cgcaaaatgc
EPI2708745  atggatgtca atccgacttt acttttctta aaagtgccag cgcaaaatgc
EPI2708830  atggatgtca atccgacttt actcttcttg aaagttccgg cgcaaaatgc
EPI2708840  atggatgtca atccgacttt actcttcttg aaagttccag cgcaaaatgc
EPI2708629  atggatgtca atccgacttt acttttctta aaagtgccag cgcaaaatgc
EPI2708641  atggatgtca atccgacttt actcttcttg aaagttccag cgcaaaatgc
EPI2708650  atggatgtca atccgacttt actcttcttg aaagttccag cgcaaaatgc
EPI2930843  atggatgtca atccgacttt acttttctta aaagtgccag cgcaagatgc
EPI2930835  atggacgtca atccgacttt acttttctta aaagtgccag cgcaagatgc
EPI2708655  atggatgtca atccgacttt actcttcttg aaagttccag cgcaaaatgc
EPI2708661  atggatgtca atccgacttt acttttctta aaagtgccag cgcaaaatgc
EPI2708673  atggatgtca atccgacttt actcttcttg aaagttccag cgcaaaatgc
EPI2704906  atggatgtca atccgacttt acttttctta aaagtgccag cgcaaaatgc
EPI2428270  atggatgtca atccgacttt acttttctta aaagtgccag cgcaaaatgc
EPI3884842  atggatgtca atccgacttt acttttctta aaagtgccag cgcaagatgc
EPI2704936  atggatgtca atccgacttt acttttctta aaagtgccag cgcaaaatgc
EPI3884858  atggatgtca atccgacttt acttttctta aaagtgccag cgcaagatgc
EPI2704874  atggatgtca atccgacttt acttttctta aaagtgccag cgcaaaatgc
EPI2704903  atggatgtca atccgacttt acttttctta aaagtgccag cgcaaaatgc
EPI2428254  atggatgtca atccgacttt acttttctta ?????????? ?????????c
EPI2428262  atggatgtca atccgacttt acttttctta aaagtgccag cgcaaaatgc
EPI3884770  atggatgtca atccgacttt acttttctta aaagtgccag cgcaagatgc
EPI2704970  atggatgtca atccgacttt acttttcttg aaagttccag cgcaaaatgc
EPI2704989  atggatgtca atccgacttt acttttctta aaagtgccag cgcaaaatgc
EPI2704938  atggatgtca atccgacttt acttttctta aaagtgccag cgcaaaatgc
EPI3884746  atggatgtca atccgacttt acttttctta aaagtgccag cgcaagatgc
EPI2704957  atggatgtca atccgacttt acttttctta aaagtgccag cgcaaaatgc
EPI2704967  atggatgtca atccgacttt acttttctta aaagtgccag cgcaaaatgc
EPI3884962  atggatgtca atccgacttt acttttctta aaagtgccaa cgcaagatgc
EPI2704797  atggatgtca atccgacttt acttttctta aaagtgccag cgcaaaatgc
EPI3884970  atggatgtca atccgacttt acttttctta aaagtgccaa cgcaagatgc
EPI3884978  atggatgtca atccgacttt acttttctta aaagtgccag cgcaagatgc
EPI2704807  atggatgtca atccgacttt acttttctta aaagtgccag cgcaaaatgc
EPI3884930  atggatgtca atccgacttt acttttctta aaagtgccag cgcaagatgc
EPI3707307  atggatgtca atccgacttt actcttcttg aaagttccag cgcaaaatgc
EPI3884938  atggatgtca atccgacttt acttttctta aaagtgccag cgcaagatgc
EPI3707299  atggatgtca atccgacttt actcttcttg aaagttccag cgcaaaatgc
EPI2704770  atggatgtca atccgacttt actcttcttg aaagttccag cgcaaaatgc
EPI3707291  atggatgtca atccgacttt actcttcttg aaagttccag cgcaaaatgc
EPI2704778  atggatgtca atccgacttt acttttctta aaagtgccag cgcaaaatgc
EPI3884954  atggatgtca atccgacttt acttttctta aaagtgccag cgcaagatgc
EPI3884898  atggatgtca atccgacttt acttttctta aaagtgccag cgcaagatgc
EPI2704842  atggatgtca atccgacttt acttttctta aaagtgccag cgcaaaatgc
EPI2704871  atggatgtca atccgacttt acttttctta aaagtgccag cgcaaaatgc
EPI2704873  atggatgtca atccgacttt actcttcttg aaagttccag cgcaaaatgc
EPI2704810  atggatgtca atccgacttt acttttctta aaagtgccag cgcaaaatgc
EPI2704829  atggatgtca atccgacttt acttttcttg aaagttccag cgcaaaatgc
EPI3884890  atggatgtca atccgacttt acttttctta aaagtgccag cgcaagatgc
EPI2705164  atggatgtca atccgacttt acttttctta aaagtgccag cgcaaaatgc
EPI3884602  atggatgtca atccgacttt acttttctta aaagtgccag cgcaagatgc
EPI2705190  atggatgtca atccgacttt acttttctta aaagtgccag cgcaaaatgc
EPI2705139  atggatgtca atccgacttt acttttctta aaagtgccag cgcaaaatgc
EPI2705140  atggatgtca atccgacttt acttttctta aaagtgccag cgcaaaatgc
EPI1859809  atggatgtca atccgacttt acttttctta aaagtgccag cgcaaaatgc
EPI2705253  atggatgtca atccgacttt acttttctta aaagtgccag cgcaaaatgc
EPI2705222  atggatgtca atccgacttt acttttcttg aaagttccag cgcaaaatgc
EPI2705221  atggatgtca atccgacttt acttttctta aaagtgccag cgcaaaatgc
EPI3884706  atggatgtca atccgacttt acttttctta aaagtgccag cgcaagatgc
EPI2705032  atggatgtca atccgacttt acttttctta aaagtgccag cgcaaaatgc
EPI3884722  atggatgtca atccgacttt acttttctta aaagtgccag cgcaagatgc
EPI2705063  atggatgtca atccgacttt acttttctta aaagtgccag cgcaaaatgc
EPI3884674  atggatgtca atccgacttt acttttctta aaagtgccag cgcaagatgc
EPI2705001  atggatgtca atccgacttt acttttctta aaagtgccag cgcaaaatgc
EPI3884682  atggatgtca atccgacttt acttttctta aaagtgccag cgcaagatgc
EPI3884698  atggatgtca atccgacttt acttttctta aaagtgccag cgcaagatgc
EPI3884642  atggatgtca atccgacttt acttttctta aaagtgccag cgcaagatgc
EPI3884650  atggatgtca atccgacttt acttttctta aaagtgccag cgcaagatgc
EPI2705115  atggatgtca atccgacttt acttttctta aaagtgccag cgcaaaatgc
EPI2705131  atggatgtca atccgacttt acttttctta aaagtgccag cgcaaaatgc
EPI2705065  atggatgtca atccgacttt acttttctta aaagtgccag cgcaaaatgc
EPI3884626  atggatgtca atccgacttt acttttctta aaagtgccag cgcaagatgc
EPI2705092  atggatgtca atccgacttt acttttctta aaagtgccag cgcaaaatgc
EPI3707659  atggatgtca atccgacttt acttttctta aaagtgccag cgcaaaatgc
EPI2705426  atggatgtca atccgacttt acttttctta aaagtgccag cgcaaaatgc
EPI3885344  atggatgtca atccgacctt actcttcttg aaagttccag cgcaaaatgc
EPI3707651  atggatgtca atccgacttt acttttctta aaagtgccag cgcaaaatgc
EPI3885352  ????atgtca atccgacctt actcttcttg aaagttccag cgcaaaatgc
EPI3707643  atggatgtca atccgacttt acttttcttg aaagttccag cgcaaaatgc
EPI2705446  atggatgtca atccgacttt acttttctta aaagtgccag cgcaaaatgc
EPI3707691  atggatgtca atccgacttt actcttcttg aaagttccag cgcaaaatgc
EPI2705394  atggatgtca atccgacttt acttttctta aaagtgccag cgcaaaatgc
EPI3885312  atggatgtca atccgacctt actcttcttg aaagttccag cgcaaaatgc
EPI3707683  atggatgtca atccgacttt actcttcttg aaagttccag cacaaaatgc
EPI2705402  atggatgtca atccgacttt acttttctta aaagtgccag cgcagaatgc
EPI3885320  atggatgtca atccgacctt actcttcttg aaagttccag cgcaaaatgc
EPI3707667  atggatgtca atccgacttt acttttctta aaagtgccag cgcaaaatgc
EPI2705414  atggatgtca atccgacttt actcttcttg aaagttccag cgcaaaatgc
EPI3707595  atggatgtca atccgacttt actcttcttg aaagttccag cgcaaaatgc
EPI2705488  atggatgtca atccgacttt acttttcttg aaagttccag cgcaaaatgc
EPI3885280  atggatgtca atccgacctt actcttcttg aaagttccag cgcaaaatgc
EPI3707587  atggatgtca atccgacttt actcttcttg aaagttccag cgcaaaatgc
EPI3707579  atggatgtca atccgacttt actcttcttg aaagttccag cgcaaaatgc
EPI3707571  atggatgtca atccgacttt actcttcttg aaagttccag cgcaaaatgc
EPI2705512  atggatgtca atccgacttt acttttctta aaagtgccag cgcaaaatgc
EPI3707627  atggatgtca atccgacttt actcttcttg aaagttccag cgcaaaatgc
EPI3707619  atggatgtca atccgacttt acttttctta aaagtgccag cgcaaaatgc
EPI2930739  atggacgtca atccgacttt acttttctta aaagtgccag cgcaagatgc
EPI3707611  atggatgtca atccgacttt actcttcttg aaagttccag cgcaaaatgc
EPI2930716  atggatgtca atccgacttt actcttctta aaggtgccag cgcaaaatgc
EPI3885264  atggatgtca atccgacctt actcttcttg aaagttccag cgcaaaatgc
EPI2930724  atggacgtca atccgacttt acttttctta aaagtgccag cgcaagatgc
EPI3707787  atggatgtca atccgacttt actcttcttg aaagttccag cgcaaaatgc
EPI2930696  atggacgtca atccgacttt acttttctta aaagtgccag cgcaagatgc
EPI3885467  atggatgtca atccgacttt acttttctta aaagtgccag cgcaagatgc
EPI3707779  atggatgtca atccgacttt actcttcttg aaagttccag cgcaaaatgc
EPI3707771  atggatgtca atccgacttt acttttctta aaagtgccag cgcaaaatgc
EPI2930683  atggacgtca atccgacttt acttttctta aaagtgccag cgcaagatgc
EPI3885483  atggatgtca atccgacttt acttttctta aaagtgccag cgcaagatgc
EPI3707763  atggatgtca atccgacttt acttttctta aaagtgccag cgcaaaatgc
EPI2705318  atggatgtca atccgacttt actcttcttg aaagttccag cgcaaaatgc
EPI3885427  atggatgtca atccgacttt acttttctta aaagtgccag cgcaagatgc
EPI2930668  atggacgtca atccgacttt acttttctta aaagtgccag cgcaagatgc
EPI3885435  atggatgtca atccgacttt acttttctta aaagtgccag cgcaagatgc
EPI3707811  atggatgtca atccgacttt acttttctta aaagtgccag cgcaaaatgc
EPI3885443  atggatgtca atccgacttt acttttctta aaagtgccag cgcaagatgc
EPI3707803  atggatgtca atccgacttt acttttctta aaagtgccag cgcaaaatgc
EPI2705286  atggatgtca atccgacttt actcttcttg aaagttccag cgcaaaatgc
EPI3707795  atggatgtca atccgacttt acttttcttg aaagttccag cgcaaaatgc
EPI3885399  atggatgtca atccgacctt actcttcttg aaagttccag cgcaaaatgc
EPI3707723  atggatgtca atccgacttt acttttctta aaagtgccag cgcaaaatgc
EPI2705362  atggatgtca atccgacttt acttttctta aaagtgccag cgcaaaatgc
EPI3885407  atggatgtca atccgacctt actcttcttg aaagttccag cgcaaaatgc
EPI2705370  atggatgtca atccgacttt acttttctta aaagtgccag cgcaaaatgc
EPI3885419  ?????????? ?????????? ?????????? ?????????? ??????????
EPI3707699  atggatgtca atccgacttt actcttcttg aaagttccag cgcaaaatgc
EPI3707755  atggatgtca atccgacttt acttttctta aaagtgccag cgcaaaatgc
EPI3885376  atggatgtca atccgacctt actcttcttg aaagttccag cgcaaaatgc
EPI3707747  atggatgtca atccgacttt acttttcttg aaagttccag cgcaaaatgc
EPI3885391  atggatgtca atccgacctt actcttcttg aaagttccag cgcaaaatgc
EPI3707731  atggatgtca atccgacttt acttttcttg aaagttccag cgcaaaatgc
EPI3707403  atggatgtca atccgacttt acttttctta aaagtgccag cgcaaaatgc
EPI2705683  atggatgtca atccgacttt acttttctta aaagtgccag cgcaaaatgc
EPI3885098  ?????????? ?????????? ?????????? ?????????? ??????atgc
EPI3707395  atggatgtca atccgacttt acttttcttg aaagttccag cgcaaaatgc
EPI2705688  atggatgtca atccgacttt acttttctta aaagtgccag cgcaaaatgc
EPI2705700  atggatgtca atccgacttt acttttctta aaagtgccag cgcaaaatgc
EPI3707435  atggatgtca atccgacttt acttttctta aaagtgccag cgcaaaatgc
EPI2705651  atggatgtca atccgacttt acttttctta aaagtgccag cgcaaaatgc
EPI3885066  atggatgtca atccgacctt actcttcttg aaagttccag cgcaaaatgc
EPI3707427  atggatgtca atccgacttt actcttcttg aaagttccag cgcaaaatgc
EPI2705657  atggatgtca atccgacttt acttttctta aaagtgccag cgcaaaatgc
EPI3885074  ?????????? ?????????? ?????????? ?????????? ??????????
EPI3707419  atggatgtca atccgacttt actcttcttg aaagttccag cgcaaaatgc
EPI2705668  atggatgtca atccgacttt acttttctta aaagtgccag cgcaaaatgc
EPI3707411  atggatgtca atccgacttt gcttttctta aaagtgccag cgcaaaatgc
EPI3885026  atggatgtca atccgacctt actcttcYtg aaagttccag cgcaaaatgc
EPI3707339  atggatgtca atccgacttt acttttctta aaagtgccag cgcaaaatgc
EPI3885034  ?????????? ?????acctt actcttcttg aaagttccag cgcaaaatgc
EPI2705752  atggatgtca atccgacttt actcttcttg aaagttccag cgcaaaatgc
EPI3885042  atggatgtca atccgacctt actcttcttg aaagttccag cgcaaaatgc
EPI3707323  atggatgtca atccgacttt acttttctta aaagtgccag cgcaaaatgc
EPI3707315  atggatgtca atccgacttt acttttcttg aaagttccag cgcaaaatgc
EPI3707371  atggatgtca atccgacttt acttttcttg aaagttccag cgcaaaatgc
EPI3707363  atggatgtca atccgacttt acttttctta aaagtgccag cgcaaaatgc
EPI2705720  atggatgtca atccgacttt acttttctta aaagtgccag cgcaaaatgc
EPI3885010  ?????????? ?????????? ?????????? ?????????? ??????????
EPI3707355  atggatgtca atccgacttt actcttcttg aaagttccag cgcaaaatgc
EPI2930747  atggatgtca atccgacttt acttttcttg aaagtgccag cgcaaaatgc
EPI3885018  atggatgtca atccgacctt actcttcYtg aaagttccag cgcaaaatgc
EPI3707347  atggatgtca atccgacttt acttttctta aaagtgccag cgcaaaatgc
EPI2930755  atggacgtca atccgacttt acttttctta aaagtgccag cgcaagatgc
EPI3885213  atggatgtca atccgacctt actcttcttg aaagttccag cgcaaaatgc
EPI3707531  atggatgtca atccgacttt acttttctta aaagtgccag cgcaaaatgc
EPI3707515  atggatgtca atccgacttt acttttcttg aaagttccag cgcaaaatgc
EPI2705567  atggatgtca atccgacttt acttttctta aaagtgccag cgcaaaatgc
EPI3707507  atggatgtca atccgacttt acttttcttg aaagttccag cgcaaaatgc
EPI3885181  ?????????? atccgacctt actcttcttg aaagttccag cgcaaaatgc
EPI2705520  atggatgtca atccgacttt acttttctta aaagtgccag cgcaaaatgc
EPI3707555  atggatgtca atccgacttt actcttcttg aaagttccag cgcaaaatgc
EPI2705528  atggatgtca atccgacttt acttttctta aaagtgccag cgcaaaatgc
EPI3707547  atggatgtca atccgacttt actcttcttg aaagttccag cgcaaaatgc
EPI2705536  atggatgtca atccgacttt acttttctta aaagtgccag cgcaaaatgc
EPI2705544  atggatgtca atccgacttt acttttctta aaagtgccag cgcaaaatgc
EPI3885153  atggatgtca atccgacctt actcttcYtg aaagttccag cgcaaaatgc
EPI3707467  atggatgtca atccgacttt actcttcttg aaagttccag cgcaaaatgc
EPI3707459  atggatgtca atccgacttt actcttcttg aaagttccag cgcaaaatgc
EPI3707443  atggatgtca atccgacttt actcttcttg aaagttccag cgcaaaatgc
EPI3885121  atggatgtca atccgacctt actcttcttg aaagttccag cgcaaaatgc
EPI3707499  atggatgtca atccgacttt acttttctta aaagtgccag cgcaaaatgc
EPI2705585  atggatgtca atccgacttt acttttctta aaagtgccag cgcaaaatgc
EPI3707491  atggatgtca atccgacttt actcttcttg aaagttccag cgcaaaatgc
EPI2705593  atggatgtca atccgacttt acttttctta aaagtgccag cgcaaaatgc
EPI3885137  atggatgtca atccgacctt actcttcttg aaagttccag cgcaaaatgc
EPI2705604  atggatgtca atccgacttt acttttctta aaagtgccag cgcaaaatgc
EPI3885145  atggatgtca atccgacctt actcttcYtg aaagttccag cgcaaaatgc
EPI3707475  atggatgtca atccgacttt actcttcttg aaagttccag cgcaaaatgc
EPI3708171  atggatgtca atccgacttt acttttctta aaagtgccag cgcaaaatgc
EPI2705940  atggatgtca atccgacttt acttttctta aaagtgccag cgcaaaatgc
EPI2705941  atggatgtca atccgacttt actcttcttg aaagttccag cgcaagatgc
EPI2705952  atggatgtca atccgacttt acttttctta aaagtgccag cgcaaaatgc
EPI3708147  atggatgtca atccgacttt acttttctta aaagtgccag cgcaaaatgc
EPI3708203  atggatgtca atccgacttt acttttcttg aaagttccag cgcagaatgc
EPI3708195  atggatgtca atccgacttt acttttcttg aaagttccag cgcaaaatgc
EPI2705916  atggatgtca atccgacttt acttttctta aaagtgccag cgc??aatgc
EPI3708187  atggatgtca atccgacttt acttttctta aaagtgccag cgcaaaatgc
EPI2705928  atggatgtca atccgacttt acttttctta aaagtgccag cgcaaaatgc
EPI2706004  atggatgtca atccgacttt actcttcttg aaagttccag cgcaaaatgc
EPI3708099  atggatgtca atccgacttt acttttctta aaagtgccag cgcaaaatgc
EPI2706007  atggatgtca atccgacttt acttttctta aaagtgccag cgcaaaatgc
EPI2706021  atggatgtca atccgacttt acttttctta aaagtgccag cgcaaaatgc
EPI3708139  atggatgtca atccgacttt acttttcttg aaagttccag cgcaaaatgc
EPI2930787  atggacgtca atccgacttt acttttctta aaagtgccag cgcaagatgc
EPI2705989  atggatgtca atccgacttt acttttctta aaagtgccag cgcaaaatgc
EPI3708115  atggatgtca atccgacttt acttttctta aaagtgccag cgcaaaatgc
EPI3708275  atggatgtca atccgacttt acttttctta aaagtgccag cgcaaaatgc
EPI3708267  atggatgtca atccgacttt acttttcttg aaggttccag cgcaaaatgc
EPI3708259  atggatgtca atccgacttt acttttcttg aaagttccag cgcaaaatgc
EPI2705828  atggatgtca atccgacttt actcttcttg aaagttccag cgcaaaatgc
EPI3708307  atggatgtca atccgacttt acttttctta aaagtgccag cgcaaaatgc
EPI3708299  atggatgtca atccgacttt acttttctta aaagtgccag cgcaaaatgc
EPI3708291  atggatgtca atccgacttt acttttctta aaagtgccag cgcaaaatgc
EPI2930771  atggatgtca atccgacttt acttttcttg aaagtgccag cgcaaaatgc
EPI2705796  atggatgtca atccgacttt acttttctta aaagtgccag cgcaaaatgc
EPI3708283  atggatgtca atccgacttt actcttcttg aaagttccag cgcaaaatgc
EPI3708243  atggatgtca atccgacttt acttttcttg aaagttccag cgcaaaatgc
EPI2930763  atggacgtca atccgacttt acttttctta aaagtgccag cgcaagatgc
EPI3708235  atggatgtca atccgacttt acttttctta aaagtgccag cgcaaaatgc
EPI3708227  atggatgtca atccgacttt acttttctta aaagtgccag cgcaaaatgc
EPI3708219  atggatgtca atccgacttt actcttcttg aaagttccag cgcaaaatgc
EPI3885583  atggatgtca atccgacttt acttttctta aaagtgccag cgcaagatgc
EPI3707915  atggatgtca atccgacttt acttttcttg aaagttccag cgcaaaatgc
EPI2706197  atggatgtca atccgacttt acttttctta aaagtgccag cgcaaaatgc
EPI2706199  atggatgtca atccgacttt acttttctta aaagtgccag cgcaaaatgc
EPI3885599  atggatgtca atccgacttt acttttctta aaagtgccag cgcaagatgc
EPI3707899  atggatgtca atccgacttt acttttcttg aaagttccag cgcaaaatgc
EPI3707891  atggatgtca atccgacttt acttttctta aaagtgccag cgcaaaatgc
EPI2706214  atggatgtca atccgacttt acttttctta aaagtgccag cgcaaaatgc
EPI3707947  atggatgtca atccgacttt acttttctta aaagtgccag cgcaaaacgc
EPI3707939  atggatgtca atccgacttt acttttctta aaagtgccag cgcaaaatgc
EPI2706167  atggatgtca atccgacttt acttttctta aaagtgccag cgcaaaatgc
EPI2667804  atggatgtca atccgactct acttttctta aaagtgccag cgcaagatgc
EPI3707931  atggatgtca atccgacttt acttttctta aaagtgccag cgcaaaatgc
EPI2706182  atggatgtca atccgacttt acttttctta aaagtgccag cgcaaaatgc
EPI2667798  atggatgtca atccgactct acttttctta aaagtgccag cgcaagatgc
EPI3707923  atggatgtca atccgacttt acttttcttg aaagttccag cgcaaaatgc
EPI2667790  atggatgtca atccgactct acttttctta aaagtgccag cgcaagatgc
EPI3885523  atggatgtca atccgacttt acttttctta aaagtgccag cgcaagatgc
EPI3707851  atggatgtca atccgacttt actcttcttg aaagttccag cgcaaaatgc
EPI3707843  atggatgtca atccgacttt acttttctta aaagtgccag cgcaaaatgc
EPI3885539  ?????????? ?????????? ?????????? ?????????? ??????????
EPI3707835  atggatgtca atccgacttt acttttctta aaagtgccag cgcaaaatgc
EPI2706272  atggatgtca atccgacttt acttttctta aaagtgccag cgcaaaatgc
EPI3885547  atggatgtca atccgacttt acttttctta aaagtgccag cgcaagatgc
EPI2706284  atggatgtca atccgacttt acttttctta aaagtgccag cgcaaaatgc
EPI3885491  atggatgtca atccgacttt acttttctta aaagtgccag cgcaagatgc
EPI3707883  atggatgtca atccgacttt acttttcttg aaagttccag cgcaaaatgc
EPI3885499  atggatgtca atccgacttt acttttctta aaagtgccag cgcaagatgc
EPI3707875  atggatgtca atccgacttt acttttcttg aaagttccag cgcaaaatgc
EPI2908260  atggatgtca atccgacttt acttttcttg aaggttccag cgcagaatgc
EPI2706231  atggatgtca atccgacttt acttttcttg aaggttccag cgcaaaatgc
EPI3885515  atggatgtca atccgacttt acttttctta aaagtgccag cgcaagatgc
EPI3707859  atggatgtca atccgacttt actcttctta aaagtgccag cgcaaaatgc
EPI3708043  atggatgtca atccgacttt actcttcttg aaaattccag cgcaaaatgc
EPI3017929  atggatgtca atccgacttt acttttcttg aaagtgccag cgcaaaatgc
EPI2706068  atggatgtca atccgacttt actcttcttg aaagttccag cgcaaaatgc
EPI3708035  atggatgtca atccgacttt acttttctta aaagtgccag cgcaaaatgc
EPI2706071  atggatgtca atccgacttt acttttctta aaagtgccag cgcaaaatgc
EPI3708027  atggatgtca atccgacttt acttttctta aaagtgccag cgcaaaatgc
EPI3708019  atggatgtca atccgacttt acttttcttg aaagttccag cgcaaaatgc
EPI3708075  atggatgtca atccgacttt actcttcttg aaagttccag cgcaaaatgc
EPI2706036  atggatgtca atccgacttt actcttcttg aaagttccag cgcaaaatgc
EPI3708067  atggatgtca atccgacttt actcttcttg aaagttccag cgcaaaatgc
EPI3708059  atggatgtca atccgacttt gcttttcttg aaagttccag cgcaaaatgc
EPI2706053  atggatgtca atccgacttt acttttctta aaagtgccag cgcaaaatgc
EPI3708051  atggatgtca atccgacttt actcttcttg aaagttccag cgcaaaatgc
EPI2706054  atggatgtca atccgacttt acttttctta aaagtgccag cgcaaaatgc
EPI3707979  atggatgtca atccgacttt acttttctta aaagtgccag cgcaaaatgc
EPI2706133  atggatgtca atccgacttt acttttctta aaagtgccag cgcaaaatgc
EPI2428286  atggatgtca atccgacttt acttttctta aaagtgccag cgcaaaatgc
EPI3707971  atggatgtca atccgacttt acttttctta aaagtgccag cgcaaaatgc
EPI2706135  atggatgtca atccgacttt acttttctta aaagtgccag cgcaaaatgc
EPI2428294  atggatgtca atccgacttt acttttctta aaagtgccag cgcaaaatgc
EPI3707963  atggatgtca atccgacttt gcttttcttg aaagttccag cgcaaaatgc
EPI3707955  atggatgtca atccgacttt acttttctta aaagtgccag cgcaaaatgc
EPI3708011  atggatgtca atccgacttt acttttcttg aaagttccag cgcaaaatgc
EPI2706103  atggatgtca atccgacttt acttttctta aaagtgccag cgcaaaatgc
EPI3707995  atggatgtca atccgacttt actcttcttg aaagttccag cgcaaaatgc
EPI3708659  atggatgtca atccgacttt acttttctta aaagtgccag cgcaaaatgc
EPI2706447  atggatgtca atccgacttt acttttctta aaagtgccag cgcaaaatgc
EPI2428345  atggatgtca atccgacttt acttttctta aaagtgccag cgcaaaatgc
EPI3708651  atggatgtca atccgacttt acttttcttg aaagttccag cgcaaaatgc
EPI2428353  atggatgtca atccgacttt acttttctta aaagtgccag cgcaaaatgc
EPI3708643  atggatgtca atccgacttt acttttctta aaagtgccag cgcaaaatgc
EPI2428361  atggatgtca atccgacttt actttt???? ?????????? ??????????
EPI3708635  atggatatca atccgacttt acttttctta aaagtgccag cgcaaaatgc
EPI2930795  atggacgtca atccgacttt acttttct-- ----tgccag cgcaagatgc
EPI2428369  atggatgtca atccgacttt acttttctta a????????? ?????????c
EPI3708691  atggatgtca atccgacttt acttttcttg aaagttccag cgcaaaatgc
EPI3708683  atggatgtca atccgacttt acttttcttg aaagttccag cgcaaaatgc
EPI3708667  atggatgtca atccgacttt acttttctta aaagtgccag cgcaagatgc
EPI2428337  atggatgtca atccgacttt acttttc??? ?????????? ??????????
EPI3708595  atggatgtca atccgacttt acttttctta aaagtgccag cgcaaaatgc
EPI2428407  atggatgtca atccgacttt acttttctta aaagtgccag cgcaaaatgc
EPI3708587  atggatgtca atccgacttt acttttcttg aaagttccag cgcaaaatgc
EPI2706524  atggatgtca atccgacttt acttttctta aaagtgccag cgcaaaatgc
EPI2428415  atggatgtca atccgacttt acttttcttg aaagttccag cgcaaaatgc
EPI3708579  atggatgtca atccgacttt acttttcttg aaagttccag cgcaaaatgc
EPI3708571  atggatgtca atccgacttt acttttcttg aaagttccag cgcaaaatgc
EPI2706541  atggatgtca atccgacttt acttttctta aaagtgccag cgcaaaatgc
EPI3708627  atggatgtca atccgacttt acttttcttg aaagttccag cgcaaaatgc
EPI3708619  atggatgtca atccgacttt acttttcttg aaagttccag cgcaaaatgc
EPI2428384  atggatgtca atccgacttt act??????? ?????????? ?????????c
EPI3708611  atggatgtca atccgacttt acttttcttg aaagttccag cgcaaaatgc
EPI3708603  atggatgtca atccgacttt acttttcttg aaagttccag cgcaaaatgc
EPI2428399  atggatgtca atccgacttt acttttctta aaagtgccag cgcaaaatgc
EPI3708787  atggatgtca atccgacttt acttttcttg aaagttccag cgcaaaatgc
EPI2706320  atggatgtca atccgacttt acttttctta aaagtgccag cgcaaaatgc
EPI2428465  atggatgtca atccgacttt acttttctta aaagtgccag cgcaaaatgc
EPI3708779  atggatgtca atccgacttt acttttctta aaagtgccag cgcaaaatgc
EPI3708771  atggatgtca atccgacttt acttttctta aaagtgccag cgcaaaatgc
EPI2428479  atggatgtca atccgacttt acttttctta aaagtgccag cgcaaaatgc
EPI3708819  atggatgtca atccgacttt acttttcttg aaagttccag cgcaaaatgc
EPI2706285  atggatgtca atccgacttt acttttcttg aaagttccag cgcaaaatgc
EPI2428435  atggatgtca atccgacttt acttttctta aaagtgccag cgcaaaatgc
EPI3708811  atggatgtca atccgacttt acttttctta aaagtgccag cgcaaaatgc
EPI2706296  atggatgtca atccgacttt acttttctta aaagtgccag cgcaaaatgc
EPI2428449  atggatgtca atccgacttt acttttctta aaagtgccag cgcaaaatgc
EPI3708795  atggatgtca atccgacttt acttttctta aaagtgccag cgcaaaatgc
EPI2428521  atggatgtca atccgacttt acttttctta aaagtgccag cgcaaaatgc
EPI3708715  atggatgtca atccgacctt actcttcttg aaagttccag cgcaaaatgc
EPI2706396  atggatgtca atccgacttt acttttctta aaagtgccag cgcaaaatgc
EPI2428529  atggatgtca atccgacttt acttttctta aaagtgccag cgcaaaatgc
EPI2428537  atggatgtca atccgacttt acttttctta aaagtgccag cgcaaaatgc
EPI3708699  atggatgtca atccgacttt acttttcttg aaagttccag cgcaaaatgc
EPI3708755  atggatgtca atccgaattt acttttcttg aaagttccag cgcaaaatgc
EPI3708747  atggatgtca atccgacttt acttttctta aaagtgccag cgcaaaatgc
EPI2428497  atggatgtca atccgacttt acttttctta aaagtgccag cgcaaaatgc
EPI2706368  atggatgtca atccgacttt acttttctta aaagtgccag cgcaaaatgc
EPI2428505  atggatgtca atccgacttt acttttctta aaagtgccag cgcaaaatgc
EPI3708731  atggatgtca atccgacttt actcttcttg aaagttccag cgcaaaatgc
EPI2428513  atggatgtca atccgacttt acttttctta aaagtgccag cgcaaaatgc
EPI3708403  atggatgtca atccgacttt acttttctta aaagtgccag cgcaaaatgc
EPI2706707  atggatgtca atccgacttt acttttctta aaagtgccag cgcaaaatgc
EPI3708387  atggatgtca atccgacttt acttttctta aaagtgccag cgcaaaatgc
EPI2428593  atggatgtca atccgacttt acttttctta aaagtgccag cgcaaaatgc
EPI2428550  atggatgtca atccgacttt acttttctta aaagtgccag cgcaaaatgc
EPI3708427  atggatgtca atccgacttt acttttctta aaagtgccag cgcaaaatgc
EPI3708419  atggatgtca atccgacttt acttttcttg aaagttccag cgcaaaatgc
EPI2428563  atggatgtca atccgacttt acttttctta aaagtgccag cgcaaaatgc
EPI2428571  atggatgtca atccgacttt acttttcttg aaagttccag cgcaaaatgc
EPI2706769  atggatgtca atccgacttt acttttctta aaagtgccag cgcaaaatgc
EPI2428630  atggatgtca atccgacttt acttttctta aaagtgccag cgcaaaatgc
EPI3708331  atggatgtca atccgacttt acttttctta aaagtgccag cgcaaaatgc
EPI2930819  atggacgtca atccgacttt acttttctta aaagtgccag cgcaagatgc
EPI2428636  atggatgtca atccgacttt acttttctta aaagtgccag cgcaaaatgc
EPI3708323  atggatgtca atccgacttt acttttctta aaagtgccag cgcaaaatgc
EPI3708315  atggatgtca atccgacttt acttttctta aaagtgccag cgcaaaatgc
EPI2706796  atggatgtca atccgacttt acttttctta aaagtgccag cgcaaaatgc
EPI3708363  atggatgtca atccgacttt acttttctta aaagtgccag cgcaaaatgc
EPI2706745  atggatgtca atccgacttt acttttctta aaagtgccag cgcaaaatgc
EPI2428608  atggatgtca atccgacttt acttttctta aaagtgccag cgcaaaatgc
EPI3708355  atggatgtca atccgacttt acttttcttg aaagttccag cgcaaaatgc
EPI2930807  atggacgtca atccgacttt acttttctta aaagtgccag cgcaagatgc
EPI2428616  atggatgtca atccgacttt acttttctta aaagtgccag cgcaaaatgc
EPI3708531  atggatgtca atccgacttt acttttctta aaagtgccag cgcaaaatgc
EPI2428689  atggatgtca atccgacttt acttttctta aaagtgccag cgcaaaatgc
EPI2428695  atggatgtca atccgacttt acttttctta aaagtgccag cgcaaaatgc
EPI3708507  atggatgtca atccgacttt acttttcttg aaagttccag cgcaaaatgc
EPI2706605  atggatgtca atccgacttt acttttctta aaagtgccag cgcaaaatgc
EPI2428702  atggatgtca atccgacttt acttttctta aaagtgccag cgcaaaatgc
EPI3708563  atggatgtca atccgacttt acttttctta aaagtgccag cgcaaaatgc
EPI2428655  atggatgtca atccgacttt acttttctta aaagtgccag cgcaaaatgc
EPI3708555  atggatgtca atccgacttt acttttcttg aaagttccag cgcaaaatgc
EPI2706555  atggatgtca atccgacttt acttttctta aaagtgccaa cgcaaaatgc
EPI3708547  atggatgtca atccgacttt acttttcttg aaagttccag cgcaaaatgc
EPI2428676  atggatgtca atccgacttt acttttctta aaagtgccag cgcaaaatgc
EPI3708467  atggatgtca atccgacttt acttttctta aaagtgccag cgcaaaatgc
EPI2428738  atggatgtca atccgacttt acttttctta a????????? ?????????c
EPI3708459  atggatgtca atccgacttt actcttcttg aaagttccag tgcaaaatgc
EPI2428746  atggatgtca atccgacttt acttttctta aaagtgccag cgcaaaatgc
EPI3708451  atggatgtca atccgacttt acttttctta aaagtgccag cgcaaaatgc
EPI2428754  atggatgtca atccgacttt acttttctta aaagtgccag cgcaaaatgc
EPI3708443  atggatgtca atccgacttt acttttcttg aaagttccag cgcaaaatgc
EPI3708499  atggatgtca atccgacttt acttttcttg aaagttccag cgcaaaatgc
EPI2706608  atggatgtca atccgacttt actcttcttg aaagttccag cgcaaaatgc
EPI2428710  atggatgtca atccgacttt acttttctta aaagtgccag cgcaaaatgc
EPI3708491  atggatgtca atccgacttt acttttcttg aaagttccag cgcaaaatgc
EPI2706619  atggatgtca atccgacttt acttttcttg aaagttccag cgcaaaatgc
EPI2711056  atggatgtca atccgacttt acttttctta aaagtgccag cgcaaaatgc
EPI3713236  atggatgtca atccgacttt acttttctta aaagtgccag cgcaaaatgc
EPI2711115  atggatgtca atccgacttt actcttcttg aaagttccag cgcaaaatgc
EPI2711137  atggatgtca atccgacttt actcttcttg aaagttccag cgcaaaatgc
EPI2711139  atggatgtca atccgacttt acttttctta aaagtgccag cgcaaaatgc
EPI2711089  atggatgtca atccgacttt acttttctta aaagtgccag cgcaaaatgc
EPI3713181  atggatgtca atccgacttt acttttcttg aaagttccag cgcaaaatgc
EPI2711113  atggatgtca atccgacttt acttttctta aaagtgccag cgcaaaatgc
EPI3713342  atggatgtca atccgacttt acttttcttg aaagttccag cgcaaaatgc
EPI3713334  atggatgtca atccgacttt acttttcttg aaagttccag cgcaaaatgc
EPI2710932  atggatgtca atccgacttt actcttctta aaagtgccag cgcaaaatgc
EPI3713326  atggatgtca atccgacttt acttttctta aaagtgccag cgcaaaatgc
EPI2710940  atggatgtca atccgacttt actcttcttg aaagttccag cgcaaaatgc
EPI2710896  atggatgtca atccgacttt acttttctta aaagtgccag cgcaaaatgc
EPI3713366  atggatgtca atccgacttt acttttcttg aaagttccag cgcaaaatgc
EPI2710900  atggatgtca atccgacttt acttttctta aaagtgccaa ggcaaaatgc
EPI2710908  atggatgtca atccgacttt actcttcttg aaagttccag cgcaaaatgc
EPI2710992  atggatgtca atccgacttt acttttctta aaagtgccag cgcaaaatgc
EPI2710995  atggatgtca atccgacttt acttttctta aaagtgccag cgcaaaatgc
EPI3713256  atggatgtca atccgacttt acttttctta aaagtgccag cgcaaaatgc
EPI3713310  atggatgtca atccgacttt acttttcttg aaagttccag cgcaaaatgc
EPI3713302  atggatgtca atccgacttt acttttctta aaagtgccag cgcaaaatgc
EPI3712956  atggatgtca atccgacttt acttttctta aaagtgccag cgcaaaatgc
EPI3712948  atggatgtca atccgacttt acttttcttg aaagttccag cgcaaaatgc
EPI3712940  atggatgtca atccgacttt acttttcttg aaagttccag cgcaaaatgc
EPI3712996  atggatgtca atccgacttt acttttcttg aaagttccag cgcaaaatgc
EPI2711283  atggatgtca atccgacttt actcttcttg aaagttccag cgcaaaatgc
EPI3712988  atggatgtca atccgacttt acttttcttg aaagttccag cgcaaaatgc
EPI3712980  atggatgtca atccgacttt acttttcttg aaagttccag cgcaaaatgc
EPI2711382  atggatgtca atccgacttt acttttctta aaagtgccag cgcaaaatgc
EPI3712884  atggatgtca atccgacttt actcttcttg aaagttccag cgcaaaatgc
EPI3712924  atggatgtca atccgacttt actcttcttg aaagttccag cgcaaaatgc
EPI2711349  atggatgtca atccgacttt actcttcttg aaagttccag cgcaaaatgc
EPI3712916  atggatgtca atccgacttt actcttcttg aaagttccag cgcaaaatgc
EPI3712908  atggatgtca atccgacttt actcttcttg aaagttccag cgcaaaatgc
EPI3713092  atggatgtca atccgacttt acttttcttg aaagttccag cgcaaaatgc
EPI3713071  atggatgtca atccgacttt acttttcttg aaagttccag cgcaaaatgc
EPI2711161  atggatgtca atccgacttt actcttcttg aaagttccag cgcaaaatgc
EPI3713114  atggatgtca atccgacttt acttttctta aaagtgccag cgcaaaatgc
EPI2711162  atggatgtca atccgacttt actcttcttg aaagttccag cgcaaaatgc
EPI3713028  atggatgtca atccgacttt actcttcttg aaagttccag cgcaaaatgc
EPI2711250  atggatgtca atccgacttt actcttcttg aaagttccag cgcaaaatgc
EPI3713020  atggatgtca atccgacttt acttttctta aaagtgccag cgcaaaatgc
EPI3713012  atggatgtca atccgacttt acttttctta aaagtgccag cgcaaaatgc
EPI2178788  atggatgtca atccgacttt acttttctta aaagtgccag cgcaagatgc
EPI2711219  atggatgtca atccgacttt acttttctta aaagtgccag cgcaaaatgc
EPI3713053  atggatgtca atccgacttt actcttcttg aaagttccag cgcaaaatgc
EPI2711554  atggatgtca atccgacttt acttttctta aaagtgccag cgcaaaatgc
EPI3713717  atggatgtca atccgacttt acttttcttg aaagttccag cgcaaaatgc
EPI2711577  atggatgtca atccgacttt acttttctta aaagtgccag cgcaaaatgc
EPI3713702  atggatgtca atccgacttt acttttctta aaagtgccag cgcaaaatgc
EPI3713654  atggatgtca atccgacttt acttttctta aaagtgccag cgcaaaatgc
EPI3713646  atggatgtca atccgacttt acttttcttg aaagttccag cgcaaaatgc
EPI3713638  atggatgtca atccgacttt acttttcttg aaagttccag cgcaaaatgc
EPI3713687  atggatgtca atccgacttt acttttctta aaagtgccag cgcaaaatgc
EPI2711599  atggatgtca atccgacttt actcttcttg aaagttccag cgcaaaatgc
EPI2711609  atggatgtca atccgacttt acttttctta aaagtgccag cgcaaaatgc
EPI2711610  atggatgtca atccgacttt acttttctta aaagtgccag cgcaaaatgc
EPI3713852  atggatgtca atccgacttt acttttcttg aaagttccag cgcaaaatgc
EPI2711446  atggatgtca atccgacttt acttttctta aaagtgccag cgcaaaatgc
EPI2711447  atggatgtca atccgacttt acttttctta aaagtgccag cgcaaaatgc
EPI3713836  atggatgtca atccgacttt acttttctta aaagtgccag cgcaaaatgc
EPI3713868  atggatgtca atccgacttt acttttcttg aaagttccag cgcaaaatgc
EPI3713789  atggatgtca atccgacttt acttttcttg aaagttccag cgcaaaatgc
EPI2711506  atggatgtca atccgacttt acttttctta aaagtgccag cgcaaaatgc
EPI3713820  atggatgtca atccgacttt actcttcttg aaagttccag cgcaaaatgc
EPI3713805  atggatgtca atccgacttt acttttcttg aaagttccag cgcaaaatgc
EPI2711479  atggatgtca atccgacttt acttttctta aaagtgccag cgcaaaatgc
EPI2299181  atggatgtca atccgacttt acttttctta aaagtgccag cgcaagatgc
EPI3713454  atggatgtca atccgacttt acttttcttg aaagttccag cgcaaaatgc
EPI2711834  atggatgtca atccgacttt acttttctta aaagtgccag cgcaaaatgc
EPI2243401  atggatgtca atccgacttt actcttcttg aaagttccag cgcaaaatgc
EPI2299165  atggatgtca atccgacttt acttttctta aaagtgccag cgcaagatgc
EPI3713478  atggatgtca atccgacttt acttttcttg aaagttccag cgcaaaatgc
EPI2711801  atggatgtca atccgacttt acttttctta aaagtgccag cgcaaaatgc
EPI3713406  atggatgtca atccgacttt acttttctta aaagtgccag cgcaaaatgc
EPI2711888  atggatgtca atccgacttt acttttctta aaagtgccag cgcaaaatgc
EPI2299149  atggatgtca atccgacttt acttttctta aaagtgccag cgcaagatgc
EPI3713382  atggatgtca atccgacttt acttttcttg aaagttccag cgcaaaatgc
EPI3713438  atggatgtca atccgacttt acttttcttg aaagttccag cgcaaaatgc
EPI3713422  atggatgtca atccgacttt acttttctta aaagtgccag cgcaaaatgc
EPI2299139  atggatgtca atccgacttt acttttctta aaagtgccag cgcaagatgc
EPI3713414  atggatgtca atccgacttt acttttctta aaagtgccag cgcaaaatgc
EPI3713598  atggatgtca atccgacttt actcttcttg aaagttccag cgcaaaatgc
EPI3713582  atggatgtca atccgacttt actcttcttg aaagttccag cgcaaaatgc
EPI2711705  atggatgtca atccgacttt acttttctta aaagtgccag cgcaaaatgc
EPI3713622  atggatgtca atccgacttt actcttcttg aaagttccag cgcaaaatgc
EPI2711673  atggatgtca atccgacttt acttttctta aaagtgccag cgcaaaatgc
EPI2711760  atggatgtca atccgacttt acttttctta aaagtgccag cgcaaaatgc
EPI3713518  atggatgtca atccgacttt acttttctta aaagtgccag cgcaaaatgc
EPI3713510  atggatgtca atccgacttt acttttctta aaagtgccag cgcaaaatgc
EPI3713566  atggatgtca atccgacttt acttttcttg aaagttccag cgcaaaatgc
EPI2711738  atggatgtca atccgacttt actcttcttg aaagttccag cgcaaaatgc
EPI3714232  atggatgtca atccgacttt acttttcttg aaagttccag cgcaaaatgc
EPI2712086  atggatgtca atccgacttt acttttctta aaagtgccag cgcaaaatgc
EPI2712087  atggatgtca atccgacttt acttttctta aaagtgccag cgcaaaatgc
EPI2712038  atggatgtca atccgacttt actcttcttg aaagttccag cgcaaaatgc
EPI2712048  atggatgtca atccgacttt acttttctta aaagtgccag cgcaaaatgc
EPI3714248  atggatgtca atccgacttt acttttcttg aaagttccag cgcaaaatgc
EPI2712062  atggatgtca atccgacttt acttttctta aaagtgccag cgcaaaatgc
EPI3714179  atggatgtca atccgacttt acttttcttg aaagttccag cgcaaaatgc
EPI2712134  atggatgtca atccgacttt acttttctta aaagtgccag cgcaaaatgc
EPI2712135  atggatgtca atccgacttt acttttctta aaagtgccag cgcaaaatgc
EPI3714162  atggatgtca atccgacttt acttttctta aaagtgtcag cgcaagatgc
EPI2712110  atggatgtca atccgacttt acttttctta aaagtgccag cgcaaaatgc
EPI2711934  atggatgtca atccgacttt acttttctta aaagtgccag cgcaaaatgc
EPI2711947  atggatgtca atccgacttt actcttcttg aaagttccag cgcaaaatgc
EPI3714350  atggatgtca atccgacctt actcttcttg aaagttccag cgcaaaatgc
EPI2711950  atggatgtca atccgacttt acttttctta aaagtgccag cgcaaaatgc
EPI2711906  atggatgtca atccgacttt actcttcttg aaagttccag cgcaaaatgc
EPI2711911  atggatgtca atccgacttt acttttctta aaagtgccag cgcaaaatgc
EPI3714383  atggatgtca atccgacctt actcttcttg aaagttccag cgcaaaatgc
EPI2711931  atggatgtca atccgacttt actcttcttg aaagttccag cgcaaaatgc
EPI2712000  atggatgtca atccgacttt acttttctta aaagtgccag cgcaaaatgc
EPI3714296  atggatgtca atccgacttt acttttcttg aaagttccag cgcaaaatgc
EPI2712014  atggatgtca atccgacttt acttttctta aaagtgccag cgcaaaatgc
EPI2712016  atggatgtca atccgacttt actcttcttg aaagttccag cgcaaaatgc
EPI3714280  atggatgtca atccgacttt acttttcttg aaagttccag cgcaaaatgc
EPI2711968  atggatgtca atccgacttt acttttctta aaagtgccag cgcaaaatgc
EPI3714311  atggatgtca acccgacttt acttttctta aaagtgccag cgcaaaatgc
EPI2712319  atggatgtca atccgacttt acttttctta aaagtgccag cgcaaaatgc
EPI2712338  atggatgtca atccgacttt acttttctta aaagtgccag cgcaaaatgc
EPI2712340  atggatgtca atccgacttt acttttctta aaagtgccag cgcaaaatgc
EPI2712339  atggatgtca atccgacttt acttttctta aaagtgccag cgcaaaatgc
EPI3713921  atggatgtca atccgacttt acttttcttg aaagttccag cgcaaaatgc
EPI2712380  atggatgtca atccgacttt acttttcttg aaagttccag cgcaaaatgc
EPI2712402  atggatgtca atccgacttt actcttcttg aaagttccag cgcaaaatgc
EPI3713952  atggatgtca atccgacttt acttttcttg aaagttccag cgcaaaatgc
EPI2712350  atggatgtca atccgacttt acttttctta aaagtgccag cgcaaaatgc
EPI2712370  atggatgtca atccgacttt acttttctta aaagtgccag cgcaaaatgc
EPI3713936  atggatgtca atccgacttt acttttcttg aaagttccag cgcaaaatgc
EPI2712373  atggatgtca acccgacttt acttttcttg aaagttccag cgcaaaatgc
EPI2712191  atggatgtca atccgacttt acttttctta aaagtgccag cgcaaaatgc
EPI3714108  atggatgtca atccgacttt acttttcttg aaagttccag cgcaaaatgc
EPI2712207  atggatgtca atccgacttt acttttctta aaagtgccag cgcaaaatgc
EPI2712215  atggatgtca atccgacttt acttttcttg aaagttccag cgcaaaatgc
EPI2712182  atggatgtca atccgacttt acttttctta aaggtgccag cgcaaaatgc
EPI3714021  atggatgtca atccgacttt acttttctta aaagtgccag cgcaaaatgc
EPI3714069  atggatgtca atccgacttt acttttcttg aaagttccag cgcaaaatgc
EPI2712231  atggatgtca atccgacttt acttttctta aaagtgccag cgcaaaatgc
EPI2712240  atggatgtca atccgacttt acttttctta aaagtgccag cgcaaaatgc
EPI3714053  atggatgtca atccgacttt acttttctta aaagtgccag cgcaaaatgc
EPI3714750  atggatgtca atccgacttt acttttcttg aaagttccag cgcaaaatgc
EPI2712571  atggatgtca atccgacttt acttttctta aaagtgccag cgcaaaatgc
EPI3714742  atggatgtca atccgacttt acttttcttg aaagttccag cgcaaaatgc
EPI2712589  atggatgtca atccgacttt acttttctta aaagtgccag cgcaaaatgc
EPI3714734  atggatgtca atccgacttt acttttcttg aaagttccag cgcaaaatgc
EPI2712595  atggatgtca atccgacttt acttttctta aaagtgccag cgcaaaatgc
EPI2712597  atggatgtca atccgacttt acttttctta aaagtgccag cgcaaaatgc
EPI3714782  atggatgtca atccgacttt acttttcttg aaagttccag cgcaaaatgc
EPI2712539  atggatgtca atccgacttt acttttctta aaagtgccag cgcaaaatgc
EPI3714774  atggatgtca atccgacttt acttttcttg aaagttccag cgcaaaatgc
EPI3714766  atggatgtca atccgacttt acttttcttg aaagttccag cgcaaaatgc
EPI2712564  atggatgtca atccgacttt acttttctta aaagtgccag cgcaaaatgc
EPI3714758  atggatgtca atccgacttt acttttcttg aaagttccag cgcaaaatgc
EPI2712568  atggatgtca atccgacttt acttttctta aaagtgccag cgcaaaatgc
EPI2712643  atggatgtca atccgacttt acttttctta aaagtgccag cgcaaaatgc
EPI3714669  atggatgtca atccgacttt acttttcttg aaagttccag cgcaaaatgc
EPI2712660  atggatgtca atccgacttt acttttctta aaagtgccag cgcaaaatgc
EPI2712613  atggatgtca atccgacttt acttttctta aaagtgccag cgcaaaatgc
EPI3714702  atggatgtca atccgacttt actcttcttg aaagttccag cgcaaaatgc
EPI3714694  atggatgtca atccgacttt actcttcttg aaagttccag cgcaaaatgc
EPI3714878  atggatgtca atccgacttt acttttctta aaagtgccag cgcaaaatgc
EPI3714870  atggatgtca atccgacttt acttttctta aaagtgccag cgcaaaatgc
EPI2712468  atggatgtca atccgacttt actcttcttg aaagttccag cgcaaaatgc
EPI3714854  atggatgtca atccgacttt acttttctta aaagtgccag cgcaaaatgc
EPI2712471  atggatgtca atccgacttt actcttcttg aaagttccag cgcaaaatgc
EPI2712412  atggatgtca atccgacttt acttttcttg aaagttccag cgcaaaatgc
EPI3714902  atggatgtca atccgacttt acttttcttg aaagttccag cgcaaaatgc
EPI3714894  atggatgtca atccgacttt acttttcttg aaagttccag cgcaaaatgc
EPI3714886  atggatgtca atccgacttt actcttcttg aaagttccag cgcaaaatgc
EPI3714814  atggatgtca atccgacttt acttttctta aaagttccag cgcaaaatgc
EPI3714806  atggatgtca atccgacgtt acttttcttg aaagttccag cgcaaaatgc
EPI3714846  atggatgtca atccgacttt acttttctta aaagtgccag cgcaaaatgc
EPI3714838  atggatgtca atccgacttt acttttcttg aaagttccag cgcaaaatgc
EPI3714830  atggatgtca atccgacttt acttttcttg aaagttccag cgcaaaatgc
EPI3714822  atggatgtca atccgacttt acttttcttg aaagttccag cgcaaaatgc
EPI2712503  atggatgtca atccgacttt acttttctta aaagtgccag cgcaaaatgc
EPI2712836  atggatgtca atccgacttt acttttccta aaagtgccag cgcaaaatgc
EPI1850251  atggatgtca atccgacttt acttttctta aaagtgccag cgcaaaatgc
EPI2712837  atggatgtca atccgacttt acttttctta aaagtgccag cgcaaaatgc
EPI2931704  atggatgtca atccgacttt actcttccta aaagtgccag cgcaaaatgc
EPI2712852  atggatgtca atccgacttt acttttctta aaagtgccag cgcaaaatgc
EPI2931712  atggatgtca atccgacttt actcttccta aaagtgccag cgcaaaatgc
EPI2712804  atggatgtca atccgacttt acttttctta aaagtgccag cgcaaaatgc
EPI3714517  atggatgtca atccgacttt acttttcttg aaagttccag cgcaaaatgc
EPI2712812  atggatgtca atccgacttt acttttcttg aaagttccag cgcaaaatgc
EPI2712908  atggatgtca atccgacttt acttttctta aaagtgccag cgcaaaatgc
EPI2712861  atggatgtca atccgacttt acttttctta aaagtgccag cgcaaaatgc
EPI2712708  atggatgtca atccgacttt acttttctta aaagtgccag cgcaaaatgc
EPI2712715  atggatgtca atccgacttt acttttctta aaagtgccag cgcaaaatgc
EPI2712717  atggatgtca atccgacttt acttttctta aaagtgccag cgcaaaatgc
EPI2712732  atggatgtca atccgacttt actcttcttg aaagttccag cgcaaaatgc
EPI2712668  atggatgtca atccgacttt acttttctta aaagtgccag cgcaaaatgc
EPI2712684  atggatgtca atccgacttt acttttctta aaagtgccag cgcaaaatgc
EPI2712693  atggatgtca atccgacttt acttttctta aaagtgccag cgcaaaatgc
EPI2712691  atggatgtca atccgacttt acttttctta aaagtgccag cgcaaaatgc
EPI2712765  atggatgtca atccgacttt acttttctta aaagtgccag cgcaaaatgc
EPI3714549  atggatgtca atccgacttt acttttcttg aaagttccag cgcaaaatgc
EPI2712789  atggatgtca atccgacttt acttttctta aaagtgccag cgcaaaatgc
EPI2712740  atggatgtca atccgacttt acttttctta aaagtgccag cgcaaaatgc
EPI2712741  atggatgtca atccgacttt acttttctta aaagtgccag cgcaaaatgc
EPI2712756  atggatgtca atccgacttt actcttcttg aaagttccag tgcaaaatgc
EPI2712764  atggatgtca atccgacttt acttttcttg aaagttccag cgcaaaatgc
EPI2709003  atggatgtca atccgacttt acttttctta aaagtgccag cgcaaaatgc
EPI2709022  atggatgtca atccgacttt actcttcttg aaagttccag cgcaaaatgc
EPI2708971  atggatgtca atccgacttt acttttctta aaagtgccag cgcaaaatgc
EPI2708990  atggatgtca atccgacttt acttttctta aaagtgccag cgcaaaatgc
EPI3886099  atggatgtca atccgacttt acttttcttg aaagtgccag cgcaaaatgc
EPI3886107  atggatgtca atccgacttt acttttcttg aaagtgccag cgcaaaatgc
EPI3886115  atggatgtca atccgacttt acttttcttg aaagtgccag cgcaaaatgc
EPI3886123  atggatgtca atccgacttt acttttcttg aaagtgccag cgcaaaatgc
EPI2709035  atggatgtca atccgacttt acttttctta aaagtgccag cgcaaaatgc
EPI2709054  atggatgtca atccgacttt actcttcttg agagttccag cgcaaaatgc
EPI3886091  atggatgtca atccgacttt acttttcttg aaagtgccag cgcaaaatgc
EPI1850267  atggatgtca atccgacttt acttttctta aaagtgccag cgcaaaatgc
EPI3711340  atggatgtca atccgacttt actcttcttg aaagttccag tgcaaaatgc
EPI2708875  atggatgtca atccgacttt acttttcttg aaagttccag cgcaaaatgc
EPI3711332  atggatgtca atccgacttt actcttcttg aaagttccag cgcaaaatgc
EPI2708893  atggatgtca atccgacttt acttttctta aaagtgccag cgcaaaatgc
EPI2708894  atggatgtca atccgacttt actcttcttg aaagttccag cgcaaaatgc
EPI3711316  atggatgtca atccgacttt actcttcttg aaagttccag cgcaaaatgc
EPI2708905  atggatgtca atccgacttt actcttcttg aaagttccag cgcaaaatgc
EPI2708862  atggatgtca atccgacttt actcttcttg aaagttccag cgcaaaatgc
EPI2708941  atggatgtca atccgacttt acttttctta aaagtgccag cgcaaaatgc
EPI2708969  atggatgtca atccgacttt actcttcttg aaagttccag cgcaaaatgc
EPI2708926  atggatgtca atccgacttt acttttctta aaagtgccag cgcaaaatgc
EPI3710956  atggatgtca atccgacttt acttttctta aaagtgccag cgcaagatgc
EPI2709265  atggatgtca atccgacttt actcttcttg aaagttccag cgcaaaatgc
EPI3710940  atggatgtca atccgacttt acttttcttg aaagttccag cgcaaaatgc
EPI2709287  atggatgtca atccgacttt acttttctta aaagtgccag cgcaaaatgc
EPI3710988  atggatgtca atccgacttt acttttctta aaagtgccag cgcaaaatgc
EPI3710980  atggatgtca atccgacttt acttttcttg aaagttccag cgcaaaatgc
EPI2709242  atggatgtca atccgacttt acttttctta aaagtgccag cgcaaaatgc
EPI3905551  atggatgtca atccgacttt acttttcttg aaagtgccag cgcaaaatgc
EPI3885880  atggatgtca atccgacttt acttttcttg aaagtgccag cgcaaaatgc
EPI2709336  atggatgtca atccgacttt acttttctta aaagtgccag cgcaaaatgc
EPI3710876  atggatgtca atccgacttt acttttctta aaagtgccag cgcaaaatgc
EPI3710868  atggatgtca atccgacttt acttttctta aaagtgccag cgcaaaatgc
EPI2709351  atggatgtca atccgacttt acttttctta aaagtgccag cgcaaaatgc
EPI3710924  atggatgtca atccgacttt acttttctta aaagtgccag cgcaaaatgc
EPI3710916  atggatgtca atccgacttt acttttctta aaagtgccag cgcaagatgc
EPI3710908  atggatgtca atccgacttt acttttctta aaagtgccag cgcaagatgc
EPI2709311  atggatgtca atccgacttt acttttctta aaagtgccag cgcaaaatgc
EPI3710900  atggatgtca atccgacttt acttttcttg aaagttccag cgcaaaatgc
EPI2709133  atggatgtca atccgacttt actcttcttg aaagttccag cgcaaaatgc
EPI3711076  atggatgtca atccgacttt acttttctta aaagtgccag cgcaaaatgc
EPI3711068  atggatgtca atccgacttt acttttctta aaagtgccag cgcaaaatgc
EPI2709155  atggatgtca atccgacttt acttttctta aaagtgccag cgcaaaatgc
EPI3711060  atggatgtca atccgacttt acttttctta aaagtgccag cgcaaaatgc
EPI2709157  atggatgtca atccgacttt actcttcttg aaagttccag cgcaaaatgc
EPI2709131  atggatgtca atccgacttt acttttctta aaagtgccag cgcaaaatgc
EPI3711020  atggatgtca atccgacttt acttttctta aaagtgccag cgcaaaatgc
EPI2709201  atggatgtca atccgacttt acttttctta aaagtgccag cgcaaaatgc
EPI3711012  atggatgtca atccgacttt acttttcttg aaagttccag cgcaaaatgc
EPI2709210  atggatgtca atccgacttt acttttctta aaagtgccag cgcaaaatgc
EPI3711004  atggatgtca atccgacttt acttttcttg aaagttccag cgcaaaatgc
EPI2709215  atggatgtca atccgacttt acttttctta aaagtgccag cgcaaaatgc
EPI3710996  atggatgtca atccgacttt acttttctta aaagtgccag cgcaaaatgc
EPI3711052  atggatgtca atccgacttt acttttctta aaagtgccag cgcaaaatgc
EPI2709166  atggatgtca atccgacttt acttttctta aaagtgccag cgcaaaatgc
EPI3711044  atggatgtca atccgacttt acttttctta aaagtgccag cgcaaaatgc
EPI2709178  atggatgtca atccgacttt acttttctta aaagtgccag cgcaaaatgc
EPI3711036  atggatgtca atccgacttt acttttcttg aaagttccag cgcaaaatgc
EPI3711028  atggatgtca atccgacttt acttttctta aaagtgccag cgcaaaatgc
EPI2709518  atggatgtca atccgacttt acttttcttg aaagtgccag cgcaaaatgc
EPI2178836  atggatgtca atccgacttt acttttctta aaagtgccag cgcaagatgc
EPI3711716  atggatgtca atccgacttt acttttctta aaagtgccag cgcaaaatgc
EPI2178844  atggatgtca atccgacttt acttttctta aaagtgccag cgcaagatgc
EPI3711708  atggatgtca atccgacttt acttttctta aaagtgccag cgcaaaatgc
EPI3711700  atggatgtca atccgacttt acttttctta aaagtgccag cgcagaatgc
EPI3711756  atggatgtca atccgacttt acttttctta aaagtgccag cgcaaaatgc
EPI2709489  atggatgtca atccgacttt acttttctta aaagtgccag cgcaaaatgc
EPI3711748  atggatgtca atccgacttt acttttcttg aaagttccag cgcaaaatgc
EPI2178812  atggatgtca atccgacttt acttttctta aaagtgccag cgcaagatgc
EPI3711740  atggatgtca atccgacttt acttttcttg aaagttccag cgcaaaatgc
EPI2709503  atggatgtca atccgacttt acttttctta aaagtgccag cgcaaaatgc
EPI2178820  atggatgtca atccgacttt acttttctta aaagtgccag cgcaagatgc
EPI3711732  atggatgtca atccgacttt acttttcttg aaagttccag cgcaaaatgc
EPI2178828  atggatgtca atccgacttt acttttctta aaagtgccag cgcaagatgc
EPI2709588  atggatgtca atccgacttt acttttctta aaagtgccag cgcaaaatgc
EPI3711652  atggatgtca atccgacttt actcttcttg aaagttccag cgcaaaatgc
EPI3711644  atggatgtca atccgacttt actcttcttg aaagttccag cgcaaaatgc
EPI3711636  atggatgtca atccgacttt actcttcttg aaagttccag cgcaaaatgc
EPI3711692  atggatgtca atccgacttt acttttctta aaagtgccag cgcaaaatgc
EPI3711684  atggatgtca atccgacttt acttttcttg aaagttccag cgcaaaatgc
EPI3711852  atggatgtca atccgacttt acttttcttg aaagttccag cgcaaaatgc
EPI2709394  atggatgtca atccgacttt actcttcttg aaagttccag cgcaaaatgc
EPI3711844  atggatgtca atccgacttt acttttcttg aaagttccag cgcaaaatgc
EPI2709399  atggatgtca atccgacttt acttttctta aaagtgccag cgcaaaatgc
EPI3711836  atggatgtca atccgacttt acttttcttg aaagttccag cgcaaaatgc
EPI3711828  atggatgtca atccgacttt acttttcttg aaagttccag cgcaaaatgc
EPI3711884  atggatgtca atccgacttt acttttctta aaagtgccag cgcaaaatgc
EPI3711876  atggatgtca atccgacttt acttttcttg aaagttccag cgcaaaatgc
EPI2709368  atggatgtca atccgacttt acttttcttg aaagttccag cgcaaaatgc
EPI2709377  atggatgtca atccgacttt actcttcttg aaagttccag cgcaaaatgc
EPI3711860  atggatgtca atccgacctt actcttcttg aaagttccag cgcaaaatgc
EPI3711788  atggatgtca atccgacttt acttttcttg aaagttccag cgcaaaatgc
EPI3711780  atggatgtca atccgacttt acttttcttg aaagttccag cgcaaaatgc
EPI3711772  atggatgtca atccgacttt acttttctta aaagtgccag cgcaaaatgc
EPI3711820  atggatgtca atccgacttt acttttcttg aaagttccag cgcaaaatgc
EPI3711812  atggatgtca atccgacttt actcttcttg aaagttccag cgcaaaatgc
EPI2709431  atggatgtca atccgacttt acttttcttg aaagttccag cgcaaaatgc
EPI2709442  atggatgtca atccgacttt actcttcttg aaagttccag cgcaaaatgc
EPI2709446  atggatgtca atccgacttt acttttctta aaagtgccag cgcaaaatgc
EPI3711468  atggatgtca atccgacttt acttttctta aaagtgccag cgcaaaatgc
EPI2709780  atggatgtca atccgacttt acttttctta aaagtgccag cgcaaaatgc
EPI3711452  atggatgtca atccgacttt acttttctta aaagtgccag cgcaaaatgc
EPI3711404  atggatgtca atccgacttt acttttcttg aaagttccag cgcaaaatgc
EPI3711396  atggatgtca atccgacttt acttttcttg aaagttccag cgcaaaatgc
EPI3711436  atggatgtca atccgacttt acttttcttg aaagttccag cgcaaaatgc
EPI3711428  atggatgtca atccgacttt acttttcttg aaagttccag cgcaaaatgc
EPI2178804  atggatgtca atccgacttt acttttctta aaagtgccag cgcaaaatgc
EPI3711420  atggatgtca atccgacttt acttttctta aaagtgccag cgcaaaatgc
EPI3711412  atggatgtca atccgacttt acttttctta aaagtgccag cgcaaaatgc
EPI3711596  atggatgtca atccgacttt acttttcttg aaagttccag cgcaaaatgc
EPI2709651  atggatgtca atccgacttt acttttctta aaagtgccag cgcaaaatgc
EPI2709656  atggatgtca atccgacttt acttttctta aaagtgccag cgcaaaatgc
EPI3711580  atggatgtca atccgacttt acttttctta aaagtgccag cgcaaaatgc
EPI3711572  atggatgtca atccgacttt acttttcttg aaagttccag cgcaaaatgc
EPI3268549  atggatgtca atccgacctt actcttcttg aaagttccag cgcaaaatgc
EPI2709668  atggatgtca atccgacttt acttttctta aaagtgccag cgcaaaatgc
EPI3711628  atggatgtca atccgacttt acttttcttg aaagttccag cgcaaaatgc
EPI3711620  atggatgtca atccgacttt actcttcttg aaagttccag cgcaaaatgc
EPI2709623  atggatgtca atccgacttt acttttctta aaagtgccag cgcaaaatgc
EPI3711612  atggatgtca atccgacttt acttttcttg aaagttccag cgcaaaatgc
EPI2709636  atggatgtca atccgacttt acttttctta aaagtgccag cgcaaaatgc
EPI2709719  atggatgtca atccgacttt acttttcttg aaagttccag cgcaaaatgc
EPI3711516  atggatgtca atccgacttt acttttcttg aaagttccag tgcaaaatgc
EPI3711508  atggatgtca atccgacttt acttttcttg aaagttccag cgcaaaatgc
EPI3711564  atggatgtca atccgacttt acttttcttg aaagttccag cgcaaaatgc
EPI3711556  atggatgtca atccgacttt acttttctta aaagtgccag cgcaaaatgc
EPI3711548  atggatgtca atccgacttt acttttcttg aaagttccag cgcaaaatgc
EPI3711540  atggatgtca atccgacttt acttttctta aaagtgccag cgcaaaatgc
EPI3268557  atggatgtca atccgacctt actcttcttg aaagttccag cgcaaaatgc
EPI2709700  atggatgtca atccgacttt acttttctta aaagtgccag cgcaaaatgc
EPI3712236  atggatgtca atccgacttt acttttctta aaagtgccag cgcaaaatgc
EPI3712228  atggatgtca atccgacttt acttttctta aaagtgccag cgcaaaatgc
EPI2710035  atggatgtca atccgacttt acttttctta aaagtgccag cgcaaaatgc
EPI2119273  atggatgtca atccgacttt acttttctta aaagtgccag tgcaagatgc
EPI3712220  atggatgtca atccgacttt acttttctta aaagtgccag cgcaaaatgc
EPI2710063  atggatgtca atccgacttt acttttctta aaagtgccag cgcaaaatgc
EPI3712268  atggatgtca atccgacttt acttttctta aaagtgccag cgcaaaatgc
EPI3712260  atggatgtca atccgacttt acttttctta aaagtgccag cgcaaaatgc
EPI3712252  atggatgtca atccgacttt acttttctta aaagtgccag cgcaaaatgc
EPI3712244  atggatgtca atccgacttt acttttctta aaagtgccag cgcaaaatgc
EPI2710031  atggatgtca atccgacttt acttttctta aaagtgccag cgcaaaatgc
EPI3712172  atggatgtca atccgacttt actcttcttg aaagttccag cgcaaaatgc
EPI3712164  atggatgtca atccgacttt actcttcttg aaagttccag cgcaaaatgc
EPI2710099  atggatgtca atccgacttt acttttctta aaagtgccag cgcaaaatgc
EPI3712156  atggatgtca atccgacttt acttttcttg aaagttccag cgcaaaatgc
EPI3712148  atggatgtca atccgacttt actcttcttg aaagttccag cgcaaaatgc
EPI2710127  atggatgtca atccgacttt actcttcttg aaagttccag cgcaaaatgc
EPI4347294  atggatgtca atccgacttt acttttcttg aaagtgccag cgcaaaatgc
EPI2909731  atggatgtca atccgacctt actcttcttg aaagttccag cgcaaaatgc
EPI4347286  atggatgtca atccgacttt acttttcttg aaagtgccag cgcaaaatgc
EPI3712196  atggatgtca atccgacttt acttttctta aaagtgccag cgcaaaatgc
EPI4347278  atggatgtca atccgacttt acttttcttg aaagtgccag cgcaaaatgc
EPI3712188  atggatgtca atccgacttt acttttctta aaagtgccag cgcaaaatgc
EPI4344632  atggatgtca atccgacttt acttttcttg aaagtgccag cgcaaaatgc
EPI2710095  atggatgtca atccgacttt acttttctta aaagtgccag cgcaaaatgc
EPI2119234  atggatgtca atccgacttt acttttctta aaagtgccag cgcaagatgc
EPI2709923  atggatgtca atccgacttt actcttcttg aaagttccag cgcaaaatgc
EPI2119257  atggatgtca atccgacttt acttttctta aaagtgccag cgcaagatgc
EPI2709925  atggatgtca atccgacttt acttttctta aaagtgccag cgcaaaatgc
EPI2119249  atggatgtca atccgacttt acttttctta aaagtgccag cgcaagatgc
EPI3712356  atggatgtca atccgacttt acttttctta aaagtgccag cgcaaaatgc
EPI3712348  atggatgtca atccgacttt acttttctta aaagtgccag cgcaaaatgc
EPI2709884  atggatgtca atccgacttt acttttctta aaagtgccag cgcaaaatgc
EPI3712300  atggatgtca atccgacttt acttttctta aaagtgccag cgcaaaatgc
EPI3712284  atggatgtca atccgacttt acttttctta aaagtgccag cgcaaaatgc
EPI2119198  atggatgtca atccgacttt acttttctta aaagtgccag tgcaagatgc
EPI3712276  atggatgtca atccgacttt acttttctta aaagtgccag cgcaaaatgc
EPI3712332  atggatgtca atccgacttt actcttcttg aaagttccag cgcaaaatgc
EPI2119214  atggatgtca atccgacttt acttttctta aaagtgccag cgcaagatgc
EPI3712324  atggatgtca atccgacttt actcttcttg aaagttccag cgcaaaatgc
EPI2119228  atggatgtca atccgacttt acttttctta aaagtgccag cgcaagatgc
EPI3712308  atggatgtca atccgacttt actcttcttg aaagttccag cgcaaaatgc
EPI2710290  atggatgtca atccgacttt acttttcttg aaagttccag cgcaaaatgc
EPI3711964  atggatgtca atccgacttt acttttcttg aaagttccag cgcaaaatgc
EPI2710305  atggatgtca atccgacttt acttttctta aaagtgccag cgcaaaatgc
EPI3711956  atggatgtca atccgacttt acttttctta aaagtgccag cgcaaaatgc
EPI3712012  atggatgtca atccgacttt acttttctta aaagtgccag cgcaaaatgc
EPI3712004  atggatgtca atccgacttt acttttcttg aaagttccag cgcaaaatgc
EPI2909776  atggatgtca atccgacctt actcttcttg aaagttccag cgcaaaatgc
EPI2710265  atggatgtca atccgacttt acttttcttg aaagttccag cgcaaaatgc
EPI3711988  atggatgtca atccgacttt acttttcttg aaagttccag cgcaaaatgc
EPI3711908  atggatgtca atccgacttt actcttcttg aaagttccag cgcaaaatgc
EPI2710361  atggatgtca atccgacttt acttttctta aaagtgccag cgcaaaatgc
EPI2710362  atggatgtca atccgacttt acttttcttg aaagttccag cgcaaaatgc
EPI3711892  atggatgtca atccgacttt acttttcttg aaagttccag cgcaaaatgc
EPI2710314  atggatgtca atccgacttt acttttcttg aaagttccag cgcaaaatgc
EPI2710329  atggatgtca atccgacttt acttttctta aaagtgccag cgcaaaatgc
EPI3711932  atggatgtca atccgacttt acttttcttg aaagttccag cgcaaaatgc
EPI2710337  atggatgtca atccgacttt acttttctta aaagtgccag cgcaaaatgc
EPI3711924  atggatgtca atccgacttt acttttctta aaagtgccag cgcaaaatgc
EPI2710338  atggatgtca atccgacttt acttttcttg aaagttccag cgcaaaatgc
EPI4344624  atggatgtca atccgacttt acttttcttg aaagtgccag cgcaaaatgc
EPI3712108  atggatgtca atccgacttt acttttctta aaagtgccag cgcaaaatgc
EPI4344616  atggatgtca atccgacttt acttttcttg aaagtgccag cgcaaaatgc
EPI3712100  atggatgtca atccgacttt acttttctta aaagtgccag cgcaaaatgc
EPI2710163  atggatgtca atccgacttt acttttctta aaagtgccag cgcaaaatgc
EPI3712092  atggatgtca atccgacttt acttttctta aaagtgccag cgcaaaatgc
EPI2710171  atggatgtca atccgacttt actcttcttg aaagttccag cgcaaaatgc
EPI4347302  atggatgtca atccgacttt acttttcttg aaagtgccag cgcaaaatgc
EPI3712084  atggatgtca atccgacttt acttttctta aaagtgccag cgcaaaatgc
EPI3712140  atggatgtca atccgacttt acttttcttg aaagttccag cgcaaaatgc
EPI2710129  atggatgtca atccgacttt acttttctta aaagtgccag cgcaaaatgc
EPI3712124  atggatgtca atccgacttt acttttcttg aaagttccag cgcaaaatgc
EPI3874431  atggatgtca atccgacttt acttttcttg aaagtgccag cgcaaaatgc
EPI3712116  atggatgtca atccgacttt acttttctta aaagtgccag cgcaaaatgc
EPI3712036  atggatgtca atccgacttt acttttcttg aaagttccag cgcaaaatgc
EPI3712028  atggatgtca atccgacttt acttttcttg aaagttccag cgcaaaatgc
EPI2710234  atggatgtca atccgacttt acttttctta aaagtgccag cgcaaaatgc
EPI2710253  atggatgtca atccgacttt acttttctta aaagtgccag cgcaaaatgc
EPI3712076  atggatgtca atccgacttt acttttctta aaagtgccag cgcaaaatgc
EPI3712068  atggatgtca atccgacttt acttttctta aaagtgccag cgcaaaatgc
EPI3712060  atggatgtca atccgacttt acttttctta aaagtgccag cgcaaaatgc
EPI2710203  atggatgtca atccgacttt acttttctta aaagtgccag cgcaaaatgc
EPI3712708  atggatgtca atccgacttt acttttctta aaagtgccag cgcaaaatgc
EPI3712700  atggatgtca atccgacttt acttttctta aaagtgccag cgcaaaatgc
EPI2710548  atggatgtca atccgacttt acttttctta aaagtgccag cgcaaaatgc
EPI2710569  atggatgtca atccgacttt acttttctta aaagtgccag cgcaaaatgc
EPI3712740  atggatgtca acccgacttt acttttcttg aaagttccag cgcaaaatgc
EPI2710515  atggatgtca atccgacttt acttttctta aaagtgccag cgcaaaatgc
EPI3712732  atggatgtca atccgacttt acttttcttg aaagttccag cgcaaaatgc
EPI3712724  atggatgtca atccgacttt acttttctta aaagtgccag cgcaaaatgc
EPI3712716  atggatgtca atccgacttt acttttctta aaagtgccag cgcaaaatgc
EPI2710537  atggatgtca atccgacttt acttttctta aaagtgccag cgcaaaatgc
EPI1928245  atggatgtca atccgacttt acttttctta aaagtgccag cgcaaaatgc
EPI3712644  atggatgtca atccgacttt acttttctta aaagtgccag cgcaaaatgc
EPI2710611  atggatgtca atccgacttt acttttctta aaagtgccag cgcaaaatgc
EPI2710613  atggatgtca atccgacttt acttttcttg aaagttccag cgcaaaatgc
EPI3712628  atggatgtca atccgacttt acttttctta aaagtgccag cgcaaaatgc
EPI3712676  atggatgtca atccgacttt acttttctta aaagtgccag cgcaaaatgc
EPI2710579  atggatgtca atccgacttt actcttctta aaagtgccag cgcaaaatgc
EPI3712660  atggatgtca atccgacttt acttttctta aaagtgccag cgcaaaatgc
EPI3712836  atggatgtca atccgacttt acttttcttg aaagttccag cgcaaaatgc
EPI3712828  atggatgtca atccgacttt actcttcttg aaagttccag cgcaaaatgc
EPI2710420  atggatgtca atccgacttt actcttcttg aaagttccag cgcaaaatgc
EPI3712820  atggatgtca atccgacttt acttttcttg aaagttccag cgcaaaatgc
EPI3712812  atggatgtca atccgacttt acttttctta aaagtgccag cgcaaaatgc
EPI2710441  atggatgtca atccgacttt acttttctta aaagtgccag cgcaaaatgc
EPI3712860  atggatgtca atccgacttt acttttcttg aaagttccag cgcaaaatgc
EPI3712852  atggatgtca atccgacttt acttttcttg aaagttccag cgcaaaatgc
EPI2710399  atggatgtca atccgacttt actcttcttg aaagttccag cgcaaaatgc
EPI3712844  atggatgtca atccgacttt acttttcttg aaagttccag cgcaaaatgc
EPI3712772  atggatgtca atccgacttt acttttctta aaagtgccag cgcaaaatgc
EPI2710483  atggatgtca atccgacttt acttttctta aaagtgccag cgcaaaatgc
EPI2710484  atggatgtca atccgacttt acttttctta aaagtgccag cgcaaaatgc
EPI3712756  atggatgtca atccgacttt acttttcttg aaagttccag cgcaaaatgc
EPI2710495  atggatgtca atccgacttt actcttcttg aaagttccag cgcaaaatgc
EPI3712804  atggatgtca atccgacttt acttttctta aaagtgccag cgcaaaatgc
EPI3712796  atggatgtca atccgacttt acttttctta aaagtgccag cgcaaaatgc
EPI3712788  atggatgtca atccgacttt acttttctta aaagtgccag cgcaaaatgc
EPI2710463  atggatgtca atccgacttt acttttcttg aaagttccag cgcaaaatgc
EPI3712780  atggatgtca atccgacttt acttttctta aaagagccag cgcaaaatgc
EPI2710473  atggatgtca atccgacttt acttttctta aaagtgccag cgcaaaatgc
EPI3712452  atggatgtca atccgacttt acttttctta aaagtgccag cgcaaaatgc
EPI2710800  atggatgtca atccgacttt acttttcttg aaagttccag cgcaaaatgc
EPI3712444  atggatgtca atccgacttt acttttcttg aaagttccag cgcaaaatgc
EPI3712436  atggatgtca atccgacttt acttttctta aaagtgccag cgcaaaatgc
EPI3712428  atggatgtca atccgacttt acttttctta aaagtgccag cgcaaaatgc
EPI3712484  atggatgtca atccgacttt acttttcttg aaagttccag cgcaaaatgc
EPI3712476  atggatgtca atccgacttt acttttcttg aaagttccag cgcaaaatgc
EPI2710772  atggatgtca atccgacttt acttttctta aaagtgccag cgcaaaatgc
EPI3712468  atggatgtca atccgacttt actcttcttg aaagttccag cgcaaaatgc
EPI2710782  atggatgtca atccgacttt actcttcttg aaagttccag cgcaaaatgc
EPI2119168  atggatgtca atccgacttt acttttctta aaagtgccag cgcaagatgc
EPI3712388  atggatgtca atccgacttt acttttcttg aaagttccag cgcaaaatgc
EPI2710865  atggatgtca atccgacttt acttttctta aaagtgccag cgcaaaatgc
EPI3712380  atggatgtca atccgacttt acttttctta aaagtgccag cgcaaaatgc
EPI2710866  atggatgtca atccgacttt acttttctta aaagtgccag cgcaaaatgc
EPI3712372  atggatgtca atccgacttt acttttctta aaagtgccag cgcaaaatgc
EPI2710876  atggatgtca atccgacttt actcttcttg aaagttccag tgcaaaatgc
EPI3712364  atggatgtca atccgacttt acttttctta aaagtgccag cgcaaaatgc
EPI3712420  atggatgtca atccgacttt acttttctta aaagtgccag cgcaaaatgc
EPI2710832  atggatgtca atccgacttt acttttctta aaagtgccag cgcaaaatgc
EPI3712412  atggatgtca atccgacttt actcttcttg aaagttccag cgcaaaatgc
EPI3712580  atggatgtca atccgacttt acttttctta aaagtgccag cgcaaaatgc
EPI2710675  atggatgtca atccgacttt acttttctta aaagtgccag cgcaaaatgc
EPI2930935  atggatgtca acccgacttt acttttctta aaagtgccag cgcaagatgc
EPI2710676  atggatgtca atccgacttt actcttcttg aaagttccag cgcaaaatgc
EPI3712564  atggatgtca atccgacttt acttttctta aaagtgccag cgcaaaatgc
EPI2930911  atggatgtca atccgacttt acttttctta aaagtgccag cgcaaaatgc
EPI2710685  atggatgtca atccgacttt acttttctta aaagtgccag cgcaaaatgc
EPI3712556  atggatgtca atccgacttt acttttctta aaagtgccag cgcaaaatgc
EPI2930919  atggatgtca atccgacttt acttttctta aaagtgccag cgcaagatgc
EPI2710699  atggatgtca atccgacttt acttttctta aaagtgccag cgcaaaatgc
EPI3712612  atggatgtca atccgacttt acttttctta aaagtgccag cgcaaaatgc
EPI2930895  atggatgtca atccgacttt acttttctta aaagtgccag cgcaagatgc
EPI2710643  atggatgtca atccgacttt acttttctta aaagtgccag cgcaaaatgc
EPI2930903  atggatgtca atccgacttt acttttctta aaagtgccag cgcaagatgc
EPI2930879  atggatgtca atccgacttt acttttctta aaagtgccag cgcaagatgc
EPI2710655  atggatgtca atccgacttt actcttcttg aaagttccag cgcaaaatgc
EPI2710665  atggatgtca atccgacttt acttttctta aaagtgccag cgcaaaatgc
EPI3712516  atggacgtca atccgacttt acttttctta aaagtgccag cgcaaaatgc
EPI3712508  atggatgtca atccgacttt acttttcttg aaagttccag cgcaaaatgc
EPI2930871  atggatgtca atccgacttt acttttctta aaagtgccag cgcaagatgc
EPI3712500  atggatgtca atccgacttt acttttcttg aaagttccag cgcaaaatgc
EPI3712548  atggatgtca atccgacttt acttttctta aaagtgccag cgcaaaatgc
EPI2710709  atggatgtca atccgacttt actcttcttg aaagttccag cgcaaaatgc
EPI3712532  atggatgtca atccgacttt acttttctta aaagtgccag cgcaaaatgc
EPI2710723  atggatgtca atccgacttt acttttctta aaagtgccag cgcaaaatgc
EPI4352471  atggatgtca atccgacttt acttttctta aaagtgccag cgcaagatgc
EPI4352452  atggatgtca atccgacttt acttttctta aaagtgccag cgcaagatgc
EPI4352412  atggatgtca atccgacttt acttttctta aaagtgccag cgcaagatgc
EPI4352391  atggatgtca atccgacttt acttttctta aaagtgccag cgcaagatgc
EPI4352582  atggatgtca atccgacttt acttttctta aaagtgccag cgcaagatgc
EPI4352547  atggatgtca atccgacttt acttttctta aaagtgccag cgcaagatgc
EPI4352492  atggatgtca atccgacttt acttttctta aaagtgccag cgcaagatgc
EPI4352167  ?????????? ?????????? ?????????? ?????????? ??????????
EPI4352149  atggatgtca atccgacttt acttttctta aaagtgccag cgcaagatgc
EPI4352129  ?????????? ????gacttt acttttctta aaagtgccag cgcaagatgc
EPI4352108  atggatgtca atccgacttt acttttctta aaagtgccag cgcaagatgc
EPI4352973  atggatgtca atccgacttt acttttctta aaagtgccag cgcaagatgc
EPI4352953  atggatgtca atccgacttt acttttctta aaagtgccag cgcaagatgc
EPI4352933  atggatgtca atccgacttt acttttctta aaagtgccag cgcaagatgc
EPI3395230  atggatgtca atccgacttt acttttcttg aaggttccag tgcagaatgc
EPI4352913  atggatgtca atccgacttt acttttctta aaagtgccag cgcaagatgc
EPI2008506  atggatgtca atccgacttt acttttctta aaagtgccag cgcaagatgc
EPI4353087  atggatgtca atccgacctt acttttctta aaagtgccag cgcaagatgc
EPI4353068  atggatgtca atccgacctt acttttctta aaagtgccag cgcaagatgc
EPI4352992  ?????????? ?????????? ?????????? ?????????? ??????????
EPI4352718  atggatgtca atccgacttt acttttctta aaagtgccag cgcaagatgc
EPI4352710  atggatgtca atccgacttt acttttctta aaagtgccag cgcaagatgc
EPI3395030  atggatgtca atccgacttt acttttcttg aaggttccag cgcaaaatgc
EPI3395078  atggatgtca atccgacttt acttttcttg aaggttccag cgcagaatgc
EPI3395070  atggatgtca atccgacttt acttttcttg aaggttccag cgcaaaatgc
EPI4352642  atggatgtca atccgacttt acttttctta aaagtgccag cgcaagatgc
EPI3395094  atggatgtca atccgacttt acttttcttg aaggttccag cgcaaaatgc
EPI3395086  atggatgtca atccgacttt acttttcttg aaggttccag cgcaaaatgc
EPI3395046  ?????????? ?????????? ?????????? ?????????? ??????????
EPI4352621  atggatgtca atccgacttt acttttctta aaagtgccag cgcaagatgc
EPI3395038  atggatgtca atccgacttt acttttcttg aaggttccag cgcaaaatgc
EPI3395062  atggatgtca atccgacttt acttttcttg aaggttccag cgcaaaatgc
EPI4352602  atggatgtca atccgacttt acttttctta aaagtgccag cgcaagatgc
EPI3395054  atggatgtca atccgacttt acttttcttg aaggttccag cgcaaaatgc
EPI3395142  atggatgtca atccgacttt acttttcttg aaggttccag cgcagaatgc
EPI3395134  ?????????? ?????????? ?????????? ?????????? ??????????
EPI3395158  atggatgtca atccgacttt acttttcttg aaggttccag tgcagaatgc
EPI3395150  atggaagtca atccgacttt acttttcttg aaggttccag tgcagaatgc
EPI4352813  atggatgtca atccgacttt acttttctta aaagttccag cgcaagatgc
EPI3395110  atggatgtca atccgacttt acttttcttg aaggttccag tgcagaatgc
EPI4352805  atggatgtca atccgacttt acttttctta aaagtgccag cgcaagatgc
EPI3395126  atggatgtca atccgacttt acttttcttg aaggttccag cgcagaatgc
EPI3395118  atggatgtca atccgacttt acttttcttg aaggttccag tgcagaatgc
EPI3395206  atggatgtca atccgacttt acttttcttg aaggttccag cgcaaaatgc
EPI3395198  atggatgtca atccgacttt acttttcttg aaggttccag tgcagaatgc
EPI4352765  ?????????? ?????????? ?????????? ???gtg?cag cgcaagatgc
EPI3395222  atggatgtca atccgacttt acttttcttg aaggttccag tgcagaatgc
EPI4352757  atggatgtca atccgacttt acttttctta aaagtgccag cgcaagatgc
EPI3395214  atggatgtca atccgacttt acttttcttg aaggttccag cgcagaatgc
EPI4352749  atggatgtca atccgacttt acttttctta aaagtgccag cgcaagatgc
EPI3395174  atggatgtca atccgacttt acttttcttg agggttccag tgcagaatgc
EPI3395166  atggatgtca atccgacttt acttttcttg aaggttccag tgcagaatgc
EPI4352733  atggatgtca atccgacttt acttttctta aaagttccag cacaagatgc
EPI3395190  atggatgtca atccgacttt acttttcttg aaggttccag tgcagaatgc
EPI3395182  atggatgtca atccgacttt acttttcttg aaggttccag tgcagaatgc
EPI4353400  atggatgtca atccgacctt acttttctta aaagtgccag cgcaagatgc
EPI4353377  atggatgtca atccgacttt acttttctta aaagtgccag cgcaagatgc
EPI4353577  atggatgtca atccgacctt actcttcttg aaagttccag cgcaaaatgc
EPI4353561  atggatgtca atccgacctt actcttcttg aaagttccag cgcaaaatgc
EPI2219651  atggatgtca atccgacttt acttttctta aaagtgccag cgcaagatgc
EPI4353553  atggatgtca atccgacctt actcttcttg aaagttccag cgcaaaatgc
EPI4353532  atggatgtca atccgacctt actcttcttg aaagttccag cgcaaaatgc
EPI4353509  atggatgtca atccgacctt actcttcttg aaagttccag cgcaaaatgc
EPI4353493  atggatgtca atccgacctt actcttcttg aaagttccag cgcaaaatgc
EPI4353222  atggatgtca atccgacttt acttttctta aaagtgccag cgcaagatgc
EPI4353167  atggatgtca atccgacctt acttttctta aaagtgccag cgcaagatgc
EPI4353148  atggatgtca atccgacttt acttttctta aaagtgccag cgcaagatgc
EPI4353108  atggatgtca atccgacctt acttttctta aaagtgccag cgcaagatgc
EPI4353322  atggatgtca atccgacttt acttttctta aaagtgccag cgcaagatgc
EPI4353302  atggatgtca atccgacttt acttttctta aaagtgccag cgcaagatgc
EPI4353973  atggatgtca atccgacttt acttttctta aaagtgccag cgcaagatgc
EPI4353957  atggatgtca atccgacttt acttttctta aaagtgccag cgcaagatgc
EPI4353925  atggatgtca atccgacttt acttttctta aaagtgccag cgcaagatgc
EPI4354109  atggatgtca atccgacttt acttttctta aaagtgccag cgcaagatgc
EPI4354093  atggatgtca atccgacttt acttttctta aaagtgccag cgcaagatgc
EPI4354077  atggatgtca atccggcttt acttttctta aaagtgccag cgcaagatgc
EPI3716142  atggatgtca atccgacttt acttttcttg aaagttccag cgcaaaatgc
EPI3716134  atggatgtca atccgacttt acttttcttg aaagttccat cgcaaaatgc
EPI3716126  atggatgtca atccgacttt acttttcttg aaagttccag cgcaaaatgc
EPI4354045  atggatgtca atccgacttt acttttctta aaagtgccag cgcaagatgc
EPI4354029  atggatgtca atccgacttt acttttctta aaagtgccag cgcaagatgc
EPI4353989  atggatgtca atccgacttt acttttctta aaagtgccag cgcaagatgc
EPI4353690  atggatgtca atccgacctt actcttcttg aaagttccag cgcaaaatgc
EPI4353631  atggatgtca atccgacctt actcttcttg aaagttccag cgcaaaatgc
EPI4353792  ?????????? ?????????? ?????????? ?????????g cgcaaaatgc
EPI4353754  ?????????? ?????????? ?????????? ?????????? ??????????
EPI3715262  atggatgtca atccgacttt acttttcttg aaagttccag cgcaaaatgc
EPI3715254  atggatgtca atccgacttt acttttcttg aaagttccag cgcaaaatgc
EPI3715238  atggatgtca atccgacttt actcttcttg aaagttccag cgcaaaatgc
EPI4350550  atggatgtca atccgacctt actcttcttg aaagttccag cgcaaaatgc
EPI3715294  atggatgtca atccgacttt acttttctta aaagtgccag cgcaaaatgc
EPI4350542  atggatgtca atccgacctt actcttcttg aaagttccag cgcaaaatgc
EPI3715286  atggatgtca atccgacttt acttttcttg aaagttccag cgcaaaatgc
EPI3715278  atggatgtca atccgacttt actcttcttg aaagttccag cgcaaaatgc
EPI3715270  atggatgtca atccgacttt acttttcttg aaagttccag cgcaaaatgc
EPI3715198  atggatgtca atccgacttt acttttctta aaagtgccag cgcaaaatgc
EPI3715190  atggatgtca atccgacttt acttttcttg aaagttccag cgcaaaatgc
EPI3715174  atggatgtca atccgacttt acttttctta aaagtgccag cgcaaaatgc
EPI3715230  atggatgtca atccgacttt acttttctta aaagtgccag cgcaaaatgc
EPI2713128  atggatgtca atccgacttt acttttctta aaagtgccag cgcaaaatgc
EPI3715214  atggatgtca atccgacttt acttttctta aaagtgccag cgcaaaatgc
EPI3715206  atggatgtca atccgacttt acttttcttg aaagttccag cgcaaaatgc
EPI4350704  ?????????? ?????????? ?????????? ?????????? ??????????
EPI2931847  atggatgtca atccgacttt actcttccta aaagtgccag cgcaaaatgc
EPI2712959  atggatgtca atccgacttt acttttctta aaagtgccag cgcaaaatgc
EPI2712975  atggatgtca atccgacttt acttttctta aaagtgccag cgcaaaatgc
EPI2712986  atggatgtca atccgacttt acttttctta aaagtgccag cgcaaaatgc
EPI2712927  atggatgtca atccgacttt acttttctta aaagtgccag cgcaaaatgc
EPI3715414  atggatgtca atccgacttt acttttctta aaagtgccag cgcaaaatgc
EPI2931800  atggatgtca atccgacttt actcttccta aaagtgccag cgcaaaatgc
EPI3715398  atggatgtca atccgacttt acttttctta aaagtgccag cgcaaaatgc
EPI2712954  atggatgtca atccgacttt acttttctta aaagtgccag cgcaaaatgc
EPI4350632  atggatgtca atccgacctt actcttcttg aaagttccag cgcaaaatgc
EPI3715318  atggatgtca atccgacctt acttttctta aaagtgccag cgcaaaatgc
EPI4350624  ?????????? ?????????? ?????????? ?????????? ??????????
EPI3715310  atggatgtca atccgacttt acttttcttg aaagttccag cgcaaaatgc
EPI2713039  atggatgtca atccgacttt acttttctta aaagtgccag cgcaaaatgc
EPI4350616  atggatgtca atccgacctt actcttcttg aaagttccag cgcaaaatgc
EPI4350600  atggatgtca atccgacctt actcttcttg aaagttccag cgcaaaatgc
EPI3715350  atggatgtca atccgacttt acttttctta aaagtgccag cgcaaaatgc
EPI3714990  atggatgtca atccgacttt acttttctta aaagtgccag cgcaaaatgc
EPI3715030  atggatgtca atccgacttt acttttctta aaagtgccag cgcaaaatgc
EPI3714942  atggatgtca atccgacttt acttttctta aaagtgccag cgcaaaatgc
EPI3714934  atggatgtca atccgacttt acttttctta aaagtgccag cgcaaaatgc
EPI3714926  atggatgtca atccgacttt acttttcttg aaagttccag cgcaaaatgc
EPI3714918  atggatgtca atccgacttt acttttctta aaagtgccag cgcaaaatgc
EPI3714974  atggatgtca atccgacttt acttttctta aaagtgccag cgcaaaatgc
EPI3714950  atggatgtca atccgacttt acttttcttg aaagttccag cgcaaaatgc
EPI3715134  atggatgtca atccgacttt actcttcttg aaagttccag cgcaaaatgc
EPI3715126  atggatgtca atccgacttt actcttcttg aaagttccag cgcaaaatgc
EPI3715118  atggatgtca atccgacttt actcttcttg aaagttccag cgcaaaatgc
EPI3715110  atggatgtca atccgacttt actcttcttg aaagttccag cgcaaaatgc
EPI3715166  atggatgtca atccgacttt acttttctta aaagtgccag cgcaaaatgc
EPI3715158  atggatgtca atccgacttt acttttctta aaagtgccag cgcaaaatgc
EPI3715150  atggatgtca atccgacttt acttttctta aaagtgccag cgcaaaatgc
EPI3715062  atggatgtca atccgacttt acttttctta aaagtgccag cgcaaaatgc
EPI3715046  atggatgtca atccgacttt acttttctta aaagtgccag cgcaaaatgc
EPI3715102  atggatgtca atccgacttt acttttctta aaagtgccag cgcaaaatgc
EPI3715086  atggatgtca atccgacttt acttttctta aaagtaccag cgcaaaatgc
EPI3715078  atggatgtca atccgacttt acttttctta aaagtgccag cgcaaaatgc
EPI4351060  atggatgtca atccgacttt acttttctta aaagtgccag cgcaagatgc
EPI4351040  atggatgtca atccgacttt acttttctta aaagtgccag cgcaagatgc
EPI4350997  atggatgtca atccgacttt acttttctta aaagtgccag cgcaagatgc
EPI4350989  atggatgtca atccgacttt acttttctta aaagtgccag cgcaagatgc
EPI4350981  atggatgtca atccgacttt acttttctta aaagtgccag cgcaagatgc
EPI2867923  atggatgtca atccgacttt actcttcttg aaagttccag cgcaaaatgc
EPI4350973  atggatgtca atccgacttt acttttctta aaagtgccag tgcaagatgc
EPI4350952  atggatgtca atccgacttt acttttcttg aaagtgccag cgcaagatgc
EPI2867891  atggatgtca atccgacttt acttttctta aaagtgccag cgcaaaatgc
EPI4351195  atggatgtca atccgacttt acttttctta aaagtgccag cgcaagatgc
EPI2867869  atggatgtca atccgacctt actcttcttg aaagttccag cgcaaaatgc
EPI4351140  atggatgtca atccgacttt acttttctta aaagtgccag cgcaagatgc
EPI4351120  atggatgtca atccgacttt acttttctta aaagtgccag cgcaagatgc
EPI4351080  atggatgtca atccgacttt acttttctta aaagtgccag cgcaagatgc
EPI3715510  atggatgtca atccgacttt acttttctta aaagtgccag cgcaaaatgc
EPI3715502  atggatgtca atccgacttt acttttctta aaagtgccag cgcaaaatgc
EPI4350777  atggatgtca atccgacttt acttttctta aaagtgccag cgcaagatgc
EPI3715534  atggatgtca atccgacttt actcttcttg aaagttccag cgcaaaatgc
EPI3715526  atggatgtca atccgacttt acttttcttg aaagttccag cgcaaaatgc
EPI3715454  atggatgtca atccgacttt acttttctta aaagtgccag cgcaaaatgc
EPI3715438  atggatgtca atccgacttt acttttctta aaagtgccag cgcaaaatgc
EPI3715486  atggatgtca atccgacttt acttttctta aaagtgccag cgcaaaatgc
EPI4350724  atggatgtca atccgacctt actcttcttg aaagttccag cgcaaaatgc
EPI4350944  atggatgtca atccgacttt acttttctta aaagtgccag cgcaagatgc
EPI4350936  atggatgtca atccgacttt acttttctta aaagtgccag cgcaagatgc
EPI4350928  atggatgtca atccgacttt acttttctta aaagtgccag cgcaagatgc
EPI4350920  ?????????? ?????????? ?????????? ?????????? ??????????
EPI4350912  atggatgtca atccgacttt acttttcttg aaagtgccag cgcaagatgc
EPI4350904  atggatgtca atccgacttt acttttctta aaagtgccag cgcaagatgc
EPI4350889  atggatgtca atccgacttt acttttctta aaagtgccag cgcaagatgc
EPI4350869  atggatgtca atccgacttt acttttctta aaagtgccag cgcaagatgc
EPI4351509  atggatgtca atccgacttt acttttctta aaagtgccag cgcaagatgc
EPI2815747  atggatgtca atccgacttt actcttctta aaggtgccag cgcaaaatgc
EPI4351469  atggatgtca atccgacttt acttttcttg aaagtgccag cgcaagatgc
EPI4351461  atggatgtca atccgacttt acttttctta aaagtgccag cgcaagatgc
EPI4351453  atggatgtca atccgacttt acttttctta aaagtgccag cgcaagatgc
EPI4351608  atggatgtca atccgacttt acttttctta aaagtgccag cgcaagatgc
EPI4351588  atggatgtca atccgacttt acttttctta aaagttccag cgcaagatgc
EPI1840054  ?????????? ?????????? ?????????? ?????????? ??????????
EPI4351548  atggatgtca atccgacttt acttttctta aaagtgccag cgcaagatgc
EPI2597246  atggatgtca atccgacttt acttttcttg aaggttccag cgcaaaatgc
EPI2597238  ?????????? ?????????? ?????????? ?????????? ??????????
EPI2597230  atggatgtca atccgacttt acttttcttg aaggttccag cgcaaaatgc
EPI2597222  atggatgtca atccgacttt acttttcttg aaggttccag cgcaaaatgc
EPI4351295  atggatgtca atccgacttt acttttctta aaagtgccag cgcaagatgc
EPI2597214  atggatgtca atccgacttt acttttcttg aaggttccag cgcaaaatgc
EPI2597198  atggatgtca atccgacttt acttttcttg aaggttccag cgcaaaatgc
EPI4351275  atggatgtca atccgacttt acttttctta aaagtgccag cgcaagatgc
EPI2597186  atggatgtca atccgacttt acttttcttg aaggttccag cgcaaaatgc
EPI4351255  atggatgtca atccgacttt acttttctta aaagttccag cgcaagatgc
EPI2597178  atggatgtca atccgacttt acttttcttg aaggttccag cgcaaaatgc
EPI2597162  atggatgtca atccgacttt acttttcttg aaggttccag cgcaaaatgc
EPI2597154  atggatgtca atccgacttt acttttcttg aaggttccag cgcaaaatgc
EPI4351215  atggatgtca atccgacttt acttttttta aaagtgccag cgcaagatgc
EPI2815843  atggatgtca atccgact?? ?????????? ?????????? ????????gc
EPI2815835  ?????????? ?????????? ?????????? ?????????? ??????????
EPI4351423  atggatgtca atccgacttt acttttctta aaagtgccag cgcaagatgc
EPI2815827  ?????????? ?????????? ?????????? ?????????? ??????????
EPI4351415  atggatgtca atccgacttt acttttctta aaagtgccag cgcaagatgc
EPI4351400  atggatgtca atccgacttt acttttctta aaagtgccag cgcaagatgc
EPI4351392  atggatgtca atccgacttt acttttctta aaagtgccag cgcaagatgc
EPI4351384  atggatgtca atccgacttt acttttctta aaagtgccag cgcaagatgc
EPI4351376  atggatgtca atccgacttt acttttctta aaagtgccag cgcaagatgc
EPI4351368  atggatgtca atccgacttt acttttctta aaagtgccag cgcaagatgc
EPI4351360  atggatgtca atccgacttt acttttctta aaagtgccag cgcaagatgc
EPI4351352  atggatgtca atccgacttt acttttctta aaagtgccag cgcaagatgc
EPI2815819  ???????tca atcc?a??tt ac?t?????? ?????????? ??????????
EPI2597278  atggatgtca atccgacttt acttttcttg aaggttccag cgcaaaatgc
EPI2815811  atggatgtca atccgacttt acttttcttg aaggtcccag cgcaaaatgc
EPI2597270  atggatgtca atccgacttt acttttcttg aaggttccag cgcaaaatgc
EPI2597254  atggatgtca atccgacttt acttttcttg aaggttccag cgcaaaatgc
EPI4351961  atggatgtca atccgacttt acttttctta aaagtgccag cgcaagatgc
EPI4351941  atggatgtca atccgacttt acttttctta aaagtgccag cgcaagatgc
EPI4351886  atggatgtca atccgacttt acttttctta aaagtgccag cgcaagatgc
EPI4352046  atggatgtca atccgacttt acttttctta aaagtgccag cgcaagatgc
EPI4352038  atggatgtca atccgacttt acttttctta aaagtgccag cgcaagatgc
EPI4352022  atggatgtca atccgacttt acttttctta aaagtgccag cgcaagatgc
EPI4352014  atggatgtca atccgacttt acttttctta aaagtgccag cgcaagatgc
EPI4352006  atggatgtca atccgacttt acttttctta aaagtgccag cgcaagatgc
EPI4351998  atggatgtca atccgacttt acttttctta aaagtgccag cgcaagatgc
EPI4351990  atggatgtca atccgacttt acttttctta aaagtgccag cgcaagatgc
EPI4351974  atggatgtca atccgacttt acttttctta aaagtgccag cgcaagatgc
EPI4351720  atggatgtca atccgacttt acttttctta aaagtgccag cgcaagatgc
EPI2243496  atggatgtca atccgacttt actcttcttg aaagttccag cgcaaaatgc
EPI2008519  atggatgtca atccgacttt acttttctta aaagtgccag cgcaagatgc
EPI4351844  atggatgtca atccgacttt acttttctta aaagtgccag cgcaagatgc
EPI4351824  ?????????? ?????????? ?????????? ?????????? ??????????
EPI4351804  atggatgtca atccgacttt acttttctta aaagtgccag cgcaagatgc
EPI2243479  atggatgtca atccgacttt actcttcttg aaagttccag cgcaaaatgc
EPI4351740  atggatgtca atccgacttt acttttctta aaagtgccag cgcaagatgc
EPI4355248  atggatgtca atccgacttt acttttctta aaagtgccag cgcaagatgc
EPI4355240  atggatgtca atccgacttt acttttctta aaagtgccag cgcaagatgc
EPI4355234  atggatgtca atccgacttt acttttctta aaagtgccag cgcaagatgc
EPI4355227  atggatgtca atccgacttt acttttctta aaagtgccag cgcaagatgc
EPI4355222  atggatgtca atccgacttt acttttctta aaagtgccag cgcaagatgc
EPI4355215  atggatgtca atccgacttt acttttctta aaagtgccag cgcaagatgc
EPI4355209  atggatgtca atccgacttt acttttctta aaagtgccag cgcaagatgc
EPI4355202  atggatgtca atccgacttt acttttctta aaagtgccag cgcaagatgc
EPI4355195  atggatgtca atccgacttt acttttctta aaagtgccag cgcaagatgc
EPI4355187  atggatgtca atccgacttt acttttctta aaagtgccag cgcaagatgc
EPI4355167  atggatgtca atccgacttt acttttctta aaagtgccag cgcaagatgc
EPI4355161  atggatgtca atccgacttt acttttctta aaagtgccag cgcaagatgc
EPI2773530  atggatgtca atccgacttt acttttctta aaagtgccag ctcaagatgc
EPI4355128  atggatgtca atccgacctt actcttcttg aaagttccag cgcaaaatgc
EPI4355115  atggatgtca atccgacctt actcttcttg aaagttccag cgcaaaatgc
EPI1928253  atggatgtca atccgacttt acttttctta aaagtgccag cgcaaaatgc
EPI4354483  atggatgtca atccgacttt acttttctta aaagtgccag cgcaagatgc
EPI3716494  atggatgtca atccgacttt acttttctta aaagtgccag cgcaaaatgc
EPI4354475  atggatgtca atccgacttt acttttctta aaagtgccag cgcaagatgc
EPI3716486  atggatgtca atccgacttt acttttccta aaagtgccag cgcaaaatgc
EPI3716478  atggatgtca atccgacttt acttttctta aaagtgccag cgcaaaatgc
EPI4354459  atggatgtca atccgacttt acttttctta aaagtgccag cgcaagatgc
EPI3716470  atggatgtca atccgacttt acttttctta aaagtgccag cgcaagatgc
EPI1966259  atggatgtca atccgacttt acttttctta aaagtgccag cgcaagatgc
EPI4354451  atggatgtca atccgacttt acttttctta aaagtgccag cgcaagatgc
EPI4354436  atggatgtca atccgacttt acttttctta aaagtgccag cgcaagatgc
EPI4354428  atggatgtca atccgacttt acttttctta aaagtgccag cgcaagatgc
EPI3716502  atggatgtca atccgacttt acttttctta aaagtgccag cgcaaaatgc
EPI4354420  atggatgtca atccgacttt acttttctta aaagtgccag cgcaagatgc
EPI1966251  atggatgtca atccgacttt acttttctta aaagtgccag cgcaagatgc
EPI4354404  atggatgtca atccgacttt acttttcttg aaagtgccag cgcaagatgc
EPI4354372  atggatgtca atccgatttt acttttctta aaagtgccag cgcaagatgc
EPI4354582  atggatgtca atccgacttt acttttctta aaagtgccag cgcaagatgc
EPI4354566  atggatgtca atccgacttt acttttctta aaagtgccag cgcaagatgc
EPI4354534  atggatgtca atccgacctt acttttctta aaagtgccag cgcaagatgc
EPI4354507  atggatgtca atccgacttt acttttctta aaagtgccag cgcaagatgc
EPI4354499  atggatgtca atccgacttt acttttctta aaagtgccag cgcaagatgc
EPI4354491  atggatgtca atccgacttt acttttctta aaagtgccag cgcaagatgc
EPI4354222  atggatgtca atccgacttt acttttctta aaagtgccag cgcaagatgc
EPI3716222  atggatgtca atccgacttt acttttcttg aaagttccag cgcaaaatgc
EPI4354206  atggatgtca atccgacttt acttttcttg aaagtgccag cgcaagatgc
EPI3716270  atggatgtca atccgacttt acttttctta aaagtgccag cgcaaaatgc
EPI3716262  atggatgtca atccgacttt acttttctta aaagtgccag cgcaaaatgc
EPI3716246  atggatgtca atccgacttt acttttctta aaagtgccag cgcaaaatgc
EPI4354179  atggatgtca atccgacttt acttttcttg aaagtgccag cgcaagatgc
EPI3716174  atggatgtca atccgacttt actcttcttg aaagttccag cgcaaaatgc
EPI3716166  atggatgtca atccgacttt acttttcttg aaagttccag cgcaaaatgc
EPI4354163  atggatgtca atccgacttt acttttctta aaagtgccag cgcaagatgc
EPI3716150  atggatgtca atccgacttt acttttcttg aaagttccag cgcaaaatgc
EPI1966268  atggatgtca atccgacttt acttttctta aaagtgccag cgcaagatgc
EPI3716182  atggatgtca atccgacttt acttttcttg aaagttccag cgcaaaatgc
EPI4354357  atggatgtca atccgacttt acttttctta aaagtgccag cgcaagatgc
EPI4354349  atggatgtca atccgacttt acttttcttg aaagtgccag cgcaagatgc
EPI4354341  atggatgtca atccgacttt acttttctta aaagtgccag cgcaagatgc
EPI4354333  atggatgtca atccgacttt acttttctta aaagtgccag cgcaagatgc
EPI3716342  atggatgtca atccgacttt acttttcttg aaagttccag cgcaaaatgc
EPI4354323  atggatgtca atccgacttt acttttctta aaagtgccag cgcaagatgc
EPI3716390  atggatgtca atccgacttt acttttcttg aaagttccag cgcaaaatgc
EPI3716302  atggatgtca atccgacttt actcttcttg aaagttccag cgcaaaatgc
EPI4354292  atggatgtca atccgacttt acttttctta aaagtgccag cgcaagatgc
EPI3716294  atggatgtca atccgacttt acttttcttg aaagttccag cgcaaaatgc
EPI3716286  atggatgtca atccgacttt acttttcttg aaagttccag cgcaaaatgc
EPI4354276  atggatgtca atccgacttt acttttctta aaagtgccag cgcaagatgc
EPI3716334  atggatgtca atccgacttt acttttcttg aaagttccag cgcaaaatgc
EPI4354261  atggatgtca atccgacttt acttttctta aaagtgccag cgcaagatgc
EPI3716326  atggatgtca atccgacttt acttttcttg aaagttccag cgcaaaatgc
EPI3453020  atggatgtca atccgactct acttttctta aaagtgccag cgcaagatgc
EPI3574938  ?????????? ?????????? ?????????? ?????????? ??????????
EPI3575101  atggatgtca atccgacctt actcttcttg aaagttccag cgcaaaatgc
EPI3575109  atggatgtca atccgacctt actcttcttg aaagttccag cgcaaaatgc
EPI3575141  atggatgtca atccgacctt actcttcttg aaagttccag cgcaaaatgc
EPI3575061  atggatgtca atccgacctt actcttcttg aaagttccag cgcaaaatgc
EPI3575077  atggatgtca atccgacctt actcttcttg aaagttccag cgcaaaatgc
EPI3575085  atggatgtca atccgacctt actcttcttg aaagttccag cgcaaaatgc
EPI3395260  atggatgtca atccgacttt acttttctta aaagtgccag cgcaaaatgc
EPI1966211  atggatgtca atccgacttt acttttctta aaagtgccag cgcaagatgc
EPI3395325  atggatgtca atccgacttt acttttctta aaagtgccag cgcaaaatgc
EPI3395341  atggatgtca atccgacttt acttttctta aaagtgccag cgcaaaatgc
EPI3395293  atggatgtca atccgacttt acttttctta aaagtgccag cgcaaaatgc
EPI3574906  atggatgtca atccgacctt actcttcttg aaagttccag cgcaaaatgc
EPI3395301  atggatgtca atccgacttt acttttctta aaagtgccag cgcaaaatgc
EPI1966219  atggatgtca atccgacttt acttttctta aaagtgccag cgcaaaatgc
EPI1966227  atggatgtca atccgacttt acttttctta aaagtgccag cgcaagatgc
EPI3575430  atggatgtca atccgacctt actcttcttg aaagttccag cgcaaaatgc
EPI3575443  ?????????? ?????????? ?????????? ?????????? ??????????
EPI1966235  atggatgtca atccgacttt acttttctta aaagtgccag cgcaagatgc
EPI3395437  atggatgtca atccgacttt acttttctta aaagtgccag cgcaaaatgc
EPI3575268  atggatgtca atccgacctt actcttcttg aaagttccag cgcaaaatgc
EPI3575172  atggatgtca atccgacctt actcttcttg aaagttccag cgcaaaatgc
EPI3575180  atggatgtca atccgacctt actcttcttg aaagttccag cgcaaaatgc
EPI3575196  atggatgtca atccgacctt actcttcttg aaagttccag cgcaaaatgc
EPI3575362  atggatgtca atccgacctt actcttcttg aaagttccag cgcaaaatgc
EPI3575370  atggatgtca atccgacctt actcttcttg aaagttccag cgcaaaatgc
EPI3575300  atggatgtca atccgacctt actcttcttg aaagttccag cgcaaaatgc
EPI2784018  atggatgtca atccgactct acttttctta aaagtgccag cgcaagatgc
EPI2784026  atggatgtca atccgactct acttttctta aaagtgccag cgcaagatgc
EPI2868767  atggatgtca atccgacctt actcttcttg aaagttccag cgcaaaatgc
EPI2868783  atggatgtca atccgacctt actcttcttg aaagttccag cgcaaaatgc
EPI2868775  atggatgtca atccgacctt actcttcttg aaagttccag cgcaaaatgc
EPI2868759  atggatgtca atccgacttt acttttctta aaagtgccag cgcaaaatgc
EPI2585298  atggatgtca atccgactct acttttctta aaagtgccag cgcaagatgc
EPI2585290  atggatgtca atccgactct acttttctta aaagtgccag cgcaagatgc
EPI2868751  atggatgtca atccgacctt actcttcttg aaagttccag cgcaaaatgc
EPI2784242  atggatgtca atccgactct acttttcttg aaagtgccag cgcaagatgc
EPI2784258  atggatgtca atccgactct acttttcttg aaagtgccag cgcaagatgc
EPI2341229  atggatgtca atccgacttt acttttctta aaagtgccag cgcaagatgc
EPI2784170  atggatgtca atccgactct acttttcttg aaagtgccag cgcaagatgc
EPI2784218  atggatgtca atccgactct acttttctta aaagtgccag cgcaagatgc
EPI2784130  atggatgtca atccgactct acttttctta aaagtgccag cgcaagatgc
EPI2784122  atggatgtca atccgactct acttttctta aaagtgccag cgcaagatgc
EPI2784146  atggatgtca atccgactct acttttctta aaagtgccag cgcaagatgc
EPI2784138  atggatgtca atccgactct acttttctta aaagtgccag cgcaagatgc
EPI2784162  atggatgtca atccgactct acttttcttg aaagtgccag cgcaagatgc
EPI2077989  atggatgtca atccgacttt acttttctta aaagtgccag cgcaagatgc
EPI4193290  atggatgtca atccgacttt acttttcttg aaagtgccag cgcaaaatgc
EPI4191983  atggatgtca atccgacttt acttttcttg aaagtgccag cgcaaaatgc
EPI4192649  atggatgtca atccgacttt acttttcttg aaagtgccag cgcaaaatgc
EPI4193490  atggatgtca atccgactct acttttctta aaagtgccag cgcaagatgc
EPI2585306  atggatgtca atccgactct acttttctta aaagtgccag cgcaagatgc
EPI2129861  atggatgtca atccgacttt acttttctta aaagtgccag cgcaagatgc
EPI2932990  atggacgtca atccgactct acttttccta aaagtgccag cgcaagatgc
EPI2933006  atggacgtca atccgacttt acttttctta aaagtgccag cgcaagatgc
EPI2868631  atggatgtca atccgacctt actcttcttg aaagttccag cgcaaaatgc
EPI2281704  ?????????? ?????????? ?????????? ?????????? ??????????
EPI2281712  ?????????? ?????????? ?????????? ?????????? ??????????
EPI2281688  atggatgtca atccgacttt acttttctta aaagtgccag cgcaagatgc
EPI2281696  ?????????? ?????????? ?????????? ?????????? ??????????
EPI2281736  atggatgtca atccgactct acttttctta aaagtgccag cgcaagatgc
EPI2868615  atggatgtca atccgacctt actcttcttg aaagttccag cgcaaaatgc
EPI2281720  ?????????? ?????????? ?????????? ?????????? ??????????
EPI2281728  atggatgtca atccgactct acttttctta aaagtgccag cgcaagatgc
EPI2868599  atggatgtca atccgacctt actcttcttg aaagttccag cgcaaaatgc
EPI2067089  atggatgtca atccgacttt acttttctta aaagtgccag cgcaaaatgc
EPI2868703  atggatgtca atccgacttt acttttctta aaagtgccag cgcaaaatgc
EPI2868743  atggatgtca atccgacctt actcttcttg aaagttccag cgcaaaatgc
EPI2585280  atggatgtca atccgactct acttttctta aaagtgccag cgcaagatgc
EPI2868719  atggatgtca atccgacctt actcttcttg aaagttccag cgcaaaatgc
EPI1928453  atggatgtca atccgacttt acttttctta aaagtgccag cgcaaaatgc
EPI3556421  atggatgtca atccgacctt actcttcttg aaagttccag cgcaaaatgc
EPI3556429  atggatgtca atccgacctt actcttcttg aaagttccag cgcaaaatgc
EPI4081116  atggatgtca atccgacctt actcttcttg aaagttccag cgcaaaatgc
EPI4081108  ?????????? ?????????? ?????????? ?????????? ??????????
EPI2082787  atggatgtca atccgacttt acttttctta aaagtgccag cgcaagatgc
EPI2082779  atggatgtca atccgacttt acttttctta aaagtgccag cgcaagatgc
EPI2082771  atggatgtca atccgacttt acttttctta aaagtgccag cgcaagatgc
EPI2082763  atggatgtca atccgacttt acttttctta aaagtgccag cgcaagatgc
EPI2082755  atggatgtca atccgacttt acttttctta aaagtgccag cgcaagatgc
EPI2082747  atggatgtca atccgacttt acttttctta aaagtgccag cgcaagatgc
EPI2082739  atggatgtca atccgacttt acttttctta agagtgccag cgcaagatgc
EPI2067440  atggatgtca atccgacttt acttttctta aaagt----- -gcaaaatgc
EPI3355257  atggatgtca atccgacttt acttttctta aaagtgccag cgcaagatgc
EPI3355273  atggatgtca acccgacctt actcttcttg aaagttccag cgcaaaatgc
EPI3355301  atggatgtca atccgacctt actcttcttg aaagttccag cgcaaaatgc
EPI3355309  atggatgtca atccgacttt acttttctta aaagtgccag cgcaagatgc
EPI4081377  ?????????? ?????????? ?????????? ?????????? ??????????
EPI3355317  ????atgtca acccgacctt actcttcttg aaagttccag cgcaaaatgc
EPI4081369  ?????????? ?????????? ?????????? ?????????? ??????????
EPI4081332  ?????????? ?????????? ?????????? ?????????? ??????????
EPI4081324  atggatgtca atccgacctt actcttcttg aaggttccag cgcaaaatgc
EPI3355288  atggatgtca acccgacctt actcttcttg aaagttccag cgcaaaatgc
EPI4081340  atggatgtca atccgacctt actcttcttg aaagttccag cgcaaaatgc
EPI4081216  atggatgtca atccgacctt actcttcttg aaagttccag cgcaaaatgc
EPI4081193  ?????????? ?????????? ?????????? ?????????? ??????????
EPI4081185  ?????????? ?????????? ?????????? ?????????? ??????????
EPI4081177  ?????????? ?????????? ?????????? ?????????? ??????????
EPI4081169  ?????????? ?????acctt actcttcttg aaagttccag cgcaaaatgc
EPI4081124  atggatgtca aYccgacctt actcttcttg aaagttccag cgcaaaatgc
EPI2780152  atggatgtca atccgacttt acttttctta aaagtgccag cgcaaaatgc
EPI2780159  atggatgtca atccgacttt acttttctta aaagtgccag cgcaaaatgc
EPI4081262  ?????????? ?????????? ?????????? ?????????? ??????????
EPI2816118  atggatgtca atccgacttt acttttctta aaagtgccag cgcaagatgc
EPI1942184  atggatgtca atccgacttt acttttctta aaagtgccag cgcaaaatgc
EPI1982553  atggatgtca atccgacttt acttttctta aaagtgccag cgcaagatgc
EPI2576131  atggatgtca atccgacttt acttttctta aaagtgccag cgcaaaatgc
EPI2576139  atggatgtca atccgacttt acttttctta aaagtgccag cgcaagatgc
EPI2816033  atggacgtca atccgacttt acttttctta aaagtgccag cgcaagatgc
EPI2816017  atggacgtca atccgacttt acttttctta aaagtgccag cgcaagatgc
EPI2197792  atggatgtca atccgactct acttttctta aaagtgccag cgcaagatgc
EPI2197871  atggatgtca atccgacttt acttttctta aaagtgccag cgcaagatgc
EPI2197863  atggatgtca acccgacttt acttttctta aaagtgccag cgcaagatgc
EPI2197831  atggatgtca atccgacttt acttttctta aaagtgccag cgcaagatgc
EPI2197807  atggatgtca atccgacttt acttttctta aaagtgccag cgcaagatgc
EPI2197800  atggatgtca atccgacttt acttttctta aaagtgccag cgcaagatgc
EPI2197823  atggatgtca atccgactct acttttctta aaagtgccag cgcaagatgc
EPI2197815  atggatgtca atccgacttt acttttctta aaagtgccag cgcaagatgc
EPI1982561  atggatgtca atccgacttt acttttctta aaagtgccag cgcaagatgc
EPI2808016  atggatgtca atccgacttt acttttctta aaagtgccag cgcaaaatgc
EPI2616164  atggatgtca atccgacttt acttttctta aaagtgccag cgcaagatgc
EPI2616156  atggatgtca atccgacttt acttttctta aaagtgccag cgcaagatgc
EPI2616196  atggatgtca atccgacttt acttttctta aaagtgccag cgcaagatgc
EPI2616204  atggatgtca atccgacttt acttttctta aaagtgccag cgcaagatgc
EPI1949324  atggatgtca atccgacttt acttttctta aaagtgccag cgcaagatgc
EPI2185350  atggatgtca atccgacttt acttttctta aaagtgccag cgcaagatgc
EPI2185405  atggatgtca atccgacttt acttttctta aaagtgccag cgcaagatgc
EPI2185413  atggatgtca atccgacttt acttttctta aaagtgccag cgcaagatgc
EPI2185390  atggatgtca atccgacttt acttttctta aaagtgccag cgcaagatgc
EPI2185374  atggatgtca atccgacttt acttttctta aaagtgccag cgcaagatgc
EPI2185382  atggatgtca atccgacttt acttttctta aaagtgccag cgcaagatgc
EPI2185358  atggatgtca atccgactct acttttctta aaagtgccag cgcaagatgc
EPI2185366  atggatgtca atccgactct acttttctta aaagtgccag cgcaagatgc
EPI2185458  atggatgtca atccgacttt acttttctta aaagtgccag cgcaagatgc
EPI2185437  atggatgtca atccgacttt acttttctta aaagtgccag cgcaagatgc
EPI2185421  atggatgtca atccgactct acttttctta aaagtgccag cgcaagatgc
EPI2185429  atggatgtca atccgacttt acttttctta aaagtgccag cgcaagatgc
EPI3721548  atggatgtca atccgacttt acttttcttg aaagtgccag cgcaaaatgc
EPI3721572  atggatgtca atccgacttt acttttcttg aaagtgccag cgcaaaatgc
EPI3721564  atggatgtca atccgacttt acttttcttg aaagtgccag cgcaaaatgc
EPI2960203  atggacgtca atccgacttt acttttctta aaagtgccag cgcaagatgc
EPI2960195  atggatgtca atccgacttt actcttctta aaggtgccag cgcaaaatgc
EPI2960187  atggacgtca atccgacttt actcttctta aaagtgccag cgcaagatgc
EPI2960179  atggacgtca atccgacttt acttttctta aaagtgccag cgcaagatgc
EPI2960171  atggacgtca atccgacttt acttttctta aaagtgccag cgcaagatgc
EPI3721604  atggatgtca atccgacttt acttttcttg aaagtgccag cgcaaaatgc
EPI3721588  atggatgtca atccgacttt acttttcttg aaagtgccag cgcaaaatgc
EPI2573971  atggatgtca atccgactct acttttctta aaagtgccag cgcaagatgc
EPI2412848  ?????????? ?????????? ?????????? ?????????? ??????????
EPI2573979  atggatgtca atccgactct acttttctta aaagtgccag cgcaagatgc
EPI2573955  ?????????? ?????????? ?????????? ?????????? ?????????c
EPI2573963  atggatgtca atccgactct acttttctta aaagtgccag cgcaagatgc
EPI2573939  atggatgtca atccgactct acttttctta aaagtgccag cgcaagatgc
EPI1866463  atggatgtca atccgacttt acttttctta aaagtgccag cgcaaaatgc
EPI2573947  atggatgtca atccgactct acttttctta aaagtgccag cgcaagatgc
EPI1866471  ?????????? ?????????? ?????????? ?????????? ??????????
EPI2573923  atggatgtca atccgactct acttttcttg aaagtgccag cgcaagatgc
EPI1866447  atggatgtca atccgacttt acttttctta aaagtgccag cgcaaaatgc
EPI2573931  atggatgtca atccgacttt acttttctta aaagtgccag cgcaagatgc
EPI1866455  atggatgtca atccgacttt acttttctta aaagtgccag cgcaaaatgc
EPI2573915  atggatgtca atccgacttt acttttctta aaagtgccag cgcaagatgc
EPI2573891  atggatgtca atccgactct acttttctta aaagtgccag cgcaagatgc
EPI2573899  atggatgtca atccgactct acttttctta aaagtgccag cgcaagatgc
EPI3816301  atggatgtca atccgacttt acttttctta aaagtgccag cgcaagatgc
EPI2574084  ?????????? ?????????? ??ttttctta aaagtaccag c?????????
EPI2574092  atggatgtca atccgactct acttttctta aaagtgccag cgcaagatgc
EPI2574067  atggatgtca atccgactct acttttctta aaagtgccag cgcaagatgc
EPI2574076  atggatgtca atccgactct acttttctta aaagtgccag cgcaagatgc
EPI2574051  atggatgtca atccgactct acttttctta aaagtgccag cgcaagatgc
EPI2574059  atggatgtca atccgactct acttttctta aaagtgccag cacaagatgc
EPI2574035  atggatgtca atccgactct acttttctta aaagtgccag cgcaagatgc
EPI2574027  atggatgtta atccgactct acttttctta aaagtgccag cgcaagatgc
EPI2574011  atggatgtca atccgactct acttttctta aaagtgccag cgcaagatgc
EPI2412856  atggatgtca atccgacttt acttttctta aaagtgccag cgcaagatgc
EPI2574003  atggatgtca atccgactct acttttctta aaagtgccag cgcaagatgc
EPI2412864  atggatgtca atccgacttt acttttctta aaagtgccag cgcaagatgc
EPI2574148  ?????????? ?????????? ?????tctta aaagtgccag cgcaagatgc
EPI2574156  ?????????? ?????????? ?????????? ?????????? ??????????
EPI2574132  atggatgtca atccgactct acttttcttg aaagtgccag cgcaagatgc
EPI2574140  atggatgtca atccgactct acttttctta aaagtgccag cgcaagatgc
EPI2574116  atggatgtca atccgactct acttttctta aaagtgccag cgcaagatgc
EPI2574124  atggatgtca atccgacttt acttttctta aaagtgccag tgcaagatgc
EPI2574100  atggatgtca atccgactct acttttctta aaagtgccag cacaagatgc
EPI2574108  atggatgtca atccgactct acttttctta aaagtgccag cgcaagatgc
EPI2412872  atggatgtca atccgacttt acttttctta aaagtgccag tgcaagatgc
EPI3577036  atggatgtca atccgacttt acttttcttg aaagtgccag cgcaaaatgc
EPI3302302  atggatgtca atccgacctt actcttcttg aaagttccag cgcaaaatgc
EPI1981018  atggatgtca atccgacttt acttttctta aaagtgccag cgcaagatgc
EPI3577052  atggatgtca atccgacttt acttttcttg aaagtgccag cgcaaaatgc
EPI3302270  atggatgtca atccgacctt actcttcttg aaagttccag cgcaaaatgc
EPI3302326  atggatgtca atccgacttt acttttcttg aaggttccag cgcaaaatgc
EPI1980978  atggatgtca acccgacttt acttttctta aaagtgccag cgcaagatgc
EPI1980970  atggatgtca atccgacttt acttttctta aaagtgccag cgcaagatgc
EPI1981002  atggatgtca atccgacttt acttttctta aaagtgccag cgcaagatgc
EPI1980986  atggatgtca atccgacttt acttttctta aaagtgccag cgcaagatgc
EPI1980994  atggatgtca atccgacttt acttttctta aaagtgccag cgcaagatgc
EPI1981010  atggatgtca atccgacttt acttttctta aaagtgccag cgcaagatgc
EPI3302206  atggatgtca atccgacctt actcttcttg aaagttccag cgcaaaatgc
EPI2412824  atggatgtca atccgatttt acttttctta aaagtgccag tgcaagatgc
EPI2412832  atggatgtca atccgacttt acttttctta aaagtgccag cgcaagatgc
EPI2412840  atggatgtca atccgatttt acttttctta aaagtgccag tgcaagatgc
EPI1980866  atggatgtca atccgacttt acttttctta aaagtgccag cgcaagatgc
EPI2616126  atggatgtca atccgactct acttttctta aaagtgccag cgcaagatgc
EPI1980930  atggatgtca atccgacttt acttttctta aaagtgccag cgcaagatgc
EPI2616134  atggatgtca atccgactct acttttctta aaagtgccag cgcaagatgc
EPI2616110  atggatgtca atccgactct acttttctta aaagtgccag cgcaagatgc
EPI2616118  atggatgtca atccgactct acttttctta aaagtgccag cgcaagatgc
EPI1980922  atggatgtca atccgacttt acttttctta aaagtgccag cgcaagatgc
EPI1980938  atggatgtca atccgacttt acttttctta aaagtgccag cgcaagatgc
EPI1980898  atggatgtca atccgacttt acttttctta aaagtgccag cgcaagatgc
EPI2616094  atggatgtca atccgactct acttttctta aaagtgccag cgcaagatgc
EPI2616102  atggatgtca atccgactct acttttctta aaagtgccag cgcaagatgc
EPI1980906  atggatgtca atccgacttt acttttctta aaagtgccag cgcaagatgc
EPI1980914  atggatgtca atccgacttt acttttctta aaagtgccag cgcaagatgc
EPI3205224  atggacgtca atccgacttt acttttctta aaagtgccag cgcaagatgc
EPI1980962  atggatgtca atccgacttt acttttctta aaagtgccag cgcaagatgc
EPI2849837  atggacgtca atccgacttt acttttctta aaagtgccag cgcaagatgc
EPI1994987  atggatgtca atccgacttt acttttctta aaagtgccag cgcaagatgc
EPI2849806  atggacgtca atccgacttt acttttctta aaagtgccag cgcaagatgc
EPI2849822  atggatgtca atccgactct acttttctta aaagtgccag cgcaagatgc
EPI1988007  atggatgtca atccgacttt acttttctta aaagtgccag cgcaagatgc
EPI2774503  atggatgtca atccgacttt acttttctta aaagtgccag cgcaagatgc
EPI4363422  atggatgtca atccgacttt acttttctta aaagtgccag cgcaaaacgc
EPI4363394  atggatgtca atccgacttt acttttctta aaagtgccag cgcaaaatgc
EPI2774496  atggatgtca atccgacttt acttttctta aaagtgccag cgcaagatgc
EPI1943555  atggatgtca atccgacttt acttttctta aaagtgccag cgcaagatgc
EPI1982569  atggatgtca atccgacttt acttttctta aaagtgccag cgcaagatgc
EPI1943539  atggatgtca atccgacttt acttttctta aaagtgccag cgcaagatgc
EPI1943547  atggatgtca atccgacttt acttttctta aaagtgccag cgcaagatgc
EPI2193005  atggatgtca atccgacttt acttttctta aaagtgccag cgcaaaatgc
EPI4363678  atggatgtca atccgacttt acttttcttg aaagttccag cgcaaaatgc
EPI4363667  atggatgtca atccgacctt actcttcttg aaagttccag cgcaaaatgc
EPI4363662  atggatgtca atccgacctt actcttcttg aaagttccag cgcaaaatgc
EPI3886621  atggatgtca atccgacttt acttttcttg aaagtgccag cgcaaaatgc
EPI2412880  ?????????? ??????cttt acttttctta aaagtgcca? ??????????
EPI4086567  atggatgtca atccgacttt acttttcttg aaagtgccag cgcaaaatgc
EPI4086559  atggatgtca atccgacttt acttttcttg aaagtgccag cgcaaaatgc
EPI1995011  atggatgtca atccgacttt acttttctta aaagtgccag cgcaagatgc
EPI1994995  atggatgtca atccgacttt acttttctta aaagtgccag cgcaagatgc
EPI2412888  ?????????? ?????????? ?????????? ?????????? ?????????c
EPI4086544  atggatgtca atccgacttt acttttcttg aaagtgccag cgcaaaatgc
EPI1982579  atggatgtca atccgacttt acttttctta aaagtgccag cgcaagatgc
EPI1995019  atggatgtca atccgacttt acttttctta aaagtgccag cgcaagatgc
EPI2637113  atggatgtca atccgacttt acttttcttg aaggttccag cgcaaaatgc
EPI2799822  atggatgtca atccgacttt actcttctta aaggtgccag cgcaaaatgc
EPI2799830  atggacgtca atccgacttt acttttctta aaagtgccag cgcaagatgc
EPI3208161  atggatgtca atccgacctt actcttcttg aaagttccag cgcaaaatgc
EPI3208193  atggatgtca atccgacctt gctcttcttg aaagttccag cgcaaaatgc
EPI1937612  atggatgtca atccgacttt acttttctta aaagtgccag cgcaagatgc
EPI1937620  atggatgtca atccgacttt acttttctta aaagtgccag cgcaagatgc
EPI2799814  atggatgtca atccgacttt actcttctta aaggtgccag cgcaaaatgc
EPI2088980  atggatgtca atccgacttt acttttctta aaagtgccag cgcaagatgc
EPI2088988  atggatgtca atccgacttt acttttctta aaagtgccag cgcaagatgc
EPI1995043  atggatgtca atccgacttt acttttctta aaagtgccag cgcaagatgc
EPI2089012  atggatgtca atccgacttt acttttctta aaagtgccag cgcaagatgc
EPI1994349  atggatgtca atccgacttt acttttctta aaagtgccag cgcaaaatgc
EPI3753221  atggatgtca atccgacttt acttttctta aaagtgccag cgcaagatgc
EPI3668358  atggatgtca atccgacttt acttttctta aaagtgccag cgcaagatgc
EPI3668334  atggatgtca atccgacttt acttttctta aaagtgccag cgcaagatgc
EPI2088885  atggatgtca atccgacttt acttttctta aaagtgccag cgcaagatgc
EPI2088908  atggatgtca atccgacttt acttttctta aaagtgccag cgcaagatgc
EPI2088893  atggatgtca atccgacttt acttttctta aaagtgccag cgcaagatgc
EPI3668326  atggatgtca atccgacttt acttttctta aaagtgccag cgcaagatgc
EPI2088916  atggatgtca atccgactct acttttctta aaagtgccag cgcaagatgc
EPI3668310  atggatgtca atccgacttt acttttctta aaagtgccag cgcaagatgc
EPI2088924  atggatgtca atccgactct acttttctta aaagtgccag cgcaagatgc
EPI2088932  atggatgtca atccgactct acttttctta aaagtgccag cgcaagatgc
EPI2088940  atggatgtca atccgacttt acttttctta aaagtgccag cgcaagatgc
EPI2088956  atggatgtca atccgacttt acttttctta aaagtgccag cgcaagatgc
EPI2850425  atggacgtca atccgactct acttttccta aaagtgccag cgcaagatgc
EPI4000629  atggatgtca atccgacctt actcttcttg aaagttccag cgcaaaatgc
EPI4000621  atggatgtca atccgacctt actcttcttg aaagttccag cgcaaaatgc
EPI4000637  atggatgtca atccgacctt actcttcttg aaagttccag cgcaaaatgc
EPI4000600  atggatgtca atccgacctt actcttcttg aaagttccag cgcaaaatgc
EPI4000608  ?????????? ?????????? ?????????? ?????????? ??????????
EPI4000565  atggatgtca atccgacctt actcttcttg aaggttccag cgcaaaatgc
EPI4000542  ?????????? ?????????? ?????????? ?????????? ??????????
EPI4000757  atggatgtca atccgacctt actcttcttg aaagttccag cgcaaaatgc
EPI4000749  atggatgtca atccgacctt actcttcttg aaagttccag cgcaaaatgc
EPI4000765  ?????????? ?????????? ?????????? ?????????? ??????????
EPI4000717  ?????????? ?????????? ?????????? ?????????? ??????????
EPI4000741  atggatgtca atccgacctt actcttcttg aaagttccag cgcaaaatgc
EPI4000685  atggatgtca atccgacctt actcttcttg aaagttccag cgcaaaatgc
EPI2245910  atggatgtca atccgacttt acttttctta aaagtgccag cgcaaaatgc
EPI4000409  atggatgtca atccgacctt actcttcttg aaagttccag cgcaaaatgc
EPI3754155  atggatgtca atccgacttt acttttctta aaggtgccag cgcaaaatgc
EPI4000513  atggatgtca atccgacctt actcttcttg aaagttccag cgcaaaatgc
EPI4000505  atggatgtca atccgacctt actcttcttg aaagttccag cgcaaaatgc
EPI4000521  atggatgtca atccgacctt actcttcttg aaagttccag cgcaaaatgc
EPI4000481  atggatgtca atccgacctt actcttcttg aaagttccag cgcaaaatgc
EPI4000489  atggatgtca atccgacctt actcttcttg aaagttccag cgcaaaatgc
EPI4000425  atggatgtca atccgacctt actcttcttg aaagttccag cgcaaaatgc
EPI4001130  atggatgtca atccgacttt acttttctta aaagtgccag cgcaagatgc
EPI4001096  atggatgtca atccgacttt acttttctta aaagtgccag cgcaagatgc
EPI4001088  atggatgtca atccgacttt acttttctta aaagtgccag cgcaagatgc
EPI4001038  atggatgtca atccgacttt acttttctta aaagtgccag cgcaagatgc
EPI4001054  ?????????? ????gac?tt acttttctta aaagttccag cgcaagatgc
[truncated: 29,349,137 more chars]
