# Supplementary material for: Computational Structural Analysis Predicts Host-Range Promiscuity and Antiviral Resistance in North American H5N1 Lineages
Source: Comput Struct Biotechnol J. 2026 May 8;35(1):0066. doi: 10.34133/csbj.0066 (PMC13153456; doi:10.34133/csbj.0066)
Supplement: Supplementary 1 — Files S1 to S23 Figs. S24 to S30 [file csbj.0066.f1.zip › supplemental_data_file_3.csv]

ID	Year	Host	strain name
EPI100512	2004	Galliformes	A/chicken/Kulon Progo/BBVet-XII-1/2004
LC775579	2022	Accipitriformes	A/white-tailed eagle/Japan/OU-1/2022
EPI2671582	2022	Aves	A/bearded_vulture/Spain/2116-1-2022_23VIR6502-1/2022
EPI3487590	2024	Artiodactyla	A/dairy cow/Colorado/24_020940-001/2024
EPI2540632	2022	Aves	A/chicken/Korea/H88/2022
EPI2702220	2022	Anseriformes	A/Snow Goose/North Dakota/USDA-009483-001/2022
EPI2856989	2023	Aves	A/Peregrine_Falcon/BC/AIVPHL-1361/2023
EPI2263915	2022	Aves	A/domestic duck/South Dakota/22-033350-004/2022
EPI2560207	2023	Charadriiformes	A/black-headead_gull/Spain/512-7_23VIR1687-7/2023
EPI2140323	2021	Galliformes	A/chicken/Italy/21VIR10385/2021
EPI2191077	2022	Aves	A/Anser_anser/Spain/2753-3_22VIR8632-12/2022
EPI3305632	2022	Aves	A/Northern_Gannet/NL/FAV-0642-1/2022
EPI3571286	2024	Artiodactyla	A/dairy cow/Colorado/BI-MF-021/2024
EPI2671574	2023	Aves	A/eagle_owl/Spain/1607-3-2023_23VIR6502-10/2023
EPI3487582	2024	Artiodactyla	A/dairy cow/Colorado/24_020940-002/2024
EPI2540624	2022	Aves	A/duck/Korea/H87/2022
EPI2702212	2022	Anseriformes	A/Snow Goose/North Dakota/USDA-009483-002/2022
EPI2614158	2023	Aves	A/American crow/Iowa/23-010832-001/2023
EPI3298924	2022	Aves	A/Mixed/ON/FAV-0189-5/2022
EPI2325722	2022	Galliformes	A/chicken/France/22P025486/2022
EPI2614150	2023	Aves	A/glaucous gull/California/23-010132-001/2023
EPI2263907	2022	Aves	A/chicken/Florida/22-033392-001/2022
EPI2856974	2023	Aves	A/American_Crow/BC/AIVPHL-1424/2023
EPI2191069	2022	Aves	A/Anser_anser/Spain/2636-3_22VIR8632-11/2022
EPI3305624	2022	Aves	A/Northern_Gannet/NL/FAV-0641-1/2022
EPI3571278	2024	Artiodactyla	A/dairy cow/Idaho/BI-ME-015/2024
EPI3649414	2024	Artiodactyla	A/dairy cow/USA/24_031959-001/2024
EPI2671566	2023	Charadriiformes	A/black-headed_gull/Spain/1528-7-2023_23VIR6502-9/2023
EPI2191061	2022	Aves	A/red-backed-hawk/Spain/2313-1_22VIR8632-10/2022
EPI2540616	2022	Aves	A/duck/Korea/H79/2022
EPI1958457	2022	mammal	A/polecat/Netherlands/22000516-003/2022
EPI3571270	2024	Artiodactyla	A/dairy cow/Idaho/BI-ME-018/2024
PQ524079	2024	Primates	A/California/168/2024
EPI3298916	2022	Aves	A/Mixed/ON/FAV-0189-4/2022
EPI2614142	2023	Aves	A/Western screech owl/Washington/23-010027-001/2023
EPI2796095	2023	Aves	A/herring gull/Germany-NI/2023AI08764/2023
EPI2114066	2022	Aves	A/Eurasian Spoonbill/Netherlands/1B/2022
EPI2495693	2023	Aves	A/mute_swan/England/122962/2023
EPI3313226	2022	Aves	A/Mixed/SK/FAV-1259-2/2022
EPI3649406	2024	Artiodactyla	A/dairy cow/USA/24_031960-001/2024
EPI2671558	2023	Charadriiformes	A/black-headed_gull/Spain/1509-1-2023_23VIR6502-8/2023
EPI1958449	2021	Accipitriformes	A/common buzzard/Netherlands/21041449-002/2021
EPI3067681	2024	Galliformes	A/Chicken/Norway/2024-02-8-37/2024
EPI3571262	2024	Artiodactyla	A/dairy cow/Idaho/BI-ME-020/2024
EPI2325705	2022	Anseriformes	A/duck/France/22P025252/2022
PQ524068	2024	Primates	A/California/155/2024
EPI2540600	2022	Aves	A/chicken/Korea/H58/2022
EPI1958441	2021	Charadriiformes	A/seagull/Netherlands/21041370-001/2021
EPI2614134	2023	Aves	A/red-tailed hawk/Minnesota/23-010018-001/2023
EPI1938868	2021	Anseriformes	A/greylag goose /Sweden/SVA211118SZ0354/FB004497/I-2021
EPI2114058	2022	Aves	A/Eurasian Spoonbill/Netherlands/1A/2022
EPI2856957	2023	Aves	A/Canada_Goose/BC/AIVPHL-1343/2023
EPI1938860	2021	Charadriiformes	A/European herring gull/Sweden/SVA211116SZ0432/FB004518/M-2021
EPI3294541	2024	Artiodactyla	A/dairy cow/Colorado/UW-9084466/2024
EPI3313218	2022	Aves	A/Mixed/SK/FAV-1259-1/2022
EPI3313210	2022	Aves	A/Chicken/SK/FAV-1261-2/2022
EPI3571254	2024	Artiodactyla	A/dairy cow/Idaho/BI-ME-023/2024
EPI3487554	2024	Artiodactyla	A/dairy cow/Colorado/24_020940-006/2024
EPI2790779	2023	Aves	A/European herring gull/Netherlands/16/2023
EPI2614126	2023	Aves	A/red-tailed hawk/Connecticut/23-009886-001/2023
EPI2856948	2023	Aves	A/Canada_Goose/BC/AIVPHL-1423/2023
EPI1938852	2021	Anseriformes	A/greylag goose /Sweden/SVA211111SZ0376/FB004497/M-2021
LC718274	2022	Passeriformes	A/jungle crow/Hokkaido/0104B087/2022
EPI3313202	2022	Aves	A/Chicken/SK/FAV-1261-1/2022
EPI3571246	2024	Artiodactyla	A/dairy cow/Idaho/BI-MF-006/2024
EPI2671534	2023	Charadriiformes	A/black-headed_gull/Spain/1168-1-2023_23VIR6502-5/2023
EPI2960217	2024	Anseriformes	A/greylag_goose/France/24P000660/2024
EPI1958425	2021	Charadriiformes	A/red knot/Netherlands/21040956-003/2021
EPI2614118	2023	Aves	A/red-tailed hawk/Connecticut/23-009880-001/2023
EPI2614110	2023	Aves	A/red-tailed hawk/Pennsylvania/23-009488-001/2023
EPI1938844	2021	Anseriformes	A/barnacle goose/Sweden/SVA211111SZ0376/FB004496/2021
EPI2114034	2022	Aves	A/Greylag Goose/Netherlands/9/2022
EPI3418156	2024	Artiodactyla	A/dairy cow/Iowa/24_017584-004/2024
EPI3625442	2024	Artiodactyla	A/dairy cow/USA/24_029606-002/2024
LC718266	2022	Passeriformes	A/jungle crow/Akita/0504F001/2022
EPI2725734	2023	Anseriformes	A/duck/Peru/CAL-INS-013/2023
EPI2495665	2022	Anseriformes	A/duck/Choco/ICA-3501/2022
EPI3571238	2024	Artiodactyla	A/dairy cow/Michigan/BI-ME-013/2024
EPI2671526	2023	Anseriformes	A/wild_goose/Spain/1115-3-2023_23VIR6502-4/2023
EPI2960209	2024	Galliformes	A/turkey/France/24P000985/2024
EPI3487533	2024	Artiodactyla	A/dairy cow/Colorado/24_020176-006/2024
EPI3571230	2024	Artiodactyla	A/dairy cow/Texas/BI-MD-029/2024
EPI2960205	2023	Aves	A/Whooper_Swan/England/141839/2023
EPI1938836	2021	Aves	A/common buzzard/Sweden/SVA211111SZ0376/FB004484/2021
EPI2114026	2022	Aves	A/European Herring Gull/Netherlands/9/2022
EPI3418148	2024	Artiodactyla	A/dairy cow/Iowa/24_017584-005/2024
LC718258	2022	Passeriformes	A/jungle crow/Hokkaido/0104B085/2022
EPI2495657	2022	Galliformes	A/chicken/Magdalena/ICA-3503/2022
LC718250	2022	Passeriformes	A/jungle crow/Iwate/0304I001/2022
EPI2671518	2023	Aves	A/white_stork/Spain/1115-2-2023_23VIR6502-3/2023
EPI3648999	2024	Artiodactyla	A/dairy cow/USA/24_031626-001/2024
EPI3571222	2024	Artiodactyla	A/dairy cow/Texas/BI-MD-034/2024
EPI2671510	2023	Charadriiformes	A/mediterranean_gull/Spain/2994-9-2023_23VIR6502-37/2023
EPI3648991	2024	Artiodactyla	A/dairy cow/USA/24_031626-004/2024
EPI2701783	2023	mammals	A/blue fox/Finland/2023AI06876_071/2023
EPI1938828	2021	Aves	A/western jackdaw/Sweden/SVA211111SZ0376/FB004483/2021
EPI2856919	2023	Aves	A/American_Wigeon/BC/AIVPHL-1421/2023
EPI2114018	2022	Aves	A/Caspian Gull/Netherlands/5/2022
EPI3625426	2024	Artiodactyla	A/dairy cow/USA/24_029612-001/2024
EPI2495649	2022	Galliformes	A/chicken/Cordoba/ICA-3499/2022
EPI1938820	2021	Anseriformes	A/bean goose/Sweden/SVA211111SZ0372/FB004482/2021
EPI2788430	2022	Aves	A/hooded crane/Kagoshima/KU-19/2022 (H5N1)
EPI2114010	2022	Aves	A/European Herring Gull/Netherlands/8/2022
LC718242	2022	Anseriformes	A/whooper swan/Iwate/0303B006/2022
EPI2495641	2022	Galliformes	A/chicken/Choco/ICA-3504/2022
EPI1966009	2022	Galliformes	A/Phasianus_colchicus/Belgium/294/2022
EPI3571214	2024	Artiodactyla	A/dairy cow/Texas/BI-MD-035/2024
EPI2671502	2023	Aves	A/sandwich_tern/Spain/2988-6-2023_23VIR6502-36/2023
EPI1966001	2021	Galliformes	A/Gallus_gallus/Belgium/17100_0001/2021
EPI2701775	2023	mammals	A/silver fox/Finland/2023AI06834_029/2023
EPI2788422	2022	Aves	A/hooded crane/Kagoshima/KU-16/2022 (H5N1)
EPI2114002	2022	Aves	A/Common Tern/Netherlands/10/2022
EPI3395092	2023	Aves	A/Sterna hirundo/Espirito Santo/1455-N/2023
LC718234	2022	Passeriformes	A/jungle crow/Iwate/0303I003/2022
EPI2495633	2022	Galliformes	A/chicken/Choco/ICA-3502/2022
EPI1930099	2021	Anseriformes	A/mute swan/Netherlands/21038537-004/2021
EPI3571206	2024	Artiodactyla	A/dairy cow/Colorado/BI-MC-023/2024
EPI3487505	2024	Artiodactyla	A/dairy cow/Colorado/24_020284-005/2024
EPI3312794	2022	Aves	A/Mixed/ON/FAV-1124-2/2022
EPI2701767	2023	mammals	A/silver fox/Finland/2023AI06838_033/2023
EPI3395084	2023	Aves	A/Procellaria aequinoctialis/Sao Paulo/2259-N/2023
EPI3625402	2024	Artiodactyla	A/dairy cow/USA/24_029616-002/2024
LC718226	2022	Anseriformes	A/white-fronted goose/Iwate/TU16-74/2022
EPI2495625	2022	Galliformes	A/chicken/Bolivar/ICA-3500/2022
PQ135293	2024	Artiodactyla	A/cattle/IA/24-017584-005-original/2024
EPI2071384	2021	Anseriformes	A/greylag_goose/England/108485/2021
EPI1930083	2021	Anseriformes	A/greylag goose/Netherlands/21038253-001/2021
EPI2701759	2023	mammals	A/red fox/Finland/2023AI06879_074/2023
EPI2557436	2023	Aves	A/common buzzard/Sweden/SVA230426SZ0326/FB001208/H-2023
EPI2971762	2022	Anseriformes	A/duck/Egypt/SJCEIRR-BA20360C/2022
EPI1946407	2021	Aves	A/western jackdaw/Netherlands/21039297-002/2021
EPI2701751	2023	mammals	A/blue fox/Finland/2023AI06820_015/2023
EPI3395076	2023	Aves	A/Pluvialis dominica/Sao Paulo/2252-N/2023
LC718218	2022	Anseriformes	A/whooper swan/Iwate/0302I001T/2022
PQ135285	2024	Artiodactyla	A/cattle/IA/24-017584-004-original/2024
EPI2071376	2021	Galliformes	A/chicken/England/063664/2021
EPI3648959	2024	Artiodactyla	A/dairy cow/USA/24_031627-002/2024
EPI2557423	2023	Charadriiformes	A/black-headed gull /Sweden/SVA230424SZ0189/FB1181/AB-2023
EPI3648951	2024	Artiodactyla	A/dairy cow/USA/24_031627-003/2024
EPI1957993	2021	Galliformes	A/chicken/Tyumen/47-85V/2021
EPI749337	2014	Environment	A/Environment/Hunan/28147/2014
EPI2188291	2022	Anseriformes	A/snow goose/Kansas/W22-174B/2022
EPI3395068	2023	mammal	A/Otaria flavescens/Rio Grande do Sul/2165-SO/2023
EPI2613686	2023	Aves	A/Canada goose/New York/23-005698-001/2023
EPI3395060	2023	mammal	A/Otaria flavescens/Rio Grande do Sul/2148-N/2023
EPI2071368	2021	Anseriformes	A/canada_goose/England/300363/2021
EPI1930067	2021	Anseriformes	A/barnacle goose/Netherlands/21038248-001/2021
EPI2071360	2021	Galliformes	A/turkey/England/062369/2021
EPI3648943	2024	Artiodactyla	A/dairy cow/USA/24_031627-004/2024
EPI1957985	2021	Galliformes	A/chicken/Tyumen/47-79V/2021
EPI2188283	2022	Anseriformes	A/lesser snow goose/North Dakota/ND-10/2022
EPI3306097	2022	Aves	A/Coopers_Hawk/AB/FAV-0833-2/2022
EPI2613678	2023	Aves	A/American crow/New York/23-005695-001/2023
EPI2707031	2022	Galliformes	A/turkey/South Dakota/USDA-008483-002/2022
EPI3395052	2023	Aves	A/Numida meleagris/Santa Catarina/1843-N3/2023
EPI2029898	2022	Anseriformes	A/goose/Hunan/SE284/2022(H5N1)
EPI1930059	2021	Falconiformes	A/peregrine falcon/Netherlands/21038169-002/2021
EPI2029890	2022	Anseriformes	A/goose/Guizhou/S1541/2022(H5N1)
EPI2071352	2021	Galliformes	A/chicken/Northern_Ireland/17463/2021
EPI2129919	2022	Anseriformes	A/domestic_goose/England/105863/2022
EPI1930051	2021	Anseriformes	A/mute swan/Netherlands/21038038-001/2021
EPI3194423	2024	Galliformes	A/chicken/Czech_Republic/4720-2/2024
EPI1957977	2021	Galliformes	A/chicken/Tyumen/47-66V/2021
EPI2129911	2022	Anseriformes	A/domestic_duck/England/105414/2022
PQ373751.2	2024	Artiodactyla	A/cattle/Colorado/Broad_MF_014/2024
EPI2906701	2022	mammal	A/tibetan blue bear/France/CHUT-0007R2/2022
EPI104876	2005	Anseriformes	A/duck/Vietnam/S649/2005
EPI3395044	2023	Aves	A/Megascops choliba/Espirito Santo/1409-N/2023
EPI2613662	2023	Aves	A/great horned owl/Colorado/23-005619-001/2023
EPI2071344	2021	Anseriformes	A/barnacle_goose/England/293809/2021
EPI3312746	2022	Aves	A/Mixed/BC/FAV-1099-2/2022
EPI3648927	2024	Artiodactyla	A/dairy cow/USA/24_031637-001/2024
EPI1930043	2021	Anseriformes	A/greylag goose/Netherlands/21038037-001/2021
EPI3194415	2024	Anseriformes	A/mute_swan/Czech_Republic/4316/2024
EPI2306597	2022	Galliformes	A/chicken/Saratov/245-1V/2022
EPI1957969	2021	Anseriformes	A/goose/Orenburg/46-3V/2021
EPI2129903	2022	Anseriformes	A/domestic_duck/England/104859/2022
EPI2069030	2022	Aves	A/Northern goshawk/Sweden/SVA220525SZ0403/FB001672/N-2022
EPI2332833	2022	Accipitriformes	A/Buteo_buteo/Belgium/00331-0007/2022
EPI1957961	2021	Galliformes	A/chicken/Orenburg/46-2V/2021
EPI2744854	2023	Anseriformes	A/pink-footed_goose/England/398763/2023
EPI3395036	2023	Galliformes	A/Gallus gallus/Mato Grosso do Sul/2108-SN52/2023
EPI3306073	2022	Aves	A/Black-Billed_Magpie/AB/FAV-0833-14/2022
EPI2613654	2023	Aves	A/red-tailed hawk/Colorado/23-005618-001/2023
EPI2029874	2022	Anseriformes	A/duck/Hubei/SE220/2022(H5N1)
EPI2071336	2021	Anseriformes	A/barnacle_goose/England/293824/2021
EPI3312738	2022	Aves	A/Mixed/BC/FAV-1099-1/2022
EPI1930035	2021	Anseriformes	A/greylag goose/Netherlands/21038036-002/2021
EPI2306589	2022	Galliformes	A/chicken/Chelyabinsk/241-5V/2022
EPI2576590	2023	Charadriiformes	A/black-headed gull/Austria/23061496-001/2023
EPI1957953	2021	Galliformes	A/chicken/Orenburg/46-2V/2021
EPI2744846	2023	Anseriformes	A/pink-footed_goose/England/122925/2023
EPI2188251	2022	Charadriiformes	A/common tern/Maine/W22-480B/2022
EPI3395028	2023	Aves	A/Buteogallus urubitinga/Espirito Santo/1630-SC/2023
EPI2613646	2023	Aves	A/Cooper's s hawk/Colorado/23-005617-001/2023
EPI2029866	2022	Anseriformes	A/duck/Hubei/SE128/2022(H5N1)
EPI1930027	2021	Anseriformes	A/mute swan/Netherlands/21038362-002/2021
EPI2071320	2021	Galliformes	A/chicken/England/062137/2021
EPI2232794	2022	Galliformes	A/Chicken/England/141539/2022
EPI2069014	2022	Aves	A/Northern gannet/Sweden/SVA220525SZ0402/FB001671/O-2022
EPI2576582	2023	Charadriiformes	A/black-headed gull/Austria/23061383-001/2023
EPI2849797	2023	Aves	A/Mallard/Netherlands/9/2023
EPI2306573	2022	Galliformes	A/chicken/Chelyabinsk/241-1V/2022
EPI1957945	2021	Galliformes	A/chicken/Orenburg/46-1V/2021
EPI2744838	2023	Aves	A/black-headed_gull/England/329874/2023
EPI3306057	2022	Aves	A/American_Crow/AB/FAV-0833-1/2022
EPI2613638	2023	Aves	A/red-tailed hawk/New York/23-005536-001/2023
EPI2744830	2023	Aves	A/Pheasant/Scotland/107939/2023
EPI2029858	2021	Anseriformes	A/duck/Hubei/S4465/2021(H5N1)
EPI2613630	2023	Aves	A/sanderling/California/23-005401-001/2023
EPI1930019	2021	Anseriformes	A/mute swan/Netherlands/21038362-001/2021
EPI2029850	2022	Anseriformes	A/duck/Guizhou/S1321/2022(H5N1)
EPI2071312	2021	Anseriformes	A/greylag_goose/Northern_Ireland/17077/2021
EPI2232786	2022	Anseriformes	A/domestic_duck/England/141358/2022
EPI2576574	2023	Charadriiformes	A/black-headed gull/Austria/23060170-008/2023
EPI1930011	2021	Galliformes	A/chicken/Netherlands/21038211-001/2021
EPI1957937	2021	Galliformes	A/chicken/Orenburg/46-1V/2021
EPI2188235	2022	Accipitriformes	A/bald eagle/Florida/W22-153A/2022
EPI3306049	2022	Aves	A/Turkey/AB/FAV-0428-1/2022
EPI2744822	2023	Aves	A/Pheasant/Scotland/107872/2023
EPI2613622	2023	Aves	A/red-tailed hawk/Wyoming/23-005384-001/2023
PQ135213	2024	Galliformes	A/Turkey/MI/24-012707-001-original/2024
EPI2029842	2021	Anseriformes	A/duck/Guangdong/S4525/2021(H5N1)
EPI2071304	2021	Galliformes	A/peafowl/England/061723/2021
EPI2232778	2022	Anseriformes	A/Indian_runner_ducks/England/140750/2022
EPI2576566	2023	Charadriiformes	A/black-headed gull/Austria/23060170-007/2023
EPI2232770	2022	Galliformes	A/turkey/England/140733/2022
EPI2188227	2022	Anseriformes	A/common eiders/Maine/W22-481B/2022
EPI1957921	2021	Anseriformes	A/goose/Chelyabinsk/34-1V/2021
EPI2744814	2023	Aves	A/Pheasant/Scotland/107797/2023
EPI2613614	2023	Aves	A/American crow/New York/23-005128-001/2023
EPI3632558	2024	Environment	A/environment/Kagoshima/KU-24D1/2024(H5N1)
EPI2029834	2021	Anseriformes	A/duck/Guangdong/S4518/2021(H5N1)
EPI2232762	2022	Galliformes	A/turkey/England/140663/2022
EPI2188219	2022	Anseriformes	A/snow goose/Kansas/W22-260/2022
EPI2576550	2023	Charadriiformes	A/black-headed gull/Austria/23058525-004/2023
EPI2613606	2023	Aves	A/great horned owl/New York/23-005127-001/2023
EPI2921496	2023	mammal	A/porpoise/Antofagasta/SJCEIRR-2465061/2023
EPI3632549	2024	Environment	A/environment/Kagoshima/KU-24B1/2024(H5N1)
EPI2706597	2022	Galliformes	A/turkey/Kansas/USDA-011119-002/2022
EPI2029826	2021	Galliformes	A/chicken/Jiangxi/S40653/2021(H5N1)
EPI2232754	2022	Galliformes	A/chicken/England/140572/2022
EPI3599592	2024	Primates	A/California/146/2024
EPI2576542	2023	Charadriiformes	A/black-headed gull/Austria/23058525-001/2023
EPI2188203	2022	Charadriiformes	A/common tern/Maine/W22-480A/2022
EPI2029818	2022	Galliformes	A/chicken/Anhui/S1740/2022(H5N1)
EPI3632533	2024	Environment	A/environment/Kagoshima/KU-24G1/2024(H5N1)
EPI3255793	2024	Anseriformes	A/mute swan/Slovakia/Vh-168/2024
PQ423498	2024	Artiodactyla	A/cattle/MI/24-015457-007-original/2024
EPI2576534	2023	Charadriiformes	A/black-headed gull/Austria/23056483-005/2023
EPI2988556	2022	Aves	A/Teal/Italy/22VIR9672-1/2022
EPI2644761	2023	Aves	A/whimbrel/Valparaiso/239946/2023
EPI2021095	2022	Anseriformes	A/mute swan/Czech Republic/785/2022
PP820322	2023	mammal	A/polar bear/Alaska/23-038123/2023
EPI3309992	2022	Aves	A/Common_Murre/NL/FAV-0861-2/2022
EPI120010	2006	Primates	A/Indonesia/TLL013/2006
EPI2082862	2021	Anseriformes	A/duck/Israel/589/2021
EPI2082861	2022	Charadriiformes	A/sandwich tern/Netherlands/22010908-002/2022
EPI2232738	2022	Anseriformes	A/domestic_goose/England/138821/2022
EPI2413780	2023	Anseriformes	A/ greylag goose/Sweden/SVA230203SZ0222/FB000288/M-2023
EPI2576526	2023	Charadriiformes	A/black-headed gull/Austria/23056483-003/2023
EPI2232730	2022	Galliformes	A/chicken/England/138597/2022
EPI2857340	2023	Aves	A/Canada_Goose/BC/AIVPHL-1448/2023
EPI2763983	2023	Charadriiformes	A/Chroicocephalus_ridibundus/Belgium/00814_0004/2023
EPI2560191	2023	Aves	A/common_buzzard/Spain/88-1_23VIR1687-5/2023
EPI2082853	2022	Charadriiformes	A/sandwich tern/Netherlands/22010908-001/2022
EPI3255776	2024	Anseriformes	A/mute swan/Slovakia/Vh-36/2024
EPI2413772	2023	Charadriiformes	A/European herring gull /Sweden/SVA230131SZ0416/FB000259/N-2023
EPI2576518	2023	Charadriiformes	A/black-headed gull/Austria/23054865-001/2023
EPI3048481	2023	Anseriformes	A/Branta_canadensis/Belgium/00173_0001/2023
EPI2232722	2022	Galliformes	A/chicken/England/138486/2022
EPI2576510	2023	Charadriiformes	A/black-headed gull/Austria/23052993-001/2023
PQ712153	2022	Strigiformes	A/Great horned owl/WY/22-039756-001-original-3/2022
EPI3309976	2022	Aves	A/Razorbill/NL/FAV-0861-4/2022
EPI3556416	2024	Primates	A/Missouri/121/2024
EPI2263891	2022	Aves	A/chicken/Florida/22-033389-001/2022
EPI2560183	2022	Anseriformes	A/barnacle_goose/Spain/4740-5_23VIR1687-3/2022
EPI2082845	2022	Charadriiformes	A/sandwich tern/Netherlands/22010742-002/2022
EPI3255768	2024	Anseriformes	A/Anser anser/Slovakia/Vh-32/2024
EPI2413764	2023	Anseriformes	A/barnacle goose/Sweden/SVA230127SZ0192/FB000243/K-2023
EPI2702196	2022	Anseriformes	A/Snow Goose/North Dakota/USDA-009593-002/2022
EPI2232714	2022	Galliformes	A/turkey/England/138429/2022
EPI2644734	2023	Sphenisciformes	A/humboldt penguin/Tarapaca/238744-2/2023
EPI2576502	2023	Charadriiformes	A/black-headed gull/Austria/23045023-001/2023
EPI2763963	2023	Anseriformes	A/Branta_canadensis/Belgium/00226_0004/2023
EPI2140297	2021	Galliformes	A/chicken/Italy/21VIR10470/2021
EPI2263883	2022	Aves	A/chicken/Oklahoma/22-033387-001/2022
EPI2560175	2023	Charadriiformes	A/black-headead_gull/Spain/840-3_23VIR1687-25/2023
EPI2082837	2022	Charadriiformes	A/sandwich tern/Netherlands/22010737-002/2022
EPI3255759	2024	Anseriformes	A/mute swan/Slovakia/Vh-30/2024
EPI2413756	2023	Anseriformes	A/barnacle goose/Sweden/SVA230125SZ0352/FB000208/O-2023
EPI2702188	2022	Anseriformes	A/Snow Goose/North Dakota/USDA-010036-001/2022
EPI2232706	2022	Galliformes	A/chicken/Wales/138294/2022
EPI3255751	2024	Galliformes	A/chicken/Slovakia/Vh-25/2024
PQ423458	2024	Artiodactyla	A/cattle/MI/24-015457-002-original/2024
EPI2626092	2023	Aves	A/Black-headed Gull/Netherlands/87/2023
EPI1941530	2021	Anseriformes	A/mute swan/Croatia/101/2021
EPI2652335	2023	Anseriformes	A/domestic_duck/Poland/H93-T1/2023
PQ423450	2024	Artiodactyla	A/cattle/MI/24-015457-001-original/2024
EPI2140288	2021	Galliformes	A/turkey/Italy/21VIR10398/2021
EPI2263875	2022	Aves	A/chicken/Idaho/22-033409-001/2022
EPI2082829	2022	Charadriiformes	A/sandwich tern/Netherlands/22010725-001/2022
EPI2413748	2023	Anseriformes	A/barnacle goose/Sweden/SVA230125SZ0350/FB000207/N-2023
EPI2751984	2022	Galliformes	A/chicken/Okayama/22A8T/2022
EPI2082821	2022	Charadriiformes	A/sandwich tern/Netherlands/22010437-002/2022
EPI3255743	2023	Galliformes	A/chicken/Slovakia/Vh-2032/2023
EPI2413740	2023	Aves	A/common buzzard/Sweden/SVA230125SZ0347/FB000204/O-2023
EPI2702172	2022	Anseriformes	A/Snow Goose/North Dakota/USDA-010037-001/2022
EPI2540584	2022	Aves	A/duck/Korea/H56/2022
PP755789	2024	Artiodactyla	A/cattle/Texas/24-009499-001/2024
EPI2857308	2023	Aves	A/Hooded_Merganser/BC/AIVPHL-1456/2023
EPI3309944	2022	Aves	A/Turkey/QC/FAV-0843-1/2022
EPI2263867	2022	Aves	A/chicken/Colorado/22-033394-001/2022
EPI2560159	2023	Galliformes	A/turkey/Spain/613-56_23VIR1687-22/2023
EPI2140270	2021	Galliformes	A/chicken/Italy/21VIR10394/2021
EPI2560151	2023	Aves	A/seagull/Spain/298-46_23VIR1687-21/2023
EPI3255734	2023	Aves	A/Tyto alba/Slovakia/Vh-2014/2023
EPI2626076	2023	Aves	A/Black-headed Gull/Netherlands/85/2023
EPI2702164	2022	Anseriformes	A/Snow Goose/North Dakota/USDA-010037-002/2022
EPI2791125	2023	Anseriformes	A/duck/Peru/LAM-INS-015/2023
EPI2540576	2022	Aves	A/duck/Korea/H38/2022
EPI3599523	2024	Artiodactyla	A/dairy cow/USA/24_025996-001/2024
EPI2351916	2022	Aves	A/Bubo_bubo/Belgium/09467_0001/2022
PP755773	2024	Artiodactyla	A/cattle/Kansas/24-009497-012/2024
EPI2606496	2022	Anseriformes	A/goose/Ohio/OH22-21298/2022
EPI3309936	2022	Aves	A/Razorbill/NL/FAV-0863-5/2022
EPI2263859	2022	Aves	A/chicken/Florida/22-035222-003/2022
EPI2132658	2021	Galliformes	A/chicken/South Africa/UP481/2021 (H5N1)
EPI3313186	2022	Aves	A/Chicken/SK/FAV-1257-1/2022
EPI3255726	2023	Aves	A/Strix uralensis/Slovakia/Vh-1878/2023
EPI2626068	2023	Aves	A/Black-headed Gull/Netherlands/84/2023
EPI2702156	2022	Anseriformes	A/Snow Goose/North Dakota/USDA-010037-005/2022
EPI2791117	2023	Anseriformes	A/duck/Peru/LAM-INS-014/2023
EPI2540568	2022	Aves	A/duck/Korea/H13/2022
EPI3599515	2024	Artiodactyla	A/dairy cow/USA/24_027654-001/2024
EPI2960197	2023	Aves	A/Whooper_Swan/England/267696/2023
EPI2351908	2022	Avess	A/Mixed_wild_birds/Belgium/10368_0001/2022
EPI2540560	2021	Aves	A/duck/Korea/H649/2021
EPI3298860	2022	Aves	A/Mixed/ON/FAV-0182-4/2022
EPI2614094	2023	Aves	A/red-tailed hawk/Pennsylvania/23-009486-001/2023
EPI2745290	2022	Aves	A/pelican/Peru/PIU-SER016/2022
EPI3309928	2022	Aves	A/Razorbill/NL/FAV-0863-4/2022
EPI3309920	2022	Aves	A/Razorbill/NL/FAV-0863-3/2022
EPI3313178	2022	Aves	A/Chicken/QC/FAV-1233-3/2022
EPI3305568	2022	Aves	A/Double-crested_Cormorant/NB/FAV-0747-1/2022
EPI2560135	2022	Anseriformes	A/goose/Spain/4727-22_23VIR1687-1/2022
EPI2751952	2023	Galliformes	A/chicken/Niigata/22E12T/2023
EPI2702148	2022	Anseriformes	A/Snow Goose/North Dakota/USDA-010663-001/2022
EPI3313170	2022	Aves	A/Chicken/QC/FAV-1233-2/2022
EPI3599507	2024	Artiodactyla	A/dairy cow/USA/24_027655-001/2024
EPI2960189	2023	Aves	A/Greylag_Goose/England/266941/2023
EPI2702140	2022	Anseriformes	A/American Black Duck/Connecticut/USDA-005000-001/2022
EPI2540552	2021	Aves	A/duck/Korea/H640/2021
EPI2606479	2022	Galliformes	A/chicken/Japan/AZRC-TU-17/2022
EPI2960181	2023	Aves	A/Mute_Swan/England/000027/2023
EPI2614086	2023	Aves	A/red-tailed hawk/Kansas/23-009211-001/2023
EPI3309912	2022	Aves	A/Razorbill/NL/FAV-0863-2/2022
EPI2932992	2023	Anseriformes	A/barnacle goose/Sweden/SVA231212SZ0239/FB004941/M-2023
EPI2560127	2022	Aves	A/seagull/Spain/4878-10_23VIR1687-18/2022
EPI2140243	2021	Galliformes	A/chicken/Italy/21VIR10382/2021
EPI2751944	2023	Galliformes	A/chicken/Niigata/22E11T/2023
EPI2671494	2023	Aves	A/sandwich_tern/Spain/2988-5-2023_23VIR6502-35/2023
EPI2960173	2023	Aves	A/Canada_Goose/England/142157/2023
PP755741	2024	Artiodactyla	A/cattle/Texas/24-009495-005/2024
EPI2614070	2023	Aves	A/snowy egret/California/23-009161-004/2023
EPI2560119	2022	Aves	A/seagull/Spain/4878-9_23VIR1687-17/2022
EPI2751939	2023	Galliformes	A/chicken/Niigata/22D9T/2023
EPI2132626	2021	Galliformes	A/chicken/South Africa/690813/2021 (H5N1)
EPI2856891	2023	Aves	A/American_Crow/BC/AIVPHL-1246/2023
EPI3313154	2022	Aves	A/Turkey/BC/FAV-1232-1/2022
EPI3305544	2022	Aves	A/Northern_Gannet/NS/FAV-0696-1/2022
EPI2560111	2022	Charadriiformes	A/yellow-legged_gull/Spain/4836-4_23VIR1687-16/2022
EPI2751931	2023	Galliformes	A/chicken/Niigata/22D5T/2023
EPI2671487	2023	Aves	A/common_tern/Spain/2903-11-2023_23VIR6502-33/2023
EPI3298836	2022	Aves	A/Great_Black-Backed_Gull/NB/FAV-0251-1/2022
EPI2745266	2022	Suliformes	A/Guanay cormorant/Peru/PIU-SER024/2022
EPI2606453	2022	Galliformes	A/chicken/Ohio/OH22-26275-1/2022
EPI2614062	2023	Aves	A/peregrine falcon/California/23-009161-001/2023
EPI2856886	2023	Aves	A/American_Wigeon/BC/AIVPHL-1420/2023
EPI2132616	2022	Aves	A/sandwich tern/Germany-NI/AI03180/2022
EPI3313146	2022	Aves	A/Common_Goldeneye/QC/FAV-1453-3/2022
EPI2560103	2022	Aves	A/gray_heron/Spain/4836-1_23VIR1687-15/2022
EPI2751923	2023	Galliformes	A/chicken/Niigata/22C6T/2023
EPI2671479	2023	Charadriiformes	A/mediterranean_gull/Spain/2886-14-2023_23VIR6502-31/2023
EPI2745258	2022	Aves	A/pelican/Peru/PIU-SER013/2022
EPI2671471	2023	Aves	A/caspian_tern/Spain/2848-13-2023_23VIR6502-30/2023
EPI3543998	2024	Aves	A/chicken/North Carolina/24-009286-001-original/2024
EPI2614054	2023	Aves	A/great horned owl/California/23-009156-002/2023
EPI3543990	2024	Aves	A/domestic goose/Maine/24-007946-002-original/2024
EPI3625386	2024	Artiodactyla	A/dairy cow/USA/24_029618-003/2024
EPI1946391	2021	Anseriformes	A/goose/Netherlands/21039364-002/2021
EPI2140217	2021	Galliformes	A/chicken/Italy/21VIR10264/2021
EPI2132607	2022	Aves	A/sandwich tern/Germany-MV/AI03131/2022
EPI2788390	2022	Aves	A/hooded crane/Kagoshima/KU-12/2022 (H5N1)
EPI2132605	2021	Galliformes	A/chicken/South Africa/690841/2021 (H5N1)
EPI3305528	2022	Aves	A/Coopers_Hawk/MB/FAV-0469-11/2022
EPI2751915	2023	Galliformes	A/chicken/Niigata/22C3T/2023
EPI3313130	2022	Aves	A/Duck/ON/FAV-1203-2/2022
EPI3305520	2022	Aves	A/Coopers_Hawk/MB/FAV-0469-10/2022
EPI2540512	2021	Aves	A/duck/Korea/H621/2021
EPI2614046	2023	Aves	A/golden eagle/California/23-009156-001/2023
EPI2745242	2022	mammal	A/dolphin/Peru/PIU-SER002/2022
EPI3543982	2024	Aves	A/chicken/Oregon/24-007557-001-original/2024
EPI1946383	2021	Anseriformes	A/greylag goose/Netherlands/21038417-001/2021
EPI2788382	2022	Aves	A/hooded crane/Kagoshima/KU-11/2022 (H5N1)
EPI3625372	2024	Artiodactyla	A/dairy cow/USA/24_028969-016/2024
EPI2751907	2023	Galliformes	A/chicken/Niigata/22B9T/2023
EPI2671456	2023	Charadriiformes	A/mediterranean_gull/Spain/2842-15-2023_23VIR6502-29/2023
EPI3571162	2024	Passeriformes	A/sanderling/Virginia/W24-190K/2024
EPI3298804	2022	Aves	A/Red-Tailed_Hawk/QC/FAV-0283-2/2022
EPI2614038	2023	Aves	A/great horned owl/Colorado/23-007822-001/2023
EPI2745234	2023	mammal	A/South American Sea Lion/Peru/LIM-SER036/2023
EPI3543974	2024	Aves	A/turkey/South Dakota/24-007379-001-original/2024
EPI2606425	2022	Galliformes	A/chicken/Ohio/OH22-20542-2/2022
EPI2856859	2023	Aves	A/Cooper_s_Hawk/BC/AIVPHL-1243/2023
EPI1946375	2021	Anseriformes	A/mute swan/Netherlands/21039824-002/2021
EPI3625366	2024	Artiodactyla	A/dairy cow/USA/24_029619-001/2024
EPI2614030	2023	Aves	A/red-tailed hawk/Colorado/23-008901-001/2023
EPI2856854	2023	Aves	A/Red_Tailed_Hawk/BC/AIVPHL-1419/2023
EPI3313114	2022	Aves	A/Blue-Winged_Teal/AB/FAV-1258-18/2022
EPI3305504	2022	Aves	A/Common_Raven/AB/FAV-0918-34/2022
EPI2671448	2023	Aves	A/common_tern/Spain/2774-12-2023_23VIR6502-25/2023
EPI2745226	2023	mammal	A/south american sea lion/Peru/AQP-SER00B/2023
EPI1946367	2021	Anseriformes	A/mute swan/Netherlands/21039841-002/2021
EPI2745220	2023	mammal	A/south american sea lion/Peru/AQP-SER00R/2023
EPI2614022	2023	Aves	A/red-tailed hawk/Iowa/23-008517-001/2023
EPI2788366	2022	Aves	A/hooded crane/Kagoshima/KU-9/2022 (H5N1)
EPI3625350	2024	Artiodactyla	A/dairy cow/USA/24_029620-002/2024
EPI2075690	2022	Aves	A/gannet/Scotland/3/2022
EPI3571146	2024	Aves	A/red-tailed hawk/Virginia/W24-248F/2024
EPI3487446	2023	Galliformes	A/chicken/Russia/540-10/2023
PQ667110	2024	cat	A/cat/MI/24-011659-003-original/2024
EPI2868809	2023	Aves	A/swan/Texas/23-030412-001/2023
EPI2129895	2022	Galliformes	A/chicken/England/103907/2022
EPI2745212	2023	mammal	A/south american sea lion/Peru/AQP-SER00K/2023
EPI2614014	2023	Aves	A/sanderling/Oregon/23-008234-001/2023
EPI1946351	2021	Anseriformes	A/greylag goose/Netherlands/21039746-002/2021
EPI3625342	2024	Artiodactyla	A/dairy cow/USA/24_030031-001/2024
EPI2075682	2022	Aves	A/great_skua/Scotland/5/2022
EPI3571138	2024	Falconiformesiformesn	A/peregrine falcon/Virginia/W24-219E/2024
EPI3487434	2023	Aves	A/emy/Russia/372-2/2023
EPI2671424	2023	Aves	A/sandwich_tern/Spain/2713-25-2023_23VIR6502-22/2023
EPI2129886	2022	Anseriformes	A/domestic_duck/England/100990/2022
EPI3194391	2024	Galliformes	A/chicken/Czech_Republic/3137-1/2024
EPI3543942	2024	Aves	A/poultry/Ohio/24-005906-002-original/2024
EPI2856827	2023	Aves	A/Great_Horned_Owl/BC/AIVPHL-1242/2023
EPI1946343	2021	Charadriiformes	A/sanderling/Netherlands/21039528-002/2021
EPI3625334	2024	Artiodactyla	A/dairy cow/USA/24_030031-002/2024
EPI1815142	2020	Aves	A/Eurasian_wigeon/Italy/20VIR7301-206/2020
EPI2075674	2022	Aves	A/tawny_owl/England/113433/2022
EPI2856821	2023	Aves	A/Cooper_s_Hawk/BC/AIVPHL-1433/2023
EPI590116	2014	Galliformes	A/chicken/Tonghai/802/2014
EPI2129878	2022	Galliformes	A/chicken/England/098080/2022
EPI590115	2014	Galliformes	A/chicken/Tonghai/5/2014
EPI590113	2014	Galliformes	A/chicken/DaLi/502/2014
EPI590112	2014	Galliformes	A/chicken/DaLi/302/2014
EPI590111	2014	Galliformes	A/chicken/AnNing/6/2014
EPI590110	2014	Galliformes	A/chicken/AnNing/4/2014
EPI3625327	2024	Artiodactyla	A/dairy cow/USA/24_030584-001/2024
EPI2075666	2022	Galliformes	A/turkey/England/081490/2022
EPI2233146	2022	Aves	A/Pheasant/Wales/394561/2022
EPI3067535	2024	Anseriformes	A/mute swan/Croatia/9-1/2024
EPI590109	2014	Galliformes	A/chicken/AnNing/1/2014
EPI3571114	2024	Aves	A/horned grebe/Virginia/W24-248B/2024
EPI2637553	2022	Aves	A/peregrine falcon/Germany-SH/AI01386/2022
EPI1838697	2020	Anseriformes	A/greylag goose/Netherlands/20019685-002/2020
EPI2129863	2022	Aves	A/Eurasian Spoonbill/Netherlands/4/2022
EPI3543926	2024	Aves	A/peacock/Indiana/24-005716-006-original/2024
EPI3625319	2024	Artiodactyla	A/dairy cow/USA/24_028975-001/2024
EPI2376304	2022	Aves	A/Cormorant/Namibia/141/2022
EPI2075658	2022	Galliformes	A/turkey/England/081395/2022
EPI2906650	2022	Charadriiformes	A/black headed seagull/France/CHUT-1200R2/2022
EPI2075650	2022	Accipitriformes	A/buzzard/Scotland/043118/2022
EPI2071296	2021	Charadriiformes	A/black-headed_gull/England/386075/2021
EPI3350905	2024	Struthioniformes	A/Swift tern/South Africa/24040179/2024 (H5N1)
EPI3571106	2024	Aves	A/horned grebe/Virginia/W24-248A/2024
EPI3312698	2022	Aves	A/Mallard/AB/FAV-1258-14/2022
EPI2233130	2022	Anseriformes	A/Greylag_goose/England/118319/2022
EPI3312690	2022	Aves	A/Canada_Goose/ON/FAV-1193-4/2022
EPI3543918	2024	Aves	A/chicken/Indiana/24-005716-002-original/2024
EPI1946311	2021	Galliformes	A/chicken/Netherlands/21040808-001-005/2021
EPI2075642	2022	Anseriformes	A/goose/Scotland/031099/2022
EPI2233122	2022	Anseriformes	A/Domestic_Duck/England/144945/2022
PP862902	2024	Charadriiformes	A/sanderling/Virginia/W24-190K/2024
EPI2071280	2021	Galliformes	A/chicken/England/061210/2021
EPI687431	2015	Galliformes	A/chicken/Slemani/1/2015
EPI2264299	2022	Aves	A/turkey/Utah/22-031721-004/2022
EPI3194351	2024	Galliformes	A/chicken/Czech_Republic/3458-4/2024
EPI2129840	2022	Galliformes	A/Gallus_gallus/Belgium/9548_0001/2022
EPI2744798	2023	Aves	A/arctic_tern/Scotland/092455/2023
EPI1946303	2021	Galliformes	A/chicken/Netherlands/21039901-001-005/2021
EPI2264291	2022	Aves	A/chicken/Michigan/22-032218-001/2022
EPI2613598	2023	Aves	A/red-tailed hawk/Colorado/23-005080-001/2023
EPI2788302	2023	Aves	A/hooded crane/Kagoshima/KU-267/2023 (H5N1)
EPI2075634	2021	Anseriformes	A/Barnacle_goose/Scotland/072152/2021
EPI2613590	2023	Aves	A/great horned owl/Montana/23-004958-001/2023
EPI3324642	2022	Aves	A/snowy owl/Alaska/22-022807-001/2022
EPI2233114	2022	Anseriformes	A/domestic_duck/England/152473/2022
EPI2637529	2022	Aves	A/white-tailed eagle/Germany-MV/AI02794/2022
EPI2071272	2021	Galliformes	A/turkey/England/059870/2021
EPI2129832	2022	mammal	A/Vulpes_vulpes/Belgium/9031_0008/2022
EPI1957897	2021	Galliformes	A/chicken/Tyumen/33-45V/2021
EPI2744786	2023	Charadriiformes	A/black-headed gull/Sweden/SVA230621SZ0030/FB002052/H-2023
EPI2613582	2023	Aves	A/American crow/New York/23-004806-001/2023
EPI3324634	2022	Anseriformes	A/snow goose/Alaska/22-017364-001/2022
EPI2233106	2022	Galliformes	A/turkey/England/152353/2022
EPI2071264	2021	Accipitriformes	A/common_buzzard/England/300284/2021
EPI2129824	2022	Charadriiformes	A/Larus_argentatus/Belgium/9013_0001/2022
EPI2764350	2023	Charadriiformes	A/Chroicocephalus_ridibundus/Belgium/04872_0003/2023
EPI2264275	2022	Galliformes	A/chicken/Arkansas/22-031667-003/2022
EPI2744778	2023	Charadriiformes	A/black-headed gull/Sweden/SVA230621SZ0030/FB002054/H-2023
EPI1957880	2021	Anseriformes	A/duck/Saratov/29-2V/2021
EPI2188180	2022	Accipitriformes	A/bald eagle/Florida/W22-153B/2022
EPI2613574	2023	Aves	A/great horned owl/Colorado/23-004706-001/2023
EPI2744770	2023	Charadriiformes	A/black-headed gull/Sweden/SVA230621SZ0030/FB002054/H-2023
EPI3324625	2022	Anseriformes	A/American wigeon/Alaska/22-034097-007/2022
EPI2071256	2021	Galliformes	A/chicken/England/59973/2021
EPI3582663	2024	Artiodactyla	A/dairy cow/Colorado/24_022159-003/2024
EPI2352324	2022	Aves	A/Peregrine falcon/Netherlands/1/2022
EPI2129816	2022	mammal	A/Vulpes_vulpes/Belgium/8660_0016/2022
EPI2764342	2023	mammal	A/Vulpes_vulpes/Belgium/04757_0004/2023
EPI2264267	2022	Aves	A/chicken/Arkansas/22-031676-001/2022
EPI1957872	2021	Anseriformes	A/goose/Rostov-on-Don/28-1V/2021
EPI2075609	2022	Galliformes	A/chicken/Scotland/078873/2022
EPI104778	2004	Galliformes	A/chicken/Kulon Progo/BBVet-XII-2/2004
EPI2613566	2023	Aves	A/magpie/Colorado/23-004705-001-/2023
EPI2744762	2023	Charadriiformes	A/black-headed gull/Sweden/SVA230621SZ0030/FB002055/H-2023
EPI2075601	2022	Anseriformes	A/domestic_duck/England/073865/2022
EPI2071248	2021	Galliformes	A/turkey/England/059498/2021
EPI3409998	2024	Artiodactyla	A/dairy cow/Idaho/24_013170-006/2024
EPI3299276	2022	Aves	A/Snowy_Owl/ON/FAV-0242-2/2022
EPI3582653	2024	Artiodactyla	A/dairy cow/Colorado/24_020284-004/2024
EPI2071240	2021	Galliformes	A/turkey/England/059407/2021
EPI3312642	2022	Aves	A/Mallard/AB/FAV-1258-11/2022
EPI2764334	2023	Charadriiformes	A/Chroicocephalus_ridibundus/Belgium/04695_0001/2023
PP770446	2023	Corvidae	A/crow/Kansas/W23-968A/2023
EPI2264251	2022	Aves	A/chicken/Florida/22-031859-001/2022
EPI2613558	2023	Aves	A/black vulture/Virginia/23-004611-001/2023
EPI2613550	2023	Aves	A/Cooper's hawk/New Mexico/23-004581-001/2023
EPI3299268	2022	Aves	A/Snow_Goose/SK/FAV-0575-41/2022
EPI3324601	2022	Aves	A/Arctic tern/Alaska/22-020952-002/2022
EPI3312634	2022	Aves	A/Green-Winged_Teal/AB/FAV-1258-12/2022
EPI2764326	2022	Anseriformes	A/Branta_canadensis/Belgium/13393_0002/2022
EPI2576494	2023	Charadriiformes	A/black-headed gull/Austria/23040809-002/2023
EPI2264243	2022	Aves	A/turkey/Michigan/22-031751-001/2022
EPI2613542	2023	Aves	A/brown pelican/Florida/23-004148-001/2023
EPI3451438	2023	Anseriformes	A/duck/Bangladesh/59598/2023
EPI3409975	2024	Artiodactyla	A/dairy cow/Idaho/24_013170-012/2024
EPI2071224	2021	Anseriformes	A/barnacle_goose/Scotland/062003/2021
EPI2232698	2022	Galliformes	A/chicken/England/138249/2022
EPI3312626	2022	Aves	A/Great_Horned_Owl/ON/FAV-1277-1/2022
EPI3299252	2022	Aves	A/Mixed/ON/FAV-0209-1/2022
EPI3451432	2023	Anseriformes	A/duck/Bangladesh/59601/2023
EPI2576486	2023	Charadriiformes	A/black-headed gull/Austria/23033899-002/2023
EPI2232690	2022	Galliformes	A/chicken/England/138155/2022
EPI1957847	2021	Galliformes	A/chicken/Tyumen/27-31V/2021
EPI2264235	2022	Aves	A/swan/Oklahoma/22-031912-001/2022
EPI2744738	2023	Aves	A/common magpie/Sweden/SVA230622SZ0223/FB002088/AB-2023
EPI3409967	2024	Galliformes	A/turkey/Michigan/24-012707-001/2024
EPI2071216	2021	Anseriformes	A/domestic_goose/England/059141/2021
EPI3451425	2023	Anseriformes	A/duck/Bangladesh/59602/2023
EPI3299244	2022	Aves	A/Canada_Goose/QC/FAV-0618-1/2022
EPI2576478	2023	Charadriiformes	A/black-headed gull/Austria/23030829-001/2023
EPI2232682	2022	Galliformes	A/chicken/England/138092/2022
EPI1957839	2021	Anseriformes	A/duck/Omsk/19-5V/2021
EPI2764302	2022	Charadriiformes_marinus	A/Larus_marinus/Belgium/13129_0002/2022
EPI2576470	2023	Charadriiformes	A/black-headed gull/Austria/23025916-001/2023
EPI2264227	2022	Aves	A/chicken/Florida/22-031886-002/2022
EPI2799832	2023	Galliformes	A/chicken/Denmark/07430-3/2023-09-26
EPI3409959	2024	Aves	A/hawk/USA/24-012607-001/2024
EPI2664277	2023	mammal	A/sea lion/Peru/AQP-SER00R/2023
EPI2071208	2021	Galliformes	A/turkey/England/059231/2021
EPI2176160	2021	Suliformes	A/Cape cormorant/South Africa/21090179C/2021
EPI3451417	2023	Anseriformes	A/duck/Bangladesh/59603/2023
EPI3299236	2022	Aves	A/Canada_Goose/AB/FAV-0505-2/2022
EPI2017778	2021	Aves	A/fish_eagle/Botswana/1338/2021
EPI2232674	2022	Galliformes	A/turkey/England/137992/2022
EPI2576462	2023	Anseriformes	A/domestic duck/Austria/23011278-027/2023
EPI2264219	2022	Aves	A/Egyptian goose/Florida/22-031886-001/2022
EPI2017771	2021	Aves	A/Dove/Botswana/2334/2021
EPI2017770	2021	Aves	A/Dove/Botswana/2097/2021
EPI2857282	2023	Aves	A/Hooded_Merganser/BC/AIVPHL-1447/2023
EPI1957822	2021	Anseriformes	A/duck/Omsk/19-2V/2021
EPI2752326	2023	Galliformes	A/guinea fowl/Ibaraki/22D2T/2023
EPI2799824	2023	Anseriformes	A/Eurasian_teal/Denmark/08501-7/2023-11-07
EPI2664269	2023	mammal	A/sea lion/Peru/AQP-SER00K/2023
EPI2082797	2022	Aves	A/Common Tern/Netherlands/3/2022
EPI2507074	2022	Anseriformes	A/duck/Minnesota/AV22-632/2022
EPI2176152	2021	Galliformes	A/chicken/South Africa/412381/2021 (H5N1)
EPI3451409	2023	Anseriformes	A/duck/Bangladesh/59648/2023
EPI3299228	2022	Aves	A/American_Crow/NS/FAV-0467-1/2022
EPI2664262	2023	mammal	A/sea lion/Peru/AQP-SER00B/2023
EPI3236506	2022	Falconiformesiformesn	A/peregrine falcon/NewYork/160820/2022
EPI2232666	2022	Anseriformes	A/domestic_duck/England/137940/2022
EPI3582601	2024	Anseriformes	A/teal/Italy/24VIR8227-74/2024
EPI3451401	2023	Anseriformes	A/duck/Bangladesh/59650/2023
EPI2576454	2023	Anseriformes	A/domestic duck/Austria/23011278-023/2023
EPI1957814	2021	Anseriformes	A/duck/Omsk/19-1V/2021
EPI2752318	2023	Galliformes	A/quail/Saitama/22D10C/2023
EPI2264203	2022	Aves	A/turkey/California/22-032159-001/2022
EPI2752310	2022	Galliformes	A/duck/Wakayama/22A6T/2022
EPI2507066	2022	Aves	A/blue-winged teal/Minnesota/AV22-680/2022
EPI2176144	2021	Galliformes	A/chicken/South Africa/412380/2021 (H5N1)
EPI2082781	2022	Aves	A/Sandwich Tern/Netherlands/9/2022
EPI2232658	2022	Galliformes	A/turkey/England/137861/2022
EPI3299212	2022	Aves	A/Snow_Goose/SK/FAV-0268-13/2022
EPI2576446	2023	Anseriformes	A/duck/Austria/23011160-001/2023
EPI2017755	2021	Galliformes	A/chicken/Botswana/2248-A/2021
PQ377911	2024	Artiodactyla	A/cattle/CO/24-018028-015-original/2024
EPI3599491	2024	Artiodactyla	A/dairy cow/USA/24_027657-001/2024
EPI2232650	2022	Galliformes	A/turkey/England/137790/2022
EPI2752302	2022	Galliformes	A/duck/Wakayama/22A3T/2022
EPI2176136	2021	Galliformes	A/chicken/South Africa/MAB/2021 (H5N1)
EPI2507057	2022	Anseriformes	A/goose/Virginia/W22-773/2022
EPI1988977	2022	Anseriformes	A/Anser_anser/Belgium/1809_0002/2022
EPI2082773	2022	Aves	A/Black-headed gull/Netherlands/9/2022
EPI2507050	2023	Aves	A/black vulture/Louisiana/W23-118/2023
EPI3299204	2022	Aves	A/Snow_Goose/SK/FAV-0268-12/2022
EPI3599483	2024	Artiodactyla	A/dairy cow/USA/24_027658-001/2024
EPI2576430	2023	Anseriformes	A/swan/Austria/23007285-001/2023
EPI2220677	2022	Aves	A/White_stork/Spain/3438-3_22VIR10586-7/2022
EPI2857251	2023	Aves	A/Mallard/BC/AIVPHL-1446/2023
EPI328886	2008	Anseriformes	A/duck/Eastern China/108/2008
EPI3409919	2024	Carnivora	A/red fox/Michigan/24-013016-004/2024
EPI2082765	2022	Aves	A/Black-headed gull/Netherlands/8/2022
EPI2507042	2022	Aves	A/blue-winged teal/Minnesota/UGAI22-3611/2022
EPI2664231	2022	Aves	A/pelican/Peru/PIU-013/2022
EPI3409911	2024	Carnivora	A/red fox/Michigan/24-013016-005/2024
EPI3494516	2024	Galliformes	A/chicken/Colorado/24-020796-010/2024
EPI2576422	2023	Anseriformes	A/coscoroba swan/Austria/23005657-003/2023
EPI2907093	2023	Falconiformes	A/Falco_peregrinus/Belgium/12002_0004/2023
EPI2220669	2022	Aves	A/Northern_gannet/Spain/3372-12_22VIR10586-6/2022
EPI3309880	2022	Aves	A/Common_Murre/NL/FAV-0862-7/2022
EPI2507035	2022	Aves	A/black vulture/Georgia/W22-1056A/2022
EPI2560095	2022	Aves	A/gray_heron/Spain/4688-3_23VIR1687-13/2022
EPI2082757	2022	Aves	A/Black-headed gull/Netherlands/7/2022
EPI1941458	2021	Anseriformes	A/greylag goose/Netherlands/21039376-001/2021
EPI3599467	2024	Artiodactyla	A/dairy cow/USA/24_027805-001/2024
EPI2263794	2022	Aves	A/chicken/Oklahoma/22-033558-001/2022
EPI2507027	2022	Aves	A/blue-winged teal/Texas/UGAI22-2961/2022
EPI2560087	2022	Aves	A/seagull/Spain/4621-1_23VIR1687-12/2022
EPI2664215	2023	mammal	A/Sea Lion/Peru/LIM-SER036/2023
EPI2082741	2022	Aves	A/Greylag Goose/Netherlands/8/2022
EPI1941442	2021	Anseriformes	A/goose/Netherlands/21039029-001/2021
EPI3599451	2024	Artiodactyla	A/dairy cow/USA/24_027807-001/2024
EPI2317992	2022	Galliformes	A/chicken/Hokkaido/HU-E001/2022
EPI2857221	2023	Aves	A/Red_Tailed_Hawk/BC/AIVPHL-1445/2023
EPI2140199	2021	Galliformes	A/chicken/Italy/21VIR10263/2021
EPI2263786	2022	Aves	A/chicken/Virginia/22-033680-002/2022
EPI2560079	2023	Aves	A/Eurasian_eagle-owl/Slovenia/142_23VIR1977-6/2023
EPI2507018	2022	Aves	A/blue-winged teal/Texas/UGAI22-3190/2022
EPI2664207	2022	Aves	A/sanderling/Peru/PIU-005/2022
EPI2507011	2023	Accipitriformes	A/eagle/Virginia/W22-101/2023
EPI2560071	2023	Anseriformes	A/black_swan/Slovenia/137_23VIR1977-5/2023
EPI2751891	2022	Galliformes	A/chicken/Niigata/22A10C/2022
EPI2540496	2021	Aves	A/duck/Korea/H609/2021
EPI2132573	2022	Aves	A/northern goshawk/Germany-BB/AI01628/2022
EPI2140181	2021	Galliformes	A/chicken/Italy/21VIR10357/2021
EPI2263770	2022	Aves	A/chicken/South Dakota/22-033852-001/2022
EPI2507003	2023	mammal	A/striped skunk/Kansas/W23-094/2023
EPI2560063	2023	Anseriformes	A/mute_swan/Slovenia/124_23VIR1977-4/2023
EPI2751884	2022	Galliformes	A/chicken/Nagasaki/22A6T/2022
EPI3462937	2024	Artiodactyla	A/dairy cow/Texas/USL_042/2024
EPI3649286	2024	Artiodactyla	A/dairy cow/USA/24_032026-001/2024
EPI1941426	2021	Anseriformes	A/greylag goose/Netherlands/21038942-001/2021
EPI2540488	2021	Aves	A/duck/Korea/H608/2021
EPI2464394	2023	Anseriformes	A/pink-footed_goose/England/398366/2023
EPI2325584	2022	Anseriformes	A/duck/France/22P025078/2022
EPI2220629	2022	Aves	A/laying_hen/Spain/3135-17_22VIR10586-1/2022
EPI3243674	2024	Accipitriformes	A/Buzzard/Norway/2024-07-136/2024
EPI2220621	2022	Carnivora	A/Mink/Spain/3691-3_22VIR10586-9/2022
EPI2132564	2022	Aves	A/northern gannet/Germany-SH/AI03498/2022
EPI2263762	2022	Aves	A/turkey/Utah/22-033909-001/2022
EPI2560055	2023	Anseriformes	A/mute_swan/Slovenia/6_23VIR1977-3/2023
EPI2751876	2022	Galliformes	A/chicken/Nagasaki/22A13C/2022
EPI2082717	2022	Aves	A/Greylag Goose/Netherlands/5/2022
EPI3462929	2024	Artiodactyla	A/dairy cow/Texas/MP10/2024
EPI2706421	2022	Galliformes	A/turkey/Minnesota/USDA-010771-005/2022
EPI1941418	2021	Aves	A/grey heron/Netherlands/21038941-001/2021
EPI3305480	2022	Aves	A/Bald_Eagle/MB/FAV-0469-12/2022
EPI3462921	2024	Artiodactyla	A/dairy cow/Texas/MP09/2024
EPI2464386	2023	Aves	A/common_buzzard/England/122650/2023
EPI1941410	2021	Anseriformes	A/goose/Netherlands/21038940-002/2021
EPI2540472	2021	Aves	A/chicken/Korea/H590/2021
EPI3298772	2022	Aves	A/Mixed/ON/FAV-0179-11/2022
EPI2220613	2022	Carnivora	A/Mink/Spain/3691-2_22VIR10586-8/2022
EPI3309832	2022	Aves	A/Common_Murre/NL/FAV-0862-1/2022
EPI2263754	2022	Aves	A/turkey/Minnesota/22-033929-001/2022
EPI2560047	2022	Anseriformes	A/rural_goose/Italy/22VIR11820-5/2022
EPI2751868	2023	Galliformes	A/chicken/Miyazaki/22C1T/2023
EPI2082709	2022	Aves	A/Greylag Goose/Netherlands/4/2022
EPI3567870	2024	Anseriformes	A/duck/Jiangxi/631/2024
EPI3305472	2022	Aves	A/Turkey_Vulture/QC/FAV-0957-1/2022
EPI2751860	2023	Galliformes	A/chicken/Miyazaki/22C10T/2023
EPI2464378	2023	Aves	A/black-headed_gull/England/257241/2023
EPI1941402	2021	Anseriformes	A/mute swan/Netherlands/21039202-001/2021
EPI3298764	2022	Aves	A/Mixed/ON/FAV-0179-10/2022
EPI2464370	2023	Anseriformes	A/greylag_goose/England/321390/2023
EPI2606388	2022	Aves	A/silver pheasant/Ohio/OH22-20552/2022
EPI3028756	2024	Galliformes	A/turkey/Poland/H35-T2/2024
PP755661	2024	Artiodactyla	A/cattle/Texas/24-008660-002/2024
EPI1927124	2021	Anseriformes	A/mute swan/Czech Republic/21312/2021
EPI3309824	2022	Aves	A/American_White_Pelican/ON/FAV-0867-2/2022
EPI2706407	2022	Galliformes	A/turkey/Minnesota/USDA-009182-004/2022
EPI3462908	2024	Aves	A/grackle/Texas/USL_047/2024
EPI3313074	2022	mammals	A/Striped_Skunk/SK/FAV-1470-30/2022
EPI3305464	2022	Aves	A/Turkey_Vulture/QC/FAV-0661-2/2022
EPI2751852	2022	Galliformes	A/chicken/Miyazaki/22B7T/2022
EPI3649254	2024	Artiodactyla	A/dairy cow/USA/24_032027-001/2024
EPI2464362	2023	Galliformes	A/chicken/England/030083/2023
EPI2606376	2022	Anseriformes	A/swan/Ohio/OH22-22368-2/2022
EPI1927117	2021	Galliformes	A/chicken/Netherlands/21038675-001005/2021
EPI3309816	2022	Aves	A/Willet/NS/FAV-0878-1/2022
EPI2263738	2022	Aves	A/chicken/Florida/22-033923-001/2022
EPI3313066	2022	Aves	A/Snow_Goose/SK/FAV-1470-31/2022
EPI2263730	2022	Aves	A/domestic duck/Florida/22-033918-002/2022
EPI2751844	2022	Galliformes	A/chicken/Miyazaki/22A1T/2022
EPI2540448	2021	Aves	A/chicken/Korea/H559/2021
EPI2868769	2023	Aves	A/peacock/Oklahoma/23-031171-001/2023
EPI2464354	2023	Anseriformes	A/pink-footed_goose/Scotland/029900/2023
EPI2671392	2023	Aves	A/gull-billed_tern/Spain/2681-23-2023_23VIR6502-18/2023
EPI2076018	2021	Aves	A/Great white pelican/Israel/619/2021
EPI2540440	2021	Aves	A/duck/Korea/H554/2021
EPI3298740	2022	Aves	A/Mixed/ON/FAV-0179-2/2022
EPI1927109	2021	Galliformes	A/chicken/Netherlands/21037907-006010/2021
EPI2606363	2022	Galliformes	A/turkey/Ohio/OH22-21172-1/2022
EPI3294384	2024	Anseriformes	A/mute swan/Croatia/26/2024
EPI2140139	2021	Galliformes	A/chicken/Italy/21VIR10146/2021
EPI2856795	2023	Aves	A/Barred_Owl/BC/AIVPHL-1238/2023
EPI3294381	2024	Anseriformes	A/mute swan/Croatia/25/2024
EPI1927101	2021	Anseriformes	A/swan/Netherlands/21037791-001/2021
EPI2725594	2023	Anseriformes	A/duck/Egypt/AHRI-s16/2023
EPI3309800	2022	Aves	A/Common_Eider/NL/FAV-0886-6/2022
EPI2263722	2022	Aves	A/chicken/Florida/22-033918-001/2022
EPI2560015	2022	Galliformes	A/rural_chicken/Italy/22VIR10636-8/2022
EPI2751836	2022	Galliformes	A/chicken/Miyagi/22A3C/2022
EPI2140131	2021	Galliformes	A/chicken/Italy/21VIR10252/2021
EPI3305440	2022	Aves	A/Turkey_Vulture/MB/FAV-0469-3/2022
PQ011027	2024	Artiodactyla	A/Cattle/Idaho/24-012341-022-original/2024
EPI2671384	2023	Aves	A/gull-billed_tern/Spain/2681-21-2023_23VIR6502-17/2023
EPI3571090	2024	Aves	A/horned grebe/Virginia/W24-219C/2024
EPI2540432	2021	Aves	A/duck/Korea/H550/2021
EPI2868753	2023	Aves	A/chicken/North Dakota/23-030961-001/2023
EPI3298732	2022	Aves	A/Canada_Goose/ON/FAV-0282-1/2022
EPI2856789	2023	Aves	A/Great_Blue_Heron/BC/AIVPHL-1417/2023
EPI2606351	2022	Anseriformes	A/duck/Ohio/OH22-20551/2022
EPI3317404	2024	Artiodactyla	A/dairy cow/Ohio/B2410989-URINE-54/2024
EPI2056429	2022	Galliformes	A/Chicken/BC/FAV-0488-OS/2022
EPI2263714	2022	Aves	A/chicken/Florida/22-034076-001/2022
EPI2560007	2022	Galliformes	A/rural_turkey/Italy/22VIR10636-5/2022
EPI2751828	2022	Galliformes	A/chicken/Miyagi/22A1T/2022
EPI2140123	2021	Galliformes	A/turkey/Italy/21VIR10103/2021
EPI2056421	2022	Galliformes	A/Chicken/BC/FAV-0460-OS/2022
EPI3305432	2022	Aves	A/Swainsons_Hawk/SK/FAV-0802-66/2022
EPI2751820	2023	Galliformes	A/chicken/Kagoshima/22M3T/2023
EPI2506576	2022	Falconiformesiformesn	A/Falco peregrinus/Beijing/1/ 2022
EPI2506574	2021	Aves	A/avian/Nigeria/271PT_22VIR3286-71/2021
EPI2671376	2023	Aves	A/sandwich_tern/Spain/2681-18-2023_23VIR6502-16/2023
EPI3571082	2024	Aves	A/horned grebe/Virginia/W24-219B/2024
EPI2540424	2021	Aves	A/duck/Korea/H541-3/2021
EPI2868745	2023	Aves	A/domestic duck/Montana/23-030959-002/2023
EPI3543894	2024	Aves	A/chicken/New York/24-005701-001-original/2024
EPI1946295	2021	Anseriformes	A/mute swan/Netherlands/21039526-002/2021
EPI3625288	2024	Artiodactyla	A/dairy cow/USA/24_028987-002/2024
EPI2263706	2022	Aves	A/turkey/Minnesota/22-034260-001/2022
EPI3575435	2024	Artiodactyla	A/dairy cow/USA/24_025091-002/2024
EPI3625281	2024	Artiodactyla	A/dairy cow/USA/24_028987-003/2024
EPI2056413	2022	Aves	A/Chicken/BC/FAV-0369-OS/2022
EPI3313034	2022	Aves	A/Mallard/ON/FAV-1366-1/2022
EPI2751812	2023	Galliformes	A/chicken/Kagoshima/22M10T/2023
EPI3649214	2024	Artiodactyla	A/dairy cow/USA/24_032021-005/2024
EPI2671368	2023	Charadriiformes	A/yellow-legged_gull/Spain/2679-1-2023_23VIR6502-15/2023
EPI2540416	2021	Aves	A/duck/Korea/H535-2/2021
EPI2506560	2021	Aves	A/guinea_fowl/Nigeria/VRD-21-169_21VIR7423-21/2021
EPI2325515	2022	Galliformes	A/turkey/France/22P024731/2022
EPI2671360	2023	Aves	A/gull-billed_tern/Spain/2645-12-2023_23VIR6502-14/2023
EPI2606338	2022	Galliformes	A/chicken/Ohio/OH22-20542-1/2022
EPI3543886	2024	Aves	A/chicken/Maryland/24-005539-002-original/2024
EPI2856766	2023	Aves	A/Red_Tailed_Hawk/BC/AIVPHL-1236/2023
EPI3575428	2024	Artiodactyla	A/dairy cow/Colorado/24_025573-001/2024
EPI2856763	2023	Aves	A/Cackling_Goose/BC/AIVPHL-1413/2023
EPI2056405	2022	Galliformes	A/Chicken/BC/FAV-0402-OS/2022
EPI3313026	2022	Aves	A/Canada_Goose/QC/FAV-1679-3/2022
EPI3649208	2024	Artiodactyla	A/dairy cow/USA/24_032023-003/2024
EPI2751804	2022	Galliformes	A/chicken/Kagoshima/22L8T/2022
EPI2233090	2022	Galliformes	A/turkey/England/152067/2022
EPI2540408	2022	Aves	A/wild duck/Korea/H152/2022
EPI2868729	2023	Aves	A/chicken/Colorado/23-030833-001/2023
EPI3298708	2022	Aves	A/Canada_Goose/ON/FAV-0235-2/2022
EPI2325507	2022	Anseriformes	A/duck/France/22P024701/2022
EPI2540400	2022	Aves	A/mallard/Korea/WA44/2022
EPI2868721	2023	Aves	A/chicken/North Dakota/23-030824-001/2023
EPI2995562	2023	Aves	A/pelican/Guatemala/23-003730-001/2023
EPI3575416	2024	Artiodactyla	A/dairy cow/California/24_025746-001/2024
EPI3313018	2022	Aves	A/Mixed/QC/FAV-1167-6/2022
EPI2788270	2022	Aves	A/hooded crane/Kagoshima/KU-86/2022 (H5N1)
PQ585632	2024	Primates	A/Washington/UW32495/2024
EPI2233082	2022	Galliformes	A/chicken/England/151023/2022
EPI3313010	2022	Aves	A/Mixed/QC/FAV-1167-4/2022
EPI2506544	2021	Galliformes	A/poultry/Nigeria/VRD-21-225_21VIR7423-8/2021
EPI2671344	2023	Aves	A/parasitic_jaeger/Spain/2283-5-2023_23VIR6502-12/2023
EPI2868713	2023	Aves	A/black-legged kittiwake/Alaska/23-029675-001/2023
EPI2770999	2022	Animal	A/White-fronted goose/Korea/21WC300/2022
EPI2856742	2023	Aves	A/Red_Tailed_Hawk/BC/AIVPHL-1227/2023
EPI2012875	2021	Environment	A/Eurasian_wigeon/Denmark/24066-9/2021-10-13
EPI2233074	2022	Galliformes	A/turkey/England/150421/2022
EPI3313002	2022	Aves	A/Canada_Goose/SK/FAV-1470-29/2022
EPI2506536	2021	Galliformes	A/poultry/Nigeria/VRD-21-219_21VIR7423-6/2021
EPI3350840	2024	Aves	A/large-billed crow/Hokkaido/B155/2024
EPI2671336	2023	Aves	A/white_stork/Spain/1607-4-2023_23VIR6502-11/2023
EPI2856739	2023	Aves	A/Cackling_Goose/BC/AIVPHL-1412/2023
EPI3412653	2024	Artiodactyla	A/dairy cow/Wyoming/24_016134-011/2024
EPI2012867	2021	Galliformes	A/turkey/Denmark/24325-25/2021-10-30
EPI3324598	2023	Passeriformes	A/Calidris alba/Lima/HA_4/2023
EPI2770983	2022	Animal	White-fronted goose
EPI2233066	2022	Galliformes	A/chicken/England/150351/2022
EPI2506528	2021	Galliformes	A/poultry/Nigeria/VRD-21-135_21VIR7423-18/2021
EPI3605663	2023	Aves	A/chicken/New York/23-009044-001-original/2023
EPI3143540	2022	Aves	A/Bar-headed goose/Qinghai/06-SHK-6/2022|H5N1|2022-06-18
EPI2506520	2021	Aves	A/peacock/Nigeria/VRD-21-187_21VIR7423-4/2021
EPI3543846	2024	Aves	A/mallard/Maine/24-004330-006-original/2024
EPI2770975	2022	Animal	A/Bean goose/Korea/21WC279/2022
EPI2233058	2022	Galliformes	A/chicken/England/150281/2022
EPI2705947	2022	Galliformes	A/chicken/Nebraska/USDA-010905-001/2022
EPI2506512	2021	Anseriformes	A/goose/Nigeria/VRD-21-293_21VIR7423-26/2021
EPI2856718	2023	Aves	A/Dunlin/BC/AIVPHL-1221/2023
EPI2856717	2023	Aves	A/Peregrine_Falcon/BC/AIVPHL-1499/2023
EPI2856715	2023	Aves	A/American_Wigeon/BC/AIVPHL-1411/2023
EPI2770967	2022	Animal	A/White-fronted goose/Korea/21WC278/2022
EPI3350816	2024	Accipitriformes	A/white-tailed eagle/Hokkaido/20240110002/2024
EPI3605647	2023	Aves	A/chicken/Texas/23-009041-001-original/2023
EPI2233042	2022	Galliformes	A/chicken/England/149505/2022
EPI2506504	2021	Anseriformes	A/duck/Nigeria/740_22VIR3286-28/2021
EPI2557255	2023	Charadriiformes	A/black-headed gull /Sweden/SVA230424SZ0189/FB1178/AB-2023
EPI2764294	2022	Accipitriformes	A/Buteo_buteo/Belgium/13297_0003/2022
EPI3274718	2023	Environment	A/Env/Changsha/C23055215/2023
EPI3350808	2024	Aves	A/goshawk/Gunma/1001A028/2024
EPI2233034	2022	Galliformes	A/turkey/England/149469/2022
EPI2071192	2021	Falconiformesiformes_tinnunculus	A/Kestrel/Scotland/058512/2021
EPI3312594	2022	Aves	A/Chicken/MB/FAV-1061-1/2022
EPI2129756	2022	Aves	A/grey heron/Netherlands/22012376-006/2022
EPI2557247	2023	Aves	A/white stork /Sweden/SVA230414SZ0322/FB001111/M-2023
EPI2764286	2022	Anseriformes	A/Anser_anser/Belgium/12994_0011/2022
EPI3543814	2024	Aves	A/mallard/Maine/24-004329-016-original/2024
EPI3324559	2022	Anseriformes	A/Canada goose/Alaska/22-014432-001/2022
EPI2233026	2022	Galliformes	A/turkey/England/147878/2022
EPI2071184	2021	Anseriformes	A/pink_footed_goose/Scotland/058488/2021
EPI3236498	2023	Galliformes	A/chicken/NewYork/NYCVH-168127/2023
EPI2895479	2023	Aves	A/domestic duck/Oregon/23-037049-001/2023
EPI3312586	2022	Aves	A/Canada_Goose/AB/FAV-1258-9/2022
EPI3143500	2022	Aves	A/Bar-headed goose/Qinghai/06-SHK-1/2022|H5N1|2022-06-18
EPI2129748	2022	Aves	A/white stork/Netherlands/22012595-002/2022
EPI2557239	2023	Aves	A/Eurasian eagle-owl /Sweden/SVA230412SZ0463/FB001085/W-2023
EPI2764278	2022	Anseriformes	A/Branta_canadensis/Belgium/12741_0002/2022
OQ550442	2022	Artiodactyla	A/dolphin/Peru/PIU-SER002/2022
EPI2129740	2022	Anseriformes	A/greylag goose/Netherlands/22012992-002/2022
EPI3412607	2024	Artiodactyla	A/dairy cow/Wyoming/24_016134-054/2024
EPI2764270	2022	Anseriformes	A/Anser_anser/Belgium/12732_0015/2022
EPI2264195	2022	Aves	A/chicken/South Dakota/22-032160-001/2022
EPI2770935	2022	Animal	A/White-fronted goose/Korea/21WC244/2022
EPI2233018	2022	Galliformes	A/turkey/England/147806/2022
EPI2071176	2021	Galliformes	A/chicken/England/058797/2021
EPI2018115	2022	Podicipediformes	A/great crested grebe/Netherlands/22006193-001/2022
EPI3312578	2022	Aves	A/Canada_Goose/AB/FAV-1258-7/2022
EPI2233010	2022	Galliformes	A/turkey/England/147354/2022
EPI3304968	2022	Aves	A/Black-Billed_Magpie/AB/FAV-0505-63/2022
EPI3648759	2024	Artiodactyla	A/dairy cow/USA/24_032034-001/2024
EPI3236482	2023	Anseriformes	A/Canada goose/NewYork/NYCVH-23-453/2023
EPI2557227	2023	Carnivora	A/grey seal/Netherlands/30448/2023
EPI3312570	2022	Aves	A/Canada_Goose/AB/FAV-1258-6/2022
EPI3304960	2022	Aves	A/Bald_Eagle/BC/OTH-0097-3/2022
EPI2129732	2022	Aves	A/white stork/Netherlands/22013227-002/2022
EPI2764262	2022	Anseriformes	A/Branta_canadensis/Belgium/12732_0013/2022
EPI2264187	2022	Aves	A/chicken/Wyoming/22-032216-001/2022
EPI2752294	2022	Galliformes	A/duck/Wakayama/22A2T/2022
EPI3324539	2022	Anseriformes	A/Canada goose/Alaska/22-014433-001/2022
EPI2770927	2022	Animal	A/Mallard/Korea/21WS41-5/2022
EPI1989334	2005	Aves	A/Duck/Vietnam/NCVD03/2005
EPI3605609	2023	Aves	A/pheasant/New York/23-009034-001-original/2023
EPI2071168	2021	Anseriformes	A/mute_swan/England/292632/2021
EPI2018107	2022	Charadriiformes_fuscus	A/black-backed gull/Netherlands/22006192-001/2022
EPI3574968	2024	Artiodactyla	A/dairy cow/USA/24_026360-010/2024
EPI2233002	2022	Aves	A/guinea_fowl/Wales/146571/2022
EPI3299196	2022	Aves	A/Snow_Goose/SK/FAV-0268-7/2022
PQ377895	2024	Artiodactyla	A/cattle/CO/24-018028-013-original/2024
EPI2071160	2021	Anseriformes	A/mallard/Scotland/057554/2021
EPI3574961	2024	Artiodactyla	A/dairy cow/USA/24_026360-013/2024
EPI687311	2014	Galliformes	A/chicken/Yunnan/1/2014
EPI3236474	2022	Anseriformes	A/Canada goose/NewYork/NYCVH-22-6038/2022
EPI2557219	2023	Carnivora	A/grey seal/Netherlands/302603/2023
EPI2895455	2023	Aves	A/turkey/Minnesota/23-037134-002/2023
EPI3312562	2022	Aves	A/Canada_Goose/AB/FAV-1258-5/2022
EPI2764254	2022	Anseriformes	A/Branta_canadensis/Belgium/12732_0008/2022
EPI2264179	2022	Aves	A/cape teal/Texas/22-032200-001/2022
EPI3063031	2024	Anseriformes	A/mute_swan/Czech_Republic/G12/2024
EPI2557211	2023	Carnivora	A/grey seal/Netherlands/302579/2023
EPI2752286	2023	Anseriformes	A/duck/Saitama/22C5T/2023
EPI1957781	2021	Galliformes	A/turkey/Tyumen/15-4V/2021
EPI2264171	2022	Aves	A/rhea/Pennsylvania/22-032402-001/2022
EPI2071152	2021	Anseriformes	A/mute_swan/England/244029/2021
PP756085	2024	Artiodactyla	A/cattle/North Carolina/24-010327-003/2024
EPI3236466	2022	Anseriformes	A/Canada Goose/NewYork/9190/2022
EPI2895447	2023	Aves	A/turkey/Minnesota/23-037134-001/2023
EPI3574951	2024	Artiodactyla	A/dairy cow/USA/24_023571-001/2024
EPI3312554	2022	Aves	A/Canada_Goose/AB/FAV-1258-4/2022
EPI3299180	2022	Aves	A/Snow_Goose/SK/FAV-0268-5/2022
EPI3304944	2022	Aves	A/American_Crow/SK/FAV-0802-89/2022
EPI504981	2012	Galliformes	A/chicken/Egypt/VRLCU-3/2012
EPI2764243	2022	Anseriformes	A/Cairina_moschata/Belgium/12732_0005/2022
EPI3063023	2024	Anseriformes	A/greater_white-fronted_goose/Czech_Republic/G9/2024
EPI2752278	2023	Anseriformes	A/duck/Saitama/22C1T/2023
EPI3324519	2022	Anseriformes	A/Canada goose/Alaska/22-014435-001/2022
EPI2752270	2022	Anseriformes	A/duck/Okayama/22D3T/2022
EPI2770903	2022	Animal	A/White-fronted goose/Korea/21WC203/2022
EPI3409895	2024	Carnivora	A/cat/New Mexico/24-012046-004/2024
EPI2071144	2021	Anseriformes	A/Pink-footed_goose/England/243989/2021
EPI3574944	2024	Artiodactyla	A/dairy cow/USA/24_026560-003/2024
EPI2895439	2023	Aves	A/tundra swan/Minnesota/23-037501-001/2023
EPI3312546	2022	Aves	A/Canada_Goose/AB/FAV-1258-3/2022
EPI3299172	2022	Aves	A/Snow_Goose/SK/FAV-0268-4/2022
EPI3304936	2022	Aves	A/American_Crow/SK/FAV-0802-88/2022
PP824554	2024	Artiodactyla	A/cattle/New Mexico/24-010192-003/2024
EPI3063015	2024	Anseriformes	A/greater_white-fronted_goose/Czech_Republic/G8/2024
EPI2895431	2023	Aves	A/pheasant/Colorado/23-037672-002/2023
EPI2264155	2022	Aves	A/turkey/Utah/22-032405-001/2022
EPI2752262	2023	Anseriformes	A/duck/Miyagi/22B2T/2023
EPI2820741	2023	Galliformes	A/chicken/Italy/23VIR10336-32/2023
EPI3409887	2024	Carnivora	A/cat/South Dakota/24-012039-001/2024
PP756069	2024	Artiodactyla	A/cattle/New Mexico/24-010330-003/2024
EPI3312538	2022	Aves	A/Blue-Winged_Teal/AB/FAV-1258-2/2022
EPI3648719	2024	Artiodactyla	A/dairy cow/USA/24_032035-004/2024
PQ716393	2022	Accipitriformes	A/Red-tailed hawk/MT/22-040683-006-original/2022
PQ377863	2024	Artiodactyla	A/cattle/CO/24-018028-008-original/2024
EPI1883976	2021	Galliformes	A/Turkey/Hungary/16603/2021 (H5N1)
EPI2895423	2023	Aves	A/chicken/California/23-037680-002/2023
EPI3304920	2022	Aves	A/American_Crow/QC/FAV-0434-3/2022
EPI1957757	2021	Galliformes	A/turkey/Tyumen/15-1V/2021
EPI2264147	2022	Aves	A/domestic duck/New Jersey/22-032412-001/2022
EPI2437581	2023	Primates	A/Jiangsu/NJ210/2023(H5N1)
EPI2752254	2023	Anseriformes	A/duck/Miyagi/22B12T/2023
EPI2664199	2022	Aves	A/guanay cormorant/Peru/PIU-024/2022
EPI2071128	2021	Anseriformes	A/barnacle_goose/Scotland/292583/2021
EPI3299156	2022	Aves	A/Snow_Goose/SK/FAV-0268-2/2022
EPI3409873	2024	Artiodactyla	A/dairy cow/USA/24_013021-001/2024
PQ377855	2024	Artiodactyla	A/cattle/CO/24-018028-007-original/2024
EPI2895415	2023	Aves	A/chicken/California/23-037680-001/2023
EPI2764216	2023	Charadriiformes	A/Sterna_hirundo/Belgium/05889_0001/2023
EPI2264139	2022	Aves	A/swan/Oklahoma/22-032414-001/2022
EPI2752246	2023	Anseriformes	A/duck/Chiba/22F4T/2023
EPI2264131	2022	Aves	A/goose/Oklahoma/22-032413-001/2022
EPI2820725	2023	Anseriformes	A/mute_swan/Slovenia/PER1486-23TA_23VIR10323-22/2023
EPI2752240	2023	Anseriformes	A/duck/Chiba/22F10T/2023
EPI3574912	2024	Artiodactyla	A/dairy cow/USA/24_026564-001/2024
EPI2764208	2022	Aves	A/Thalasseus_sandvicensis/Belgium/08182_0013/2022
EPI2764200	2023	Charadriiformes	A/Chroicocephalus_ridibundus/Belgium/04326_0003/2023
EPI2437560	2022	mammal	A/striped_skunk/BC/AIVPHL-113/2022
EPI2264123	2022	Aves	A/chicken/Arkansas/22-032566-001/2022
EPI2820717	2023	Aves	A/common_tern/Slovenia/PER1276-23MA_23VIR10323-21/2023
EPI3409859	2024	Artiodactyla	A/dairy cow/USA/24_013021-003/2024
PP756037	2024	Artiodactyla	A/cattle/New Mexico/24-010195-001/2024
EPI3299132	2022	Aves	A/Mixed/ON/FAV-0201-1/2022
EPI2857189	2023	Aves	A/Red_Tailed_Hawk/BC/AIVPHL-1444/2023
EPI2437555	2022	mammal	A/striped_skunk/BC/AIVPHL-118/2022
EPI2264115	2022	Aves	A/guinea fowl/Oklahoma/22-032674-001/2022
EPI2636980	2022	Aves	A/Pelican/Tarapaca/227436-2/2022
EPI2820709	2023	Aves	A/white_stork/Slovenia/PER1522-23TA_23VIR10323-20/2023
EPI2752224	2022	Anseriformes	A/duck/Aichi/22B4C/2022
EPI2176053	2021	Galliformes	A/chicken/South Africa/10766/2021 (H5N1)
EPI3299124	2022	Aves	A/Canada_Goose/QC/FAV-1578-2/2022
EPI1941394	2021	Anseriformes	A/mute swan/Netherlands/21039192-001/2021
EPI2437547	2022	Anseriformes	A/Greylag_Goose/England/175256/2022
EPI2220597	2022	Carnivora	A/Mink/Spain/3691-8_22VIR10586-10/2022
EPI2264107	2022	Aves	A/chicken/Colorado/22-032670-001/2022
EPI2752216	2022	Anseriformes	A/duck/Aichi/22B1T/2022
EPI3136379	2021	Galliformes	A/chicken/Greater Accra /AI-T-21-0094/2021
EPI3136378	2021	Galliformes	A/chicken/Greater Accra /AI-T-21-0050/2021
EPI2082689	2022	Aves	A/Great white pelican/Israel/123/2022
EPI2176045	2021	Galliformes	A/chicken/South Africa/411262/2021 (H5N1)
EPI3299116	2022	Aves	A/Canada_Goose/ON/FAV-0245-1/2022
EPI2156469	2022	Galliformes	A/chicken/Magadan/235-58V/2022
EPI2437539	2023	Anseriformes	A/Domestic_duck/Wales/020076/2023
EPI2156461	2022	Galliformes	A/chicken/Magadan/235-57V/2022
EPI2437531	2023	Galliformes	A/Chicken/Scotland/017391/2023
EPI2752208	2022	Galliformes	A/chicken/Yamagata/22A5T/2022
EPI3136368	2021	Galliformes	A/chicken/Greater Accra /AI-T-21-0049/2021
EPI2176037	2021	Galliformes	A/chicken/South Africa/412374/2021 (H5N1)
EPI3299108	2022	Aves	A/Canada_Goose/ON/FAV-0244-3/2022
EPI3462886	2024	Artiodactyla	A/dairy cow/Iowa/24_019475-002/2024
EPI1941378	2021	Accipitriformes	A/common buzzard/Netherlands/21038793-001/2021
EPI3255591	2024	Artiodactyla	A/dairy cow/Texas/24-029328-01/2024
EPI3299100	2022	Aves	A/Canada_Goose/ON/FAV-0244-1/2022
EPI2857157	2023	Aves	A/Canada_Goose/BC/AIVPHL-1443/2023
EPI2437523	2023	Galliformes	A/Chicken/Scotland/015627/2023
EPI1927093	2021	Anseriformes	A/greylag goose/Netherlands/21037497-001/2021
EPI2176021	2021	Galliformes	A/chicken/South Africa/412369/2021 (H5N1)
EPI3255584	2024	Artiodactyla	A/dairy cow/Texas/24-029328-02/2024
EPI1988861	2022	Accipitriformes	A/buzzard/Germany-BB/AI01212/2022
EPI3259937	2024	Artiodactyla	A/dairy cow/Texas/24_009109-003/2024
EPI2176012	2021	Galliformes	A/chicken/South Africa/412372/2021 (H5N1)
EPI3255577	2024	Carnivora	A/feline/Texas/24-029329-01/2024
EPI1988853	2022	Aves	A/red knot/Germany-SH/AI01010/2022
EPI3599362	2024	Artiodactyla	A/dairy cow/USA/24_027098-002/2024
EPI2857137	2023	Aves	A/Red_Tailed_Hawk/BC/AIVPHL-1442/2023
EPI2894975	2023	Aves	A/guinea fowl/New Jersey/23-027703-012/2023
EPI3317388	2024	Artiodactyla	A/dairy cow/Ohio/B2408700-PBS-9/2024
EPI2263698	2022	Aves	A/chicken/Colorado/22-034082-001/2022
EPI2176007	2022	Anseriformes	A/duck/France/22P020165/2022
EPI2263690	2022	Aves	A/turkey/Minnesota/22-034666-001/2022
EPI2156429	2022	Galliformes	A/chicken/Kursk/230-10V/2022
EPI3599354	2024	Artiodactyla	A/dairy cow/USA/24_027651-001/2024
EPI2894967	2023	Anseriformes	A/Muscovy duck/New Jersey/23-027703-003/2023
EPI2564336	2022	Aves	A/Eurasian eagle-owl/Germany-MV/AI04825/2022
EPI2140099	2021	Galliformes	A/turkey/Italy/21VIR9901-3/2021
EPI3317372	2024	Artiodactyla	A/dairy cow/Ohio/B2408700-PBS-6/2024
EPI2056397	2022	Galliformes	A/Chicken/BC/FAV-0348-OS/2022
EPI2218234	2022	Galliformes	A/Gallus_gallus/Belgium/12395_0002/2022
EPI3309760	2022	Aves	A/Common_Eider/NS/FAV-0877-4/2022
EPI3259913	2024	Artiodactyla	A/dairy cow/Texas/24_009110-024/2024
EPI2751796	2022	Galliformes	A/chicken/Kagoshima/22L2T/2022
EPI2612987	2023	Environment	A/environment/Poland/Kra1/2023
EPI3649194	2024	Artiodactyla	A/dairy cow/USA/24_032023-004/2024
EPI2363705	2022	Galliformes	A/chicken/Japan/TU25-3/2022
EPI3599346	2024	Artiodactyla	A/dairy cow/USA/24_025992-001/2024
EPI2894959	2023	Aves	A/chicken/New Jersey/23-027703-001/2023
EPI3298692	2022	Aves	A/Rosss_Goose/SK/FAV-0268-14/2022
EPI2325491	2022	Anseriformes	A/duck/France/22P024591/2022
EPI2564328	2022	Aves	A/Eurasian eagle-owl/Germany-MV/AI04826/2022
EPI2857114	2023	Aves	A/Cackling_Goose/BC/AIVPHL-1436/2023
EPI3317364	2024	Artiodactyla	A/dairy cow/Ohio/B2408700-PBS-5/2024
EPI2056389	2022	Galliformes	A/Chicken/BC/FAV-0346-OS/2022
EPI2218226	2022	Aves	A/mixed_domestic_Anatidae/Belgium/12318_0001/2022
EPI2140083	2021	Galliformes	A/chicken/Italy/21VIR10094/2021
PQ435218	2024	Primates	A/California/135/2024
EPI2056381	2022	Galliformes	A/Broiler chicken/BC/FAV-0228-OS/2022
PQ435215	2024	Primates	A/California/134/2024
EPI2751780	2022	Galliformes	A/chicken/Kagoshima/22K1T/2022
EPI3462830	2024	Galliformes	A/turkey/Minnesota/24-019524-002/2024
EPI135729	2003	Galliformes	A/silky chicken/Shantou/541/2003
EPI2540384	2021	Aves	A/mandarin duck/Korea/WA622/2021
PP755589	2024	Artiodactyla	A/cattle/Texas/24-008749-003/2024
EPI2325483	2022	Anseriformes	A/duck/France/22P025647/2022
EPI2068343	2022	Aves	A/white stork/Netherlands/22009973-002/2022
EPI3317356	2024	Artiodactyla	A/dairy cow/Ohio/B2408700-PBS-10/2024
EPI3309744	2022	Aves	A/Western_Grebe/MB/FAV-0846-3/2022
EPI2140075	2021	Galliformes	A/turkey/Italy/21VIR10095/2021
EPI2751772	2022	Galliformes	A/chicken/Kagoshima/22J8T/2022
EPI3462822	2024	Galliformes	A/turkey/Minnesota/24-019524-003/2024
EPI3649172	2024	Artiodactyla	A/dairy cow/USA/24_032025-001/2024
EPI2540376	2021	Aves	A/mandarin duck/Korea/H519/2021
EPI736645	2015	Galliformes	A/chicken/Iran/IRIVO-Nogardan-2/2015
EPI736644	2015	Galliformes	A/chicken/Iran/IRIVO-Nogardan-1/2015
EPI3599322	2024	Artiodactyla	A/dairy cow/USA/24_027664-001/2024
EPI2737495	2023	Anseriformes	A/duck/Vietnam/HU16-NS82/2023
EPI3317348	2024	Artiodactyla	A/dairy cow/Ohio/B2408700-PBS-1/2024
EPI3493996	2023	Aves	A/green-winged teal/South Carolina/23-037736-010-original/2023
EPI2187569	2022	Anseriformes	A/brant goose/Netherlands/22015163-002/2022
EPI1896391	2020	Anseriformes	A/Anser indicus/India/AIVA 286CAD India/2020
EPI3575384	2024	Artiodactyla	A/dairy cow/USA/24_025748-001/2024
EPI2187561	2022	Anseriformes	A/black-necked swan/Netherlands/22015117-002/2022
EPI3305376	2022	Aves	A/Duck/ON/FAV-0379-16/2022
EPI2263650	2022	mammal	A/skunk/Wisconsin/22-037029-001/2022
EPI2751764	2022	Galliformes	A/chicken/Kagoshima/22J5T/2022
EPI3649164	2024	Artiodactyla	A/dairy cow/USA/24_032028-001/2024
EPI3599316	2024	Artiodactyla	A/dairy cow/USA/24_027665-001/2024
EPI2540364	2022	Galliformes	A/Gallus_gallus/Belgium/14828_0003/2022
EPI2868689	2023	Aves	A/turkey/Minnesota/23-030402-001/2023
EPI3493988	2023	Aves	A/pintail/Wisconsin/23-037645-019-original/2023
EPI2868681	2023	Aves	A/turkey/Utah/23-030333-002/2023
EPI3309728	2022	Aves	A/Turkey/QC/FAV-0830-7/2022
EPI3309720	2022	Aves	A/Turkey/QC/FAV-0830-2/2022
EPI3305368	2022	Aves	A/Double-crested_Cormorant/NB/FAV-0737-1/2022
EPI2751756	2022	Galliformes	A/chicken/Kagoshima/22I4T/2022
EPI3305360	2022	Aves	A/Common_Raven/SK/FAV-0802-53/2022
EPI2540356	2022	Galliformes	A/Gallus_gallus/Belgium/14642_0002/2022
EPI2737479	2023	Galliformes	A/chicken/Vietnam/HU16-DD139/2023
EPI2068319	2022	Anseriformes	A/greylag goose/Netherlands/22009974-002/2022
EPI3298652	2022	Aves	A/Canada_Goose/QC/FAV-0272-1/2022
EPI2068311	2022	Anseriformes	A/brant goose/Netherlands/22009881-002/2022
EPI2140049	2021	Galliformes	A/chicken/Italy/21VIR10096/2021
EPI3493972	2023	Aves	A/black vulture/South Carolina/23-036529-003-original/2023
EPI3575368	2024	Artiodactyla	A/dairy cow/USA/24_025751-002/2024
EPI3309712	2022	Aves	A/Razorbill/QC/FAV-0864-3/2022
EPI2751748	2022	Galliformes	A/chicken/Kagoshima/22I3T/2022
EPI3649148	2024	Artiodactyla	A/dairy cow/USA/24_032038-001/2024
EPI3305352	2022	Aves	A/Canada_Goose/ON/FAV-0826-3/2022
EPI2751740	2022	Galliformes	A/chicken/Kagoshima/22H4T/2022
EPI2540348	2022	Aves	A/Larus_argentatus/Belgium/08182_0012/2022
EPI3298644	2022	Aves	A/Canada_Goose/ON/FAV-0188-1/2022
EPI2540340	2023	Aves	A/Numenius_arquata/Belgium/01456_0003/2023
EPI2737463	2023	Anseriformes	A/duck/Vietnam/HU16-DD121/2023
EPI2140039	2021	Galliformes	A/chicken/Italy/21VIR9940-5/2021
EPI3309704	2022	Aves	A/Herring_Gull/QC/FAV-0864-4/2022
EPI2856694	2023	Aves	A/Peregrine_Falcon/BC/AIVPHL-1151/2023
EPI2856693	2023	Aves	A/Cooper_s_Hawk/BC/AIVPHL-1498/2023
EPI2856691	2023	Aves	A/American_Wigeon/BC/AIVPHL-1410/2023
EPI3575352	2024	Artiodactyla	A/dairy cow/USA/24_025996-003/2024
EPI3305344	2022	Aves	A/Broad-Winged_Hawk/SK/FAV-0802-40/2022
EPI2751732	2022	Galliformes	A/chicken/Kagoshima/22H1T/2022
EPI2506481	2021	Galliformes	A/chicken/Nigeria/VRD-21-361_21VIR7423-34/2021
EPI2540332	2023	mammal	A/Vulpes_vulpes/Belgium/03117_0004/2023
EPI2737455	2023	Anseriformes	A/duck/Vietnam/HU16-DD3/2023
EPI3493956	2023	Aves	A/black vulture/South Carolina/23-036529-001-original/2023
EPI2263618	2022	Aves	A/chicken/Washington/22-035749-001/2022
EPI2263610	2022	Aves	A/mallard/Texas/22-035744-001/2022
EPI3143492	2022	Aves	A/Bar-headed goose/Qinghai/06-225-2/2022|H5N1|2022-06-18
EPI2506474	2021	Galliformes	A/chicken/Nigeria/VRD-21-338_21VIR7423-29/2021
EPI3298628	2022	Aves	A/Common_Raven/ON/FAV-0360-1/2022
EPI2540323	2023	mammal	A/Vulpes_vulpes/Belgium/03117_0001/2023
EPI3543798	2024	Aves	A/green-winged teal/North Carolina/24-004327-001-original/2024
EPI3298620	2022	Aves	A/Bald_Eagle/SK/FAV-0268-41/2022
EPI3493948	2023	Aves	A/American wigeon/Oregon/23-035569-015-original/2023
EPI3543790	2024	Aves	A/mallard/Massachusetts/24-004240-009-original/2024
EPI3493940	2023	Aves	A/mallard/Oregon/23-035569-010-original/2023
EPI2856671	2023	Aves	A/Cooper_s_Hawk/BC/AIVPHL-1125/2023
EPI2263602	2022	Aves	A/wild turkey/New York/22-034864-002/202
EPI2856670	2023	Aves	A/Mallard/BC/AIVPHL-1484/2023
EPI2882913	2021	Anseriformes	A/goose/France/PPNL-21P007579/2021
EPI3649118	2024	Galliformes	A/turkey/USA/24-031284-003/2024
EPI2506466	2021	Galliformes	A/chicken/Nigeria/VRD-21-334_21VIR7423-28/2021
EPI3305320	2022	Aves	A/Wood_Duck/ON/FAV-0527-2/2022
EPI2540314	2023	mammal	A/Vulpes_vulpes/Belgium/02359_0006/2023
EPI2456614	2022	Host	A/black vulture/Georgia/W22-719C/2022
EPI3209653	2024	Aves	A/large-billed crow/Hokkaido/B121/2024
EPI3298612	2022	Aves	A/Snow_Goose/SK/FAV-0184-1/2022
EPI3412586	2024	Artiodactyla	A/dairy cow/Wyoming/24_016134-062/2024
EPI3543782	2024	Aves	A/wood duck/Mississippi/24-004235-003-original/2024
EPI2856668	2023	Aves	A/American_Wigeon/BC/AIVPHL-1409/2023
EPI3412581	2024	Artiodactyla	A/dairy cow/Wyoming/24_016134-063/2024
EPI3493932	2023	Aves	A/American wigeon/Oregon/23-035568-002-original/2023
EPI2140007	2021	Galliformes	A/chicken/Italy/21VIR9998/2021
EPI2018099	2022	Anseriformes	A/greylag goose/Netherlands/22006190-002/2022
EPI3143476	2022	Aves	A/Brown-headed gull/Qinghai/12-ZZ-N/2022|H5N1|2022-07-23
EPI3605595	2023	Aves	A/chicken/New Jersey/23-027703-007-original/2023
EPI2506458	2021	Galliformes	A/chicken/Nigeria/VRD-21-212_21VIR7423-5/2021
EPI3305312	2022	Aves	A/Red-Tailed_Hawk/SK/FAV-0802-51/2022
EPI2751700	2022	Galliformes	A/chicken/Kagoshima/22F1T/2022
EPI3605593	2023	Aves	A/chicken/Oregon/23-009029-001-original/2023
EPI2018091	2022	Accipitriformes	A/northern goshawk/Netherlands/22006032-002/2022
EPI2540306	2023	mammal	A/Vulpes_vulpes/Belgium/02359_0002/2023
EPI1958145	2021	Galliformes	A/chicken/Saratov/102-15V/2021
EPI2506450	2022	Galliformes	A/chicken/Nigeria/751_22VIR3286-35/2022
EPI3298604	2022	Aves	A/Herring_Gull/QC/FAV-0829-10/2022
EPI2868625	2023	Aves	A/chicken/Montana/23-030330-001/2023
EPI2606224	2022	Accipitriformes	A/bald eagle/Ohio/OH22-8477/2022
EPI3493924	2023	Aves	A/Canada goose/Michigan/23-035045-002-original/2023
EPI2649369	2023	Galliformes	A/chicken/Poland/H296/2023
EPI2649368	2023	Galliformes	A/chicken/Poland/H282-T/2023
EPI1946170	2021	Aves	A/grey heron/Croatia/132-c/2021
EPI2649366	2023	Aves	A/white_stork/Poland/MB274-M2/2023
EPI3575313	2024	Artiodactyla	A/dairy cow/USA/24_026360-011/2024
EPI3651402	2024	Aves	A/EuropeanHerringGull/France/24P013921/2024
EPI2649361	2023	Carnivora	A/domestic_cat/Poland/H314-W3/2023
EPI3143468	2022	Aves	A/Crested grebe/Qinghai/08-ZZ-F/2022|H5N1|2022-07-15
EPI3305304	2022	Aves	A/Great_Horned_Owl/NB/FAV-0547-1/2022
EPI3274664	2023	Galliformes	A/Chicken/Changsha/24/2023
EPI1958137	2021	Galliformes	A/chicken/Saratov/102-12V/2021
EPI2499738	2022	mammal	A/Red Fox/ON/FAV-0301-05/2022
EPI3543766	2024	Aves	A/wood duck/Mississippi/24-004128-011-original/2024
EPI3493916	2023	Aves	A/green-winged teal/Ohio/23-033311-005-original2/2023
EPI2856648	2023	mammal	A/Striped_Skunk/BC/AIVPHL-1083/2023
EPI2649359	2023	Carnivora	A/domestic_cat/Poland/H304-M1/2023
EPI2856646	2023	Aves	A/Canada_Goose/BC/AIVPHL-1483/2023
EPI2649357	2023	Carnivora	A/domestic_cat/Poland/H293-N/2023
EPI2856644	2023	Aves	A/Cackling_Goose/BC/AIVPHL-1407/2023
EPI3575306	2024	Artiodactyla	A/dairy cow/USA/24_026360-017/2024
EPI2770895	2022	Animal	A/Bean goose/Korea/21WC198/2022
EPI3274659	2023	Environment	A/Env/Changsha/31/2023
EPI3316895	2023	Aves	A/Duck/QC/FAV-0153-3/2023
EPI2649351	2022	Anseriformes	A/domestic_duck/Poland/H487-T/2022
EPI3605577	2023	Aves	A/pheasant/South Dakota/23-009025-003-original/2023
EPI2018075	2022	mammals	A/Fox/Netherlands/EMC2/2022
EPI1958129	2021	Galliformes	A/chicken/Saratov/102-12V/2021
EPI3143452	2022	Aves	A/Brown-headed gull/Qinghai/11-ZZ-X/2022|H5N1|2022-07-23
EPI2506434	2021	Galliformes	A/chicken/Nigeria/732_22VIR3286-24/2021
PQ573554	2024	Primates	A/Washington/239/2024
EPI3543758	2024	Aves	A/wood duck/Mississippi/24-004128-008-original/2024
EPI2868601	2023	Aves	A/turkey/Utah/23-030211-002/2023
EPI2649349	2022	Anseriformes	A/domestic_duck/Poland/H485-N/2022
EPI2649348	2023	Galliformes	A/laying_hen/Poland/H30-T/2023
EPI2649347	2023	Anseriformes	A/domestic_duck/Poland/H31-T/2023
EPI2649346	2023	Galliformes	A/turkey/Poland/H23-K2T/2023
EPI2770887	2022	Animal	A/Gadwall/Korea/21WC196/2022
EPI2506426	2021	Galliformes	A/chicken/Nigeria/725_22VIR3286-22/2021
EPI3605561	2023	Aves	A/pheasant/South Dakota/23-009025-002-original/2023
EPI2018060	2022	mammals	A/Fox/Netherlands/EMC1/2022
EPI1958113	2021	Galliformes	A/chicken/Tyumen/81-97V/2021
EPI837144	2015	Aves	A/Dalmatian pelican/Srebarna/Bulgaria/2015
EPI355448	2011	Galliformes	A/chicken/Egypt/VRLCU66/2011
EPI2856628	2023	Aves	A/Cackling_Goose/BC/AIVPHL-1479/2023
EPI2770879	2022	Animal	A/Mallard/Korea/21WC183/2022
EPI2856624	2023	mammal	A/Striped_Skunk/BC/AIVPHL-1082/2023
PP836495	2024	Artiodactyla	A/bovine/Ohio/B24OSU-472/2024
EPI3324485	2022	Anseriformes	A/northern pintail/Alaska/22-029100-001/2022
EPI2770871	2022	Animal	A/White-fronted goose/Korea/21WC158/2022
EPI2506418	2021	Galliformes	A/chicken/Nigeria/720_22VIR3286-20/2021
EPI2705844	2022	Aves	A/Vulture/Florida/USDA-012327-002/2022
EPI1958105	2021	Galliformes	A/turkey/Tyumen/81-96V/2021
EPI2506410	2021	Galliformes	A/chicken/Nigeria/717_22VIR3286-19/2021
EPI3605545	2023	Aves	A/pheasant/South Dakota/23-009025-001-original/2023
EPI2899750	2023	Aves	A/turkey/South Dakota/23-036673-001/2023
EPI3143420	2022	Aves	A/Crested grebe/Qinghai/04-ZZ-F/2022|H5N1|2022-07-15
EPI3648687	2024	Artiodactyla	A/dairy cow/USA/24_032039-001/2024
EPI2506402	2021	Galliformes	A/chicken/Nigeria/716_22VIR3286-18/2021
EPI2856607	2023	Aves	A/American_Crow/BC/AIVPHL-1471/2023
PP836479	2024	Artiodactyla	A/bovine/Ohio/B24OSU-446/2024
EPI2770855	2022	Animal	A/White-fronted goose/Korea/21WC146/2022
EPI2856601	2023	mammal	A/Striped_Skunk/BC/AIVPHL-1080/2023
EPI3316855	2023	Aves	A/Canada_Goose/ON/FAV-0163-1/2023
EPI3648679	2024	Galliformes	A/turkey/USA/24-031284-021/2024
EPI2895383	2023	Aves	A/turkey/Ohio/23-037782-001/2023
EPI3312490	2022	Aves	A/Ring-Billed_Gull/QC/FAV-1149-9/2022
EPI3304880	2022	Aves	A/Red-Tailed_Hawk/MB/FAV-0415-1/2022
EPI3543718	2024	Aves	A/mallard/Washington/24-003953-010-original/2024
EPI3648671	2024	Artiodactyla	A/dairy cow/USA/24_032046-001/2024
EPI3205226	2024	Aves	A/Northern Fulmar/Netherlands/4/2024
EPI2770847	2022	Animal	A/Spot-billed duck/Korea/21WC143/2022
EPI2820693	2023	Aves	A/mediterranean_gull/Slovenia/PER1054-23M6A_23VIR10323-18/2023
EPI3316847	2023	Aves	A/Red-Tailed_Hawk/ON/FAV-0163-2/2023
EPI2071088	2021	Anseriformes	A/barnacle_goose/England/292151/2021
EPI2899734	2023	Aves	A/turkey/South Dakota/23-036674-001/2023
EPI2071080	2021	Anseriformes	A/mallard/England/056080/2021
EPI2131952	2021	Galliformes	A/chicken/South Africa/21050119/2021 (H5N1)
EPI2705812	2022	Aves	A/Vulture/Florida/USDA-012327-003/2022
EPI2895375	2023	Aves	A/chicken/Michigan/23-037817-001/2023
EPI2264099	2022	Aves	A/chicken/Florida/22-032661-001/2022
EPI3543702	2024	Aves	A/mallard/Washington/24-003952-017-original/2024
EPI2264091	2022	Aves	A/turkey/Utah/22-032657-001/2022
EPI2770839	2022	Animal	A/Wild duck/Korea/21WF573-1/2022
EPI2820685	2023	Aves	A/black-headed_gull/Slovenia/PER1054-23T4A_23VIR10323-16/2023
EPI2545164	2023	Aves	A/Peregrine falcon/Netherlands/10/2023
EPI3316839	2023	Aves	A/Red-Tailed_Hawk/ON/FAV-0160-2/2023
EPI97201	2005	Galliformes	A/Chicken/Yunnan/493/05
EPI3324440	2022	Anseriformes	A/mallard/Alaska/22-036139-025/2022
EPI3605513	2023	Aves	A/chicken/Florida/23-008891-002-original/2023
EPI2895367	2023	Aves	A/chicken/Idaho/23-037837-001/2023
EPI3312474	2022	Aves	A/Quail/AB/FAV-1008-4/2022
EPI3304864	2022	Aves	A/Mixed/ON/FAV-0362-7/2022
EPI2820677	2023	Aves	A/common_tern/Slovenia/PER1054-23K2A_23VIR10323-14/2023
EPI2752192	2022	Galliformes	A/chicken/Wakayama/22B4T/2022
EPI2770823	2022	Animal	A/Ruddy shelduck/Korea/21WC127/2022
EPI2899718	2023	Aves	A/turkey/South Dakota/23-036675-001/2023
EPI2071064	2021	Anseriformes	A/whooper_swan/England/055405/2021
EPI3312466	2022	Aves	A/Mixed/AB/FAV-1009-2/2022
EPI3648649	2024	Artiodactyla	A/dairy cow/USA/24_032048-002/2024
EPI2505997	2021	Aves	A/avian/Nigeria/741_22VIR3286-29/2021
EPI2895351	2023	Aves	A/domestic duck/California/23-037845-002/2023
EPI3509834	2024	Aves	A/Crane/Israel/92/2024
EPI2264075	2022	Aves	A/turkey/Alaska/22-032677-004/2022
EPI2820661	2023	Aves	A/black-headed_gull/Slovenia/PER942-23T4A_23VIR10323-12/2023
EPI2545140	2023	Aves	A/Peregrine falcon/Netherlands/7/2023
EPI2071056	2021	Anseriformes	A/Mute_swan/England/385335/2021
EPI2899702	2023	Aves	A/turkey/South Dakota/23-036676-001/2023
EPI3312458	2022	Aves	A/Great_Horned_Owl/AB/FAV-1258-13/2022
EPI3299084	2022	Aves	A/American_Crow/PE/FAV-0253-1/2022
EPI2475715	2023	Anseriformes	A/barnacle goose/Sewden/SVA230314SZ0438/KN000701/K-2023
EPI2505989	2021	Aves	A/avian/Nigeria/739_22VIR3286-27/2021
EPI3312450	2022	Aves	A/Chicken/MB/FAV-1034-1/2022
EPI3304840	2022	Aves	A/Common_Raven/ON/FAV-0473-2/2022
EPI2264067	2022	Aves	A/chicken/Nevada/22-032799-001/2022
EPI3509822	2023	Anseriformes	A/northern shoveler/Israel/82/2023
EPI2505981	2021	Aves	A/avian/Nigeria/738_22VIR3286-26/2021
EPI2906406	2023	Aves	A/chicken/Iowa/23-034841-001/2023
EPI2752176	2022	Galliformes	A/chicken/Tottori/22A7T/2022
EPI2770807	2022	Animal	A/Wild duck/Korea/21WF537-37/2022
EPI2820653	2023	Aves	A/common_tern/Slovenia/PER942-23K1A_23VIR10323-10/2023
EPI3316807	2023	Aves	A/Chicken/QC/FAV-0146-4/2023
EPI2071048	2021	Anseriformes	A/mute_swan/England/243602/2021
EPI3574849	2024	Artiodactyla	A/dairy cow/Colorado/24_024946-001/2024
EPI3299076	2022	Aves	A/Snow_Goose/SK/FAV-0268-9/2022
EPI2475707	2023	Anseriformes	A/Mute swan/Sweden/SVA230224SZ9282/FB000471/AC-2023
EPI2071040	2021	Charadriiformes	A/Herring_gull/Wales/054692/2021
EPI3574841	2024	Artiodactyla	A/dairy cow/USA/24_027102-001/2024
EPI2895335	2023	Aves	A/chicken/California/23-037848-001/2023
EPI3304832	2022	Aves	A/American_Crow/MB/FAV-0469-13/2022
EPI3509817	2024	Charadriiformes	A/Larus/Israel/76/2024
EPI2264059	2022	Aves	A/turkey/Pennsylvania/22-032809-001/2022
EPI2505973	2021	Aves	A/avian/Nigeria/737_22VIR3286-25/2021
EPI2752168	2022	Galliformes	A/chicken/Tottori/22A1T/2022
EPI2264051	2022	Aves	A/pheasant/Nebraska/22-032910-001/2022
EPI2752160	2023	Galliformes	A/chicken/Shiga/22A9T/2023
PP836415	2024	Artiodactyla	A/bovine/Ohio/B24OSU-342/2024
EPI3299068	2022	Aves	A/Snow_Goose/SK/FAV-0268-8/2022
EPI2131905	2022	Suliformes	A/great cormorant/Germany-MV/AI02774/2022
EPI2071032	2021	Galliformes	A/pheasant/England/107851/2021
EPI3312434	2022	Aves	A/Chicken/AB/FAV-1010-1/2022
EPI3299060	2022	Aves	A/Snow_Goose/ON/FAV-0282-12/2022
EPI3304824	2022	Aves	A/American_Crow/MB/FAV-0415-15/2022
EPI1965269	2022	Accipitriformes	A/eurasian sparrowhawk/Netherlands/22000555-002/2022
EPI3509806	2024	Charadriiformes	A/European herring gull/Israel/75/2024
EPI2505965	2021	Aves	A/avian/Nigeria/721_22VIR3286-21/2021
EPI2505961	2021	Aves	A/avian/Nigeria/711_22VIR3286-17/2021
EPI2264043	2022	Aves	A/turkey/Utah/22-032951-001/2022
EPI1965261	2022	Accipitriformes	A/northern goshawk/Netherlands/22000305-002/2022
EPI2545116	2023	Aves	A/Black-headed gull/Netherlands/42/2023
EPI2752152	2023	Galliformes	A/chicken/Shiga/22A6C/2023
EPI2071024	2021	Accipitriformes	A/buzzard/England/107870/2021
EPI2363697	2022	Aves	A/emu/Japan/TU24-1920/2022
EPI3304816	2022	Aves	A/Red-Tailed_Hawk/SK/FAV-0802-43/2022
EPI2895311	2023	Aves	A/glaucous gull/Washington/23-025001-003/2023
EPI2505953	2021	Aves	A/avian/Nigeria/684_22VIR3286-12/2021
EPI2545108	2023	Aves	A/Black-headed gull/Netherlands/41/2023
EPI2752144	2022	Galliformes	A/chicken/Saitama/22B4T/2022
EPI3259897	2024	Artiodactyla	A/dairy cow/Texas/24_009110-026/2024
EPI2820621	2023	Galliformes	A/turkey/Italy/23VIR10680-1/2023
EPI2545100	2023	Aves	A/Black-headed gull/Netherlands/40/2023
EPI2363689	2022	Galliformes	A/chicken/Japan/TU22-31/2022
EPI3409764	2024	Anseriformes	A/goose/USA/24-013169-003/2024
EPI3312418	2022	Aves	A/Canada_Goose/ON/FAV-1332-1/2022
EPI3299044	2022	Aves	A/Ring-Necked_Duck/ON/FAV-0715-4/2022
EPI2363681	2022	Aves	A/emu/Japan/TU21-12/2022
EPI2437468	2022	mammal	A/fox/England/015850/2022
EPI2895303	2023	Aves	A/glaucous gull/Washington/23-025001-002/2023
EPI2505945	2021	Aves	A/avian/Nigeria/683_22VIR3286-11/2021
EPI2712984	2022	Aves	A/Great Horned Owl/Minnesota/USDA-010027-007/2022
EPI2752136	2022	Galliformes	A/chicken/Saitama/22B3T/2022
EPI3259889	2024	Artiodactyla	A/dairy cow/Texas/24_009110-027/2024
EPI2820613	2023	Aves	A/common_crane/Italy/23VIR10530-2/2023
EPI3259881	2024	Artiodactyla	A/dairy cow/Texas/24_009308-001/2024
EPI2905990	2023	Aves	A/turkey/South Dakota/23-036553-001/2023
EPI3299036	2022	Aves	A/Ring-Billed_Gull/ON/FAV-0243-1/2022
EPI2156389	2022	Galliformes	A/chicken/Kursk/230-2V/2022
EPI2363673	2022	Galliformes	A/chicken/Japan/TU20-2829/2022
EPI2009967	2021	Accipitriformes	A/buzzard/Germany-SH/AI07099/2021
EPI3312402	2022	Aves	A/Great_Horned_Owl/MB/FAV-1266-8/2022
EPI2505937	2021	Aves	A/avian/Nigeria/674_22VIR3286-10/2021
EPI2857089	2023	Aves	A/Dunlin/BC/AIVPHL-1429/2023
EPI2264019	2022	Aves	A/chicken/North Dakota/22-032950-001/2022
EPI2505930	2021	Aves	A/avian/Nigeria/658_22VIR3286-8/2021
EPI2752128	2022	Galliformes	A/chicken/Saitama/22A10T/2022
EPI2264011	2022	Aves	A/domestic goose/South Dakota/22-033171-001/2022
EPI2752120	2022	Galliformes	A/chicken/Saitama/22A10C/2022
EPI3351182	2023	Aves	A/chicken/California/23-038157-003/2023
EPI3259873	2024	Artiodactyla	A/dairy cow/North Carolina/24_010327-002/2024
EPI3409747	2024	Artiodactyla	A/dairy cow/Michigan/24_013395-001/2024
EPI2244431	2022	Accipitriformes	A/white-tailed sea eagle/Germany-MV/AI04382/2022
EPI2363665	2022	Galliformes	A/chicken/Japan/TU19-107108/2022
EPI2009959	2021	Anseriformes	A/barnacle goose/Germany-MV/AI06175/2021
EPI3323993	2022	Anseriformes	A/green-winged teal/Alaska/22-031399-018/2022
EPI3299020	2022	Aves	A/Tundra_Swan/SK/FAV-0268-21/2022
EPI2712968	2022	Aves	A/Great Horned Owl/Minnesota/USDA-010713-002/2022
EPI1965229	2022	mammals	A/otter/Netherlands/22001014-005/2022
EPI2009951	2021	Galliformes	A/chicken/Germany-BB/AI06242/2021
EPI2505922	2021	Aves	A/avian/Nigeria/643_22VIR3286-4/2021
EPI1965221	2022	Accipitriformes	A/common buzzard/Netherlands/22000488-002/2022
EPI2752112	2022	Galliformes	A/chicken/Saga/22A3T/2022
EPI3351174	2023	Aves	A/chicken/California/23-038157-001/2023
EPI2905974	2023	Aves	A/chicken/New Mexico/23-036561-001/2023
EPI3323987	2022	Anseriformes	A/green-winged teal/Alaska/22-034094-004/2022
EPI3462794	2024	Artiodactyla	A/dairy cow/Minnesota/24_019617-011/2024
EPI2363657	2022	Galliformes	A/chicken/Japan/TU18-143144/2022
EPI2074972	2022	Aves	A/turkey/Minnesota/22-010464-001/2022
EPI2869035	2023	Galliformes	A/turkey/Kherson/540-6/2023
EPI3299012	2022	Aves	A/Snow_Goose/SK/FAV-0268-39/2022
EPI3599292	2024	Artiodactyla	A/dairy cow/USA/24_028090-001/2024
EPI2009943	2021	Galliformes	A/chicken/Germany-BB/AI06219/2021
EPI2505914	2021	Aves	A/avian/Nigeria/599_22VIR3286-1/2021
EPI1965213	2022	Anseriformes	A/goose/Netherlands/22000487-001/2022
EPI2752104	2022	Galliformes	A/chicken/Saga/22A18T/2022
EPI3351166	2023	Aves	A/snow goose/Mississippi/23-038132-001/2023
EPI3323979	2022	Anseriformes	A/mallard/Alaska/22-033369-001/2022
EPI2074964	2022	Aves	A/turkey/Minnesota/22-010463-002/2022
EPI3599287	2024	Artiodactyla	A/dairy cow/USA/24_026219-003/2024
EPI3299004	2022	Aves	A/Snow_Goose/SK/FAV-0268-23/2022
EPI1933663	2021	Galliformes	A/chicken/Kagoshima/21A6T/2021
EPI3323971	2022	Anseriformes	A/green-winged teal/Alaska/IZ22_0195/2022
EPI2009935	2021	Anseriformes	A/domestic duck/Germany-BB/AI06239/2021
EPI3599280	2024	Artiodactyla	A/dairy cow/USA/24_028247-001/2024
EPI2505907	2022	Aves	A/avian/Nigeria/120_22VIR3286-62/2022
EPI3309696	2022	Aves	A/Herring_Gull/NB/FAV-0841-1/2022
EPI2218167	2022	Galliformes	A/Gallus_gallus/Belgium/12311_0001/2022
EPI3351150	2023	Aves	A/chicken/Kansas/23-037960-001/2023
EPI3259841	2024	Artiodactyla	A/dairy cow/Kansas/24_009497-012/2024
EPI2363636	2022	Galliformes	A/chicken/Miyagi/TU17-1718/2022
EPI3323963	2022	Anseriformes	A/green-winged teal/Alaska/IZ22_0887/2022
EPI1921688	2021	Anseriformes	A/duck/Czech Republic/18520-2/2021
EPI3309688	2022	Aves	A/Common_Eider/NB/FAV-0841-2/2022
EPI2218159	2022	Aves	A/mixed_domestic_Phasianidae/Belgium/12102_0001/2022
EPI2857040	2023	Aves	A/Glaucous_Winged_Gull/BC/AIVPHL-1426/2023
EPI3317292	2024	Artiodactyla	A/dairy cow/Texas/063224-24-8/2024
EPI3335927	2024	Aves	A/Eurasian sparrowhawk/Netherlands/1/2024
EPI3309680	2022	Aves	A/Herring_Gull/NB/FAV-0860-7/2022
EPI3351142	2023	Aves	A/turkey/Wisconsin/23-037959-002/2023
EPI2218151	2022	Anseriformes	A/Anas_platyrhynchos_domesticus/Belgium/11599_0005/2022
EPI2074948	2022	Aves	A/Cascade duck/Montana/22-010454-001/2022
EPI3323957	1905	Charadriiformes	A/gull/Alaska/22-035250-004/1905
EPI3409704	2024	Artiodactyla	A/dairy cow/USA/24_014545-002/2024
EPI3462762	2024	Artiodactyla	A/dairy cow/Colorado/24_019691-004/2024
EPI3599264	2024	Artiodactyla	A/dairy cow/USA/24_028248-001/2024
EPI3311986	2022	Aves	A/Wood_Duck/QC/FAV-1673-1/2022
EPI2712923	2022	Aves	A/Great Horned Owl/South Dakota/USDA-008877-001/2022
EPI3317284	2024	Artiodactyla	A/dairy cow/Texas/063224-24-4/2024
EPI3351134	2023	Aves	A/turkey/Wisconsin/23-037959-001/2023
EPI3259825	2024	Artiodactyla	A/dairy_cow/Texas/24_009499-001/2024
EPI2263594	2022	Aves	A/chicken/Wisconsin/22-034812-002/2022
EPI2218141	2022	Anseriformes	A/Anser_anser_domesticus/Belgium/10918_0002/2022
EPI2179890	2022	Aves	A/stork/Lithuania/4371PG1_22VIR7255-3/2022
EPI3462754	2024	Artiodactyla	A/dairy cow/Colorado/24_019691-005/2024
EPI3599256	2024	Artiodactyla	A/dairy cow/USA/24_026219-007/2024
EPI3323942	2022	Anseriformes	A/mallard/Alaska/22-018767-003/2022
EPI2283168	2022	Anseriformes	A/domestic_duck/England/165186/2022
EPI2283161	2022	Anseriformes	A/domestic_duck/England/167913/2022
EPI2857022	2023	Aves	A/Cooper_s_Hawk/BC/AIVPHL-1370/2023
EPI3311970	2022	Aves	A/Mixed/MB/FAV-0976-1/2022
EPI3309664	2022	Aves	A/Arctic_Tern/NB/FAV-0841-4/2022
EPI2263586	2022	Aves	A/turkey/Pennsylvania/22-035743-001/2022
EPI2179882	2022	Anseriformes	A/swan/Lithuania/1220PG1_22VIR7255-1/2022
EPI2751692	2022	Galliformes	A/chicken/Kagoshima/22E4T/2022
EPI3323934	2022	Anseriformes	A/mallard/Alaska/22-026137-025/2022
EPI2540297	2023	mammal	A/Vulpes_vulpes/Belgium/01295_0002/2023
EPI3298596	2022	Aves	A/Canada_Goose/QC/FAV-0177-1/2022
EPI2456590	2022	Host	A/black vulture/Georgia/W22-404B/2022
EPI2712901	2022	Aves	A/Great Horned Owl/Wisconsin/USDA-011239-001/2022
EPI3309656	2022	Aves	A/Arctic_Tern/NB/FAV-0841-3/2022
EPI2263578	2022	Aves	A/domestic duck/Iowa/22-035700-002/2022
EPI3651394	2024	Aves	A/EuropeanHerringGull/France/24P014233/2024
EPI3351110	2023	Aves	A/northern pintail/California/23-037849-010/2023
EPI3462739	2024	Artiodactyla	A/dairy cow/Colorado/24_019691-009/2024
EPI3305296	2022	Aves	A/Wood_Duck/ON/FAV-1310-2/2022
EPI2263570	2022	Aves	A/chicken/Iowa/22-035700-001/2022
EPI2751684	2022	Galliformes	A/chicken/Kagoshima/22E1T/2022
EPI3323926	2022	Anseriformes	A/mallard/Alaska/22-026137-045/2022
EPI2540289	2023	Galliformes	A/Gallus_gallus/Belgium/02824_0001/2023
EPI3298588	2022	Aves	A/American_Crow/NL/FAV-0247-1/2022
EPI3599232	2024	Artiodactyla	A/dairy cow/USA/24_027653-001/2024
EPI3323920	2022	Anseriformes	A/mallard/Alaska/22-029097-002/2022
EPI2857007	2023	Aves	A/American_Crow/BC/AIVPHL-1425/2023
EPI3298580	2022	Aves	A/Snow_Goose/QC/FAV-0177-2/2022
EPI3309648	2022	Aves	A/Common_Eider/NS/FAV-0877-2/2022
EPI3575298	2024	Artiodactyla	A/dairy cow/Colorado/24_026550-001/2024
PQ373743.2	2024	Artiodactyla	A/cattle/Colorado/Broad_MF_013/2024
EPI3309640	2022	Aves	A/Razorbill/QC/FAV-0848-5/2022
EPI3351102	2023	Aves	A/domestic duck/Iowa/23-037774-001/2023
EPI2074908	2022	Aves	A/chicken/Wyoming/22-010378-001/2022
EPI2179860	2022	Aves	A/chicken/Wisconsin/22-011334-002/2022
EPI3575290	2024	Artiodactyla	A/dairy cow/Colorado/24_026553-001/2024
EPI2413436	2023	Falconiformes	A/falcon/Costa_Rica/INC-0001-D0377-23/2023
EPI3305280	2022	Aves	A/Turkey_Vulture/SK/FAV-0802-41/2022
EPI3323913	2022	Anseriformes	A/mallard/Alaska/22-029101-001/2022
EPI3649070	2024	Artiodactyla	A/dairy cow/USA/24_032049-003/2024
EPI2351619	2022	Charadriiformes	A/Larus_argentatus/Belgium/10811_0002/2022
EPI3298572	2022	Aves	A/Great_Black-Backed_Gull/NS/FAV-0330-1/2022
EPI3651378	2024	Aves	A/CommonTern/France/24P019691/2024
EPI2263554	2022	Aves	A/chicken/Massachussetts/22-035234-001/2022
EPI3575282	2024	Artiodactyla	A/dairy cow/USA/24_026560-001/2024
EPI2882862	2021	Anseriformes	A/goose/China/KUST-05/2021
EPI2882861	2021	Anseriformes	A/goose/China/KUST-04/2021
EPI2882860	2021	Anseriformes	A/goose/China/KUST-03/2021
EPI3305272	2022	Aves	A/Turkey_Vulture/SK/FAV-0802-14/2022
EPI3323907	2022	Anseriformes	A/northern pintail/Alaska/22-028247-007/2022
EPI2751660	2022	Galliformes	A/chicken/Kagoshima/22C2T/2022
EPI2456566	2022	Host	A/black vulture/Virginia/W22-667C/2022
EPI2944677	2023	Galliformes	A/chicken/South Africa/720743/2023
EPI3311930	2022	Aves	A/Canada_Goose/SK/FAV-1470-19/2022
EPI2436983	2022	Aves	A/Cape gannet/South Africa/702625 G123/2022
EPI3309624	2022	Aves	A/Common_Eider/NS/FAV-0840-3/2022
EPI2263546	2022	Aves	A/chicken/Massachussetts/22-035225-001/2022
EPI3575274	2024	Artiodactyla	A/dairy cow/USA/24_026560-002/2024
EPI3651362	2024	Aves	A/goose/France/24P018366/2024
EPI3305264	2022	Aves	A/Red-Tailed_Hawk/ON/FAV-0413-4/2022
EPI2751652	2022	Galliformes	A/chicken/Kagoshima/22C11T/2022
EPI2964245	2023	Aves	A/chicken/Colorado/23-034666-002/2023
EPI2944668	2023	Galliformes	A/chicken/South Africa/719311/2023
EPI3311922	2022	Aves	A/Canada_Goose/ON/FAV-1310-3/2022
EPI3309616	2022	Aves	A/Double-Crested_Cormorant/AB/FAV-0896-1/2022
EPI2263538	2022	Aves	A/chicken/Oregon/22-035197-001/2022
EPI2179836	2022	Aves	A/chicken/Wisconsin/22-011213-001/2022
EPI3651354	2024	Aves	A/EuropeanHerringGull/France/24P018181/2024
EPI2263530	2022	Aves	A/turkey/Pennsylvania/22-035178-001/2022
EPI2964237	2023	Aves	A/chicken/Colorado/23-034666-001/2023
EPI3649046	2024	Artiodactyla	A/dairy cow/USA/24_032056-003/2024
EPI2540248	2023	Galliformes	A/Gallus_gallus/Belgium/01694_0001/2023
EPI2506394	2021	Galliformes	A/chicken/Nigeria/709_22VIR3286-15/2021
PQ197142	2024	Passeriformes	A/American Robin/IA/24-018880-001-original/2024
EPI3649040	2024	Artiodactyla	A/dairy cow/USA/24_032188-001/2024
EPI3298548	2022	Aves	A/Hooded_Merganser/ON/FAV-0181-1/2022
EPI2540240	2023	Galliformes	A/Gallus_gallus/Belgium/01393_0001/2023
EPI3311914	2022	Aves	A/Cackling_Goose/SK/FAV-1470-14/2022
EPI3298540	2022	Aves	A/Great_Black-Backed_Gull/NS/FAV-0333-1/2022
EPI3309608	2022	Aves	A/Common_Eider/NS/FAV-0877-1/2022
EPI2856597	2023	Aves	A/Cackling_Goose/BC/AIVPHL-1405/2023
EPI2436961	2022	Sphenisciformes	A/African penguin/South Africa/702626 DOA410/2022
EPI3651346	2024	Aves	A/gallus/France/24P016774/2024
EPI2751636	2022	Galliformes	A/chicken/Kagoshima/22B1T/2022
EPI3575250	2024	Artiodactyla	A/dairy cow/USA/24_026566-001/2024
EPI3649032	2024	Artiodactyla	A/dairy cow/USA/24_032195-001/2024
EPI2456535	2022	Host	A/black vulture/Georgia/W22-719A/2022
EPI1958073	2021	Galliformes	A/chicken/Orenburg/73-6V/2021
EPI2540232	2023	Galliformes	A/Gallus_gallus/Belgium/01303_0001/2023
EPI3311906	2022	Aves	A/Wood_Duck/SK/FAV-1470-13/2022
EPI3298532	2022	Aves	A/Great_Black-Backed_Gull/NS/FAV-0332-1/2022
EPI2944643	2023	Charadriiformes_dominicanus	A/Kelp gull/South Africa/K137/2023
EPI3651338	2024	Aves	A/EuropeanHerringGull/France/24P015392/2024
EPI2856583	2023	Aves	A/Raven/BC/AIVPHL-1062/2023
EPI2263514	2022	Aves	A/chicken/South Carolina/22-035153-001/2022
EPI2751628	2022	Galliformes	A/chicken/Kagoshima/22A8T/2022
EPI2856582	2023	Aves	A/American_Crow/BC/AIVPHL-1469/2023
EPI3575242	2024	Galliformes	A/turkey/USA/24-027086-001/2024
EPI3651330	2024	Aves	A/EuropeanHerringGull/France/24P014196/2024
EPI3143396	2022	Aves	A/Bar-headed goose/Qinghai/07-JXG-1/2022|H5N1|2022-07-22
EPI2506378	2021	Galliformes	A/chicken/Nigeria/698_22VIR3286-13/2021
EPI3305232	2022	Aves	A/Red-Shouldered_Hawk/ON/FAV-0473-1/2022
EPI3649024	2024	Galliformes	A/turkey/USA/24-031284-025/2024
EPI2751620	2022	Galliformes	A/chicken/Kagoshima/22A1T/2022
EPI1958065	2021	Galliformes	A/chicken/Orenburg/73-5V/2021
EPI2540224	2023	Falconiformes	A/Falco_peregrinus/Belgium/02026_0005/2023
EPI2506370	2021	Galliformes	A/chicken/Nigeria/686-H5B04_22VIR3286-16/2021
EPI2944633	2023	Charadriiformes	A/Hartlaubs gul/South Africa/718335 H088/2023
EPI97199	2005	Galliformes	A/Chicken/Yunnan/447/05
EPI2856574	2023	Aves	A/Cackling_Goose/BC/AIVPHL-1404/2023
EPI2179804	2022	Aves	A/turkey/Minnesota/22-011141-001/2022
EPI3143388	2022	Aves	A/Ruddy Shelduck/Qinghai/07-HDT-2/2022|H5N1|2022-07-22
EPI3649016	2024	Artiodactyla	A/dairy cow/USA/24_032195-003/2024
EPI2751612	2022	Galliformes	A/chicken/Kagawa/22D9T/2022
EPI1958057	2021	Galliformes	A/chicken/Kurgan/72-1V/2021
EPI3649010	2024	Artiodactyla	A/dairy cow/USA/24_032199-001/2024
EPI2540216	2023	Aves	A/Pavo_cristatus/Belgium/02559_0001/2023
EPI3143380	2022	Aves	A/Brown-headed gull/Qinghai/02-ZZ-C/2022|H5N1|2022-07-21
EPI2506362	2021	Galliformes	A/chicken/Nigeria/664_22VIR3286-9/2021
EPI1946086	2021	Galliformes	A/Gallus_gallus/Belgium/15977/2021
EPI3575226	2024	Galliformes	A/turkey/USA/24-027086-003/2024
EPI3305216	2022	Aves	A/Great_Horned_Owl/AB/FAV-0918-15/2022
EPI2751604	2022	Galliformes	A/chicken/Kagawa/22D2C/2022
EPI3605497	2023	Aves	A/chicken/Florida/23-008891-001-original/2023
EPI1958049	2021	Galliformes	A/chicken/Kurgan/72-1V/2021
EPI2540208	2023	Charadriiformes	A/Chroicocephalus_ridibundus/Belgium/00374_0005/2023
EPI2506354	2021	Galliformes	A/chicken/Nigeria/653_22VIR3286-6/2021
EPI2944618	2024	Anseriformes	A/mute swan/Croatia/1-3/2024
EPI2540200	2023	Aves	A/Corvus_monedula/Belgium/02027_0007/2023
EPI1946078	2021	Galliformes	A/Gallus_gallus/Belgium/16070_003/2021
EPI2856557	2023	Aves	A/Great_Horned_Owl/BC/AIVPHL-1037/2023
EPI2856554	2023	Aves	A/American_Crow/BC/AIVPHL-1468/2023
EPI3651306	2024	Aves	A/EuropeanHerringGull/France/24P012915/2024
EPI2856551	2023	Aves	A/Cooper_s_Hawk/BC/AIVPHL-893/2023
EPI3305208	2022	Aves	A/Great_Horned_Owl/AB/FAV-0505-66/2022
EPI2899694	2023	Aves	A/chicken/Texas/23-036713-001/2023
EPI2705778	2022	Aves	A/Vulture/Florida/USDA-012327-004/2022
EPI2506346	2021	Galliformes	A/chicken/Nigeria/648_22VIR3286-5/2021
EPI3305200	2022	Aves	A/Great_Horned_Owl/AB/FAV-0505-65/2022
EPI3605481	2023	Aves	A/guinea fowl/New York/23-008875-006-original/2023
EPI2705774	2022	Galliformes	A/chicken/Pennsylvania/USDA-012578-004/2022
EPI2944605	2023	Aves	A/Swift tern/South Africa/719984 DOA321/2023
EPI2856545	2023	Aves	A/Canada_Goose/BC/AIVPHL-1403/2023
EPI2906390	2023	Aves	A/chicken/Iowa/23-034842-001/2023
EPI2770791	2022	Animal	A/Spot-billed duck/Korea/21WS26-3/2022
EPI2899686	2023	Aves	A/chicken/Maryland/23-036719-001/2023
EPI3143356	2022	Aves	A/Crested grebe/Qinghai/03-ZZ-S/2022|H5N1|2022-07-21
EPI3316791	2023	Aves	A/American_Crow/ON/FAV-0158-2/2023
EPI2475699	2023	Aves	A/common buzzard/Sweden/SVA230222SZ0354/FB000430/M-2023
EPI2506338	2021	Galliformes	A/chicken/Nigeria/637_22VIR3286-3/2021
EPI2506332	2021	Galliformes	A/chicken/Nigeria/601_22VIR3286-2/2021
EPI1958025	2021	Galliformes	A/chicken/Kirov/63-1V/2021
EPI3416813	2023	Aves	A/chicken/California/23-039245-001-original/2023
EPI3412456	2024	Artiodactyla	A/dairy cow/Texas/24_015975-007/2024
EPI2906382	2023	Aves	A/American white pelican/Iowa/23-034843-001/2023
EPI1807243	2020	Aves	A/Eurasian Wigeon/Netherlands/1/2020
EPI3143348	2022	Aves	A/Ruddy Shelduck/Qinghai/07-HDT-1/2022|H5N1|2022-07-22
EPI3316783	2023	Aves	A/Turkey_Vulture/ON/FAV-0158-1/2023
EPI3605467	2023	Aves	A/Muscovy duck/New York/23-023002-003-original/2023
EPI2131897	2022	Suliformes	A/great cormorant/Germany-MV/AI02666/2022
EPI3605465	2023	Aves	A/chicken/New York/23-008875-001-original/2023
EPI2506324	2022	Galliformes	A/chicken/Nigeria/164A_22VIR3286-69/2022
EPI3416805	2023	Aves	A/chicken/California/23-039242-001-original/2023
PP766975	2023	Anseriformes	A/Ross's goose/Kansas/W23-949B/2023
EPI2856527	2023	Aves	A/Red_Tailed_Hawk/BC/AIVPHL-892/2023
EPI2856525	2023	Aves	A/Cooper_s_Hawk/BC/AIVPHL-1027/2023
PP836399	2024	Artiodactyla	A/bovine/Ohio/B24OSU-302/2024
EPI2770775	2022	Animal	A/Eurasian wigeon/Korea/21WS24-27/2022
EPI2856522	2023	Aves	A/Peregrine_Falcon/BC/AIVPHL-1465/2023
EPI3316775	2023	Aves	A/American_Crow/ON/FAV-0160-1/2023
EPI2131889	2022	Charadriiformes	A/Eurasian curlew/Germany-SH/AI02538/2022
EPI2506316	2022	Galliformes	A/chicken/Nigeria/157_22VIR3286-68/2022
EPI2705746	2022	Aves	A/Vulture/Florida/USDA-012336-001/2022
EPI3648597	2024	Galliformes	A/turkey/USA/24-031284-022/2024
EPI2705742	2022	Galliformes	A/chicken/Pennsylvania/USDA-012742-001/2022
EPI1995847	2022	Aves	A/Caspian Gull/Netherlands/2/2022
EPI3509783	2024	Aves	A/chicken/Montana/24-001136-002-original/2024
EPI2770767	2021	Animal	A/Wild duck/Korea/21WF225-24/2021
EPI2545092	2023	Aves	A/Black-headed gull/Netherlands/39/2023
EPI2856513	2023	Aves	A/Canada_Goose/BC/AIVPHL-1402/2023
EPI2987710	2024	Galliformes	A/chicken/Czech_Republic/394-2/2024
EPI3316767	2023	mammals	A/Feral_cat/ON/FAV-0159-1/2023
EPI3605449	2023	Aves	A/bar-headed goose/New York/23-008587-001-original/2023
EPI2899654	2023	Aves	A/turkey/Minnesota/23-036744-001/2023
EPI2506308	2022	Galliformes	A/chicken/Nigeria/149_22VIR3286-67/2022
EPI2506300	2022	Galliformes	A/chicken/Nigeria/146_22VIR3286-66/2022
EPI3509775	2024	Aves	A/pheasant/Kansas/24-001019-001-original/2024
EPI2906358	2023	Aves	A/pheasant/Iowa/23-034845-001/2023
EPI3412426	2024	Artiodactyla	A/dairy cow/USA/24_015975-015/2024
EPI2770759	2021	Animal	A/Wild duck/Korea/21WF213-1/2021
EPI2906350	2023	Aves	A/peregrine falcon/Iowa/23-034846-001/2023
EPI2856502	2023	Aves	A/Barn_Owl/BC/AIVPHL-1029/2023
EPI2770751	2021	Animal	A/Wild duck/Korea/21WF241-1/2021
EPI3324360	2022	Anseriformes	A/mallard/Alaska/22-036139-037/2022
EPI2971378	2022	Aves	A/owl/France/INRAE-22278/2022
EPI2895287	2023	Aves	A/manx shearwater/Alaska/23-025002-003/2023
EPI3304784	2022	Aves	A/Great_Horned_Owl/ON/FAV-0527-1/2022
EPI3509767	2024	Aves	A/pheasant/Kansas/24-000770-001-original/2024
EPI3648573	2024	Artiodactyla	A/dairy cow/USA/24_032017-001/2024
EPI3412415	2024	Artiodactyla	A/dairy cow/Texas/24_015975-017/2024
EPI3467521	2024	Primates	A/Colorado/139/2024
EPI2545077	2023	Aves	A/Black-headed gull/Netherlands/37/2023
EPI2820597	2023	Anseriformes	A/swan/Romania/15974_23VIR10497-4/2023
EPI2906342	2023	Aves	A/chicken/Iowa/23-034847-001/2023
EPI2770743	2021	Animal	A/Baikal teal/Korea/21WF192-9/2021
EPI2899638	2023	Aves	A/turkey/Minnesota/23-036745-001/2023
EPI2895279	2023	Aves	A/glaucous gull/Alaska/23-025003-001/2023
EPI2899630	2023	Aves	A/chicken/Florida/23-036761-002/2023
EPI2971369	2023	Anseriformes	A/duck/Egypt/SJCEIRR-PS21060C/2023
EPI3304776	2022	Aves	A/Great_Horned_Owl/AB/FAV-1410-1/2022
EPI3509759	2024	Aves	A/pheasant/Kansas/24-000769-001-original/2024
EPI3648565	2024	Artiodactyla	A/dairy cow/USA/24_032019-001/2024
EPI3412409	2024	Artiodactyla	A/dairy cow/Texas/24_015975-019/2024
EPI2764072	2023	Charadriiformes	A/Larus_argentatus/Belgium/00906_0001/2023
EPI3467513	2024	Primates	A/Colorado/137/2024
EPI2820589	2023	Anseriformes	A/swan/Romania/15862_23VIR10497-3/2023
EPI2906334	2023	Aves	A/red-tailed hawk/Montana/23-034854-001/2023
EPI3412402	2024	mammal	A/alpaca/Idaho/24-014328-008/2024
EPI2820581	2023	Galliformes	A/turkey/Romania/15636_23VIR10497-2/2023
EPI3447933	2023	Charadriiformes	A/yellow_legged-gull/Spain/4565-11_24VIR4860-5/2023
EPI3605419	2023	Aves	A/domestic goose/New York/23-022512-007-original/2023
EPI2131848	2022	Charadriiformes	A/common tern/Germany-NI/AI03523/2022
EPI3324340	2022	Anseriformes	A/mallard/Alaska/22-036139-048/2022
EPI3304768	2022	Aves	A/Common_Raven/SK/FAV-0575-53/2022
EPI3648557	2024	Artiodactyla	A/dairy cow/USA/24_032021-001/2024
EPI2971353	2023	Anseriformes	A/duck/Egypt/SJCEIRR-PS21061C/2023
EPI3312370	2022	Aves	A/Chicken/MB/FAV-1004-1/2022
EPI3467505	2024	Primates	A/Colorado/138/2024
EPI2906326	2023	Aves	A/red-tailed hawk/Montana/23-034855-001/2023
EPI2752096	2022	Galliformes	A/chicken/Okinawa/22A7T/2022
EPI2820573	2023	Anseriformes	A/goose/Romania/15837_23VIR10497-1/2023
EPI3316727	2023	mammals	A/Striped_Skunk/PE/FAV-0145-1/2023
EPI3447925	2023	Charadriiformes	A/yellow_legged-gull/Spain/4565-9_24VIR4860-4/2023
EPI3605403	2023	Aves	A/Muscovy duck/New York/23-022512-006-original/2023
EPI2131833	2022	Charadriiformes	A/common tern/Germany-NI/AI03520/2022
EPI3605401	2023	Aves	A/Muscovy duck/Pennsylvania/23-008369-001-original/2023
EPI2505899	2022	Aves	A/avian/Nigeria/115_22VIR3286-61/2022
EPI2971345	2023	Anseriformes	A/duck/Egypt/SJCEIRR-PS21061OP/2023
EPI3648541	2024	Galliformes	A/chicken/USA/24-031286-010/2024
EPI2906318	2023	Aves	A/chicken/Montana/23-034856-002/2023
EPI2505891	2022	Aves	A/avian/Nigeria/023_22VIR3286-44/2022
EPI2752088	2022	Galliformes	A/chicken/Okinawa/22A1T/2022
EPI3182065	2024	Artiodactyla	A/dairy cow/Texas/24-008749-002-v/2024
EPI2198908	2022	Aves	A/mute_swan/England/328136/2022
EPI2820565	2023	Aves	A/black-headed_gull/Slovenia/PER509-23T2a_23VIR10323-8/2023
EPI2109943	2022	mammal	A/tanuki/Hokkaido/1/2022
EPI3316719	2023	Aves	A/American_Crow/ON/FAV-0143-6/2023
EPI3447917	2023	Aves	A/common_crane/Spain/5292-2_24VIR4860-9/2023
EPI2752080	2022	Galliformes	A/chicken/Okayama/22C6T/2022
EPI2198900	2022	Aves	A/mute_swan/England/253063/2022
EPI2131824	2022	Charadriiformes	A/common tern/Germany-NI/AI03512/2022
EPI593747	2009	Anseriformes	A/goose/Shandong/k1201/2009
EPI2971337	2022	Anseriformes	A/duck/Egypt/SJCEIRR-RA20838OP/2022
EPI2505883	2022	Aves	A/avian/Nigeria/004_22VIR3286-37/2022
EPI2820557	2023	Aves	A/common_tern/Slovenia/PER942-23T2A_23VIR10323-6/2023
EPI2109935	2022	Aves	A/white-tailed eagle/Hokkaido/20220210001/2022
EPI3447909	2023	Charadriiformes	A/gull/Spain/4953-4_24VIR4860-7/2023
EPI2752072	2022	Galliformes	A/chicken/Okayama/22C5C/2022
EPI1772163	2018	Carnivora	A/mink/Eastern China/0712/2018
EPI2971329	2022	Anseriformes	A/duck/Egypt/SJCEIRR-RA20839OP/2022
EPI3304736	2022	Aves	A/Canada_Goose/QC/FAV-0491-3/2022
EPI2764039	2023	Charadriiformes	A/Chroicocephalus_ridibundus/Belgium/00815_0004/2023
EPI3324308	2022	Anseriformes	A/mallard/Alaska/22-036139-057/2022
EPI2236768	2022	mammal	A/Red Fox/ON/FAV-0558-02/2022
EPI3411994	2024	Artiodactyla	A/dairy cow/USA/24_015837-002/2024
EPI2779986	2023	Passeriformes	A/Pica_pica/Belgium/00906_0003/2023
EPI2131809	2022	Charadriiformes	A/common tern/Germany-NI/AI03186/2022
EPI2236760	2022	mammal	A/Skunk/AB/FAV-0416-02/2022
EPI3409680	2024	Artiodactyla	A/dairy cow/Idaho/24_014338-009/2024
EPI3312330	2022	Aves	A/Snow_Goose/QC/FAV-1149-8/2022
EPI3648512	2024	Artiodactyla	A/dairy cow/USA/24_031340-001/2024
EPI3509703	2023	Aves	A/lesser scaup/Florida/23-038112-015-original/2023
EPI2463626	2022	Host	A/black vulture/Georgia/W22-723A/2022
EPI2109915	2022	Aves	A/crow/Hokkaido/0102M086/2022
EPI2820533	2023	Aves	A/black-headed_gull/Slovenia/PER510-23M1A_23VIR10323-3/2023
EPI3411986	2024	Artiodactyla	A/dairy cow/USA/24_015840-001/2024
EPI2244367	2022	Aves	A/northern gannet/Germany-NI/AI04234/2022
EPI1945585	2021	mammal	A/Red_fox/Estonia/TA2126820_21VIR10433-13/2021
EPI2779977	2023	Aves	A/Ichtyaetus_melanocephalus/Belgium/06376_0006/2023
EPI2957032	2024	Anseriformes	A/barnacle goose/Sweden/SVA240110SZ0256/FB000047/M-2024
EPI2236752	2022	mammal	A/Skunk/AB/FAV-0416-03/2022
EPI2437377	2023	mammal	A/Red_fox/Scotland/023888/2023
EPI3604991	2023	Aves	A/gadwall/Oklahoma/23-038107-003-original/2023
EPI2752048	2022	Galliformes	A/chicken/Okayama/22Bb8T/2022
EPI2109907	2022	Aves	A/crow/Hokkaido/0102L010/2022
EPI3411978	2024	Artiodactyla	A/dairy cow/USA/24_015840-002/2024
EPI2109903	2022	Anseriformes	A/Domestic_goose/England/093469/2022
EPI2244359	2022	Charadriiformes_fuscus	A/lesser black-backed gull/Germany-SH/AI04277/2022
EPI2752040	2022	Galliformes	A/chicken/Okayama/22Bb4T/2022
EPI2957024	2024	Anseriformes	A/barnacle goose/Sweden/SVA240110SZ0254/FB000068/M-2024
EPI2236744	2022	mammal	A/Skunk/AB/FAV-0416-01/2022
EPI2779966	2023	Anseriformes	A/muscovy duck/Banjarbaru/A0523532-9/2023
EPI2244351	2022	Anseriformes	A/greylag goose/Germany-SH/AI04283/2022
EPI3304704	2022	Aves	A/Turkey_Vulture/QC/FAV-0838-6/2022
EPI2437366	2023	Aves	A/tawny_owl/England/397504/2023
EPI2712880	2022	Anseriformes	A/goose/Nebraska/USDA-007179-001/2022
EPI3351094	2023	Aves	A/American wigeon/California/23-032991-008/2023
EPI2957016	2023	Anseriformes	A/Muteswan/Sweden/SVA240108SZ0116/FB000020/D-2023
EPI3259785	2024	Artiodactyla	A/dairy_cow/Texas/24_009495-005/2024
EPI3293636	2023	Aves	A/Peruvean booby/Atacama/230579-1/2023
EPI2244343	2022	Aves	A/Eurasian spoonbill/Germany-SH/AI04243/2022
EPI2074892	2022	Aves	A/turkey/South Dakota/22-010346-001/2022
EPI286380	2007	Anseriformes	A/duck/Can Tho/07-28/2007
EPI3616940	2023	mammal	A/sea lion/Chubut/NEC-93/2023
EPI3312306	2022	Aves	A/Mixed/SK/FAV-1052-1/2022
EPI2437358	2023	Anseriformes	A/canada_goose/England/121823/2023
EPI2437350	2023	Galliformes	A/chicken/Scotland/026217/2023
EPI2752024	2022	Galliformes	A/chicken/Okayama/22Bb1T/2022
EPI3351086	2023	Aves	A/American wigeon/California/23-032991-005/2023
EPI2957007	2023	Aves	A/Cormorants/Sweden/SVA240102SZ0114/FB00004/M-2023
EPI286379	2007	Anseriformes	A/duck/Vinh Long/07-26/2007
EPI3616939	2023	mammal	A/sea lion/Chubut/NEC-86/2023
EPI2244335	2022	Aves	A/Eurasian eagle-owl/Germany-BY/AI01616/2022
EPI2105526	2022	Aves	A/Ciconia_ciconia/Spain/485-2_22VIR6312-1/2022
EPI2074884	2022	Aves	A/turkey/Wisconsin/22-010325-003/2022
EPI3236209	2024	Aves	A/large-billed crow/Hiroshima/TU10-Ts/2024
EPI2236720	2022	mammal	A/Skunk/AB/FAV-0835-05/2022
EPI2576157	2022	mammal	A/red fox/Denmark/08658-3.02-2/2022
EPI3323892	2022	Charadriiformes	A/glaucous gull/Alaska/22-018101-002/2022
EPI3236201	2024	Galliformes	A/chicken/Hiroshima/TU10-17/2024
EPI2437342	2023	Galliformes	A/chicken/Wales/023780/2023
EPI3351078	2023	Aves	A/American wigeon/California/23-032991-003/2023
EPI2220390	2022	Galliformes	A/chicken/France/22P023203/2022
EPI3411946	2024	Artiodactyla	A/dairy cow/Minnesota/24_016370-004/2024
EPI3351070	2023	Aves	A/green-winged teal/Iowa/23-032986-006/2023
EPI2536996	2023	Charadriiformes	A/black-headed_gull/Czech_Republic/5452-3/2023
EPI2074876	2022	Aves	A/chicken/Wisconsin/22-010325-001/2022
EPI2236712	2022	mammal	A/Skunk/AB/FAV-0835-11/2022
EPI2363556	2022	Galliformes	A/chicken/Japan/TU16-1112/2022
EPI2576149	2022	mammal	A/red fox/Denmark/08658-2.02-2/2022
EPI3323884	2022	Anseriformes	A/northern pintail/Alaska/22-031399-012/2022
EPI2712855	2022	Anseriformes	A/goose/Missouri/USDA-012338-008/2022
EPI2437334	2023	Galliformes	A/chicken/England/022451/2023
EPI2576141	2022	mammal	A/red fox/Denmark/08658-1.01/2022
EPI2220386	2022	Aves	A/Hawaiian_goose/Italy/22VIR9126-7/2022
EPI1945538	2021	Aves	A/barnacle_goose/Finland/6955_21VIR7689-9/2021
EPI3351062	2023	Aves	A/blue-winged teal/Iowa/23-032986-004/2023
EPI2536988	2023	Charadriiformes	A/black-headed_gull/Czech_Republic/5452-2/2023
EPI2236704	2022	mammal	A/Skunk/AB/FAV-0897-03/2022
EPI1945530	2021	Aves	A/barnacle_goose/Finland//6378_21VIR7689-7/2021
EPI2536980	2023	Charadriiformes	A/black-headed_gull/Czech_Republic/5452-1/2023
EPI2712849	2022	Aves	A/Great Horned Owl/Minnesota/USDA-011871-006/2022
EPI2576133	2022	mammal	A/red fox/Denmark/01679-1.01-2/2022
EPI2513415	2022	mammals	A/American crow/PEI/FAV-0019-01/2022
EPI2013082	2022	Galliformes	A/Gallus_gallus/Belgium/4190_0002/2022
EPI3309592	2022	Aves	A/Turkey/QC/FAV-0825-144/2022
EPI3351054	2023	Aves	A/mallard/North Dakota/23-032886-002/2023
EPI3259744	2024	Artiodactyla	A/dairy_cow/Texas/24_009499-002/2024
EPI1945522	2021	Aves	A/barnacle_goose/Finland/6247_21VIR7689-6/2021
EPI3259740	2024	mammal	A/feline/Montana/24-009038-001/2024
EPI2536972	2023	Charadriiformes	A/black-headed_gull/Czech_Republic/5425-3/2023
EPI2074852	2022	Aves	A/chicken/New York/22-010321-001/2022
EPI2513407	2023	mammal	A/Red Fox/NL/FAV-0075/2023
EPI2712831	2022	Anseriformes	A/goose/Missouri/USDA-012338-010/2022
EPI3309584	2022	Aves	A/Common_Eider/NS/FAV-0878-3/2022
EPI3351046	2023	Aves	A/pintail/North Dakota/23-032882-004/2023
EPI3411914	2024	Artiodactyla	A/dairy cow/Minnesota/24_016370-008/2024
EPI3409608	2024	Artiodactyla	A/dairy cow/Michigan/24_014883-002/2024
EPI2536964	2023	Charadriiformes	A/black-headed_gull/Czech_Republic/5425-1/2023
EPI3323853	2022	Anseriformes	A/northern pintail/Alaska/IZ22_0765/2022
EPI2712829	2022	Aves	A/Great Horned Owl/Wyoming/USDA-011875-001/2022
EPI348147	2011	Hexapoda	A/beetle/VRLCU/Egypt/2011
EPI3311882	2022	Aves	A/Canada_Goose/SK/FAV-1470-11/2022
EPI3309576	2022	Aves	A/Canada_Goose/BC/FAV-0899-3/2022
EPI2263498	2022	Aves	A/chicken/California/22-035144-001/2022
EPI3317180	2024	Artiodactyla	A/dairy cow/Texas/057377-24-26/2024
EPI3351030	2023	Aves	A/gadwall/Oregon/23-032795-038/2023
EPI2536956	2023	Charadriiformes	A/black-headed_gull/Czech_Republic/5295-3/2023
EPI2074836	2022	Aves	A/turkey/Minnesota/22-010312-001/2022
EPI3311874	2022	Aves	A/Turkey/MB/FAV-0969-4/2022
EPI2220346	2022	Anseriformes	A/swan/Italy/22VIR10097-3/2022
EPI3351022	2023	Aves	A/American wigeon/Oregon/23-032795-007/2023
EPI2263482	2022	Aves	A/chicken/North Dakota/22-035070-001/2022
EPI2536948	2023	Galliformes	A/chicken/Czech_Reublic/5215_orig/2023
EPI2751596	2022	Galliformes	A/chicken/Kagawa/22C2T/2022
EPI2150918	2022	Charadriiformes	A/black-headed gull/Sweden/SVA220616SZ0350/FB001880/M-2022
EPI3462645	2024	Artiodactyla	A/dairy cow/Colorado/24_019694-001/2024
EPI3323837	2022	Anseriformes	A/northern pintail/Alaska/IZ22_0783/2022
EPI2456495	2022	Accipitriformes	A/bald eagle/Kansas/W22-384/2022
EPI2540193	2023	Falconiformes	A/Falco_peregrinus/Belgium/01823_0003/2023
EPI2712807	2022	Anseriformes	A/goose/Missouri/USDA-012338-014/2022
EPI2712805	2022	Aves	A/Great Horned Owl/Wyoming/USDA-013016-002/2022
EPI2933008	2023	Anseriformes	A/barnacle goose/Sweden/SVA231221SZ0336 /FB005041/K-2023
EPI3544030	2024	Aves	A/turkey/Minnesota/24-012740-001-original/2024
EPI2712801	2022	Aves	A/Great Horned Owl/Minnesota/USDA-011871-009/2022
OP030702	2021	Anseriformes	A/duck/Bangladesh/51601/2021
PP755390	2024	Carnivora	A/mountain_lion/Montana/24-005908-001/2024
EPI2933000	2023	Anseriformes	A/barnacle goose/Sweden/SVA231221SZ0336 /FB005040/K-2023
EPI3317164	2024	Artiodactyla	A/dairy cow/Texas/057377-24-2/2024
EPI3259708	2024	Aves	A/Canada goose/South Carolina/24-004559-002/2024
EPI3309552	2022	Aves	A/Western_Grebe/AB/FAV-0833-76/2022
EPI2263474	2022	Aves	A/chicken/Arizona/22-035006-002/2022
EPI2751588	2022	Galliformes	A/chicken/Kagawa/22C2C/2022
EPI3651294	2024	Galliformes	A/Turkey/BC/FAV-0306-1/2024
EPI3259700	2024	Aves	A/mallard/New Hampshire/24-004334-044/2024
EPI3323829	2022	Anseriformes	A/northern pintail/Alaska/IZ22_0798/2022
EPI2751580	2022	Galliformes	A/chicken/Kagawa/22B3T/2022
EPI2540185	2023	Galliformes	A/Gallus_gallus/Belgium/01742_0001/2023
EPI3544022	2024	Aves	A/domestic duck/Florida/24-012642-001-original/2024
EPI3311858	2022	Aves	A/Turkey_Vulture/ON/FAV-1131-7/2022
EPI3317156	2024	Artiodactyla	A/dairy cow/Texas/057377-24-18/2024
EPI2220322	2022	Anseriformes	A/rural_duck/Italy/22VIR10534-3/2022
EPI2263466	2022	Aves	A/chicken/New Jersey/22-035003-009/2022
EPI3651286	2024	Galliformes	A/Chicken/BC/FAV-0284-1/2024
EPI2179764	2022	Aves	A/domestic duck/Michigan/22-011121-002/2022
EPI3575194	2024	Artiodactyla	A/dairy cow/Colorado/24_024947-001/2024
EPI3651280	2024	Galliformes	A/chicken/Italy/24VIR9919-5/2024
EPI2751572	2022	Galliformes	A/chicken/Kagawa/22A9T/2022
EPI2074804	2022	Aves	A/turkey/Missouri/22-010296-001/2022
EPI2456479	2022	Host	A/black vulture/Georgia/W22-736B/2022
EPI3323813	2022	Anseriformes	A/northern pintail/Alaska/IZ22_0809/2022
EPI3544014	2024	Aves	A/chicken/Florida/24-010928-002-original/2024
EPI2028983	2022	Charadriiformes	A/Black-headed gull/Netherlands/2/2022
EPI2944587	2023	Charadriiformes_dominicanus	A/Kelp gull/South Africa/717897 K192/2023
EPI2771148	2023	Charadriiformes	A/Black-headed Gull/Netherlands/23013985-002/2023
EPI3311842	2022	Aves	A/Canada_Goose/QC/FAV-1577-3/2022
EPI2220314	2022	Aves	A/laying_hen/Italy/22VIR10267-7/2022
EPI2263458	2022	Aves	A/chicken/Pennsylvania/22-034995-001/2022
EPI2771140	2023	Charadriiformes	A/European Herring Gull/Netherlands/23013704-002/2023
EPI2179756	2022	Aves	A/chicken/Michigan/22-011121-001/2022
EPI3651272	2024	Galliformes	A/laying_hen/Italy/24VIR9865-7/2024
EPI2536917	2021	Galliformes	A/chicken/France/21328/2021
EPI3305176	2022	Aves	A/Great_Horned_Owl/AB/FAV-0505-61/2022
EPI2263450	2022	Aves	A/Muscovy duck/California/22-034335-001/2022
EPI2751564	2022	Galliformes	A/chicken/Kagawa/22A9C/2022
EPI3462617	2024	Artiodactyla	A/dairy cow/Idaho/24_019780-002/2024
EPI3323805	2022	Anseriformes	A/northern pintail/Alaska/IZ22_0812/2022
EPI2028974	2022	Podicipediformes	A/great crested grebe/Netherlands/22005666-001/2022
EPI3581845	2024	Anseriformes	A/muscovy_duck/Austria/24119388-002/2024/
EPI2456463	2022	Host	A/black vulture/Virginia/W22-662C/2022
EPI3104546	2023	Aves	A/Chicken/Norway/2023-07-2939-1/2023
EPI2220306	2022	Aves	A/laying_hen/Italy/22VIR10800-2/2022
EPI3298460	2022	Aves	A/American_Crow/NS/FAV-0322-1/2022
EPI2436887	2022	Anseriformes	A/Anser_anser/Belgium/14804_0002/2022
EPI2179748	2022	Aves	A/turkey/Kansas/22-011119-004/2022
EPI3575178	2024	Artiodactyla	A/dairy cow/Colorado/24_024948-001/2024
EPI3317132	2024	Artiodactyla	A/dairy cow/Texas/057377-24-12/2024
EPI2706109	2022	Galliformes	A/chicken/Missouri/USDA-006569-007/2022
EPI2263442	2022	mammal	A/skunk/Minnesota/22-034925-001/2022
EPI2751556	2022	Galliformes	A/chicken/Kagawa/22A4T/2022
EPI2179740	2022	Aves	A/chicken/North Dakota/22-011109-001/2022
EPI3575170	2024	Artiodactyla	A/dairy cow/Colorado/24_025575-001/2024
EPI3416789	2023	Aves	A/chicken/Alabama/23-039062-001-original/2023
EPI2028966	2022	Anseriformes	A/greylag goose/Netherlands/22005668-002/2022
EPI3298452	2022	Aves	A/Redhead/ON/FAV-0161-1/2022
EPI2263434	2022	Aves	A/turkey/Minnesota/22-034849-001/2022
EPI2751548	2023	Galliformes	A/chicken/Iwate/22A9T/2023
EPI2179732	2022	Aves	A/pheasant/South Dakota/22-011098-001/2022
EPI2468412	2023	Galliformes	A/Gallus_gallus/Belgium/01688_0004/2023
EPI2817719	2023	Aves	A/red-crowned crane/Hokkaido/20231115001/2023
EPI3305152	2022	Aves	A/Common_Raven/AB/FAV-0505-56/2022
EPI2751540	2023	Galliformes	A/chicken/Ibaraki/22F4T/2023
EPI2456447	2022	Host	A/black vulture/Virginia/W22-667A/2022
EPI2506292	2022	Galliformes	A/chicken/Nigeria/141B_22VIR3286-65/2022
EPI2817711	2023	Aves	A/red-crowned crane/Hokkaido/20231114001/2023
EPI3416773	2023	Aves	A/turkey/Minnesota/23-038918-004-original/2023
EPI2944556	2023	Charadriiformes_dominicanus	A/Kelp gull/South Africa/718335 K200/2023
EPI2456440	2022	Host	A/black vulture/South Carolina/W22-623/2022
EPI3311810	2022	Aves	A/Turkey/AB/FAV-0975-1/2022
EPI2856496	2023	Aves	A/Cackling_Goose/BC/AIVPHL-876/2023
EPI2263426	2022	Aves	A/chicken/Oregon/22-034833-001/2022
EPI2856491	2023	Aves	A/Barn_Owl/BC/AIVPHL-1464/2023
EPI2468404	2023	Carnivora	A/Vulpes_vulpes/Belgium/01924_0003/2023
EPI3305144	2022	Aves	A/Chicken/QC/FAV-0380-7/2022
EPI2751532	2023	Galliformes	A/chicken/Ibaraki/22F3C/2023
EPI2506284	2022	Galliformes	A/chicken/Nigeria/131_22VIR3286-64/2022
EPI2243843	2022	Galliformes	A/chicken/Montana/22-012040-001/2022
EPI3581817	2022	White_fronted_Anseriformes	A/white-fronted_goose/Miyagi/0410D002/2022
EPI2817703	2023	Anseriformes	A/northern pintail/Okayama/331A003/2023
EPI2944548	2023	Charadriiformes_dominicanus	A/Kelp gull/South Africa/717897 K195/2023
EPI2456432	2022	Host	A/black vulture/Georgia/W22-723B/2022
EPI2436859	2022	Anseriformes	A/Anser_anser/Belgium/12540_0001/2022
EPI2016975	2022	Galliformes	A/chicken/Maine/22-008367-001/2022
EPI3317108	2024	Artiodactyla	A/dairy cow/Ohio/084875-24-5/2024
EPI2263418	2022	Aves	A/chicken/Montana/22-034813-003/2022
EPI2050822	2022	Aves	A/Barnacle goose/Luxembourg/22033922/2022
EPI3317100	2024	Artiodactyla	A/dairy cow/Ohio/084875-24-4/2024
EPI2856481	2023	Aves	A/Canada_Goose/BC/AIVPHL-1401/2023
EPI2263410	2022	Aves	A/pheasant/South Dakota/22-034797-001/2022
EPI2506276	2022	Galliformes	A/chicken/Nigeria/128_22VIR3286-63/2022
EPI3416757	2023	Aves	A/chicken/Kansas/23-038719-002-original/2023
EPI3298428	2022	Aves	A/Mixed/NS/FAV-0127-153/2022
EPI2456425	2022	Accipitriformes	A/bald eagle/North Carolina/W22-729/2022
EPI2944539	2023	Aves	A/Swift tern/South Africa/719984 DOA316/2023
EPI2016967	2022	Galliformes	A/chicken/Maine/22-008366-001/2022
EPI2436849	2022	Sphenisciformes	A/African penguin/South Africa/698162 AP446/2022
EPI3298420	2022	Aves	A/Mixed/NS/FAV-0127-141B/2022
EPI2944531	2023	Aves	A/Swift tern/South Africa/718753 DOA298/2023
EPI2050814	2022	Aves	A/Canada goose/Luxembourg/22012198/2022
EPI2179708	2022	Aves	A/chicken/Minnesota/22-010994-002/2022
EPI2436841	2022	Anseriformes	A/Branta_canadensis/Belgium/10393_0025/2022
EPI3567527	2024	Aves	A/chicken/Florida/24-022130-001-original/2024
EPI2856470	2023	Aves	A/Cackling_Goose/BC/AIVPHL-875/2023
EPI2506268	2022	Galliformes	A/chicken/Nigeria/095_22VIR3286-60/2022
EPI2243827	2022	Aves	A/turkey/Minnesota/22-012036-001/2022
EPI3305120	2022	Aves	A/American_White_Pelican/AB/FAV-0918-16/2022
EPI2456417	2022	Host	A/black vulture/Georgia/W22-619A/2022
EPI2506260	2022	Galliformes	A/chicken/Nigeria/086_22VIR3286-59/2022
EPI3416741	2023	Aves	A/chicken/California/23-038717-005-original/2023
EPI2016959	2022	Galliformes	A/chicken/Kansas/22-008259-002/2022
EPI3412388	2024	Artiodactyla	A/dairy cow/Texas/24_015973-026/2024
EPI2944523	2023	Aves	A/Common tern/South Africa/781753 DOA292/2023
EPI2856469	2023	Aves	A/Red_Tailed_Hawk/BC/AIVPHL-1028/2023
EPI2016951	2022	Galliformes	A/chicken/Kansas/22-008259-001/2022
EPI2856466	2023	Aves	A/Canada_Goose/BC/AIVPHL-1458/2023
EPI3567519	2024	Aves	A/chicken/Florida/24-021103-002-original/2024
EPI2751508	2023	Galliformes	A/chicken/Ibaraki/22C3T/2023
EPI2667806	2023	Aves	A/Black-headed gull/Netherlands/6/2023
EPI3567511	2024	Aves	A/chicken/Florida/24-021103-001-original/2024
EPI3305112	2022	Aves	A/American_Crow/MB/FAV-0469-15/2022
EPI2751500	2023	Galliformes	A/chicken/Ibaraki/22C2T/2023
EPI2667800	2023	Aves	A/Black-headed gull/Netherlands/5/2023
EPI2456409	2022	Host	A/black vulture/Georgia/W22-675B/2022
EPI2506252	2022	Galliformes	A/chicken/Nigeria/082_22VIR3286-58/2022
EPI3416733	2023	Aves	A/chicken/California/23-038717-004-original/2023
EPI3298404	2022	Aves	A/American_Crow/NL/FAV-0170-1/2022
EPI2456401	2022	Host	A/black vulture/South Carolina/W22-689B/2022
EPI2944515	2023	Aves	A/Common tern/South Africa/718753 DOA291/2023
EPI2412890	2023	Aves	A/Common_Buzzard/England/121458/2023
EPI3412375	2024	Artiodactyla	A/dairy cow/Texas/24_015973-028/2024
EPI2198892	2022	Aves	A/mute_swan/England/125329/2022
EPI2899598	2023	Aves	A/turkey/Wisconsin/23-036896-001/2023
EPI3567503	2024	Aves	A/chicken/Florida/24-020700-001-original/2024
EPI3605387	2023	Aves	A/Muscovy duck/New York/23-022512-005-original/2023
EPI3305104	2022	Aves	A/American_Crow/MB/FAV-0469-14/2022
EPI2506244	2022	Galliformes	A/chicken/Nigeria/078_22VIR3286-57/2022
EPI3416725	2023	Aves	A/mallard/Michigan/23-034360-031-original/2023
EPI2412882	2023	Aves	A/Common_Buzzard/England/256858/2023
EPI2016935	2022	Galliformes	A/turkey/South Dakota/22-008242-001/2022
EPI2856449	2023	Aves	A/Mallard/BC/AIVPHL-1400/2023
EPI3412362	2024	Artiodactyla	A/dairy cow/Texas/24_015973-034/2024
EPI2198884	2022	Aves	A/mute_swan/England/117298/2022
EPI2770692	2022	Aves	A/Peruvian booby/Peru/UNMSM-A296/2022
EPI2899582	2023	Aves	A/turkey/South Dakota/23-036898-001/2023
EPI2506236	2022	Galliformes	A/chicken/Nigeria/068_22VIR3286-56/2022
EPI3416717	2023	Aves	A/green-winged teal/Michigan/23-034360-007-original/2023
EPI2412874	2023	Aves	A/Common_Buzzard/England/256703/2023
EPI2856439	2023	Aves	A/Barn_Owl/BC/AIVPHL-1011/2023
EPI2856438	2023	Aves	A/Red_Tailed_Hawk/BC/AIVPHL-1454/2023
EPI2198876	2022	Aves	A/mute_Swan/Scotland/126261/2022
EPI2274966	2022	mammal	A/Striped Skunk/SK/FAV-0824-01/2022
EPI3609724	2024	Aves	A/carrion crow/Hiroshima/3404F002/2024
EPI3605369	2023	Aves	A/chicken/Mississippi/23-008358-001-original/2023
EPI3324293	2022	Anseriformes	A/mallard/Alaska/22-036139-058/2022
EPI1918765	2021	Galliformes	A/common pheasant /Sweden/SVA210923SZ0341/KN000366/M-2021
EPI2899574	2023	Aves	A/turkey/Minnesota/23-036928-002/2023
EPI2506228	2022	Galliformes	A/chicken/Nigeria/064_22VIR3286-55/2022
EPI3416709	2023	Aves	A/American black duck/Indiana/23-034359-024-original/2023
PP600143	2024	Artiodactyla	A/cattle/Texas/56283/2024
EPI2412866	2023	Aves	A/Peregrine_Falcon/England/256456/2023
EPI3509695	2023	Aves	A/blue-winged teal/Florida/23-038112-008-original/2023
EPI2016919	2022	Galliformes	A/turkey/South Dakota/22-008239-001/2022
EPI2906278	2023	Aves	A/domestic goose/Texas/23-034913-001/2023
EPI2198868	2022	Aves	A/fulmar/Scotland/118673/2022
EPI2274958	2022	mammal	A/Red Fox/SK/FAV-0824-96/2022
EPI3412340	2024	Artiodactyla	A/dairy cow/Texas/24_015973-009/2024
EPI2198860	2022	Anseriformes	A/domestic_duck/England/133439/2022
EPI2856420	2023	Aves	A/Peregrine_Falcon/BC/AIVPHL-877/2023
EPI1918757	2021	Galliformes	A/common pheasant /Sweden/SVA210923SZ0341/KN000365/M-2021-H5N1
EPI2899566	2023	Aves	A/turkey/Minnesota/23-036928-001/2023
EPI3447871	2023	Aves	A/common_tern/Spain/3286-4_24VIR4860-2/2023
EPI2705648	2022	Aves	A/Vulture/Montana/USDA-012936-010/2022
EPI2412858	2023	Aves	A/Mute_Swan/Scotland/015644/2023
EPI3648498	2024	Artiodactyla	A/dairy cow/USA/24_031340-004/2024
EPI2506212	2022	Galliformes	A/chicken/Nigeria/048_22VIR3286-52/2022
EPI3509687	2023	Aves	A/ring-necked duck/Florida/23-038109-032-original/2023
EPI2412850	2023	Anseriformes	A/Greylag_Goose/Scotland/015635/2023
EPI3297996	2021	Aves	A/American_Black_Duck/NL/OTH-0004-16/2021
EPI2856419	2023	Aves	A/Wood_Duck/BC/AIVPHL-1399/2023
EPI2109895	2022	Galliformes	A/chicken/England/093459/2022
EPI2856413	2023	Aves	A/Red_Tailed_Hawk/BC/AIVPHL-1009/2023
EPI2198852	2022	Anseriformes	A/domestic_duck/England/133434/2022
EPI3609701	2024	Aves	A/carrion crow/Hiroshima/3404F001/2024
EPI3324273	2022	Anseriformes	A/mallard/Alaska/22-036139-060/2022
EPI2506204	2022	Galliformes	A/chicken/Nigeria/042_22VIR3286-51/2022
EPI1995739	2022	Aves	A/Greylag Goose/Netherlands/1/2022
EPI3304696	2022	Aves	A/Turkey_Vulture/QC/FAV-0838-5/2022
EPI3509679	2023	Aves	A/pintail/Florida/23-038109-023-original/2023
EPI2412842	2023	Galliformes	A/Turkey/Scotland/012551/2023
EPI3412326	2024	Artiodactyla	A/dairy cow/Texas/24_015973-014/2024
EPI2109887	2022	Galliformes	A/chicken/Scotland/093091/2022
EPI2906254	2023	Aves	A/chicken/Oregon/23-034934-001/2023
EPI3605339	2023	Aves	A/chicken/New York/23-022512-001-original/2023
EPI3605337	2023	Aves	A/chicken/Missouri/23-008296-002-original/2023
EPI2899542	2023	Aves	A/turkey/Missouri/23-034952-002/2023
EPI3312298	2022	Aves	A/Mixed/ON/FAV-1033-9/2022
EPI2412834	2023	Aves	A/Harris_Hawk/Scotland/014071/2023
EPI3648475	2024	Artiodactyla	A/dairy cow/USA/24_031489-002/2024
EPI3312290	2022	Aves	A/Mixed/ON/FAV-1033-8/2022
EPI3509663	2023	Aves	A/green-winged teal/Florida/23-038109-005-original/2023
EPI3543516	2024	Artiodactyla	A/dairy cow/USA/24_024344-003/2024
EPI2906246	2023	Aves	A/chicken/Oregon/23-034937-001/2023
EPI3412312	2024	Artiodactyla	A/dairy cow/Texas/24_015973-018/2024
EPI1776467	2015	Anseriformes	A/Anser cygnoides/China/P126/2015
EPI2109875	2022	Aves	A/crow/Hokkaido/0103B073/2022 (H5N1)
EPI2198836	2022	Anseriformes	A/domestic_duck/England/131065/2022
EPI3324253	2022	Anseriformes	A/mallard/Alaska/22-036139-062/2022
EPI3605322	2023	Aves	A/chicken/New York/23-022051-010-original/n/a
EPI2412826	2023	Galliformes	A/Chicken/Scotland/014044/2023
EPI1949898	2021	Anseriformes	A/goose/France/21P013228/2021
[truncated: 7,360 more rows]
