# Supplementary material for: Computational Structural Analysis Predicts Host-Range Promiscuity and Antiviral Resistance in North American H5N1 Lineages
Source: Comput Struct Biotechnol J. 2026 May 8;35(1):0066. doi: 10.34133/csbj.0066 (PMC13153456; doi:10.34133/csbj.0066)
Supplement: Supplementary 1 — Files S1 to S23 Figs. S24 to S30 [file csbj.0066.f1.zip › supplemental_data_file_4.nexus]

#NEXUS

BEGIN DATA;
DIMENSIONS  NTAX=9359 NCHAR=1704;
FORMAT DATATYPE=DNA GAP=- MISSING=?;
MATRIX
EPI100512    ???????aaatagtgcttcttcttgcaatagtcagtcttgttaaaagtgatcagatttgcattggttaccatgcaaacaattcaacagagcaggttgacacaataatggaaaagaacgttactgttacacatgcccaagacatactggaaaagacacacaacgggaagctctgtgatctagatggagtgaagcctctaattttaagagattgtagtgtagctggatggctcctcgggaacccaatgtgtgacgaattcatcaatgtaccggaatggtcttacatagtggagaaggccaatccagccaatgacctctgttacccagggaatttcaacgactatgaagaactgaaacacctattgagcagaataaaccattttgagaaaattcggatcatccccaaaagctcttggtccgatcatgaagcttcatcaggggtgagctcagcatgtccatacctgggaacgtcctccttttttagaaatgtggtatggcttatcaaaaagaacagtacatacccaacaataaagagaagctacaataacaccaaccaagaagatcttttggtactgtggggaattcaccatcctaatgatgcggcagagcagacaaggctatatcaaaacccaaccacctatatttccgttgggacatcaacactaaaccagagagtggtaccaaaaatagctactagatccaaagtaaacgggcaaagtggaaggatggaattcttctggacaattttaaaaccgaatgatgcaatcaacttcgagagtaatggaaatttcattgctccagaatatgcatacaaaattgtcaagaaaggggactcagcaattatgaaaagtgaattggaatatggtaactgcaacaccaagtgtcaaactccaatgggggcgataaactctagtatgccattccacaacatacaccctctcaccatcggggaatgccccaaatatgtgaaatcaaacagattagtccttgcgactgggctcagaaatagccctcaaagagagagaagaagaaaaagaggactatttggggctatagcaggttttatagagggaggatggcagggaatggtagatggttggtatgggtaccaccatagcaatgagcaggggagtgggtacgctgcagacaaagagtccactcaaaaggcaatagatggagtcaccaataaggtcaactcgatcattgacaaaatgaacactcagtttgaggccgttggaagggaatttaataacttagaaaggagaatagagaatttaaacaagaagatggaagacggattcctagatgtctggacttataatgctgaacttctggttctcatggaaaatgagagaactctagactttcatgactcaaatgttaagaacctctacgacaaggtccgactacagcttagggataatgcaaaggagctgggtaacggttgtttcgagttctatcacaaatgtgataatgaatgtatggaaagtataagaaacggatcatataactacccgcagtattcagaagaagcaaggttaaaaagagaggaaataagtggagtaaaattggaatcaataggaacttaccaaatactgtcaatttattcaacagtggcgagttccctagcactggcaatcatgatggctggtctatctttatggatgtgctccaatggatcgttacaatgcagaatt?????????
LC775579     atggaaaacatagtacttcttcttgcaataattagccttgttaaaagtgatcagatttgcattggttaccatgcaaacaattcgacagagcaggttgacacgataatggaaaagaacgtcaccgttacacatgcccaagacatactggaaaaagcacacaacgggaagctctgtgatctaaatggggtgaagcctctgattttaaaggattgtagtgtagctggatggctcctcggaaacccaatgtgcgacgaattcatcagagtgccggaatggtcctacatagtggagcgggctaatccagctaatgacctctgttacccagggagcctcaatgactacgaagaactgaaacacctgttgagcagaataaatcactttgagaagattctgatcatccccaagagttcctggccaaatcatgaaacatcactaggggtgagcgcagcttgtccataccagggagcgccctcctttttcagaaatgtggtgtggcttatcaaaaagaacgatgcatacccaacaataaagataagctacaataataccaatcgggaagatctcttgatactgtgggggattcatcattccaacaatgcagaagagcagacaaatctctataaaaatccaaccacctacatttcagttggaacatcaactttaaaccagaggttggtaccaaaaatagctactagatcccaagtaaacgggcaacgtggaagaatggacttcttctggacaattttaaaaccagatgatgccatccatttcgagagtaatggaaatttcattgctccagaatatgcatacaaaattgtcaagaaaggggactcaacaattatgaaaagtggagtggaatatggccactgcaacaccaaatgtcaaaccccagtaggagcgataaattctagtatgccattccacaacatacatcctctcaccattggggaatgccccaaatacgtgaaatcaaacaagttggtccttgcgactgggctcagaaatagtcctctaagagaaaggagaagaaaaagaggcctgtttggggcgatagcagggtttatagagggaggatggcagggaatggttgatggttggtatgggtaccatcatagcaatgagcaggggagtgggtacgctgcagacaaagaatccacccaaaaggcaatagatggagttaccaataaggtcaactcaatcattgacaaaatgaacactcaatttgaggcagttggaagggagtttaataacttagaaaggaggatagagaatttgaacaagaaaatggaagacggattcctagatgtctggacctataatgctgaacttctagttctcatggaaaacgagaggactctagatttccatgattcaaatgtcaagaacctttacgacaaagtcagactacagcttagggataatgcaaaggagctgggtaatggctgtttcgaattctatcacaaatgcgatgatgaatgtatggaaagtgtgagaaatgggacgtatgactaccctcagtattcagaagaagcaagattaaaaagagaagaaataagcggagtgaaattagaatcaataggaacttaccagatactgtcaatttattcaacagcggcgagttccctagcactggcaatcatgatggctggtctatctttatggatgtgctccaatgggtcgttacagtgcagaatttgcatttag
EPI2671582   atggagaacatagtacttcttcttgcaatagttagccttgttaaaagtgatcagatttgcattggttaccatgcaaacaattcgacagagcaggttgacacgataatggaaaagaacgtcactgttacacatgcccaagacatactggaaaaaacacacaacgggaagctctgtgatttaaatggggtgaagcctctgattttaaaggattgtagtgtagctggatggctcctcggaaacccaatgtgcgacgaattcatcagagtgccggaatggtcctacatagtggagcgggctattccagctaatgacctctgttacccagggagcctcaatgactatgaagaactgaaacacctgttgagcagaataaatcattttgagaagattcttatcatccccaagagttcctggccaaatcatgaaacatcactaggggtgagcgcagcttgtccataccagggagcgccctccttttttagaaatgtggtgtggcttatcaaaaagaacgatgcatacccaacaataaagataagctacaataataccaatcgggaagatctcttgatactgtgggggattcatcattccaacaatgcagaagaacagacaaatctctataaaaacccaaccacctacatttcagttggaacatcaactttaaaccagaggttggtaccaaaaatagctactagatcccaagtaaacgggcaacgtggaagaatggacttcttctggacaattttaaaaccagatgatgcaatccatttcgagagtaatggaaatttcattgctccagaatatgcatataaaattgtcaagaaaggggactcaacaattatgaaaagtggagtgaaatatggccactgcaacaccaaatgtcaaaccccagtaggagcgataaattctagtatgccattccacaacatacatcctctcaccattggggaatgccccaaatacgtgaagtcaaacaagttggtccttgcgactgggctcagaaatagtcctctaagagaaaagagaagaaaaagaggcctgtttggggcgatagcagggtttatagagggaggatggcagggaatggttgatggttggtatgggtaccatcatagcaatgagcaggggagtgggtacgctgcagacaaagaatccacccaaaaggcaatagatggagttaccaataaggtcaactcaatcattgacaaaatgaacactcaatttgagtcagttggaagggagtttaataacttagaaaggaggatagagaatttgaacaagaaaatggaagacggattcctagatgtctggacctataatgctgaacttctagttctcatggaaaacgagaggactctagatttccatgattcaaatgtcaagaacctttacgacaaagtcagactacagcttagggataatgcaaaggagctgggtaatggctgtttcgaattctatcacaaatgcgataatgaatgtatggaaagtgtgagaaatgggacgtatgactaccctcattattcagaagaagcaagattaaaaagagaagaaataagcggagtgaaattagaatcaataggaacttaccagatactgtcaatttattcaacagcggcgagttccctagcactggcaatcatgatagctggtctatctttatggatgtgctccaatgggtcgttacagtgcagaatttgcatttag
EPI3487590   atggagaacatagtactacttcttgcaatagttagccttgttaaaagtgatcagatttgcattggttaccatgcaaacaattcgacagagcaagttgacacgataatggaaaagaacgtcactgttacacatgcccaagacatactggaaaaaacacacaacgggaagctatgcgacctaaatggggtgaagccactgattttaaaggactgcagtgtagctggatggctcctcggaaacccaatgtgcgacgaattcatcagagtgccggaatggtcttacatagtggagcgggctaacccagctaatgacctctgttacccagggagcctcaatgactatgaagaactgaaacacatgttgagcagaataaaccattttgagaagattcagatcattcccaagagttcctggccaaatcatgaaacatcactaggggtgagcgcagcttgtccataccagggggcaccctcctttttcagaaatgtggtgtggcttatcaaaaagaacgatgcatacccaacaataaagataagctacaataatactaatcgggaagatctcttgatactgtgggggattcatcattccaacaatgcagaagagcagacaaatctctacaaaaacccaatcacctacatttcagttggaacatcaactttaaaccagaggttggcaccaaaaatagctactagatcccaagtaaacgggcaacgtggaagaatggacttcttctggacaatcttaaaaccagatgatgcaatccatttcgagagtaacggaaatttcattgctccagaatatgcatacaaaattgttaagaaaggggactcgacaattatgaaaagtggagtggaatatggccattgcaacaccaaatgtcaaaccccagtaggtgcgataaattctagtatgccatttcacaacatacatcctctcaccattggggaatgccccaaatacgtgaaatcaaacaagttggtccttgcgactgggctcagaaatagtcctctaagagaaaagagaagaaaaagaggtctgtttggggcgatagcagggtttatagagggaggatggcagggaatggttgatggttggtatgggtaccatcatagcaatgagcaggggagtgggtacgctgcggacaaagaatccacccaaaaggcaatagatggagttaccaataaggtcaactcaatcattgacaaaatgaacactcaatttgaggcagttggaagggagtttaataacttagaaaggaggatagagaatttaaacaagaaaatggaagacggattcctagatgtctggacatataatgctgaacttctagttctcatggaaaacgagaggactctagatttccatgattcaaatgtcaagaacctttacgacaaagtcagattacagcttagggataatgcaaaggagctgggtaacggctgtttcgaattctatcacaaatgtgataatgaatgtatggaaagtgtgagaaatgggacgtatgactaccctcagtattcagaagaagcaagattaaaaagagaagaaataagcggagtgaaattagaatcagtaggaacttaccagatactgtcaatttattcaacagcggcaagttccctagcactggcaatcatgatggctggtctatctttatggatgtgctccaatgggtcgttacaatgcagaatttgcatttag
EPI2540632   atggagaacatagtacttcttcttgcgatagttagccttgttaaaagtgatcagatttgcattggttaccatgcaaacaattcgacagagcaagttgacacgataatggaaaagaacgtaactgttacacatgcccaagacatactggaaaaaacacacaacgggaagctctgtgatctaaatggggtgaagcctctgattttaaaggattgtagtgtagctggatggctcctcggaaacccaatgtgcgacgaattcatcagagtgccggaatggtcctacatagtggagaaggctaatccgactaatgacctctgttacccagggagcctcaatgactatgaagaattgaaacacctgttgagcagaataaatcattttgagaagattctgatcatccccaaaaattcctggccaaatcatgaaacatcactaggggtgagtgcagcttgtccataccagggagcgccctcctttttcagaaatgtggtgtggcttatcaaaaagaacgatgcatacccaacaataaagataagctacaataataccaatcgggaagatctcttgatactgtgggggattcatcattccaacaatgcagaagagcagacagatctctacaaaaacccaaccacctacatttcagttggaacatcaactttaaaccagaggttggtaccaaaaatagctactagatcccaagtaaacgggcaacgtggaagaatggacttcttctggacaattttaaaaccggatgatgcaatccatttcgagagtaatggaaatttcattgctccagaatatgcatacaaaattgtcaagaaaggggactcaacaattatgaaaagtgaagtggaatatggccactgcaacaccaaatgtcaaaccccagtaggagcgataaattctagtatgccattccacaacatacatcctctcaccattggggaatgccccaaatacgtgaagtcaaacaagttggtccttgcgactgggctcagaaatagtcctctaagagaaaggagaagaaaaagaggcctatttggggcgatagcagggtttatagagggaggatggcagggaatggttgatggttggtatgggtaccatcatagcaatgagcaggggagtgggtacgctgcagataaagaatccacccaaaaggcaatagatggagttaccaataaggtcaactcaataattgacaaaatgaacactcaatttgaggcagttggaagggagtttaataacttagaaaggaggatagagaatttgaacaagaaaatggaagacggattcctagatgtgtggacctataatgctgaacttctagttctcatggaaaatgagaggactctagatttccatgattcaaatgtcaagaacctttacgacaaagtcagactacagcttagggataatgcaaaggagctgggtaacggctgtttcgaattctatcacaaatgtgataacgaatgtatggaaagtgtgagaaatgggacgtatgactaccctcagtattcagaagaagcaagattaaaaagagaagaaataagcggagtgaaattagaatcaataggaacttaccagatactgtcaatttattcaacagtggcgagttccctagcactggcaatcatgttggctggtctttctttatggatgtgctccaatgggtcgttacagtgcagaatttgcatttaa
EPI2702220   atggagaacatagtactacttcttgcaatagttagccttgttaaaagtgatcagatttgcattggttaccatgcaaacaattcgacagagcaagttgacacgataatggaaaagaacgtcactgttacacattcccaagacatactggaaaaaacacacaacgggaagctctgtgatctaaatggggtgaagcctctgattttaaaggattgtagtgtagctggatggctcctcggaaacccaatgtgcgacgaattcatcagagtgccggaatggtcctacatagtggagcgggctaacccagctaatgacctctgttacccagggagcctcaatgactatgaagaactgaaacacatgttgagcagaataaatcattttgagaagattctgatcattcccaagagttcctggccaaatcatgaaacatcactaggggtgagcgcagcttgtccataccagggagcgccctcctttttcagaaatgtggtgtggcttatcaaaaagaacgatgcatacccaacaataaagataagctacaataataccaatcgggaagatctcttgatactgtgggggattcatcattccaacaatgcagaagagcagacaaatctctacaaaaacccaaccacctacatttcagttggaacatcaactttaaaccagaggttggcaccaaaaatagctactagatcccaagtaaacgggcaacgtggaagaatggacttcttctggacaatcttaaaaccagatgatgcaatccatttcgagagtaatggaaatttcattgctccagaatatgcatacaaaattgtcaagaaaggggactcaacaattatgaaaagtggagtggaatatggccactgcaacaccaaatgtcaaaccccagtaggtgcgataaattctagtatgccattccacaacatacatcctctcaccattggggaatgccccaaatacgtgaagtcaaacaagttggtccttgcgactgggctcagaaatagtcctctaagagaaaagagaagaaaaagaggcctgtttggggcgatagcagggtttatagagggaggatggcagggaatggttgatggttggtatgggtaccaccatagcaatgagcaggggagtgggtacgctgcggacaaagaatccacccaaaaggcaatagatggagttaccaataaggtcaactcaatcattgacaaaatgaacactcaatttgaggcagttggaagggaatttaataacttagaaaggaggatagagaatttgaacaagaaaatggaagacggattcctagatgtctggacctataatgctgaacttctagttctcatggaaaacgagaggactctagatttccatgattcaaatgtcaagaacctttacgacaaagtcagattacagcttagggataatgcaaaggagctgggtaacggctgtttcgaattctatcacaaatgtgataatgaatgtatggaaagtgtgagaaatgggacgtatgactaccctcagtattcagaagaagcaagattaaaaagagaagaaataagcggagtgaaattagaatcagtaggaacttaccagatactgtcaatttattcaacagcggcaagttccctagcactggcaatcatgatggctggtctatctttatggatgtgctccaatgggtcgttacagtgcagaatttgcatttag
EPI2856989   atggagaacatagtactacttcttgcaatagttagccttgttaaaagtgatcagatttgcattggttaccatgcaaacaattcgacagagcaagttgacacgataatggaaaagaacgtcactgttacacatgctcaagacatactggaaaaaacacacaacgggaagctatgcgacctaaatggggtgaagccactgattttaaaggactgcagtgtagctggatggctcctcggaaacccaatgtgcgacgaattcatcagagtgcc-gaatggtcttacatagtggagcgggctaacccagctaatgacctctgttacccagggagcctcaatgactatgaagaactgaaacacatgttgagcagaataaatcattttgagaagattcagatcattcccaagagttcctggccaaatcatgaaacatcactaggggtgagcgcagcttgtccataccagggagcaccctcctttttcagaaatgtggtgtggcttatcaaaaagaacgatgcatacccaacaataaagataagctacaataatactaatcgggaagatctcttgatactgtgggggattcatcattccaacaatgcagaagagcagacaaatctctacaaaaacccaatcacctacatttcagttggaacatcaactttaaaccagaggttggcaccaaaaatagctactagatcccaagt-aacgggcaacgtggaagaatggacttcttctggacaatcttaaaaccagatgatgcaatccatttcgagagtaacggaaatttcattgctccagaatatgcatacaaaattgtcaagaaaggggactcaacaattatgaaaagtggagtggaatatggccactgcaacaccaaatgtcaaaccccagtaggtgcgataaattctagtatgccattccacaacatacatcctctcaccattggggaatgccccaaatacgtg-aatcaaacaagttggtccttgcgactgggctcagaaatagtcctctaagagaaaagagaagaaaaagaggtctgtttggggcgatagcagggtttatagagggaggatggcagggaatggttgatggttggtatgggtaccatcatagcaatgagcaggggagtgggtacgctgcggacaaagaatccacccaaaaggcaatagatggagttaccaataaggtcaactcaatcattgacaaaatgaacactcaatttgaggcagttggaagggagtttaataacttagaaaggaggatagagaatttgaacaagaaaatggaagacggattcctagatgtctggacctataatgctgaacttctagttctcatggaaaacgagaggactctagatttccatgattcaaatgtcaagaacctttacgacaaagtcagattacagcttagggataatgcaaaggagatgggtaacggctgtttcgaattctatcacaaatgtgataatgaatgtatggaaagtgtgagaaatgggacgtatgactaccctcagtattcagaagaagcaagattaaaaagagaagaaataagcggagtgaaattagaatcagtaggaacttaccagatactgtcaatttattcaacagcggcaagttccctagcactggcaatcatgatggctggtctatctttatggatgtgctccaatgggtcgttacaatgcagaatttgcatttag
EPI2263915   atggagaacatagtactacttcttgcaatagttagccttgttaaaagtgatcagatttgcattggttaccatgcaaacaattcgacagagcaagttgacacgataatggaaaagaacgtcactgttacacatgcccaagacatactggaaaaaacacacaacgggaagctctgtgatttaaatggggtgaagccactgattttaaaggattgtagtgtagctggatggctcctcggaaacccaatgtgcgacgaattcatcagagtgccggaatggtcctacatagtggagcgggctaacccagctaatgacctctgttacccagggagcctcaatgactatgaagaactgaaacacatgttgagcagaataaatcattttgagaagattcagatcattcccaagagttcctggccaaatcatgaaacatcactaggggtgagcgcagcttgtccataccagggagcgccctcctttttcagaaatgtggtgtggcttatcaaaaagaacgatgcatacccaacaataaagataagctacaataatactaatcgggaagatctcttgatactgtgggggattcatcattccaacaatgcagaagagcagacaaatctctacaaaaacccaaccacctacatttcagttggaacatcaactttaaaccagaggttggcaccaaaaatagctactagatcccaagtaaacgggcaacgtggaagaatggacttcttctggacaatcttaaaaccagatgatgcaatccatttcgagagtaacggaaatttcattgctccagaatatgcatacaaaattgtcaagaaaggggactcaacaattatgaaaagtggagtggaatatggccactgcaacaccaaatgtcaaaccccagtaggtgcgataaattctagtatgccattccacaacatacatcctctcaccattggggaatgccccaaatacgtgaagtcaaacaagttggtccttgcgactgggctcagaaatagtcctctaagagaaaagagaagaaaaagaggtctgtttggggcgatagcagggtttatagagggaggatggcagggaatggttgatggttggtatgggtaccatcatagcaatgagcaggggagtgggtacgctgcggacaaagaatccacccaaaaggcaatagatggagttaccaataaggtcaactcaatcattgacaaaatgaacactcagtttgaggcagttggaagggagtttaataacttagaaaggaggatagagaatttgaacaagaaaatggaagacggattcctagatgtctggacctataatgctgaacttctagttctcatggaaaacgagaggactctagatttccatgattcaaatgtcaagaacctttacgacaaagtcagattacagcttagggataatgcaaaggagctgggtaacggctgtttcgaattctatcacaaatgtgataatgaatgtatggaaagtgtgagaaatgggacgtatgactaccctcagtattcagaagaagcaagattaaaaagagaagaaataagcggagtgaaattagaatcagtaggtacttaccagatactgtcaatttattcaacagcggcaagttccctagcactggcaatcatgatggctggtctatctttatggatgtgctccaatgggtcgttacaatgcagaatttgcatttag
EPI2560207   atggagaacatagtacttcttcttgcaatagttagccttgttaaaagtgatcagatttgcattggttaccatgcaaataattcgacagagcgggttgacacgataatggaaaagaacgtcactgttacacatgcccaagacatactggaaaaaacacacaacgggaagctctgtgatttaaatggggtgaagcctctgattttaaaggattgtagtgtagctggatggctcctcggaaacccaatgtgcgacgaattcatcggagtgccggaatggtcctacatagtggagcgggctaatccagctaatggcctctgttacccagggagcctcaatgactatgaagaactgaaacacctgttgagcagaataaatcattttgagaagattcttatcatccccaagagttcctggccaaatcatgaaacatcactaggggtgagcgcagcttgtccataccagggagcgccctcctttttcagaaatgtggtgtggcttatcaaaaagaacgatgcatacccaacaataaagataagctacaataatacaaatcgggaagatctcttgatactgtgggggattcatcattccaacaatgcagaagaacagacaaatctctataaaaacccaaccacctacatttcagttggaacatcaactttaaaccagaggttggtaccaaaaatagctactagatcccaagtaaacgggcaacgtggaagaatggacttcttctggacaattttaaaaccagatgatgcaatccatttcgagagtaatggaaatttcattgctccagaatatgcatataaaattgtcaagaaaggggactcaacaattatgaaaagtggagtggaatatggccattgcaacaccaaatgtcaaaccccagtaggagcgataaattctagtatgccattccacaacatacatcctctcaccattggggaatgccccaaatacgtgaagtcaaacaagttggtccttgcgactgggctcagaaatagtcctctaagagaaaagagaagaaaaagaggcctgtttggggcaatagcagggtttatagagggaggatggcagggaatggttgatggttggtatgggtaccatcatagcaatgagcaggggagtgggtacgctgcggacaaagaatccacccaaaaggcaatagatggagttaccaataaggtaaactcaatcattgacaaaatgaacactcaatttgaggcagttggaagggagtttaataacttagaaaggaggatagagaatttgaacaagaaaatggaagacggattcctagatgtctggacctataatgctgaactcctagttctcatggaaaacgagaggactttagatttccatgattcaaatgtcaagaacctttacgacaaagtcagactacagcttagggataatgcaaaggagctgggtaatggctgtttcgaattctatcacaagtgcgataatgaatgtatggaaagtgtgagaaatgggacgtatgactaccctcagtattcagaagaagcaagattaaaaagagaagaaataagcggagtgaaattagaatcaataggaacttaccagatactgtcaatttattcaacagcggcgagttccctagcactggcaatcatgatagctggtctatctttatggatgtgctccaatgggtcgttacagtgcagaatttgcatttag
EPI2140323   atggagaacatagtacttcttcttgcaatagttagccttgttaaaagtgatcagatttgcattggttaccatgcaaacaattcgacagagcaggttgacacgataatggaaaagaacgtcactgttacacatgcccaagacatactggaaaaaacacacaacgggaagctctgtgatttaaatggggtgaagcctctgattttaaaggattgtagtgtagctggatggctcctcggaaacccaatgtgcgacgaattcatcagagtgccggaatggtcctacatagtggagcgggctaatccagctaatgacctctgttacccagggagcctcaatgactatgaagaactgaaacacctgttgagcagaataaatcattttgagaagattctgatcatccccaagagttcctggccaaatcatgaaacatcactaggggtgagcgcagcttgtccttaccagggagcgccctcctttttcagaaatgtggtgtggcttatcaaaaagaacgatgcatacccaacaataaagataagctacaataataccaatcgggaagatctcttgatactgtgggggattcatcattccaacaatgcagaagagcagacaaatctctataaaaacccaaccacctacatttcagttggaacatcaactttaaaccagaggttggtaccaaaaatagctactagatcccaagtaaacgggcaacgtggaagaatggacttcttctggacaattttaaaaccagatgatgcaatccatttcgagagtaatggaaatttcattgctccagaatatgcatataaaattgtcaagaaaggggattcaacaattatgaaaagtggagtggaatatggccactgcaacaccaaatgtcaaaccccagtaggagcgataaattctagtatgccattccacaacatacatcctctcaccattggggaatgccccaaatacgtgaagtcaaacaagttggtccttgcgactgggctcagaaatagtcctctaagagaaaagagaagaaaaagaggcctgtttggggcgatagcagggtttatagagggaggatggcagggaatggttgatggttggtatgggtaccatcatagcaatgagcaggggagtgggtacgctgcagacaaagaatccacccaaaaggcaatagatggagttaccaataaggtcaactcaatcattgacaaaatgaacactcaatttgaggcagttggaagggagtttaataacttagaaaggaggatagagaatttaaacaagaaaatggaagacggattcctagatgtctggacctataatgctgaacttctagttctcatggaaaacgagaggactctagatttccatgattcaaatgtcaagaacctttacgacaaagtcagattacagcttagggataatgcaaaggagctgggtaatggctgtttcgaattctatcacaaatgcgataatgaatgtatggaaagtgtgagaaatgggacgtatgactaccctcagtattcagaagaagcaagattaaaaagagaagaaataagcggagtgaaattagaatcaataggaacttaccagatactgtcaatttattcaacagcggcgagttccctagcactggcaatcatgatagctggtctatctttatggatgtgctccaatgggtcgttacagtgcagaatttgcatttag
EPI2191077   atggagaacatagtacttcttcttgcaatagttagccttgttaaaagtgatcagatttgcattggttaccatgcaaacaattcgacagagcaggttgacacgataatggaaaagaacgtcactgttacacatgcccaagacatactggaaaaaacacacaacgggaagctctgtgatttaaatggggtaaagcctctgattttaaaggattgtagtgtagctggatggctcctcggaaacccaatgtgcgacgaattcatcagagtgccggaatggtcctacatagtggagcgggctaatccagctaatgacctctgttacccagggagcctcaatgactatgaagaactgaaacacctgttgagcagaataaatcattttgagaagattcttatcatccccaagagttcctggccaaatcatgaaacatcactaggggtgagcgcagcttgtccataccagggagcgccctcctttttcagaaatgtggtgtggcttatcaaaaagaacgatgcatatccaacaataaagataagctacaataataccaatcgggaagatctcttgatactgtgggggattcatcattccaacaatgcagaagaacaggcaaatctctataaaaacccaaccacctacatttcagttggaacatcaactttaaaccaaaggttggtaccaaaaatagctactagatcccaagtaaacgggcaacgtggaagaatggacttcttctggacaattttaaaaccagatgatgcaatccatttcgagagtaatggaaatttcattgctccagaatatgcatataaaattgtcaagaaaggggactcaacaattatgaaaagtggagtggaatatggccactgcaacaccaaatgtcaaaccccagtaggagctataaattctagtatgccattccacaacatacatcctctcaccattggggaatgccccaaatacgtgaagtcaaacaagttggtccttgcgactgggctcagaaatagtccactaagagaaaagagaagaaaaagaggcctgtttggggcaatagcagggtttatagagggaggatggcagggaatggttgatggttggtatgggtaccatcatagcaatgagcaggggagtgggtacgctgcagacaaagaatccacccaaaaggcaatagatggagttaccaataaggtcaactcaatcattgacaaaatgaacactcaatttgaggcagttggaagggagtttaataacttagaaaggaggatagagaatttgaacaagaaaatggaagacggattcctagatgtctggacctataatgctgaacttctagttctcatggaaaacgagaggactctagatttccatgattcaaatgttaagaacctttacgacaaagtcagactgcagcttagggataatgcaaaggagctgggtaatggctgttttgaattctatcacaaatgcgataatgagtgtatggaaagtgtgagaaatgggacgtatgactaccctcagtattcagaagaagcaagattaaaaagagaagaaataagcggagtgaaattagaatcaataggaacttaccagatactgtcaatttattcaacagcggcgagttccctggcactggcaatcatgatagctggtctatctttatggatgtgctccaatgggtcgttacagtgcagaatttgcatttag
EPI3305632   atggagaacatagtactacttcttgcaatagttagccttgttaaaagtgatcagatttgcattggttaccatgcaaacaattcgacagagcaagttgacacgataatggaaaagaacgtcactgttacacatgcccaagacatactggaaaaaacacacaacgggaagctctgtgatctaaatggggtgaagcctctgattttaaaggattgtagtgtagctggatggctcctcggaaacccaatgtgcgacgaattcatcagagtgccggaatggtcctacatagtggagcgggctaatccagctaatgacctctgttacccagggagcctcaatgactatgaagaactgaaacacatgttgagcagaataaatcattttgagaagattctgatcatccccaagagttcctggccaaatcatgaaacatcactaggagtgagcgcagcttgtccataccagggagcgccctcctttttcagaaatgtggtgtggcttatcaaaaagaacgatgcatacccaacaataaagataagctacaataataccaatcgggaagatctcttgatactgtgggggattcatcattccaacaatgcagaagagcagacaaatctctacaaaaacccaaccacctacatttcagttggaacatcaactttaaaccagaggttggcaccaaaaatagctactagatcccaagtaaacgggcaacgtggaagaatggacttcttctggacaatcttaaaaccagatgatgcaatccatttcgagagtaatggaaatttcattgctccagaatatgcatacaaaattgtcaagaaaggggactcaacaattatgaaaagtggagtggaatatggccactgcaacaccaaatgtcaaaccccagtaggagcgataaattctagtatgccattccacaacatacatcctctcaccattggggaatgccccaaatacgtgaagtcaaacaagttggtccttgcgactgggctcagaaatagtcctctaagagaaaagagaagaaaaagaggcctgtttggggcgatagcagggtttatagagggaggatggcagggaatggttgatggttggtatgggtaccatcatagcaatgagcaggggagtgggtacgctgcggacaaagaatccacccaaaaggcaatagatggagttaccaataaggtcaactcaatcattgacaaaatgaacactcaatttgaggcagttggaagggagtttaataacttagaaaggaggatagagaacttgaacaagaaaatggaagacggattcctagatgtctggacctataatgctgaacttctagttctcatggaaaacgagaggactctagatttccatgattcaaatgtcaagaacctttacgacaaagtcagactacagcttagggataatgcaaaggagctgggtaacggctgtttcgaattctatcacaaatgtgataatgaatgtatggaaagtgtgagaaatgggacgtatgactaccctcagtattcagaagaagcaagattaaaaagagaagaaataagcggagtgaaattagaatcagtaggaacttaccagatactgtcaatttattcaacagcggcaagttccctagcactggcaatcatgatggctggtctatctttatggatgtgctccaatgggtcgttacagtgcagaatttgcatttag
EPI3571286   atggagaacatagtactacttcttgcaatagttagccttgttaaaagtgatcagatttgcattggttaccatgcaaacaattcgacagagcaagttgacacgataatggaaaagaacgtcactgttacacatgcccaagacatactggaaaaaacacacaacgggaagctatgcgacctaaatggggtgaagccactgattttaaaggactgcagtgtagctggatggctcctcggaaacccaatgtgcgacgaattcatcagagtgccggaatggtcttacatagtggagcgggctaacccagctaatgacctctgttacccagggagcctcaatgactatgaagaactgaaacacatgttgagcagaataaatcattttgagaagattcagatcattcccaagagttcctggccaaatcatgaaacatcactaggggtgagcgcagcttgtccataccagggggcaccctcctttttcagaaatgtggtgtggcttatcaaaaagaacgatgcatacccaacaataaagataagctacaataatactaatcgggaagatctcttgatactgtgggggattcatcattccaacaatgcagaagagcagacaaatctctacaaaaacccaatcacctacatttcagttggaacatcaactttaaaccagaggttggcaccaaaaatagctactagatcccaagtaaacgggcaacgtggaagaatggacttct------------------------------------------------------------------------------------------------------------------------------------attgcaacaccaaatgtcaaaccccagtaggtgcgataaattctagtatgccatttcacaacatacatcctctcaccattggggaatgccccaaatacgtgaaatcaaacaagttggtccttgcgactgggctcagaaatagtcctctaagagaaaagagaagaaaaagaggtctgtttggggcgatagcagggtttatagagggaggatggcagggaatggttgatggttggt------------------------------------------------------------------------------------------------------------------------------------------------------------------------------------------------------------------------------------------------------------------------------------------------------------------------ttagggataatgcaaaggagctgggtaacggctgtttcgaattctatcacaaatgtgataatgaatgtatggaaagtgtgagaaatgggacgtatgactaccctcagtattcagaagaagcaagattaaaaagagaagaaataagcggagtgaaattagaatcagtaggaacttaccag??????????????????????????????????????????????????????????????????????????????????????????????????????????????????
EPI2671574   atggagaacatagtacttcttcttgcaatagttagccttgttaaaagtgatcagatttgcattggttaccatgcaaataattcgacagagcaggttgacacgataatggaaaagaacgtcactgttacacatgcccaagacatactggaaaaaacacacaacgggaagctctgtgatttaaatggggtgaagcctctgattttaaaggattgtagtgtagctggatggctcctcggaaacccaatgtgcgacgaattcatcggagtgccggaatggtcctacatagtggaacgggctaatccagctaatggcctctgttacccagggagcctcaatgactatgaagaactgaaacacctgttgagcagaataaatcattttgagaagattcttatcatccccaagagttcctggccaaatcatgaaacatcactaggggtgagcgcagcttgtccataccagggagcgccctcctttttcagaaatgtggtgtggcttatcaaaaagaacgatgcatacccaacaataaagataagctacaataatacaaatcgggaagatctcttgatactgtgggggattcatcattccaacaatgcagaagaacagacaaatctctataaaaacccaaccacctacatttcagttggaacatcaactttaaaccagaggttggtaccaaaaatagctactagatcccaagtaaacgggcaacgtggaagaatggacttcttctggacaattttaaaaccagatgatgcaatccatttcgagagtaatggaaatttcattgctccagaatatgcatataaaattgtcaagaaaggggactcaacaattatgaaaagtggagtggaatatggccattgcaacaccaaatgtcaaaccccagtaggagcgataaattctagtatgccattccacaacatacatcctctcaccattggggaatgccccaaatacgtgaagtcaaacaagttggtccttgcgactgggctcagaaatagtcctctaagagaaaagagaagaaaaagaggcctgtttggggcaatagcagggtttatagagggaggatggcagggaatggttgatggttggtatgggtaccatcatagcaatgagcaggggagtgggtacgctgcggacaaagaatccacccaaaaggcaatagatggagttaccaataaggtaaactcaatcattgacaaaatgaacactcaatttgaggcagttggaagggagtttaataacttagaaaggaggatagagaatttgaacaagaaaatggaagacggattcctagatgtctggacctataatgctgaactcctagttctcatggaaaacgagaggactttagatttccatgattcaaatgtcaagaacctttacgacaaagtcagactacagcttagggataatgcaaaggagctgggtaatggctgtttcgaattctatcacaagtgcgataatgaatgtatggaaagtgtgagaaatgggacgtatgactaccctcagtattcagaagaagcaagattaaaaagagaagaaataagcggagtgaaattagaatcaataggaacttaccagatactgtcaatttattcaacagcggcgagttccctagcactggcaatcatgatagctggtctatctttatggatgtgctccaatgggtcgttacagtgcagaatttgcatttag
EPI3487582   atggagaacatagtactacttcttgcaatagttagccttgttaaaagtgatcagatttgcattggttaccatgcaaacaattcgacagagcaagttgacacgataatggaaaagaacgtcactgttacacatgcccaagacatactggaaaaaacacacaacgggaagctatgcgacctaaatggggtgaagccactgattttaaaggactgcagtgtagctggatggctcctcggaaacccaatgtgcgacgaattcatcagagtgccggaatggtcttacatagtggagcgggctaacccagctaatgacctctgttacccagggagcctcagtgactatgaagaactgaaacacatgttgagcagaataaatcattttgagaagattcagatcattcccaagagttcctggccaaatcatgaaacatcactaggggtgagcgcagcttgtccataccagggggcaccctcctttttcagaaatgtggtgtggctcatcaaaaagaacgatgcatacccaacaataaagataagctacaataatactaatcgggaagatctcttgatactgtgggggattcatcattccaacaatgcagaagagcagacaaatctctacaaaaacccaatcacctacatttcagttggaacatcaactttaaaccagaggttggcaccaaaaatagctactagatcccaagtaaacgggcaacgtggaagaatggacttcttctggacaatcttaaaaccagatgatgcaatccatttcgagagtaacggaaatttcattgctccagaatatgcatacaaaattgttaagaaaggggactcgacaattatgaaaagtggagtggaatatggccattgcaacaccaaatgtcaaaccccagtaggtgcgataaattctagtatgccatttcacaacatacatcctctcaccattggggaatgccccaaatacgtgaaatcaaacaagttggtccttgcgactgggctcagaaatagtcctctaagagaaaagagaagaaaaagaggtctgtttggggcgatagcagggtttatagagggaggatggcagggaatggttgatggttggtatgggtaccatcatagcaatgagcaggggagtgggtacgctgcggacaaagaatccacccaaaaggcaatagatggagttaccaataaggtcaactcaatcattgacaaaatgaacactcaatttgaggcagttggaagggagtttaataacttagaaaggaggatagagaatttaaacaagaaaatggaagacggattcctagatgtctggacatataatgctgaacttctagttctcatggaaaacgagaggactctagatttccatgattcaaatgtcaagaacctttacgacaaagtcagattacagcttagggataatgcaaaggagctgggtaacggctgtttcgaattctatcacaaatgtgataatgaatgtatggaaagtgtgagaaatgggacgtatgactaccctcagtattcagaagaagcaagattaaaaagagaagaaataagcggagtgaaattagaatcagtaggaacttaccagatactgtcaatttattcaacagcggcaagttccctagcactggcaatcatgatggctggtctatctttatggatgtgctccaatgggtcgttacaatgcagaatttgcatttag
EPI2540624   atggagaacatagtacttcttcttgcaatagttagccttgttaaaagtgatcagatttgcattggttaccatgcaaacaattcgacagagcaagttgacacgataatggaaaagaacgtaactgttacacatgcccaagacatactggaaaaaacacacaacgggaagctctgtgatctaaatggggtgaagcctctgattttaaaggattgtagtgtagctggatggctcctcggaaacccaatgtgcgacgaattcatcagagtgccggaatggtcctacatagtggagaaggctaatccgactaatgacctctgttacccagggagcctcaatgactatgaagaattgaaacacctgttgagcagaataaatcattttgagaagattctgatcatccccaagaattcctggccaaatcatgaaacatcactaggggtgagtgcagcttgtccataccagggagcgccctcctttttcagaaatgtggtgtggcttatcaaaaagaacgatgcatacccaacaataaagataagctacaataataccaatcgggaagatctcttgatactgtgggggattcatcattccaacaatgcagaagagcagacagatctctacaaaaacccaaccacctacatttcagttggaacatcaactttaaaccagaggttggtaccaaaaatagctactagatcccaagtaaacgggcaacgtggaagaatggacttcttctggacaattttaaaaccggatgatgcaatccatttcgagagtaatggaaatttcattgctccagaatatgcatacaaaattgtcaagaaaggggactcaacaattatgaaaagtggagtggaatatggccactgcaacaccaaatgtcaaaccccagtaggagcgataaattctagtatgccattccacaacatacatcctctcaccattggggaatgccccaaatacgtgaagtcaaacaagttggtccttgcgactgggctcagaaatagtcctctaagagaaaggagaagaaaaagaggcctatttggggcgatagcagggtttatagagggaggatggcagggaatggttgatggttggtatgggtaccatcatagcaatgagcaggggagtgggtacgctgcagataaggaatccacccaaaaggcaatagatggagttaccaataaggtcaactcaataattgacaaaatgaacactcaatttgaggcagttggaagggagtttaataacttagaaaggaggatagagaatttgaacaagaaaatggaagacggattcctagatgtgtggacctataatgctgaacttctagttctcatggaaaatgagaggactctagatttccatgattcaaatgtcaagaacctttacgacaaagtcagactacagcttagggataatgcaaaggagctgggtaacggctgtttcgaattctatcacaaatgcgataacgaatgtatggaaagtgtgagaaatgggacgtatgactaccctcagtattcagaagaagcaagattaaaaagagaagaaataagcggagtgaaattagaatcaataggaacttaccagatactgtcaatttactcaacagcggctagttccctagcactggcaatcatgatggctggtctttctttatggatgtgctccaatgggtcgttacaatgcagaatttgcatttaa
EPI2702212   atggagaacatagtactacttcttgcaatagttagccttgttaaaagtgatcagatctgcattggttaccatgcaaacaattcgacagagcaagttgacacgataatggaaaagaacgtcactgttacacatgcccaagacatactggaaaaaacacacaacgggaagctctgtgatctaaatggggtgaagcctctgattttaaaggattgtagtgtagctggatggctcctcggaaacccaatgtgcgacgaattcatcagagtgccggaatggtcctacatagtggagcgggctaacccagctaatgacctctgttacccagggagcctcaatgactatgaagaactgaaacacatgttgagcagaataaatcattttgagaagattctgatcatccccaagagttcctggccaaatcatgaaacatcactaggggtgagcgcagcttgtccataccagggagcgccctcctttttcagaaatgtggtgtggcttatcaaaaagaacgatgcatacccaacaataaagataagctacaataataccaatcgggaagatctcttgatactgtgggggattcatcattccaacaatgcagaagagcagacaaatctctacaaaaacccaaccacctacatttcagttggaacatcaactttaaaccagaggttggcaccaaaaatagctactagatcccaagtaaacgggcaacgtggaagaatggacttcttctggacaatcttaaaaccagatgatgcaatccatttcgagagtaatggaaatttcattgctccagaatatgcatacaaaattgtcaagaaaggggactcaacaattatgaaaagtggagtggaatatggccactgcaacaccaaatgtcaaaccccagtaggtgcgataaattctagtatgccattccacaacatacatcctctcaccattggggaatgccccaaatacgtgaagtcaaacaagttggtccttgcgactgggctcagaaatagtcctctaagagaaaagagaagaaaaagaggcctgtttggggcgatagcagggtttatagagggaggatggcagggaatggttgatggttggtatgggtaccatcatagcaatgagcaggggagtgggtacgctgcggacaaagaatccacccaaaaggcaatagatggagttaccaataaggtcaactcaatcattgacaaaatgaacactcaatttgaggcagttggaagggagtttaataacttagaaaggaggatagagaatttgaacaagaaaatggaagacggattcctagatgtctggacctataatgctgaacttctagttctcatggaaaacgagaggactctagatttccatgattcaaatgtcaagaacctttacgacaaagtcagattacagcttagggataatgcaaaggagctgggtaacggctgtttcgaattctatcacaaatgtgataatgaatgtatggaaagtgtgagaaatgggacgtatgactaccctcagtattcagaagaagcaagattaaaaagagaagaaataagcggagtgaaattagaatcagtaggaacttaccagatactgtcaatttattcaacagcggcaagttccctagcactggcaatcatgatggctggtctatctttatggatgtgctccaatgggtcgttacagtgcagaatttgcatttag
EPI2614158   atggagaacatagtactacttcttgcaatagttagccttgttaaaagtgatcagatttgcattggttaccatgcaaacaattcgacagagcaagttgacacgataatggaaaagaacgtcactgttacacatgcccaagacatactggaaaaaacacacaacgggaagctctgtgatttaaatggggtgaagccactgattttaaaggattgtagtgtagctggatggctcctcggaaacccaatgtgcgacgaattcatcagagtgccggaatggtcctacatagtggagcgggctaacccagctaatgacctctgttacccagggagcctcaatgactatgaagaactgaaacacatgttgagcagaataaatcattttgagaagattcagatcattcccaagagttcctggccaaatcatgaaacatcactaggggtgagcgcagcttgtccataccagggaacgccctcctttttcagaaatgtggtgtggcttatcaaaaagaatgatgcatacccaacaataaagataagctacaataatactaatcgggaagatctattgatactgtgggggattcatcattccaacaatgcagaagagcagacaaatctctacaaaaacccaaccacctacatttcagttggaacatcaactttaaaccagaggttggcaccaaaaatagctactagatcccaagtaaacgggcaacgtggaagaatggatttcttctggacaatcttaaaaccagatgatgcaatccatttcgagagtaacggaaatttcattgctccagaatatgcatacaaaattgtcaagaaaggggactcaacaattatgaaaagtggagtggaatatggccactgcaacaccaaatgtcaaaccccagtaggtgcgataaattctagtatgccattccacaacatacatcctctcaccattggggaatgccccaagtacgtgaagtcaaacaagttggtccttgcgactgggctcagaaatagtcctctaagagaaaagagaagaaaaagaggtctgtttggggcgatagcagggtttatagagggaggatggcagggaatggttgatggttggtatgggtaccatcatagcaatgagcaggggagtgggtacgctgcggacaaagaatccacccaaaaggcaatagatggagttaccaataaggtcaactcaatcattgacaaaatgaacactcaatttgaggcagttggaagggagtttaataacttagaaaggaggatagagaatttgaacaagaaaatggaagacggattcctagatgtctggacctataatgctgaacttctagttctcatggaaaacgagaggactctagatttccatgattcaaatgtcaagaacctttacgacaaagtcagattacagcttagggataatgcaaaggagctgggtaacggctgtttcgaattctatcacaaatgtgataatgaatgtatggaaagtgtgagaaatgggacgtatgactaccctctgtattcagaagaagcaagattaaaaagagaagaaataagcggagtgaaattagaatcagtaggaacttaccagatactgtcaatttattcaacagcggcaagttccctagcactggcaatcatgatggctggtctatctttatggatgtgctccaatgggtcgttacaatgcagaatttgcatttag
EPI3298924   atggagaacatagtactacttcttgcaatagttagccttgttaaaagtgatcagatttgcattggttaccatgcaaacaattcgacagagcaagttgacacgataatggaaaagaacgtcactgttacacatgcccaagacatactggaaaaaacacacaacgggaaactctgtgatctaaatggggtgaagcctctgattttaaaggattgtagtgtagctggatggctcctcggaaacccaatgtgcgacgaattcatcagagtgccggaatggtcctacatagtggagcgggctaacccagctaatgacctctgttacccagggagcctcaatgactatgaagaactgaaacacatgttgagcagaataaatcattttgagaagattctgatcattcccaagagttcctggccaaatcatgaaacatcactaggggtgagcgcagcttgtccataccagggagcgccctcctttttcagaaatgtggtgtggcttatcaaaaaggacgatgcatacccaacaataaagataagctacaataataccaatcgggaagatctcttgatactgtgggggattcatcattccaacaatgcagaagagcagacaaatctctacaaaaacccaaccacctacatttcagttggaacatcaactttaaaccagaggttggcaccaaaaatagctactagatcccaagtaaacgggcaacgtggaagaatggacttcttctggacaatcttaaaaccagatgatgcaatccatttcgagagtaatggaaatttcattgctccagaatatgcatacaaaattgtcaagaaaggggactcaacaattatgaaaagtggagtggaatatggccactgcaacaccaaatgtcaaaccccagtaggtgcgataaattctagtatgccattccacaacatacatcctctcaccattggggaatgccccaaatacgtgaagtcaaacaagttggtccttgcgactgggctcagaaatagtcctctaagagaaaagagaagaaaaagaggcctgtttggggcgatagcagggtttatagagggaggatggcagggaatggttgatggttggtatgggtaccatcatagcaatgagcaggggagtgggtacgctgcggacaaagaatccacccaaaaggcaatagatggagttaccaataaggtcaactcaatcattgacaaaatgaacactcaatttgaggcagttggaagggagtttaataacttagaaaggaggatagagaatttgaacaagaaaatggaagacggattcctagatgtctggacctataatgctgaacttctagttctcatggaaaacgagaggactctagatttccatgattcaaatgtcaagaacctttacgacaaagtcagattacagcttagggataatgcaaaggagctgggtaacggctgtttcgaattctatcacaaatgtgataatgaatgtatggaaagtgtgagaaatgggacgtatgactaccctcagtattcagaagaagcaagattaaaaagagaagaaataagcggagtgaaattagaatcagtaggaacttaccagatactgtcaatttattcaacagcggcaagttccctagcactggcaatcatgatggctggtctatctttatggatgtgctccaatgggtcgttacagtgcagaatttgcatttag
EPI2325722   atggagaacatagtacttcttcttgcaatagttagccttgttaaaagtgatcagatttgcattggttaccatgcaaacaattcgacagaacaggttgacacgataatggaaaagaacgtcactgttacacatgcccaagacatactggaaaaaacacacaacgggaagctctgtgatttaaatggggtgaagcctctgattttaaaggattgtagtgtagctggatggctcctcggaaacccaatgtgcgacgaattcatcagagtgccggaatggtcctacatagtggagcgggctaatccagctaatgacctctgttacccagggagcctcaatgactatgaagaactgaaacacctgttgagcagaataaatcattttgagaagattcttatcatacccaagagttcttggccaaatcatgaaacatcactaggggtgagcgcagcttgtccataccagggagcgccctcctttttcagaaatgtggtgtggcttatcaaaaagaacgatgcatacccaacaataaagataagctacaataataccaatagggaagatctcttgatactgtgggggattcatcattccaacaatgcagaagaacagacaaatctctataaaaacccaaccacctacatttcagttggaacatcaactttaaaccagaggttggtaccaaaaatagctactagatcccaagtaaacgggcaacgtggaagaatggacttcttctggacaattttaaaaccagatgatgcaatccatttcgagagtaatggaaatttcattgctccagaatatgcatacaaaattgtcaagaaaggggactcaacaattatgaaaagtggagtggaatatggccactgcaacaccaaatgtcaaaccccagtaggagcgataaattctagtatgccattccacaatatacatcctctcaccattggggaatgccccaaatacgtgaagtcaaacaagttggtccttgcgactgggctcagaaatagtcctctaagagaaaagagaagaaaaagaggcctgtttggggcgatagcagggtttatagagggaggatggcagggaatggttgatggttggtatgggtaccatcatagcaatgagcaggggagtgggtatgctgcagacaaagaatctacccaaaaggcaatagatggagttaccaataaggtcaactcaatcattgacaaaatgaacactcaatttgaggcagttggaagggagtttaataacttagaaaggaggatagagaatttgaacaagaaaatggaagacggattcctagatgtctggacctataatgctgaacttctagttctcatggaaaacgagaggactctagatttccatgattcaaatgtcaagaacctttacgacaaagtcagactacagcttagggataatgcaaaggagctgggtaatggctgtttcgaattctatcacaaatgcgataatgaatgtatggaaagtgtgagaaatgggacgtatgactaccctcagtattcagaagaagcaaggttaaaaagagaagaaataagcggagtgaaattagaatcaataggaatttaccagatactgtcaatttattcaacagcggcgagttccctagcactggcaatcatgatagctggtctatctttatggatgtgctccaatgggtcgttacagtgcagaatttgcatttag
EPI2614150   atggaaaacatagtacttcttcttgcaataattagccttgttaaaagtgatcagatttgcattggttaccatgcaaacaattcgacagagcaggttgacacgataatggaaaagaacgtcaccgttacacatgcccaagacatactggaaaaagcacacaacgggaagctctgtgatctaaatggagtgaagcctctgattttaaaggattgtagtgtagctggatggctcctcggaaacccaatgtgcgacgaattcatcagagtgccggaatggtcctacatagtggagcgggccaatccagctaatgacctctgttacccagggagcctcaacgactacgaagaactgaaacacctgttgagcagaataaatcactttgagaagattctgatcatccccaagagttcctggccaaatcatgaaacatcactaggggtgagcgcagcttgtccataccagggagcgccctcctttttcagaaatgtggtgtggctcatcaaaaagaacgatgcatacccaacaataaagataagctacaataatactaatcgggaagatctcttgatactgtgggggattcatcattccaacaatgcagaagagcagacaaatctctataaaaatccaaccacctacatttcagttggaacatcaactttaaaccagaggttggtaccaaaaatagctactagatcccaagtaaacgggcaacgtggaagaatggacttcttctggacaattttaaaaccagatgatgccatccatttcgagagtaatggaaatttcattgctccagaatatgcatacaaaattgtcaagaaaggggactcaacaattatgaaaagtggagtggaatatggccactgcaacaccaaatgtcaaaccccagtaggagcgataaattctagtatgccattccacaacatacatcctctcaccattggggaatgccccaaatacgtgaaatcaaacaagttggtccttgcgactgggctcagaaatagtcctctaagagaaaggagaagaaaaagaggcctgtttggggcgatagcagggtttatagagggaggatggcagggaatggttgatggttggtatgggtaccatcatagcaatgagcaggggagtgggtacgctgcagacaaagaatccacccaaaaggcaatagatggagttaccaataaggtcaactcaatcattgacaaaatgaacactcaatttgaggcagttggaagggagtttaataacttagaaaggaggatagagaatttgaacaagaaaatggaagacggattcctagatgtctggacctataatgctgaacttctagttctcatggaaaacgagaggactctagatttccatgattcaaatgtcaagaacctttacgacaaagtcagactacagcttagggataatgcaaaggagctgggtaatggctgtttcgaattctatcacaaatgcgatgatgaatgtatggaaagtgtgagaaatgggacgtatgactaccctcagtattcagaagaagcaagattaaaaagagaagaaataagcggagtgaaattagaatcaataggaacttaccagatactgtcaatttattcaacagcggcgagttccctagcactggcaatcatgatggctggtctatctttatggatgtgctccaatgggtcgttacagtgcagaatttgcatttag
EPI2263907   atggagaacatagtactacttcttgcaatagttagccttgttaaaagtgatcagatttgcattggttaccatgcaaacaattcgacagagcaagttgacacgataatggaaaagaacgtcactgttacacatgcccaagacatactggaaaaaacacacaacgggaagctctgtgatctaaatggggtgaagccactgattttaaaggattgtagtgtagctggatggctcctcggaaacccaatgtgcgacgaattcatcagagtgccggaatggtcctacatagtggagcgggctaacccagctaatgacctctgttacccagggagcctcaatgactatgaagaactgaaacacatgttgagcagaataaatcattttgagaaaattctgatcattcccaagagttcctggccaaatcatgaaacatcactaggggtgagcgcagcttgtccataccagggagcgccctcctttttcagaaatgtggtgtggcttatcaaaaagaacgatgcatacccaacaataaagataagctacaataataccaatcgggaagatctcttgatactgtgggggattcatcattccaacaatgcagaggagcagacaaatctctacaaaaacccaaccacctacgtttcagttggaacatcaactttaaaccagaggttggcaccaaaaatagctactagatcccaagtaaacgggcaacgtggaagaatggacttcttctggacaatcttaaaaccagatgatgcaatccatttcgagagtaatggaaatttcattgctccagaatatgcatacaaaattgtcaagaaaggggactcaacaattatgaaaagtggagtggaatatggccactgcaacaccaaatgtcaaacccccgtaggtgcgataaattctagtatgccattccacaacatacatcctctcaccattggggaatgccccaaatacgtgaagtcaaacaagttggtccttgcgactgggctcagaaatagtcctctaagagaaaagagaagaaaaagaggcctgtttggggcgatagcagggtttatagagggaggatggcagggaatggttgatggttggtatgggtaccatcatagcaatgagcaggggagtggatacgctgcggacaaagaatccacccaaaaggcaatagatggagttaccaataaggtcaactcaatcattgacaaaatgaacactcaatttgaggcagttggaagggagtttaataatttagaaaggaggatagagaatttgaacaagaaaatggaagacggattcctagatgtctggacctataatgctgaacttctagttctcatggaaaacgagaggactctagatttccatgattcaaatgtcaagaacctttacgacaaagtcagattacagcttagggataatgcaaaggagctgggtaacggctgtttcgaattctatcacaaatgtgataatgaatgtatggaaagtgtgagaaatgggacgtatgactaccctcagtattcagaagaagcaagattaaaaagagaagaaataagcggagtgaaattagaatcagtaggaacttaccagatactgtcaatttattcaacagcggcaagttccctagcactggcaatcatgatggctggtctatctttatggatgtgctccaatgggtcgttacagtgcagaatttgcatttag
EPI2856974   atggagaacatagtactacttattgcaatagttagccttgttaaaagtgatcagatttgcattggttaccatgcaaacaattcgacagagcaagttgacacgataatggaaaagaacgtcactgttacacatgcccaagacatactggaaaaaacacacaacgggaagctatgcgacctaaatggggtgaagccactgattttaaaggactgcagtgtagctggatggctcctcggaaacccaatgtgcgacgaattcatcagagtgccggaatggtcttacatagtggagcgggctaacccagctaatgacctctgttacccagggagcctcaatgactatgaagaactgaaacacatgttgagcagaataaatcattttgagaagattcagatcattcccaagagttcctggccaaatcatgaaacatcactaggggtgagcgcagcttgtccataccagggagcaccctcctttttcagaaatgtggtgtggcttatcaaaaagaacgatgcatacccaacaataaagataagctacaacaatactaatcgggaagatctcttgatactgtgggggattcatcattccaacaatgcagaagagcagacaaatctctacaaaaacccaatcacctacatttcagttggaacatcaactttaaaccagaggttggcaccaaaaatagctactagatcccaagtaaacgggcaacgtggaagaatggacttcttctggacaatcttaaaaccagatgatgcaatccatttcgagagtaacggaaatttcattgctccagaatatgcatacaaaattgtcaagaaaggggactcaacaattatgaaaagtggagtggaatatggccactgcaacaccaaatgtcaaaccccagtaggtgcgataaattctagtatgccattccacaacatacatcctctcaccattggggaatgccccaaatacgtgaaatcaaacaagttggtccttgcgactgggctcagaaatagtcctctaagagaaaagagaagaaaaagaggtctgtttggggcgatagcagggtttatagagggaggatggcagggaatggttgatggttggtatgggtaccatcatagcaatgagcaggggagtgggtacgctgcggacaaagaatccacccaaaaggcaatagatggagttaccaataaggtcaactcaatcattgacaaaatgaacactcaatttgaggcagttggaagggagtttaataacttagaaaggaggatagagaatttgaacaagaaaatggaagacggattcctagatgtctggacctataatgctgaacttctagttctcatggaaaacgagaggactctagatttccatgattcaaatgtcaagaacctttacgacaaagtcagattacagcttagggataatgcaaaggagctgggtaacggctgtttcgaattctatcacaaatgtgataatgaatgtatggaaagtgtgagaaatgggacgtatgactaccctcagtattcagaagaagcaagattaaaaagagaagaaataagcggagtgaaattagaatcagtaggaacttaccagatactgtcaatttattcaacagcggcaagttccctagcactggcaatcatgatggctggtctatctttatggatgtgctccaatgggtcgttgcaatgcagaatttgcatttag
EPI2191069   atggagaacatagtacttcttcttgcaatagttagcattgttaagagtgatcagatttgcattggttaccatgcaaataattcgacagagcaggttgacacgataatggaaaagaacgtcactgttacacatgcccaagacatactggaaaaaacacacaacgggaagctctgtgatttaaatggggtgaagcctctgattttaaaggattgtagtgtagctggatggctcctcggaaacccaatgtgcgacgaattcatcagagtgccggagtggtcctacatagtggagagggctaatccagctaatgacctctgttacccagggagcctcaatgactatgaagaactgaaacacctgttgagcagaataaatcattttgagaagattcttatcatccccaagagttcctggccaaatcatgaaacatcactaggggtgagcgcagcttgtccataccagggagcgccctcctttttcagaaatgtggtgtggcttatcaaaaagaacgatgcatacccaacaataaagataagctacaataataccaatcgggaagatctcttgatactgtgggggattcatcattccaacaatgcagaagaacagacaaatctctataaaaacccaaccacctacatttcagttggaacatcaactttaaaccagaggttggtaccaaaaatagctactagatcccaagtaaacggtcaacgtggaagaatggacttcttctggacaattttaaaaccagatgatgcaatccatttcgagagtaatggaaatttcattgctccagaatatgcatataaaattgtcaagaaaggggactcaacaattatgaaaagtggagtggaatatggccactgcaacaccaaatgtcaaaccccagtaggagcgataaattctagtatgccattccacaacatacatcctctcaccattggggaatgccccaaatatgtgaagtcaaacaagttggtccttgcgactgggctcagaaatagtcctctaagagaaaagagaagaaaaagaggcctgtttggggcgatagcagggtttatagagggaggatggcagggaatggttgatggttggtatggataccatcatagcaatgagcaggggagtgggtacgctgcagacaaagaatccacccaaaaggcaatagatggagttaccaataaggtcaactcaatcattgacaaaatgaacactcaatttgaggcagttggaagggagtttaataacttagaaaggaggatagagaatttgaacaagaaaatggaagacggattcctagatgtctggacctataatgctgaacttctagttctcatggaaaacgagaggactctagatttccatgattcaaatgtcaagaacctttacgacaaagtcagactacagcttagggataatgcaaaggagctgggtaatggctgtttcgaattctatcacaaatgcgataatgaatgtatggaaagtgtgagaaatgggacgtatgactaccctcagtattcagaagaagcaagattaaaaagagaagaaataagcggagtgaaattagaatcaataggaacttaccagatactgtcaatttattcaacagcggcaagttccctagcactggcaatcatgatagctggtctatctttatggatgtgctccaatgggtcgttacaatgcagaatttgcatttag
EPI3305624   atggagaacatagtactacttattgcaacagttagccttgttaaaagtgatcagatttgcattggttaccatgcaaacaattcgacagagcaagttgacacgataatggaaaagaacgtcactgttacacatgcccaagacatactggaaaaaacacacaacgggaagctctgtgatctaaatggggtgaagcctctgattttaaaggattgtagtgtagctggatggctcctcggaaacccaatgtgcgacgaattcatcagagtgccggaatggtcctacatagtggagcgggctaatccagctaatgacctctgttacccagggagcctcaatgactatgaagaactgaaacacatgttgagcagaataaatcattttgagaagattctgatcatccccaagagttcctggccaaatcatgaaacatcactaggggtgagcgcggcttgtccataccagggagcaccctcctttttcagaaatgtggtgtggcttatcaaaaagaacgatgcatacccaacaataaagataagctacaataataccaatcgggaagatctcttgatactgtgggggattcatcattccaacaatgcagaagagcagacaaatctctacaaaaacccaaccacctacatttcagttggaacatcaactttaaaccagaggttggcaccaaaaatagctactagatcccaagtaaacgggcaacgtggaagaatggacttcttctggacaatcttaaaaccagatgatgcaatccatttcgagagtaatggaaatttcattgctccagaatatgcatacaaaattgtcaagaaaggggactcaacaattatgaaaagtggagtggaatatggccactgcaacaccaaatgtcaaaccccagtaggagcgataaattctagtatgccattccacaacatacatcctctcaccattggggaatgccccaaatacgtgaagtcgaacaagttggtccttgcgactgggctcagaaatagtcctctaagagaaaagagaagaaaaagaggcctgtttggggcgatagcagggtttatagagggaggatggcagggaatggttgatggttggtatgggtaccatcatagcaatgagcaggggagtgggtacgctgcggacaaagaatccacccaaaaggcaatagatggagttaccaataaggtcaactcaatcattgacaaaatgaacactcaatttgaggcagttggaagggagtttaataacttagaaaggaggatagagaatttgaacaagaaaatggaagacggattcctagatgtctggacctataatgctgaacttttagttctcatggaaaacgagaggactctagatttccatgattcaaatgtcaagaacctttacgacaaagtcagactacagcttagggataatgcaaaggagctgggtaacggctgtttcgaattctatcacaaatgtgataatgaatgtatggaaagtgtgagaaatgggacgtatgactaccctcagtattcagaagaagcaagattaaaaagagaagaaataagcggagtgaaattagaatcagtaggaacttaccagatactgtcaatttattcaacagcggcaagttccctagcactggcaatcatgatggctggtctatctttatggatgtgctccaatgggtcgttacagtgcagaatttgcatttag
EPI3571278   ??????????????????????????????????gccttgttaaaagtgatcagatttgcattggttaccatgcaaacaattcgacagagcaagttgacacgataatggaaaagaacgtcactgttacacatgcccaagacatactggaaaaaacacacaacgggaagctatgcgacctaaatggggtgaagccactgattttaaaggactgcagtgtagctggatggcttctcggaaacccaatgtgcgacgaattcatcagagtgccggaatggtcttacatagtggagcgggctaacccagctaatgacctctgttacccagggagcctcaatgactatgaagaactgaaacacatgttgagcagaataaatcattttgagaagattcagatcattcccaagagttcctggccaaatcatgaaacatcactaggggtgagcgcagcttgtccataccagggagcaccctcctttttcagaaatgtggtgtggcttatcaaaaagaacgatgcatacccaacaataaagataagctacaataatactaatcgggaagatctcttgatactgtgggggattcatcattccaacaatgcagaagagcagacaaatctctacaaaaacccaatcacctacatttcagttggaacatcaactttaaaccagaggttggcaccaaaaatagctactagatcccaagtaaacgggcaacgtggaagaatggacttcttctggacaatcttaaaaccagatgatgcaatccatttcgagagtaacggaaatttcattgctccagaatatgcatacaaaattgttaagaaaggggactcgacaattatgaaaagtggagtggaatatggccattgcaataccaaatgtcaaaccccagtaggtgcgataaattctagtatgccatttcacaacatacatcctctcaccattggggaatgccccaaatacgtgaaatcaaacaagttggtccttgcgactgggctcagaaatagtcctctaagagaaaagagaagaaaaagaggtctgtttggggcgatagcagggtttatagagggaggatggcagggaatggttgatggttggtatgggtaccatcatagcaatgagcaggggagtgggtacgctgcggacaaagaatccacccaaaaggcaatagatggagttaccaataaggtcaactcaatcattgacaaaatgaacactcaatttgaggcagttggaagggagtttaataacttagaaaggaggatagagaatttgaacaagaaaatggaagacggattcctagatgtctggacatataatgctgaacttctagttctcatggaaaacgagaggactctagatttccatgattcaaatgtcaagaacctttacgacaaagtcagattacagcttagggataatgcaaaggagctgggtaacggctgtttcgaattctatcacaaatgtgataatgaatgtatggaaagtgtgagaaatgggacgtatgactaccctcagtattcagaagaagcaagattaaaaagagaagaaataagcggagtgaaattagaatcagtaggaacttaccagatactgtcaatttattcaacagcggcaagttccctagcactggcaatcatgatggctggtctatctttatggatgtgctccaatgggtcgttacaatgcagaatttgcatttag
EPI3649414   atggagaacatagtactacttcttgcaatagttagccttgttaaaagtgatcagatttgcattggttaccatgcaaacaattcgacagagcaagttgacacgataatggaaaagaacgtcactgttacacatgcccaagacatactggaaaaaacacacaacgggaagctatgcgacctaaatggggtgaagccactgattttaaaggactgcagtgtagctggatggctcctcggaaacccaatgtgcgacgaattcatcagagtgccggaatggtcttacatagtggagcgggctaacccagctaatggcctctgttacccagggagcctcaatractatgaagaactgaaacacatgttaagcagaataaatcattttgagaagactcagatcattcccaagagttcctggccaaatcatgaaacatcactaggggtgagcgcagcttgtccataccagggagcaccctcctttttcagaaatgtggtgtggcttatcaaaaagaacgatgcatacccaacaataaagataagctacaataatactaatcgggaagatctcttgatactgtgggggattcatcattccaacaatgcagaagagcagacaaatctctacaaaaacccaatcacctacatttcagttggaacatcaactttaaaccagaggttagcaccaaaaatagctactagatcccaagtaaacgggcaacgtggaagaatggacttcttctggacaatcttaaaaccagatgatgcaatccatttcgagagtaacggaaatttcattgctccagaatatgcatacaaaattgttaagaaaggggactcgacaattatgaaaagtggagtggaatatggccattgcaacaccaaatgtcaaaccccagtaggtgcgataaattctagtatgccatttcacaacatacatcctctcaccattggggaatgccccaaatacgtgaaatcaaacaagttggtccttgcgactgggctcagaaataatcctctaagagaaaagagaagaaaaagaggtctgtttggggcgatagcagggtttatagagggaggatggcagggaatggttgatggttggtatgggtaccatcatagcaatgagcaggggagtgggtacgctgcggacaaagaatccacccaaaaggcaatagatggagttaccaataaggtcaactcaatcattgacaaaatgaacactcaatttgaggcagttggaagggagtttaataacttagaaaggaggatagagaatttgaacaagaaaatggaagacggattcctagatgtctggacatataatgctgaacttctagttctcatggaaaacgagaggactctagatttccatgattcaaatgtcaagaacctttacgacaaagtcagattacagcttagggataatgcaaaggagctgggtaacggctgtttcgaattctatcacaaatgtgataatgaatgtatggaaagtgtgagaaatgggacgtatgactaccctcagtattcagaagaagcaagattaaaaagagaagaaataagcggagtgaaattagaatcagtaggaacttaccagatactgtcaatttattcaacagcggcaagttccctagcactggcaatcatgatggctggtctatctttatggatgtgctccaatgggtcgttacaatgcagaatttgcatttag
EPI2671566   atggagaacatagtacttcttcttgcaatagttagccttgttaaaagtgatcagatttgcattggttaccatgcaaataattcgacagagcaggttgacacgataatggaaaagaacgtcactgttacacatgcccaagacatactggaaaaaacacacaacgggaagctctgtgatttaaatggggtgaagcctctgattttaaaggattgtagtgtagctggatggctcctcggaaacccaatgtgcgacgaattcatcggagtgccggaatggtcctacatagtggagcgggctaatccagctaatggcctctgttacccagggagcctcaatgactatgaagaactgaaacacctgttgagcagaataaatcattttgagaagattcttatcatccccaagagttcctggccaaatcatgaaacatcactaggggtgagcgcagcttgtccataccagggagcgccctcctttttcagaaatgtggtgtggcttatcaaaaagaacgatgcatacccaacaataaagataagctacaataatacaaatcgggaagatctcttgatactgtgggggattcatcattccaacaatgcagaagaacagacaaatctctataaaaacccaaccacctacatttcagttggaacatcaactttaaaccagaggttggtaccaaaaatagctactagatcccaagtaaacgggcaacgtggaagaatggacttcttctggacaattttaaaaccagatgatgcaatccatttcgagagtaatggaaatttcattgctccagaatatgcatataaaattgtcaagaaaggggactcaacaattatgaaaagtggagtggaatatggccattgcaacaccaaatgtcaaaccccagtaggagcgataaattctagtatgccattccacaacatacatcctctcaccattggggaatgccccaaatacgtgaartcaaacaagttggtccttgcgactgggctcagaaatagtcctctaagagaaaagagaagaaaaagaggcctgtttggggcaatagcagggtttatagagggaggatggcagggaatggttgatggttggtatgggtaccatcatagcaatgagcaggggagtgggtacgctgcggacaaagaatccacccaaaaggcaatagatggagttaccaataaggtaaactcaatcattgacaaaatgaacactcaatttgaggcagttggaagggagtttaataacttagaaaggaggatagagaatttgaacaagaaaatggaagacggattcctagatgtctggacctacaatgctgaactcctagttctcatggaaaacgagaggactttagatttccatgattcaaatgtcaagaacctttacgacaaagtcagactacagcttagggataatgcaaaggagctgggtaatggctgtttcgaattctatcacaagtgcgataatgaatgtatggaaagtgtgagaaatgggacgtatgactaccctcagtattcagaagaagcaagattaaaaagagaagaaataagcggagtgaaattagaatcaataggaacttaccagatactgtcaatttattcaacagcggcgagttccctagcactggcaatcatgatagctggtctatctttatggatgtgctccaatgggtcgttacagtgcagaatttgcatttag
EPI2191061   atggagaacatagtacttcttcttgcaatagttagccttgttaaaagtgatcagatttgcattggttaccatgcaaacaattcgacagagcaggttgacacgataatggaaaagaacgtcactgttacacatgcccaagacatactggaaaaaacacacaacgggaagctctgtgatttaaatggggtgaagcctctgattttaaaggattgtagtgtagctggatggctcctcggaaacccaatgtgcgacgaattcatcagagtgccggaatggtcctacatagtggagcgggctaatccagctaatgacctctgttacccagggagcctcaatgactatgaagaactgaaacacctgttgagcagaataaatcattttgagaagattcttatcatccccaagagttcctggccaaatcatgaaacatcactaggggtgagcgcagcttgtccataccagggagcgccctcctttttcagaaatgtggtgtggcttatcaaaaagaacgatgcatacccaacaataaagataagctacaataataccaatcgggaagatctcttgatactgtgggggattcatcattccaacaatgcagaagaacagacaaatctctataaaaacccaaccacctacatttcagttggaacatcaactttaaaccagaggttggtaccaaaaatagctactagatcccaagtaaacgggcaacgtggaagaatggacttcttctggacaattttaaaaccagatgatgcaatccatttcgagagtaatggaaatttcattgctccagaatatgcatataaaattgtcaagaaaggggactcaacaattatgaaaagtggagtggaatatggccactgcaacaccaaatgtcaaaccccagtaggagcgataaattctagtatgccattccacaacatacatcctctcaccattggggaatgccccaaatacgtgaagtcaaacaagttggtccttgcgactgggctcagaaatagtcctctaagagaaaagagaagaaaaagaggcctgtttggggcgatagcagggtttatagagggaggatggcagggaatggttgatggttggtatgggtaccatcatagcaatgagcaggggagtgggtacgctgcagacaaagaatccacccaaaaggcaatagatggagttaccaataaggtcaactcaatcatcgacaaaatgaacactcaatttgaggcagttggaagggagtttaataacttagaaaggaggatagagaatttgaacaagaaaatggaagacggattcctagatgtctggacctataatgctgaacttctagttctcatggaaaacgagaggactctagatttccatgattcaaatgtcaagaatctttacgacaaagtcagactacagcttagggataatgcaaaggagctgggtaatggctgtttcgaattctatcacaaatgcgataatgaatgtatggaaagtgtgagaaatgggacgtatgactaccctcagtattcagaagaagcaagattaaaaagagaagaaataagcggagtgaaattagaatcaataggaacttaccagatactgtcaatttattcaacagcggcgagttccctagcactggcaatcatgatagctggtctatctttatggatgtgctccaatgggtcgttacagtgcagaatttgcatttag
EPI2540616   atggagaacatagtacttcttcttgcaatagttagccttgttaaaagtgatcagatttgcattggttaccatgcaaacaattcgacagagcaagttgacacgataatggaaaagaacgtcactgttacacatgcccaagacatactggaaaaaacacacaacgggaagctctgtgatctaaatggggtgaagcctctgattttaaaggattgtagtgtagctggatggctcctcggaaacccaatgtgcgacgaattcatcagagtgccggaatggtcctacatagtggagagggctaatccgactaatggcctctgttacccagggagcctcaatgactatgaagaattgaaacacctgttgagcagaataaatcattttgagaagattctgatcatccccaagagttcctggccaaatcatgaaacatcactaggggtgagtgcagcttgtccataccagggagcgccctcctttttcagaaatgtggtgtggcttatcaaaaagaacgatgcatacccaacaataaagataagctacaataataccaatcgggaagatctcttgatactgtgggggattcatcatcccaacaatgcagaagagcagacaaatctctacaaaaacccaaccacctacatttcagttggaacatcaactttaaaccagaggttggtaccaaaaatagctactagatcccaagtaaacgggcaacgtggaagaatggacttcttctggacaattttaaaaccggatgatgcaatccatttcgagagtaatggaaatttcattgctccagaatatgcatacaaaattgtcaagaaaggggactcaacaattatgaaaagtggagtggaatatggccactgcaacaccaaatgtcaaaccccagtaggagcgataaattctagtatgccattccacaacatacatcctctcaccattggggaatgccccaaatacgtgaagtcaaacaagttggtccttgcgactgggctcagaaatagtcctctaagagaaaggagaagaaaaagaggcctatttggggcgatagcagggtttatagagggaggatggcagggaatggttgatggttggtatgggtaccatcatagcaatgagcaggggagtgggtacgctgcagataaagaatccacccaaaaggcaatagatggagttaccaataaggtcaactcaataattgacaaaatgaacactcaatttgaggcagttggaagggagtttaataacttagaaaggaggatagagaatttgaacaagaaaatggaagacggattcctagatgtatggacctataatgctgaacttctagttctcatggaaaatgagaggactctagatttccatgattcaaatgtcaagaacctttacgacaaagtcagactacagcttagggataatgcaaaggagctgggtaacggctgtttcgaattctatcacaaatgcgataacgaatgtatggaaagtgtgagaaatgggacgtatgactaccctcagtattcagaagaagcaagattaaaaagagaagaaataagcggagtgaaattagaatcaataggaacttaccagatactgtcaatttattcaacagcggcgagttccctagcactggcaatcatgatggctggtctttctttatggatgtgctccaatgggtcgttacagtgcagaatttgcatttaa
EPI1958457   atggagaacatagtacttcttcttgcaatagttagccttgttaaaagtgatcggatttgcattggttaccatgcaaacaattcgacagagcaggttgacacgataatggaaaagaacgtcactgttacacatgcccaagacatactggaaaaaacacacaacgggaagctctgtgatttaaatggggtgaagcctctgattttaaaggattgtagtgtagctggatggctcctcggaaacccaatgtgcgacgaattcatcagagtgccggaatggtcctacatagtggagcgggctaatccagctaatgacctctgttacccagggagcctcaatgactatgaagaactgaaacacctgttgagcagaataaatcattttgagaagattcttatcatccccaagagttcctggccaaatcatgaaacatcactaggggtgagcgcagcttgtccataccagggagcgccctcctttttcagaaatgtggtgtggcttatcaaaaagaacgatgcatatccaacaataaagataagctacaataataccaatcgggaagatctcttgatactgtgggggattcatcattccaacaatgcagaagaacagacaaatctctataaaaacccaaccacctacatttcagttggaacatcaactttaaaccagaggttggtaccaaaaatagctactagatcccaagtaaacgggcaacgtggaagaatggacttcttctggacaattttaaaaccagatgatgcaatccatttcgagagtaatggaaatttcattgctccagaatatgcatataaaattgtcaagaaaggggactcaacaattatgaaaagtggagtggaatatggccactgcaacaccaaatgtcaaaccccagtaggagcgataaattctagtatgccattccacaacatacatcctctcaccattggggaatgccccaaatacgtgaagtcaaacaagttggtccttgcgactgggctcagaaatagtcctctaagagaaaagagaagaaaaagaggcctgtttggggcgatagcagggtttatagagggaggatggcagggaatggttgatggttggtatgggtaccatcatagcaatgagcaggggagtgggtacgctgcagacaaagaatccacccaaaaggcaatagatggagttaccaataaggtcaactcaatcattgacaaaatgaacactcaatttgaggcagttggaagggagtttaataacttagaaaggaggatagagaatttgaacaagaaaatggaagacggattcctagatgtctggacctataatgctgaacttctagttctcatggaaaacgagaggactctagatttccatgattcaaatgttaagaacctttacgacaaagtcagactacagcttagggataatgcaaaggagctgggtaatggctgtttcgaattctatcacaaatgcgataatgaatgtatggaaagtgtgagaaatgggacgtatgactaccctcagtattcagaagaagcaagattaaaaagagaagaaataagcggagtgaaattagaatcaataggaacttaccagatactgtcaatttattcaacagcggcgagttccctagcactggcaatcatgatagctggtctatctttatggatgtgctctaatgggtcgttacagtgcagaatttgcatttag
EPI3571270   ???????????????????????????????????????????????????????????????????????????????????????????????????????????????????????????????????????????????????????????????????????????????????????????????????????????????????????tgtagctggatggctcctcggaaacccaatgtgcgacgaattcatcagagtgccggaatggtcttacatagtggagcgggctaacccagctaatgacctctgttacccagggagcctcaatgactatgaagaactgaaacacatgttgagcagaataaatcattttgagaagattcagatcattcccaagagttcctggccaaatcatgaaacatcactaggggtgagcgcagcttgtccataccagggagcaccctcctttttcagaaatgtggtgtggcttatcaaaaagaacgatgcatacccaacaataaagataagctacaataatactaatcgggaagatctcttgatactgtgggggattcatcattccaacaatgcagaagagcagacaaatctctacaaaaacccaatcacctacatttcagttggaacatcaactttaaaccagaggttggcaccaaaaatagctactagatcccaagtaaacgggcaacgtggaagaatggacttct-------------------------------------------------------cattgctccagaatatgcatacaaaattgttaagaaaggggactcgacaa----gaaaagtggagtggaatatggccattgcaacaccaaatgtcaaaccccagtaggtgcgataaattctagtatgccatttcacaacatacatcctctcaccattggggaatgccccaaatacgtgaaatcaaacaagttggtccttgcgactgggctcagaaatagtcctctaagagaaaagagaagaaaaagaggtctgtttggggcgatagcagggtttatagagggaggatggcagggaatggttgatggttggthtgggtaccatcatagcaatgagcaggggagtgggtacgctgcggacaaagaatccacccaaaaggcaatagatggagttaccaataaggtcaactcaatcattgacaaaatgaacactcaatttgaggcagttggaagggagtttaataacttagaaaggagga--------------------------------------gatgtctggacatataatgctgaacttctagttctcatggaaaacgagaggactctagatttccatgattcaaatgtcaagaacctttacgacaaagtcagattacagcttagggataatgcaaaggagctgggtaacggctgtttcgaattctatcacaaatgtgataatgaatgtatggaaagtgtgagaaatgggacgtatgactaccctcagtattcagaagaagcaagattaaaaagagaagaaataagcggagtgaaattagaatcagtaggaacttaccaga-----------------acagcggcaagttccctagcactggcaatcatgatggctggtctatctttatggatgtgctccaatgggtcgttacaatgcagaatttgcatttag
PQ524079     atggagaacatagtgcttcttcttgcaatagttagccttgttaaaagtgatcagatttgcattggttaccatgcaaacaattcgacagagcaagttgacacgataatggaaaagaacgtcactgttacacatgcccaagacatactggaaaaaacacacaacgggaagctatgcgacctaaatggggtgaagccactgattttaaaggactgcagtgtagctggatggctcctcggaaacccaatgtgcgacgaattcatcagagtgccggaatggtcttacatagtggagcgggctaacccagctaatggcctctgttacccagggagcctcaatgactatgaagaactgaaacacatgttgagcagaataaatcattttgagaagattcagatcattcccaagagttcctggccaaatcatgaaacatcactaggggtgagcgcagcttgtccataccagggagcaccctcctttttcagaaatgtggtgtggcttatcaaaaagaacgatgcatacccaacaataaagataagctacaataatactaatcgggaagatctcttgatactgtgggggattcatcattccaacaatgcagaagagcagacaaatctctacaaaaacccaatcacctacatttcagttggaacatcaactttaaaccagaggttagcaccaaaaatagctactagatcccaagtaaacgggcaacgtggaagaatggacttcttctggacaatcttaaaaccagatgatgcaatccatttcgagagtaacggaaatttcattgctccagaatatgcatacaaaattgttaagaaaggggactcgacaattatgaaaagtggagtggaatatggccattgcaacaccaaatgtcaaaccccagtaggtgcgataaattctagtatgccatttcacaacatacatcctctcaccattggggaatgccccaaatacgtgaaatcaaacaagttggtccttgcgactgggctcagaaataatcctctaagagaaaagagaagaaaaagaggtctgtttggggcgatagcagggtttatagagggaggatggcagggaatggttgatggttggtatgggtaccatcatagcaatgagcaggggagtgggtacgctgcggacaaagaatccacccaaaaggcaatagatggagttaccaataaggtcaactcaatcattgacaaaatgaacactcaatttgaggcagttggaagggagtttaataacttagaaaggaggatagagaatttgaacaagaaaatggaagacggattcctagatgtctggacatataatgctgaacttctagttctcatggaaaacgagaggactctagatttccatgattcaaatgtcaagaacctttacgacaaagtcagattacagcttagggataatgcaaaggagctgggtaacggctgtttcgaattctatcacaaatgtgataatgaatgtatggaaagtgtgagaaatgggacgtatgactaccctcagtattcagaagaagcaagattaaaaagagaagaaataagcggagtgaaattagaatcagtaggaacttaccagatactgtcaatttattcaacagcggcaagttccctagcactggcaatcatgatggctggtctatctttatggatgtgctccaatgggtcgttacaatgcagaatttgcatttag
EPI3298916   atggagaacatagtactacttcttgcaatagttagccttgttaaaagtgatcagatttgcattggttaccatgcaaacaattcgacagagcaagttgacacgataatggaaaagaacgtcactgttacacatgcccaagacatactggaaaaaacacacaacgggaagctctgtgatctaaatggggtgaagcctctgattttaaaggattgtagtgtagctggatggctcctcggaaacccaatgtgcgacgaattcatcagagtgccggaatggtcctacatagtggagcgggctaacccagctaatgacctctgttacccagggagcctcaatgactatgaagaactgaaacacatgttgagcagaataaatcattttgagaagattctgatcattcccaagagttcctggccaaatcatgaaacatcactaggggtgagcgcagcttgtccataccagggagcgccctcctttttcagaaatgtggtgtggcttatcaaaaaggacgatgcatacccaacaataaagataagctacaataataccaatcgggaagatctcttgatactgtgggggattcatcattccaacaatgcagaagagcagacaaatctctacaaaaacccaaccacctacatttcagttggaacatcaactttaaaccagaggttggcaccaaaaatagctactagatcccaagtaaacgggcaacgtggaagaatggacttcttctggacaatcttaaaaccagatgatgcaatccatttcgagagtaatggaaatttcattgctccagaatatgcatacaaaattgtcaagaaaggggactcaacaattatgaaaagtggagtggaatatggccactgcaacaccaaatgtcaaaccccagtaggtgcgataaattctagtatgccattccacaacatacatcctctcaccattggggaatgccccaaatacgtgaagtcaaacaagttggtccttgcgactgggctcagaaatagtcctctaagagaaaagagaagaaaaagaggcctgtttggggcgatagcagggtttatagagggaggatggcagggaatggttgatggttggtatgggtaccatcatagcaatgagcaggggagtgggtacgctgcggacaaagaatccacccaaaaggcaatagatggagttaccaataaggtcaactcaatcattgacaaaatgaacactcaatttgaggcagttggaagggagtttaataacttagaaaggaggatagagaatttgaacaagaaaatggaagacggattcctagatgtctggacctataatgctgaacttctagttctcatggaaaacgagaggactctagatttccatgattcaaatgtcaagaacctttacgacaaagtcagattacagcttagggataatgcaaaggagctgggtaacggctgtttcgaattctatcacaaatgtgataatgaatgtatggaaagtgtgagaaatgggacgtatgactaccctcagtattcagaagaagcaagattaaaaagagaagaaataagcggagtgaaattagaatcagtaggaacttaccagatactgtcaatttattcaacagcggcaagttccctagcactggcaatcatgatggctggtctatctttatggatgtgctccaatgggtcgttacagtgcagaatttgcatttag
EPI2614142   atggagaacatagcaccacttcttgcaatagttagccttgttaaaagtgatcagatttgcattggttaccatgcaaacaattcgacagagcaagttgacacgataatggaaaagaacgtcactgttacacatgcccaagacatactggaaaaaacacacaacgggaagctctgtgatttaaatggggtgaagccactgattttaaaggattgtagtgtagctggatggctcctcggaaacccaatgtgcgacgaattcatcagagtgccggaatggtcctacatagtggagcgggctaacccagctaatgacctctgttacccagggagcctcaatgactatgaagaactgaaacacatgctgagcagaataaatcattttgagaagattcagatcattcccaagagttcctggccaaatcatgaaacatcactaggggtgagcgcagcttgtccataccagggagcgccctcctttttcagaaatgtggtgtggcttatcaaaaagaacgatgcatacccaacaataaagataagctacaataatactaatcgggaagatctcttgatactgtgggggattcatcattccaacaatgcagaagagcagacaaatctctacaaaaatccaaccacctacatttcagttggaacatcaactttaaaccagaggttggcaccaaaaatagctactagatcccaagtaaacgggcaacgtggaagaatggacttcttctggacaatcttaaaaccagatgatgcaatccatttcgaaagtaacggaaatttcattgctccagaatatgcatacaaaattgtcaagaaaggggactcaacaattatgaaaagtggagtggaatatggccactgcaacaccaaatgtcaaaccccagtaggtgcgataaattctagtatgccattccacaacatacatcctctcaccattggggaatgccccaaatacgtgaagtcaaacaagttggtccttgcgactgggctcagaaatagtcctctaagagaaaagagaagaaaaagaggtctgtttggggcgatagcagggtttatagagggaggatggcagggaatggttgatggttggtatgggtatcatcatagcaatgagcaggggagtgggtacgctgcggacaaggaatccacccaaaaggcaatagatggagttaccaataaggtcaactcaatcattgacaaaatgaacactcaatttgaggcagttggaagggagtttaataacttagaaaggaggatagagaatttgaacaagaaaatggaagacggattcctagatgtctggacctataatgctgaacttctagttctcatggaaaacgagaggactctagatttccatgattcaaatgtcaagaacctttacgacaaggtcagactacagcttagggataatgcaaaggagctgggtaacggctgtttcgaattctatcacaaatgtgataatgaatgtatggaaagtgtgagaaatgggacgtatgactaccctcagtattcagaagaagcaagattaaaaagagaagaaataagcggagtgaaattagaatcagtaggaacttaccagatactgtcaatttattcaacagcggcaagttccctagcactggcaatcatgatggctggtctatctttatggatgtgctccaatgggtcgttacaatgcagaatttgcatttag
EPI2796095   atggagaacatagtacttcttcttgcaatagttggccttgttgaaagtgatcagatttgcattggttaccatgcaaacaattcgacagaacaggttgacacgataatggaaaagaacgtcactgttacacatgcccaagacatactggaaaaaacacacaacgggaagctctgtgatttaaatggggtgaagcctctgattttaaaggattgtagtgtagctggatggctcctcggaaacccaatgtgcgacgaattcatcagagtgccggaatggtcctacatagtggagagggctaatccagctaatgacctctgttacccagggagcctcaatgactatgaagaactgaaacacctgttgagcagaataaatcattttgagaaaattcttatcatccccaagagttcttggccaaatcatgaaacatcactaggggtgagcgcagcttgtccataccagggagcgccttcctttttcagaaatgtggtgtggcttatcaaaaagaacgatgcatacccaacaataaagataagctacaataataccaatcgggaagatctcttgatactgtgggggattcatcattccaacaatgcagaagaacagacaaatctctataaaaacccaaccacctacatttcagttggaacatcaactttaaaccagaggttggtaccaaaaatagccaccagatcccaagtaaacgggcaacgtggaagaatggacttcttctggacaattttaaaaccagatgatgcaatccatttcgagagtaatggaaatttcattgctccagaatatgcatataaaattgtcaagaaaggggactcaacaattatgaaaagtggagtggaatatggccactgcaacaccaaatgtcaaaccccagtgggagcgataaattctagtatgccattccacaacatacatcctctcaccattggggaatgccccaaatacgtgaagtcaaacaagttggtccttgcgactgggctcagaaatagtcctctaagagaaaagagaagaaaaagaggcctgtttggggcgatagcagggtttatagagggaggatggcagggaatggttgatggttggtatgggtaccatcatagcaatgagcaggggagtgggtatgctgcagacaaagaatctacccaaaaggcaatagatggagttaccaataaggtcaactcaatcattgacaaaatgaacactcaatttgaggcagttgggagggagtttaataacttagaaaggaggatagagaatttgaacaagaaaatggaagacggattcctagatgtctggacctataatgctgaacttctagttctcatggaaaacgagaggactctagatttccatgattcaaatgtcaagaacctttacgacaaagtcagactacagcttagggataatgcaaaggagctgggtaatggctgtttcgaattctatcacaaatgcgataatgaatgtatggaaagtgtgaggaatgggacgtatgactaccctcagtattcagaagaagcaagattaaaaagagaagaaataagcggagtgaagttagaatcaataggaacttaccagatactgtcaatttattcaacagcggcgagttccctagcactggcaatcatgatagctggtctatctttgtggatgtgctccaatgggtcgttacagtgcagaatttgcatttag
EPI2114066   atggagaacatggtacttcttcttgcaatagttagcctagttaaaagtgatcagatttgcattggttaccatgcaaacaattcgacagagcaggttgacacgataatggaaaagaacgtcactgttacacatgcccaagacatactggaaaaaacacacaacgggaagctctgtgatttaaatggggtgaagcctctgattttaaaggattgtagtgtagctggatggctcctcggaaacccaatgtgcgacgaattcatcagagtgccggaatggtcctacatagtggagcgggctaatccagctaatgacctctgttacccagggagcctcaatgactatgaagaactgaaacacctgttgagcagaataaatcattttgagaagattcttatcatccccaagagttcctggccaaatcatgaaacatcactaggggtgagcgcagcttgtccataccagggagcgccctcctttttcagaaatgtggtgtggcttatcaaaaagaacgatgcatacccaacaataaagataagctacaataataccaatcgggaagatctcttgatactgtgggggattcatcattccaacaatgcagaagaacagacaaatctctataaaaacccaaccacctacatttcagttggaacatcaactttaaaccaaaggttggtaccaaaaatagctactagatcccaagtaaacgggcaacgtggaagaatggacttcttctggacaattttaaaaccagatgatgcaatccatttcgagagtaatggaaatttcattgctccagaatatgcatataaaattgtcaagaaaggggactcaacaattatgaaaagtggtgtggaatatggccactgcaacaccaaatgtcaaaccccagtaggagcgataaattctagtatgccattccacaacatacatcctctcaccattggggaatgccccaaatacgtgaagtcaaacaagttggtccttgcgactgggctcagaaatagtcctctaagagaaaagagaagaaaaagaggcctgtttggggcgatagcagggtttatagagggaggatggcagggaatggttgatggttggtatgggtaccatcatagcaatgagcaggggagtgggtacgctgcagacaaagaatccacccaaaaggcaatagatggggttaccaataaggtcaactcaatcattgacaaaatgaacactcaatttgaggcagttggaagggagtttaataacttagaaaggaggatagagaatttgaacaagaaaatggaagacggattcctagatgtctggacctataatgctgaacttctagttctcatggaaaacgagaggactctagatttccatgattcaaatgtcaagaacctttacgacaaagtcagactacagcttagggataatgcaaaggagctgggtaatggctgtttcgaattctatcacaaatgcgataatgaatgtatggaaagtgtgagaaatgggacgtatgactaccctcagtattcagaagaagcaagattaaaaagagaagaaataagcggagtgaaattagaatcaataggaacttaccagatactgtcaatttattcaacagcggcgagttccctagcactggcaatcatgatagctggtctatctttatggatgtgctccaatgggtcgttacagtgcagaatttgcatttag
EPI2495693   atggagagcatagtacttcttcttgcaatagttagccttgttaaaagtgatcagatttgcattggttaccatgcaaataattcgacagagcaggttgacacgataatggaaaagaacgtcactgttacacatgcccaagacatactggaaaaaacacacaacgggaagctctgtgatttaaatggggtgaagcctctgattttaaaggattgtagtgtagctggatggctcctcggaaacccaatgtgcgacgaattcatcagagtgccggaatggtcctacatagtggagcgggctaatccagctaatgacctctgttacccagggagcctcaatgactatgaagaactgaaacacctattgagcagaataaatcattttgaaaagattcttatcatccccaaaaattcctggccaaatcatgaaacatcactaggggtgagcgcagcttgtccataccagggagcgccctcctttttcagaaatgtggtgtggcttatcaaaaagaacgatgcatacccaacaataaagataagctacaataataccaatcgggaagatctcttgatactgtgggggattcatcattccaacaatgcagaagaacagacaaatctctataaaaacccaaccacctacatttcagttggaacatcaactttaaaccagaggttggtaccaaaaatagctactagatcccaagtaaacgggcaacgtggaagaatggacttcttctggacaattttaaaaccagatgatgcaatccatttcgagagtaatggaaatttcattgctccagaatatgcatataaaattgtcaagaaaggggactcaacaattatgaaaagtggagtggaatatggccactgcaacaccaaatgtcaaaccccagtaggagcgataaattctagtatgccattccacaacatacatcctctcaccattggggaatgccccaaatacgtgaagtcaaacaagttggtccttgctactgggctcagaaatagtcctctaagagaaaagagaagaaaaagaggcctgtttggggcgatagcaggatttatagagggaggatggcagggaatggttgatggttggtatgggtaccatcatagcaatgagcaggggagtgggtacgctgcagacaaagaatccacccaaaaggcaatagatggagttaccaataaggtcaactcaatcattgacaaaatgaacactcaatttgaggcagttggaagggagtttaataacttagaaaggaggatagagaatttgaacaagaaaatggaagacggattcctggatgtctggacctataatgctgaacttctagttctcatggaaaacgagaggactctagatttccatgattcaaatgtcaagaacctttacgacaaagtaagactacagcttagggataatgcaaaggagcttggtaatggctgtttcgaattctatcacaaatgcgataatgaatgtatggaaagtgtgagaaatgggacgtatgactaccctcagtattcagaagaagcaagattgaaaagagaagaaataagcggagtgaaattagaatcaataggaacttaccagatactgtcaatttattcaacagcggcgagttccctagcactggcaatcatgatagctggtctatctttatggatgtgctccaatgggtcattacagtgcagaatttgcatttag
EPI3313226   atggagaacatagtactacttcttgcaatagttagccttgttaaaagtgatcagatttgcattggttaccatgcaaacaattcgacagagcaagttgacacgataatggaaaagaacgtcactgttacacatgcccaagacatactggaaaaaacacacaacgggaagctctgtgatttaaatggggttaagccactgattttaaaggattgtagtgtagctggatggctcctcggaaacccaatgtgcgacgaattcatcagagtgccggaatggtcctacatagtggagcgggctaacccagctaatgacctctgttacccagggagcctcaatgactatgaagaactgaaacacatgttgagcagaataaatcattttgagaagattcaaatcattcccaagagttcctggccaaatcatgaaacatcactaggggtgagcgcagcttgtccataccagggagcgccctcctttttcagaaatgtggtgtggcttatcaaaaagaacgatgcatacccaacaataaagataagctacaataatactaatcgggaagatctcttgatactgtgggggattcatcattccaacaatgcagaagagcagacaaatctctacaaaaacccaaccacctacatttcagttggaacatcaactttaaaccagaggttggcaccaaaaatagctactagatcccaagtaaacgggcaacgtggaagaatggacttcttctggacaatcttaaaaccagatgatgcaatccatttcgagagtaacggaaatttcattgctccagaatatgcatacaaaattgtcaagaaaggggactcaacaattatgaaaagtggagtggaatatggccactgcaacaccaaatgtcaaactccagtaggtgcgataaattctagtatgccattccacaacatacatcctctcaccattggggaatgccccaaatacgtgaagtcaaacaaattggtccttgcgactgggctcagaaatagtcctctaagagaaaagagaagaaaaagaggtctgtttggggcgatagcagggtttatagagggaggatggcagggaatggttgatggttggtatgggtaccatcatagcaatgagcaggggagtgggtacgctgcggacaaagaatccacccaaaaggcaatagatggagttaccaataaggtcaactcaatcattgacaaaatgaacactcaatttgaggcagttggaagggagtttaataacttagaaaggaggatagagaatttgaacaagaaaatggaagacggattcctagatgtctggacctataatgctgaacttctagttctcatggaaaacgagaggactctagatttccatgattcaaatgtcaagaacctttacgacaaggtcagattacagcttagggataatgcaaaggagctgggtaacggctgtttcgaattctatcacaaatgtgataatgaatgtatggaaagtgtgagaaatgggacgtatgactaccctcagtattcagaagaagcaagattaaaaagagaagaaataagcggagtgaaattagaatcagtaggaacttaccagatactgtcaatttattcaacagcggcaagttccctagcactggcaatcatggtggctggtctatctttatggatgtgctccaatgggtcgttacaatgcagaatttgcatttag
EPI3649406   ???????????????????????????????????????????????????????????????????????????????????????????????????????????????????????????????????????????????????????????????????????????????acctaaatggggtgaagccactgattttaaaggactgcagtgtagctggatggctcctcggaaacccaatgtgcgacgaattcatcagagtgccggaatggtcttacatagtggagcgggctaacccagctaatggcctctgttacccagggagcctcaatgactatgaagaactgaaacacatgttaagcagaataaatcattttgagaagactcagatcattcccaagagttcctggccaaatcatgaaacatcactaggggtgagcgcagcttgtccataccagggagcaccctcctttttcagaaatgtggtgtggcttatcaaaaagaacgatgcatacccaacaataaagataagctacaataatactaatcgggaagatctcttgatactgtgggggattcatcattccaacaatgcagaagagcagacaaatctctacaaaaacccaatcacctacatttcagttggaacatcaactttaaaccagaggttagcaccaaaaatagctactagatcccaagtaaacgggcaacgtggaagaatggacttcttctggacaatcttaaaaccagatgatgcaatccatttcgagagtaacggaaatttcattgctccagaatatgcatacaaaattgttaagaaaggggactcgacaattatgaaaagtggagtggaatatggccattgcaacaccaaatgtcaaaccccagtaggtgcgataaattctagtatgccatttcacaacatacatcctctcaccattggggaatgccccaaatacgtgaaatcaaacaagttggtccttgcgactgggctcagaaataatcctctaagagaaaagagaagaaaaagaggtctgtttggggcgatagcagggtttatagagggaggatggcagggaatggttgatggttggtatgggtaccatcatagcaatgagcaggggagtgggtacgctgcggacaaagaatccacccaaaaggcaatagayggagttaccaataaggtcaactcaatcattgacaaaatgaacactcaatttgaggcagttggaagggagtttaataayttagaaaggaggatagagaatttgaacaagaaaatggaagacggattcctagatgtctggacatataatgctgaacttctagttctcatggaaaacgagaggactctagatttccatgattcaaatgtcaagaacctttacgacaaagtcagattacagcttagggataatgcaaaggagctgggtaacggctgtttcgaattctatcacaaatgtgataatgaatgtatggaaagtgtgagaaatgggacgtatgactaccctcagtattcagaagaagcaagattaaaaagagaagaaataagcggagtgaaattagaatcagtaggaacttaccagatactgtcaatttattcaacagcggcaagttccctagcactggcaatcatgatggctggtctatctttatggatgtgctccaatgggtcgttacaatgcagaatttgcatttag
EPI2671558   atggagaacatagtacttcttcttgcaatagttagccttgttaaaagtgatcagatttgcattggttaccatgcaaataattcgacagagcaggttgacacgataatggaaaagaacgtcactgttacacatgcccaagacatactggaaaaaacacacaacgggaagctctgtgatttaaatggggtgaagcctctgattttaaaggattgtagtgtagctggatggctcctcggaaacccaatgtgcgacgaattcatcggagtgccggaatggtcctacatagtggagcgggctaatccagctaatggcctctgttacccagggagcctcaatgactatgaagaactgaaacacctgttgagcagaataaatcattttgagaagattcttatcatccccaagagttcctggccaaatcatgaaacatcactaggggtgagcgcagcttgtccataccagggagcgccctcctttttcagaaatgtggtgtggcttatcaaaaagaacgatgcatacccaacaataaagataagctacaataatacaaatcgggaagatctcttgatactgtgggggattcatcattccaacaatgcagaagaacagacaaatctctataaaaacccaaccacctacatttcagttggaacatcaactttaaaccagaggttggtaccaaaaatagctactagatcccaagtaaacgggcaacgtggaagaatggacttcttctggacaattttaaaaccagatgatgcaatccatttcgagagtaatggaaatttcattgctccagaatatgcatataaaattgtcaagaaaggggactcaacaattatgaaaagtggagtggaatatggccattgcaacaccaaatgtcaaaccccagtaggagcgataaattctagtatgccattccacaacatacatcctctcaccattggggaatgccccaaatacgtgaagtcaaacaagttggtccttgcgactgggctcagaaatagtcctctaagagaaaagagaagaaaaagaggcctgtttggggcaatagcagggtttatagagggaggatggcagggaatggttgatggttggtatgggtaccatcatagcaatgagcaggggagtgggtacgctgcggacaaagaatccacccaaaaggcaatagatggagttaccaataaggtaaactcaatcattgacaaaatgaacactcaatttgaggcagttggaagggagtttaataacttagaaaggaggatagagaatttgaacaagaaaatggaagacggattcctagatgtctggacctataatgctgaactcctagttctcatggaaaacgagaggactttagatttccatgattcaaatgtcaagaacctttacgacaaagtcagactacagcttagggataatgcaaaggagctgggtaatggctgtttcgaattctatcacaagtgcgataatgaatgtatggaaagtgtgagaaatgggacgtatgactaccctcagtattcagaagaagcaagattaaaaagagaagaaataagcggagtgaaattagaatcaataggaacttaccagatactgtcaatttattcaacagcggcgagttccctagcactggcaatcatgatagctggtctatctttatggatgtgctccaatgggtcgttacaatgcagaatttgcatttag
EPI1958449   atggagaacatggtacttcttcttgcaatagttagccttgttaaaagtgatcagatttgcattggttaccatgcaaacaattcgacagagaaggttgacacgataatggaaaagaacgtcactgttacacatgcccaagacatactggaaaaaacacacaacgggaagctctgtgatttaaatggggtgaagcctctgattttaaaggattgtagtgtagctggatggctcctcggaaacccaatgtgcgacgaattcatcagagtgccggaatggtcctacatagtggagcgggctaatccagctaatgacctctgttacccagggagcctcaatgactatgaagaactgaaacacctgttgagcagaataaaccattttgagaagattctgatcatccccaagagttcctggccaaatcatgaaacatcactaggggtgagcgcagcttgtccataccagggagtgccctcctttttcagaaatgtggtgtggcttatcaaaaagaacgatgcatacccaacaataaagataagctacaataataccaatcgggaagatctcttgatactgtgggggattcatcattccaacaatgcagaagaacagacaaatctctataaaaacccaaccacctacatttcagttggaacatcaactttaaaccagaggttggtaccaaaaatagctactagatcccaagtaaacgggcaacgtggaagaatggacttcttctggacaattttaaaaccagatgatgcaatccatttcgagagtaatggaaatttcattgctccagaatatgcatataaaattgtcaagaaaggggactcaacaattatgaaaagtggagtggaatatggccactgcaacaccaaatgtcaaaccccagtaggagcgataaattctagtatgccattccacaacatacatcctctcaccattggggaatgccccaaatacgtgaagtcaaacaagttggtccttgcgactgggctcagaaatagtcctctaagagaaaagagaagaaaaagaggcctgtttggggcgatagcagggtttatagagggaggatggcagggaatggttgatggttggtatgggtaccatcatagcaatgagcaggggagtgggtacgctgcagacaaagaatccacccaaaaggcaatagatggagttaccaataaggtcaactcaatcattgacaaaatgaacactcaatttgaggcagttggaagggagtttaataacttagaaaggaggatagagaatttgaacaagaaaatggaagacggattcctagatgtctggacctataatgctgaacttctagttctcatggaaaacgagaggactctagatttccatgattcaaatgtcaagaacctttacgacaaagtcagactacagcttagggataatgcaaaggaactgggtaatggctgtttcgaattctatcacaaatgcgataatgaatgtatggaaagtgtgagaaatgggacgtatgactaccctcagtattcagaagaagcaagattaaaaagagaagaagtaagcggagtgaaattagaatcaataggaacttaccagatactgtcaatttattcaacagcggcgagttccctagcactggcaatcatgatagctggtctatctttatggatgtgctccaatgggtcgttacagtgcagaatttgcatttag
EPI3067681   atggagaacatagtacttcttcttgcaatagttagccttgttgaaagtgatcagatttgcattggttaccatgcaaacaattcgacagaacaggttgacacgataatggaaaagaacgtcactgttacacatgcccaagacatactggaaaaaacacacaacgggaagctctgtgatttaaatggggtgaagcctctgattttaaaggattgtagtgtagctggatggctcctcggaaacccaatgtgcgacgaattcatcagagtgccggaatggtcctacatagtggagagggctaatccagccaatgacctctgttacccagggagcctcaatgactatgaagaactgaaacatctgttgagcagaataaatcattttgagaaaattcttatcatccccaagagttcttggccaaatcatgaaacatcactaggggtgagcgcagcttgtccataccagggagcgccttcctttttcagaaatgtggtgtggcttatcaaaaagaatgatgcatacccaacaataaagataagctacaataataccaatcgggaagatctcttgatactgtgggggattcatcattccaacaatgcagaagaacagacaaatctctataaaaacccaaccacctacatttcagttggaacatcaactttaaaccagaggttggtaccaaaaatagctaccagatcccaagtaaacgggcaacgtggaagaatggacttcttctggacaattttaaaaccagatgatgcaatccatttcgagagtaatggaaatttcattgctccagaatatgcatataaaattgtcaagaaaggggactcaacaattatgaaaagtggagtggaatatggccactgcaacaccaaatgtcaaaccccagtgggagcgataaattctagtatgccattccacaacatacatcctctcaccattggggaatgccccaaatacgtgaagtcaaacaagttggtccttgcgactgggctcagaaatagtcctctaagagaaaagagaagaaaaagaggcctgtttggggcgatagcaggttttatagaggggggatggcagggaatggttgatggttggtatgggtaccatcatagcaatgagcaggggagtgggtatgctgcagacaaagaatctacccaaaaggcaatagatggagttaccaataaggtcaactcaatcattgacaaaatgaacactcaatttgaggcagttggaagggagtttaataacttagaaaggaggatagagaatttgaacaagaaaatggaagacggattcctagatgtctggacctataatgctgaacttctagttctcatggaaaacgagaggactctagatttccatgattcaaatgtcaagaacctttacgacaaagtcagactacagcttagggataatgcaaaggagctgggtaatggctgtttcgaattctatcacaaatgcgataatgaatgtatggaaagtgtgaggaatgggacgtatgactaccctcagtattcagaagaagcaagattaaaaagagaagaaataagcgaagtgaaattagaatcaataggaacttaccagatactgtcaatttattcaacagcggcgagttccctagcactggcaatcatgatagctggtctatctttgtggatgtgctccaatgggtcgttacagtgcagaatttgcatttag
EPI3571262   atggagaacatagtactacttcttgcaatagttagccttgttaaaagtgatcagatttgcattggttaccatgcaaacaattcgacagagcaagttgacacgataatggaaaagaacgtcactgttacacatgcccaagacatactggaaaaaacacacaacgggaagctatgcgacctaaatggggtgaagccactgattttaaaggactgcagtgtagctggatggctcctcggaaacccaatgtgcgacgaattcatcagagtgccggaatggtcttacatagtggagcgggctaacccagctaatgacctctgttacccagggagcctcaatgactatgaagaactgaaacacatgttgagcagaataaatcattttgagaagattcagatcattcccaagagttcctggccaaatcatgaaacatcactaggggtgagcgcagcttgtccataccagggagcaccctcctttttcagaaatgtggtgtggcttatcaaaaagaacgatgcatacccaacaataaagataagctacaataatactaatcgggaagatctcttgatactgtgggggattcatcattccaacaatgcagaagagcagacaaatctctacaaaaacccaaycacctacatttcagttggaacatcaactttaaaccagargttggcaccaaaaatagctactagatcccaagtaaacgggcaacgtggaagaatggacttcttctggacaatcttaaaaccagatgatgcaatccatttcgagagtaacggaaatttcattgctccagaatatgcatacaaaattgttaagaaaggggactcgacaattatgaaaagtggagtggaatatggccattgcaacaccaaatgtcaaaccccagtaggtgcgataaattctagtatgccatttcacaacatacatcctctcaccattggggaatgccccaaatacgtgaaatcaaacaagttggtccttgcgactgggctcagaaatagtcctctaagagaaaagagaagaaaaagaggtctgtttggggcgatagcagggtttatagagggaggatggcagggaatggttgatggttggthtgggtaccatcatagcaatgagcaggggagtgggtacgctgcggacaaagaatccacccaaaaggcaatagatggagttaccaataaggtcaactcaatcattgacaaaatgaacactcaatttgaggcagttggaagggagtttaa----------aggaggatagagaatttgaacaagaaaatggaagacggtttcctagatgtctggacatataatgctgaacttctagttctcatggaaaacgagaggactctagatttccatgattcaaatgtcaagaacctttacgacaaagtcagattacagcttagggataatgcaaaggagctgggtaacggctgtttcgaattctatcacaaatgtgataatgaatgtatggaaagtgtgagaaatgggacgtatgactaccctcagtattcagaagaagcaagattaaaaagagaagaaataagcggagtgaaattagaatcagtaggaacttaccagatactgtcaatttattcaacagcggcaagttccctagcactggcaatcatgatggctggtctatctttatggatgtgctccaatgggtcgttacaatgcagaatttgcatttag
EPI2325705   atggagaacatagtacttcttcttgcaatagttagccttgttaaaagtgatcagatttgcattggttaccatgcaaacaattcgacagaacaggttgacacgataatggaaaagaacgtcactgttacacatgcccaagacatactggaaaaaacacacaacgggaagctctgtgatttaaatggggtgaagcctctgattttaaaggattgtagtgtagctggatggctcctcggaaacccaatgtgcgacgaattcatcagagtgccggaatggtcctacatagtggagcgggctaatccagctaatgacctctgttacccagggagcctcaatgactatgaagaactgaaacacctgttgagcagaataaatcattttgagaagattcttatcatacccaagagttcttggccaaatcatgaaacatcactaggggtgagcgcagcttgtccataccagggagcgccctcctttttcagaaatgtggtgtggcttatcaaaaagaacgatgcatacccaacaataaagataagctacaataataccaatagggaagatctcttgatactgtgggggattcatcattccaacaatgcagaagaacagacaaatctctataaaaacccaaccacctacatttcagttggaacatcaactttaaaccagaggttggtaccaaaaatagctactagatcccaagtaaacgggcaacgtggaagaatggacttcttctggacaattttaaaaccagatgatgcaatccatttcgagagtaatggaaatttcattgctccagaatatgcatacaaaattgtcaagaaaggggactcaacaattatgaaaagtggagtggaatatggccactgcaacaccaaatgtcaaaccccagtaggagcgataaattctagtatgccattccacaatatacatcctctcaccattggggaatgccccaaatacgtgaagtcaaacaagttggtccttgcgactgggctcagaaatagtcctctaagagaaaagagaagaaaaagaggcctgtttggggcgatagcagggtttatagagggaggatggcagggaatggttgatggttggtatgggtaccatcatagcaatgagcaggggagtgggtatgctgcagacaaagaatctacccaaaaggcaatagatggagttaccaataaggtcaactcaatcattgacaaaatgaacactcaatttgaggcagttggaagggagtttaataacttagaaaggaggatagagaatttgaacaagaaaatggaagacggattcctagatgtctggacctataatgctgaacttctagttctcatggaaaacgagaggactctagatttccatgattcaaatgtcaagaacctttacgacaaagtcagactacagcttagggataatgcaaaggagctgggtaatggctgtttcgaattctatcacaaatgcgataatgaatgtatggaaagtgtgagaaatgggacgtatgactaccctcagtattcagaagaagcaaggttaaaaagagaagaaataagcggagtgaaattagaatcaataggaatttaccagatactgtcaatttattcaacagcggcgagttccctagcactggcaatcatgatagctggtctatctttatggatgtgctccaatgggtcgttacagtgcagaatttgcatttag
PQ524068     atggagaacatagtgcttcttcttgcaatagttagccttgttaaaagtgatcagatttgcattggttaccatgcaaacaattcgacagagcaagttgacacgataatggaaaagaacgtcactgttacacatgcccaagacatactggaaaaaacacacaacgggaagctatgcgacctaaatggggtgaagccactgattttaaaggactgcagtgtagctggatggctcctcggaaacccaatgtgcgacgaattcatcagagtgccggaatggtcttacatagtggagcgggctaacccagctaatggcctctgttacccagggagcctcaatgactatgaagaactgaaacacatgttgagcagaataaatcattttgagaagattcagatcattcccaagagttcctggccaaatcatgaaacatcactaggggtgagcgcagcttgtccataccagggagcaccctcctttttcagaaatgtggtgtggcttatcaaaaagaacgatgcatacccaacaataaagataagctacaataatactaatcgggaagatctcttgatactgtgggggattcatcattccaacaatgcagaagagcagacaaatctctacaaaaacccaatcacctacatttcagttggaacatcaactttaaaccagaggttagcaccaaaaatagctactagatcccaagtaaacgggcaacgtggaagaatggacttcttctggacaatcttaaaaccagatgatgcaatccatttcgagagtaacggaaatttcattgctccagaatatgcatacaaaattgttaagaaaggggactcgacaattatgaaaagtggagtggaatatggccattgcaacaccaaatgtcaaaccccagtaggtgcgataaattctagtatgccatttcacaacatacatcctctcaccattggggaatgccccaaatacgtgaaatcaaacaagttggtccttgcgactgggctcagaaataatcctctaagagaaaagagaagaaaaagaggtctgtttggggcgatagcagggtttatagagggaggatggcagggaatggttgacggttggtatgggtaccatcatagcaatgagcaggggagtgggtacgctgcggacaaagaatccacccaaaaggcaatagacggagttaccaataaggtcaactcaatcattgacaaaatgaacactcaatttgaggcagttggaagggagtttaataacttagaaaggaggatagagaatttgaacaagaaaatggaagacggattcctagatgtctggacatataatgctgaacttctagttctcatggaaaacgagaggactctagatttccatgattcaaatgtcaagaacctttacgacaaagtcagattacagcttagggataatgcaaaggagctgggtaacggctgtttcgaattctatcacaaatgtgataatgaatgtatggaaagtgtgagaaatgggacgtatgactaccctcagtattcagaagaagcaagattaaaaagagaagaaataagcggagtgaaattagaatcagtaggaacttaccagatactgtcaatttattcaacagcggcaagttccctagcactggcaatcatgatggctggtctatctttatggatgtgctccaatgggtcgttacaatgcagaatttgcatttag
EPI2540600   atggagaacatagtacttcttcttgcgatagttagccttgttaaaagtgatcagatttgcattggttaccatgcaaacaattcgacagagcaagttgacacgataatggaaaagaacgtaactgttacacatgcccaagacatactggaaaaaacacacaacgggaagctctgtgatctaaatggggtgaagcctctgattttaaaggattgtagtgtagctggatggctcctcggaaacccaatgtgcgacgaattcatcagagtgccggaatggtcctacatagtggagaaggctaatccgactaatgacctctgttacccagggagcctcaatgactatgaagaattgaaacacctgttgagcagaataaatcattttgagaagattctgatcatccccaaaaattcctggccaaatcatgaaacatcactaggggtgagtgcagcttgtccataccagggagcgccctcctttttcagaaatgtggtgtggcttatcaaaaagaacgatgcatacccaacaataaagataagctacaataataccaatcgggaagatctcttgatactgtgggggattcatcattccaacaatgcagaagagcagacatatctctacaaaaacccaaccacctacatttcagttggaacatcaactttaaaccagaggttggtaccaaaaatagctactagatcccaagtaaacgggcaacgtggaagaatggacttcttctggacaattttaaaaccggatgatgcaatccatttcgagagtaatggaaatttcattgctccagaatatgcatacaaaattgtcaagaaaggggactcaacaattatgaaaagtgaagtggaatatggccactgcaacaccaaatgtcaaaccccagtaggagcgataaattctagtatgccattccacaacatacatcctctcaccattggggaatgccccaaatacgtgaagtcaaacaagttggtccttgcgactgggctcagaaatagtcctctaagagaaaggagaagaaaaagaggcctatttggggcgatagcagggtttatagagggaggatggcagggaatggttgatggttggtatgggtaccatcatagcaatgagcaggggagtgggtacgctgcagataaagaatccacccaaaaggcaatagatggagttaccaataaggtcaactcaataattgacaaaatgaacactcaatttgaggcagttggaagggagtttaataacttagaaaggaggatagagaatttgaacaagaaaatggaagacggattcctagatgtgtggacctataatgctgaacttctagttctcatggaaaatgagaggactctagatttccatgattcaaatgtcaagaacctttacgacaaagtcagactacagcttagggataatgcaaaggagctgggtaacggctgtttcgaattctatcacaaatgtgataacgaatgtatggaaagtgtgagaaatgggacgtatgactaccctcagtattcagaagaagcaagattaaaaagagaagaaataagcggagtgaaattagaatcaataggaacttaccagatactgtcaatttattcaacagcggcgagttccctagcactggcaatcatgttggctggtctttctttatggatgtgctccaatgggtcgttacagtgcagaatttgcatttaa
EPI1958441   atggagaacatagtacttcttcttgcaatagttagccttgttaaaagtgatcagatttgcattggttaccatgcaaacaattcgacagagaaagttgacacgataatggaaaagaacgtcactgttacacatgcccaagacatactggaaaaaacacacaacgggaagctctgtgatttaaatggggtgaagcctctgattttaaaggattgtagtgtagctggatggctcctcggaaacccaatgtgcgacgaattcatcagagtgccggaatggtcctacatagtggagcgggccaatccagctaatgacctctgttacccagggagcctcaatgactatgaagaactgaaacacctgttgagcagaataaaccattttgagaagattctgatcatccccaagagttcctggccaaatcatgaaacatcactaggggtgagcgcagcttgtccataccagggagcgccctcctttttcagaaatgtggtgtggcttatcaaaaagaacgatgcatacccaacaataaagataagctacaataataccaatcgggaagatctcttgatactgtgggggattcatcattccaacaatgcagaagaacagacaaatctctataaaaacccaaccacctacatttcagttggaacatcaactttaaaccagaggttggtaccaaaaatagctactagatcccaagtaaacgggcaacgtggaagaatggacttcttctggacaattttaaaaccagatgatgcaatccatttcgagagtaatggaaatttcattgctccagaatatgcatataaaattgtcaagaaaggggactcaacaattatgaaaagtggagtggaatatggccactgcaacaccaaatgtcaaaccccagtaggagcgataaattctagtatgccattccacaacatacatcctctcaccattggggaatgccccaaatacgtgaagtcaaacaagttggtccttgcgactgggctcagaaatagtcctctaagagaaaagagaagaaaaagaggcctgtttggggcgatagcagggtttatagagggaggatggcagggaatggttgatggttggtatgggtaccatcatagcaatgagcaggggagtgggtacgctgcagacaaagaatccacccaaaaggcaatagatggagttaccaataaggtcaactcaatcattgacaaaatgaacactcaatttgaggcagttggaagggagtttaataacttagaaaggaggatagagaatttgaacaagaaaatggaagacggattcctagatgtctggacctataatgctgaacttctagttctcatggaaaacgagaggactctagatttccatgattcaaatgtcaagaacctttacgacaaagtcagactacagcttagggataatgcaaaggagctgggtaatggctgtttcgaattctatcacaaatgcgataatgaatgtatggaaagtgtgagaaatgggacgtatgactaccctcagtattcagaagaagcaagattaaaaagagaagaaataagcggagtgaaattagaatcaataggaacttaccagatactgtcaatttattcaacagcggcgagttccctagcactggcaatcatgatagctggtctatctttatggatgtgctccaatgggtcgttacagtgcagaatttgcatttag
EPI2614134   atggagaacatagtactacttcttgcaatagttagccttgttaaaagtgaccagatttgcattggttaccatgcaaacaattcgacagagcaagttgacacgataatggaaaagaatgtcactgttacacatgcccaagacatactggaaaaaacacacaacgggaagctctgtgatttaaatggggtgaaaccactgattttaaaggattgtagtgtagcgggatggctcctcggaaacccaatgtgcgacgaattcatcagagtgccggaatggtcctacatagtggagcgggctaacccagctaatgacctctgttacccagggagcctcaatgactatgaagaactgaaacacatgttgagcagaataaatcattttgagaaaattctgatcattcccaagagttcctggccaaatcatgaaacatcactaggggtgagcgcagcttgtccataccagggatcgccctcctttttcagaaatgtggtgtggcttatcaaaaagaacgatgcatacccaacaataaagataagctacaataatactaatcgagaagatctcttgatactgtgggggattcatcattccaacaatgcagaagagcagacaaatctctacaaaaacccaaccacctacatttcagttggaacatcaactttaaaccagaggttggcaccaaaaatagctactagatccaaagtaaacgggcaacgtggaagaatggacttcttctggacaatcttaaaaccagatgatgcaatccatttcgagagtaacggaaatttcattgctccagaatatgcatacaaaattgtcaagaaaggggactcaacaattatgaaaagtgaagtggaatatggccactgcaacaccaaatgtcaaaccccagtaggtgcgataaattctagtatgccattccacaacatacatcctctcaccattggggaatgccccaaatacgtgaagtcaaacaagttggtccttgcgactgggctcagaaatagtcctctaagagaaaagagaagaaaaagaggtctgtttggggcgatagcagggtttatagagggaggatggcagggaatggttgatggttggtatgggtaccatcatagcaatgagcaggggagtgggtacgctgcggacaaagaatccacccaaaaggcaatagatggagttaccaataaggtcaactcaatcattgacaaaatgaacactcaatttgaggcagttggaagggagtttaataacttagaaaggaggatagagaatttgaacaagaaaatggaagacggattcctagatgtctggacctataatgctgaacttctggttctcatggaaaacgagaggactctagatttccatgattcaaatgtcaagaacctttacgacaaagtcagattacagcttagggataatgcaaaggagctgggtaacggctgtttcgaattctatcacaaatgtgataatgaatgtatggaaagtgtgagaaatgggacgtatgactaccctcagtattcagaagaagcaagattaaaaagagaagaaataagcggagtgaaattagaatcagtaggaacttaccagatactgtcaatttattcaactgcggcaagttccctagcactggcaatcatgatggctggtctatctttatggatgtgctccaatgggtcgttacaatgcagaatttgcatttag
EPI1938868   atggagaacatagtacttcttcttgcaacagttagccttgttaaaagtgatcagatttgcattggttaccatgcaaacaattcgacagagcaggttgacacgataatggaaaagaacgtcactgttacacatgcccaagacatactggaaaaaacacacaacgggaaactctgtgatttaaatggggtgaagcctctgattttaaaggattgtagtgtagctggatggctcctcggaaacccaatgtgcgacgaattcatcagagtgccggaatggtcctacatagtggagcgggctaatccagccaatgacctctgttacccagggagcctcaatgactatgaagaactgaaacacctgttgagcagaataaatcattttgagaagattctgatcatccccaagagttcctggccaaatcatgaaacatcactaggggtgagcgcagcttgtccataccagggagcgccctcctttttcagaaatgtggtgtggcttatcaaaaagaacgatgcatacccaacaataaagataagctacaataataccaatcgggaagatctcttgatactgtgggggattcatcattccaacaatgcagaagagcagacaaatctctacaaaaacccaaccacctacatttcagttggaacatcaactttaaaccagaggttggtaccaaaaatagctactagatcccaagtaaacgggcaacgtggaagaatggacttcttctggacaattttaaaaccagatgattcaatccatttcgagagtaatggaaatttcattgcaccagaatatgcatataaaattgtcaaaaaaggggactcaacaattatgaaaagtggagtggaatatggccactgcaacaccaaatgtcaaaccccagtaggagcgataaattctagtatgccattccacaacatacatcctctcaccattggggaatgccccaaatacgtgaagtcaaacaagttggtccttgcgactgggctcagaaatagtcctctaagagaaaagagaagaaaaagaggcctgtttggggcgatagcagggtttatagagggaggatggcagggaatggttgatggttggtatgggtaccatcatagcaatgagcaggggagtgggtacgctgcagacaaagaatccacccaaaaggcaatagatggagttaccaataaggtcaactcaatcattgacaaaatgaacactcaatttgaggcagttggaagggagtttaataacttagaaaggaggatagagaatttgaacaagaaaatggaagacggattcctagatgtctggacctataatgctgaacttctagttctcatggaaaacgagaggactctagatttccatgattcaaatgtcaagaacctttacgacaaagtcagactacagcttagggataatgcaaaggagctgggtaatggctgtttcgaattctatcacaaatgcgataatgaatgtatggaaagtgtgagaaatgggacgtatgactaccctcagtatacagaagaagcaagattaaaaagagaagaaataagcggagtgaaattagaatcaataggaacttaccagatactgtcaatttattcaacagcggcgagttccctagcactggcaatcatgatagctggtctatctttatggatgtgctccaatgggtcgttacagtgcagaatttgcatttag
EPI2114058   atggagaacatggtacttcttcttgcaatagttagcctagttaaaagtgatcagatttgcattggttaccatgcaaacaattcgacagagcaggttgacacgataatggaaaagaacgtcactgttacacatgcccaagacatactggaaaaaacacacaacgggaagctctgtgatttaaatggggtgaagcctctgattttaaaggattgtagtgtagctggatggctcctcggaaacccaatgtgcgacgaattcatcagagtgccggaatggtcctacatagtggagcgggctaatccagctaatgacctctgttacccagggagcctcaatgactatgaagaactgaaacacctgttgagcagaataaatcattttgagaagattcttatcatccccaagagttcctggccaaatcatgaaacatcactaggggtgagcgcagcttgtccataccagggagcgccctcctttttcagaaatgtggtgtggcttatcaaaaagaacgatgcatacccaacaataaagataagctacaataataccaatcgggaagatctcttgatactgtgggggattcatcattccaacaatgcagaagaacagacaaatctctataaaaacccaaccacctacatttcagttggaacatcaactttaaaccaaaggttggtaccaaaaatagctactagatcccaagtaaacgggcaacgtggaagaatggacttcttctggacaattttaaaaccagatgatgcaatccatttcgagagtaatggaaatttcattgctccagaatatgcatataaaattgtcaagaaaggggactcaacaattatgaaaagtggtgtggaatatggccactgcaacaccaaatgtcaaaccccagtaggagcgataaattctagtatgccattccacaacatacatcctctcaccattggggaatgccccaaatacgtgaagtcaaacaagttggtccttgcgactgggctcagaaatagtcctctaagagaaaagagaagaaaaagaggcctgtttggggcgatagcagggtttatagagggaggatggcagggaatggttgatggttggtatgggtaccatcatagcaatgagcaggggagtgggtacgctgcagacaaagaatccacccaaaaggcaatagatggggttaccaataaggtcaactcaatcattgacaaaatgaacactcaatttgaggcagttggaagggagtttaataacttagaaaggaggatagagaatttgaacaagaaaatggaagacggattcctagatgtctggacctataatgctgaacttctagttctcatggaaaacgagaggactctagatttccatgattcaaatgtcaagaacctttacgacaaagtcagactacagcttagggataatgcaaaggagctgggtaatggctgtttcgaattctatcacaaatgcgataatgaatgtatggaaagtgtgagaaatgggacgtatgactaccctcagtattcagaagaagcaagattaaaaagagaagaaataagcggagtgaaattagaatcaataggaacttaccagatactgtcaatttattcaacagcggcgagttccctagcactggcaatcatgatagctggtctatctttatggatgtgctccaatgggtcgttacagtgcagaatttgcatttag
EPI2856957   atggagaacatagtactacttcttgcaatagttagccttgttaaaagtgatcagatttgcattggttaccatgcaaacaattcgacagagcaagttgacacgataatggaaaagaacgtcactgttacacatgctcaagacatactggaaaaaacacacaacgggaagctatgcgacctaaatggggtgaagccactgattttaaaggactgcagtgtagctggatggctcctcggaaacccaatgtgcgacgaattcatcagagtgccggaatggtcttacatagtggagcgggctaacccagctaatgacctctgttacccagggagcctcaatgactatgaagaactgaaacacatgttgagcagaa-aaatcattttgagaagattcagatcattcccaagag-tcctggccaaatcatgaaacatcactaggggtgagcgcagcttgtccataccagggagcaccctcctttttcagaaatgtggtgtggcttatcaaaaagaacgatgcatacccaacaataaagataagctacaataatactaatcgggaagatctcttgatactgtgggggattca-cattccaacaatgcagaagagcagacaaatctctacaaaaacccaatcacctacatttcagttggaacatcaactttaaaccagaggttggcaccaaaaatagctactagatcccaagtaaacgggcaacgtggaagaatggacttcttctggacaatcttaaaaccagatgatgcaatccatttcgagagtaacggaaatttcattgctccagaatatgcatacaaaattgtcaagaaaggggactcaacaattatgaaaagtggagtggaatatggccactgcaacaccaaatgtcaaaccccagtaggtgcgataaattctagtatgccattccacaacatacatcctctcaccattggggaatgccccaaatacgtgaaatcaaacaagttggtccttgcgactgggctcagaaatagtcctctaagagaaaagagaagaaaaagaggtctgtttggggcgatagcagggtttatagagggaggatggcagggaatggttgatggttggtatgggtaccatcatagcaatgagcaggggagtgggtacgctgcggacaaagaatccacccaaaaggcaatagatggagttaccaataaggtcaactcaatcattgacaaaatgaacactcaatttgaggcagttggaagggagtttaataacttagaaaggaggatagagaatttgaacaagaaaatggaagacggattcctagatgtctggacctataatgctgaacttctagttctcatggaaaacgagaggactctagatttccatgattcaaatgtcaagaacctttacgacaaagtcagattacagcttagggataatgcaaaggagatgggtaacggctgtttcgaattctatcacaaatgtgataatgaatgtatggaaagtgtgagaaatgggacgtatgactaccctcagtattcagaagaagcaagattaaaaagagaagaaataagcggagtgaaattagaatcagtaggaacttaccagatactgtcaatttattcaacagcggcaagttccctagcactggcaatcatgatggctggtctatctttatggatgtgctccaatgggtcgttacaatgcagaatttgcatttag
EPI1938860   atggagaacatagtacttcttcttgcaatagttagccttgttaaaagtgatcagatttgcattggttaccatgcaaacaattcgacagagaaggttgacacgataatggaaaagaacgtcactgttacacatgcccaagacatactggaaaaaacacacaacgggaagctctgtgatttaaatggggtgaagcctctgattttaaaggattgtagtgtagctggatggctcctcggaaacccaatgtgcgacgaattcatcagagtgccggaatggtcctacatagtggagcgggctaatccagctaatgacctctgttacccagggagcctcaatgactatgaagaactgaaacacctgttgagcagaataaaccattttgagaagattctgatcatccccaagagttcctggccaaatcatgaaacatcactaggggtgagcgcagcttgtccataccagggagcgccctcctttttcagaaatgtggtgtggcttatcaaaaagaacgatgcatacccaacaataaagataagctacaataataccaatcgggaagatctcttgatactgtgggggattcatcattccaacaatgcagaagaacagacaaatctctataaaaacccaaccacctacatttcagttggaacatcaactttaaaccagaggttggtaccaaaaatagctactagatcccaagtaaacgggcaacgtggaagaatggacttcttctggacaattttaaaaccagatgatgcaatccatttcgagagtaatggaaatttcattgctccagaatatgcatataaaattgtcaagaaaggggactcaacaattatgaaaagtggagtggaatatggccactgcaacaccaaatgtcaaaccccagtaggagcgataaattctagtatgccattccacaacatacatcctctcaccattggggaatgccccaaatacgtgaagtcaaacaagttggtccttgcgactgggctcagaaatagtcctctaagagaaaagagaagaaaaagaggcctgtttggggcgatagcagggtttatagagggaggatggcagggaatggttgatggttggtatgggtaccatcatagcaatgagcaggggagtgggtacgctgcagacaaagaatccacccaaaaggcaatagatggagttaccaataaggtcaactcaatcattgacaaaatgaacactcaatttgaggcagttggaagggagtttaataacttagaaaggaggatagagaatttgaacaagaaaatggaagacggattcctagatgtctggacctataatgctgaacttctagttctcatggaaaacgagaggaccctagatttccatgattcaaatgtcaagaacctttacgacaaagtcagactacagcttagggataatgcaaaggagctgggtaatggctgtttcgaattctatcacaaatgcgataatgaatgtatggaaagtgtgagaaatgggacgtatgactaccctcagtattcagaagaagcaagattaaaaagagaagaaataagcggagtgaaattagaatcaataggaacttaccagatactgtcaatttattcaacagcggcgagttccctagcactggcaatcatgatagctggtctatctttatggatgtgctccaatgggtcgttacagtgcagaatttgcatttag
EPI3294541   ????????????????????????????????????????????????gatcagatttgcattggttaccatgcaaacaattcgacagagcaagttgacacgataatggaaaagaacgtcactgttacacatgcccaagacatactggaaaaaacacacaacgggaagctatgcgacctaaatggggtgaagccactgattttaaaggactgcagtgtagctggatggctcctcggaaacccaatgtgcgacgaattcatcagagtgccggaatggtcttacatagtggagcgggctaacccagctaatgacctctgttacccagggagcctcaatgactatgaagaactgaaacacatgttgagcagaataaatcattttgagaagattcagatcattcccaagagttcctggccaaatcatgaaacatcactaggggtgagcgcagcttgtccataccagggagcaccctcctttttcagaaatgtggtgtggcttatcaaaaagaacgatgcatacccaacaataaagataagctacaataatactaatcgggaagatctcttgatactgtgggggattcatcattccaacaatgcagaagagcagacaaatctctacaaaaacccaatcacctacatttcagttggaacatcaactttaaaccagaggktggcaccaaaaatagctactagatcccaagtaaacgggcaacgtggaagaatggacttcttctggacaatcttaaaaccagatgatgcaatccatttcgagagtaacggaaatttcattgctccagaatatgcatacaaaattgttaagaaaggggactcgacaattatgaaaagtggagtggaatatggccattgcaacaccaaatgtcaaaccccagtaggtgcgataaattctagtatgccatttcacaacatacatcctctcaccattggggaatgccccaaatacgtgaaatcaaacaagttggtccttgcgactgggctcagaaatagtcctctaagagaaaagagaagaaaaagaggtctgtttggggcgatagcagggtttatagagggaggatggcagggaatggttgatggttggtatgggtaccatcatagcaatgagcaggggagtgggtacgctgcggacaaagaatccacccaaaaggcaatagatggagttaccaataaggtcaactcaatcattgacaaaatgaacactcaatttgaggcagttggaagggagtttaataacttagaaaggaggatagagaatttgaacaagaaaatggaagacggattcctagatgtctggacatataatgctgaacttctagttctcatggaaaacgagaggactctagatttccatgattcaaatgtcaagaacctttacgacaaagtcagattacagcttagggataatgcaaaggagctgggtaacggctgtttcgaattctatcacaaatgtgataatgaatgtatggaaagtgtgagaaatgggacgtatgactaccctcagtattcagaagaagcaagattaaaaagagaagaaataagcggagtgaaattagaatcagtaggaacttaccagatactgtcaatttattcaacagcggcaagttccctagcactggcaatcatgatggctggtctatctttatggatgtgctccaatgggtcgttacaatgcagaatttgcatttag
EPI3313218   atggagaacatagtactacttcttgcaatagttagccttgttaaaagtgatcagatttgcattggttaccatgcaaacaattcgacagagcaagttgacacgataatggaaaagaacgtcactgttacacatgcccaagacatactggaaaaaacacacaacgggaagctctgtgatttaaatggggttaagccactgattttaaaggattgtagtgtagctggatggctcctcggaaacccaatgtgcgacgaattcatcagagtgccggaatggtcctacatagtggagcgggctaacccagctaatgacctctgttacccagggagcctcaatgactatgaagaactgaaacacatgttgagcagaataaatcattttgagaagattcaaatcattcccaagagttcctggccaaatcatgaaacatcactaggggtgagcgcagcttgtccataccagggagcgccctcctttttcagaaatgtggtgtggcttatcaaaaagaacgatgcatacccaacaataaagataagctacaataatactaatcgggaagatctcttgatactgtgggggattcatcattccaacaatgcagaagagcagacaaatctctacaaaaacccaaccacctacatttcagttggaacatcaactttaaaccagaggttggcaccaaaaatagctactagatcccaagtaaacgggcaacgtggaagaatggacttcttctggacaatcttaaaaccagatgatgcaatccatttcgagagtaacggaaatttcattgctccagaatatgcatacaaaattgtcaagaaaggggactcaacaattatgaaaagtggagtggaatatggccactgcagcaccaaatgtcaaactccagtaggtgcgataaattctagtatgccattccacaacatacatcctctcaccattggggaatgccccaaatacgtgaagtcaaacaaattggtccttgcgactgggctcagaaatagtcctctaagagaaaagagaagaaaaagaggtctgtttggggcgatagcagggtttatagagggaggatggcagggaatggttgatggttggtatgggtaccatcatagcaatgagcaggggagtgggtacgctgcggacaaagaatccacccaaaaggcaatagatggagttaccaataaggtcaactcaatcattgacaaaatgaacactcaatttgaggcagttggaagggagtttaataacttagaaaggaggatagagaatttgaacaagaaaatggaagacggattcctagatgtctggacctataatgctgaacttctagttctcatggaaaacgagaggactctagatttccatgattcaaatgtcaagaacctttacgacaaggtcagattacagcttagggataatgcaaaggagctgggtaacggctgtttcgaattctatcacaaatgtgataatgaatgtatggaaagtgtgagaaatgggacgtatgactaccctcagtattcagaagaagcaagattaaaaagagaagaaataagcggagtgaaattagaatcagtaggaacttaccagatactgtcaatttattcaacagcggcaagttccctagcactggcaatcatggtggctggtctatctttatggatgtgctccaatgggtcgttacaatgcagaatttgcatttag
EPI3313210   atggagaacatagtactacttcttgcaatagttagccttgttaaaagtgatcagatttgcattggttaccatgcaaacaattcgacagagcaagttgacacgataatggaaaagaacgtcactgttacacatgcccaagacatactggaaaaaacacacaacgggaagctctgtgatttaaatggggtgaagccactgattttaaaggattgtagtgtagctggatggctcctcggaaacccaatgtgcgacgaattcatcagagtgccggaatggtcctacatagtggagcgggctaacccagctaatgacctctgttacccagggagcctcaatgactatgaagaactgaaacacatgttgagcagaataaatcattttgagaagattcagatcattcccaagagttcctggccaaatcatgaaacatcactaggggtgagcgcagcttgtccataccagggagcgccctcctttttcagaaatgtggtgtggcttattaaaaagaacgatgcatacccaacaataaagataagctacaataatactaatcgggaagatctcttgatactgtgggggattcatcattccaacaatgcagaagagcagacaaatctctacaaaaacccaaccacctacatttcagttggaacatcaactttaaaccagaggttggcaccaaaaatagctactagatcccaagtaaacgggcaacgtggaagaatggacttcttctggacaatcttaaaaccagatgatgcaatccatttcgagagtaacggaaatttcattgctccagaatatgcatacaaaattgtcaagaaaggggactcaacaattatgaaaagtggagtggaatatggccactgcaacaccaaatgtcaaaccccagtaggtgcgataaattctagtatgccattccacaacatacatcctctcaccattggggaatgccccaaatacgtgaagtcaaacaagttggtccttgcgactgggctcagaaatagtcctctaagagaaaagagaagaaaaagaggtctgtttggggcgatagcagggtttatagagggaggatggcagggaatggttgatggttggtatgggtaccatcatagcaatgagcaggggagtgggtacgctgcggacaaagaatccacccaaaaggcaatagatggagttaccaataaggtcaactcaatcattgacaaaatgaacactcaatttgaggcagttggaagggagtttaataacttagaaaggaggatagagaatttgaacaagaaaatggaagacggattcctagatgtctggacctataatgctgaacttctagttctcatggaaaacgagaggactctagatttccatgattcaaatgtcaagaacctttacgacaaagtcagattacagcttagggataatgcaaaggagctgggtaacggctgtttcgaattctatcacaaatgtgataatgaatgtatggaaagtgtgagaaatgggacgtatgactaccctcagtattcagaagaagcaagattaaaaagagaagaaataagcggagtgaaattagaatcagtaggaacttaccagatactgtcaatttattcaacagcggcaagctccctagcactggcaatcatgatggctggtctatctttatggatgtgctccaatgggtcgttacaatgcagaatttgcatttag
EPI3571254   ???????????????????ttcttgcaatagttagccttgttaaaagtgatcagatttgcattggttaccatgcaaacaattcgacagagcaagttgacacgataatggaaaagaacgtcactgttacacatgcccaagacatactggaaaaaacacacaacgggaagctatgcgacctaaatggggtgaagccactgattttaaaggactgcagtgtagctggatggcttctcggaaacccaatgtgcgacgaattcatcagagtgccggaatggtcttacatagtggagcgggctaacccagctaatgacctctgttacccagggagcctcaatgactatgaagaactgaaacacatgttgagcagaataaatcattttgagaagattcagatcattcccaagagttcctggccaaatcatgaaacatcactaggggtgagcgcagcttgtccataccagggagcaccctcctttttcagaaatgtggtgtggcttatcaaaaagaacgatgcatacccaacaataaagataagctacaataatactaatcgggaagatctcttgatactgtgggggattcatcattccaacaatgcagaagagcagacaaatctctacaaaaacccaatcacctacatttcagttggaacatcaactttaaaccagaggttggcaccaaaaatagctactagatcccaagtaaacgggcaacgtggaagaatggacttcttctggacaatcttaaaaccagatgatgcaatccatttcgagagtaacggaaatttcattgctccagaatatgcatacaaaattgttaagaaaggggactcgacaattatgaaaagtggagtggaatatggccattgcaayaccaaatgtcaaaccccagtaggtgcgataaattctagtatgccatttcacaacatacatcctctcaccattggggaatgccccaaatacgtgaaatcaaacaagttggtccttgcgactgggctcagaaatagtcctctaagagaaaagagaagaaaaagaggtctgtttggggcgatagcagggtttatagagggaggatggcagggaatggttgatggttggtatgggtaccatcatagcaatgagcaggggagtgggtacgctgcggacaaagaatccacccaaaaggcaatagatggagttaccaataaggtcaactcaatcattgacaaaatgaacactcaatttgaggcagttggaagggagtttaataacttagaaaggaggatagagaatttgaacaagaaaatggaagacggattcctagatgtctggacatataatgctgaacttctagttctcatggaaaacgagaggactctagatttccatgattcaaatgtcaagaacctttacgacaaagtcagattacagcttagggataatgcaaaggagctgggtaacggctgtttcgaattctatcacaaatgtgataatgaatgtatggaaagtgtgagaaatgggacgtatgactaccctcagtattcagaagaagcaagattaaaaagagaagaaataagcggagtgaaattagaatcagtaggaacttaccagatactgtcaatttattcaacagcggcaagttccctagcactggcaatcatgatggctggtctatctttatggatgtgctccaatgggtcgttacaatgcagaatttgcatttag
EPI3487554   atggagaacatagtactacttcttgcaatagttagccttgttaaaagtgatcagatttgcattggttaccatgcaaacaattcgacagagcaagttgacacgataatggaaaagaacgtcactgttacacatgcccaagacatactggaaaaaacacacaacgggaagctatgcgacctaaatggggtgaagccactgattttaaaggactgcagtgtagctggatggctcctcggaaacccaatgtgcgacgaattcatcagagtgccggaatggtcttacatagtggagcgggctaacccagctaatgacctctgttacccagggagcctcaatgactatgaagaactgaaacacatgttgagcagaataaatcattttgagaagattcagatcattcccaagaggtcctggccaaatcatgaaacatcactaggggtgagcgcagcttgtccataccagggggcaccctcctttttcagaaatgtggtgtggcttatcaaaaagaacgatgcatacccaacaataaagataagctacaataatactaatcgggaagatctcttgatactgtgggggattcatcattccaacaatgcagaagagcagacaaatctctacaaaaacccaatcacctacatttcagttggaacatcaactttaaaccagaggttggcaccaaaaatagctactagatcccaagtaaacgggcaacgtggaagaatggacttcttctggacaatcttaaaaccagatgatgcaatccatttcgagagtaacggaaatttcattgctccagaatatgcatacaaaattgttaagaaaggggactcgacaattatgaaaagtggagtggaatatggccattgcaacaccaaatgtcaaaccccagtaggtgcgataaattctagtatgccatttcacaacatacatcctctcaccattggggaatgccccaaatacgtgaaatcaaacaagttggtccttgcgactgggctcagaaatagtcctctaagagaaaagagaagaaaaagaggtctgtttggggcgatagcagggtttatagagggaggatggcagggaatggttgatggttggtatgggtaccatcatagcaatgagcaggggagtgggtacgctgcggacaaagaatccacccaaaaggcaatagatggagttaccaataaggtcaactcaatcattgacaaaatgaacactcaatttgaggcagttggaagggagtttaataacttagaaaggaggatagagaatttaaacaagaaaatggaagacggattcctagatgtctggacatataatgctgaacttctagttctcatggaaaacgagaggactctagatttccatgattcaaatgtcaagaacctttacgacaaagtcagattacagcttagggataatgcaaaggagctgggtaacggctgtttcgaattctatcacaaatgtgataatgaatgtatggaaagtgtgagaaatgggacgtatgactaccctcagtattcagaagaagcaagattaaaaagagaagaaataagcggagtgaaattagaatcagtaggaacttaccagatactgtcaatttattcaacagcggcaagttccctagcactggcaatcatgatggctggtctatctttatggatgtgctccaatgggtcgttacaatgcagaatttgcatttag
EPI2790779   atggagaacatagtacttcttcttgcaatagttagctttgttaaaagtgatcagatttgcattggttaccatgcaaataattcgacagagcaggttgacacgataatggaaaagaacgtcactgttacacatgcccaagacatactggaaaaaacacacaacgggaagctctgtgatttaaatggggtgaagcctctgattttaaaggattgtagtgtagctggatggctcctcggaaacccaatgtgcgacgaattcatcggagtgccggaatggtcctacatagtggagcgggctaatccagctaatggcctctgttacccagggagcctcaatgactatgaagaactgaaacacctgttgagcagaataaatcattttgagaagattcttatcatccccaagagttcctggccaaatcatgaaacatcactaggggtgagcgcagcttgtccataccagggagcgccctcctttttcagaaatgtggtgtggcttatcaaaaagaacgatgcatacccaacaataaagataagctacaataatacaaatcgggaagatctcttgatactgtgggggattcatcattccaacaatgcagaagaacagacaaatctctataaaaacccaaccacctacatttcagttggaacatcaactttaaaccagaggttggtaccaaaaatagctactagatcccaagtaaacgggcaacgtggaagaatggacttcttctggacaattttaaaaccagatgatgcaatccatttcgagagtaatggaaatttcattgctccagaatatgcatataaaattgtcaagaaaggggactcaacaattatgaaaagtggagtggaatatggccattgcaacaccaaatgtcaaaccccagtaggagcgataaattcgagtatgccattccacaacatacatcctctcaccattggggaatgccccaaatacgtgaagtcaaacaagttggtccttgcgactgggctcagaaatagtcctctaagagaaaagagaagaaaaagaggcctgtttggggcaatagcagggtttatagagggaggatggcagggaatggttgatggttggtatgggtaccatcatagcaatgagcaggggagtgggtacgctgcggacaaagaatccacccaaaaggcaatagatggaattaccaataaggtcaactcaatcattgacaaaatgaacactcaatttgaggcagttggaagggagtttaataacttagaaaggaggatagagaatttgaacaagaaaatggaagacggattcctagatgtctggacctataatgctgaacttctagttctcatggaaaacgagaggactttagatttccatgattcaaatgtcaagaacctttacgacaaagtcagactacagcttagggataatgcaaaggagctgggtaatggctgtttcgaattctatcacaagtgcgataatgaatgcatggaaagtgtgagaaatgggacgtatgactaccctcagtattcagaggaagcaagattaaaaagagaagaaataagcggagtgaaattagaatcaataggaacttaccagatactgtcaatttattcaacagcggcgagttccctagcactggcaatcatgatagctggtctatctttatggatgtgctccaatgggtcgttacagtgcagaatttgcatttag
EPI2614126   atggagaacatagtactacttcttgcaataattagccttgttaaaagtgatcagatttgcattggttaccatgcaaacaattcgacagagcaagttgacacgataatggaaaagaatgtcactgttacacatgcccaagacatactggaaaaaacacacaacgggaagctctgtgatctaaatggggtgaagcctctgattctaaaggattgtagtgtagctggatggctcctcggaaacccaatgtgcgacgaattcatcagagtgcctgaatggtcctacatagtggagcgggctaacccagctaatgacctctgttacccagggagcctcaatgactatgaagaactgaaacacatgttgagcagaataaatcattttgagaagattctaatcatccccaagagttcctggccaaatcatgaaacatcactaggggtgagtgcagcttgtccataccagggagcgccctcctttttcagaaatgtggtgtggcttatcaaaaagaacgatgcatacccaacaataaagataagctacaataataccaatcgggaagatctcttgatactgtgggggattcatcattccaacaatgcagaagagcagacaaatctatacaaaaacccaaccacctacatttcagttggaacatcaactttaaaccagaggttagcaccaaaaatagctactagatcccaagtaaacgggcaacgtggaagaatggacttcttctggacaatcttaaaaccagatgatgcaatccatttcgagagtaatggaaatttcattgctccagaatatgcatacaaaattgtcaagaaaggggactcaacaattatgaaaagtggagtggaatatggccactgcaacaccaaatgtcaaaccccagtaggtgcgataaattctagtatgccattccacaacatacatcctctcaccattggggaatgccccaaatacgtgaagtcaaacaagttggtccttgcgactgggctcagaaatagtcctctaagagaaaagagaagaaaaagaggcctgtttggggcgatagcagggtttatagagggaggatggcagggaatggttgatggttggtatgggtaccatcatagcaatgagcaggggagtgggtacgctgcggacaaagaatccacccaaaaggcaatagatggagttaccaataaggtcaactcaatcattgacaaaatgaacactcaatttgaggcagttggaagggagtttaataacttagaaaggaggatagagaatttgaacaagaaaatggaagacggattcctagatgtctggacctataatgctgaacttctagttctcatggaaaacgagaggactctagatttccatgattcaaatgtcaagaacctttatgacaaagtcagattacagcttagggataatgcaaaggagctgggtaacggctgttttgaattctatcacaaatgtgataatgaatgtatggaaagtgtgagaaatgggacgtatgactaccctcagtattcagaagaagcaaggttaaaaagagaagaaataagcggagtgaaattagaatcagtaggaacttaccagatactgtcaatttattcaacagcggcaagttccctagcactggcaatcatgatggctggtctatctttatggatgtgctccaatgggtcgttacagtgcagaatttgcatttag
EPI2856948   atggagaacatagtactacttcttgcaatagttagccttgttaaaagtgatcagatttgcattggttaccatgcaaacaattcgacagagcaagttgacacgataatggaaaagaacgtaactgttacacatgcccaagacatactggaaaaaacacacaacgggaagctatgcgacctaaatggggtgaagccactgattttaaaggactgcagtgtagctggatggctcctcggaaacccaatgtgcgacgaattcatcagagtgccggaatggtcttacatagtggagcgggctaacccagctaatgacctctgttacccagggagcctcaatgactatgaagaactgaaacacatgttgagcagaataaatcattttgagaagattcagatcattcccaagagttcctggccaaatcatgaaacatcactaggggtgagcgcagcttgtccataccagggagcaccctcctttttcagaaatgtggtgtggctaatcaaaaagaacgatgcatacccaacaataaagataagctacaataatactaatcgggaagatctcttgatactgtgggggattcatcattccaacaatgcagaagagcagacaaatctctacaaaaacccaatcacctacatttcagttggaacatcaactttaaaccagagattggcaccaaaaatagctactagatcccaagtaaacgggcaacgtggaagaatggacttcttctggacgatcttaaaaccagatgatgcaatccatttcgagagtaacggaaatttcattgctccagaatatgcatacaaaattgtcaagaaaggggactcaacaattatgaaaagtggagtggaatatggccactgcaacaccaaatgtcaaaccccagtaggtgcgataaattctagtatgccattccacaacatacatcctctcaccattggggaatgccccaaatacgtgaaatcaaacaagttggtccttgcgactgggctcagaaatagtcctctaagagaaaagagaagaaaaagaggtctgtttggggcgatagcagggtttatagagggaggatggcagggaatggttgatggttggtatgggtaccatcatagcaatgagcaggggagtgggtacgctgcggacaaagaatccacccaaaaggcaatagatggagttaccaataaggtcaactcaatcattgacaaaatgaacactcaatttgaggcagttggaagggagtttaataacttagaaaggaggatagagaatttgaataagaaaatggaagacggattcctagatgtctggacctataatgctgaacttctagttctcatggaaaacgagaggactctagatttccatgattcaaatgtcaagaacctttacgacaaagtcagattacagcttagggataatgcaaaagagctgggtaacggctgtttcgaattctatcacaaatgtgataatgaatgtatggaaagtgtgagaaatgggacgtatgactaccctcagtattcagaagaagcaagattaaaaagagaagaaataagcggagtgaaattagaatcagtaggaacttaccagatactgtcaatttattcaacagcggcaagttccctagcactggcaatcatgatggctggtctatctttatggatgtgctccaatgggtcgttacaatgcagaatttgcatttag
EPI1938852   atggagaacatagtacttcttcttgcaatagttagccttgttaaaagtgatcagatttgcattggttaccatgcaaacaattcgacagagcaggttgacacgataatggaaaagaacgtcaccgttacacatgcccaagacatactggaaaaaacacacaacgggaagctctgtgatctaaatggggtgaagcctctgattttaaaggattgtagtgtagctggatggctcctcggaaacccaatgtgcgacgaattcatcagagtgccggaatggtcctacatagtggagcgggctaatccagctaatgacctctgttacccagggagcctcaatgactacgaagaactgaaacacctgttgagcagaataaatcactttgagaagattctgatcatcccaaaaagttcctggccaaatcatgaaacatcactaggggtgagcgcagcttgtccataccagggagcgccctcctttttcagaaatgtggtgtggcttatcaaaaagaacgatgcatacccaataataaagataagctacaataataccaatcaggaagatctcttgatactgtgggggattcatcattccaacaatgcagaagagcagacaaatctctataaaaacccaaccacctacatttcagttggaacatcaactttaaaccagaggttggtaccaaaaatagctactagatcccaagtaaacgggcagcgtggaagaatggacttcttctggacaattttaaaaccagatgatgccatccatttcgagagtaatggaaatttcattgctccagaatatgcatacaaaattgtcaagaaaggggactcaacaattatgaaaagtggagtggaatatggccactgcaacaccaaatgtcaaaccccagtaggagcgataaattctagtatgccattccacaacatacatcctctcaccattggggaatgccccaaatacgtgaaatcaaacaagttggtccttgcgactgggctcagaaatagtcctctaagagaaaagagaagaaaaagaggcctgtttggggcgatagcagggtttatagagggaggatggcagggaatggttgatggttggtatgggtaccatcatagcaatgagcaggggagtgggtacgctgcagacaaagaatccacccaaaaggcaatagatggagttaccaataaggtcaactcaatcattgacaaaatgaacactcaatttgaggcagttggaagggagtttaataacttagaaaggaggatagagaatttgaacaagaaaatggaagacggattcctagatgtctggacctataatgctgaacttctagttctcatggaaaacgagaggactctagatttccatgattcaaatgtcaagaacctttacgacaaagtcagactacagcttagggataatgcaaaggagctgggcaatggctgtttcgaattctatcacaaatgcgataatgaatgtatggaaagtgtgagaaatgggacgtatgactacccccagtattcagaagaagcaagattaaaaagagaagaaataagcggagtgaaattagaatcaataggaacttaccagatactgtcaatttattcaacagcggcgagttccctagcactggcaatcatgatggctggtctatctttatggatgtgctccaatgggtcgttacagtgcagaatttgcatttag
LC718274     atggagaacatagtacttcttcttgcaataattagccttgttaaaagtgatcagatttgcattggttaccatgcaaacaattcgacagagcaggttgacacgataatggaaaagaacgtcaccgttacacatgcccaagacatactggaaaaaacacacaacgggaagctctgtgatctaaatggggtgaagcctctgattttaaaggattgtagtgtagctggatggctcctcggaaacccaatgtgcgacgaattcatcagagtgccggaatggtcctacatagtggagcgggctaatccagctaatgacctctgttacccagggagcctcaatgactacgaagaactgaaacacctgttgagcagaataaatcactttgagaagattctgatcatccccaagagttcctggccaaatcatgaaacatcactaggggtgagcgcagcttgtccataccagggagcgccctcctttttcagaaatgtggtgtggcttatcaaaaagaacgatgcatacccaacaataaagataagctacaataataccaatcgggaagatctcttgatactgtgggggattcatcactccaacaatgcagaagagcagacaaatctctataaaaacccaaccacctacatttcagttggaacatcaactttaaaccagaggttggtaccaaaaatagctactagatcccaagtaaacgggcaacgtggaagaatggacttcttctggacaattttaaaaccagatgatgccatccatttcgagagtaatggaaatttcattgctccagaatatgcatacaaaattgtcaagaaaggggactcaacaattatgaaaagtggagtggaatatggccactgcaacaccaaatgtcaaaccccagtaggagcgataaattctagtatgccattccacaacatacatcctctcaccattggggaatgccccaaatacgtgaaatcaaacaagttggtccttgcgactgggctcagaaatagtcctctaagagaaaggagaagaaaaagaggcctgtttggggcgatagcagggtttatagagggaggatggcagggaatggttgatggttggtatgggtaccatcatagcaatgagcaggggagtgggtacgctgcagacaaagaatccacccaaaaggcaatagatggagttaccaataaggtcaactcaatcattgacaaaatgaacactcaatttgaggcagttggaagggagtttaataacttagaaaggaggatagagaatttgaacaagaaaatggaagacggattcctagatgtctggacctataatgctgaacttctagttctcatggaaaacgagaggactctagatttccatgattcaaatgtcaagaacctttacgacaaagtcagactacagcttagggataatgcaaaggagctgggtaatggctgtttcgaattctatcacaaatgcgataatgaatgtatggaaagtgtgagaaatgggacgtatgactaccctcagtattcagaagaagcaagattaaaaagagaagaaataagcggagtgaaattagaatcaataggaacttaccagatactgtcaatttattcaacagcggcgagttccctagcactggcaatcatgatggctggtctatctttatggatgtgctccaatgggtcgttacagtgcagaatttgcatttag
EPI3313202   atggagaacatagtactacttcttgcaatagttagccttgttaaaagtgatcagatttgcattggttaccatgcaaacaattcgacagagcaagttgacacgataatggaaaagaacgtcactgttacacatgcccaagacatactggaaaaaacacacaacgggaagctctgtgatttaaatggggttaagccactgattttaaaggattgtagtgtagctggatggctcctcggaaacccaatgtgcgacgaattcatcagagtgccggaatggtcctacatagtggagcgggctaacccagctaatgacctctgttacccagggagcctcaatgactatgaagaactgaaacacatgttgagcagaataaatcattttgagaagattcagatcattcccaagagttcctggccaaatcatgaaacatcactaggggtgagcgcagcttgtccataccagggagcgccctcctttttcagaaatgtggtgtggcttatcaaaaagaacgatgcatacccaacaataaagataagctacaataatactaatcgggaagatctcttgatactgtgggggattcatcattccaacaatgcagaagagcagacaaatctctacaaaaacccaaccacctacatttcagttggaacatcaactttaaaccagaggttggcaccaaaaatagctactagatcccaagtaaacgggcaacgtggaagaatggacttcttctggacaatcttaaaaccagatgatgcaatccatttcgagagtaacggaaatttcattgctccagaatatgcatacaaaattgtcaagaaaggggactcaacaattatgaaaagtggagtggaatatggccactgcagcaccaaatgtcaaactccagtaggtgcgataaattctagtatgccattccacaacatacatcctctcaccattggggaatgccccaaatacgtgaagtcaaacaaattggtccttgcgactgggctcagaaatagtcctctaagagaaaagagaagaaaaagaggtctgtttggggcgatagcagggtttatagagggaggatggcagggaatggttgatggttggtatgggtaccatcatagcaatgagcaggggagtgggtacgctgcggacaaagaatccacccaaaaggcaatagatggagttaccaataaggtcaactcaatcattgacaaaatgaacactcaatttgaggcagttggaagggagtttaataacttagaaaggaggatagagaatttgaacaagaaaatggaagacggattcctagatgtctggacctataatgctgaacttctagttctcatggaaaacgagaggactctagatttccatgattcaaatgtcaagaacctttacgacaaggtcagattacagcttagggataatgcaaaggagctgggtaacggctgtttcgaattctatcacaaatgtgataatgaatgtatggaaagtgtgagaaatgggacgtatgactaccctcagtattcagaagaagcaagattaaaaagagaagaaataagtggagtgaaattagaatcagtaggaacttaccagatactgtcaatttattcaacagcggcaagttccctagcactggcaatcatgatggctggtctatctttatggatgtgctccaatgggtcgttacaatgcagaatttgcatttag
EPI3571246   atggagaacatagtactacttcttgcaatagttagccttgttaaaagtgatcagatttgcattggttaccatgcaaacaattcgacagagcaagttgacacgataatggaaaagaacgtcactgttacacatgcccaagacatactggaaaaaacacacaacgggaagctatgcgacctaaatggggtgaagccactgattttaaaggactgcagtgtagctggatggcttctcggaaacccaatgtgcgacgaattcatcagagtgccggaatggtcttacatagtggagcgggctaacccagctaatgacctctgttacccagggagcctcaatgactatgaagaactgaaacacatgttgagcagaataaatcattttgagaagattcagatcattcccaagagttcctggccaaatcatgaaacatcactaggggtgagcgcagcttgtccataccagggagcaccctcctttttcagaaatgtggtgtggcttatcaaaaagaacgatgcatacccaacaataaagataagctacaataatactaatcgggaagatctcttgatactgtgggggattcatcattccaacaatgcagaagagcagacaaatctctacaaaaacccaatcacctacatttcagttggaacatcaactttaaaccagaggttggcaccaaaaatagctactagatcccaagtaaacgggcaacgtggaagaatggacttcttctggacaatcttaaaaccagatgatgcaatccatttcga---------------cattgctccagaatatgcatacaaaattgttaagaaaggggactcgacaattatgaaaagtggagtggaatatggccattgcaataccaaatgtcaaaccccagtaggtgcgataaattctagtatgccatttcacaacatacatcctctcaccattggggaatgccccaaatacgtgaaatcaaacaagttggtccttgcgactgggctcagaaatagtcctctaagagaaaagagaagaaaaagaggtctgtttggggcgatagcagggtttatagagggaggatggcagggaatggttgatggttggtatgggtaccatcatagcaatgagcaggggagtgggtacgctgcagacaaagaatccacccaaaaggcaatagatgg-----------------------------------------------------------------------------------------------------------------------------------------------------------------------------------------------------------------------------------------agtttagggataatgcaaaggagctgggtaacggctgtttcgaattctatcacaaatgtgataatgaatgtatggaaagtgtgagaaatgggacgtatgactaccctcagtattcagaagaagcaagattaaaaagagaagaaataagcggagtgaaattagaatcagtaggaacttaccaga-----------------acagcggcaagttccctagcactggcaatcatgatggctggtctatctttatggatgtgctccaatgggtcgttacaatgcagaatttgcatttag
EPI2671534   atggagaaaatagtacttcttcttgcaatagttagccttgttaaaagtgatcagatttgcattggttaccatgcaaataattcgacagagcgggttgacacgataatggaaaagaacgtcactgttacacatgcccaagacatactggaaaaaacacacaacgggaagctctgtgatttaaatggggtgaagcctctgattttaaaggattgtagtgtagctggatggctcctcggaaacccaatgtgcgacgaattcatcggagtgccggaatggtcctacatagtggagcgggctaatccagctaatggcctctgttacccagggagcctcaatgactatgaagaactgaaacacctgttgagcagaataaatcattttgagaagattcttatcatccccaagagttcctggccaaatcatgaaacatcactaggggtgagcgcagcttgtccataccagggagcgccctcctttttcagaaatgtggtgtggcttatcaaaaagaacgatgcatacccaacaataaagataagctacaataatacaaatcgggaagatctcttgatactgtgggggattcatcattccaacaatgcagaagaacagacaaatctctataaaaacccaaccacctacatttcagttggaacatcaactttaaaccagaggttggtaccaaaaatagctactagatcccaagtaaacgggcaacgtggaagaatggacttcttctggacaattttaaaaccagatgatgcaatccatttcgagagtaatggaaatttcattgctccagaatatgcatataaaattgtcaagaaaggggactcaacaattatgaaaagtggagtggaatatggccattgcaacaccaaatgtcaaaccccagtaggagcgataaattctagtatgccattccacaacatacatcctctcaccattggggaatgccccaaatacgtgaagtcaaacaagttggtccttgcgactgggctcagaaatagtcctctaagagaaaagagaagaaaaagaggcctgtttggggcaatagcagggtttatagagggaggatggcagggaatggttgatggttggtatgggtaccatcatagcaatgagcaggggagtgggtacgctgcggacaaagaatccacccaaaaggcaatagatggagttaccaataaggtaaactcaatcattgacaaaatgaacactcaatttgaggcagttggaagggagtttaataacttagaaaggaggatagagaatttgaacaagaaaatggaagacggattcctagatgtctggacctataatgctgaactcctagttctcatggaaaacgagaggactttagatttccatgattcaaatgtcaagaacctttacgacaaagtcagactacagcttagggataatgcaaaggagctgggtaatggctgtttcgaattctatcacaagtgcgataatgaatgtatggaaagtgtgagaaatgggacgtatgactaccctcagtattcagaagaagcaagattaaaaagagaagaaataagcggagtgaaattagaatcaataggaacttaccagatactgtcaatttattcaacagcggcgagttccctagcactggcaatcatgatagctggtctatctttatggatgtgctccaatgggtcgttacagtgcagaatttgcatttag
EPI2960217   atggagaacatagtacttcttcttgcaataattagccttgttgaaagtgatcagatttgcattggttaccatgcaaacaattcgacagaacaggttgacacgataatggaaaagaacgtcacggttacacatgcccaagacatactggaaaaaacacacaacgggaagctctgtgatttaaatggggtgaagcctctgattttaaaggattgtagtgtagctggatggctcctcggaaacccaatgtgtgacgarttcatcagagtgccggaatggtcctacatagtggagagggctaatccagctaatgacctctgttacccagggagcctcaatgactatgaagaaytgaaacacctgttgagcagaataaatcattttgagaaaattcttatcatccccaagagttcttggccaaatcatgaaacatcactaggggtgagcgcagcttgtccataccagggagcgccttcctttttcagaaatgtggtgtggcttatcaaaaagaacgatgcatacccaacaataaagataagctacaataataccaatcgggaagatctcttgatactgtggggaattcatcattccaacaatgcagaagaacagacaaatctctataaaaacccaaccacctacatttcagttggaacatcaactttaaaccagaggttggtaccaaaaatagctaccagatcccaagtaaacgggcaacgtggaagaatggacttcttctggacaattttaaaaccagatgatgcaatccatttcgagagtaatggaaatttcattgctccagaatatgcatataaaattgtcaagaaaggggactcaacaattatgaaaagtggagtggaatatggccactgcaacaccaaatgtcaaaccccagtgggagcgataaattctagtatgccattccacaacatacatcctctcaccattggggaatgccccaaatacgtgaagtcaaacaagttggtccttgcgactgggctcagaaatagtcctctaagagaaaagagaagaaaaagaggcctgtttggggcgatagcagggtttatagaggggggatggcagggaatggttgatggttggtatgggtaccatcatagcaatgagcaggggagtgggtatgctgcagacaaagaatctacccaaaaggcaatagatggagttaccaataaggtcaactcaatcattgacaaaatgaacactcaatttgaggcagttggaagggagtttaataacttagaaaggaggatagagaatttgaacaagaaaatggaagacggattcctagatgtctggacctataatgctgaacttctagttctcatggaaaacgagaggactctagatttccatgattcaaatgtcaagaacctttacgacaaagtcagactacagcttagggataatgcaaaggagctgggtaatggctgtttcgaattctatcacaaatgcgataatgaatgtatggaaagtgtgaggaatgggacgtatgactaccctcagtattcagaagaagcaagattaaaaagagaagaaataagcggagtgaaattagaatcaataggaacttaccagatactgtcaatttattcaacagcggcgagttccctagcactggcaatcatgatagctggtctatctttgtggatgtgctccaatgggtcgttacagtgcagaatttgcatttag
EPI1958425   atggagaacatagtacttcttcttgcaacagttagccttgttaaaagtgatcagatttgcattggttaccatgcaaacaattcgacagagcaggttgacacgataatggaaaagaacgtcactgttacacatgcccaagacatactggaaaaaacacacaacgggaagctctgtgatttaaatggggtgaagcctctgattttaaaggattgtagtgtagctggatggctcctcggaaacccaatgtgcgacgaattcatcagagtgccggaatggtcctacatagtggagcgggctaatccagccaatgacctctgttacccagggagtctcaatgactatgaagaactgaaacacctgttgagcagaataaatcattttgagaagattctgatcatccccaagagttcctggccaaatcatgaaacatcactaggggtgagcgcagcttgttcataccagggagcgccctcctttttcagaaatgtgttgtggcttatcaaaaagaacgatgcatacccaacaataaagataagctacaataataccaatcgggaagatctcttgatactgtgggggattcatcattccaacaatgcagaagagcagacaaatctctataaaaacccaaccacctacatttcagttggaacatcaactttaaaccagaggttggtaccaaaaatagctactagatcccaagtaaatgggcaacgtgggagaatggacttcttctggacaattttaaaaccagatgatgcaatccatttcgagagtaatggaaatttcattgcaccagaatatgcatataaaattgtcaagaaaggggactcaacaattatgaaaagtggagtggaatatggccactgcaacaccaaatgtcaaaccccagtaggagcgataaattctagtatgccattccacaacatacatcctctcaccattggggaatgccccaaatacgtgaagtcaaacaagttggtccttgcgactgggctcagaaatagtcctctaagagaaaagagaagaaaaagaggcctgtttggggcgatagcagggtttatagagggaggatggcagggaatggttgatggttggtatgggtaccatcatagcaatgagcaggggagtgggtacgctgcagacaaagaatccacccaaaaggcaatagatggagttaccaataaggtcaactcaatcattgacaaaatgaacactcaatttgaggcagttggaagggagtttaataacttagaaaggaggatagagaatttgaacaagaaaatggaagacggattcctagatgtctggacctataatgctgaacttctagttctcatggaaaacgagaggactctagatttccatgattcaaatgtcaagaacctttacgacaaagtcagactacagcttagggacaatgcaaaggagctgggtaatggatgtttcgaattctatcacaaatgcgataatgaatgtatggaaagtgtgagaaatgggacgtatgactaccctcagtattcagaagaagcaagattaaaaagagaagaaataagcggagtgaaattagaatcaataggaacttaccagatactgtcaatttattcaacagcggcgagttccctagcactggcaatcatgatagctggtctatctttatggatgtgctccaatgggtcgttacagtgcagaatttgcatttag
EPI2614118   atggagaacatagtactacttcttgcaataattagccttgttaaaagtgatcagatttgcattggttaccatgcaaacaattcgacagagcaagttgacacgataatggaaaagaatgtcactgttacacatgcccaagacatactggaaaaaacacacaacgggaagctctgtgatctaaatggggtgaagcctctgattctaaaggattgtagtgtagctggatggctcctcggaaacccaatgtgcgacgaattcatcagagtgccggaatggtcctacatagtggagcgggctaacccagctaatgacctctgttacccagggagcctcaatgactatgaagaactgaaacacatgttgagcagaataaatcattttgagaagattctaatcatccccaagagttcctggccaaatcatgaaacatcactaggggtgagtgcagcttgtccataccagggagcgccctcctttttcagaaatgtggtgtggcttatcaaaaagaacgatgcatacccaacaataaagataagctacaataataccaatcgggaagatctcttgatactgtgggggattcatcattccaacaatgcagaagagcagacaaatctatacaaaaacccaaccacctacatttcagttggaacatcaactttaaaccagaggttggcaccaaaaatagctactagatcccaagtaaacgggcaacgtggaagaatggacttcttctggacaatcttaaaaccagatgatgcaatccatttcgagagtaatggaaatttcattgctccagaatatgcatacaaaattgtcaagaaaggggactcaacaattatgaaaagtggagtggaatatggccactgcaacaccaaatgtcaaaccccagtaggtgcgataaattctagtatgccattccacaacatacatcctctcaccattggggaatgccccaaatacgtgaagtcaaacaagttggtccttgcgactgggctcagaaatagtcctctaagagaaaagagaagaaaaagaggcctgtttggggcgatagcagggtttatagagggaggatggcagggaatggttgatggttggtatgggtaccatcatagcaatgagcaggggagtgggtacgctgctgacaaagaatccacccaaaaggcaatagatggtgttaccaataaggtcaactcaatcattgacaaaatgaacactcaatttgaggcagttggaagggagtttaataacttagaaaggaggatagagaatttgaacaagaaaatggaagacggattcctagatgtctggacctataatgctgaacttctagttctcatggaaaacgagaggactctagatttccatgattcaaatgtcaagaacctttatgacaaagtcagattacagcttagggataatgcaaaggagctgggtaacggctgttttgaattctatcacaaatgtgataatgaatgtatggaaagtgtgagaaatgggacgtatgactaccctcagtattcagaagaagcaaggttaaaaagagaagaaataagcggagtgaaattagaatcagtaggaacttaccagatactgtcaatttattcaacagcggcaagttccctagcactggcaatcatgatggctggtctatctttatggatgtgctccaatgggtcgttacagtgcagaatttgcatttag
EPI2614110   atggagaacatagtactacttcttgcaatagttagccttgtcaaaagtgatcagatttgcattggttaccatgcaaacaattcgacagagcaagttgacacgataatggaaaagaacgtcactgttacacatgcccaagacatactggaaaaaacacacaacgggaaactctgtgatctaaatggggtgaagccactgattttaaaggattgtagtgtagctggatggctcctcggaaacccaatgtgcgacgaattcatcagagtgccagaatggtcctacatagtggagcgggctaacccagctaatgacctctgttacccagggagcctcaatgactatgaagaactgaaacacatgttgagcagaataaatcattttgagaagattctgatcattcccaagagttcctggccaaatcatgaaacatcactaggggtgagtgcagcttgtccataccagggagcgccctcctttttcagaaatgtggtgtggcttatcaaaaagaacgatgcatacccaacaataaagataagctacaataataccaatcgggaagatctcttgatactgtggggaattcatcattccaacaatgcagaagagcagacaaatctctacaaaaacccaaccacctacatttcagttgggacatcaactttaaaccagaggttggcaccaaaaatagctactagatcccaagtaaacgggcaacgtggaagaatggacttcttctggacaatcttaaaaccagatgatgcaatccatttcgagagtaatggaaatttcattgctccagaatatgcatacaaaattgtcaagaaaggggactcaacaattatgaaaagtggagtggaatatggccactgcaacaccaaatgtcaaaccccagtaggtgcgataaattctagtatgccattccacaacatacatcctctcaccattggggaatgccccaaatacgtgaagtcaaacaagttggtccttgcgactgggctcagaaatagtcctctaagagaaaagagaagaaaaagaggcctgtttggggcgatagcagggtttatagagggaggatggcagggaatggttgatggttggtatgggtaccatcatagcaatgagcaggggagtgggtacgctgcggacaaagaatccacccaaaaggcaatagatggagttaccaataaggtcaactcaatcattgacaaaatgaacactcagtttgaggcagttggaagggagtttaataacttagaaaggaggatagagaatttgaacaagaaaatggaagacggattcctagatgtctggacctataatgctgaacttctagttctcatggaaaacgagaggactctagatttccatgattcaaatgtcaagaacctttacgacaaagtcagattacagcttagggataatgcaaaggagctgggtaacggctgtttcgaattctatcacaaatgtgataatgaatgtatggaaagtgtgagaaatgggacgtatgactaccctcagtattcagaagaagcaagattaaaaagagaagaaataagcggagtgaaattagaatcaataggaacttaccagatactgtcaatttattcaacagcggcaagttccctagcactggcaatcatgatggctggtctatctttatggatgtgctccaatgggtcgttacagtgcagaatttgcatttag
EPI1938844   atggagaacatagtacttcttcttgcaatagttagccttgttaaaagtgatcagatttgcattggttaccatgcaaacaattcgacagagaaggttgacacgataatggaaaagaacgtcactgttacacatgcccaagacatactggaaaaaacacacaacgggaagctctgtgatttaaatggggtgaagcctctgattttaaaggattgtagtgtagctggatggctcctcggaaacccaatgtgcgacgaattcatcagagtgccggaatggtcctacatagtggagcgggctaatccagctaatgacctctgttacccagggagcctcaatgactatgaagaactgaaacacctgttgagcagaataaaccattttgagaagattctgatcatccccaagagttcctggccaaatcatgaaacatcactaggggtgagcgcagcttgtccataccagggagcgccctcctttttcagaaatgtggtgtggcttatcaaaaagaacgatgcatacccaacaataaagataagctacaataataccaatcgggaagatctcttgatactgtgggggattcatcattccaacaatgcagaagaacagacaaatctctataaaaacccaaccacctacatttcagttggaacatcaactttaaaccagaggttggtaccaaaaatagctactagatcccaagtaaacgggcaacgtggaagaatggacttcttctggacaattttaaaaccagatgatgcaatccatttcgagagtaatggaaatttcattgctccagaatatgcatataaaattgtcaagaaaggggactcaacaattatgaaaagtggagtggaatatggccactgcaacaccaaatgtcaaaccccagtaggagcgataaattctagtatgccattccacaacatacatcctctcaccattggggaatgccccaaatacgtgaagtcaaacaagttggtccttgcgactgggctcagaaatagtcctctaagagaaaagagaagaaaaagaggcctgtttggggcgatagcagggtttatagagggaggatggcagggaatggttgatggttggtatgggtaccatcatagcaatgagcaggggagtgggtacgctgcagacaaagaatccacccaaaaggcaatagatggagttaccaataaggtcaactcaatcattgacaaaatgaacactcaattcgaggcagttggaagggagtttaataacttagaaaggaggatagagaatttgaacaagaaaatggaagacggattcctagatgtctggacctataatgctgaacttctagttctcatggaaaacgagaggactctagatttccatgattcaaatgtcaagaacctttacgacaaagtcagactacagcttagggataatgcaaaggagctgggtaatggctgtttcgaattctatcacaaatgcgataatgaatgtatggaaagtgtgagaaatgggacgtatgactaccctcagtattcagaagaagcaagattaaaaagagaagaaataagcggagtgaaattagaatcaataggaacttaccagatactgtcaatttattcaacagcggcgagttccctagcactggcaatcatgatagctggtctatctttatggatgtgctccaatgggtcgttacagtgcagaatttgcatttag
EPI2114034   atggagaacatagtacttattcttgcaatagttagccttgttaaaagtgatcagatttgcattggttaccatgcaaataattcgacagagcaggttgacacgataatggaaaagaacgtcactgttacacatgcccaagacatactggaaaaaacacacaacgggaagctctgtgatttaaatggggtgaagcctctgattttaagggattgtagtgtagctggatggctcctcggaaacccaatgtgcgacgaattcatcagagtgccggaatggtcctacatagtggagcgggctaatccagctaatgacctctgttacccagggagcctcaatgactatgaagaactgaaacacctgttgagcagaataaatcattttgagaagattcttatcatccccaagagttcctggccaaatcatgaaacatcactaggggtgagcgcagcttgtccataccagggagctccctcctttttcagaaatgtggtgtggcttatcaaaaagaacgatgcatacccaacaataaagataagctacaataataccaatcgggaagatctcttgatactgtgggggattcatcactccaacaatgcagaagaacagacaaatctctataaaaacccaaccacctacatttcagttggaacatcaactttaaaccagaggttggtaccaaaaatagctactagatcccaagtaaacgggcaacgtggaagaatggacttcttctggacaattttaaaaccagatgatgcaatccatttcgagagtaatggaaatttcattgctccagaatatgcatacaaaattatcaagaaaggggactcaacaattatgaaaagtggagtggaatatggccactgcaacaccaaatgtcaaaccccagtaggagcgataaattctagtatgccattccacaacatacatcctctcaccattggggaatgccccaaatacgtgaagtcaaacaagttggtccttgcgactgggctcagaaatagtcctctaagagaaaagagaagaaaaagaggcctgtttggggcgatagcagggtttatagagggaggatggcagggaatggttgatggttggtatgggtaccatcatagcaatgagcaggggagtgggtacgctgcagacaaagaatccacccaaaaggcaatagatggagttaccaataaggtcaactcaatcattgacaaaatgaacactcaatttgaggcagttggaagggaatttaataacttagaaaggaggatagagaatttgaacaagaaaatggaagacggattcctagatgtctggacctataatgctgaacttctggttctcatggaaaacgagaggactctagatttccatgattcaaatgtcaagaacctttacgacaaagtcagactacaacttagggataatgcaaaggagctgggtaatggctgtttcgaattctatcacaaatgcgataatgaatgtatggaaagtgtgagaaatgggacgtatgactaccctcagtattcagaagaagcaagattaaaaagagaagaaataagcggagtgaaattagaatcaataggaacttaccagatactgtcaatttattcaacagcggcgagttccctagcactggcaatcatgatagctggtctatctttatggatgtgctccaatgggtcgttacagtgcagaatttgcatatag
EPI3418156   atggagaacatagtactacttcttgcaatagttagccttgttaaaagtgatcagatttgcattggttaccatgcaaacaattcgacagagcaagttgacacgataatggaaaagaacgtcactgttacacatgcccaagacatactggaaaaaacacacaacgggaagctatgcgacctaaatggggtgaagccactgattttaaaggactgcagtgtagctggatggctcctcggaaacccaatgtgcgacgaattcatcagagtgccggaatggtcttacatagtggagcgggctaacccagctaatgacctctgttacccagggagcctcaatgactatgaagaactgaaacacatgttgagcagaataaatcattttgagaagattcagatcattcccaagagttcctggccaaatcatgaaacatcactaggggtgagcgcagcttgtccataccagggagcaccctcctttttcagaaatgtggtgtggcttatcaaaaagaacgatgcatacccaacaataaagataagctacaataatactaatcgggaagatctcttgatactgtgggggattcatcattccaacaatgcagaagagcagacaaatctctacaaaaacccaatcacctacatttcagttggaacatcaactttaaaccagaggttggcaccaaaaatagctactagatcccaagtaaacgggcaacgtggaagaatggacttcttctggacaatcttaaaaccagatgatgcaatccatttcgagagtaacggaaatttcattgctccagaatatgcatacaaaattgttaagaaaggggactcgacaattatgaaaagtggagtggaatatggccattgcaacaccaaatgtcaaaccccagtaggtgcgataaattctagtatgccatttcacaacatacatcctctcaccattggggaatgccccaaatacgtgaaatcaaacaagttggtccttgcgactgggctcagaaatagtcctctaagagaaaagagaagaaaaagaggtctgtttggggcgatagcagggtttatagagggaggatggcagggaatggttgatggttggtatgggtaccatcatagcaatgagcaggggagtgggtacgctgcggacaaagaatccacccaaaaggcaatagatggagttaccaataaggtcaactcaatcattgacaagatgaacactcaatttgaggcagttggaagggagtttaataacttagaaaggaggatagagaatttgaacaagaaaatggaagacggattcctagatgtctggacatataatgctgaacttctagttctcatggaaaacgagaggactctagatttccatgattcaaatgtcaagaacctttacgacaaagtcagattacagcttagggataatgcaaaggagctgggtaacggctgtttcgaattctatcacaaatgtgataatgaatgtatggaaagtgtgagaaatgggacgtatgactaccctcagtattcagaagaagcaagattaaaaagagaagaaataagcggagtgaaattagaatcagtaggaacttaccagatactgtcaatttattcaacagcggcaagttccctagcactggcaatcatgatggctggtctatctttatggatgtgctccaatgggtcgttacaatgcagaatttgcatttag
EPI3625442   ????????????????????????????????????????????????????????????????????????????????????????????????????????????????????????????????????????????????????????????????????????????????????????????????????????????????????????????????????????????????????????????????tcatcag------------gtcttacatagtggagcgggctaaccc------------ctgttaccc---------------ctatgaagaa--------------------------------------------------------------------------------------------------------------------------------------------------------------------------------------------------------------------------------------------------------------------------------------------------------------------aactttaaaccagaggttagcaccaaaaatag--actagatcccaagtaaacgggcaacgtggaagaatggac--cttctggacaatcttaaaaccagatgatgcaatccatttcgagagtaacggaaatttcattgctccagaatatgcatacaaaattgttaagaaaggggactcgacaattatgaaaagtggagtggaatatggccattgcaacaccaaatgtcaaaccccagtaggtgcgataaattctagtatgccatttcacaacatacatcctctcaccattggggaatgccccaaatacgtgaaatcaaacaagttggtccttgcgactgggctcagaaataatcctctaagagaaaagagaagaaaaagaggtctgtttggggcgatagcagggtttatagagggaggatggcagggaatggttgatggttggtatgggtaccatcatagcaatgagcaggggagtgggtacgctgcggacaaagaatccacccaaaaggcaatagacggagttaccaataaggtcaactcaatcattgacaaaatgaacactcaatttgaggcagttggaagggagtttaataacttagaaaggaggatagagaatttgaacaagaaaatggaagacggattcctagatgtctggacatataatgctgaacttctagttctcatggaaaacgagaggactctagatttccatgattcaaatgtcaagaacctttacgacaaagtcagattacagcttagggataatgcaaaggagctgggtaacggctgtttcgaattctatcacaaatgtgataatgaatgtatggaaagtgtgagaaatgggacgtatgactaccctcagtattcagaagaagcaagattaaaaagagaagaaataagcggagtgaaattagaatcagtaggaacttaccagatactgtcaatttattcaacagcggcaagttccctagcactggcaatcatgatggctggtctatctttatggatgtgctccaatgggtcgttacaatgcagaatttgcatttag
LC718266     atggagaacatagtacttcttcttgcaataattagccttgttaaaagtgatcagatttgcattggttaccatgcaaacaattcgacagagcaggttgacacgataatggaaaagaacgtcaccgttacacatgcccaagacatactggaaaaaacacacaacgggaagctctgtgatctaaatggggtgaagcctctgattttaaaggattgtagtgtagctggatggctcctcggaaacccaatgtgcgacgaattcatcagagtgccggaatggtcctacatagtggagcgggctaatccagctaatgacctctgttacccagggagcctcaatgactacgaagaactgaaacacctgttgagcagaataaatcactttgagaagattctgatcatccccaagagttcctggccaaatcatgaaacatcactaggggtgagcgcagcttgtccataccagggagcgccctcctttttcagaaatgtggtgtggcttatcaaaaagaatgatgcatacccaacaataaagataagctacaataataccaatcgggaagatctcttgatactgtgggggattcatcattccaacaatgcagaagagcagacaaatctctataaaaacccaaccacctacatttcagttggaacatcaactttaaaccagaggttggtaccaaaaatagctactagatcccaagtaaacgggcaacgtggaagaatggacttcttttggacaattttaaaaccagatgatgccatccatttcgagagtaatggaaatttcattgctccagaatatgcatacaaaattgtcaagaaaggggactcaacaattatgaaaagtggagtggaatatggccactgcaacaccaaatgtcaaacccccgtaggagcgataaattctagtatgccattccacaacatacatcctctcaccattggggaatgccccaaatacgtgaaatcaaacaagttggtccttgcgactgggctcagaaatagtcctctaagagaaaggagaagaaaaagaggcctgtttggggcgatagcagggtttatagagggaggatggcagggaatggttgatggttggtatgggtaccatcatagcaatgagcaggggagtgggtacgctgcagacaaagaatccacccaaaaggcaatagatggagttaccaataaggtcaactcaatcattgacaaaatgaacattcaatttgaggcagttggaagggagtttaataacttagaaaggaggatagagaatttgaacaagaaaatggaagacggattcctagatgtctggacctataatgctgaacttctagttctcatggaaaacgagaggactctagatttccatgattcaaatgtcaagaacctttacgacaaagtcagactacagcttagggataatgcaaaggagctgggtaatggctgtttcgaattctatcacaaatgcgataatgaatgtatggaaagtgtgagaaatgggacgtatgactaccctcaatattcagaagaagcaagattaaaaagagaagaaataagcggagtgaaattagaatcaataggaacttaccagatactgtcaatttattcaacagcggcgagttccctagcactggcaatcatgatggctggtctatctttatggatgtgctccaatgggtcgttacagtgcagaatttgcatttag
EPI2725734   atggagaacatagtactacttcttgcaatagttagccttgttaaaagtgatcagatttgcattggttaccatgcaaacaattcgacagagcaagttgacacgataatggaaaagaacgtcactgttacacatgcccaagacatactggaaaaaacacacaacgggaagctctgtgatttaaatggggtgaagccactgattttaaaggattgtagtgtagctggatggctccttggaaacccaatgtgcgacgaattcatcagagtgccggaatggtcctacatagtggagcgggctaacccagctaatgacctctgttacccagggagcctcaatgactatgaagaactgaaacacatgttgagcagaataaatcattttgagaagattcagatcattcccaagagttcctggccaaatcatgaaacatcactaggggtgagcgcagcttgtccataccagggagcgccctcctttttcagaaatgtggtgtggcttatcaaaaagaacgatgcatacccaacaataaagataagctacaataatactaatcgggaagatctcttgatactgtgggggattcatcattccaacaatgcaagagaacagacaaatctctacaaaaacccaaccacctacatttcagttggaacatcaactttaaaccagaggttggcaccaaaaatagctactagatcccaagtaaacgggcaacgtggaagaatggacttcttctggacaatcttaaaaccagatgatgcaatccatttcgagagtaacggaaatttcattgctccagaatatgcatacaaaattgtcaagaaaggggactcaacaattatgaaaagtggagtggaatatggccactgcaacaccaaatgtcaaaccccagtaggtgcgataaattctagtatgccattccacaacatacatcctctcaccattggggagtgccccaaatacgtgaagtcaaacaagttggtccttgcgactgggctcagaaatagtcctctaagagaaaagagaaaaaaaagaggtctgtttggggcgatagcagggtttatagagggaggatggcagggaatggttgatggttggtatggataccatcatagcaatgagcaggggagtgggtacgctgcggacaaagaatccacccaaaaggcaatagatggagttaccaataaggtcaactcaatcattgacaaaatgaacactcaatttgaggcagttggaagggagtttaataacttagaaaggaggatagagaatttgaacaagaaaatggaagacggattcctagatgtctggacctataatgctgaacttctagttctcatggaaaacgagaggactctagatttccatgattcaaatgtcaagaacctttacgacaaagtcagattacagcttagggataatgcaaaggagctgggtaacggctgtttcgaattctatcacaaatgtgataatgaatgtatagaaagtgtgagaaatgggacgtatgactaccctcagtattcagaagaagcaagattaaaaagagaagaaataagcggagtgaaattagaatcagtaggaacttaccagatactgtcaatttattcaacagcggcaagttccctagcactggcaatcatgatggctggtctatctttatggatgtgctccaatgggtcgttacaatgcagaatttgcatttag
EPI2495665   atggagaacatagtactacttcttgcaatagttagccttgttaaaagtgatcagatttgcattggttaccatgcaaacaattcgacagagcaagttgacacgataatggaaaagaatgtcactgttacacatgcccaagacatactggaaaaaacacacaacgggaagctctgtgatctaaatggggtgaagcctctgattctaaaggattgtagtgtagctggatggctcctcggaaacccaatgtgcgacgaattcatcagagtgccggaatggtcctacatagtggagcgggctaacccagctaatgacctctgttacccagggagcctcaatgactatgaagaactgaaacacatgttgagcagaataaatcattttgagaagattctgatcatccccaagagttcctggccaaatcatgaaacatcactaggggtgagcgcagcttgtccataccagggagcgccctcttttttcagaaatgtagtgtggcttatcaaaaagaacgatgcatacccaacaataaggataagctacaataataccaatcgggaagatctcttgatactgtgggggattcatcattccaacagtgcagaagagcagacaaatctctacaaaaacccaaccacctacatttcagttggaacatcaactttaaaccagaggttggcaccaaaaatagctactagatcccaagtaaacgggcaacgtggaagaatggacttcttctggacaattttaaaaccagatgatgcaatccatttcgagagtaatggaaatttcattgctccagaatatgcatacaaaattgtcaagaaaggggactcaacaattatgaaaagtggagtggaatatggccactgcaacaccaaatgtcaaaccccagtaggtgcgataaattctagtatgccattccacaacatacatcctctcaccattggggaatgccccaaatacgtgaagtcaaacaagttggtccttgcgactgggctcagaaatagtcctctaagagaaaagagaagaaaaagaggcctgtttggggcgatagcagggtttatagagggaggatggcagggaatggttgatggttggtatgggtaccatcatagcaatgagcaggggagtgggtacgctgcggacaaagaatccacccaaaaggcaatagatggagttaccaataaggtcaactcaatcattgacaaaatgaacactcaatttgaggcagttggaagggagtttaataacttagaaaggaggatagagaatttgaacaagaaaatggaagacggattcctagatgtctggacctataatgctgaacttctagttctcatggaaaacgagaggactctagatttccatgattcaaatgtcaagaacctttacgacaaagtcagattacagcttagggataatgcaaaggagctgggtaacggctgtttcgaattctatcacaaatgtgataatgaatgtatggaaagtgtgagaaatgggacgtatgactaccctcagtattcagaagaagcaagattaaaaagagaagaaataagcggagtgaaattagaatcagtaggaacttaccagatactgtcaatttattcaacagcggcaagttccctagcactggcaatcatgatggctggtctatctttatggatgtgctccaatgggtcgttacagtgcagaatttgcatttag
EPI3571238   ????????????????????????????????????????????????????????????????????????????????????????????????????????????????????????????????????????????????????aaaaaacacacaacgggaagctatgcgacctaaatggggtgaagccactgattttaaaggactgcagtgtagctggatggctcctcggaaacccaatgtgcgacgaattcatcagagtgccggaatggtcttacatagtggagcgggctaacccagctaatgacctctgttacccagggagcctcaatgactatgaagaactgaaacacat-----------------------------------------------gttcctggccaaatcatgaaacatcactaggggtgagcgcagcttgtccataccagggagcaccctcctttttcagaaatgtggtgtggcttatcaaaaagaacgatgcatacccaacaataaagataagctacaataatactaatcgggaagatctcttgatactgtgggggattcatcattccaacaatgcagaagagcagacaaatctctacaaaaacccaaccacctacatttcagttggaacatcaactttaaaccagaggttggcaccaaaaatagctactagatcccaagtaaacgggcaacgtggaagaatggacttcttctggacaatcttaaaaccagatgatgcaatccatttcgagagtaacggaaatttcattgctccagaatatgcatacaaaattgttaagaaaggagactcgacaattatgaaaagtggagtggaatatggccattgcaacaccaaatgtcaaaccccagtaggtgcgataaattctagtatgccatttcacaacatacatcctctcaccattggggaatgccccaaatacgtgaaatcaaacaagttggtccttgcgactgggctcagaaatagtcctctaagagaaaagagaagaaaaagaggtctgtttggggcgatagcagggtttatagagggaggatggcagggaatggttgatggttggtatgggtaccatcatagcaatgagcaggggagtgggtacgctgcggacaaagaatccacccaaaaggcaatagatggagttaccaataaggtcaactcaatcattgacaaaatgaacactcaatttgaggcagttggaagggagtttaataacttagaaaggaggatagagaatttgaacaagaaaatggaagacggattcctagatgtctggacatataatgctgaacttctagttctcatggaaaacgagaggactctagatttccatgattcaaatgtcaagaacctttacgacaaagtcagattacagcttagggataatgcaaaggagctgggtaacggctgtttcgaattctatcacaaatgtgataatgaatgtatggaaagtgtgagaaatgggacgtatgactaccctcagtattcagaagaagcaagattaaaaagagaagaaataagcggagtgaaattagaatcagtaggaacttaccagatactgtcaatttattcaacagcggcaagttccctagcactggcaatcatgatggctggtctatctttatggatgtgctccaatgggtcgttacaatgcagaatttgcatttag
EPI2671526   atggagaacatagtacttcttcttacaataattagcctagttaaaagtgatcagatttgcattggttaccatgcaaacaattcgacagagcaggttgacacgataatggaaaagaacgtcactgttacacatgcccaagacatactggaaaaaacacacaacgggaagctctgtgatttaaatggggtgaagcctctgattttaaaggattgtagtgtagctggatggctcctcggaaacccaatgtgcgacgaattcatcagagtgccagaatggtcctacatagtggagcgggctaatccagctaatgacctctgttacccagggagcctcaatgactatgaagaactgaaacacctgttgagcagaataaatcattttgagaagattcttatcatccccaagagttcctggccaaatcatgaaacatcactaggggtgagcgcagcttgtccataccagggagcgccctcctttttcagaaatgtggtgtggcttatcaaaaagaacgatgcatacccaacaataaagataagctacaataataccaatcgggaagatctcttgatactgtgggggattcatcattccaacaatgcagaagaacagacaaatctctataaaaacccaaccacctacatttcagttggaacatcaactttaaaccagaggttggtaccaaaaatagctactagatcccaagtaaacgggcaacgtggaagaatggacttcttctggacaattttaaaaccagatgatgcaatccatttcgagagtaatggaaacttcattgctccagaatatgcatataaaattgtcaagaaaggggactcaacaattatgaaaagtggagtggaatatggccactgcaacaccaaatgtcaaaccccagtaggagcaataaattctagtatgccattccacaacatacatcctctcaccattggggaatgccccaaatacgtgaagtcaaacaagttggtccttgcgactgggctcagaaatagtcctctaagagaaaagagaagaaaaagaggcctgtttggggcgatagcagggtttatagagggaggatggcagggaatggttgatggttggtatgggtaccatcatagcaatgagcaggggagtgggtacgctgcagacaaagaatccacccaaaaggcaatagatggagttaccaataaggtcaactcaatcattgacaaaatgaacactcaatttgaggcagttggaagggagtttaataacttagaaaggaggatagagaatttgaacaagaaaatggaagacggattcctagatgtctggacctataatgctgaacttctagttctcatggaaaacgagagaactctagatttccatgattcaaatgtcaagaacctttatgacaaagtcagactacagcttagggataatgcaaaggagctgggtaatggctgtttcgaattctatcacaaatgcgataatgaatgtatggaaagtgtgagaaatgggacgtatgactaccctcagtattcagaagaagcaagattaaaaagagaagaaataagcggagtgaaattagaatcaatagggacttaccagatactgtcaatttattcaacagcggcgagttccctagcactggcaatcatgatagctggtctgtctttatggatgtgctccaatgggtcgttacagtgcagaatttgcatttag
EPI2960209   atggagaacatagtacttcttcttgcaatagttagccttgttgaaagtgatcagatttgcattggttaccatgcaaacaattcgacagaacaggttgacacgataatggaaaagaacgtcactgttacacatgcccaagacatactggaaaaaacacacaacgggaagctctgtgatttaaatggggtgaagcctctgattttaaaggattgtagtgtagctggatggctcctcggaaacccaatgtgcgacgaattcatcagagtgccggaatggtcctacatagtggagagggctaatccagctaatgacctctgttacccagggagcctcaatgactatgaagaactgaaacacctgttgagcagaataaatcattttgagaaaattcttatcatccccaagagttcttggccaaatcatgaaacatcactaggggtgagcgcagcttgtccataccagggagcgccttcctttttcagaaatgtggtgtggcttatcaaaaagaacgatgcatacccaacaataaagataagctacaataataccaatcgggaagatctcttgatactgtgggggattcatcattccaacaatgcagaagaacagacaaatctctataaaaacccaaccacctacatttcagttggaacatcaactttaaaccagaggttggtaccaaaaatagctaccagatcccaagtaaatgggcaacgtggaagaatggacttcttctggacaattttaaaaccagatgatgcaatccatttcgagagtaatggaaatttcattgctccagaatatgcatataaaattgtcaagaaaggggactcaacaattatgaaaagtggagtggaatatggccactgcaacaccaaatgtcaaaccccagtgggagcgataaattctagtatgccattccacaacatacatcctctcaccattggggaatgccccaaatacgtgaagtcaaacaagttggtccttgcgactgggctcagaaatagtcctctaagagaaaagagaagaaaaagaggcctgtttggggcgatagcagggtttatagagggaggatggcagggaatggttgatggttggtatgggtaccatcatagcaatgagcaggggagtgggtatgctgcagacaaagaatctacccaaaaggcaatagatggagttaccaataaggtcaactcaatcattgacaaaatgaacactcaatttgaggcagttggaagggagtttaataacttagaaaggaggatagagaatttgaacaagaaaatggaagacggattcctagatgtctggacctataatgctgagcttctagttctcatggaaaacgagaggactctagatttccatgattcaaatgtcaagaacctttacgacaaagtcagactacagcttagggataatgcaaaggagctgggtaatggctgtttcgaattctatcacaaatgcgataatgaatgtatggaaagtgtgaggaatgggacgtatgactaccctcagtattcagaagaagcaagattaaaaagagaagaaataagcggagtgaagttagaatcaataggaacttaccagatactgtcaatttattcaacagcggcgagttccctagcactggcaatcatgatagctgctctatctttgtggatgtgctccaatgggtcgttacagtgcagaatttgcatttag
EPI3487533   atggagaacatagtactacttcttgcaatagttagccttgttaaaagtgatcagatttgcattggttaccatgcaaacaattcgacagagcaagttgacacgataatggaaaagaacgtcactgttacacatgcccaagacatactggaaaaaacacacaacgggaagctatgcgacctaaatggggtgaagccactgattttaaaggactgcagtgtagctggatggctcctcggaaacccaatgtgcgacgaattcatcagagtgccggaatggtcttacatagtggagcgggctaacccagctaatgacctctgttacccagggagcctcaatgactatgaagaactgaaacatatgttgagcagaataaatcattttgagaagattcagatcattcccaagagttcctggccaaatcatgaaacatcactaggggtgagcgcagcttgtccataccagggggcaccctcctttttcagaaatgtggtgtggcttatcaaaaagaacgatgcatacccaacaataaagataagctacaataatactaatcgggaagatctcttgatactgtgggggattcatcattccaacaatgcagaagagcagacaaatctctacaaaaacccaatcacctacatttcagttggaacatcaactttaaaccagaggttggcaccaaaaatagctactagatcccaagtaaacgggcaacgtggaagaatggacttcttctggacaatcttaaaaccagatgatgcaatccatttcgagagtaacggaaatttcattgctccagaatatgcatacaaaattgttaagaaaggggactcgacaattatgaaaagtggagtggaatatggccattgcaacaccaaatgtcaaaccccagtaggtgcgataaattctagtatgccatttcacaacatacatcctctcaccattggggaatgccccaaatacgtgaaatcaaacaagttggtccttgcgactgggctcagaaatagtcctctaagagaaaagagaagaaaaagaggtctgtttggggcgatagcagggtttatagagggaggatggcagggaatggttgatggttggtatgggtaccatcatagcaatgagcaggggagtgggtacgctgcggacaaagaatccacccaaaaggcaatagatggagttaccaataaggtcaactcaatcattgacaaaatgaacactcaatttgaggcagttggaagggagtttaataacttagaaaggaggatagagaatttaaacaagaaaatggaagacggattcctagatgtctggacatataatgctgaacttctagttctcatggaaaacgagaggactctagatttccatgattcaaatgtcaagaacctttacgacaaagtcagattacagcttagggataatgcaaaggagctgggtaacggctgtttcgaattctatcacaaatgtgataatgaatgtatggaaagtgtgagaaatgggacgtatgactaccctcagtattcagaagaagcaagattmaaaagagaagaaataagcggagtgaaattagaatcagtaggaacttaccagatactgtcaatttattcaacagcggcaagttccctagcactggcaatcatgatggctggtctatctttatggatgtgctccaatgggtcgttacaatgcagaatttgcatttag
EPI3571230   atggagaacatagtactacttcttgcaatagttagccttgttaaaagtgatcagatttgcattggttaccatgcaaacaattcaacagagcaagttgacacgataatggaaaagaacgtcactgttacacatgcccaagacatactggaaaaaacacacaacgggaagctatgcgacctaaatggggtgaagccactgattttaaaggactgcagtgtagctggatggctcctcggaaacccaatgtgcgacgaattcatcagagtgccggaatggtcttacatagtggagcgggctaacccagctaatgacctctgttacccagggagcctcaatgactatgaagaactgaaacacatgttgagcagaataaatcattttgagaagattcagatcattcccaagagttcctggccaaatcatgaaacatcactaggggtgagcgcagcttgtccataccagggagcaccctcctttttcagaaatgtggtgtggcttatcaaaaagaacgatgcatacccaacaataaagataagctacaataatactaatcgggaagatctcttgatactgtgggggattcatcattccaacaatgcagaagagcagacaaatctctacaaaaacccaatcacctacatttcagttggaacatcaactttaaaccagaggttggcaccaaaaatagctactagatcccaagtaaacgggcaacgtggaagaatggacttct-------------------------------------------------------------------------------------------------------------------------------------------------atgtcaaaccccagtaggtgcgataaattctagtatgccatttcacaacatacatcctctcaccattggggaatgccccaaatacgtgaaatcaaacaagttggtccttgcgactgggctcagaaatagtcctctaagagaaaagagaagaaaaagaggtctgtttggggcgatagcagggtttatagagggaggatggcagggaatggtcgatggttggtatgggtaccatcatagcaatgagcaggggagtgggtac---------------------------------------------------------------------------------------------------------------------------------------------------------------------------------------------------------------------------------------------------------------------------------gttagggataatgcaaaggagctgggtaacggctgtttcgaattctatcacaaatgtgataatgaatgtatggaaagtgtgagaaatgggacgtatgactaccctcagtattcagaagaagcaagattaaaaagagaagaaataagcggagtgaaattagaatcagtaggaacttaccaga-----------------acagcggcaagttccctagcactggcaatcatgatggctggtctatctttatggatgtgctccaatgggtcgttacaatgcagaatttgcatttag
EPI2960205   atggagaacatagtacttcttcttgcaatagttagccttgttgaaagtgatcagatttgcattggttaccatgcaaacaattcgacagaacaggttgacacgataatggaaaagaacgtcactgttacacatgcccaagacatactggaaaaaacacacaacgggaagctctgtgatttaaatggggtgaagcctctgattttaaaggattgtagtgtagctggatggctcctcggaaacccaatgtgcgacgaattcatcagagtgccggaatggtcctacatagtggagagggctaatccagctaatgacctctgctacccagggagcctcaatgactatgaagaactgaaacacctgttgagcagaataaatcattttgagaaaattcttatcatccccaagagttcttggccaaatcatgaaacatcactaggggtgagcgcagcttgtccataccagggagcgccctcctttttcagaaatgtggtgtggcttatcaaaaagaacgatgcatacccaacaataaagataagctacaataataccaatcgggaagatctcttgatactgtgggggattcatcattccaacaatgcagaagaacagacaaatctctataaaaacccaaccacctacatttcagttggaacatcaactttaaaccagaggttggtaccaaaaatagctaccagatcccaagtaaacgggcaacgtggaagaatggacttcttctggacaattttaaaaccagatgatgcaatccatttcgagagtaatggaaatttcattgctccagaatatgcatataaaattgtcaagaaaggggactcaacaattatgaaaagtggagtggaatatggccactgcaacaccaaatgtcaaaccccagtgggagcaataaattctagtatgccattccacaacatacatcctctcaccattggggaatgccccaaatacgtgaagtcaaacaagttggtccttgcgactgggctcagaaatagtcctctaagagaaaagagaaggaaaagaggcctgtttggggcgatagcagggtttatagagggaggatggcagggaatggttgatggttggtatgggtaccatcatagcaatgagcaggggagtgggtatgctgcagacaaagaatctacccaaaaggcaatagatggagttaccaataaggtcaactcaatcattgacaaaatgaacactcaatttgaggcagttggaagggagtttaataacttagaaaggaggatagagaatttgaacaagaaaatggaagacggattcctagatgtctggacctataatgctgaacttctagttctcatggaaaacgagaggactctagatttccatgattcaaatgtcaagaacctttacgacaaagtcagactacagcttagggataatgcaaaggagctgggtaatggctgtttcgaattctatcacaaatgcgataatgaatgtatggaaagtgtgaggaatgggacatatgactaccctcagtattcagaagaagcaagattaaaaagagaagaaataagcggagtgaaattagaatcaataggaacctaccagatactgtcaatttattcaacagcggcgagttccctagcactggcaatcatgatagctggtctatctttgtggatgtgctccaatgggtcgttacagtgcagaatttgcatttag
EPI1938836   atggagaacatagtacttcttcttgcaatagttagccttgttaaaagtgatcagatttgcattggttaccatgcaaacaattcgacagagcaagttgacacgataatggaaaagaacgtaactgttacacatgcccaagacatactggaaaaaacacacaacgggaagctctgtgatctaaatggggtgaagcctctgattttaaaggattgtagtgtagctggatggctcctcggaaacccaatgtgcgacgaattcatcagagtgccggaatggtcctacatagtggagcgggctaatccagctaatgacctctgttacccagggagcctcaatgactatgaagaactgaaacacctgttgagcagaataaatcattttgagaagattctgatcatccccaagagttcctggccaaatcatgaaacatcactaggggtgagcgcagcttgtccataccagggagcgccctcctttttcagaaatgtggtgtggcttatcaaaaagaacgatgcatacccaacaataaagataagctacaataataccaatcgggaagatctcttgatactgtgggggattcatcattccaacaatgcagaagagcagacaaatctctacaaaaacccaaccacctacatttcagttggaacatcaactttaaaccagaggttggtaccaaaaatagctactagatcccaagtaaacgggcaacgtggacgaatggacttcttctggacaattttaaaaccagatgatgcaatccatttcgagagtaatggaaatttcattgctccagaatatgcatacaaaattgtcaagaaaggggactcaacaattatgaaaagtggagtggaatatggccactgcaacaccaaatgtcaaaccccagtaggagcgataaattctagtatgccattccacaacatacatcctctcaccattggggaatgccccaaatacgtgaagtcaaacaagttggtccttgcgactgggcttagaaatagtcctctaagagaaaagagaagaaaaagaggcctgtttggggcgatagcagggtttatagagggaggatggcagggaatggttgatggttggtatgggtaccatcatagcaatgagcaggggagtgggtacgctgcagacaaagaatccacccaaaaggcaatagatggagttaccaataaggtcaactcaatcattgacaaaatgaacactcaatttgaggcagttggaagggagtttaataacttagaaaggaggatagagaatttgaacaagaaaatggaagacggattcctagatgtctggacctataatgctgaacttctagttctcatggaaaacgagaggactctagatttccatgattcaaatgtcaagaacctttacgacaaagtcagactacagcttagggataatgcaaaggagctgggtaacggctgtttcgaattctatcacaaatgcgataatgaatgtatggaaagtgtgagaaatgggacgtatgactaccctcagtattcagaagaagcaagattaaaaagagaagaaataagcggagtgaaattagaatcaataggaacttaccagatactgtcaatttattcaacagcggcaagttccctagcactggcaatcatgatggctggtctatctttatggatgtgctccaatgggtcgttacagtgcagaatttgcatttag
EPI2114026   atggagaacatagtacttcttcttgcaatagttagccttgttaaaagtgatcagatttgcattggttaccatgcaaataattcgacagagcaggttgacacgataatggaaaagaacgtcactgttacacatgcccaagacatactggaaaaaacacacaacgggaagctctgtgatttaaatggggtgaagcctctgattttaaaggattgtagtgtagctgggtggctcctcggaaacccaatgtgcgacgaattcatcagagtgccggaatggtcctacatagtggagcgggctaatccagctaatgacctctgttacccagggagcctcaatgactatgaagaactgaaacacctgttgagcagaataaatcattttgagaagattcttatcatccccaagagttcctggccaaatcatgaaacatcactaggggtgagcgcagcttgtccataccagggagcgccctcctttttcagaaatgtggtgtggcttatcaaaaagaacgatgcatacccaacaataaagataagctacaataataccaatcgggaagatctcttgatactgtgggggattcatcattccaacaatgcagaagaacagacaaatctctataaaaacccaaccacctacatttcagttggaacatcaactttaaaccagaggttggtaccaaaaatagctactagatcccaagtaaacgggcaacgtggaagaatggacttcttctggacaattttaaaaccagatgatgcaatccatttcgagagtaatggaaatttcattgctccagaatatgcatataaaattgtcaagaaaggggactcaacaattatgaaaagtggagtggaatatggccattgcaacaccaaatgtcaaaccccagtaggagcgataaattctagtatgccattccacaacatacatcctctcaccattggggaatgccccaaatacgtgaagtcaaacaagttggtccttgcgactgggctcagaaatagtcctctaagagaaaagagaagaaaaagaggcctgtttggggcgatagcagggtttatagagggaggatggcagggaatggttgatggttggtatgggtaccatcatagcaatgagcaggggagtgggtacgctgcggacaaagaatccacccaaaaggcaatagatggagttaccaataaggtcaactcaatcattgacaaaatgaacactcaatttgaggcagttggaagggagtttaataacttagaaaggaggatagagaatttgaacaagaaaatggaagacggattcctagatgtctggacctataatgctgaacttctagttctcatggaaaacgagaggactttagatttccatgattcaaatgtcaagaacctttacgacaaagtcagactacagcttagggataatgcaaaggagctgggtaatggctgtttcgaattctatcacaaatgcgataatgaatgtatggaaagtgtgagaaatgggacgtatgactaccctcagtattcagaagaagcaagattaaaaagagaagaaataagcggagtgaaattagaatcaataggaacttaccagatactgtcaatttattcaacagctgcgagttccctagcactggcaatcatgatagctggtctatctttatggatgtgctccaatgggtcgttacagtgcagaatttgcatttag
EPI3418148   atggagaacatagtactacttcttgcaatagttagccttgttaaaagtgatcagatttgcattggttaccatgcaaacaattcgacagagcaagttgacacgataatggaaaagaacgtcactgttacacatgcccaagacatactggaaaaaacacacaacgggaagctatgcgacctaaatggggtgaagccactgattttaaaggactgcagtgtagctgggtggctcctcggaaacccaatgtgcgacgaattcatcagagtgccggaatggtcttacatagtggagcgggctaacccagctaatgacctctgttacccagggagcctcaatgactatgaagaactgaaacacatgttgagcagaataaatcattttgagaagattcagatcattcccaagagttcctggccaaatcatgaaacatcactaggggtgagcgcagcttgtccataccagggagcaccctcctttttcagaaatgtggtgtggcttatcaaaaagaacgatgcatacccaacaataaagataagctacaataatactaatcgggaagatctcttgatactgtgggggattcatcattccaacaatgcagaagagcagacaaatctctacaaaaacccaatcacctacatttcagttggaacatcaactttaaaccagaggttggcaccaaaaatagctactagatcccaagtaaacgggcaacgtggaagaatggacttcttctggacaatcttaaaaccagatgatgcaatccatttcgagagtaacggaaatttcattgctccagaatatgcatacaaaattgttaagaaaggggactcgacaattatgaaaagtggagtggaatatggccattgcaacaccaaatgtcaaaccccagtaggtgcgataaattctagtatgccatttcacaacatacatcctctcaccattggggaatgccccaaatacgtgaaatcaaacaagttggtccttgcgactgggctcagaaatagtcctctaagagaaaagagaagaaaaagaggtctgtttggggcgatagcagggtttatagagggaggatggcagggaatggttgatggttggtatgggtaccatcatagcaatgagcaggggagtgggtacgctgcggacaaagaatccacccaaaaggcaatagatggagttaccaataaggtcaactcaatcattgacaaaatgaacactcaatttgaggcagttggaagggagtttaataacttagaaaggaggatagagaatttgaacaagaaaatggaagacggattcctagatgtctggacatataatgctgaacttctagttctcatggaaaacgagaggactctagatttccatgattcaaatgtcaagaacctttacgacaaagtcagattacagcttagggataatgcaaaggagctgggtaacggctgtttcgaattctatcacaaatgtgataatgaatgtatggaaagtgtgagaaatgggacgtatgactaccctcagtattcagaagaagcaagattaaaaagagaagaaataagcggagtgaaattagaatcagtaggaacttaccagatactgtcaatttattcaacagcggcaagttccctagcactggcaatcatgatggctggtctatctttatggatgtgctccaatgggtcgttacaatgcagaatttgcatttag
LC718258     atggagaacatagtacttcttcttgcaataattagccttgttaaaagtgatcagatttgcattggttaccatgcaaacaattcgacagagcaggttgacacgataatggaaaagaacgtcaccgttacacatgcccaagacatactggaaaaaacacacaacgggaagctctgtgatctaaatggggtgaagcctctgattttaaaggattgtagtgtagctggatggctcctcggaaacccaatgtgcgacgaattcatcagagtgccggaatggtcctacatagtggagcgggctaatccagctaatgacctctgttacccagggagcctcaatgactacgaagaactgaaacacctgttgagcagaataaatcactttgagaagattctgatcatccccaagagttcctggccaaatcatgaaacatcactaggggtgagcgcagcttgtccataccagggagcgccctcctttttcagaaatgtggtgtggcttatcaaaaagaacgatgcatacccaacaataaagataagctacaataataccaatcgggaagatctcttgatactgtgggggattcatcattccaacaatgcagaagagcagacaaatctctataaaaacccaaccacctacatttcagttggaacatcaactttaaaccagaggttggtaccaaaaatagctactagatcccaagtaaacgggcaacgtggaagaatggacttcttctggacaattttaaaaccagatgatgccatccatttcgagagtaatggaaatttcattgctccagaatatgcatacaaaattgtcaagaaaggggactcaacaattatgaaaagtggagtggaatatggccactgcaacaccaaatgtcaaaccccagtaggagcgataaattctagtatgccattccacaacatacatcctctcaccattggggaatgccccaaatacgtgaaatcaaacaagttggtccttgcgactgggctcagaaatagtcctctaagagaaaggagaagaaaaagaggcctgtttggggcgatagcagggtttatagagggaggatggcagggaatggttgatggttggtatgggtaccatcatagcaatgagcaggggagtgggtacgctgcagacaaagaatccacccaaaaggcaatagatggagttaccaataaggtcaactcaatcattgacaaaatgaacactcaatttgaggcagttggaagggagtttaataacttagaaaggaggatagagaatttgaacaagaaaatggaagacggattcctagatgtctggacctataatgctgaacttctagttctcatggaaaacgagaggactctagatttccatgattcaaatgtcaagaacctttacgacaaagtcagactacagcttagggataatgcaaaggagctgggtaatggctgtttcgaattctatcacaaatgcgataatgaatgtatggaaagtgtgagaaatgggacgtatgactaccctcagtattcagaagaagcaagattaaaaagagaagaaataagcggagtgaaattagaatcaataggaacttaccagatactgtcaatttattcaacagcggcgagttccctagcactggcaatcatgatggctggtctatctttatggatgtgctccaatgggtcgttacagtgcagaatttgcatttag
EPI2495657   atggagaacatagtactacttcttgcaatggttagccttgttaaaagtgatcagatttgcattggttaccatgcaaacaattcgacagagcaagttgacacgataatggaaaagaacgtcactgttacacatgcccaagacatactggaaaaaacacacaacgggaagctctgtgatttaaatggggtgaagccactgattttaaaggattgtagtgtagctggatggctcctcggaaacccaatgtgcgacgagttcatcagagtgccggaatggtcctacatagtggagcgggctaacccagctaatgacctctgttacccagggagcctcaatgactatgaagaactgaaacacatgttgagcagaataaatcattttgagaagattcagatcattcccaagagttcctggccaaatcatgaaacatcactaggggtgagcgcagcttgttcataccagggagcgccctcctttttcagaaatgtggtgtggcttatcaaaaagaacgatgcatacccaacaataaagataagctacaataatactaatcgggaagatctcttgatactgtgggggattcatcattccaacaatgcagaagagcagacaaatctctacaaaaacccaaccacctacatttcagttggaacatcaactttaaaccagaggttggcaccaaaaatagttactagatcccaagtaaacgggcaacgtggaagaatggacttcttctggacaatcttaaaaccagatgatgcaatccatttcgagagtaacggaaatttcattgctccagaatatgcatacaaaattgtcaagaaaggggactcaacaattatgaaaagtggagtggaatatggccactgcaacaccaaatgtcaaaccccagtaggtgcgataaattctagtatgccattccacaacatacatcctctcaccattggggagtgccccaaatacgtgaagtcaaacaagttggtccttgcgactgggctcagaaatagtcctctaagagaaaagagaagaaaaagaggtctgtttggggcgatagcagggtttatagagggaggatggcagggaatggttgatggttggtatgggtaccatcatagcaatgagcaggggagtgggtacgctgcggacaaagaatccacccaaaaggcaatagatggagttaccaataaggtcaactcaatcattgacaaaatgaacactcaatttgaggcagttggaagggagtttaataacttagaaaggaggatagagaatttgaacaagaaaatggaagacggattcctagatgtctggacctataatgctgaacttctagttctcatggaaaacgagaggactctagatttccatgattcaaatgtcaagaacctttacgacaaagtcagattacagcttagggataatgcaaaggagctgggtaacggatgtttcgaattctatcacaaatgtgataatgaatgtatggaaagtgtgagaaatgggacgtatgactaccctcagtattcagaagaagcaagattaaaaagagaagaaataagcggagtgaaattagaatcagtaggaacttaccagatactgtcaatttattcaacagcggcaagttccctagcactggcaatcatgatggctggtctatctttatggatgtgctccaatgggtcgttacagtgcagaatttgcatttag
LC718250     atggagaacatagtacttcttcttgcaataattagccttgttaaaagtgatcagatttgcattggttaccatgcaaacaattcgacagagcaggttgacacgataatggaaaagaacgtcaccgttacacatgcccaagacatactggaaaaaacacacaacgggaagctctgtgatctaaatggggtgaagcctctgattttaaaggattgtagtgtagctggatggctcctcggaaacccaatgtgcgacgaattcatcagagtgccggaatggtcctacatagtggagcgggctaatccagctaatgacctctgttacccagggagcctcaatgactacgaagaactgaaacacctgttgagcagaataaatcactttgagaagattctgatcatccccaagagttcctggccaaatcatgaaacatcactaggggtgagcgcagcttgtccataccagggagcgccctcctttttcagaaatgtggtgtggcttatcaaaaagaacgatgcatacccaacaataaagataagctacaataataccaatcgggaagatctcttgatactgtgggggattcatcattccaacaatgcagaagagcagacaaatctctataaaaacccaaccacctacatttcagttggaacatcaactttaaaccagaggttggtaccaaaaatagctactagatcccaagtaaacgggcaacgtggaagaatggacttcttctggacaattttaaaaccagatgatgccatccatttcgagagtaatggaaatttcattgctccagaatatgcatacaaaattgtcaagaaaggggactcaacaattatgaaaagtggagtggaatatggccactgcaacaccaaatgtcaaaccccagtaggagcgataaattctagtatgccattccacaacatacatcctctcaccattggggaatgccccaaatacgtgaaatcaaacaagttggtccttgcgactgggctcagaaatagtcctctaagagaaaggagaagaaaaagaggcctgtttggggcgatagcagggtttatagagggaggatggcagggaatggttgatggttggtatgggtaccatcatagcaatgagcaggggagtgggtacgctgcagacaaagaatccacccaaaaggcaatagatggagttaccaataaggtcaactcaatcattgacaaaatgaacactcaatttgaggcagttggaagggagtttaataacttagaaaggaggatagagaatttgaacaagaaaatggaagacggattcctagatgtctggacctataatgctgaacttctagttctcatggaaaacgagaggactctagatttccatgattcaaatgtcaagaacctttacgacaaagtcagactacagcttagggataatgcaaaggagctgggtaatggctgtttcgaattctatcacaaatgcgataatgaatgtatggaaagtgtgagaaatgggacgtatgactaccctcagtattcagaagaagcaagattaaaaagagaagaaataagcggagtgaaattagaatcaataggaacttaccagatactgtcaatttattcaacagcggcgagttccctagcactggcaatcatgatggctggtctatctttatggatgtgctccaatgggtcgttacagtgcagaatttgcatttag
EPI2671518   atggagaacatagtacttcttcttacaataattagcctagttaaaagtgatcagatttgcattggttaccatgcaaacaattcgacagagcaggttgacacgataatggaaaagaacgtcactgttacacatgcccaagacatactggaaaaaacacacaacgggaagctctgtgatttaaatggggtgaagcctctgattttaaaggattgtagtgtagctggatggctcctcggaaacccaatgtgcgacgaattcatcagagtgccagaatggtcctacatagtggagcgggctaatccagctaatgacctctgttacccagggagcctcaatgactatgaagaactgaaacacctgttgagcagaataaatcattttgagaagattcttatcatccccaagagttcctggccaaatcatgaaacatcactaggggtgagcgcagcttgtccataccagggagcgccctcctttttcagaaatgtggtgtggcttatcaaaaagaacgatgcatacccaacaataaagataagctacaataataccaatcgggaagatctcttgatactgtgggggattcatcattccaacaatgcaraagaacagacaaatctctataaaaacccaaccacctacatttcagttggaacatcaactttaaaccagaggttggtaccaaaaatagctactagatcccaagtaaacgggcaacgtggaagaatggacttcttctggacaattttaaaaccagatgatgcaatccatttcgagagtaatggaaacttcattgctccagaatatgcatataaaattgtcaagaaaggggactcaacaattatgaaaagtggagtggaatatggccactgcaacaccaaatgtcaaaccccagtaggagcaataaattctagtatgccattccacaacatacatcctctcaccattggggaatgccccaaatacgtgaagtcaaacaagttggtccttgcgactgggctcagaaatagtcctctaagagaaaagagaagaaaaagaggcctgtttggggcgatagcagggtttatagagggaggatggcagggaatggttgatggttggtatgggtaccatcatagcaatgagcaggggagtgggtacgctgcagacaaagaatccacccaaaaggcaatagatggagttaccaataaggtcaactcaatcattgacaaaatgaacactcaatttgaggcagttggaagggagtttaataacttagaaaggaggatagagaatttgaacaagaaaatggaagacggattcctagatgtctggacctataatgctgaacttctagttctcatggaaaacgagagaactctagatttccatgattcaaatgtcaagaacctttatgacaaagtcagactacagcttagggataatgcaaaggagctgggtaatggctgtttcgaattctatcacaaatgcgataatgaatgtatggaaagtgtgagaaatgggacgtatgactaccctcagtattcagaagaagcaagattaaaaagagaagaaataagcggagtgaaattagaatcaatagggacttaccagatactgtcaatttattcaacagcggcgagttccctagcactggcaatcatgatagctggtctgtctttatggatgtgctccaatgggtcgttacagtgcagaatttgcatttag
EPI3648999   atggagaacatagtactacttcttgcaatagttagccttgttaaaagtgatcagatttgcattggttaccatgcaaacaattcgacagagcaagttgacacgataatggaaaagaacgtcactgttacacatgcccaagacatactggaaaaaacacacaacgggaagctatgcgacctaaatggggtgaagccactgattttaaaggactgcagtgtagctggatggctcctcggaaacccaatgtgcgacgaattcatcagagtgccggaatggtcttacatagtggagcgggctaacccagctaatggcctctgttacccagggagcctcaatgactatgaagaactgaaacacatgttgagcagaataaatcattttgagaagattcagatcattcccaagagttcctggccaaatcatgaaacatcactaggggtgagcgcagcttgtccataccagggagcaccctcctttttcagaaatgtggtgtggcttatcaaaaagaacgatgcatacccaacaataaagataagctacaataatactaatcgggaagatctcttgatactgtgggggattcatcattccaacaatgcagaagagcagacaaatctctacaaaaacccaatcacctacatttcagttggaacatcaactttaaaccagaggttagcaccaaaaatagctactagatcccaagtaaacgggcaacgtggaagaatggacttcttctggacaatcttaaaaccagatgatgcaatccatttcgagagtaacggaaatttcattgctccagaatatgcatacaaaattgttaagaaaggggactcgacaattatgaaaagtggagtggaatatggccattgcaacaccaaatgtcaaaccccagtaggtgcgataaattctagtatgccatttcacaacatacatcctctcaccattggggaatgccccaaatacgtgaaatcaaacaagttggtccttgcgactgggctcagaaataatcctctaagagaaaagagaagaaaaagaggtctgtttggggcgatagcagggtttatagagggaggatggcagggaatggttgatggttggtatgggtaccatcatagcaatgagcaggggagtgggtacgctgcggacaaagaatccacccaaaaggcaatagatggagttaccaataaggtcaactcaatcattgacaaaatgaacactcaatttgaggcagttggaagggagtttaataacttagaaaggaggatagagaatttgaacaagaaaatggaagacggattcctagatgtctggacatataatgctgaacttctagttctcatggaaaacgagaggactctagatttccatgattcaaatgtcaagaacctttacgacaaagtcagattacagcttagggataatgcaaaggagctgggtaacggctgtttcgaattctatcacaaatgtgataatgaatgtatggraagtgtgagaaatgggacgtatgactaccctcagtattcagaagaagcaagattaaaaagagaagaaataagcggagtgaaattagaatcagtaggaacttaccagatactgtcaatttattcaacagcggcaagttccctagcactggcaatcatgatggctggtctatctttatggatgtgctccaatgggtcgttacaatgcagaatttgcatttag
EPI3571222   ??????????????????????????????????gccttgttaaaagtgatcagatttgcattggttaccatgcaaacaattcgacagagcaagttgacacgataatggaaaagaacgtcactgttacacatgcccaagacatactggaaaaaacacacaacgggaagctatgcgacctaaatggggtgaagccactgattttaaaggactgcagtgtagctggatggctcctcggaaacccaatgtgcgacgaattcatcagagtgccggaatggtcgtacatagtggagcgggctaacccagctaatgacctctgttacccagggagcctcaatgactatgaagaactgaaacacatgttgagcagaataaatcattttgagaagattcagatcattcccaagagttcctggccaaatcatgaaacatcactaggggtgagcgcagcttgtccataccagggagcaccctcctttttcagaaatgtggtgtggcttatcaaaaagaacgatgcatacccaacaataaagataagctacaataatactaatcgggaagatctcttgatactgtgggggattcatcattccaacaatgcagaagagcagacaaatctctacaaaaacccaatcacctacatttcagttggaacatcaactttgaaccagaggttggcaccaaaaatagctactagatcccaagtaaacgggcaacgtggaagaatggacttcttctggacaatcttaaaaccagatgatgcaatccatttcgagagtaacggaaatttcattgctccagaatatgcatacaaaattgttaagaaaggggactcgacaattatgaaaagtggagtggaatatggccattgcaacaccaaatgtcaaaccccagtaggtgcgataaattctagtatgccatttcacaacatacatcctctcaccattggggaatgccccaaatacgtgaaatcaaacaagttggtccttgcgactgggctcagaaatagtcctctaagagaaaagagaagaaaaagaggtctgtttggggcgatagcagggtttatagagggaggatggcagggaatggttgatggttggtatgggtaccatcatagcaatgagcaggggagtgggtacgctgcggacaaagaatccacccaaaaggcaatagatggcgttaccaataaggtcaactcaatcattgacaaaatgaacactcaatttgaggcagttggaagggagtttaataacttagaaaggagratagagaatttgaacaagaaaatggaagacggattcctagatgtctggacatataatgctgaacttctagttctcatggaaaacgagaggactctagatttccatgattcaaatgtcaagaacctttacgacaaagtcagattacagcttagggataatgcaaaggagctgggtaacggctgtttcgaattctatcacaaatgtgataatgaatgtatggaaagtgtgagaaatgggacgtatgactaccctcagtattcagaagaagcaagattaaaaagagaagaaataagcggagtgaaattagaatcagtaggaacttaccagatactgtcaatttattcaacagcggcaagttccctagcactggcaatcatgatggctggtctatctttatggatgtgctccaatgggtcgttacaatgcagaatttgcatttag
EPI2671510   atggagaacatagtacttcttcttgcaatagttagccttgttaaaagtgatcagatttgcattggttaccatgcaaataattcgacagagcaggttgacacgataatggaaaagaacgtcactgttacacatgcccaagacatactggaaaaaacacacaacgggaagctctgtgatttaaatggggtgaagcctctgattttaaaggattgtagtgtagctggatggctcctcggaaacccaatgtgcgacgaattcatcagagtgccggaatggtcctacatagtggagcgggctaatccagctaatggcctctgttacccagggagcctcaatgactatgaagaactgaaacacctgttgagcagaataaatcattttgagaagattcttatcatccccaagagttcctggccaaatcatgaaacatcactaggggtgagcgcagcttgtccataccagggagcgccctcctttttcagaaatgtggtgtggcttatcaaaaagaacgatgcatacccaacaataaagataagctacaataataccaatcgggaagatctcttgatactgtgggggattcatcattccaacaatgcagaagaacagacaaatctctataaaaacccaaccacctacatttcagttggaacatcaactttaaaccagagattggtaccaaaaatagctactagatcccaagtaaacgggcaacgtggaagaatggacttcttctggacaattttaaaaccagatgatgcaatccatttcgagagtaatggaaatttcattgctccagaatatgcatataaaattgtcaagaaaggggactcaacaattatgaaaagtggagtggaatatggccattgcaacaccaaatgtcaaaccccagtaggagcgataaattctagtatgccattccacaacatacatcctctcaccattggggaatgccccaaatacgtgaagtcaaacaagttggtccttgcgactgggctcagaaatagtcctctaagagaaaagagaagaaaaagaggcctgtttggggcgatagcagggtttatagagggaggatggcagggaatggttgatggttggtatgggtaccatcatagcaatgagcaggggagtgggtacgctgcggacaaagaatccacccaaaaggcaatagatggagttaccaataaggtcaactcaatcattgacaaaatgaacactcaatttgaagcagttggaagggagtttaacaacttagaaaggaggatagagaatttgaacaagaaaatggaagacggatttctagatgtctggacctataatgctgaacttctagttctcatggaaaacgagaggactttagatttccatgattcaaatgtcaagaacctttacgacaaagtcagactacagcttagggataatgcaaaggagctgggtaatggctgtttcgaattctatcacaaatgcgataatgaatgtatggaaagtgtgagaaatgggacgtatgactaccctcagtattcagaagaagcaagattaaaaagagaagaaataagcggagtgaaattagaatcaataggaacttaccagatactgtcaatttattcaacagcggcgagttccctagcactggcaatcatgatagctggtctatctttatggatgtgctctaatgggtcgttacagtgcagaatttgcatttag
EPI3648991   ???????acatagtactacttcttgcaatagttagccttgttaaaagtgatcagatttgcattggttaccatgcaaacaattcgacagagcaagttgacacgataatggaaaagaacgtcactgttacacatgcccaagacatactggaaaaaacacacaacgggaagctatgcgacctaaatggggtgaagccactgattttaaaggactgcagtgtagctggatggctcctcggaaacccaatgtgcgacgaattcatcagagtgccggaatggtcttacatagtggagcgggctaacccagctaatggcctctgttacccagggagcctcaatgactatgaagaactgaaacacatgttgagcagaataaatcattttgagaagattcagatcattcccaagagttcctggccaaatcatgaaacatcactaggggtgagcgcagcttgtccataccagggagcaccctcctttttcagaaatgtggtgtggcttatcaaaaagaacgatgcatacccaacaataaagataagctacaataatactaatcgggaagatctcttgrtactgtgggggattcatcattccaacaatgcagaagagcagacaaatctctacaaaaacccaatcacctacatttcagttggaacatcaactttaaaccagaggttagcaccaaaaatagctactagatcccaagtaaacgggcaacgtggaagaatggacttcttctggacaatcttaaaaccagatgatgcaatccatttcgagagtaacggaaatttcattgctccagaatatgcatacaaaattgttaagaaaggggactcgacaattatgaaaagtggagtggaatatggccattgcaacaccaaatgtcaaaccccagtaggtgcgataaattctagtatgccatttcacaacatacatcctctcaccattggggaatgccccaaatacgtgaaatcaaacaagttggtccttgcgactgggctcagaaataatcctctaagagaaaagagaagaaaaagaggtctgtttggggcgatagcagggtttatagagggaggatggcagggaatggttgatggttggtatgggtaccatcatagcaatgagcaggggagtgggtacgctgcggacaaagaatccacccaaaaggcaatagatggagttaccaataaggtcaactcaatcattgacaaaatgaacactcaatttgaggcagttggaagggagtttaataacttagaaaggaggatagagaatttgaacaagaaaatggaagacggattcctagatgtctggacatataatgctgaacttctagttctcatggaaaacgagaggactctagatttccatgattcaaatgtcaagaacctttacgacaaagtcagattacagcttagggataatgcaaaggagctgggtaacggctgtttcgaattctatcacaaatgtgataatgaatgtatggaaagtgtgagaaatgggacgtatgactaccctcagtattcagaagaagcaagattaaaaagagaagaaataagcggagtgaaattagaatcagtaggaacttaccagatactgtcaatttattcaacagcggcaagttccctagcactggcaatcatgatggctggtctatctttatggatgtgctccaatgggtcgttacaatgcagaatttgcatttag
EPI2701783   atggagaacatagtacttcttcttgcaatagttagccttgttaaaagtgatcagatttgcattggttaccatgcaaataattcgacagagcaggttgacacgataatggaaaagaacgtcactgttacacatgcccaagacatactggaaaaaacacacaacgggaagctctgtgatttaaatggggtgaagcctctgattttaaaggattgtagtatagctggatggctcctcggaaacccaatgtgcgacgaattcatcggagtgccggaatggtcctacatagtggagcgggctaatccagctaatggcctctgttacccagggagcctcaatgactatgaagaactgaaacacctgttgagcagaataaatcattttgagaagattcttatcatccccaagagttcctggccaaatcatgaaacatcactaggggtgagcgcagcttgtccataccagggagcgccctcctttttcagaaatgtggtgtggcttatcaaaaagaacgatgcatacccaacaataaagataagctacaataatacaaatcgggaagatctcttgatactgtgggggattcatcattccaacaatgcagaagaacagacaaatctctataaaaacccaaccacctacatttcagttggaacatcaactttaaaccagaggttggtaccaaaaatagctactagatcccaagtaaacgggcaacgtggaagaatggacttcttctggacaattttaaaaccagatgatgcaatccatttcgagagtaatggaaatttcattgctccagaatatgcatataaaattgtcaagaaaggggactcgacaattatgaaaagtggagtggaatatggccattgcaacaccaaatgtcaaaccccagtaggagcgataaattctagtatgccattccacaacatacatcctctcaccattggggaatgccccaaatacgtgaagtcaaacaagttggtccttgcgactgggctcagaaatagtcctctaaaagaaaagagaagaaaaagaggcctgtttggggcaatagcagggtttatagagggaggatggcagggaatggttgatggttggtatgggtaccatcatagcaatgagcaggggagtgggtacgctgcggacaaagaatccacccaaaaggcaatagatggagttaccaataaggtaaactcaatcattgacaaaatgaacactcaatttgaggcagttggaagggagtttaataacttagaaaggaggatagagaatttgaacaagaaaatggaagacggattcctagatgtctggacctataatgctgaactcctagttctcatggaaaacgagaggactttagatttccatgattcaaatgtcaagaacctttacgacaaagtcagactacagcttagggataatgcaaaggagctgggtaatggctgtttcgaattctatcacaagtgcgataatgaatgtatggaaagtgtgagaaatgggacgtatgactaccctcagtattcagaagaagcaagattaaaaagagaagaaataagcggagtgaagttagaatcaataggaacttaccagatactgtcaatttattcaacagcggcgagttccctagcactggcaatcatgatagctggtctatctttatggatgtgctccaatgggtcgttacagtgcagaatttgcatttag
EPI1938828   atggagaacatagtacttcttcttgcaatagttagccttgttaaaagtgatcagatttgcattggttaccatgcaaacaattcgacagagcaagttgacacgataatggaaaagaacgtcactgttacacatgcccaagacatactggaaaaaacacacaacgggaagctctgtgatctaaatggggtgaagcctctgattttaaaggattgtagtgtagctggatggctcctcggaaacccaatgtgcgacgaattcatcagagtgccggaatggtcctacatagtggagcgggctaatccagctaatgacctctgttacccagggagcctcaatgactatgaagaactgaaacacctgttgagcagaataaatcattttgagaagattctgatcatccccaagagttcctggccaaatcatgaaacatcactaggggtgagcgcagcttgtccataccagggagcgcccccctctttcagaaatgtggtgtggcttatcaaaaagaacgatgcatacccaacaataaagataagctacaataataccaatcgggaagatctcttgatactgtgggggattcatcattccaacaatgcagaagagcagacaaatctctacaaaaacccaaccacctacatttcagttggaacatcaactttaaaccagaggttggtaccaaaaatagctactagatcccaagtaaacgggcaacgtggaagaatggacttcttctggacaattttaaaaccagatgatgcaatccatttcgagagtaatggaaatttcattgctccagaatatgcatacaaaattgtcaagaaaggggactcaacaattatgaaaagtggagtggaatatggccactgcaacaccaaatgtcaaaccccagtaggagcgataaattctagtatgccattccacaacatacatcctctcaccattggggaatgccccaaatacgtgaagtcaaacaagttggtccttgcgactgggctcagaaatagtcctctaagagaaaagagaagaaaaagaggcctgtttggggcgatagcagggtttatagagggaggatggcagggaatggttgatggttggtatgggtaccatcatagcaatgagcaggggagtgggtacgctgcagacaaagaatccacccaaaaggcaatagatggagttaccaataaggtcaactcaatcattgacaaaatgaacactcaatttgaggcagttggaagggagtttaataacttagaaaggaggatagagaatttgaacaagaaaatggaagacggattcctagatgtctggacctataatgctgaacttctagttctcatggaaaacgagaggactctagatttccatgattcaaatgtcaagaacctttacgacaaagtcagactacagcttagggataatgcaaaggagctgggcaatggctgtttcgaattctatcacaaatgcgataatgaatgtatggaaagtgtgagaaatgggacgtatgactacccccagtattcagaagaagcaagattaaaaagagaagaaataagcggagtgaaattagaatcaataggaacttaccagatactgtcaatttattcaacagcggcgagttccctagcactggcaatcatgatggctggtctatctttatggatgtgctccaatgggtcgttacagtgcagaatttgcatttag
EPI2856919   atggagaacatagtactacttcttgcaatagttagccttgttaaaagtgatcagatttgcattggttaccatgcaaacaattcgacagagcaagttgacacgataatggaaaagaacgtcactgttacacatgctcaagacatactggaaaaaacacacaacgggaagctatgcgacctaaatggggtgaagccactgattttaaaggactgcagtgtagctggatggctcctcggaaacccaatgtgcgacgaattcatcagagtgccggaatggtcttacatagtggagcgggctaacccagctaatgacctctgttacccagggagcctcaatgactatgaagaactgaaacacatgttgagcagaataaatcattttgagaagattcagatcattcccaagagttcctggccaaatcatgaaacatcactaggggtgagcgcagcttgtccataccagggagcaccctcctttttcagaaatgtggtgtggcttatcaaaaagaacgatgcatacccaacaataaagataagctacaataatactaatcgggaagatctcttgatactgtgggggattcatcattccaacaatgcagaagagcagacaaatctctacaaaaacccaatcacctacatttcagttggaacatcaactttaaaccagaggttggcaccaaaaatagctactagatcccaagtaaacgggcaacgtggaagaatggacttcttctggacaatcttaaaaccagatgatgcaatccatttcgagagtaacggaaatttcattgctccagaatatgcatacaaaattgtcaagaaaggggactcaacaattatgaaaagtggagtggaatatggccactgcaacaccaaatgtcaaaccccagtaggtgcgataaattctagtatgccattccacaacatacatcctctcaccattggggaatgccccaaatacgtgaaatcaaacaagttggtccttgcgactgggctcagaaatagtcctctaagagaaaagagaagaaaaagaggcctgtttggggcgatagcagggtttatagagggaggatggcagggaatggttgatggttggtatgggtaccatcatagcaatgagcaggggagtgggtacgctgcggacaaagaatccacccaaaaggcaatagatggagttaccaataaggtcaactcaatcattgacaaaatgaacactcaatttgaggcagttggaagggagtttaataacttagaaaggaggatagagaatttgaacaagaaaatggaagacggattcctagatgtctggacctataatgctgaacttctagttctcatggaaaacgagaggactctagatttccatgattcaaatgtcaagaacctttacgacaaagtcagattacagcttagggataatgcaaaggagatgggtaacggctgtttcgaattctatcacaaatgtgataatgaatgtatggaaagtgtgagaaatgggacgtatgactaccctcagtattcagaagaagcaagattaaaaagagaagaaataagcggagtgaaattagaatcagtaggaacttaccagatactgtcaatttattcaacagcggcaagttccctagcactggcaatcatgatggctggtctatctttatggatgtgctccaatgggtcgttacaatgcagaatttgcatttag
EPI2114018   atggagaacatagtacttattcttgcaatagttagccttgttaaaagtgatcagatttgcattggttaccatgcaaataattcgacagagcaggttgacacgataatggaaaagaacgtcactgttacacatgcccaagacatactggaaaaaacacacaacgggaagctctgtgatttaaatggggtgaagcctctgattttaagggattgtagtgtagctggatggctcctcggaaacccaatgtgcgacgaattcatcagagtgccggaatggtcctacatagtggagcgggctaatccagctaatgacctctgttacccagggagcctcaatgactatgaagaactgaaacacctgttgagcagaataaatcattttgagaagattcttatcatccccaagagttcctggccaaatcatgaaacatcactaggggtgagcgcagcttgtccataccagggagctccctcctttttcagaaatgtggtgtggcttatcaaaaagaacgatgcatacccaacaataaagataagctacaataataccaatcgggaagatctcttgatactgtgggggattcatcattccaacaatgcagaagaacagacaaatctctataaaaacccaaccacctacatttcagttggaacatcaactttaaaccagaggttggtaccaaaaatagctactagatcccaagtaaacgggcaacgtggaagaatggacttcttctggacaattttaaaaccagatgatgcaatccatttcgagagtaatggaaatttcattgctccagaatatgcatacaaaattatcaagaaaggggactcaacaattatgaaaagtggagtggaatatggccactgcaacaccaaatgtcaaaccccagtaggagcgataaattctagtatgccattccacaacatacatcctctcaccattggggaatgccccaaatacgtgaagtcaaacaagttggtccttgcgactgggctcagaaatagtcctctaagagaaaagagaagaaaaagaggcctgtttggggcgatagcagggtttatagagggaggatggcagggaatggttgatggttggtatgggtaccatcatagcaatgagcaggggagtgggtacgctgcagacaaagaatccacccaaaaggcaatagatggagttaccaataaggtcaactcaatcattgacaaaatgaacactcaatttgaggcagttggaagggaatttaataacttagaaaggaggatagagaatttgaacaagaaaatggaagacggattcctagatgtctggacttataatgctgaacttctagttctcatggaaaacgagaggactctagatttccatgattcaaatgtcaagaacctttacgacaaagtcagactacaacttagggataatgcaaaggagctgggtaatggctgtttcgaattctatcacaaatgcgataatgaatgtatggaaagtgtgagaaatgggacgtatgactaccctcagtattcagaagaagcaagattaaaaagagaagaaataagcggagtgaaattagaatcaataggaacttaccagatactgtcaatttattcaacagcggcgagttccctagcactggcaatcatgatagctggtctatctttatggatgtgctccaatgggtcgttacagtgcagaatttgcatatag
EPI3625426   atggagaacatagtactacttcttgcaatagttagccttgttaaaagtgatcagatttgcattggttaccatgcaaacaattcgacagagcaagttgacacgataatggaaaagaacgtcactgttacacatgcccaagacatactggaaaaaacacacaacgggaagctatgcgacctaaatggggtgaagccactgattttaaaggactgcagtgtagctggatggctcctcggaaacccaatgtgcgacgaattcatcagagtgccggaatggtcttacatagtggagcgggctaacccagctaatggcctctgttacccagggagcctcaataactatgaagaactgaaacacatgttgagcagaataaatcattttgagaagattcagatcattcccaagagttcctggccaaatcatgaaacatcactaggggtgagcgcagcttgtccataccagggagcaccctcctttttcagaaatgtggtgtggcttatcaaaaagaacgatgcatacccaacaataaagataagctacaataatactaatcgggaagatctcttgatactgtgggggattcatcattccaacaatgcagaagagcagacaaatctctacaaaaacccaatcacctacatttcagttggaacatcaactttaaaccagaggttagcaccaaaaatatctactagatcccaagtaaacgggcaacgtggaagaatggacttcttctggacaatcttaaaaccagatgatgcaatccatttcgagagtaacggaaatttcattgctccagaatatgcatacaaaattgttaagaaaggggactcgacaattatgaaaagtggagtggaatatggccattgcaacaccaaatgtcaaaccccagtaggtgcgataaattctagtatgccatttcacaacatacatcctctcaccattggggaatgccccaaatacgtgaaatcaaacaagttggtccttgcgactgggctcagaaataatcctctaagagaaaagagaagaaaaaggggtctgtttggggcgatagcagggtttatagagggaggatggcagggaatggttgatggttggtatgggtaccatcatagcaatgagcaggggagtgggtacgctgcggacaaagaatccacccaaaaggcaatagatggagttaccaataaggtcaactcaatcattgacaaaatgaacactcaatttgaggcagttggaagggagtttaataacttagaaaggaggatagagaatttgaacaagaaaatggaagacggattcctagatgtctggacatataatgctgaacttctagttctcatggaaaacgagaggactctagatttccatgattcaaatgtcaagaacctttacgacaaagtcagattacagcttagggataatgcaaaggagctgggtaacggctgtttcgaattctatcacaaatgtgataatgaatgtatggaaagtgtgagaaatgggacgtatgactaccctcagtattcagaagaagcaagattaaaaagagaagaaataagcggagtgaaattagaatcagtaggaacttaccagatactgtcaatttattcaacagcggcaagttccctagcactggcaatcatgatggctggtctatctttatggatgtgctccaatgggtcgttacaatgcagaatttgcatttag
EPI2495649   atggagaacatagtgctacttcttgcaatagttagccttgttaaaagtgatcagatttgcattggttaccatgcaaacaattcgacagagcaagttgacacgataatggaaaagaacgtcactgttacacatgcccaagacatactggaaaaaacacacaacgggaagctctgtgatttaaatggggtgaagccactgattttaaaggattgtagtgtagctggatggctcctcggaaacccaatgtgcgacgaattcatcagagtgccggaatggtcctacatagtggagcgggctaacccagctaatgacctctgttacccagggagcctcaatgactatgaagaactgaaacacatgttgagcagaataaatcattttgagaagattcagatcattcccaagagttcctggccaaatcatgaaacatcactaggggtgagcgcagcttgtccataccagggagcgccctcctttttcagaaatgtggtgtggcttatcaaaaagaacgaggcatacccaacaataaagataagctacaataatactaatcgggaagatctcttgatactgtgggggattcatcattccaacaatgcagaagagcagacaaatctttacaaaaacccaaccacctacatttcagttggaacatcaactttaaaccagaggttggcaccaaaaatagctactagatcccaagtaaacgggcaacgtggaagaatggacttcttctggacaatcttaaaaccagatgatgcaatccatttcgagagtaacggaaatttcattgctccagaatatgcatacaaaattgtcaagaaaggggactcaacaattatgaaaagtggagtggaatatggccactgcaacaccaaatgtcaaaccccagtaggtgcgataaattctagtatgccattccacaacatacatcctctcaccattggggaatgccccaaatacgtgaagtcaaacaagttggtccttgcgactgggctcagaaatagtcctctaagagaaaagagaagaaaaagaggtctgtttggggcgatagcagggtttatagagggaggatggcagggaatggttgatggttggtatgggtaccatcatagcaatgagcaggggagtgggtacgctgcggacaaagaatccacccaaaaggcaatagatggagttaccaataaggtcaactcaatcattgacaaaatgaacactcagtttgaggcagttggaagggagtttaataacttagaaaggaggatagagaatttgaacaagaaaatggaagacggattcctagatgtctggacctataatgctgaacttctagttctcatggaaaacgagaggactctagatttccatgattcaaatgtcaagaacctttacgacaaagtcagattacagcttagggataatgcaaaggagctgggtaacggctgtttcgaattctatcacaaatgtgataatgaatgtatggaaagtgtgagaaatgggacgtatgactaccctcagtattcagaagaagcaagattaaaaagagaagaaataagcggagtgaaattagaatcagtaggaacttaccagatactgtcaatttattcaacagcggcaagttccctagcactggcaatcatgatggctggtctatctttatggatgtgctccaatgggtcgttacaatgcagaatttgcatttag
EPI1938820   atggagaacatagtacttcttcttgcaacagttagccttgttaaaagtgatcagatttgcattggttaccatgcaaacaattcgacagagcaggttgacacgataatggaaaagaacgtcactgttacacatgcccaagacatactggaaaaaacacacaacgggaagctctgtgatttaaatggggtgaagcctctgattttaaaggattgtagtgtagctggatggctcctcggaaacccaatgtgcgacgaattcatcagagtgccggaatggtcctacatagtggagcgggataatccagccaatgacctctgttacccagggagcctcaatgactatgaagaactgaaacacctgttgagcagaataaatcattttgagaagattctgatcatccccaagagttcctggccaaatcatgaaacatcactaggggtgagcgcagcttgtccataccagggagcgccctcctttttcagaaatgtggtgtggcttatcaaaaagaacgatgcatacccaacaataaagataagctacaataataccaatcgggaagatctcttgatactgtgggggattcatcattccaacaatgcagaagagcagacaaatctctataaaaacccaaccacctacatttcagttggaacatcaactttaaaccagaggttggtaccaaaaatagctactagatcccaagtaaacgggcaacgtggaagaatggacttcttctggacaattttaaaaccagatgatgcaatccatttcgagagtaatggaaatttcattgcaccagaatatgcatacaaaattgtcaagaaaggggactcaacaattatgaaaagtggagtggaatatggccactgcaacaccaaatgtcaaaccccagtaggagcgataaattctagtatgccattccacaacatacatcctctcaccattggggaatgccccaaatacgtgaagtcaaacaagttagtccttgcgactgggctcagaaatagtcctctaagagaaaagagaagaaaaagaggcctgtttggggcgatagcagggtttatagagggaggatggcagggaatggttgatggttggtatgggtaccatcatagcaatgagcaggggagtgggtacgctgcagacaaagaatccacccaaaaggcaatagatggagttaccaataaggtcaactcaatcattgacaaaatgaacactcaatttgaggcagttggaagggagtttaataacttagaaaggaggatagagaatttgaacaagaaaatggaagacggattcctagatgtctggacctataatgctgaacttctagttctcatggaaaacgagaggactctagatttccatgattcaaatgtcaagaacctttacgacaaagtcagactacagcttagggataatgcaaaggagctgggcaatggctgtttcgaattctatcacaaatgcgataatgaatgtatggaaagtgtgagaaatgggacgtatgactacccccagtattcagaagaagcaagattaaaaagagaagaaataagcggagtgaaattagaatcaataggaacttaccagatactgtcaatttattcaacagcggcgagttccctagcactggcaatcatgatagctggtctatctttatggatgtgctccaatgggtcgttacagtgcagaatttgcatttag
EPI2788430   atggagaacatagtacttcttcttgcaacagttagccttgtcaaaagtgatcagatttgcattggttaccacgcaaacaattcgacagagcaggttgacacgataatggaaaagaacgtcactgttacacatgcccaagacatactggagaaaacacacaatgggaagctctgtgatctaaatggggtgaagcctctgattttaaaggactgtagtgtagctggatggctcctcggaaacccaatgtgcgacgaattcatcagagtgccggaatggtcctacatagtggagcgggataatccagctaatgacctctgttacccagggagcctcaatgactatgaagaactgaaacacctgttgagcagaataaatcattttgagaagattctgatcatccccaagagttcctggccaaatcatgaaacatcactaggggtgagcgcagcttgtccataccaaggagcatcctcctttttcagaaatgtggtgtggcttatcaaaaaggacgatgcatacccaacaataaagataagctacaataataccaatcgggaagatctcttgatactgtgggggattcatcattccaacaatgcagaagagcagacaaatctctataaaaacccaaccacctacatttcagttggaacatcaactttaaatcagagattggtaccaaaaatagctactagatcccaagtaaatgggcaacgtggaagaatggacttcttctggacaattttaaaaccagatgatgcaatccatttcgagagtaatggaaatttcattgctccagaatatgcatacaaaattgtcaagaaaggggactcaacaattatgaaaagtggagtggaatatggccaatgcaacaccaaatgtcaaaccccagtaggagcgataaattctagtatgccattccacaacatacatcctctcaccattggggaatgccccaaatacgtgaagtcaaacaagttggtccttgcgactgggctcagaaatagtcctctaagagaaaagagaagaaaaagaggcctgtttggggcgatagcagggtttatagagggaggatggcagggaatggttgatggttggtatgggtaccatcatagcaatgagcaggggagtgggtacgctgcagacaaagaatccacccaaaaggcaatagatggagttaccaataaggtcaactcaatcattgacaaaatgaacactcaatttgaggcagttggaagggaatttaataacttagaaaggaggatagagaatttgaacaagaaaatggaagacggatttctagatgtctggacctataatgctgaacttctagttctcatggaaaacgagaggactctagatttccatgattcaaatgtcaagaatctttacgacaaagtcagactacagcttagggataatgcaaaggagctgggtaatggctgtttcgaattctatcacaaatgcgataatgaatgtatggaaagcgtgagaaatgggacgtattactaccctcagtattcagaagaagcaagattaaaaagagaagaaataagcggagtgaaattagaatcaataggaacttaccagatactgtcaatttattcaacagcggcgagttccctagcactggcaatcatgatggctggtctatctttatggatgtgctccaatgggtcgttacagtgcagaatttgcatttag
EPI2114010   atggagaacatagtacttcttcttgcaatagttagccttgttaaaagtgatcagatttgcattggttaccatgcaaataattcgacagagcaggttgacacgataatggaaaagaacgtcactgttacacatgcccaagacatactggaaaaaacacacaacgggaagctctgtgatttaaatggggtgaagcctctgattttaaaggattgtagtgtagctggatggctcctcggaaacccaatgtgcgacgaattcatcagagtgccggaatggtcctacatagtggagcgggctaatccagctaatgacctctgttacccagggagcctcaatgactatgaagaactgaaacacctgttgagcagaataaatcattttgagaagattcttatcatccccaagagttcctggccaaatcatgaaacatcactaggggtgagcgcagcttgtccataccagggagcgccctcctttttcagaaatgtggtgtggcttatcaaaaagaacgatgcatacccaacaataaagataagctacaataataccaatcgggaagatctcttgatactgtgggggattcatcattccaacaatgcagaagaacagacaaatctctataaaaacccaaccacctacatttcagttggaacatcaactttaaaccagaggttggtaccaaaaatagctactagatcccaagtaaacgggcaacgtggaagaatggacttcttctggacaattttaaaaccagatgatgcaatccatttcgagagtaatggaaatttcattgctccagaatatgcatataaaattgtcaagaaaggggactcaacaattatgaaaagtggagtggaatatggccattgcaacaccaagtgtcaaaccccagtaggagcgataaattctagtatgccattccacaacatacatcctctcaccattggggaatgccccaaatacgtgaagtcaaacaagttggtccttgcgactgggctcagaaatagtcctctaagagaaaagagaagaaaaagaggcctgtttggggcgatagcagggtttatagagggaggatggcagggaatggttgatggttggtatgggtaccatcatagcaatgagcaggggagtgggtacgctgcggacaaagaatccacccaaaaggcaatagatggagttaccaataaggtcaactcaatcattgacaaaatgaacactcaatttgaggcagttggaagggagtttaataacttagaaaggaggatagagaatttgaacaagaaaatggaagacggattcctagatgtctggacctataatgctgaacttctagttctcatggaaaacgagaggactttagatttccatgattcaaatgtcaagaacctttacgacaaagtcagactacagcttagggataatgcaaaggagctgggtaatggctgtttcgaattctatcacaaatgcgataatgaatgtatggaaagtgtgagaaatgggacgtatgactaccctcagtattcagaagaagcaagattacaaagagaagaaataaacggagtgaaattagaatcaataggaacttaccagatactgtcaatttattcaacagcggcgagttccctagcactggcaatcatgatagctggtctatctttatggatgtgctccaatgggtcgttacagtgcagaatttgcatttag
LC718242     atggagaacatagtacttcttcttgcaataattagccttgttaaaagtgatcagatttgcattggttaccatgcaaacaattcgacagagcaggttgacacgataatggaaaagaacgtcaccgttacacatgcccaagacatactggaaaaaacacacaacgggaagctctgtgatctaaatggggtgaagcctctgattttaaaggattgtagtgtagctggatggctcctcggaaacccaatgtgcgacgaattcatcagagtgccggaatggtcctacatagtggagcgggctaatccagctaatgacctctgttacccagggagcctcaatgaatacgaagaactgaaacacctgttgagcagaataaatcactttgagaagattctgatcatccccaagagttcctggccaaatcatgatacatcactaggggtgagcgcagcttgtccataccagggagcgccctccttcttcagaaatgtggtgtggcttatcaaaaagaacgatgcatacccaacaataaagataagctacaataataccaatcgggaagatctcttgatactgtgggggattcatcattccaacaatgcagaagagcagacaaatctctataaaaacccaaccacctacatttcagttggaacatcaactttaaaccagaggttggttccaaaaatagctactagatcccaagtaaacgggcaacgtggaagaatggacttcttctggacaattttaaaaccagatgatgccatccatttcgagagtaatggaaatttcattgctccagaatatgcatacaaaattgtcaagaaaggggactcaacaattatgaaaagtggagtggaatatggccactgcaacaccaaatgtcaaaccccagtaggagcgataaattctagtatgccattccacaacatacatcctctcaccattggggaatgccccaaatacgtgaaatcaaacaagttggtccttgcgactgggctcagaaatagtcctctaagagaaaggagaagaaaaagaggcctgtttggggcgatagcagggtttatagagggaggatggcagggaatggttgatggttggtatgggtaccatcatagcaatgagcaggggagtgggtacgctgcagacaaagaatccacccaaaaggcaatagatggagttaccaataaggtcaactcaatcattgacaaaatgaacactcaatttgaggcagttggaagggagtttaataacttagaaaggaggatagagaatttgaacaagaaaatggaagacggattcctagatgtctggacctataatgctgaacttctagttctcatggaaaacgagaggactctagatttccatgattcaaatgtcaagaacctttacgacaaagtcagactacagcttagggataatgcaaaggagctgggtaatggctgtttcgaattctatcacaaatgcgataatgaatgtatggaaagtgtgagaaatgggacgtatgactaccctcagtattcagaagaagcaagattaaaaagagaagaaataagcggagtgaaattagaatcaataggaacttaccagatactgtcaatttattcaacagcggcgagttccctagcactggcaatcatgatggctggtctatctttatggatgtgctccaatgggtcgttacagtgcagaatttgcatttag
EPI2495641   atggagaacatagtactacttcttgcaatagttagccttgttaaaagtgatcagatttgcattggttaccatgcaaacaattcgacagagcaagttgacacgataatggaaaagaatgtcactgttacacatgcccaagacatactggaaaaaacacacaacgggaagctctgtgatctaaatggggtgaagcctctgattctaaaggattgtagtgtagctggatggctcctcggaaacccaatgtgcgacgaattcatcagagtgccggaatggtcctacatagtggagcgggctaacccagctaatgacctctgttacccagggagcctcaatgactatgaagaactgaaacacatgttgagcagaataaatcattttgagaagattctgatcatccccaagagttcctggccaaatcatgaaacatcactaggggtgagcgcagcttgtccataccagggagcgccctcttttttcagaaatgtggtgtggcttatcaaaaagaacgatgcatacccaacaataaggataagctacaataataccaatcgggaagatctcttgatactgtgggggattcatcattccaacagtgcagaagagcagacaaagctctacaaaaacccaaccacctacatttcagttggaacatcaactttaaaccagaggttggcaccaaaaatagctactagatcccaagtaaacgggcaacgtggaagaatggacttcttctggacaattttaaaaccagatgatgcaatccatttcgagagtaatggaaatttcattgctccagaatatgcatacaaaattgtcaagaaaggggactcaacaattatgaaaagtggagtggaatatggccactgcaacaccaaatgtcaaaccccagtaggtgcgataaattctagtatgccattccacaacatacatcctctcaccattggggaatgccccaaatacgtgaagtcaaacaagttggtccttgcgactgggctcagaaatagtcctctaagagaaaagagaagaaaaagaggcctgtttggggcgatagcagggtttatagagggaggatggcagggaatggttgatggttggtatgggtaccatcatagcaatgagcaggggagtgggtacgctgcggacaaagaatccacccaaaaggcaatagatggagttaccaataaggtcaactcaatcattgacaaaatgaacactcaatttgaggcagttggaagggagtttaataacttagaaaggaggatagagaatttgaacaagaaaatggaagacggattcctagatgtctggacctataatgctgaacttctagttctcatggaaaacgagaggactctagatttccatgattcaaatgtcaagaacctttacgacaaagtcagattacagcttagggataatgcaaaggagctgggtaacggctgtttcgaattctatcacaaatgtgataatgaatgtatggaaagtgtgagaaatgggacgtatgactaccctcagtattcagaagaagcaagattaaaaagagaagaaataagcggagtgaaattagaatcagtaggaacttaccagatactgtcaatttattcaacagcggcaagttccctagcactggcaatcatgatggctggtctatctttatggatgtgctccaatgggtcgttacagtgcagaatttgcatttag
EPI1966009   atggagaacatagtacttcttcttgcaatagttagccttgttaaaagtgatcagatttgcattggttaccatgcaaacaattcgacagagaaggttgacacgataatggaaaagaacgtcactgttacacatgcccaagacatactggaaaaaacacacaacgggaagctctgtgatttaaatggggtgaagcctctgattttaaaggattgtagtgtagctggatggctcctcggaaacccaatgtgcgacgaattcatcagagtgccggaatggtcctacatagtggagcgggctaatccagctaatgacctctgttacccagggagcctcaatgactatgaagaactgaaacacctgttgagcagaataaaccattttgagaagattctgatcatccccaagagttcctggccaaatcatgaaacatcactaggggtgagcgcagcttgtccataccagggagcgccctcctttttcagaaatgtggtgtggcttatcaaaaagaacgatgcatacccaacaataaagataagctacaataataccaatcgggaagatctcttgatactgtgggggattcatcattccaacaatgcagaagaacagacaaatctctataaaaacccaaccacctacatttcagttggaacatcaactttaaaccagaggttggtaccaaaaatagctactagatcccaagtaaacgggcaacgtggaagaatggacttcttctggacaattttaaaaccagatgatgcaatccatttcgagagtaatggaaatttcattgctccagaatatgcatataaaattgtcaagaaaggggactcaacaattatgaaaagtggagtggaatatggccactgcaacaccaaatgtcaaaccccagtaggagcgataaattctagtatgccattccacaacatacaccctctcaccattggggaatgccccaaatacgtgaagtcgaacaagttggtccttgcgactgggctcagaaatagtcctctaagagaaaagagaagaaaaagaggcctgtttggggcgatagcagggtttatagagggaggatggcagggaatggttgatggttggtatgggtaccatcatagcaatgagcaggggagtgggtacgctgcagacaaagaatccacccaaaaggcaatagatggagttaccaataaggtcaactcaatcattgacaaaatgaacactcaatttgaggcagttggaagggagtttaataacttagaaaggaggatagagaatttgaacaagaaaatggaagacggattcctagatgtctggacctataatgctgaacttctagttctcatggaaaacgagaggactctagatttccatgattcaaatgtcaagaacctttacgacaaagtcagactacagcttagggataatgcaaaggagctgggtaatggctgtttcgaattctatcacaaatgcgataatgaatgtatggaaagtgtgagaaatgggacgtatgactaccctcagtattcagaagaagcaagattaaaaagagaagaaataagcggagtgaaattagaatcaataggaacttaccagatactgtcaatttattcaacagcggcgagttccctagcactggcaatcatggtagctggtctatctttatggatgtgctccaatgggtcgttacagtgcagaatttgcatttag
EPI3571214   ??????????????????????????????????gccttgttaaaagtgatcagatttgcattggttaccatgcaaacaattcgacagagcaagttgacacgataatggaaaagaacgtcactgttacacatgcccaagacatactggaaaaaacacacaacgggaagctatgcgacctaaatggggtgaagccactgattttaaaggactgcagtgtagctggatggctcctcggaaacccaatgtgcgacgaattcatcagagtgccggaatggtcgtacatagtggagcgggctaacccagctaatgacctctgttacccagggagcctcaatgactatgaagaactgaaacacatgttgagcagaataaatcattttgagaagattcagatcattcccaagagttcctggccaaatcatgaaacatcactaggggtgagcgcagcttgtccataccagggagcaccctcctttttcagaaatgtggtgtggcttatcaaaaagaacgatrcatacccaacaataaarataagctacaataatactaatcgggaagatctcttgatactgtgggggattcatcattccaacaatgcagaagagcagacaaatctctacaaaaacccaatcacctacatttcagttggaacatcaactttgaaccagaggttggcaccaaaaatagctactagatcccaagtaaacgggcaacgtggaagaatggacttcttctggacaatcttaaaaccagatgatgcaatccatttcgagagtaacggaaatttcattgctccagaatatgcatacaaaattgttaagaaaggggactcgacaattatgaaaagtggagtggaatatggccattgcaacaccaaatgtcaaaccccagtaggtgcgataaattctagtatgccatttcacaacatacatcctctcaccattggggaatgccccaaatacgtgaaatcaaacaagttggtccttgcgactgggctcagaaatagtcctctaagagaaaagagaagaaaaagaggtctgtttggggcgatagcagggtttatagagggaggatggcagggaatggttgatggttggtatgggtaccatcatagcaatgagcaggggagtgggtacgctgcggacaaagaatccacccaaaaggcaatagatggcgttaccaataaggtcaactcaatcattgacaaaatgaacactcaatttgaggcagttggaagggagtttaataacttagaaaggaggatagagaatttgaacaagaaaatggaagacggattcctagatgtctggacatataatgctgaacttctagttctcatggaaaacgagaggactctagatttccatgattcaaatgtcaagaacctttacgacaaagtcagattacagcttagggataatgcaaaggagctgggtaacggctgtttcgaattctatcacaaatgtgataatgaatgtatggaaagtgtgagaaatgggacgtatgactaccctcagtattcagaagaagcaagattaaaaagagaagaaataagcggagtgaaattagaatcagtaggaacttaccagatactgtcaatttattcaacagcggcaagttccctagcactggcaatcatgatggctggtctatctttatggatgtgctccaatgggtcgttacaatgcagaatttgcatttag
EPI2671502   atggagaacatagtacttcttcttgcaatagttagccttgttaaaagtgatcagatttgcattggttaccatgcaaataattcgacagagcaggttgacacgataatggaaaagaacgtcactgttacacatgcccaagacatactggaaaaaacacacaacgggaagctctgtgatttaaatggggtgaagcctctgattttaaaggattgtagtgtagctggatggctcctcggaaacccaatgtgcgacgaattcatcagagtgccggaatggtcctacatagtggagcgggctaatccagctaatggcctctgttacccagggagcctcaatgactatgaagaactgaaacacctgttgagcagaataaatcattttgagaagattcttatcatccccaagagttcctggccaaatcatgaaacatcactaggggtgagcgcagcttgtccataccagggagcgccctcctttttcagaaatgtggtgtggcttatcaaaaagaacgatgcatacccaacaataaagataagctacaataataccaatcgggaagatctcttgatactgtgggggattcatcattccaacaatgcagaagaacagacaaatctctataaaaacccaaccacctacatttcagttggaacatcaactttaaaccagaggttggtaccaaaaatagctactagatcccaagtaaacgggcaacgtggaagaatggacttcttctggacaattttaaaaccagatgatgcaatccatttcgagagtaatggaaatttcattgctccagaatatgcatataaaattgtcaagaaaggggactcaacaattatgaaaagtggagtggaatatggccattgcaacaccaaatgtcaaaccccagtaggagcgataaattctagtatgccattccacaacatacatcctctcaccattggggaatgccccaaatacgtgaagtcaaacaagttggtccttgcgactgggctcagaaatagtcctctaagagaaaagagaagaaaaagaggcctgtttggggcgatagcagggtttatagagggaggatggcagggaatggttgatggttggtatgggtaccatcatagcaatgagcaggggagtgggtacgctgcggacaaagaatccacccaaaaggcaatagatggagttaccaataaggtcaactcaatcattgacaaaatgaacactcaatttgaagcagttggaagggagtttaacaacttagaaaggaggatagagaatttgaacaagaaaatggaagacggattcctagatgtctggacctataatgctgaacttctagttctcatggaaaacgagaggactttagatttccatgattcaaatgtcaagaacctttacgacaaagtcagactacagcttagggataatgcaaaggagctgggtaatggctgtttcgaattctatcacaaatgcgataatgaatgtatggaaagtgtgagaaatgggacgtatgactaccctcagtattcagaagaagcaagattaaaaagagaagaaataagcggagtgaaattagaatcaataggaacttaccagatactgtcaatttattcaacagcggcgagttccctagcactggcaatcatgatagctggtctatctttatggatgtgctctaatgggtcgttacagtgccgaatttgcatttag
EPI1966001   atggagaacatagtacttcttcttgcaacagttagccttgttaaaagtgatcagatttgcattggttaccatgcaaacaattcgacagagcaggttgacacgataatggaaaagaacgtcactgttacacatgcccaagacatactggaaaaaacacacaacgggaagctctgtgatttaaatggggtgaagcctctgattttaaaagattgtagtgtagctggatggctcctcggaaacccaatgtgcgacgaattcatcagagtgccggaatggtcctacatagtggagcgggctaatccagccaatgacctctgttacccagggagcctcaatgactatgaagaactgaaacacctgttgagcagaataaatcattttgagaagattctgatcatccccaagagttcctggccaaatcatgagacatcactaggggtgagcgcagcttgtccataccagggagcgccctcctttttcagaaatgtggtgtggcttatcaaaaagaacgatgcatacccaacaataaagataagctacaataataccaatcgggaagatctcttgatactgtgggggattcatcattccaacgatgcagaagagcagacaaatctctataaaaacccaaccacctacatttcagttggaacatcaactttaaaccagaggttagtaccaaaaatagctactagatcccaagtaaacgggcaacgtggaagaatggacttcttctggacaattttaaaaccagatgatgcaatccatttcgagagtaatggaaatttcattgcaccagaatatgcatataaaattgtcaagaaaggggactcaacaattatgaaaagtggagtggaatatggccactgcaacaccaaatgtcaaaccccagtaggagcgataaattctagtatgccatttcacaacatacatcctctcaccattggggaatgccccaaatacgtgaagtcaaacaagttggtccttgcgactgggctcagaaatagtcctctaagagaaaagagaagaaaaagaggcctgtttggggcgatagcagggtttatagagggaggatggcagggaatggttgatggttggtatgggtaccatcatagcaatgagcaggggagtgggtacgctgcggacaaagaatccacccaaaaggcaatagatggagttaccaataaggtcaactcaatcattgacaaaatgaacactcaatttgaggcagttggaagggagtttaataacttagaaaggaggatagagaatttgaacaagaaaatggaagacggattcctagatgtctggacctataatgctgaacttctagttctcatggaaaacgagaggactctagatttccatgattcaaatgtcaagaacctttacgacaaagtcagactacagcttagggataatgcaaaggagctgggtaatggctgtttcgaattctatcacaaatgcgataatgaatgtatggaaagtgtgagaaatgggacgtatgactaccctcagtattcagaagaagcaagattaaaaagagaagaaataagcggagtgaaattagaatcaataggaacttaccagatactgtcaatttattcaacagcggcgagttccctagcactggcaatcatgatagctggtctatctttatggatgtgctccaatgggtcgttacagtgcagaatttgcatttag
EPI2701775   atggagaacatagtacttcttcttgcaatagttagccttgttaaaagtgatcagatttgcattggttaccatgcaaataattcgacagagcaggttgacacgataatggaaaagaacgtcactgttacacatgcccaagacatactggaaaaaacacacaacgggaagctctgtgatttaaatggggtgaagcctctgattttaaaggattgtagtgtagctggatggctcctcggaaacccaatgtgcgacgaattcatcggagtgccggaatggtcctacatagtggagcgggctaatccagctaatggcctctgttacccagggagcctcaatgactatgaagaactgaaacacctattgagcagaataaatcattttgagaagattcttatcatccccaagagttcctggccaaatcatgaaacatcactaggggtgagcgcagcttgtccataccagggagcgccctcctttttcagaaatgtggtgtggcttatcaaaaagaacgatgcatacccaacaataaagataagctacaataatacaaatcgggaagatctcttgatactgtgggggattcatcattccaacaatgcagaagaacagacaaatctctataaaaacccaaccacctacatttcagttggaacatcaactttaaaccagaggttggtaccaaaaatagctactagatcccaagtaaacgggcaacgtggaagaatggacttcttctggacaattttaaaaccagatgatgcaatccatttcgagagtaatggaaatttcattgctccagaatatgcatataaaattgtcaagaaaggggactcgacaattatgaaaagtggagtggaatatggccattgcaacaccaaatgtcaaaccccagtaggagcgataaattctagtatgccattccacaacatacatcctctcaccattggggaatgccccaaatacgtgaagtcaaacaagttggtccttgcgactgggctcagaaatagtcctctaagagaaaagagaagaaaaagaggcctgtttggggcaatagcagggtttatagagggaggatggcagggaatggttgatggttggtatgggtaccatcatagcaatgagcaggggagtgggtacgctgcggacaaagaatccacccaaaaggcaatagatggagttaccaataaggtaaactcaatcattgacaaaatgaacactcaatttgaggcagttggaagggagtttaataacttagaaaggaggatagagaatttgaacaagaaaatggaagacggattcctagatgtctggacctataatgctgaactcctagttctcatggaaaacgagaggactttagatttccatgattcaaatgtcaagaacctttacgacaaagtcagactacagcttagggataatgcaaaggagctgggtaatggctgtttcgaattctatcacaagtgcgataatgaatgtatggaaagtgtgagaaatgggacgtatgactaccctcagtattcagaagaagcaagattaaaaagagaagaaataagcggagtgaaattagaatcaataggaacttaccagatactgtcaatttattcaacagcggcgagttccctagcactggcaatcatgatagctggtctatctttatggatgtgctccaatgggtcgttacagtgcagaatttgcatttag
EPI2788422   atggagaacatagtacttcttcttgcaacagttagccttgtcaaaagtgatcagatttgcattggttaccacgcaaacaattcgacagagcaggttgacacgataatggaaaagaacgtcactgttacacatgcccaagacatactggagaaaacacacaatgggaagctctgtgatctaaatggggtgaagcctctgattttaaaggactgtagtgtagctggatggctcctcggaaacccaatgtgcgacgaattcatcagagtgccggaatggtcctacatagtggagcgggataatccagctaatgacctctgttacccagggagcctcaatgactatgaagaactgaaacacctgttgagcagaataaatcattttgagaagattctgatcatccccaagagttcctggccaaatcatgaaacatcactaggggtgagcgcagcctgtccgtaccagggagcaccctcctttttcagaaatgtggtgtggcttatcaaaaaggacgatgcatacccaacaataaagataagctacaataataccaatcgggaagatctcttgatactgtgggggattcatcattccaacaatgcagaagagcagacaaatctctataaaaacccaaccacctacatttcagttggaacatcaactttaaatcagagattggtaccaaaaatagctactagatcccaagtaaatgggcaacgtggaagaatggacttcttctggacaattttaaaaccagatgatgcaatccatttcgagagtaatggaaatttcattgctccagaatatgcatacaaaattgtcaagaaaggggactcaacaattatgaaaagtggagtggaatatggccactgcaacaccaaatgtcaaaccccagtaggagcgataaattctagtatgccattccacaacatacatcctctcaccattggggaatgccccaaatacgtgaagtcaaacaagttggtccttgcgactgggctcagaaatagtcctctaagagaaaagagaagaaaaagaggcctgtttggggcgatagcagggtttatagagggaggatggcagggaatggttgatggttggtatgggtaccatcatagcaatgagcaggggagtgggtacgctgcagacaaagaatccacccaaaaggcaatagatggagttaccaataaggtcaactcaatcattgacaaaatgaacactcaatttgaggcagttggaagggaatttaataacttagaaaggaggatagagaatttgaacaagaaaatggaagacggatttctagatgtctggacctataatgctgaacttctagttctcatggaaaacgagaggactctagatttccatgattcaaatgtcaagaatctttacgacaaagtcagactacagcttagggataatgcaaaggagctgggtaatggctgtttcgaattctatcacaaatgcgataatgaatgtatggaaagcgtgagaaatgggacgtattactaccctcagtattcagaagaagcaagattaaaaagagaagaaataagcggagtgaaattagaatcaataggaacttaccagatactgtcaatttattcaacagcggcgagttccctagcactggcaatcatgatggctggtctatctttatggatgtgctccaatgggtcgttacagtgcagaatttgcatttag
EPI2114002   atggagaacatagtacttcttcttgcaatagttagcctagttaaaagtgatcagatttgcattggttaccatgcaaacaattcgacagagcaggttgacacgataatggaaaagaacgtcactgttacacatgcccaagacatactggaaaaaacacacaacgggaagctctgtgatttaaatggggtgaagcctctgattttaaaggattgtagtgtagctggatggctcctcggaaacccaatgtgcgacgaattcatcagagtgccggaatggtcctacatagtggagcgggctaatccagctaatgacctctgttacccagggagcctcaatgactatgaagaactgaaacacctgttgagcagaataaatcattttgagaagattcttatcatccccaagagttcctggccaaatcatgaaacatcactaggggtgagcgcagcttgtccataccagggagcgccctcctttttcagaaatgtggtgtggcttatcaaaaagaacgatgcatacccaacaataaagataagctacaataataccaatcgggaagatctcttgatactgtgggggattcatcattccaacaatgcagaagaacagacaaatctctataaaaacccaaccacctacatttcagttggaacatcaactttaaaccaaaggttggtaccaaaaatagctactagatcccaagtaaacgggcaacgtggaagaatggacttcttctggacaattttaaaaccagatgatgcaatccatttcgagagtaatggaaatttcattgctccagaatatgcatataaaattgtcaagaaaggggactcaacaattatgaaaagtggtgtggaatatggccactgcaacaccaaatgtcaaaccccagtaggagcgataaattctagtatgccattccacaacatacatcctctcaccattggggaatgccccaaatacgtgaagtcaaacaagttggtccttgcgactgggctcagaaatagtcctctaagagaaaagagaagaaaaagaggcctgtttggggcgatagcagggtttatagagggaggatggcagggaatggttgatggttggtatgggtaccatcatagcaatgagcaggggagtgggtacgctgcagacaaagaatccacccaaaaggcaatagatggggttaccaataaggtcaactcaatcattgacaaaatgaacactcaatttgaggcagttggaagggagtttaataacttagaaaggaggatagagaatttgaacaagaaaatggaagacggattcctagatgtctggacctataatgctgaacttctagttctcatggaaaacgagaggactctagatttccatgattcaaatgtcaagaacctttacgacaaagtcagactacagcttagggataatgcaaaggagctgggtaatggctgtttcgaattctatcacaaatgcgataatgaatgtatggaaagtgtgagaaatgggacgtatgactaccctcagtactcagaagaagcaagattaaaaagagaagaaataagcggagtgaaattagaatcaataggaacttaccagatactgtcaatttattcaacagcggcgagttccctagcactggcaatcatgatagctggtctatctttatggatgtgctccaatgggtcgttacagtgcagaatttgcatttag
EPI3395092   ???gagacagtagtactacttcttgcaatagttagccttgttaaaagtgatcagatttgcattggttaccatgcaaacaattcgacagagcaagttgacacgataatggaaaagaacgtcactgttacacatgcccaagacatactggaaaaaacacacaacgggaagctctgtgattta-------------cactgattttaaaggattgtagtgtagctggatggctcctcggaaatccaatgtgcgacgaattcatcagagtgccggaatggtcctacatagtggagcgggctaacccagctaatgacctctgttacccagggagcctcaatgactatgaagaactgaaacacatgttgagcagaataaatcattttgagaagattcagatcattcccaagagttcctggccaaatcatgaaacatcactaggggtgagcgcagcttgtccataccagggagctccctcctttttcagaaatgtggtgtggcttatcaaaaagaacgatgcatacccaacaataaagataagctacaataatactaatcgggaagatctcttgatactgtgggggattcatcattccaacaatgcagaagaacagacaaatctctacaaaaacccaaccacctacatttcagttggaacatcaactttaaaccagaggttggcaccaaaaatagctactagatcccaagtaaacgggcaacgtggaagaatagacttcttctggacaatcttaaaaccagatgatgcaatccatttcgagagtaacggaaatttcattgctccagaatatgcatacaaaattgtcaagaaaggggactcaacaattatgaaaagtggagtggaatatggccactgcaacaccaaatgtcaaaccccagtaggtgcgataaattctagtatgccattccacaacatacatcctctcaccattggggaatgccccaaatacgtgaagtcaaacaagttggtccttgcgactgggctcagaaatagtcctctaagagaaaagagaaaaaaaagaggtctgtttggggcgatagcagggtttatagagggaggatggcagggaatggttgatggttggtatggataccatcatagcaatgagcaggggagtgggtacgctgcggacaaagaatccacccaaaagacaatagatggagttaccaataaggtcaactcaatcattgacaaaatgaacactcaatttgaggcagttggaagggagtttaataatttagaaaggaggatagagaatttgaacaagaaaatggaagacggattcctagatgtctggacctataatgctgaacttctagttctcatggaaaacgagaggactctagatttccatgattcaaatgtcaagaacctttacgacaaagtcagattacagcttagggataatgcaaaggagctgggtaacggctgtttcgaattctatcacaaatgtgataatgaatgtatggaaagtgtgagaaatgggacgtattactaccctcagtattcagaagaagcaagattaaaaagagaagaaataagcggagtgaaattagaatcagtaggaacttaccagatactgwcaatttattcaacagcggcaagttccctagcacwggcaatcatgatggctggtctatctttatggatgtgckccaatgggtcgttacaatgcagaatttgcwtttag
LC718234     atggagaacatagtacttcttcttgcaataattagccttgttaaaagtgatcagatttgcattggttaccatgcaaacaattcgacagagcaggttgacacgataatggaaaagaacgtcaccgttacacatgcccaagacatactggaaaaaacacacaacgggaagctctgtgatctaaatggggtgaagcctctgattttaaaggattgtagtgtagctggatggctcctcggaaacccaatgtgcgacgaattcatcagagtgccggaatggtcctacatagtggagcgggctaatccagctaatgacctctgttacccagggagcctcaatgactacgaagaactgaaacacctgttgagcagaataaatcactttgagaagattctgatcatccccaagagttcctggccaaatcatgaaacatcactaggggtgagcgcagcttgtccataccagggagcgccctcctttttcagaaatgtggtgtggcttatcaaaaagaacgatgcatacccaacaataaagataagctacaataataccaatcgggaagatctcttgatactgtgggggattcatcattccaacaatgcagaagagcagacaaatctctataaaaacccaaccacctacatttcagttggaacatcaactttaaaccagaggttggtaccaaaaatagctactagatcccaagtaaacgggcaacgtggaagaatggacttcttctggacaattttaaaaccagatgatgccatccatttcgagagtaatggaaatttcattgctccagaatatgcatacaaaattgtcaagaaaggggactcaacaattatgaaaagtggagtggaatatggccactgcaacaccaaatgtcaaaccccagtaggagcgataaattctagtatgccattccacaacatacatcctctcaccattggggaatgccccaaatacgtgaaatcaaacaagttggtccttgcgactgggctcagaaatagtcctctaagagaaaggagaagaaaaagaggcctgtttggggcgatagcagggtttatagagggaggatggcagggaatggttgatggttggtatgggtaccatcatagcaatgagcaggggagtgggtacgctgcagacaaagaatccacccaaaaggcaatagatggagttaccaataaggtcaactcaatcattgacaaaatgaacactcaatttgaggcagttggaagggagtttaataacttagaaaggaggatagagaatttgaacaagaaaatggaagacggattcctagatgtctggacctataatgctgaacttctagttctcatggaaaacgagaggactctagatttccatgattcaaatgtcaagaacctttacgacaaagtcagactacagcttagggataatgcaaaggagctgggtaatggctgtttcgaattctatcacaaatgcgataatgaatgtatggaaagtgtgagaaatgggacgtatgactaccctcagtattcagaagaagcaagattaaaaagagaagaaataagcggagtgaaattagaatcaataggaacttaccagatactgtcaatttattcaacagcggcgagttccctagcactggcaatcatgatggctggtctatctttatggatgtgctccaatgggtcgttacagtgcagaatttgcatttag
EPI2495633   atggagaacatagtactacttcttgcaatagttagccttgttaaaagtgatcagatttgcattggttaccatgcaaacaattcgacagagcaagttgacacgataatggaaaagaatgtcactgttacacatgcccaagacatactggaaaaaacacacaacgggaagctctgtgatctaaatggggtgaagcctctgattctaaaggattgtagtgtagctggatggctcctcggaaacccaatgtgcgacgaattcatcagagtgccggaatggtcctacatagtggagcgggctaacccagctaatgacctctgttacccagggagcctcaatgactatgaagaactgaaacacatgttgagcagaataaatcattttgagaagattctgatcatccccaagagttcctggccaaatcatgaaacatcactaggggtgagcgcagcttgtccataccagggagcgccctcttttttcagaaatgtggtgtggcttatcaaaaagaacgatgcatacccaacaataaggataagctacaataataccaatcgggaagatctcttgatactgtgggggattcatcattccaacagtgcagaagagcagacaaatctctacaaaaacccaaccacctacatttcagttggaacatcaactttaaaccagaggttggcaccaaaaatagctactagatcccaagtaaacgggcaacgtggaagaatggacttcttctggacaattttaaaaccagatgatgcaatccatttcgagagtaatggaaatttcattgctccagaatatgcatacaaaattgtcaagaaaggggactcaacaattatgaaaagtggagtggaatatggccactgcaacaccaaatgtcaaaccccagtaggtgcgataaattctagtatgccattccacaacatacatcctctcaccattggggaatgccccaaatacgtgaagtcaaacaagttggtccttgcgactgggctcagaaatagtcctctaagagaaaagagaagaaaaagaggcctgtttggggcgatagcagggtttatagagggaggatggcagggaatggttgatggttggtatgggtaccatcatagcaatgagcaggggagtgggtacgctgcggacaaagaatccacccaaaaggcaatagatggagttaccaataaggtcaactcaatcattgacaaaatgaacactcaatttgaggcagttggaagggagtttaataacttagaaaggaggatagagaatttgaacaagaaaatggaagacggattcctagatgtctggacctataatgctgaacttctagttctcatggaaaacgagaggactctagatttccatgattcaaatgtcaagaacctttacgacaaagtcagattacagcttagggataatgcaaaggagctgggtaacggctgtttcgaattctatcacaaatgtgataatgaatgtatggaaagtgtgagaaatgggacgtatgactaccctcagtattcagaagaagcaagattaaaaagagaagaaataagcggagtgaaattagaatcagtaggaacttaccagatactgtcaatttattcaacagcggcaagttccctagcactggcaatcatgatggctggtctatctttatggatgtgctccaatgggtcgttacagtgcagaatttgcatttag
EPI1930099   atggagaacatagtacttcttcttgcaatagttagccttgttaaaagtgatcagatttgcattggttaccatgcaaacaattcgacagagcaagttgacacgataatggaaaagaacgtaactgttacacatgcccaagacatactggaaaaaacacacaacgggaagctctgtgatctaaatggggtgaagcctctgattttaaaggattgtagtgtagctggatggctcctcggaaacccaatgtgcgacgaattcatcagagtgccggaatggtcctacatagtggagcgggctaatccagctaatgacctctgttacccagggagcctcaatgactatgaagaactgaaacacctgttgagcagaataaatcattttgagaagattctgatcatccccaagagttcctggccaaatcatgaaacatcactaggggtgagcgcagcttgtccataccagggagcgccctcctttttcagaaatgtggtgtggcttatcaaaaagaacgatgcatacccaacaataaagataagctacaataataccaatcgggaagatctcttgatactgtgggggattcatcattccaacaatgcagaagagcagacaaatctctacaaaaacccaaccacctacatttcagttggaacatcaactttaaaccagaggttggtaccaaaaatagctactagatcccaagtaaacgggcaacgtggacgaatggaattcttctggacaattttaaaaccagatgatgcaatccatttcgagagtaatggaaatttcattgctccagaatatgcatacaaaattgtcaagaaaggggactcaacaattatgaaaagtggagtggaatatggccactgcaacaccaaatgtcaaaccccagtaggagcgataaattctagtatgccgttccacaacatacatcctctcaccattggggaatgccccaaatacgtgaagtcaaacaagttggtccttgcgactgggcttagaaatagtcctctaagagaaaagagaagaaaaagaggcctgtttggggcgatagcagggtttatagagggaggatggcagggaatggttgatggttggtatgggtaccatcatagcaatgagcaggggagtgggtacgctgcagacaaagaatccacccaaaaggcaatagatggagttaccaataaggtcaactcaatcattgacaaaatgaacactcaatttgaggcagttggaagggagtttaataacttagaaaggaggatagagaatttgaacaagaaaatggaagacggattcctagatgtctggacctataatgctgaacttctagttctcatggaaaacgagaggactctagatttccatgattcaaatgtcaagaacctttacgacaaagtcagactacagcttagggataatgcaaaggagctgggtaacggctgtttcgaattctatcacaaatgcgataatgaatgtatggaaagtgtgagaaatgggacgtatgactaccctcagtattcagaagaagcaagattaaaaagagaagaaataagcggagtgaaattagaatcaataggaacttaccagatactgtcaatttattcaacagcggcaagttccctagcactggcaatcatgatggctggtctatctttatggatgtgctccaatgggtcgttacagtgcagaatttgcatttag
EPI3571206   ???????????????????????????????????????????????????????????????????????????????????????????????????????????????????????????????????????????????????????????????????????????????????????????????????????????????????gcagtgtagctggatggctcctcggaaacccaatgtgcgacgaattcatcagagtgccggaatggtcttacatagtggagcgggctaacccagctaatgacctctgttacccagggagcctcaatgactatgaagaactgaaacacatgtt---------------------------------------------ttcctggccaaatcatgaaacatcactaggggtgagcgcagcttgtccataccagggagcaccctcctttttcagaaatgtggtgtggcttatcaaaaagaacgatgcatacccaacaataaagataagctacaataatactaatcgggaagatctcttgatactgtgggggattcatcattccaacaatgcagaagagcagacaaatctctacaaaaacccaatcacctacatttcagttggaacatcaactttaaaccagaggttggcaccaaaaatagctactagatcccaagtaaacgggcaacgtggaagaatggacttcttctggacaatcttaaaaccagatgatgcaatccatttcgagagtaacggaaatttcattgctccagaatatgcatacaaaattgttaagaaaggggactcgacaattatgaaaagtggagtggaatatggccattgcaacaccaaatgtcaaaccccagtaggtgcgataaattctagtatgccatttcacaacatacatcctctcaccattggggaatgccccaaatacgtgaaatcaaacaagttggtccttgcgactgggctcagaaatagtcctctaagagaaaagagaagaaaaagaggtctgtttggggcgatagcagggtttatagagggaggatggcagggaatggttgatggttggtatgggtaccatcatagcaatgagcaggggagtgggtacgctgcrgacaaagaatccacccaaaaggcaatagatggagttaccaataaggtcaactcaatcattgacaaaatgaacactcaatttgaggcagttggaagggagtttaataacttagaaaggaggatagagaatttgaacaagaaaatggaagacggattcctagatgtctggacatataatgctgaacttctagttctcatggaaaacgagaggactctagatttccatgattcaaatgtcaagaacctttacgacaaagtcagattacagcttagggataatgcaaaggagctgggtaacggctgtttcgaattctatcacaaatgtgataatgaatgtatggaaagtgtgagaaatgggacgtatgactaccctcagtattcagaagaagcaagattaaaaagagaagaaataagcggagtgaaattagaatcagtaggaacttaccagatactgtcaatttattcaacagcggcaagttccctagcactggcaatcatgatggctggtctatctttatggatgtgctccaatgggtcgttacaatgcagaatttgcatttag
EPI3487505   atggagaacatagtactacttcttgcaatagttagccttgttaaaagtgatcagatttgcattggttaccatgcaaacaattcgacagagcaagttgacacgataatggaaaagaacgtcactgttacacatgcccaagacatactggaaaaaacacacaacgggaagctatgcgacctaaatggggtgaagccactgattttaaaggactgcagtgtagctggatggctcctcggaaacccaatgtgcgacgaattcatcagagtgccggaatggtcttacatagtggagcgggctaacccagctaatgacctctgttacccagggagcctcaatgactatgaagaactgaaacacatgttgagcagaataaatcattttgagaagattcagatcattcccaagagttcctggccaaatcatgaaacatcactaggggtgagcgcagcttgtccataccagggggcaccctcctttttcagaaatgtggtgtggcttatcaaaaagaacgatgcatacccaacaataaagataagctacaataatactaatcgggaagatctcttgatactgtgggggattcatcattccaacaatgcagaagagcagacaaatctctacaaaaacccaatcacctacatttcagttggaacatcaactttaaaccagaggttggcaccaaaaatagctactagatcccaagtaaacgggcaacgtggaagaatggacttcttctggacaatcttaaaaccagatgatgcaatccatttcgagagtaacggaaatttcattgctccagaatatgcatacaaaattgttaagaaaggggactcgacaattatgaaaagtggagtggaatatggccattgcaacaccaaatgtcaaaccccagtaggtgcgataaattctagtatgccatttcacaacatacatcctctcaccattggggaatgccccaaatacgtgaaatcaaacaagttggtccttgcgactgggctcagaaatagtcctctaagagaaaagagaagaaaaagaggtctgtttggggcgatagcagggtttatagagggaggatggcagggaatggttgatggttggtatggataccatcatagcaatgagcaggggagtgggtacgctgcggacaaagaatccacccaaaaggcaatagatggagttaccaataaggtcaactcaatcattgacaaaatgaacactcaatttgaggcagttggaagggagtttaataacttagaaaagaggatagagaatttaaacaagaaaatggaagacggattcctagatgtctggacatataatgctgaacttctagttctcatggaaaacgagaggactctagatttccatgattcaaatgtcaagaacctttacgacaaagtcagattacagcttagggataatgcaaaggagctgggtaacggctgtttcgaattctatcacaaatgtgataatgaatgtatggaaagtgtgagaaatgggacgtatgactaccctcagtattcagaagaagcaagattaaaaagagaagaaataagcggagtgaaattagaatcagtaggaacttaccagatactgtcaatttattcaacagcggcaagttccctagcactggcaatcatgatggctggtctatctttatggatgtgctccaatgggtcgttacaatgcagaatttgcatttag
EPI3312794   atggagaacatagtactacttcttgcaatagttagccttgttaaaagtgatcagatttgcattggttaccatgcaaacaattcgacagagcaagttgacacgataatggaaaagaatgtcactgttacacatgcccaagacatactggaaaaaacacacaacgggaagctctgtgatctaaatggggtgaagcctctgattctaaaggattgtagtgtagctggatggctcctcggaaacccaatgtgcgacgaattcatcagagtgccggaatggtcctacatagtggagcgggctaacccagctaatgacctctgttacccagggagcctcaatgactatgaagaactgaaacacatgttgagcagaataaatcattttgagaagattctgatcatccccaagagttcctggccaaatcatgaaacatcactaggggtgagcgcagcttgtccataccagggagcgccctctttttacagaaatgtggtgtggcttatcaaaaagaacgatgcatacccaacaataaagataagctacaataataccaatcgggaagatctcttgatactgtgggggattcatcattccaacaatgcagaagagcagacaaatctctacaaaaatccaaccacctacatttcagttggaacatcaactttaaaccagaggttggcaccaaaaatagctactagatcccaagtaaacgggcaacgtggaagaatggacttcttctggacaattttaaaaccagatgatgcaatccatttcgagagtaatggaaatttcattgctccagaatatgcatacaaaattgtcaagaaaggggactcaacaattatgaaaagtggagtggaatatggccactgcaacaccaaatgtcaaaccccagtaggtgcgataaattctagtatgccattccacaacatacatcctctcaccattggggaatgccccaaatacgtgaagtcaaacaagttggtccttgcgactgggctcagaaatagtcctctaagagaaaagagaagaaaaagaggcctgtttggggcgatagcagggtttatagagggaggatggcagggaatggttgatggttggtatgggtaccatcatagcaatgagcaggggagtgggtacgctgcggacaaagaatccacccaaaaggcaatagatggagttaccaataaggtcaattcaatcattgacaaaatgaacactcaatttgaggcagttggaagggagtttaataacttagaaaggaggatagagaatttgaacaagaaaatggaagacggattcctagatgtctggacctataatgctgaacttctagttctcatggaaaacgagaggactctagatttccatgattcaaatgtcaagaacctttacgacaaagtcagattacagcttagggataatgcaaaggagctgggtaacggctgtttcgaattctatcacaaatgtgataatgaatgtatggaaagtgtgagaaatgggacgtatgactaccctcagtattcagaagaagcaagattaaaaagagaagaaataagcggagtgaaattagaatcagtaggaacttaccagatactgtcaatttattcaacagcggcaagttccctagcactggcaatcatgatgtctggtctatctttatggatgtgctccaatgggtcgttacagtgcagaatttgcatttag
EPI2701767   atggagaacatagtacttcttcttgcaatagttagccttgttaaaagtgatcagatttgcattggttaccatgcaaataattcgacagagcaggttgacacgataatggaaaagaacgtcactgttacacatgcccaagacatactggaaaaaacacacaacgggaagctctgtgatttaaatggggtgaagcctctgattttaaaggattgtagtgtagttggatggctcctcggaaacccaatgtgcgacgaattcatcggagtgccggaatggtcctacatagtggagcgggctaatccagctaatggcctctgttacccagggagcctcaatgactatgaagaactgaaacacctgttgagcagaataaatcattttgagaagattcttatcatccccaagagttcctggccaaatcatgaaacatcactaggggtgagcgcagcttgtccataccagggagcgccctcctttttcagaaatgtggtgtggcttatcaaaaagaacgatgcatacccaacaataaagataagctacaataatacaaatcgggaagatctcttgatactgtgggggattcatcattccaacaatgcaaaagaacagacaaatctctataaaaacccaaccacctacatttcagttggaacatcaactttaaaccagaggttggtaccaaaaatagctactagatcccaagtaaacgggcaacgtggaagaatggacttcttctggacaattttaaaaccagatgatgcaatccatttcgagagtaatggaaatttcattgctccagaatatgcatataaaattgtcaagaaaggggactcgacaattatgaaaagtggagtggaatatggccattgcaacaccaaatgtcaaaccccagtaggagcgataaattctagtatgccattccacaacatacatcctctcaccattggggaatgccccaaatacgtgaagtcaaacaagttggtccttgcgactgggctcagaaatagtcctctaagagaaaagagaagaaaaagaggcctgtttggggcaatagcagggtttatagagggaggatggcagggaatggttgatggttggtatgggtaccatcatagcaatgagcaggggagtgggtacgctgcggacaaagaatccacccaaaaggcaatagatggagttaccaataaggtaaactcaatcattgacaaaatgaacactcaatttgaggcagttggaagggagtttaataacttagaaaggaggatagagaatttgaacaagaaaatggaagacggattcctagatgtctggacctataatgctgaactcctagttctcatggaaaacgagaggactttagatttccatgattcaaatgtcaagaacctttacgacaaagtcagactacagcttagggataatgcaaaggagctgggtaatggctgtttcgaattctatcacaagtgcgataatgaatgtatggaaagtgtgagaaatgggacgtatgactaccctcagtattcagaagaagcaagattaaaaagagaagaaataagcggagtgaaattagaatcaataggaacttaccagatactgtcaatttattcaacagcggcaagttccctagcactggcaatcatgatagctggtctatctttatggatgtgctccaatgggtcgttacagtgcagaatttgcatttag
EPI3395084   atggagaacatagtactacttcttgcaatagttagccttgttaagagtgatcagatttgcattggttaccatgcaaacaattcgacagagcaagttgacacgataatggaaaagaacgtcactgttacacatgcccaagacatactggaaaaaacacacaacgggaaactctgtgatttaaatggggtgaagccactgattttaaaggattgtagtgtagctggatggctcctcggaaacccaatgtgcgacgaattcatcagagtgccggaatggtcctacatagtggagcgggctaacccagctaatgacctctgttacccagggagcctcaatgactatgaagaactgaaacacatgttgagcagaataaatcattttgagaagattcagatcattcccaagagttcctggccaaatcatgaaacatcactaggggtgagcgcagcttgtccatatcagggagcgccctcctttttcagaaatgtggtgtggcttatcaaaaagaacgatgcatacccaacaataaagataagctacaataatactaatcgggaagatctcttgatactgtgggggatccatcattccaacaatgcagaagaacagacaaatctctacaaaaacccaaccacctacatttcagttggaacatcaactttaaaccagaggttggcaccaaaaatagctactagatcccaagtaaacgggcaacgtggaagaatggacttcttctggacaatcttaaaaccagatgatgcaatccatttcgagagtaatggaaatttcattgctccagaatatgcatacaaaattgtcaagaaaggggactcaacaattatgaaaagtggagtggaatatggccactgcaacaccaaatgtcaaaccccagtaggtgcgataaattctagtatgccattccacaacatacatcctctcaccattggggaatgccccaaatacgtgaagtcaaacaagttggtccttgcgactgggctcagaaatagtcctctaagagaaaagagaagaaaaagaggtctgtttggggcgatagcagggtttatagagggaggatggcagggaatggttgatggttggtatggataccatcatagcaatgagcaggggagtgggtacgctgcggacaaagaatccacccaaaaggcaatagatggagttaccaataaggtcaactcaatcattgacaaaatgaacactcaatttgaggcagttggaagggagtttaataacttagaaaggaggatagagaatttgaacaagaaaatggaagacggattcctagatgtctggacctataatgctgaacttctagttctcatggaaaacgagaggactctagatttccatgattcaaatgtcaagaacctttacgacaaagtcagattacagcttagggataatgcaaaggagctgggtaacggctgtttcgaattctatcacaaatgtgataatgaatgtatggaaagtgtgagaaatgggacgtatgactaccctcagtattcagaagaagcaagattaaaaagagaagaaataagcggagtgaaattagaatcagtaggaacttaccagatactgtcaatttattcaacagcggcaagttccctagcactggcaatcatgatggctggtctatctttatggatgtgctccaatgggtcgttacaatgcagaatttgcatttag
EPI3625402   atggagaacatagtactacttcttgcaatrgttagccttgttaaaagtgatcagatttgcattggttaccatgcaaacaattcgacagagcaagttgacacgataatggaaaagaacgtcactgttacacatgcccaagacatactggaaaaaacacacaacgggaagctatgcgacctaaatggggtgaagccactgattttaaaggactgcagtgtagctggatggctcctcggaaacccaatgtgcgacgaattcatcagagtgccrgaatggtcttacatagtggagcgggctaacccagctaatggcctctgttacccagggagcctcaatgactatgaagaactgaaacacatgttgagcagaataaatcattttgagaagattcagatcattcccaagagttcctggccaaatcatgaaacatcactaggggtgagcgcagcttgtccataccagggagcaccctcctttttcagaaatgtggtgtggcttatcaaaaagaacgatgcatacccaacaataaagataagctacaataatactaatcgggaagatctcttgatactgtgggggattcatcattccaacaatgcagaagagcagacaaatctctacaaaaacccaatcacctacatttcagttggaacatcaactttaaaccagaggttagcaccaaaaatagctactagatcccaagtaaacgggcaacgtggaagaatggacttcttctggacaatcttaaaaccagatgatgcaatccatttcgagagtaacggaaatttcattgctccagaatatgcatacaaaattgttaagaaaggggactcgacaattatgaaaagtggagtggaatatggccattgcaacaccaaatgtcaaaccccagtaggtgcgrtaaattctagtatgccatttcacaacatacatcctctcaccattggggaatgccccaaatacgtgaaatcaaacaagttggtccttgcgactgggctcagaaataatcctctaagagaaaagagaagaaaaagaggtctgtttggggcgatagcaggstttatagagggaggatggcagggaatggttgatggttggtatgggtaccatcatagcaatgagcaggggagtgggtacgctgcggacaaagaatccacccaaaaggcaatagatggagttaccaataaggtcaactcaatcattgacaaaatgaacactcaatttgaggcagttggaagggagtttaataacttagaaaggaggatagagaatttgaacaagaaaatggaagacggattcctagatgtctggacatataatgctgaacttctagttctcatggaaaacgagaggactctagatttccatgattcaaatgtcaagaacctttacgacaaagtcagattacagcttagggataatgcaaaggagctgggtaacggctgtttcgaattctatcacaaatgtgataatgaatgtatggaaagtgtgagaaatgggacgtatgactaccctcagtattcagaagaagcaagattaaaaagagaagaaataagcggagtgaaattagaatcagtaggaacttaccagatactgtcaatttattcaacagcggcaagttccctagcactggcaatcatgatggctggtctatctttatggatgtgctccaatgggtcgttacaatgcagaatttgcatttag
LC718226     atggagaacatagtacttcttcttgcaataattagccttgttaaaagtgatcagatttgcattggttaccatgcaaacaattcgacagagcaggttgacacgataatggaaaagaacgtcaccgttacacatgcccaagacatactggaaaaaacacacaacgggaagctctgtgatctaaatggggtgaagcctctgattttaaaggattgtagtgtagctggatggctcctcggaaacccaatgtgcgacgaattcatcagagtgccggaatggtcctacatagtggagcgggctaatccagctaatgacctctgttacccagggagcctcaatgactacgaagaactgaaacacctgttgagcagaataaatcactttgagaagattctgatcatccccaagagttcctggccaaatcatgaaacatcactaggggtgagcgcagcttgtccataccagggagcgccctcctttttcagaaatgtggtgtggcttatcaaaaagaacgatgcatacccaacaataaagataagctacaataataccaatcgggaagatctcttgatactgtgggggattcatcattccaacaatgcagaagagcagacaaatctctataaaaacccaaccacctacatttcagttggaacatcaactttaaaccagaggttggtaccaaaaatagctactagatcccaagtaaacgggcaacgtggaagaatggacttcttctggacaattttaaaaccagatgatgccatccatttcgagagtaatggaaatttcattgctccagaatatgcatacaaaattgtcaagaaaggggactcaacaattatgaaaagtggagtggaatatggccactgcaacaccaaatgtcaaaccccagtaggagcgataaattctagtatgccattccacaacatacatcctctcaccattggggaatgccccaaatacgtgaaatcaaacaagttggtccttgcgactgggctcagaaatagtcctctaagagaaaggagaagaaaaagaggcctgtttggggcgatagcagggtttatagagggaggatggcagggaatggttgatggttggtatgggtaccatcatagcaatgagcaggggagtgggtacgctgcagacaaagaatccacccaaaaggcaatagatggagttaccaataaggtcaactcaatcattgacaaaatgaacactcaatttgaggcagttggaagggagtttaataacttagaaaggaggatagagaatttgaacaagaaaatggaagacggattcctagatgtctggacctataatgctgaacttctagttctcatggaaaacgagaggactctagatttccatgattcaaatgtcaagaacctttacgacaaagtcagactacagcttagggataatgcaaaggagctgggtaatggctgtttcgaattctatcacaaatgcgataatgaatgtatggaaagtgtgagaaatgggacgtatgactaccctcagtattcagaagaagcaagattaaaaagagaagaaataagcggagtgaaattagaatcaataggaacttaccagatactgtcaatttattcaacagcggcgagttccctagcactggcaatcatgatggctggtctatctttatggatgtgctccaatgggtcgttacagtgcagaatttgcatttag
EPI2495625   atggagaacatagtactacttcttgcaatagttagccttgttaaaagtgatcagatttgcattggttaccatgcaaacaattcgacagagcaagttgacacgataatggaaaagaacgtcactgttacacatgcccaagacatactggaaaaaacacacaacgggaagctctgtgatttaaatggggtgaagccactgattttaaaggattgtagtgtagctggatggctcctcggaaacccaatgtgcgacgaattcatcagagtgccggaatggtcctacatagtggagcgggctaacccagctaatgacctctgttacccagggagcctcaatgactatgaagaactgaaacacatgttgagcagaataaatcattttgagaagattcagatcattcccaagagttcctggccaaatcatgaaacatcactaggggtgagcgcagcttgtccataccagggagcgccctcctttttcagaaatgtggtgtggcttatcaaaaagaacgatgcatacccaacaataaagataagctacaataatactaatcgggaagatctcttgatactgtgggggattcatcattccaacaatgcagaagagcagacaaatctctacaaaaacccaaccacctacatttcagttggaacatcaactttaaaccagaggttggcaccaaaaatagctactagatcccaagtaaacgggcaacgtggaagaatggacttcttctggacaatcttaaaaccagatgatgcaatccatttcgagagtaacggaaatttcattgctccagaatatgcatacaaaattgtcaagaaaggggactcaacaattatgaaaagtggaatggaatatggccactgcaacaccaaatgtcaaaccccagtaggtgcgataaattctagtatgccattccacaacatacatcctctcaccattggggaatgccccaaatacgtgaagtcaaacaagttggtccttgcgactgggctcagaaatagtcctctaagagaaaagagaagaaaaagaggtctgtttggggcgatagcagggtttatagagggaggatggcaggggatggttgatggttggtatgggtaccatcatagcaatgagcaggggagtgggtacgctgcggacaaagaatccacccaaaaggcaatagatggagttaccaataaggtcaactcaatcattgacaaaatgaacactcaatttgaggcagttggaagggagtttaataacttagaaaggaggatagagaatttgaacaagaaaatggaagacggattcctagatgtctggacctataatgctgaacttctagttctcatggaaaatgagaggactctagatttccatgattcaaatgtcaagaacctttatgacaaagtcagattacagcttagggataatgcaaaggagctgggtaacggctgtttcgaattctatcacaaatgtgataatgaatgtatggaaagtgtgagaaatgggacgtatgactaccctcagtattcagaagaagcaagattaaaaagagaagaaataagcggagtgaaattagaatcagtaggaacttaccagatactgtcaatttattcaacagcggcaagttccctagcactggcaatcatgatggctggtctatctttatggatgtgctccaatgggtcgttacaatgcagaatttgcatttag
PQ135293     atggagaacatagtactacttcttgcaatagttagccttgttaaaagtgatcagatttgcattggttaccatgcaaacaattcgacagagcaagttgacacgataatggaaaagaacgtcactgttacacatgcccaagacatactggaaaaaacacacaacgggaagctatgcgacctaaatggggtgaagccactgattttaaaggactgcagtgtagctgggtggctcctcggaaacccaatgtgcgacgaattcatcagagtgccggaatggtcttacatagtggagcgggctaacccagctaatgacctctgttacccagggagcctcaatgactatgaagaactgaaacacatgttgagcagaataaatcattttgagaagattcagatcattcccaagagttcctggccaaatcatgaaacatcactaggggtgagcgcagcttgtccataccagggagcaccctcctttttcagaaatgtggtgtggcttatcaaaaagaacgatgcatacccaacaataaagataagctacaataatactaatcgggaagatctcttgatactgtgggggattcatcattccaacaatgcagaagagcagacaaatctctacaaaaacccaatcacctacatttcagttggaacatcaactttaaaccagaggttggcaccaaaaatagctactagatcccaagtaaacgggcaacgtggaagaatggacttcttctggacaatcttaaaaccagatgatgcaatccatttcgagagtaacggaaatttcattgctccagaatatgcatacaaaattgttaagaaaggggactcgacaattatgaaaagtggagtggaatatggccattgcaacaccaaatgtcaaaccccagtaggtgcgataaattctagtatgccatttcacaacatacatcctctcaccattggggaatgccccaaatacgtgaaatcaaacaagttggtccttgcgactgggctcagaaatagtcctctaagagaaaagagaagaaaaagaggtctgtttggggcgatagcagggtttatagagggaggatggcagggaatggttgatggttggtatgggtaccatcatagcaatgagcaggggagtgggtacgctgcggacaaagaatccacccaaaaggcaatagatggagttaccaataaggtcaactcaatcattgacaaaatgaacactcaatttgaggcagttggaagggagtttaataacttagaaaggaggatagagaatttgaacaagaaaatggaagacggattcctagatgtctggacatataatgctgaacttctagttctcatggaaaacgagaggactctagatttccatgattcaaatgtcaagaacctttacgacaaagtcagattacagcttagggataatgcaaaggagctgggtaacggctgtttcgaattctatcacaaatgtgataatgaatgtatggaaagtgtgagaaatgggacgtatgactaccctcagtattcagaagaagcaagattaaaaagagaagaaataagcggagtgaaattagaatcagtaggaacttaccagatactgtcaatttattcaacagcggcaagttccctagcactggcaatcatgatggctggtctatctttatggatgtgctccaatgggtcgttacaatgcagaatttgcatttag
EPI2071384   atggagaacatagtacttcttcttgcaacagttagccttgttaaaagtgatcagatttgcattggttaccatgcaaacaattcgacagagcaggttgacacgataatggaaaagaacgtcactgttacacatgcccaagacatactggaaaaaacacacaacgggaagctctgtgatttaaatggggtgaagcctctgattttaaaggattgtagtgtagctggatggctcctcggaaacccaatgtgcgacgaattcatcagagtgccggaatggtcctacatagtggagcgggctaatccagccaatgacctctgttacccagggagcctcaatgactatgaagaactgaaacacctgttgagcagaataaatcattttgagaagattctgatcatccccaagagttcctggccaaatcatgaaacatcactaggggtgagcgcagcttgtccataccagggagcgccctcctttttcagaaatgtggtgtggcttatcaaaaagaacgatgcatacccaacaataaagataagctacaataataccaatcgggaagatctcttgatactgtgggggattcatcattccaacaatgcagaagagcagacaaatctctataaaaacccaaccacctacatttcagttggaacatcaactttaaaccagaggttggtaccaaaaatagctactagatcccaagtaaacgggcaacgtggaagaatggacttcttctggacaattttaaaaccagatgatgcaatccatttcgagagtaatggaaatttcattgcaccagaatatgcatataaaattgtcaagaaaggggactcaacaattatgaaaagtggagtggaatatggccactgcaacaccaaatgtcaaaccccagtaggagcgataaattctagtatgccattccacaacatacatcctctcaccattggggaatgccccaaatacgtgaagtcaaacaagttggtccttgcgactgggctcagaaatagtcctctaagagaaaagagaagaaaaagaggcctgtttggggcgatagcagggtttatagagggaggatggcagggaatggttgatggttggtatgggtaccatcatagcaatgagcaggggagtgggtacgctgcagacaaagaatccacccaaaaggcaatagatggagttaccaataaggtcaactcaatcattgacaaaatgaacactcaatttgaggcagttggaagggagtttaataacttagaaaggaggatagagaatttgaacaagaaaatggaagacggattcctagatgtctggacctataatgctgaacttctagttctcatggaaaacgagaggactctagatttccatgattcaaatgtcaagaacctttacgacaaagtcagactacagcttagggataatgcaaaggagctgggtaatggctgtttcgaattctatcacaaatgcgataatggatgtatggaaagtgtgagaaatgggacgtatgactaccctcagtattcagaagaagcaagattaaaaagagaagaaataagcggagtgaaattagaatcaataggaacttaccagatactgtcaatttattcaacagcggcgagttccctagcactggcaatcatgatagctggtctatctttatggatgtgctccaatgggtcgttacagtgcagaatttgcatttag
EPI1930083   atggagaacatagtacttcttcttgcaatagttagccttgttaaaagtgatcagatttgcattggttaccatgcaaacaattcgacagagaaggttgacacgataatggaaaagaacgtcactgttacacatgcccaagacatactggaaaaaacacacaacgggaagctctgtgatttaaatggggtgaagcctctgattttaaaggattgtagtgtagctggatggctcctcggaaacccaatgtgcgacgaattcatcagagtgccggaatggtcctacatagtggagcgggctaatccagctaatgacctctgttacccagggagcctcaatgactatgaagaactgaaacacctgttgagcagaataaaccattttgagaagattctgatcatccccaagagttcctggccaaatcatgaaacatcactaggggtgagcgcagcttgtccataccagggagcgccctcctttttcagaaatgtggtgtggcttatcaaaaagaacgatgcatacccaacaataaagataagctacaataataccaatcgggaagatctcttgatactgtgggggattcatcattccaacaatgcagaagaacagacaaatctctataaaaacccaaccacctacatttcagttggaacatcaactttaaaccagaggttggtaccaaaaatagctactagatcccaagtaaacgggcaacgtggaagaatggacttcttctggacaattttaaaaccagatgatgcaatccatttcgagagtaatggaaatttcattgctccagaatatgcatataaaattgtcaagaaaggggactcaacaattatgaaaagtggagtggaatatggccactgcaacaccaaatgtcaaaccccagtaggagcgataaattctagtatgccattccacaacatacatcctctcaccattggggaatgccccaaatacgtgaagtcaaacaagttggtccttgcgactgggctcagaaatagtcctctaagagaaaagagaagaaaaagaggcctgtttggggcgatagcagggtttatagagggaggatggcagggaatggttgatggttggtatgggtaccatcatagcaatgagcaggggagtgggtacgctgcagacaaagaatccacccaaaaggcaatagatggagttaccaataaggtcaactcaatcattgacaaaatgaacactcaatttgaggcagttggaagggagtttaataacttagaaaggaggatagagaatttgaacaagaaaatggaagacggattcctagatgtctggacctataatgctgaacttctagttctcatggaaaacgagaggactctagatttccatgattcaaatgtcaagaacctttacgacaaagtcagactacagcttagggataatgcaaaggaactgggtaatggctgtttcgaattctatcacaaatgcgataatgaatgtatggaaagtgtgagaaatgggacgtatgactaccctcagtattcagaagaagcaagattaaaaagagaagaaataagcggagtgaaattagaatcaataggaacttaccagatactgtcaatttattcaacagcggcgagttccctagcactggcaatcatgatagctggtctatctttatggatgtgctccaatgggtcgttacagtgcagaatttgcatttag
EPI2701759   atggagaacatagtacttcttcttgcaatagttagccttgttaaaagtgatcagatttgcattggttaccatgcaaataattcgacagagcaggttgacacgataatggaaaagaacgtcactgttacacatgcccaagacatactggaaaaaacacacaacgggaagctctgtgatttaaatggggtgaagcctctgattttaaaggattgtagtatagctggatggctcctcggaaacccaatgtgcgacgaattcatcggagtgccggaatggtcctacatagtggagcgggctaatccagctaatggcctctgttacccagggagcctcaatgactatgaagaactgaaacacctgttgagcagaataaatcattttgagaagattcttatcatccccaagagttcctggccaaatcatgaaacatcactaggggtgagcgcagcttgtccataccagggagcgccctcctttttcagaaatgtggtgtggcttatcaaaaagaacgatgcatacccaacaataaagataagctacaataatacaaatcgggaagatctcttgatactgtgggggattcatcattccaacaatgcagaagaacagacaaatctctataaaaacccaaccacctacatttcagttggaacatcaactttaaaccagaggttggtaccaaaaatagctactagatcccaagtaaacgggcaacgtggaagaatggacttcttctggacaattttaaaaccagatgatgcaatccatttcgagagtaatggaaatttcattgctccagaatatgcatataaaattgtcaagaaaggggactcgacaattatgaaaagtggagtggaatatggccattgcaacaccaaatgtcaaaccccagtaggagcgataaattctagtatgccattccacaacatacatcctctcaccattggggaatgccccaaatacgtgaagtcaaacaagttggtccttgcgactgggctcagaaatagtcctctaaaagaaaagagaagaaaaagaggcctgtttggggcaatagcagggtttatagagggaggatggcagggaatggttgatggttggtatgggtaccatcatagcaatgagcaggggagtgggtacgctgcggacaaagaatctacccaaaaggcaatagatggagttaccaataaggtaaactcaatcattgacaaaatgaacactcaatttgaggcagttggaagggagtttaataacttagaaaggaggatagagaatttgaacaagaaaatggaagacggattcctagatgtctggacctataatgctgaactcctagttctcatggaaaacgagaggactttagatttccatgattcaaatgtcaagaacctttacgacaaagtcagactacagcttagggataatgcaaaggagctgggtaatggctgtttcgaattctatcacaagtgcgataatgaatgtatggaaagtgtgagaaatgggacgtatgactaccctcagtattcagaagaagcaagattaaaaagagaagaaataagcggagtgaaattagaatcaataggaacttaccagatactgtcaatttattcaacagcggcgagttccctagcactggcaatcatgatagctggtctatctttatggatgtgctccaatgggtcgttacagtgcagaatttgcatttag
EPI2557436   atggagaacatagtactttttcttgcaatagttagcctagttaaaagtgatcagatttgcattggttaccatgcaaacaattcgacagagcaggttgacacgataatggaaaagaacgtcactgttacacatgcccaagacatactggaaaaaacacacaacgggaagctctgtgatttaaatggggtgaaacctctgattttaaaggattgtagtgtagctggatggctcctcggaaacccaatgtgcgacgaattcatcagagtgccggaatggtcctacatagtggagcgggctaatccagctaatgacctctgttacccagggagcctcaatgactatgaagaactgaaacacctgttgagcagaataaatcattttgagaagattcttatcatccccaagagttcctggccaaatcatgaaacatcactaggggtgagcgcagcttgtccataccagggagcgccctcctttttcagaaatgtggtgtggcttatcaaaaagaacgatgcatacccaacaataaagataagctacaataataccaatcgggaagatctcttgatactgtgggggattcatcattccaacaatgcagaagaacagacaaatctctataaaaacccaaccacctacatttcagttggaacatcaactttaaatcagaggttggtaccaaaaatagctactagatcccaagtaaacgggcaacgtggaagaatggacttcttctggacaattttaaaaccagatgatgcaatccatttcgagagtaatggaaatttcattgctccagaatatgcatataaaattgtcaagaaaggggactcaacaattatgaaaagtggagtggaatatggccactgcaacaccaaatgtcaaaccccagtaggagcgataaattctagtatgccattccacaacatacatcctctcaccattggggaatgccccaaatacgtgaagtcaaacaagttggtccttgcgacggggctcagaaatagtcctctaagagaaaagagaagaaaaaggggcctgtttggggcgatagcagggtttatagagggaggatggcagggaatggttgatggttggtatgggtaccatcatagcaatgagcaggggagtgggtacgctgcagacaaagaatccacccaaaaggcaatagatggagttaccaataaggtcaactcaatcattgacaaaatgaacactcaatttgaggcagttggaagggagtttaataacttagaaaggaggatagagaatttgaacaagaaaatggaagacggattcctagatgtctggacctataatgctgaacttctagttctcatggaaaacgagaggactctagatttccatgattcaaatgtcaagaacctttacgacaaagtcagactacagcttagggataatgcaaaggagctgggtaatggctgtttcgaattctatcacaaatgcgataatgaatgtatggaaagtgtgaggaatgggacgtatgactaccctcagtattcagaagaagcaagattaaaaagagaagaaataagcggagtgaaattagaatcaataggaacttaccagatactgtcaatttattcaacagcggcgagttccctagcactggcaatcatgatagctggtctatctttatggatgtgctccaatgggtcgttacagtgcagaatttgcatttag
EPI2971762   atggagaacatagtacttcttcttgcaatagttagccttgttaaaagtgatcagatttgcattggttaccatgcaaacaattcgacagagcaggttgacacgataatggaaaagaacgtcactgttacacatgcccaagacatactggaaaaaacacacaacgggaagctctgtgatttaaatggggtgaagcctctgattttaaaggattgtagtgtagctggatggctcctcggaaacccaatgtgcgacgaattcatcagagtgccggaatggtcctacatagtggagcgggctaatccagctaatgacctctgttacccagggagcctcaatgactatgaagaactgaaacacctgttgagcagaataaaccattttgagaagatcctgatcatccccaagagttcctggccaaatcatgaaacatcactaggggtgagcgcagcttgtccataccagggagcgccctcctttttcagaaatgtggtgtggcttatcaaaaagaacgatgcatacccaacaataaagataagctacaataatactaatcgggaagatctcttgatactgtgggggattcatcattccaacaatgcagaagaacagacaaatctctataaaaacccaaccacctacatttcagttggaacatcaactttaaaccagaggttggtaccaaaaatagctactagatcccaagtaaatgggcaacgtggaagaatggacttcttctggacaattttaaaaccagatgatgcaatccatttcgagagtaatggaaatttcattgctccagaatatgcatataaaattgtcaagaaaggggactcaacaattatgaaaagtggagtggaatatggccactgcaacaccaaatgtcaaaccccagtaggagcgataaattctagtatgccattccacaacatacatcctctcaccattggggaatgccccaaatacgtgaagtcaaacaagttggtccttgcgactgggctcagaaatagtcctctaagagaaaagagaagaaaaagaggcctgtttggggcgatagcagggtttatagagggaggatggcagggaatggttgatggttggtatgggtaccatcatagcaatgagcaggggagtgggtacgctgcagacaaagaatccacccaaagggcaatagatggagttaccaataaggtcaactcaatcattgacaaaatgaacactcaatttgaggcagttggaagggagtttaataacttagaaaggaggatagagaatttgaacaagaaaatggaagacggattcctagatgtctggacctataatgctgaacttctagttctcatggaaaacgagaggactctagatttccatgattcaaatgttaagaacctttacgacaaagtcagactacagcttagggataatgcaaaggagctgggtaatggctgtttcgaattctatcacaaatgcgacaatgaatgtatggaaagtgtgagaaatgggacgtatgactaccctcagtattcagaagaagcaagattaaaaagagaagaaataagcggagtgaaattagaatcaataggaacttaccagatactgtcaatttattcaacagcggcgagttccctagcactggcaatcatgatagctggtctatctttatggatgtgctccaatgggtcgttacagtgcagaatttgcatttag
EPI1946407   atggagaacatagtacttcttcttgcaatagttagccttgttaaaagtgatcagatttgcattggttaccatgcaaacaattcgacagagcaggttgacacgataatggaaaagaacgtcactgttacacatgcccaagacatactggaaaaaacacacaacgggaagctctgtgatttaaatggggtgaagcctctgattttaaaggattgtagtgtagctggatggctcctcggaaacccaatgtgcgacgaattcatcagagtgccggaatggtcctacatagtggagcgggctaatccagctaatgacctctgttacccagggagcctcaatgactatgaagaactgaaacacctgttaagcagaataaatcattttgagaagattcttatcatccccaagagttcctggccaaatcatgaaacatcactaggggtgagcgcagcttgtccataccagggagcgccctcctttttcagaaatgtggtgtggcttatcaaaaagaacgatgcatacccaacaataaagataagctacaataataccaatcgggaagatctcttgatactgtgggggattcatcattccaacaatgcagaagaacagacaaatctctataaaaacccaaccacctacatttcagttggaacatcaactttaaaccagaggttggtgccaaaaatagctactagatcccaagtaaacgggcaacgtggaagaatggacttcttctggacaattttaaaaccagatgatgcaatccatttcgagagtaatggaaatttcattgctccagaatatgcatataaaattgtcaagaaaggggactcaacaattatgaaaagtggagtggaatatggccactgcaacaccaaatgtcaaaccccattaggagcgataaattctagtatgccattccacaacatacatcctctcaccattggggaatgccccaaatacgtgaagtcaaacaagttggtccttgcgactgggctcagaaatagtcctctaagagaaaagagaagaaaaagaggcctgtttggggcgatagcagggtttatagagggaggatggcagggaatggttgatggttggtatgggtaccatcatagcaatgagcaggggagtgggtacgctgcagacaaagaatccacccaaaaggcaatagatggagttaccaataaggtcaactcaatcattgacaaaatgaacactcaatttgaggcagttggaagggagtttaataacttagaaaggaggatagagaatttgaacaagaaaatggaagacggattcctagatgtctggacctataatgctgaacttctagttctcatggaaaacgagaggactctagatttccatgattcaaatgtcaagaacctttacgacaaagtcagactacagcttagggataatgcaaaggagctgggtaatggctgtttcgaattctatcacaaatgcgataatgaatgtatggaaagtgtgagaaatgggacgtatgactaccctcagtattcagaagaagcaagattaaaaagagaagaaataagcggagtgaaattagaatcaataggaacttaccagatactgtcaatttattcaacagcggcgagttccctagcactggcaatcatgatagctggtctatctttatggatgtgctccaatgggtcgttacagtgcagaatttgcatttag
EPI2701751   atggagagcatagtacttcttcttgcaatagttagccttgttaaaagtgatcagatttgcattggttaccatgcaaataattcgacagagcaggttgacacgataatggaaaagaacgtcactgttacacatgcccaagacatactggaaaaaacacacaacgggaagctctgtgatttaaatggggtgaagcctctgattttaaaggattgtagtgtagctggatggctcctcggaaacccaatgtgcgacgaattcatcggagtgccggaatggtcctacatagtggagcgggctaatccagctaatggcctctgttacccagggagcctcaatgactatgaagaactgaaacacctattgagcagaataaatcattttgagaagattcttatcatccccaagagttcctggccaaatcatgaaacatcactaggggtgagcgcagcttgtccataccagggagcgccctcctttttcagaaatgtggtgtggcttatcaaaaagaacgatgcatacccaacaataaagataagctacaataatacaaatcgggaagatctcttgatactgtgggggattcatcattccaacaatgcagaagaacagacaaatctctataaaaacccaaccacctacatttcagttggaacatcaactttaaaccagaggttggtaccaaaaatagctactagatcccaagtaaacgggcaacgtggaagaatggacttcttctggacaattttaaaaccagatgatgcaatccatttcgagagtaatggaaatttcattgctccagaatatgcatataaaattgtcaagaaaggggactcgacaattatgaaaagtggagtggaatatggccattgcaacaccaaatgtcaaaccccagtaggagcgataaattctagtatgccattccacaacatacatcctctcaccattggggaatgccccaaatacgtgaagtcaaacaagttggtccttgcgactgggctcagaaatagtcctctaagagaaaagagaagaaaaagaggcctgtttggggcaatagcagggtttatagagggaggatggcagggaatggttgatggttggtatgggtaccatcatagcaatgagcaggggagtgggtacgctgcggacaaagaatccacccaaaaggcaatagatggagttaccaataaggtaaactcaatcattgacaaaatgaacactcaatttgaggcagttggaagggagtttaataacttagaaaggaggatagagaatttgaacaagaaaatggaagacggattcctagatgtctggacctataatgctgaactcctagttctcatggaaaacgagaggactttagatttccatgattcaaatgtcaagaacctttacgacaaagtcagactacagcttagggataatgcaaaggagctgggtaatggctgtttcgaattctatcacaagtgcgataatgaatgtatggaaagtgtgagaaatgggacgtatgactaccctcagtattcagaagaagcaagattaaaaagagaagaaataagcggagtgaaattagaatcaataggaacttaccagatactgtcaatttattcaacagcggcgagttccctagcactggcaatcatgatagctggtctatctttatggatgtgctccaatgggtcgttacagtgcagaatttgcatttag
EPI3395076   atggagaacatagtactacttcttgcaatagttagccttgttaaaagtgatcagatttgcattggttaccatgcaaacaattcgacagagcaagttgacacgataatggaaaagaacgtcactgttacacatgcccaagacatactggaaaaaacacacaacgggaagctctgtgatttaaatggggtgaagccactgattttaaaggattgtagtgtagctggatggctcctcggaaatccaatgtgcgacgaattcatcagagtgccggaatggtcctacatagtggagcgggctaacccagctaatggcctctgttacccagggagcctcaatgactatgaagaactgaaacacatgttgagcagaataaatcattttgagaagattcagatcattcccaagagttcctggccaaatcatgaaacatcactaggggtgagcgcagcttgtccataccagggagctccctcctttttcagaaatgtggtgtggcttatcaaaaagaacgatgcatacccaacaataaagataagctacaataatactaatcgggaagatctcttgatactgtgggggattcatcattccaacaatgcagaagaacagacaaatctctacaaaaacccaaccacctacatttcagttggaacatcaactttaaaccagaggttggcaccaaaaatagctactagatcccaagtaaacgggcaacgtggaagaatagacttcttctggacaatcttaaaaccagatgatgcaatccatttcgagagtaacggaaatttcattgctccagaatatgcatacaaaattgtcaagaaaggggactcaacaattatgaaaagtggagtggaatatggccactgcaacaccaaatgtcaaaccccagtaggtgcgataaattctaatatgccattccacaacatacatcctctcaccattggggaatgccccaaatacgtgaagtcaaacaagttggtccttgcgactgggctcagaaatagtcctctaagagaaaagagaaaaaaaagaggtctgtttggggcgatagcagggtttatagagggaggatggcagggaatggttgatggttggtatggataccatcatagcaatgagcaggggagtgggtacgctgcggacaaagaatccacccaaaaggcaatagatggagttaccaataaggtcaactcaatcattgacaaaatgaacactcaatttgaggcagttggaagggagtttaataatttagaaaggaggatagagaatttgaacaagaaaatggaagatggattcctagatgtctggacctataatgctgaacttctagttctcatggaaaacgagaggactctagatttccatgattcaaatgtcaagaacctttacgacaaagtcagattacagcttagggataatgcaaaggagctgggtaacggctgtttcgaattctatcacaaatgtgataatgaatgtatggaaagtgtgagaaatgggacgtatgactaccctcagtattcagaagaagcaagattaaaaagagaagaaataagcggagtgaaattagaatcagtaggaacttaccagatactgtcaatttattcaacagcggcaagttccctagcactggcaatcatgatggctggtctatctttatggatgtgctccaatgggtcgttacaatgcagaatttgcatttag
LC718218     atggagaacatagtacttcttcttgcaataattagccttgttaaaagtgatcagatttgcattggttaccatgcaaacaattcgacagagcaggttgacacgataatggaaaagaacgtcaccgttacacatgcccaagacatactggaaaaaacacacaacgggaagctctgtgatctaaatggggtgaagcctctgattttaaaggattgtagtgtagctggatggctcctcggaaacccaatgtgcgacgaattcatcagagtgccggaatggtcctacatagtggagcgggctaatccagctaatgacctctgttacccagggagcctcaatgactacgaagaactgaaacacctgttgagcagaataaatcactttgagaagattctgatcatccccaagagttcctggccaaatcatgaaacatcactaggggtgagcgcagcttgtccataccagggagcgccctcctttttcagaaatgtggtgtggcttatcaaaaagaacgatgcatacccaacaataaagataagctacaataataccaatcgggaagatctcttgatactgtgggggattcatcattccaacaatgcagaagagcagacaaatctctataaaaacccaaccacctacatttcagttggaacatcaactttaaaccagaggttggtaccaaaaatagctactagatcccaagtaaacgggcaacgtggaagaatggacttcttctggacaattttaaaaccagatgatgccatccatttcgagagtaatggaaatttcattgctccagaatatgcatacaaaattgtcaagaaaggggactcaacaattatgaaaagtggagtggaatatggccactgcaacaccaaatgtcaaaccccagtaggagcgataaattctagtatgccattccacaacatacatcctctcaccattggggaatgccccaaatacgtgaaatcaaacaagttggtccttgcgactgggctcagaaatagtcctctaagagaaaggagaagaaaaagaggcctgtttggggcgatagcagggtttatagagggaggatggcagggaatggttgatggttggtatgggtaccatcatagcaatgagcaggggagtgggtacgctgcagacaaagaatccacccaaaaggcaatagatggagttaccaataaggtcaactcaatcattgacaaaatgaacactcaatttgaggcagttggaagggagtttaataacttagaaaggaggatagagaatttgaacaagaaaatggaagacggattcctagatgtctggacctataatgctgaacttctagttctcatggaaaacgagaggactctagatttccatgattcaaatgtcaagaacctttacgacaaagtcagactacagcttagggataatgcaaaggagctgggtaatggctgtttcgaattctatcacaaatgcgataatgaatgtatggaaagtgtgagaaatgggacgtatgactaccctcagtattcagaagaagcaagattaaaaagagaagaaataagcggagtgaaattagaatcaataggaacttaccagatactgtcaatttattcaacagcggcgagttccctagcactggcaatcatgatggctggtctatctttatggatgtgctccaatgggtcgttacagtgcagaatttgcatttag
PQ135285     atggagaacatagtactacttcttgcaatagttagccttgttaaaagtgatcagatttgcattggttaccatgcaaacaattcgacagagcaagttgacacgataatggaaaagaacgtcactgttacacatgcccaagacatactggaaaaaacacacaacgggaagctatgcgacctaaatggggtgaagccactgattttaaaggactgcagtgtagctggatggctcctcggaaacccaatgtgcgacgaattcatcagagtgccggaatggtcttacatagtggagcgggctaacccagctaatgacctctgttacccagggagcctcaatgactatgaagaactgaaacacatgttgagcagaataaatcattttgagaagattcagatcattcccaagagttcctggccaaatcatgaaacatcactaggggtgagcgcagcttgtccataccagggagcaccctcctttttcagaaatgtggtgtggcttatcaaaaagaacgatgcatacccaacaataaagataagctacaataatactaatcgggaagatctcttgatactgtgggggattcatcattccaacaatgcagaagagcagacaaatctctacaaaaacccaatcacctacatttcagttggaacatcaactttaaaccagaggttggcaccaaaaatagctactagatcccaagtaaacgggcaacgtggaagaatggacttcttctggacaatcttaaaaccagatgatgcaatccatttcgagagtaacggaaatttcattgctccagaatatgcatacaaaattgttaagaaaggggactcgacaattatgaaaagtggagtggaatatggccattgcaacaccaaatgtcaaaccccagtaggtgcgataaattctagtatgccatttcacaacatacatcctctcaccattggggaatgccccaaatacgtgaaatcaaacaagttggtccttgcgactgggctcagaaatagtcctctaagagaaaagagaagaaaaagaggtctgtttggggcgatagcagggtttatagagggaggatggcagggaatggttgatggttggtatgggtaccatcatagcaatgagcaggggagtgggtacgctgcggacaaagaatccacccaaaaggcaatagatggagttaccaataaggtcaactcaatcattgacaagatgaacactcaatttgaggcagttggaagggagtttaataacttagaaaggaggatagagaatttgaacaagaaaatggaagacggattcctagatgtctggacatataatgctgaacttctagttctcatggaaaacgagaggactctagatttccatgattcaaatgtcaagaacctttacgacaaagtcagattacagcttagggataatgcaaaggagctgggtaacggctgtttcgaattctatcacaaatgtgataatgaatgtatggaaagtgtgagaaatgggacgtatgactaccctcagtattcagaagaagcaagattaaaaagagaagaaataagcggagtgaaattagaatcagtaggaacttaccagatactgtcaatttattcaacagcggcaagttccctagcactggcaatcatgatggctggtctatctttatggatgtgctccaatgggtcgttacaatgcagaatttgcatttag
EPI2071376   atggagaacatagtacttcttcttgcaatagttagccttgttaaaagtgatcagatttgcattggttaccatgcaaacaattcgacagagaaggttgacacgataatggaaaagaacgtcactgttacacatgcccaagacatactggaaaaaacacacaacgggaagctctgtgatttaaatggggtgaagcctctgattttaaaggattgtagtgtagctggatggctcctcggaaacccaatgtgcgacgaattcatcagagtgccggaatggtcctacatagtggagcgggctaatccagctaatgacctctgttacccagggagcctcaatgactatgaagaactgaaacacctgttgagcagaataaaccattttgagaagattctgatcatccccaagagttcctggccaaatcatgaaacatcactaggggtgagcgcagcttgtccataccagggagcgccctcctttttcagaaatgtggtgtggcttatcaaaaagaacgatgcatacccaacaataaagataagctacaataataccaatcgggaagatctcttgatactgtgggggattcatcattccaacaatgcagaagaacagacaaatctctataaaaacccaaccacctacatttcagttggaacatcaactttaaaccagaggttggtaccaaaaatagctactagatcccaagtaaacgggcaacgtggaagaatggacttcttctggacaattttaaaaccagatgatgcaatccatttcgagagtaatggaaatttcattgctccagaatatgcatataaaattgtcaagaaaggggactcaacaattatgaaaagtggagtggaatatggccactgcaacaccaaatgtcaaaccccagtaggagcgataaattctagtatgccattccacaacatacatcctctcaccattggggaatgccccaaatacgtgaagtcaaacaagttggtccttgcgactgggctcagaaatagtcctctaagagaaaagagaaaaaaaagaggcctgtttggggcgatagcagggtttatagagggaggatggcagggaatggttgatggttggtatgggtaccatcatagcaatgagcaagggagtgggtacgctgcagacaaagaatccacccaaaaggcaatagatggagttaccaataaggtcaactcaattattgacaaaatgaacactcaatttgaggcagttggaagggagtttaataacttagaaaggaggatagagaatttgaacaagaaaatggaagacggattcctagatgtctggacctacaatgctgaacttctagttctcatggaaaacgagaggactctagatttccatgattcaaatgtcaagaacctttacgacaaagtcagactacagcttagggataatgcaaaggagctgggtaatggctgtttcgaattctatcacaaatgcgataatgaatgtatggaaagtgtgagaaatgggacgtatgactaccctcagtattcagaagaagcaagattaaaaagagaagaaataagcggagtgaaattagaatcaataggaacttaccagatactgtcaatttattcaacagcggcgagttccctagcactggcaatcatgatagctggtctatctttatggatgtgctccaatgggtcgttacagtgcagaatttgcatttag
EPI3648959   atgaagaacatagtactacttcttgcaatagttagccttgttaaaagtgatcagatttgcattggttaccatgcaaacaattcgacagagcaagttgacacgataatggaaaagaacgtcactgttacacatgcccaagacatactggaaaaaacacacaacgggaagctatgcgacctaaatggggtgaagccactgattttaaaggactgcagtgtagctggatggctcctcggaaacccaatgtgcgacgaattcatcagagtgccggaatggtcttacatagtggagcgggctaacccagctaatggcctctgttacccagggagcctcaatgactatgaagaactgaaacacatgytgagcagaataaatcattttgagaagattcagatcattcccaagagttcctggccaaatcatgaaacatcactaggggtgagcgcagcttgtccataccagggagcaccctcctttttcagaaatgtggtgtggcttatcaaaaagaacgatgcatacccaacaataaagataagctacaataatactaatcgggaagatctcttgatactgtgggggattcatcattccaacaatgcagaagagcagacaaatctctacaaaaacccaatcacctacatttcagttggaacatcaactttaaaccagaggttagcaccaaaaatagctactagatcccaagtaaacgggcaacgtggaagaatggacttcttctggacaatcttaaaaccagatgatgcaatccatttcgagagtaacggaaatttcattgctccagaatatgcatacaaaattgttaagaaaggggactcgacaattatgaaaagtggagtggaatatggccattgcaacaccaaatgtcaaaccccagtaggtgcgataaattctagtatgccatttcacaacatacatcctctcaccattggggaatgccccaaatacgtgaaatcaaacaagttggtccttgcgactgggctcagaaataatcctctaagagaaaagagaagaaaaagaggtctgtttggggcgatagcagggtttatagagggaggatggcagggaatggttgatggttggtatgggtaccatcatagcaatgagcaggggagtgggtacgctgcggacaaagaatccacccaaaaggcaatagacggagttaccaataaggtcaactcaatcattgacaaaatgaacactcaatttgaggcagttggaagggagtttaataacttagaaaggaggatagagaatttgaacaagaaaatggaagacggattcctagatgtctggacatataatgctgaacttctagttctcatggaaaacgagaggactctagatttccatgattcaaatgtcaagaacctttacgacaaagtcagattacagcttagggataatgcaaaggagctgggtaacggctgtttcgaattctatcacaaatgtgataatgaatgtatggaaagtgtgagaaatgggacgtatgactaccctcagtattcagaagaagcaagattaaaaagagaagaaataagcggagtgaaattagaatcagtaggaacttaccagatactgtcaatttattcaacagcggcaagttccctagcactggcaatcatgatggctggtctatctttatggatgtgctccaatgggtcgttacaatgcagaatttgcatttag
EPI2557423   atggagaacatagtacttcttcttgcaatagttagccttgttaaaagtgatcagatttgcattggttaccatgcaaataattcgacagagcaggttgacacgataatggaaaagaacgtcactgttacacatgcccaagacatactggaaaaaacacacaacgggaagctctgtgatttaaatggggtgaagcctctgattttaaaggattgtagtgtagctggatggctcctcggaaacccaatgtgcgacgaattcatcagagtgccggaatggtcctacatagtggagcgggctaatccagctaatggcctctgttacccagggagcctcaatgactatgaagaactgaaacacctgttgagcagaataaatcattttgagaagattcttatcatccccaagagttcctggccaaatcatgaaacatcactaggggtgagcgcagcttgtccataccagggagcgccctcctttttcagaaatgtggtgtggcttatcaaaaagaacgatgcatacccaacaataaagataagctacaataatacaaatcgggaagatctcttgatactgtgggggattcatcattccaacaatgcagaagaacagacaaatctctataaaaacccaaccacctacatttcagttggaacatcaactttaaaccagaggttggtaccaaaaatagctactagatcccaagtaaacgggcaacgtggaagaatggacttcttctggacaattttaaaaccagatgatgcaatccatttcgagagtaatggaaatttcattgctccagaatatgcatataaaattgtcaagaaaggggactcgacaattatgaaaagtggagtggaatatggccattgcaacaccaaatgtcaaaccccagtaggagcgataaattctagtatgccattccacaacatacatcctctcaccattggggaatgccccaaatacgtgaagtcaaacaagttggtccttgcgactgggctcagaaatagtcctctaagagaaaagagaagaaaaagaggcctgtttggggcaatagcagggtttatagagggaggatggcagggaatggttgatggttggtatgggtaccatcatagcaatgagcaggggagtgggtacgctgcggacaaagaatccacccaaaaggcaatagatggagttaccaataaggtaaactcaatcattgacaaaatgaacactcaatttgaggcagttggaagggagtttaataacttagaaaggaggatagagaatttgaacaagaaaatggaagacggattcctagatgtctggacctataatgctgaactcctagttctcatggaaaacgagaggactttagatttccatgattcaaatgtcaagaacctttacgacaaagtcagactacagcttagggataatgcaaaggagctgggtaatggctgtttcgaattctatcacaagtgcgataatgaatgtatggaaagtgtgagaaatgggacgtatgactaccctcagtattcagaagaagcaagattaaaaagagaagaaataagcggagtgaaattagaatcaataggaacttaccagatactgtcaatttattcaacagcggcgagttccctagcactggcaatcatgatagctggtctatctttatggatgtgctccaatgggtcgttacagtgcagaatttgcatttag
EPI3648951   atgaagaacatagtactacttcttgcaatagttagccttgttaaaagtgatcagatttgcattggttaccatgcaaacaattcgacagagcaagttgacacgataatggaaaagaacgtcactgttacacatgcccaagacatactggaaaaaacacacaacgggaagctatgcgacctaaatggggtgaagccactgattttaaaggactgcagtgtagctggatggctcctcggaaacccaatgtgcgacgaattcatcagagtgccggaatggtcttacatagtggagcgggctaacccagctaatggcctctgttacccagggagcctcaatgactatgaagaactgaaacacatgttgagcagaataaatcattttgagaagattcagatcattcccaagagttcctggccaaatcatgaaacatcactaggggtgagcgcagcttgtccataccagggagcaccctcctttttcagaaatgtggtgtggcttatcaaaaagaacgatgcatacccaacaataaagataagctacaataatactaatcgggaagatctcttgatactgtgggggattcatcattccaacaatgcagaagagcagacaaatctctacaaaaacccaatcacctacatttcagttggaacatcaactttaaaccagaggttagcaccaaaaatagctactagatcccaagtaaacgggcaacgtggaagaatggacttcttctggacaatcttaaaaccagatgatgcaatccatttcgagagtaacggaaatttcattgctccagaatatgcatacaaaattgttaagaaaggggactcgacaattatgaaaagtggagtggaatatggccattgcaacaccaaatgtcaaaccccagtaggtgcgataaattctagtatgccatttcacaacatacatcctctcaccattggggaatgccccaaatacgtgaaatcaaacaagttggtccttgcgactgggctcagaaataatcctctaagagaaaagagaagaaaaagaggtctgtttggggcgatagcagggtttatagagggaggatggcagggaatggttgatggttggtatgggtaccatcatagcaatgagcaggggagtgggtacgctgcggacaaagaatccacccaaaaggcaatagacggagttaccaataaggtcaactcaatcattgacaaaatgaacactcaatttgaggcagttggaagggagtttaataacttagaaaggaggatagagaatttgaacaagaaaatggaagacggattcctagatgtctggacatataatgctgaacttctagttctcatggaaaacgagaggactctagatttccatgattcaaatgtcaagaacctttacgacaaagtcagattacagcttagggataatgcaaaggagctgggtaacggctgtttcgaattctatcacaaatgtgataatgaatgtatggaaagtgtgagaaatgggacgtatgactaccctcagtattcagaagaagcaarattaaaaagagaagaaataagcggagtgaaattagaatcagtaggaacttaccagatactgtcaatttattcaacagcggcaagttccctagcactggcaatcatgatggctggtctatctttatggatgtgctccaatgggtcgttacaatgcagaatttgcatttag
EPI1957993   atggagaacatagtacttcttcttgcaacagttagccttgttaaaagtgatcagatttgcattggttaccatgcaaacaattcgacagagcaggttgacacgataatggaaaagaacgtcactgttacacatgcccaagacatactggaaaaaacacacaacgggaagctctgtgatttaaatggggtgaagcctctgattttaaaggattgtagtgtagctggatggctcctcggaaacccaatgtgcgacgaattcatcagagtgccggaatggtcctacatagtggagcgggctaatccagccaatgacctctgttacccagggagcctcaatgactatgaagaactgaaacacctgttgagcagaataaatcattttgagaagattctgatcatccccaagagttcctggccaaatcatgaaacatcactaggggtgagcgcagcttgtccataccagggagcgccctcctttttcagaaatgtggtgtggcttatcaaaaagaacgatgcatacccaacaataaagataagctacaataataccaatcgggaagatctcttgatactgtgggggattcatcattccaacaatgcagaagagcagacaaatctctataaaaacccaaccacctacatttcagttggaacatcaactttaaaccagaggttggtaccaaaaatagctactagatcccaagtaaacgggcaacgtggaagaatggacttcttctggacaattttaaaaccagatgatgcaatccatttcgagagtaatggaaatttcattgcaccagaatatgcatataaaattgtcaagaaaggggactcaacaattatgaaaagtggagtggaatatggccactgcaacaccaaatgtcaaaccccagtaggagcgataaattctagtatgccattccacaacatacatcctctcaccattggggaatgccccaaatacgtgaagtcaaacaagttggtccttgcgactgggctcagaaatagtcctctaagagaaaagagaagaaaaagaggcctgtttggggcgatagcagggtttatagagggaggatggcagggaatggttgatggttggtatgggtaccatcatagcaatgagcaggggagtgggtacgctgcagacaaagaatccacccaaaaggcaatagatggagttaccaataaggtcaactcaatcattgacaaaatgaacactcaatttgaggcagttggaagggagtttaataacttagaaaggaggatagagaatttgaacaagaaaatggaagacggattcctagatgtctggacctataatgctgaacttctagttctcatggaaaacgagaggactctagatttccatgattcaaatgtcaagaacctttacgacaaagtcagactacagcttagggataatgcaaaggagctgggtaatggctgtttcgaattctatcacaaatgcgataatgaatgtatggaaagtgtgagaaatgggacgtatgactaccctcagtattcagaagaagcaagattaaaaagagaagaaataagcggagtgaaattagaatcaataggaacttaccagatactgtcaatttattcaacagcggcgagttccctagcactggcaatcatgatagctggtctatctttatggatgtgctccaatgggtcgttacagtgcagaatttgcatttag
EPI749337    atggagaagatagtgcttcttcttgcagtggttagccttgttaaaagtgatcagatttgcattggttaccatgcaaataactcgacagagcaggttgacacgataatggaaaaaaacgtcactgttacacatgcccaagacatactggaaaagacacacaacgggaggctctgcgatctgaatggagtgaaacctctgattttaaaagattgtagtgtagctggatggctccttggaaacccaatgtgcgacgagttcatcagagtgccggaatggtcttacatagtggagagggctaatccatccaatgacctctgttacccagggaacctcaatgactatgaagaactgaaacacctattgagcagaataaatcattttgagaagactctgatcatccccaagagttcttggcccgatcatgaaacatcattaggagtgagcgcagcatgtccataccagggaatgccatcctttttcagaaatgtggtatggcttatcaagaagaacgatacatacccaacaataaaaatgagctacaataataccaatagggaagatcttttgatactgtggggaattcatcattccaacaacgcagcagagcagacaaatctctataaaaacccaaccacctatgtttccgttgggacatcaacattaaaccagagattggtgcccaaaatagctactagatcccaagtaaacgggcaaagtggaagaatggatttcttctggacaattttaaaaccgaatgatgcaatccacttcgagagtaatggaaattttattgctccagagtatgcatacaaaattgtcaagaaaggggactcaacaatcatgaaaagtgaaatggaatatggccactgcaacaccaaatgtcaaactccaataggggcgataaactctagtatgccattccacaatatacaccctctcaccatcggggaatgccccaaatacgtgaaatcaaacaaattagtccttgcgactgggctcagaaatagtcctctaagagagaagagaagaaaaagaggactatttggagctatagcagggtttatagagggaggatggcaaggaatggtagatggttggtatgggtaccaccatagcaatgaacaggggagtgggtacgctgcagacaaagaatccacccaaaaggcaatagatggagttaccaataaggtcaattcgatcattgacaagatgaacactcaatttgaggccgttggaagggaatttaataacttagaacggagaatagagaatttaaataagaaaatggaagacggattcctagatgtctggacttataatgctgaacttctagttctcatggaaaatgagagaactctagatttccatgactcaaatgtcaagaacctttacgacaaagtccgactacagcttagggataatgcaaaggagctgggtaatggttgtttcgagttctatcacaaatgtgataatgaatgtatggaaagtgtaagaaatgggacgtatgactaccctcagtactcagaagaagcaagattaaaaagagaagaaataagcggagtgaaattggaatcaataggaacttaccaaatactgtcaatttattcaacagtggcgagttccctagcactggcaatcattgtggctggtctatctttatggatgtgctccaatgggtcgttacaatgcagaatttgcatttaa
EPI2188291   atggagaacatagtactacttcttgcaatagttagccttgttaaaagtgatcagatttgcattggttaccatgcaaacaattcgacagagcaagttgacacgataatggaaaagaacgtcactgttacacatgcccaagacatactggaaaaaacacacaacgggaagctctgtgatctaaatggggtgaagcctctgattttaaaggattgtagtgtagctggatggctcctcggaaacccaatgtgcgacgaattcatcagagtgccggaatggtcctacatagtggagcgggctaacccagctaatgacctctgttacccagggagcctcaatgactatgaagaactgaaacacatgttgagcagaataaatcattttgagaagattctgatcattcccaagagttcctggccaaatcatgaaacatcactaggggtgagcgcagcttgtccatatcagggagcgccctcctttttcagaaatgtggtgtggcttatcaaaaagaacgatgcatacccaacaataaagataagctacaataataccaatcgggaagatctcttgatactgtgggggattcatcattccaacaatgcagaagagcagacaaatctctacaaaaacccaaccacctacatttcagttggaacatcaactttaaaccagaggttggcaccaaaaatagctactagatcccaagtaaacgggcaacgtggaagaatggacttcttctggacaatcttaaaaccagatgatgcaatccatttcgagagtaatggaaatttcattgctccagaatatgcatacaaaattgtcaagaaaggggactcaacaattatgaaaagtggagtggaatatggccactgcaacaccaaatgtcaaaccccagtaggtgcgataaattctagtatgccattccacaacatacatcctctcaccattggggaatgccccaaatacgtgaagtcaaacaagttggtccttgcgactgggctcagaaatagtcctctaagagaaaagagaagaaaaagaggcctgtttggggcgatagcagggtttatagagggaggatggcagggaatggttgatggttggtatgggtaccatcatagcaatgagcaggggagtgggtacgctgcggacaaagaatccacccaaaaggcaatagatggagttaccaataaggtcaactcaatcattgacaaaatgaacactcaatttgaggcagttggaagggagtttaataacttagaaaggaggatagagaatttgaacaagaaaatggaagacggattcctagatgtctggacctataatgctgaacttctagttctcatggaaaacgagaggactctagatttccatgattcaaatgtcaagaacctttacgacaaagtcagattacagcttagggataatgcaaaggagctgggtaacggctgtttcgaattctatcacaaatgtgataatgaatgtatggaaagtgtgagaaatgggacgtatgactaccctcagtattcagaagaagcaagattaaaaagagaagaaataagcggagtgaaattagaatcagtaggaacttaccagatactgtcaatttattcaacagcggcaagttccctagcactggcaatcatgatggctggtctatctttatggatgtgctccaatgggtcgttacagtgcagaatttgcatttag
EPI3395068   atggagaacatagtactacttcttgcaatagttagccttgttaagagtgatcagatttgcattggttaccatgcaaacaattcgacagagcaagttgacacgataatggaaaagaacgtcactgttacacatgcccaagacatactggaaaaaacacacaacgggaaactctgtgatttaaatggggtgaagccactgattttaaaggattgtagtgtagctggatggctcctcggaaacccaatgtgcgacgaattcatcagagtgccggaatggtcctacatagtggagcgggctaacccagctaatgacctctgttacccagggagcctcaatgactatgaagaactgaaacacatgttgagcagaataaatcattttgagaagattcagatcattcccaagagttcctggccaaatcatgaaacatcactaggggtgagcgcagcttgtccataccagggagcgccctcctttttcagaaatgtggtgtggcttatcaaaaagaacgatgcatacccaacaataaagataagctacaataatactaatcgggaagatctcttgatactgtgggggatccatcattccaacaatgcagaagaacagacaaatctctacaaacacccaaccacctacatttcagttggaacatcaactttaaaccagaggatggcaccaaaaatagctactagatcccaagtaaacgggcaacgtggaagaatggacttcttctggacaatcttaaaaccagatgatgcaatccatttcgagagtaatggaaatttcattgctccagaatatgcatacaaaattgtcaagaaaggggactcaacaattatgaaaagtggagtggaatatggccactgcaacaccaaatgtcaaaccccagtaggtgcgataaattctagtatgccattccacaacatacatcctctcaccattggggaatgccccaaatacgtgaagtcaaacaagttggtacttgcgactgggctcagaaatagtcctctaagagaaaagagaagaaaaagaggtctgtttggggcgatagcagggtttatagagggaggatggcagggaatggttgatggttggtatggataccatcatagcaatgagcaggggagtgggtacgctgcggacaaagaatccacccaaaaggcaatagatggagttaccaataaggtcaactcaatcattgacaaaatgaacactcaatttgaggcagttggaagggagtttaataacttagaaaggaggatagaaaatttgaacaagaaaatggaagacggattcctagatgtctggacctataatgctgaacttctagttctcatggaaaacgagaggactctagatttccatgattcaaatgtcaagaacctttacgacaaagtcagattacagcttagggataatgcaaaggagctgggtaacggctgtttcgaattctatcacaaatgtgataatgaatgtatggaaagtgtgagaaatgggacgtatgactaccctcagtattcagaagaagcaagattaaaaagagaagaaataagcggagtgaaattagaatcagtaggaacttaccagatactgtcaatttattcaacagcggcaagttccctagcactggcaatcatgatggctggtctatctttatggatgtgctccaatgggtcgttacaatgcagaatttgcatttag
EPI2613686   atggagaacatagtactacttcttgcaataattagccttgttaaaagtgatcagatttgcattggttaccatgcaaacaattcgacagagcaagttgacacgataatggaaaagaatgtcactgttacacatgcccaagacatactggaaaaaacacacaacgggaagctctgtgatctaaatggggtgaagcctctgattctaaaggattgtagtgtagctggatggctcctcggaaacccaatgtgcgatgaattcatcagagtgccggaatggtcctacatagtggagcgggctaacccagctaatgacctctgttacccagggagcctcaatgactatgaagaactgaaacacatgttgagcagaataaatcattttgagaagattctaatcatccccaagagttcctggccaaatcatgaaacatcactaggggtgagtgcagcttgtccataccagggagtgccctcctttttcagaaatgtggtgtggcttatcaaaaagaacgatgcatacccaacaataaagataagctacaataataccaatcgggaagatctcttgatactgtgggggattcatcattccaacaatgcagaagagcagacaaatctatacaaaaacccaaccacctacatttcggttggaacatcaactttaaaccagaggttggcaccaaaaatagctactagatcccaagtaaacgggcaacgtggaagaatggacttcttctggacaatcttaaaaccagatgatgcaatccatttcgagagtaatggaaatttcattgctccagaatatgcatacaaaattgtcaagaaaggggactcaacaattatgaaaagtggagtggaatatggccactgcaacaccaaatgtcaaaccccagtaggtgcgataaattctagtatgccattccacaacatacatcctctcaccattggggaatgccccaaatacgtgaagtcaaacaagttggtccttgcgactgggctcagaaatagtcctctaagagaaaaaagaagaaaaagaggcctgtttggggcgatagcagggtttatagagggaggatggcagggaatggttgatggttggtatgggtaccatcatagcaatgagcaggggagtgggtacgctgcggacaaagaatccacccaaaaggcaatagatggagttaccaataaggtcaactcaatcattgacaaaatgaacactcaatttgaggcagttggaagagagtttaataacttagaaaggaggatagagaatttgaacaagaaaatggaagacggattcctagatgtctggacctataatgctgaacttctagttctcatggaaaacgagaggactctagatttccatgattcaaatgtcaagaacctttatgacaaagtcagattacagcttagggataatgcaaaggagctgggtaacggctgtttcgaattctatcacaaatgtgataatgaatgtatggaaagtgtgagaaatgggacgtatgactaccctcagtattcagaagaagcaaggttaaaaagagaagaaataagcggagtgaaattagaatcagtaggaacttaccagatactgtcaatttattcaacagcggcaagttccctagcactggcaatcatgatggctggtctatctttatggatgtgctccaatgggtcgttacagtgcagaatttgcatttag
EPI3395060   atggagaacatagtactacttcttgcaatagttagccttgttaagagtgatcagatttgcattggttaccatgcaaacaattcgacagagcaagttgacacgataatggaaaagaacgtcactgttacacatgcccaagacatactggaaaaaacacacaacgggaaactctgtgatttaaatggggtgaagccactgattttaaaggattgtagtgtagctggatggctcctcggaaacccaatgtgcgacgaattcatcagagtgccggaatggtcctacatagtggagcgggctaacccagctaatgacctctgttacccagggagcctcaatgactatgaagaactgaaacacatgttgagcagaataaatcattttgagaagattcagatcattcccaagagttcctggccaaatcatgaaacatcactaggggtgagcgcagcttgtccataccagggagcgccctcctttttcagaaatgtggtgtggcttatcaaaaagaacgatgcatacccaacaataaagataagctacaataatactaatcgggaagatctcttgatactgtgggggattcatcattccaacaatgcagaagaacagacaaatctctacaaaaacccaaccacctacatttcagttggaacatcaactttaaaccagaggttggcaccaaaaatagctactagatcccaagtaaacgggcaacgtggaagaatggacttcttctggacaatcttaaaaccagatgatgcaatccatttcgagagtaatggaaatttcattgctccagaatatgcatacaaaattgtcaagaaaggggactcaacaattatgaaaagtggagtggaatatggccactgcaacaccaaatgtcaaaccccagtaggtgcgataaattctagtatgccattccacaacatacatcctctcaccattggggaatgccccaaatacgtgaagtcaaacaagttggtacttgcgactgggctcagaaatagtcctctaagagaaaagagaagaaaaagaggtctgtttggggcgatagcagggtttatagagggaggatggcagggaatggttgatggttggtatggataccatcatagcaatgagcaggggagtgggtacgctgcggacaaagaatccacccaaaaggcaatagatggagttaccaataaggtcaactcaatcattgacaaaatgaacactcaatttgaggcagttggaagggagtttaataacttagaaaggaggatagaaaatttgaacaagaaaatggaagacggattcctagatgtctggacctataatgctgaacttctagttctcatggaaaacgagaggactctagatttccatgattcaaatgtcaagaacctttacgacaaagtcagattacagcttagggataatgcaaaggagctgggtaacggctgtttcgaattctatcacaaatgtgataatgaatgtatggaaagtgtgagaaatgggacgtatgactaccctcagtattcagaagaagcaagattaaaaagagaagaaataagcggagtgaaattagaatcagtagtaaattaccagatactgtcaatttattcaacagcggcaagatccatagaactggcaatcatgatgtctggtctatctgtatggatgtgctccaatgggtcgttacaatgcagaatttgtatttag
EPI2071368   atggagaacatagtacttcttcttgcaatagttagccttgttaaaagtgatcagatttgcattggttaccatgcaaacaattcgacagagcaggttgacacgataatggaaaagaacgtcactgttacacatgcccaagacatactggaaaaaacacacaacgggaagctctgtgatttaaatggggtgaagcctctgattttaaaggattgtagtgtagctggatggctcctcggaaacccaatgtgcgacgaattcatcagagtgccggaatggtcctacatagtggagcgggctaatccagctaatgacctctgttacccagggagcctcaatgactatgaagaactgaaacacctgttgagcagaataaatcattttgagaagattctgatcatccccaagagttcctggccaaatcatgaaacatcactaggggtgagcgcagcttgtccataccagggagcgccctcctttttcagaaatgtggtgtggcttatcaaaaagaacgatgcatacccaacaataaagataagctacaataataccaatcgggaagatctcttgatactgtgggggattcatcattccaacaatgcagaagaacagacaaatctctataaaaacccaaccacctacatttcagttggaacatcaactttaaaccagaggttggtaccaaaaatagctactagatcccaagtaaacgggcaacgtggaagaatggacttcttctggacaattttaaaaccagatgatgcaatccatttcgagagtaatggaaatttcattgctccagagtatgcatataaaattgtcaagaaaggggactcaacaattatgaaaagtggagtggaatatggccactgcaacaccaaatgtcaaaccccagtaggagcgataaattctagtatgccattccacaacatacatcctctcaccattggggaatgccccaaatacgtgaagtcaaacaagttggtccttgcgactgggctcagaaatagtcctctaagagaaaagagaagaaaaagaggcctgtttggggcgatagcagggtttatagagggaggatggcagggaatggttgatggttggtatgggtaccatcatagcaatgagcaggggagtgggtacgctgcagacaaagaatccacccaaaaggcaatagatggagttaccaataaggtcaactcaatcattgacaaaatgaacactcaatttgaggcagttggaagggagtttaataacttagaaaggaggatagagaatttgaacaagaaaatggaagacggattcctagatgtctggacctataatgctgaacttctagttctcatggaaaacgagaggactctagatttccatgattcaaatgtcaagaacctttacgacaaagtcagactacagcttagggataatgcaaaggagctgggtaatggctgtttcgaattctatcacaaatgcgataatgaatgtatggaaagtgtgagaaatgggacgtatgactaccctcagtattcagaagaagcaagattaaaaagagaagaaataagcggagtgaaattagaatcaataggaacttaccagatactgtcaatttattcaacagcggcgagttccctagcactggcaatcatgatagctggtctatctttatggatgtgctccaatgggtcgttacagtgcagaatttgcatttag
EPI1930067   atggagaacatagtacttcttcttgcaacagttagccttgttaaaagtgatcagatttgcattggttaccatgcaaacaattcgacagagcaggttgacacgataatggaaaagaacgtcactgttacacatgcccaagacatactggaaaaaacacacaacgggaagctctgtgatttaaatggggtgaagcctctgattttaaaagattgtagtgtagctggatggctcctcggaaacccaatgtgcgacgaattcatcagagtgccggaatggtcctacatagtggagcgggctaatccagccaatgacctctgttacccagggagcctcaatgactatgaagaactgaaacacctgttgagcagaataaatcattttgagaagattctgatcatccccaagagttcctggccaaatcatgaaacatcactaggggtgagcgcagcttgtccataccagggagcgccctcctttttcagaaatgtggtgtggcttatcaaaaagaacgatgcatacccaacaataaagataagctacaataataccaatcgggaagatctcttgatactgtgggggattcatcattccaacaatgcagaagagcagacaaatctctataaaaacccaaccacctacatttcagttggaacatcaactttaaaccagaggttagtaccaaaaatagctactagatcccaagtaaacgggcaacgtggaagaatggacttcttctggacaattttaaaaccagatgatgcaatccatttcgagagtaatggaaatttcattgcaccagaatatgcatataaaattgtcaagaaaggggactcaacaattatgaaaagtggagtggaatatggccactgcaacaccaaatgtcaaaccccagtaggagcgataaattctagtatgccattccacaacatacatcctctcaccattggggaatgccccaaatacgtgaagtcaaacaagttggtccttgcgactgggctcagaaatagtcctctaagagaaaagagaagaaaaagaggcctgtttggggcgatagcagggtttatagagggaggatggcagggaatggttgatggttggtatgggtaccatcatagcaatgagcaggggagtgggtacgctgcagacaaagaatccacccaaaaggcaatagatggagttaccaataaggtcaactcaatcattgacaaaatgaacactcaatttgaggcagttggaagggagtttaataacttagaaaggaggatagagaatttgaacaagaaaatggaagacggattcctagatgtatggacctataatgctgaacttctagttctcatggaaaacgagaggactctagatttccatgattcaaatgtcaagaacctttacgacaaagtcagactacagcttagggataatgcaaaggagctgggtaatggctgtttcgaattctatcacaaatgcgataatgaatgtatggaaagtgtgagaaatgggacgtatgactaccctcagtattcagaagaagcaagattaaaaagagaagaaataagcggagtgaaattagaatcaataggaacttaccagatactgtcaatttattcaacagcggcgagttccctagcactggcaatcatgatagctggtctatctttatggatgtgctccaatgggtcgttacagtgcagaatttgcatttag
EPI2071360   atggagaacatagtacttcttcttgcaatagttagccttgttaaaagtgatcagatttgcattggttaccatgcaaacaattcgacagagaaggttgacacgataatggaaaagaacgtcactgttacacatgcccaagacatactggaaaaaacacacaacgggaagctctgtgatttaaatggggtgaagcctctgattttaaaggattgtagtgtagctggatggctcctcggaaacccaatgtgcgacgaattcatcagagtgccggaatggtcctacatagtggagcgggctaatccagctaatgacctctgttacccagggagcctcaatgactatgaagaactgaaacacctgttgagcagaataaaccattttgagaagattctgatcatccccaagagttcctggccaaatcatgaaacatcactaggggtgagcgcagcttgtccataccagggagcgccctcctttttcagaaatgtggtgtggcttatcaaaaagaacgatgcatacccaacaataaagataagctacaataataccaatcgggaagatctcttgatactgtgggggattcatcattccaacaatgcagaagaacagacaaatctctataaaaacccaaccacctacatttcagttggaacgtcaactttaaaccagaggttggtaccaaaaatagctactagatcccaagtaaacgggcaacgtggaagaatggacttcttctggacaattttaaaaccagatgatgcaatccatttcgagagtaatggaaatttcattgctccagaatatgcatataaaattgtcaagaaaggggactcaacaattatgaaaagtggagtggaatatggccactgcaacaccaaatgtcaaaccccagtaggagcgataaattctagtatgccattccacaacatacatcctctcaccattggggaatgccccaaatacgtgaagtcaaacaagttggtccttgcgactgggctcagaaatagtcctctaagagaaaagagaagaaaaagaggcctgtttggggcgatagcagggtttatagagggaggatggcagggaatggttgatggttggtatgggtaccatcatagcaatgagcaggggagcgggtacgctgcagacaaagaatccacccaaaaggcaatagatggagttaccaataaggtcaactcaatcattgacaaaatgaacactcaatttgaggcagttggaagggagtttaataacttagaaaggaggatagagaatttgaacaagaaaatggaagacggattcctagatgtctggacctataatgctgaacttctagttctcatggaaaacgagaggactctagatttccatgattcaaatgtcaagaacctttacgacaaagtcagactacagcttagggataatgcaaaggagctgggtaatggctgtttcgaattctatcacaaatgcgataatgaatgtatggaaagtgtgagaaatgggacgtatgactaccctcagtattcagaagaagcaagattaaaaagagaagaaataagcggagtgaaattagaatcaataggaacttaccagatactgtcaatttattcaacagcggcgagttccctagcactggcaatcatgatagctggtctatctttatggatgtgctccaatgggtcgttacagtgcagaatttgcatttag
EPI3648943   atgaagaacatagtactacttcttgcaatagttagccttgttaaaagtgatcagatttgcattggttaccatgcaaacaattcgacagagcaagttgacacgataatggaaaagaacgtcactgttacacatgcccaagacatactggaaaaaacacacaacgggaagctatgcgacctaaatggggtgaagccactgattttaaaggactgcagtgtagctggatggctcctcggaaacccaatgtgcgacgaattcatcagagtgccggaatggtcttacatagtggagcgggctaacccagctaatggcctctgttacccagggagcctcaatgactatgaagaactgaaacacatgttgagcagaataaatcattttgagaagattcagatcattcccaagagttcctggccaaatcatgaaacatcactaggggtgagcgcagcttgtccataccagggagcaccctcctttttcagaaatgtggtgtggcttatcaaaaagaacgatkcatacccaacaataaagataagctacaataatactaatcgggaagatctcttgatactgtgggggattcatcattccaacaatgcagaagagcagacaaatctctacaaaaacccaagcacctacatttcagttggaacatcaactttaaaccagaggttagcaccaaaaatagctactagatcccaagtaaacgggcaacgtggaagaatggacttcttctggacaatcttaaaaccagatgatgcaatccatttcgagagtaacggaaatttcattgctccagaatatgcatacaaaattgttaagaaaggggactcgacaattatgaaaagtggagtggaatatggccattgcaacaccaaatgtcaaaccccagtaggtgcgataaattctagtatgccatttcacaacatacatcctctcaccattggggaatgccccaaatacgtgaaatcaaacaagttggtccttgcgactgggctcagaaataatcctctaagagaaaagagaagaaaaagaggtctgtttggggcgatagcagggtttatagagggaggatggcagggaatggttgatggttggtatgggtaccatcatagcaatgagcaggggagtgggtacgctgcggacaaagaatccacccaaaaggcaatagacggagttaccaataaggtcaactcaatcattgacaaaatgaacactcaatttgaggcagttggaagggagtttaataacttagaaaggaggatagagaatttgaacaagaaaatggaagacggattcctagatgtctggacatataatgctgaacttctagttctcatggaaaacgagaggactctagatttccatgattcaaatgtcaagaacctttacgacaaagtcagattacagcttagggataatgcaaaggagctgggtaacggctgtttcgaattctatcacaaatgtgataatgaatgtatggaaagtgtgagaaatgggacgtatgactaccctcagtattcagaagaagcaagattaaaaagagaagaaataagcggagtgaaattagaatcagtaggaacttaccagatactgtcaatttattcaacagcggcaagttccctagcactggcaatcatgatggctggtctatctttatggatgtgctccaatgggtcgttacaatgcagaatttgcatttag
EPI1957985   atggagaacatagtacttcttcttgcaatagttagccttgtcaaaagtgatcagatttgcattggttaccacgcaaacaattcgacagagcaggttgacacgataatggaaaagaacgtcactgttacacatgcccaagacatactggagaaaacacacaatgggaagctctgtgatctaaatggggtgaagcctctgattttaaaggactgtagtgtagctggatggctcctcggaaacccaatgtgcgacgaattcatcagagtgccggaatggtcctacatagtggagcgggctaatccagctaatgacctctgttacccagggagcctcaatgactatgaagaactgaaacacctgttgagcagaataaatcattttgagaagattctgatcatccccaagagttcctggccaaatcatgaaacatcactaggggtgagcgcagcttgtccataccagggagcaccctcctttttcaggaatgtggtgtggcttatcaaaaaggacgatgcatacccaacaataaagataagctacaataataccaatcgggaagatctcttgatactgtgggggattcatcattccaacaatgcagaagagcagacaaatctctataaaaacccaaccacctacatttcagttggaacatcaactttaaatcagagattggtaccaaaaatagctactagatcccaagtaaatgggcaacgtggaagaatggacttcttctggacaattttaaaaccagatgatgcaatccatttcgagagtaatggaaatttcattgctccagaatatgcatacaaaattgtcaagaaaggggactcaacaattatgaaaagtggagtggaatatggccactgcaacaccaaatgtcaaaccccagtaggagcgataaattctagtatgccattccacaacatacatcctctcaccattggggaatgccccaaatacgtgaagtcaaacaagttggtccttgcgactgggctcagaaatagtcctctaagagaaaagagaagaaaaagaggcctgtttggggcgatagcagggtttatagagggaggatggcagggaatggttgatggttggtatgggtaccatcatagcaatgagcaggggagtgggtacgctgcagacaaagaatccacccaaaaggcaatagatggagttaccaataaggtcaactcaatcattgacaaaatgaacactcaatttgaggcagttggaagggaatttaataacttagaaaggaggatagagaatttgaacaagaaaatggaagacggattcctagatgtctggacctataatgctgaacttctagttctcatggaaaacgagaggactctagatttccatgattcaaatgtcaagaacctttacgacaaagtcagactacagcttagggataatgcaaaggagctgggtaatggctgtttcgaattctatcacaaatgcgataatgaatgtatggaaagtgtgagaaatgggacgtatgactaccctcagtattcagaagaagcaagattaaaaagagaagaaataagcggagtgaaattagaatcaataggaacttaccagatactgtcaatttattcaacagcggcgagttccctagcactggcaatcatgatggctggtctatctttatggatgtgctccaatgggtcgttacagtgcagaatttgcatttag
EPI2188283   atggagaacatagtactacttcttgcaatagttagccttgttaaaagtgatcagatttgcattggttaccatgcaaacaattcgacagatcaagttgacacgataatggaaaagaacgtcactgttacacatgcccaagacatactggaaaaaacacacaacgggaagctctgtgatctaaatggggtgaagccactgattttaaaggattgtagtgtagctggatggctcctcggaaacccaatgtgcgacgaattcatcagagtgccggaatggtcctacatagtggagcgggctaacccggctaatgacctctgttacccagggagcctcaatgactatgaagaactgaaacacatgttgagcagaataaatcattttgagaagattctgatcattcccaagagttcctggccaaatcatgaaacatcgctaggggtgagcgcagcttgtccataccagggagcgccctcctttttcagaaatgtggtgtggcttatcaaaaagaacgatgcatacccaacaataaagataagctacaataataccaatcgggaagatctcttgatactgtgggggattcatcattccaacaatgcagaagagcagacaaatctctacaaaaacccaaccacctacatttcagttggaacatcaactttaaaccagaggttggcaccaaaaatagctactagatcccaagtaaacgggcaacgtggaagaatggacttcttctggacaatcttaaaaccagatgatgcaatccatttcgagagtaatggaaatttcattgctccagaatatgcatacaaaattgtcaagaaaggggactcaacaattatgaaaagtggagtggaatatggccactgcaacaccaaatgtcaaaccccagtaggtgcgataaattctagtatgccattccacaacatacatcctctcaccattggggaatgccccaaatacgtgaagtcaaacaagttggtccttgcgactgggctcagaaatagtcctctaagagaaaagagaagaaaaagaggcctgtttggggcgatagcagggtttatagagggaggatggcagggaatggttgatggttggtatgggtaccatcatagcaatgagcaggggagtgggtacgctgcggacaaagaatccacccaaaaggcaatagatggagttaccaataaggtcaactcaatcattgacaaaatgaacactcaatttgaggcagttggaagggagtttaataacttagaaaggaggatagagaatttgaacaagaaaatggaagacggattcctagatgtctggacctataatgctgaacttctagttctcatggaaaacgagaggactctagatttccatgattcaaatgtcaagaacctttacgacaaagtcagattacagcttagggataatgcaaaggagctgggtaacggctgtttcgaattctatcacaaatgtgataatgaatgtatggaaagtgtgagaaatgggacgtatgactaccctcagtattcagaagaagcaagattaaaaagagaagaaataagcggagtgaaattagaatcagtaggaacttaccagatactgtcaatttattcaacagcggcaagttccctagcactggcaatcatgatggctggtctatctttatggatgtgctccaatgggtcgttacagtgcagaatttgcatttag
EPI3306097   atggagaacatagtactacttcttgcaatagttagccttgttaaaagtgatcagatttgcattggttaccatgcaaacaattcgacagagcaagttgacacgataatggaaaagaacgtcactgttacacatgcccaagacatactggaaaaaacacacaacgggaagctctgtgatttaaatggggtgaagccactgattttaaaggattgtagtgtagctggatggctcctcggaaacccaatgtgcgacgaattcatcagagtgccggaatggtcctacatagtggagcgggctaacccagctaatgacctctgttacccagggagcctcaatgactatgaagaactgaaacacatgttgagcagaataaatcattttgagaagattctgatcattcccaagagttcctggccaaatcatgaaacatcactaggggtgagcgcagcttgtccataccagggagcgccctcctttttcagaaatgtggtgtggcttatcaaaaagaacgatgcatacccaacaataaagataagctacaataatactaatcgggaagatctcttgatactgtgggggattcatcattccaacaatgcagaagagcagacaaatctctacaaaaacccaaccacctacatttcagttggaacatcaactttaaaccagaggttggcaccaaaaatagctactagatcccaagtaaacgggcaacgtggaagaatggacttcttctggacaatcttaaaaccagatgatgcaatccatttcgagagtaacggaaatttcattgctccagaatatgcatacaaaattgtcaagaaaggggactcaacaattatgaaaagtggagtggaatatggccactgcaacaccaaatgtcaaaccccagtaggtgcgataaattctagtatgccattccacaacatacatcctctcaccattggggaatgccccaaatacgtgaagtcaaacaagttggtccttgcgactgggctcagaaatagtcctctaagagaaaagagaagaaaaagaggtctgtttggggcgatagcagggtttatagagggaggatggcagggaatggttgatggttggtatgggtaccatcatagcaatgagcaggggagtgggtacgctgcggacaaagaatccacccaaaaggcaatagatggagttaccaataaggtcaactcaatcattgacaaaatgaacactcaatttgaggcagttggaagggagtttaataacttagaaaggaggatagagaatttgaacaagaaaatggaagacggattcctagatgtctggacctataatgctgaacttctagttctcatggaaaacgagaggactctagatttccatgattcaaatgtcaagaacctttacgacaaagtcagattacagcttagggataacgcaaaagagctgggtaacggctgtttcgaattctatcacaaatgtgataatgaatgtatggaaagtgtgagaaatgggacgtatgactaccctcagtattcagaagaagcaagattaaaaagagaagaaataagcggagtgaaattagaatcagtaggaacttaccagatactgtcaatttattcaacagcggcaagttccctagcactggcaatcatgatggctggtctatctttatggatgtgctccaatgggtcgttacaatgcagaatttgcatttag
EPI2613678   atggagaacatagtactacttcttgcaatagttagccttgttaaaagtgatcagatttgcattggttaccatgcaaacaattcgacagagcaagttgacacgataatggaaaagaacgtcactgttacacatgcccaagacatactggaaaaaacacacaacggaaagctctgtgatctaaatggggtgaagccactgattttaaaggattgtagtgtagctggatggctcctcggaaacccaatgtgcgacgaattcatcagagtgccggaatggtcctacatagtggagcgggataacccagctaatgacctctgttacccagggagcctcaatgactatgaagaactgaaacacatgttgagcagaataaatcattttgagaagattctgatcattcccaagagttcctggccaaatcatgaaacatcactaggggtgagcgcagcttgtccataccagggagcgccctcctttttcagaaatttggtgtggcttatcaaaaagaacgatgcatacccaacaataaagataagctacaataataccaatcgggaagatctcttgatactgtgggggattcatcattccaacaatgcagaggagcagacaaatctctacaaaaacccaaccacctacatttcagttggaacatcaactttaaaccagaggttggcaccaaaaatagctactagatcccaagtaaacgggcaacgtggaagaatggacttcttctggacaatcttaaaaccagatgatgcaatccatttcgagagtaatggaaatttcattgctccagaatatgcatacaaaattgtcaagaaaggggactcaacaattatgaaaagtggagtggaatatggccactgcaacaccaaatgtcaaacccccgtaggtgcgataaattctagtatgccattccacaacatacatcctctcaccattggggaatgccccaaatacgtgaagtcaaacaagttggtccttgcgactgggctcagaaatagtcctctaagagaaaagagaaggaaaagaggcctgtttggggcgatagcagggtttatagagggaggatggcagggaatggttgatggttggtatgggtaccatcatagcaatgagcaggggagtgggtacgctgcggacaaagaatccacccaaaaggcaatagatggagttaccaataaggtcaactcaatcattgacaaaatgaacactcaatttgaggcagttggaagggagtttaataatttagaaaggaggatagagaatttgaacaagaaaatggaagacggattcctagatgtctggacctataatgctgaacttctagttctcatggaaaacgagaggactctagatttccatgattcaaatgtcaagaacctttacgacaaagtcagattacagcttagggataatgcaaaggagctgggtaacggctgtttcgaattctatcacaaatgtgataatgaatgtatggaaagtgtgagaaatgggacgtatgactaccctcagtattcagaagaagcaagattaaaaagagaagaaataagcggagtgaaattagaatcagtaggaacttaccagatactgtcaatttattcaacagtggcaagttccctagcactggcaatcatgatggctggtctatctttatggatgtgctccaatggatcgttacagtgcagaatttgcatttag
EPI2707031   atggagaacatagtactacttcttgcaatagttagccttgttaaaagtgatcagatttgcattggttaccatgcaaacaattcgacagagcaagttgacacgataatggaaaagaacgtcactgttacacatgcccaagacatactggaaaaaacacacaacgggaagctctgtgatctaaatggggtgaagccactgattttaaaggattgtagtgtagctggatggctcctcggaaacccaatgtgcgacgaattcatcagagtgccggaatggtcctacatagtggagcgggctaacccagctaatgacctctgttacccagggagcctcaatgactatgaagaactgaaacacatgttgagcagaataaatcattttgagaagattctgatcattcccaagagttcctggccaaatcatgaaacatcacgaggggtgagcgcagcttgtccataccagggagcgccctcctttttcagaaatgtggtgtggcttatcaaaaagaacgatgcatacccaacaataaagataagctacaataataccaatcgggaagatctcttgatactgtgggggattcatcattccaacaatgcagaagagcagacaaatctctacaaaaacccaaccacctacatttcagttggaacatcaactttaaaccagaggttggcaccaaaaatagctactagatcccaagtaaacgggcaacgtggaagaatggacttcttctggacaatcttaaaaccagatgatgcaatccatttcgagagtaatggaaatttcattgctccagaatatgcatacaaaattgtcaagaaaggggactcaacaattatgaaaagtggagtggaatatggccactgcaacaccaaatgtcaaaccccagtaggtgcgataaattctagtatgccattccacaacatacatcctctcaccattggggaatgccccaaatacgtgaagtcaaacaagttggtccttgcgactgggctcagaaatagtcctctaagagaaaagagaagaaaaagaggcctgtttggggcgatagcagggtttatagagggaggatggcagggaatggttgatggttggtatgggtaccatcatagcaatgagcaggggagtgggtacgctgcggacaaagaatccacccaaaaggcaatagatggagttaccaataaggtcaactcaatcattgacaaaatgaacactcaatttgaggcagttggaagggagtttaataacttagaaaggaggatagagaatttgaacaagaaaatggaagacggattcctagatgtctggacctataatgctgaacttctagttctcatggaaaacgagaggactctagatttccatgattcaaatgtcaagaacctttacgacaaagtcagattacagcttagggataatgcaaaggagctgggtaacggctgtttcgaattctatcacaaatgtgataatgaatgtatggaaagtgtgagaaatgggacgtatgactaccctcagtattcagaagaagcaagattaaaaagagaagaaataagcggagtgaaattagaatcagtaggaacttaccagatactgtcaatttattcaacagcggcaagttccctagcactggcaatcatgatggctggtctatctttatggatgtgctccaatgggtcgttacagtgcagaatttgcatttag
EPI3395052   atggagaacatagtactacttcttgcaatagttagccttgttaaaagtgatcagatttgcattggttaccatgcaaacaattcgacagagcaagttgacacgataatggaaaagaacgtcactgttacacatgcccaagacatactggaaaaaacacacaacgggaagctctgtgatttaaatggggtgaagccactgattttacaggattgtagcgtagctggatggctcctcggaaatccaatgtgcgacgaattcatcagagtgccggaatggtcctacatagtggagcgggctaacccagctaatgacctctgttacccagggagcctcaatgactatgaagaactgaaacacatgttgagcagaataaatcattttgagaagatccagatcattcccaagagttcctggccaaatcatgaaacatcactaggggtgagcgcagcttgtccataccagggagcgccctcctttttcagaaatgtggtgtggcttatcaaaaagaacgatgcatacccaacaataaagataagctacaataatactaatcgggaagatctcttgatactgtgggggattcatcattccaacaatgcagaagaacagacaaatctctacaaaaacccaaccacctacatttcagttggaacatcaactttaaaccagaggatggcaccaaaaatagctactagatcccaagtaaacgagcaacgtggaagaatggacttcttctggacactcttaaaaccagatgatgcaatccatttcgagtgtaacggaaatttcattgctccagaatatgcatacaaaattgtcaagaaagggtactcaacaattatgaaaagtggagaggaatatggccactgcaacaccaaatgtcaaaccccattaggggcgataaattctagtatgccattccacaacatacatcctctcaccattgaggaatgccccaaatacgtgaagacaaacaagttggtccttgcgactgggctcagaaataggcctctaagagaaaagagaagaaaaagagggctgtttggggcgatagcagggtttatagagggaggatggcagggaatggttgatggttggtatggataccatcatagcaatgagcaggggagtgggtacgctgcggacaaagaatccacccaaaaggcaatagatggagttaccaataaggtcaactcaatcattgacaaaatgaacacccaatttgaggcagttggaagggagtttaataacttagaaaggaggatagagaatttgaacaagaaaatggaagacggattcctagatgtctggacctataatgctgaacttctagttctcatggaaaacgagaggactctagatttccatgattcaaatgtcaagaacctttacgacaaagtcagattacagcttagggataatgcaaaggagctgggtaacggctgtttcgaattctatcacaaatgtgataatgactgtatggaaagtgtgagaaatgggacatatgactaccctcagtattcagaagaagcaagattaaaaagagaagaaataagcggagtgaaattagaatcagtaggaacttaccagatactgtcaatttattcaacagcggcaagttccctagcactggcaatcatgatggctggtctatctttatggatgtgctccaatgggtcgttacaatgcagaatttgcatttag
EPI2029898   atggagaacatagtacttcttcttgcaatagttagccttgtcaaaagtgatcagatttgcattggttaccacgcaaacaattcgacagagcaggttgacacgataatggaaaagaacgtcactgttacacatgcccaagacatactggagaaaacacacaatgggaagctctgtgatctaaatggggtgaagcctctgattttaaaggactgtagtgtagctggatggctcctcggaaacccaatgtgcgacgaattcatcagagtgccggaatggtcctacatagtggagcgggctaatccagctaatgacctctgttacccagggagcctcaatgactatgaagaactgaaacacctgttgagcagaataaatcattttgagaagattctgatcatccccaagagttcctggccaaatcatgaaacatcactaggggtgagcgcagcttgtccataccagggagcaccctccttttttagaaatgtggtgtggcttatcaaaaaggacgatgcatacccaacaataaagataagctacaataataccaatcgggaagatctcttgatactgtgggggattcatcattccaacaatgcagaagagcagacaaatctctataaaaacccaaccacctacatttcagttggaacatcaactttaaatcagagattggtaccaaaaatagctactagatcccaagtaaatgggcaacgtggaagaatggacttcttctggacaattttaaaaccagatgatgcaatccatttcgagagtaatggaaatttcattgctccagaatatgcatacaaaattgtcaagaaaggggactcaacaattatgaaaagtggagtggaatatggccactgcaacaccaaatgtcaaaccccagtaggagcgataaattctagtatgccattccacaacatacatcctctcaccattggggaatgccccaaatacgtgaagtcaaacaagttggtccttgcgactgggctcagaaatagtcctctaagagaaaagagaagaaaaagaggcctgtttggggcgatagcagggtttatagagggaggatggcagggaatggttgatggttggtatgggtaccatcatagcaatgagcaggggagtgggtacgctgcagacaaagaatccacccaaaaggcaatagatggagttaccaataaggtcaactcaatcattgacaaaatgaacactcaatttgaggcagttggaagggaatttaataacttagaaaggaggatagagaatttgaacaagaaaatggaagacggattcctagatgtctggacctataatgctgaacttctagttctcatggaaaacgagaggactctagatttccatgattcaaatgtcaagaacctttacgacaaagtcagactacagcttagggataatgcaaaggagctgggtaatggctgtttcgaattctatcacaaatgcgataatgaatgtatggaaagtgtgagaaatgggacgtattactatcctcagtattcagaagaagcaagattaaaaagagaagaaataagcggagtgaaattagaatcaataggaacttaccagatactgtcaatttattcaacagcggcgagttcactagcactggcaatcatgatggctggtctatctttatggatgtgctccaatgggtcgttacagtgcagaatttgcatttag
EPI1930059   atggagaacatagtgcttcttcttgcaacagttagccttgttaaaagtgatcagatttgcattggttaccatgcaaacaattcgacagagcaggttgacacgataatggaaaagaacgtcactgttacacatgcccaagacatactggaaaaaacacacaacgggaagctctgtgatttaaatggggtgaagcctctgattttaaaggattgtggtgtagctggatggctcctcggaaacccaatgtgcgacgaattcatcagagtgccggaatggtcctacatagtggagcgggctaatccagccaatgacctctgttacccagggagcctcaatgactatgaagaactgaaacacctgttgagcagaataaatcattttgagaagattctgatcatccccaagagttcctggccaaatcatgaaacatcactaggggtgagcgcagcttgtccataccagggagcgccctcctttttcagaaatgtggtgtggcttatcaaaaaggacgatgcatacccaacaataaagataagctacaataataccaatcgggaagatctcttgatactgtgggggattcatcattccaacaatgcagaagagcagacaaatctctataaaaacccaaccacctacatttcagttggaacatcaactttaaaccagaggttggtaccaaaaatagctactagatcccaagtaaacgggcaacgtggaagaatggacttcttctggacaattttaaaaccagatgatgcaatccatttcgagagtaatggaaatttcattgcaccagaatatgcatataaaattgtcaagaaaggggactcaacaattatgaaaagtggagtggaatatggccactgcaacaccaaatgtcaaaccccagtaggagcgataaattctagtatgccattccacaacatacatcctctcaccattggggaatgccccaaatacgtgaagtcaaacaagttggtccttgcgactgggctcagaaatagtcctctaagagaaaagagaagaaaaagaggcctgtttggggcgatagcagggtttatagagggaggatggcagggaatggttgatggttggtatgggtaccatcatagcaatgagcaggggagtgggtacgctgcagacaaagaatccacccaaaaggcaatagatggagttaccaataaggtcaactcaatcattgacaaaatgaacactcaatttgaggcagttggaagggagtttaataacttagaaaggaggatagagaatttgaacaagaaaatggaagacggattcctagatgtctggacctataatgctgaacttctagttctcatggaaaacgagaggactctagatttccatgattcaaatgtcaagaacctttacgacaaagtcagattacagcttagggataatgcaaaggagctgggtaatggctgtttcgaattctatcacaaatgcgataatgaatgtatggaaagtgtgagaaatgggacgtatgactaccctcagtattcagaagaggcaagattaaaaagagaagaaataagcggagtgaaattagaatcaataggaacttaccagatactgtcaatttattcaacagcggcgagttccctagcactggcaatcatgatagctggtctatctttatggatgtgctccaatgggtcgttacagtgcagaatttgcatttag
EPI2029890   atggagaacatagtacttcttcttgcaatagttagccttgttaaaagtgatcagatatgcattggttaccatgcaaacaattcgacagagcaagttgacacgataatggaaaagaacgtcactgttacacatgcccaagacatactggaaaaaacacacaacgggaagctctgtgatctaaatggggtgaagcctctgattttaaaggattgcagtgtagctggatggctcctcggaaacccaatgtgcgacgaattcatcagagtgccggaatggtcctacatagtggagagggctgatccagttaatgacctctgttacccagggagcctcaatgactatgaagaactgaaacatctgttaagcagaataaatcattttgagaagattctgatcatccccaagagttcctggccaaaccatgaaacatcactaggggtgagcgcagcttgttcataccagggagcgccctcctttttcagaaatgtggtgtggcttatcaaaaagaacgatgcatacccaacaataaagataagctacaataataccaatcgggaagacctcttgatactgtgggggattcaccattccaacaatgcagaagagcaggtaaatctctataaaaacccaaccacctacatttcagttggaacatcaactttaaaccagaggttggtaccaaaaatagctactagatcccaagtaaacgggcaacgtggaagaatggacttcttctggacaattttaaaaccagatgatgcaatccatttcgagagtaatgggaattttattgctccagaatatgcatacaaaattgtcaagaaaggggactcaacaattatgaaaagtggagtggaatatggccactgcaacaccaaatgtcaaaccccagtaggagcgataaattctagtatgccattccacaacatacatcctctcaccattggggaatgccccaaatacgtgaaatcaaacaagttggtccttgcgactgggctcagaaatagtcctctaagagaaaagagaagaaaaagaggcctatttggggcgatagcagggtttatagagggaggatggcagggaatggttgatggttggtatgggtaccaccatagcaatgagcaggggagtgggtacgctgcagacaaagaatccacccaaaaggcgatagatggagttaccaataaggtcaactcaatcattgacaaaatgaacactcaatttgaggcagttggaagggagtttaataacttagaaaggaggatagagaatttgaacaagaaaatggaagacggattcctagatgtctggacctataatgctgaacttctagttctcatggaaaacgagaggactctagatttccatgattcaaatgtcaagaacctttacgacaaagtcagactacagcttagggataatgcaaaggagctgggcaacggctgtttcgaattctatcacaaatgcgataatgaatgtatggaaagtgtgagaaatgggacgtatgactaccctcagtattcagaagaagcaagattaaaaagagaagaaataagcggagtgaaattagagtcaataggaacttaccagatactgtcaatttattcaacagctgcgagttccctagcactggcaatcatgatggctggtctatctttatggatgtgctccaatgggtcgttacagtgcagaatttgcatttaa
EPI2071352   atggagaacatagtacttcttcttgcaatagttagccttgttaaaagtgatcagatttgcattggttaccatgcaaacaattcgacagagaaggttgacacgataatggaaaagaacgtcactgttacacatgcccaagacatactggaaaaaacacacaacgggaagctctgtgatttaaatggggtgaagcctctgattttaaaggattgtagtgtagctggatggctcctcggaaacccaatgtgcgacgaattcatcagagtgccggaatggtcctacatagtggagcgggctaatccagctaatgacctctgttacccagggagcctcaatgactatgaagaactgaaacacctgttgagcagaataaaccattttgagaagattctgatcatccccaagagttcctggccaaatcatgaaacatcactaggggtgagcgcagcttgtccataccagggagcgccctcctttttcagaaatgtggtgtggcttatcaaaaagaacgatgcatacccaacaataaagataagctacaataataccaatcgggaagatctcttgatactgtgggggattcatcattccaacaatgcagaagaacagacaaatctctataaaaacccaaccacctacatttcagttggaacatcaactttaaaccagaggttggtaccaaaaatagctactagatcccaagtaaacgggcaacgtggaagaatggacttcttctggacaattttaaaaccagatgatgcaatccatttcgagagtaatggaaatttcattgctccagaatatgcatataaaattgtcaagaaaggggactcaacaattatgaaaagtggagtggaatatggccactgcaacaccaaatgtcaaaccccagtaggagcgataaattctagtatgccattccacaacatacatcctctcaccattggggaatgccccaaatacgtgaagtcaaacaagttggtccttgcgactgggctcagaaatagtcctctaagagaaaagagaaaaaaaagaggcctgtttggggcgatagcagggtttatagagggaggatggcagggaatggttgatggttggtatgggtaccatcatagcaatgagcaagggagtggatacgctgcagacaaagaatccacccaaaaggcaatagatggagttaccaataaggtcaactcaatcattgacaaaatgaacactcaatttgaggcagttggaagggagtttaataacttagaaaggaggatagagaatttgaacaagaaaatggaagacggattcctagatgtctggacctataatgctgaacttctagttctcatggaaaacgagaggactctagatttccatgattcaaatgtcaagaacctttacgacaaagtcagactacagcttagggataatgcaaaggagctgggtaatggctgtttcgaattctatcacaaatgcgataatgaatgtatggaaagtgtgagaaatgggacgtatgactaccctcagtattcagaagaagcaagattaaaaagagaagaaataagcggagtgaaattagaatcaataggaacttaccagatactgtcaatttattcaacagcggcgagttccctagcactggcaatcatgatagctggtctatctttatggatgtgctccaatgggtcgttacagtgcagaatttgcatttag
EPI2129919   atggagaacatagtacttcttcttgcaatagttagcctagttaaaagtgatcagatttgcattggttaccatgcaaacaattcgacagagcaggttgacacgataatggaaaagaacgtcactgttacacatgcccaagacatactggagaaaacacacaacgggaagctctgtgatttaaatggggtgaagcctttgattttaaaggattgtagtgtagctggatggctcctcggaaacccaatgtgcgacgaattcatcagagtgccggaatggtcctacatagtggagcgggctaatccagctaatgacctctgttacccagggagcctcaatgactatgaagaactgaaacacctgttgagcagaataaatcattttgagaagattcttatcatccccaagagttcctggccaaatcatgaaacatcactaggggtgagcgcagcttgtccataccagggagcgccctcctttttcagaaatgtggtgtggcttatcaaaaagaacgatgcatacccaacaataaagataagctacaataataccaatcgggaagatctcttgatactgtgggggattcatcattccaacaatgcagaagaacagacaaatctctataaaaacccaaccacctacatttcagttggaacatcaactttaaaccagaggttggtaccaaaaatagctactagatcccaagtaaacgggcaacgtggaagaatggacttcttctggacaattttaaaaccagatgatgcaatccatttcgagagtaatggaaacttcattgctccagaatatgcatataaaattgtcaagaaaggggactcaacaattatgaaaagtggagtggaatatggccactgcaacaccaaatgtcaaaccccagtaggagcgataaattctagtatgccattccacaacatacatcctctcaccattggggaatgccccaaatacgtgaagtcaaacaagttggtccttgcgactgggctcagaaatagtcctctaagagaaaagagaagaaaaagaggcctgtttggggcgatagcagggtttatagagggaggatggcagggaatggttgatggttggtatgggtaccatcatagcaatgagcaggggagtgggtacgctgcagacaaagaatccacccaaaaggcaatagatggagttaccaataaggtcaactcaatcattgacaaaatgaacactcaattcgaggcagttggaagggagtttaataacttagaaaggaggatagagaatttgaacaagaaaatggaagacggattcctagatgtctggacctataatgctgaacttctagttctcatggaaaacgagaggactctagatttccatgattcaaatgtcaagaacctttacgacaaagtcagactacagcttagggataatgcaaaggagctgggtaatggctgtttcgaattctatcacaaatgcgataatgaatgtatggaaagtgtgagaaatgggacgtatgactaccctcattattcagaagaagcaagattaaaaagagaagaaataagcggagtgaaattagaatcaataggaacttaccagatactgtcaatttattctacagcggcgagttccctagcactggcaatcatgatagctggtctatctttatggatgtgctccaatgggtcgttacagtgcagaatttgcatttag
EPI1930051   atggagaacatagtacttcttcttgcaatagttagccttgttaaaagtgatcagatttgcattggttaccatgcaaacaattcgacagagaaggttgacacgataatggaaaagaacgtcactgttacacatgcccaagacatactggaaaaaacacacaacgggaagctctgtgatttaaatggggtgaagcctctgattttaaaggattgtagtgtagctggatggctcctcggaaacccaatgtgcgacgaattcatcagagtgccggaatggtcctacatagtggagcgggctaatccagctaatgacctctgttacccagggagcctcaatgactatgaagaactgaaacacctgttgagcagaataaaccattttgagaagattctgatcatccccaagagttcttggccaaatcatgaaacatcactaggggtgagcgcagcttgtccataccagggagcgccctccttcttcagaaatgtggtgtggcttatcaaaaagaacgatgcatacccaacaataaagataagctacaataataccaatcgggaagatctcttgatactgtgggggattcatcattccaacaatgcagaagaacagacaaatctctataaaaacccaaccacctacatttcagttggaacatcaactttaaaccagaggttggtaccaaaaatagctactagatcccaagtaaacgggcaacgtggaagaatggacttcttctggacaattttaaaaccagatgatgcaatccatttcgagagtaatggaaatttcattgctccagaatatgcatataaaattgtcaagaaaggggactcaacaattatgaaaagtggagtggaatatggccactgcaacaccaaatgtcaaaccccagtaggagcgataaattctagtatgccattccacaacatacatcctctcaccattggggaatgccccaaatacgtgaagtcaaacaagttggtccttgcgactgggctcagaaatagtcctctaagagaaaagagaagaaaaagaggcctgtttggggcgatagcagggtttatagagggaggatggcagggaatggttgatggttggtatgggtaccatcatagcaatgagcaggggagtgggtacgctgcagacaaagaatccacccaaaaggcaatagatggagttaccaataaggtcaactcaatcattgacaaaatgaacactcaatttgaggcagttggaagggagtttaataacttagaaaggaggatagagaatttgaacaagaaaatggaagacggattcctagatgtctggacctataatgctgaacttctagttctcatggaaaacgagaggactctagatttccatgattcaaatgtcaagaacctttacgacaaagtcagactacagcttagggataatgcaaaggagctgggtaatggctgtttcgaattctatcacaaatgcgataatgaatgtatggaaagtgtgagaaatgggacgtatgactaccctcagtattcagaagaagcaagattaaaaagagaagaaataagcggagtgaaattagaatcaataggaacttaccagatactgtcaatttattcaacagcggcgagttccctaacactggcaatcatgatagctggtctatctttatggatgtgctccaatgggtcgttacagtgcagaatttgcatttag
EPI3194423   atggagaacataatacttcttcttgcaatagttagccttgttaaaagtgatcagatttgcattggttaccatgcaaacaattcaacagagcaggttgacacgataatggaaaagaacgtcactgttacacatgcccaagacatactggaaaaaacacacaacgggaagctctgtgatttaaatggggtgaagcctctgattttaaaggattgtagtgtagctggatggctcctcggaaacccaatgtgcgacgaattcatcagagtaccggaatggtcctacatagtggagcgggataatccagctaatgacctctgttacccagggagcctcaatgactatgaagaactgaaacacctgttgagcagaataaatcattttgagaagattctgatcatccccaagagttcctggccaaatcatgaaacatcactaggggtgagcgctgcttgttcataccagggagcgccctcctttttcagaaatgtggtgtggcttatcaaaaagaacgatgcatacccaacaataaagataagctacaataatacaaatcgggaagatctcttgatactgtgggggattcatcattccaacaatgcagaagagcagacaaatctctataaaaacccaaccacctacatttcagttggaacatcaactttaaaccagaggttggtacccaaaatagctactagatctcaagtaaacgggcaacgtggaagaatggacttcttctggacaattttaaaaccagatgatgcaatccatttcgagagtaatggaaatttcattgctccagaatatgcctataaaattgtcaagaagggggactcaacaattatgaaaagtggagtggaatatggccactgcaacaccaaatgtcaaaccccagtaggagcaataaattctagtatgccattccacaacatacatcctctcaccattggggaatgccccaaatacgtgaagtcaaacaagttggtccttgcgactgggctcagaaatagtcctctaagagaaaagaggagaaaaagaggcctgtttggggcgatagcagggtttatagaaggaggatggcagggaatggttgatggttggtatgggtaccaccatagcaatgagcaggggagtgggtacgctgcagacaaagaatccacccaaaaggcaatagatggagttaccaataaggtcaactcaatcattgacaaaatgaacactcaatttgaggcagttggaagggagtttaataacttagaaaggaggatagagaatttgaacaagaaaatggaagacggattcctagatgtctggacctataatgctgaacttctagttctcatggaaaacgagaggactctagatttccatgattcaaatgtcaagaacctttacgacaaagtcagactacagcttagggataatgcaaaggaattgggtaatggctgtttcgaattctatcacaaatgcgataatgaatgtatggaaagtgtgagaaatgggacgtatgactaccctcagtattcagaagaagcaagattaaaaagagaagaaataaacggagtgaaattagaatcaataggaacttaccagatactgtcaatctactcaacagcggcgagttccctagcactggcaatcatgatggctggtctatctttatggatgtgctccaatgggtcgttacagtgcagaatttgcatttag
EPI1957977   atggagaacatagtacttcttcttgcaatagttagccttgttaaaagtgatcagatttgcattggttaccatgcaaacaattcgacagagcaggttgacacgataatggaaaagaacgtcactgttacacatgcccaagacatactggaaaaaacacacaacgggaagctctgtgatttaaatggggtgaagcctctgattttaaaggattgtagtgtagctggatggctcctcggaaacccaatgtgcgacgaattcatcagagtgccggaatggtcctacatagtggagcgggctaatccagctaatgacctctgttacccagggagcctcaatgactatgaagaactgaaacacctgttgagcaggataaatcattttgagaagattctgatcatccccaagagttcctggccaaatcatgagacatcactaggggtgagtgcagcttgtccataccagggagcgccctcctttttcagaaatgtggtgtggcttatcaaaaagaacgatgcatacccaacaataaagataagctacaataataccaatcgggaagatctcttgatactgtgggggattcatcattccaacaatgcagaagagcagacaaatctctataaaaacccaaccacctacatttcagttggaacatcaactttaaaccagaggttggtaccaaaaatagctactagatcccaagtaaacgggcaacgtggaagaatggacttcttctggacaattttaaaaccagatgatgcaatccatttcgagagtaatggaaatttcattgctccagaatatgcatataaaattgtcaagaaaggggactcaacaattatgaaaagtggagtggaatatggccactgcaacaccaaatgtcaaaccccagtaggagcgataaattctagtatgccattccacaacatacatcctctcaccattggggaatgccccaaatacgtgaagtcaaacaagttggtccttgcgactgggctcagaaatagtcctctaagagaaaagagaagaaaaagaggcctgtttggggcgatagcagggtttatagagggaggatggcagggaatggttgatggttggtatgggtaccatcatagcaatgagcaggggagtgggtacgctgcagacaaagaatccacccaaaaggcaatagatggagttaccaataaggtcaactcaatcattgacaaaatgaacactcaatttgaggcagttggaagggagtttaataacttagaaaggaggatagagaatttgaacaagaaaatggaagacggattcctagatgtctggacctataatgctgaacttctagttctcatggaaaacgagaggactctagatttccatgattcaaatgtcaagaacctttacgacaaagtcagactacagcttagggataatgcaaaggagctgggtaatggctgtttcgaattctatcacaaatgcgataatgaatgtatggaaagtgtgagaaatgggacgtatgactaccctcagtattcagaagaagcaagattaaaaagagaagaaataagcggagtgaaattagaatcaataggaacttaccagatactgtcaatttattcaacagcggcgagttccctagcactggcaatcatgatagctggtctatctttatggatgtgctccaatgggtcgttacagtgcagaatttgcatttag
EPI2129911   atggagaacatagtacttcttcttgcaatagttagcctagttaaaagtgatcagatttgcattggttaccatgcaaacaattcgacagagcaggttgacacgataatggaaaagaacgtcactgttacacatgcccaagacatactggagaaaacacacaacgggaagctctgtgatttaaatggggtgaagcctttgattttaaaggattgtagtgtagctggatggctcctcggaaacccaatgtgcgacgaattcatcagagtgccggaatggtcctacatagtggagcgggctaatccagctaatgacctctgttacccagggagcctcaatgactatgaagaactgaaacacctgttgagcagaataaatcattttgagaagattcttatcatccccaagagttcctggccaaatcatgaaacatcactaggggtgagcgcagcttgtccataccagggagcgccctcctttttcagaaatgtggtgtggcttatcaaaaagaacgatgcatacccaacaataaagataagctacaataataccaatcgggaagatctcttgatactgtgggggattcatcattccaacaatgcagaagaacagacaaatctctataaaaacccaaccacctacatttcagttggaacatcaactttaaaccagaggttggtaccaaaaatagctactagatcccaagtaaacgggcaacgtggaagaatggacttcttctggacaattttaaaaccagatgatgcaatccatttcgagagtaatggaaacttcattgctccagaatatgcatataaaattgtcaagaaaggggactcaacaattatgaaaagtggagtggaatatggccactgcaacaccaaatgtcaaaccccagtaggagcgataaattctagtatgccattccacaacatacatcctctcaccattggggaatgccccaaatacgtgaagtcaaacaagttggtccttgcgactgggctcagaaatagtcctctaagagaaaagagaagaaaaagaggcctgtttggggcgatagcagggtttatagagggaggatggcagggaatggttgatggttggtatgggtaccatcatagcaatgagcaggggagtgggtacgctgcagacaaagaatccacccaaaaggcaatagatggagttaccaataaggtcaactcaatcattgacaaaatgaacactcaattcgaggcagttggaagggagtttaataacttagaaaggaggatagagaatttgaacaagaaaatggaagacggattcctagatgtctggacctataatgctgaacttctagttctcatggaaaacgagaggactctagatttccatgattcaaatgtcaagaacctttacgacaaagtcagactacagcttagggataatgcaaaggagctgggtaatggctgtttcgaattctatcacaaatgcgataatgaatgtatggaaagtgtgagaaatgggacgtatgactaccctcattattcagaagaagcaagattaaaaagagaagaaataagcggagtgaaattagaatcaataggaacttaccagatactgtcaatttattcaacagcggcgagttccctagcactggcaatcatgatagctggtctatctttatggatgtgctccaatgggtcgttacagtgcagaatttgcatttag
PQ373751.2   atggagaacatagtactacttcttgcaatagttagccttgttaaaagtgatcagatttgcattggttaccatgcaaacaattcgacagagcaagttgacacgataatggaaaagaacgtcactgttacacatgcccaagacatactggaaaaaacacacaacgggaagctatgcgacctaaatggggtgaagccactgattttaaaggactgcagtgtagctggatggctcctcggaaacccaatgtgcgacgaattcatcagagtgccggaatggtcttacatagtggagcgggctaacccagctaatgacctctgttacccagggagcctcaatgactatgaagaactgaaacayatgttgagcagaataaatcattttgagaagattcagatcattcccaagagttcctggccaaatcatgaaacatcactaggggtgagcgcagcttgtccataccagggggcaccctcctttttcagaaatgtggtgtggcttatcaaaaagaacgatgcatacccaacaataaagataagctacaataatactaatcgggaagatctcttgatactgtgggggattcatcattccaacaatgcagaagagcagacaaatctctacaaaaacccaatcacctacatttcagttggaacatcaactttaaaccagaggttggcaccaaaaatagctactagatcccaagtaaacgggcaacgtggaagaatggacttcttctggacaatcttaaaaccagatgatgcaatccatttcgagagtaacggaaatttcattgctccagaatatgcatacaaaattgttaagaaaggggactcgacaattatgaaaagtggagtggaatatggccattgcaacaccaaatgtcaaaccccagtaggtgcgataaattctagtatgccatttcacaacatacatcctctcaccattggggaatgccccaaatacgtgaaatcaaacaagttggtccttgcgactgggctcagaaatagtcctctaagagaaaagagaagaaaaagaggtctgtttggggcgatagcagggtttatagagggaggatggcagggaatggttgatggttggtatgggtaccatcatagcaatgagcaggggagtgggtacgctgcggacaaagaatccacccaaaaggcaatagatggagttaccaataaggtcaactcaatcattgacaaaatgaacactcaatttgaggcagttggaagggagtttaataacttagaaaggaggatagagaatttaaacaagaaaatggaagacggattcctagatgtctggacatataatgctgaacttctagttctcatggaaaacgagaggactctagatttccatgattcaaatgtcaagaacctttacgacaaagtcagattacagcttagggataatgcaaaggagctgggtaacggctgtttcgaattctatcacaaatgtgataatgaatgtatggaaagtgtgagaaatgggacgtatgactaccctcagtattcagaagaagcaagattaaaaagagaagaaataagcggagtgaaattagaatcagtaggaacttaccagatactgtcaatttattcaacagcggcaagttccctagcactggcaatcatgatggctggtctatctttatggatgtgctccaatgggtcgttacaatgcagaatttgcatttag
EPI2906701   atggagaacatagtacttcttcttgcaatagttagcctagttaaaagtgatcagatttgcattggttaccatgcaaacaattcgacagagcaggttgacacgataatggaaaagaacgtcactgttacacatgcccaagacatactggaaaaaacacacaacgggaagctctgtgatttaaatggggtgaagcctctgattttaaaggattgtagtgtagctggatggctcctcggaaacccaatgtgcgacgaattcatcagagtgccggaatggtcctacatagtggagcgggctaatccagctaatgacctatgttacccagggagactcaatgactatgaagaactgaaacacctgttgagcagaataaatcattttgagaagattcttatcatccccaagagttcctggccaaatcatgaaacatcactaggggtgagcgcagcttgtccataccagggagcgccctcctttttcagaaatgtggtgtggcttatcaaaaagaatgatgcatacccaacaataaagataagctacaataataccaatcgggaagatctcttgatactgtgggggattcatcattccaacaatgcagaagaacaaacaaatctctataaaaacccaaccacctacatttcagttggaacatcaactttaaaccagaggttagtgccaaaaatagctactagatcccaagtaaacgggcaacgtggaagaatggacttcttctggacaattttaaaaccagatgatgcaatccatttcgagagtaatggaaatttcattgctccagaatatgcatataaaattgtcaagaaaggggattcaacaattatgaaaagtggagtggaatatggccactgcaacaccaaatgtcaaaccccagtaggagcgataaattctagtatgccattccacaacatacatcctctcaccattggggaatgccccaaatacgtgaagtcaaacaagttggtccttgcgactgggctcagaaatagtcctctaagagaaaagagaagaaaaagaggcctgtttggggcgatagcagggtttatagagggaggatggcagggaatggttgatggttggtatgggtatcatcatagcaatgagcaggggagtgggtacgctgcagacaaagaatccacccaaaaggcaatagatggagttaccaataaggtcaactcaatcattgacaaaatgaacactcaatttgaggcagttggaagggagtttaataacttagaaaggaggatagagaatttgaacaagaaaatggaagacggattcctagatgtctggacctataatgctgaacttctagttctcatggaaaacgagaggactctagatttccatgattcaaatgtcaagaacctttacgacaaagtcagactacagcttagggataatgcaaaggagctgggtaatggctgtttcgaattctatcacaaatgcgataatggatgtatggaaagtgtgagaaatgggacgtatgactaccctcagtattcagaagaagcaagattaaaaagagaagaaataagcggagtgaaattagaatcaataggaacttaccagatactgtcaatttattcaacagcagcgagttccctagcactggcaatcatgatagctggtctatctttatggatgtgctccaatgggtcgttacagtgcagaatttgcatttag
EPI104876    atggagaaaatagtgcttctttttgcgatagtcagtcttgttaaaagtgatcagatttgcattggttaccatgcaaacaactcaacagagcaggttgacacaataatggaaaagaacgttactgttacacatgcccaagacatactggaaaagacacacaacgggaagctctgcgatctagatggagtgaagcctctaattttgagagattgtagtgtagctggatggctcctcggaaacccaatgtgtgacgaattcatcaatgtgccggaatggtcttacatagtggagaaggccaatccagtcaatgacctctgttacccaggggatttcaatgactatgaagaattgaaacacctattgagcagaataaaccattttgagaaaattcagatcatccccaaaagttcttggtccagtcatgaagcctcattgggagtgagctcagcatgtccataccagggaaagtcctcctttttcagaaatgtggtatggcttatcaaaaagaacaatacatacccaacaataaagaggagctacaataataccaaccaagaagatcttttggtaatgtgggggattcaccatcctaatgatgcggcagagcagacaaagctctatcaaaacccaaccacctatatttccgttgggacatcaacactaaaccagacattggtaccaagaatagctact???????????????????????????????????????????????????????????????????????????????????????????????????????????????????????????????????????????????????????????????????????????????????????????????????????????????????????????????????????????????????????????????????????????????????????????????????????????????????????????????????????????????????????????????????????????????????????????????????????????????????????????????????????????????????????????????????????????????????????????????????????????????????????????????????????????????????????????????????????????????????????????????????????????????????????????????????????????????????????????????????????????????????????????????????????????????????????????????????????????????????????????????????????????????????????????????????????????????????????????????????????????????????????????????????????????????????????????????????????????????????????????????????????????????????????????????????????????????????????????????????????????????????????????????????????????????????
EPI3395044   atggagaacatagtactacttcttgcaatagttagccttgttaaaagtgatcagatttgcattggttaccatgcaaacaattcgacagagcaagttgacacgataatggaaaagaacgtcactgttacacatgcccaagacatactggaaaaaacacacaacgggaagctctgtgatttaaatggggtgaagccactgattttaaaggattgtagtgtagctggatggctcctcggaaatccaatgtgcgacgaattcatcagagtgccggaatggtcctacatagtggagcgggctaacccagctaatgacctctgttacccagggagcctcaatgactatgaagaactgaaacacatgttgagcagaataaatcattttgagaagattcagatcattcccaagagttcctggccaaatcatgaaacatcactaggggtgagcgcagcttgtccataccagggagctccctcctttttcagaaatgtggtgtggcttatcaaaaagaacgatgcatacccaacaataaagataagctacaataatactaatcgggaagatctcttgatactgtgggggattcatcattccaacaatgcagaagaacagacaaatctctacaaaaacccaaccacctacatttcagttggaacatcaactttaaaccagaggttggcaccaaaaatagctactagatcccaagtaaacgggcaacgtggaagaatagacttcttctggacaatcttaaaaccagatgatgcaatccatttcgagagtaacggaaatttcattgctccagaatatgcatacaaaattgtcaagaaaggggactcaacaattatgaaaagtggagtggaatatggccactgcaacaccaaatgtcaaaccccagtaggtgcgataaattctagtatgccattccacaacatacatcctctcaccattggggaatgccccaaatacgtgaagtcaaacaagttggtccttgcgactgggctcagaaatagtcctctaagagaaaagagaaaaaaaagaggtctgtttggggcgatagcagggtttatagagggaggatggcagggaatggttgatggttggtatggataccatcatagcaatgagcaggggagtgggtacgctgcggacaaagaatccacccaaaaggcaatagatggagttaccaataaggtcaactcaatcattgacaaaatgaacactcaatttgaggcagttggaagggagtttaataatttagaaaggaggatagagaatttgaacaagaaaatggaagacggattcctagatgtctggacctataatgctgaacttctagttctcatggaaaacgagaggactctagatttccatgattcaaatgtcaagaacctttacgacaaagtcagattacagcttagggataatgcaaaggagctgggtaacggctgtttcgaattctatcacaaatgtgataatgaatgtatggaaagtgtgagaaatgggacgtattactaccctcagtattcagaagaagcaagattaaaaagagaagaaataagcggagtgaaattagaatcagtaggaacttaccagatactgtcaatttattcaacagcggcaagttccctagcactggcaatcatgatggctggtctatctttatggatgtgctccaatgggtcgttacaatgcagaatttgcatttag
EPI2613662   atggagaacatagtactacttcttgcaatagttagccttgttaaaagtgaccagatttgcattggttaccatgcaaacaattcgacagagcaagttgacacgataatggaaaagaatgtcactgttacacatgcccaagacatactggaaaaaacacacaacgggaagctctgtgatttaaatggggtgaaaccactgattttaaaggattgtagtgtagctggatggctcctcggaaacccaatgtgcgacgaattcatcagagtgccggaatggtcctacatagtggagcgggctaacccagctaatgacctctgttacccagggagcctcaatgactatgaagaactgaaacacatgttgagcagaataaatcattttgagaaaattctgatcattcccaagagttcctggccaaatcatgaaacatcactaggggtgagcgcagcttgtccataccagggagcgccctcctttttcagaaatgtggtgtggcttatcaaaaagaacgatgcatacccaacaataaagataagctacaataatactaatcgggaagatctcttgatactgtgggggattcatcattccaacaatgcagaagagcagacaaatctctacaaaaacccaaccacctacatttcagttggaacatcaactttaaaccagaggttggcaccaaaaatagctactagatcccaagtaaatgggcaacgtggaagaatggacttcttctggacaatcttaaaaccagatgatgcaatccatttcgagagtaacggaaatttcattgctccagaatatgcatacaaaattgtcaagaaaggggactcaacaattatgaaaagtgaagtggaatatggccactgcaacaccaaatgtcaaaccccagtaggtgcgataaattctagtatgccattccacaacatacatcctctcaccattggggaatgccccaaatacgtgaagtcaaacaagttggtccttgcgactgggctcagaaatagtcctctaagagaaaagagaagaaaaagaggtctgtttggggcgatagcagggtttatagagggaggatggcagggaatggttgatggttggtatgggtaccatcatagcaatgagcaggggagtgggtacgctgcggacaaagaatccacccaaaaggcaatagatggagttaccaataaggtcaactcaatcattgacaaaatgaacacccaatttgaggcagttggaagggagtttaataacttagaaaggaggatagagaatttgaacaagaaaatggaagacggattcctagatgtctggacctataatgctgaacttctagttctcatggaaaacgagaggactctagatttccatgattcaaatgtcaagaacctttacgacaaagtcagattacagcttagggataatgcaaaggagctgggtaacggctgtttcgaattctatcacaaatgtgataatgaatgtatggaaagtgtgagaaatgggacgtatgactaccctcagtattcagaagaagcaagattaaaaagagaagaaataagcggagtgaaattagaatcagtaggaacttaccagatactgtcaatttattcaactgcggcaagttccctagcactggcaatcatgatggctggtctatctttatggatgtgctccaatgggtcgttacaatgcagaatttgcatttag
EPI2071344   atggagaacatagtacttcttcttgcaacagttagccttgttaaaagtgatcagatttgcattggttaccatgcaaacaattcgacagagcaggttgacacgataatggaaaagaacgtcactgttacacatgcccaagacatactggaaaaaacacacaacgggaagctctgtgatttaaatggggtgaagcctctgattttaaaggattgtagtgtagctggatggctcctcggaaacccaatgtgcgacgaattcatcagagtgccggaatggtcctacatagtggagcgggctaatccagtcaatgacctctgttacccagggagcctcaatgactatgaagaactgaaacacctgttgagcagaataaatcattttgagaagattctgatcatccccaagagttcctggccaaatcatgaaacatcactaggggtgagcgcagcttgtccataccagggagcgccctcctttttcagaaatgtgttgtggcttatcaaaaagaacgatgcatacccaacaataaagataagctacaataataccaatcgggaagatctcttgatattgtgggggattcatcattccaacaatgcagaagagcagacaaatctctataaaaacccaaccacctacatttcagttggaacatcaactttaaaccagaggttggtaccaaaaatagctactagatcccaagtaaacgggcaacgtggaagaatggacttcttctggacaattttaaaaccagatgatgcaatccatttcgagagtaatggaaatttcattgcaccagaatatgcatataaaattgtcaagaaaggggactcaacaattatgaaaagtggagtggaatatggccactgcaacaccaaatgtcaaaccccagtaggagcgataaattctagtatgccattccacaacatacatcctctcaccattggggaatgccccaaatacgtgaagtcaaacaagttggtccttgcgactgggctcagaaatagtcctctaagagaaaagagaagaaaaagaggcctgtttggggcgatagcagggtttatagagggaggatggcagggaatggttgatggttggtatgggtaccatcatagcaatgagcaggggagtgggtacgctgcagacaaagaatccacccaaaaggcaatagatggagttaccaataaggtcaactcaatcattgacaaaatgaacactcaatttgaggcagttggaagggagtttaataacttagaaaggaggatagagaatttgaacaagaaaatggaagatggattcctagatgtctggacctataatgctgaacttctagttctcatggaaaacgagaggactctagatttccatgattcaaatgtcaagaacctttacgacaaagtcagactacagcttagggacaatgcaaaggagctgggtaatggctgtttcgaattctatcacaaatgcgataatgaatgtatggaaagtgtgagaaatgggacgtatgactaccctcagtattcagaagaagcaagattaaaaagagaagaaataagcggagtgaaattagaatcaataggaacttaccagatactgtcaatttattcaacagcggcgagttccctagcactggcaatcatgatagctggtctatctttatggatgtgctccaatgggtcgttacagtgcagaatttgcatttag
EPI3312746   atggagaacatagtactacttcttgcaatagttagccttgttaaaagtgatcagatttgcattggttaccatgcaaacaattcgacagagcaagttgacacgataatggaaaagaacgtcactgttacacatgcccaagacatactggaaaaaacacacaacgggaagctctgtgatctaaatggggtgaagcctctgattttaaaggattgtagtgtagctggatggctcctcggaaacccaatgtgcgacgaattcatcagagtgccggaatggtcctacatagtggagcgggctaacccagctaatgacctctgttacccagggagcctcaatgactatgaggaactgaaacacatgttgagcagaataaatcattttgagaagattctgatcatccccaagagttcctggccaaatcatgaaacatcactaggggtgagcgcagcttgtccataccagggagcgccctcctttttcagaaatgtggtgtggcttatcaagaagaacgatgcatacccaacaataaagataagctacaataataccaatcgggaagatctcttgatactgtgggggattcatcactccaacaatgcagaagagcagacaaatctctacaaaaacccaaccacctacatttcagttggaacatcaactttaaaccagaggttggcaccaaaaatagctactagatcccaagtaaacgggcaacgtggaagaatggacttcttctggacaatcttaaaaccagatgatgcaatccatttcgagagtaatggaaatttcattgctccagaatatgcatacaaaattgtcaagaaaggggactcaacaattatgaaaagtggagtggaatatggccactgcaacaccaaatgtcaaaccccagtaggtgcgataaattctagtatgccattccacaacatacatcctctcaccattggggaatgccccaaatacgtgaagtcaaacaagttggtccttgcgactgggctcagaaatagtcccctaagagaaaagagaagaaaaagaggcctgtttggggcgatagcagggtttatagagggaggatggcagggaatggttgatggttggtatgggtaccatcatagcaatgagcaggggagtgggtacgctgcggacaaagaatccacccaaaaggcaatagatggagttaccaataaggtcaactcaatcattgacaaaatgaacactcaatttgaggcagttggaagggagtttaataacttagaaaggaggatagagaatttgaacaagaaaatggaagacggattcctagatgtctggacctataatgctgaacttctagttctcatggaaaacgagaggactctagatttccatgattcaaatgtcaagaacctttatgacaaagtcagattacagcttagggataatgcaaaggagctgggtaacggctgtttcgaattctatcacaaatgtgataatgaatgtatggaaagtgtgaaaaatgggacgtatgactaccctcagtattcagaagaagcaagattaaaaagagaagaaataagcggagtgaaattagaatcaataggaacttaccagatactgtcaatttattcaacagcggcaagttccctagcactggcaatcatgatggctggtctatctttatggatgtgctccaatgggtcgttacagtgcagaatttgcatttag
EPI3648927   atggagaacatagtactacttcttgcaatagttagccttgttaaaagtgatcagatttgcattggttaccatgcaaacaattcgacagagcaagttgacacrataatggaaaagaacgtcactgttacacatgcccaagacatactggaaaaaacacacaacgggaagctatgcgacctaaatggggtgaagccactgattttaaaggactgcagtgtagctggatggctcctcggaaacccaatgtgcgacgaattcatcagagtgccggaatggtcttacatagtggagcgggctaacccagcyaatgrcctctgttacccagggagcctcaatgactatgaagaactgaaacacatgttgagcagaataaatcattttgagaagattcagatcattcccaagagttcctggccaaatcatgaaacatcactaggggtgagcgcagcttgtccataccagggagcaccctcctttttcagaaatgtggtgtggcttatcaaaaagaacgatgcatacccaacaataaagataagctacaataatactaatcgggaagatctcttgatactgtgggggattcatcattccaacaatgcagaagagcagacaaatctctacaaaaacccaatcacctacatttcagttggaacatcaactttaaaccagaggttrgcaccaaaaatagctactagatcccaagtaaacgggcaacgtggaagaatggacttcttctggacaatcttaaaaccagatgatgcaatccatttcgagagtaacggaaatttcattgctccagaatatgcatacaaaattgttaagaaaggggactcgacaattatgaaaagtggagtggaatatggccattgcaacaccaaatgtcaaaccccagtaggtgcgataaattctagtatgccatttcacaacatacatcctctcaccattggggaatgccccaaatacgtgaaatcaaacaagttggtccttgcgactgggctcagraatartcctctaagagaaaagagaagaaaaagaggtctgtttggggcgatagcagggtttatagagggaggatggcagggaatggttgatggttggtatgggtaccatcatagcaatgagcaggggagtgggtacgctgcggacaaagaatccacccaaaaggcaatagatggagttaccaataaggtcaactcaatcattgacaaaatgaacactcaatttgaggcagttggaagggagtttaataacttagaaaggaggatagagaatttgaacaagaaaatggaagacggattcctagatgtctggacatataatgctgaacttctagttctcatggaaaacgagaggactctagatttccatgattcaaatgtcaagaacctttacgacaaagtcagattacagcttagggataatgcaaaggagctgggtaacggctgtttcgaattctatcacaaatgtgataatgaatgtatggaaagtgtgagaaatgggacgtatgactaccctcagtattcagaagaagcaagattaaaaagagaagaaataagcggagtgaaattagaatcagtaggaacttaccagatactgtcaatttattcaacagcggcaagttccctagcactggcaatcatgatggctggtctatctttatggatgtgctccaatgggtcgttacaatgcagaatttgcatttag
EPI1930043   atggagaacatagtacttcttcttgcaatagttagccttgttaaaagtgatcagatttgcattggttaccatgcaaacaattcgacagagaaggttgacacgataatggaaaagaacgtcactgttacacatgcccaagacatactggaaaaaacacacaacgggaagctctgtgatttaaatggggtgaagcctctgattttaaaggattgtagtgtagctggatggctcctcggaaacccaatgtgcgacgaattcatcagagtgccggaatggtcctacatagtggagcgggctaatccagctaatgacctctgttacccagggagcctcaatgactatgaagaactgaaacacctgttgagcagaataaaccattttgagaagattctgatcatccccaagagttcctggccaaatcatgaaacatcactaggggtgagcgcagcttgtccataccagggagcgccctcctttttcagaaatgtggtgtggcttatcaaaaagaacgatgcatacccaacaataaagataagctacaataataccaatcgggaagatctcttgatactgtgggggattcatcattccaacaatgcagaagaacagacaaatctctataaaaacccaaccacctacatttcagttggaacatcaactttaaaccagaggttggtaccaaaaatagctactagatcccaagtaaacgggcaacgtggaagaatggacttcttctggacaattttaaaaccagatgatgcaatccatttcgagagtaatggaaatttcattgctccagaatatgcatataaaattgtcaagaaaggggactcaacaattatgaaaagtggagtggaatatggccactgcaacaccaaatgtcaaaccccagtaggagcgataaattctagtatgccattccacaacatacatcctctcaccattggggaatgccccaaatacgtgaaatcaaacaagttggtccttgcgactgggctcagaaatagtcctctaagagaaaagagaagaaaaagaggcctgtttggggcgatagcagggtttatagagggaggatggcagggaatggttgatggttggtatgggtaccatcatagcaatgagcaggggagtgggtacgctgcagacaaagaatccacccaaaaggcaatagatggagttaccaataaggtcaactcaatcattgacaaaatgaacactcaatttgaggcagttggaagggagtttaataacttagaaaggaggatagagaatttgaacaagaaaatggaagacggattcctagatgtctggacctataatgctgaacttctagttctcatggaaaacgagaggactctagatttccatgattcaaatgtcaagaacctttacgacaaagtcagactacagcttagggataatgcaaaggaactgggtaatggctgtttcgaattctatcacaaatgcgataatgaatgtatggaaagtgtgagaaatgggacgtatgactaccctcagtattcagaagaagcaagattaaaaagagaagaaataagcggagtgaaattagaatcaataggaacttaccagatactgtcaatttattcaacagcggcgagttccctagcactggcaatcatgatagctggtctatctttatggatgtgctccaatgggtcgttacagtgcagaatttgcatttag
EPI3194415   atggagaacataatacttcttcttgcaatagttagccttgttaaaagtgatcagatttgcattggttaccatgcaaacaattcgacagagcaggttgacacgataatggaaaagaacgtcaccgttacacatgcccaagacatactggaaaaaacacacaacgggaagctctgtgatttaaatggggtgaagcctctgattttaaaggattgtagtgtagctggatggctcctcggaaacccaatgtgcgacgaattcatcagagtaccggaatggtcctacatagtggagcgggataatccagctaatgacctctgttacccagggagcctcaatgactatgaagaactgaaacacttgttgagcagaataaatcattttgagaagattctgatcatccccaagagttcctggccaaatcatgaaacatcactaggggtgagcgctgcttgttcataccagggagcgccctcctttttcagaaatgtggtgtggctcatcaaaaagaacgatgcatacccaacaataaagataagctacaataatacaaatcgggaagatctcttgatactgtgggggattcatcattccaacaatgcagaagagcagacaaatctctataaaaacccaaccacctacatttcagttggaacatcaactttaaaccagaggttggtacccaaaatagctactagatctcaagtaaacgggcaacgtggaagaatggacttcttctggacaattttaaaaccagatgatgcaatccatttcgagagtaatggaaatttcattgctccagaatatgcctataaaattgtcaagaagggggactcaacaattatgaaaagtggagtggaatatggccactgcaacaccaaatgtcaaaccccagtaggagcgataaattctagtatgccattccacaacatacatcctctcaccattggggaatgccccaaatacgtgaagtctaacaagttggtccttgcgactgggctcagaaatagtcctctaagagaaaagaggagaaaaagaggcctgtttggggcgatagcagggtttatagaaggaggatggcagggaatggttgatggttggtatgggtaccaccatagcaatgagcaggggagtgggtacgctgcagacaaagaatccacccaaaaggcaatagatggagttaccaataaggtcaactcaatcattgacaaaatgaacactcaatttgaggcagttggaagggagtttaataacttagaaaggaggatagagaatttgaacaagaaaatggaagacggattcctagatgtctggacctataatgctgaacttctagttctcatggaaaacgagaggactctagatttccatgattcaaatgtcaagaacctttacgacaaagtcagactacagcttagggataatgcaaaggaattgggtaatggctgtttcgaattctatcacaaatgcgataatgaatgtatggaaagtgtgagaaatgggacgtatgactaccctcagtattcagaagaagcaagattaaaaagagaagaaataaacggagtgaaattagaatcaataggaacttaccagatactgtcaatttactcaacagcggcgagttccctagcactggcaatcatgatggctggtctatctttatggatgtgctccaatgggtcgttacagtgcagaatttgcatttag
EPI2306597   atggagaacatagtactccttcttgcaacagttagccttgttaaaagtgatcagatttgcattggttaccatgcaaacaattcgacagagcaggttgacacgataatggaaaagaacgtcactgttacacatgcccaagacatactggaaaaaacacacaacgggaagctctgtgatttaaatggggtgaagcctctgattttaaaggattgtagtgtagctggatggctcctcggaaacccaatgtgcgacgaattcatcagagtgccggaatggtcctacatagtggagcgggctaatccagccaatgacctctgttacccagggagcctcaatgactatgaagaactgaaacacctgttgagcagaataaatcattttgagaagattctgatcatccccaagagttcctggccaaatcatgaaacatcactaggggtgagcgcagcttgtccataccagggagcgccctcctttttcagaaatgtggtgtggcttatcaaaaagaacgatgcgtacccaacaataaagataagctacaataataccaatcgggaagatctcttgatactgtgggggattcatcattccaacaatgcagaagagcagacaaatctctataaaaacccaaccacctacatttcagttggaacatcaactttaaaccagaagttggcacccaaaatagctactagatcccaagtaaacgggcaacgtggaagaatggacttcttctggacaattttaaaaccagatgatgcaatccatttcgagagtaatggaaatttcattgcaccagaatatgcatataaaattgtcaagaaaggggactcaacaattatgaaaagtggagtggaatatggccactgcaacaccaaatgtcaaaccccagtaggagcgataaattctagtatgccattccacaacatacatcctctcaccattggggaatgccccaaatacgtgaagtcaaacaagttggtccttgcgactgggctcagaaatagtcctctaagagaaaagagaagaaaaagaggcctgtttggggcgatagcagggtttatagagggaggatggcagggaatggttgatggttggtatgggtaccatcatagcaatgagcaggggagtgggtacgctgcagacaaagaatccacccaaaaggcaatagatggagttaccaataaggtcaactcaatcattgacaaaatgaacactcaatttgaggcagttggaagggagtttaataacttagaaaggaggatagagaatttgaacaagaaaatggaagacggattcctagatgtctggacctataatgctgaacttctagttctcatggaaaacgagaggactctagatttccatgattcaaatgtcaagaacctttacgacaaagtcagactacagcttagggataatgcaaaggagctgggtaatggctgtttcgaattctatcacaaatgcgataatgaatgtatggaaagtgtgagaaatgggacgtatgactaccctcagtattcagaagaagcaagattaaaaagagaagaaataagcggagtgaaattagaatcaataggaacttaccagatactgtcaatttattcaacagcggcgagttccctagcactggcaatcatgatagctggtctatctttatggatgtgctccaatgggtcgttacagtgcagaatttgcatttag
EPI1957969   atggagaacatagtacttcttcttgtaacagttagccttgttaaaagtgatcagatttgcattggttaccatgcaaacaattcgacagagcaggttgacacgataatggaaaagaacgtcactgttacacatgcccaagacatactggaaaaaacacacaacgggaagctctgtgatttaaatggggtgaagcctctgattttaaaggattgtagtgtagctggatggctcctcggaaacccaatgtgcgacgaattcatcagagtgccggaatggtcctacatagtggagcgggctaatccagccaatgacctctgttacccagggagcctcaatgactatgaagaactgaaacacctgttgagcagaataaatcattttgagaagattctgatcatccccaagagttcctggccaaatcatgaaacatcactaggggtgagcgcagcttgtccataccagggagcgccctcctttttcagaaatgtggtgtggcttatcaaaaagaacgatgcatacccaacaataaagataagctacaataataccaatcgggaagatctcttgatactgtgggggattcatcattccaacaatgcagaagagcagacaaatctctataaaaacccaaccacctacatttcagttggaacatcaactttaaaccagaggttggtaccaaaaatagctactagatcccaagtaaacgggcaacgtggaagaatggacttcttctggacaattttaaaaccagatgatgcaatccatttcgaaagtaatggaaatttcattgcaccagaatatgcatataaaattgtcaagaaaggggactcaacaattatgaaaagtggagtggaatatggccactgcaacaccaaatgtcaaaccccagtaggagctataaattctagtatgccattccacaacatacatcctctcaccattggggaatgccccaaatacgtgaagtcaaacaagttggtccttgcgactgggctcagaaatagtcctctaagagaaaagagaagaaaaagaggcctgtttggggcgatagcagggtttatagagggaggatggcagggaatggttgatggttggtatgggtaccatcatagcaatgagcaggggagtgggtacgctgcagacaaagaatccacccaaaaggcaatagatggagttaccaataaggtcaactcaatcattgacaaaatgaacactcaatttgaggcagttggaagggagtttaataacttagaaaggaggatagagaatttgaacaagaaaatggaagacggattcctagatgtctggacctataatgctgaacttctagttctcatggaaaacgagaggactctagatttccatgattcaaatgtcaagaacctttacgacaaagtcagactacagcttagggataatgcaaaggagctgggtaatggctgttttgaattctatcacaaatgcgataatgaatgtatggaaagtgtgagaaatgggacgtatgactaccctcagtattcagaagaagcaagattaaaaagagaagaaataagcggagtgaaattagaatcaataggaacttaccagatactgtcaatttattcaacagcggcgagttccctagcactggcaatcatgatagctggtctatctttatggatgtgctccaatgggtcgttacagtgcagaatttgcatttag
EPI2129903   atggagaacatagtacttcttcttgcaatagttagcctagttaaaagtgatcagatttgcattggttaccatgcaaacaattcgacagagcaggttgacacgataatggaaaagaacgtcactgttacacatgcccaagacatactggagaaaacacacaacgggaagctctgtgatttaaatggggtgaagcctttgattttaaaggattgtagtgtagctggatggctcctcggaaacccaatgtgcgacgaattcatcagagtgccggaatggtcctacatagtggagcgggctaatccagctaatgacctctgttacccagggagcctcaatgactatgaagaactgaaacacctgttgagcagaataaatcattttgagaagattcttatcatccccaagagttcctggccaaatcatgaaacatcactaggggtgagcgcagcttgtccataccagggagcgccctcctttttcagaaatgtggtgtggcttatcaaaaagaacgatgcatacccaacaataaagataagctacaataataccaatcgggaagatctcttgatactgtgggggattcatcattccaacaatgcagaagaacagacaaatctctataaaaacccaaccacctacatttcagttggaacatcaactttaaaccagaggttggtaccaaaaatagctactagatcccaagtaaacgggcaacgtggaagaatggacttcttctggacaattttaaaaccagatgatgcaatccatttcgagagtaatggaaacttcattgctccagaatatgcatataaaattgtcaagaaaggggactcaacaattatgaaaagtggagtggaatatggccactgcaacaccaaatgtcaaaccccagtaggagcgataaattctagtatgccattccacaacatacatcctctcaccattggggaatgccccaaatacgtgaagtcaaacaagttggtccttgcgactgggctcagaaatagtcctctaagagaaaagagaagaaaaagaggcctgtttggggcgatagcagggtttatagagggaggatggcagggaatggttgatggttggtatgggtaccatcatagcaatgagcaggggagtgggtacgctgcagacaaagaatccacccaaaaggcaatagatggagttaccaataaggtcaactcaatcattgacaaaatgaacactcaattcgaggcagttggaagggagtttaataacttagaaaggaggatagagaatttgaacaagaaaatggaagacggattcctagatgtctggacctataatgctgaacttctagttctcatggaaaacgagaggactctagatttccatgattcaaatgtcaagaacctttacgacaaagtcagactacagcttagggataatgcaaaggagctgggtaatggctgtttcgaattctatcacaaatgcgataatgaatgtatggaaagtgtgagaaatgggacgtatgactaccctcattattcagaagaagcaagattaaaaagagaagaaataagcggagtgaaattagaatcaataggaacttaccagatactgtcaatttattcaacagcggcgagttccctagcactggcaatcatgatagctggtctatctttatggatgtgctccaatgggtcgttacagtgcagaatttgcatttag
EPI2069030   atggagaacatagtacttcttcttgcaacagttagccttgttaaaagtgatcagatttgcattggttaccatgcaaacaactcgacagagcaggttgacacgataatggaaaagaacgtcactgttacacatgcccaagacatactggaaaaaacacacaacgggaagctctgtgatttaaatggggtgaagcctctgattttaagggattgtagtgtagctggatggctcctcggaaacccaatgtgcgacgaattcatcagagtgccggaatggtcctacatagtggagcgggctaatccagccaatgacctctgttacccagggagcctcaatgactatgaagaactgaaacacctgttgagcagaataaatcattttgagaagattctgatcatccccaagagttcctggccaaatcatgaaacatcactaggggtgagcgcagcttgtccataccagggagcgccctcctttttcagaaatgtgttgtggcttatcaaaaagaacgatgcatacccaacaataaagataagctacaataataccaatcgggaagatctcttgatactgtgggggattcatcattccaacaatgcaaaagagcagacaaatctctataaaaacccaaccacctacatttcagttggaacatcaactttaaaccagaggttggtaccaaaaatagctactagatcccaagtaaacgggcaacgtggaagaatggacttcttctggacaattttaaaaccagatgatgcaatccatttcgagagtaatggaaatttcattgcaccagaatatgcatataaaattgtcaagaaaggggactcaacaattatgaaaagtggagtggaatatggccactgcaacaccaaatgccaaaccccagtaggagcgataaattctagtatgccattccacaacatacatcctctcaccattggggaatgccccaaatacgtgaagtcaaacaagttggtccttgcgactgggctcagaaatagtcctctaagagaaaagagaagaaaaagaggcctgtttggggcgatagcagggtttatagagggaggatggcagggaatggttgatggttggtatgggtaccatcatagcaatgagcaggggagtgggtacgctgcagacaaagaatccacccaaaaggcaatagatggagttaccaataaggtcaactcaatcattgacaaaatgaacactcaatttgaggcagttggaagggagtttaataacttagaaaggaggatagagaatttgaacaagaaaatggaagacggattcctagatgtctggacctataatgctgaacttctagttctcatggaaaacgagaggactctagatttccatgattcaaatgtcaagaacctttacgacaaagtcagactacagcttagggacaatgcaaaggagctgggtaatggctgtttcgaattctatcacaaatgcgataatgaatgtatggaaagtgtgagaaatgggacgtatgactaccctcagtattcagaagaagcaagattaaaaagagaagaaataagcggagtgaaattagaatcaataggaacttaccagatactgtcaatttattcaacagcggcgagttccctagcactggcaatcatgatagctggtctatctttatggatgtgctccaatgggtcgttacagtgcagaatttgcatttag
EPI2332833   atggagaacatagtacttcttcttgcaacagttagccttgttaaaagtgatcagatttgcattggttaccatgcaaacaattcgacagagcaggttgacacgataatggaaaagaacgtcactgttacacatgcccaagacatactggaaaaaacacacaacgggaagctctgtgatttaaatggggtgaagcctctgattttaaaggattgtagtgtagctggatggctcctcggaaacccaatgtgcgacgaattcatcagagtgccggaatggtcctacatagtggagcgggctaatccagccaatgacctctgttacccagggagcctcaatgactatgaagaactgaaacacctgttgagcagaataaatcattttgagaagattctgatcatccccaagagttcctggccaaatcatgaaacatcactaggggtgagcgcagcttgtccataccagggagcgccctcctttttcagaaatgtggtgtggcttatcaaaaagaacgatgcatacccaacaataaagataagctacaataataccaatcgggaagatctcttgatactgtgggggattcatcattccaacaatgcagaagagcagacaaatctctataaaaacccaaccacctacatttcagttggaacatcaactttaaaccagaggttggtaccaaaaatagctactagatcccaagtaaacgggcaacgtggaagaatggacttcttctggacaattttaaaaccagatgatgcaatccatttcgagagtaatggaaatttcattgcaccagaatatgcatataaaattgtcaagaaaggggactcaacaattatgaaaagtggagtggaatatggccactgcaacaccaaatgtcaaaccccagtaggagcgataaattctagtatgccattccacaacatacatcctctcaccattggggaatgccccaaatacgtgaagtcaaacaagttggtccttgcgactgggctcagaaatagtcctctaagagaaaagagaagaaaaagaggcctgtttggggcgatagcagggtttatagagggaggatggcagggaatggttgatggttggtatgggtaccatcatagcaatgagcaggggagtgggtacgctgcagacaaagaatccacccaaaaggcaatagatggagttaccaataaggtcaactcaatcattgacaaaatgaacactcaatttgaggcagttggaagggagtttaataacttagaaaggaggatagagaatttgaacaagaaaatggaagacggattcctagatgtctggacctataatgctgaacttctagttcttatggaaaacgagaggactctagatttccatgattcaaatgtcaagaacctttacgacaaagtcagactacagcttagggacaatgcaaaggagctgggtaatggctgtttcgaattctatcacaaatgcgataatgaatgtatggaaagtgtgagaaatgggacgtatgactaccctcagtattcagaagaagcaagattaaaaagagaagaaataagcggagtgaaattagaatcaataggaacttaccagatactgtcaatttattcaacagcggcgagttccctagcactggcaatcatgatagctggtctatctttatggatgtgctccaatgggtcgttacagtgcagaatttgcatttag
EPI1957961   atggagaacatagtacttcttcttgcaacagttagccttgttaaaagtgatcagatttgcattggttaccatgcaaacaattcgacagagcaggttgacacgataatggaaaagaacgtcactgttacacatgcccaagacatactggaaaaaacacacaacgggaagctctgtgatttaaatggggtgaagcctctgattttaaaggattgtagtgtagctggatggctcctcggaaacccaatgtgcgacgaattcatcagagtgccggaatggtcctacatagtggagcgggctaatccagccaatgacctctgttacccagggagcctcaatgactatgaagaactgaaacacctgttgagcagaataaatcattttgagaagattctgatcatccccaagagttcctggccaaatcatgaaacatcactaggggtgagcgcagcttgtccataccagggagcgccctcctttttcagaaatgtggtgtggcttatcaaaaagaacgatgcatacccaacaataaagataagctacaataataccaatcgggaagatctcttgatactgtgggggattcatcattccaacaatgcagaagagcagacaaatctctataaaaacccaaccacctacatttcagttggaacatcaactttaaaccagaggttggtaccaaaaatagctactagatcccaagtaaacgggcaacgtggaagaatggacttcttctggacaattttaaaaccagatgatgcaatccatttcgaaagtaatggaaatttcattgcaccagaatatgcatataaaattgtcaagaaaggggactcaacaattatgaaaagtggagtggaatatggccactgcaacaccaaatgtcaaaccccagtaggagcgataaattctagtatgccattccacaacatacatcctctcaccattggggaatgccccaaatacgtgaagtcaaacaagttggtccttgcgactgggctcagaaatagtcctctaagagaaaagagaagaaaaagaggcctgtttggggcgatagcagggtttatagagggaggatggcagggaatggttgatggttggtatgggtaccatcatagcaatgagcaggggagtgggtacgctgcagacaaagaatccacccaaaaggcaatagatggagttaccaataaggtcaactcaatcattgacaaaatgaacactcaatttgaggcagttggaagggagtttaataacttagaaaggaggatagagaatttgaacaagaaaatggaagacggattcctagatgtctggacctataatgctgaacttctagttctcatggaaaacgagaggactctagatttccatgattcaaatgtcaagaacctttacgacaaagtcagactacagcttagggataatgcaaaggagctgggtaatggctgttttgaattctatcacaaatgcgataatgaatgtatggaaagtgtgagaaatgggacgtatgactaccctcagtattcagaagaagcaagattaaaaagagaagaaataagcggagtgaaattagaatcaataggaacttaccagatactgtcaatttattcaacagcggcgagttccctagcactggcaatcatgatagctggtctatctttatggatgtgctccaatgggtcgttacagtgcagaatttgcatttag
EPI2744854   atggagagcatagtatttcttcttgcaatagttagccttgttaaaagtgatcagatttgcattggttaccatgcaaataattcgacagagcaggttgacacgataatggaaaagaacgtcactgttacacatgcccaagacatactggaaaaaacacacaacgggaagctctgtgatttaaatggggtgaaacctctgattttaaaggattgtagtgtagctggatggctcctcggaaacccaatgtgcgacgaattcatcagagtgccggaatggtcctacatagtggagcgagctaatccagctaatgacctctgttacccagggagcctcaatgactatgaagaactgaaacacctgttgagcagaataaatcattttgaaaagattcttatcatccccaaaagttcctggccaaatcatgaaacatcactaggggtgagcgcagcttgtccataccagggagcgccctcctttttcagaaatgtggtgtggcttatcaaaaagaacgatgcatacccaacaataaagataagctacaataataccaatcgggaagatctcttgatactgtgggggattcatcattccaacaatgcagaagaacagacaaatctctataaaaacccaaccacctacatttcagttggaacatcaactttaaaccagaggttggtaccaaaaatagctactagatcccaagtaaacgggcaacgtggaagaatggacttcttctggacaattttaaaaccagatgatgcaatccatttcgagagtaatggaaatttcattgctccagaatatgcatataaaattgtcaagaaaggggactcaacaattatgaaaagtggagtggaatatggccactgcaacaccaaatgtcaaaccccagtaggagcgataaattctagtatgccattccacaacatacatcctcttaccattggggaatgccccaaatacgtgaaatcaaacaagttggtccttgctactgggctcagaaatagtcctctaagagaaaagagaagaaaaagaggcctgtttggggcgatagcaggatttatagagggaggatggcagggaatggttgatggttggtatgggtaccatcatagcaatgagcaggggagtgggtacgctgcagacaaagaatccacccaaaaggcaatagatggagttaccaataaggtcaactcaatcattgacaaaatgaacactcaatttgaggcagttggaagggagtttaataacttagaaaggaggatagagaatttgaacaagaaaatggaagacggattcctagatgtctggacctataatgctgaacttctagttctcatggaaaacgagaggactctagatttccatgattcaaatgtcaagaacctttacgacaaagtaagactacagcttagggataatgcaaaggagcttggtaatggctgtttcgaattctatcacaaatgcgataatgaatgtatggaaagtgtgagaaatgggacgtatgactaccctcagtattcagaagaagcaagattgaaaagagaagaaataagcggagtgaaattagaatctataggaacttaccagatactgtcaatttattcaacagcggcgagttccctagcactggcaatcatgatagctggtctatctttatggatgtgctccaatgggtcgttacagtgcagaatttgcatttag
EPI3395036   atggagaacatagtactacttcttgcaatagttagccttgttaagagtgatcagatttgcattggttaccatgcaaacaattcgacagagcaagttgacacgataatggaaaagaacgtcactgttacacatgcccaagacatactggaaaaaacacacaacgggaaactctgtgatttaaatggggtgaagccactgattttaaaggattgtagtgtagctggatggctcctcggaaacccaatgtgcgacgaattcatcagagtgccggaatggtcctacatagtggagcgggctaacccagctaatgacctctgttacccagggagcctcaatgactatgaagaactgaaacacatgttgagcagaataaatcattttgagaagattcagatcattcccaagagttcctggccaaatcatgaaacatcactaggggtgagcgcagcttgtccataccagggagcgccctcctttttcagaaatgtggtgtggcttatcaaaaagaacgatgcatacccaacaataaagataagctacaataatactaatcgggaagatctcttgatactgtgggggatccatcattccaacaatgcagaagaacagacaaatctctacaaaaacccaaccacctacatttcagatggaacatcaactttaaaccagaggttggcaccaaaaatagctactagatcccaagtaaacgggcaacgtggaagaatggacttcttctggacaatcttaaaaccagatgatgcaatccatttcgagagtaatggaaatttcattgctccagaatatgcatacaaaattgtcaagaaaggggactcaacaattatgaaaagtggagtggaatatggccactgcaacaccaaatgtcaaaccccagtaggtgcgataaattctagtatgccattccacaacatacatcctctcaccattggggaatgccccaaatacgtgaagtcaaacaagttggtacttgcgactgggctcagaaatagtcctctaagagaaaagagaagaaaaagaggtctgtttggggcgatagcagggtttatagagggaggatggcagggaatggttgatggttggtatggataccatcatagcaatgagcaggggagtgggtacgctgcggacaaagaatccacccaaaaggcaatagatggagttaccaataaggtcaactcaatcattgacaaaatgaacactcaatttgaggcagttggaagggagtttaataacttagaaaggaggatagaaaatttgaacaagaaaatggaagacggattcctagatgtctggacctataatgctgaacttctagttctcatggaaaacgagaggactctagatttccatgattcaaatgtcaagaacctttacgacaaagtcagattacagcttagggataatgcaaaggagctgggtaacggctgtttcgaattctatcacaaatgtgataatgaatgtatggaaagtgtgagaaatgggacgtatgactaccctcagtattcagaagaagcaagattaaaaagagaagaaataagcggagtgaaattagaatcagtaggaacttaccagatactgtcaatttattcaacagcggcaagttccctagcactggcaatcatgatggctggtctatctttatggatgtgcgccaatgggtcgttacaatgcagaatttgcatttag
EPI3306073   atggagaacatagtactacttcttgcaatagttagccttgttaaaagtgatcagatttgcattggttaccatgcaaacaattcgacagagcaagttgacacgataatggaaaagaacgtcactgttacacatgcccaagacatactggaaaaaacacacaacgggaagctctgtgatctaaatggggtgaagcctctgattttaaaggattgtagtgtagctggatggctcctcggaaacccaatgtgcgacgaattcatcagagtgccggaatggtcctacatagtggagcgggctaacccagctaatgacctctgttacccagggagcctcaatgactatgaagaactgaaacacatgttgagcagaataaatcattttgagaagattctgatcatccccaagagttcctggccaaatcatgaaacatcactaggggtgagcgcagcttgtccataccagggagcgccctcctttttcagaaatgtggtgtggcttatcaaaaagaacgatgcatacccaacaataaagataagctacaataataccaatcgggaagatctcttgatactgtgggggattcatcattccaacaatgcagaagagcagacaaatctctacaaaaacccaaccacctacatttcagttggaacatcaactttaaaccagaggttggcaccaaaaatagctactagatctcaagtaaacgggcaacgtggaagaatggacttcttctggacaatcttaaaaccagatgatgcaatccatttcgagagtaatggaaatttcattgctccagaatatgcatacaaaattgtcaagaaaggggactcaacaattatgaaaagtggagtggaatatggccactgcaacaccaaatgtcaaaccccagtaggtgcgataaattctagtatgccattccacaacatacatcctctcaccattggggaatgccccaaatacgtgaagtcaaacaagttggtccttgcgactgggctcagaaatagtcctctaagagaaaagagaagaaaaagaggcctgtttggggcgatagcagggtttatagagggaggatggcagggaatggttgatggttggtatgggtaccatcatagcaatgagcaggggagtgggtacgctgcggacaaagaatccacccaaaaggcaatagatggagttaccaataaggtcaactcaatcattgacaaaatgaacactcaatttgaggcagttggaagggagtttaataacttagaaaggaggatagagaatttgaacaagaaaatggaagacggattcctagatgtctggacctataatgctgaacttctagttctcatggaaaacgagaggactctagatttccatgattcaaatgtcaagaacctttacgacaaagtcagattacagcttagggataatgcaaaggagctgggtaacggctgtttcgaattctatcacaaatgtgataatgaatgtatggaaagtgtgaaaaatgggacgtatgactaccctcagtattcagaagaagcaagattaaaaagagaagaaataagcggagtgaaattagaatcagtaggaacttaccagatactgtcaatttattcaacagcggcaagttccttagcactggcaatcatgatggctggtctatctttatggatgtgctccaatgggtcgttacagtgcagaatttgcatttag
EPI2613654   atggagaacatagtactacttcttgcaatagttagccttgttaaaagtgatcagatttgcattggttaccatgcaaacaattcgacagagcaagttgacacgataatggaaaagaacgtcactgttacacatgcccaagacatactggaaaaaacacacaacgggaagctctgtgatttaaatggggtgaagccactgattttaaaggattgtagtgtagctggatggctcctcggaaacccaatgtgcgacgaattcatcagagtgccggaatggtcctacatagtggagcgggctaacccagctaatgacctctgttacccagggagcctcaatgactatgaagaactgaaacacatgttgagcagaataaatcattttgagaagattcagatcattcccaagagttcctggccaaatcatgaaacatcactaggggtgagcgcagcttgtccataccaaggagcgccttcctttttcagaaatgtggtgtggcttatcaaaaagaacgatgcatacccaacaataaaaataagctacaataatactaatcgggaagatctcttgatactgtgggggattcatcattccaacaatgcagaagagcagacaaatctctacaaaaacccaaccacctacatttcagttggaacatcaactttaaaccagaggttggcaccaaaaatagctactagatcccaagtaaacgggcaacgtggaagaatggacttcttctggacaatcttaaaaccagatgatgcaatccatttcgagagtaacggaaatttcattgctccagaatatgcatacaaaattgtcaagaaaggggactcaacaattatgaaaagtggagtggaatatggccactgcaacaccaaatgccaaaccccagtaggtgcgataaattctagtatgccattccacaacatacatcctctcaccattggggaatgccccaaatacgtgaagtcaaacaagttggtccttgcgactgggctcagaaatagtcctctaagagaaaagagaagaaaaagaggtctgtttggggcgatagcagggtttatagagggaggatggcagggaatggttgatggttggtatgggtaccatcatagcaatgagcaggggagtgggtacgctgcggacaaagaatccacccaaaaggcaatagatggagttaccaataaggtcaactcaatcattgacaaaatgaacactcaatttgaggcagttggaagggagtttaataacttagaaaggaggatagagaatttgaacaagaaaatggaagacggattcctagatgtctggacctataatgctgaacttctagttctcatggaaaacgagaggactctagatttccatgattcaaatgtcaagaacctttacgacaaagtcagattacaacttagggataatgcaaaggagctgggtaacggctgtttcgaattctatcacaaatgtgataatgaatgtatggaaagtgtgagaaatgggacgtatgactaccctcagtattcagaagaagcaagattaaaaagagaagaaataagcggagtgaaattagaatcagtaggaatttaccagatactgtcaatttattcaacagcggcaagttccctagcactggcaatcatgatggctggtctatctttatggatgtgctccaatgggtcgttacaatgcagaatttgcatttag
EPI2029874   atggagaacatagtacttcttcttgcaatagttagccttgttaaaagtgatcagatttgcattggttaccatgcaaacaattcgacagagcaagttgacacgataatggaaaagaacgtaactgttacacatgcccaagacatactggaaaaaacacacaacgggaagctctgtgatctaaatggggtgaagcctctgattttaaaggattgtagtgtagctggatggctcctcggaaacccaatgtgcgacgaattcatcagagtgccggaatggtcctacatagtggagaaggctaatccgactaatgacctctgttacccagggagcctcaatgactatgaagaattgaaacacctgttgagcagaataaatcattttgagaagattctgatcatccccaagaattcctggccaaatcatgaaacatcactaggggtgagtgcagcttgtccataccagggagcgccctcctttttcagaaatgtggtgtggcttatcaaaaagaacgatgcatacccaacaataaagataagctacaataataccaatcgggaagatctcttgatactgtgggggattcatcattccaacaatgcagaagagcagacaaatctctacaaaaatccgaccacctacatttcagttggaacatcaactttaaaccagaggttggtaccaaaaatagctactagatcccaagtaaacgggcaacgtggaagaatggacttcttctggacaattttaaaaccggatgatgcaatccattttgagagcaatggaaatttcattgctccagaatatgcatacaaaattgtcaagaaaggggactcaacaattatgaaaagtggagtggaatatggccactgcaacaccaaatgtcaaaccccagtaggagcgataaattctagtatgccattccacaacatacatcctctcaccattggggaatgccccaaatacgtgaagtcaaacaagttggtccttgcgactgggctcagaaatagtcctctaagagaaaggagaagaaaaagaggcctatttggggcgatagcagggtttatagagggaggatggcagggaatggttgatggttggtatgggtaccatcatagcaatgagcaggggagtgggtacgctgcagataaggaatccacccaaaaggcaatagatggagttaccaataaggtcaattcaataattgacaaaatgaacactcaatttgaggcagttggaagggagtttaataacttagaaaggaggatagagaatttgaacaagaaaatggaagacggattcctagatgtgtggacctataatgctgaacttctagttctcatggaaaatgagaggactctagatttccatgattcaaatgtcaagaacctttacgacaaagtcagactacagcttagggataatgcaaaggagctgggtaacggctgtttcgaattctatcacaaatgcgataacgaatgtatggaaagtgtgagaaatgggacgtatgactaccctcagtattcagaagaagcaagattaaaaagagaagaaataagcggagtgaaattagaatcaataggaacttaccagatactgtcaatttattcaacagcggcgagttccctagcactggcaatcatgatggctggtctttctttatggatgtgctccaatgggtcgttacagtgcagaatttgcatttaa
EPI2071336   atggagaacatagcacttcttcttgcaacagttagccttgttaaaagtgatcagatttgcattggttaccatgcaaacaattcgacagagcaggttgacacgataatggaaaagaacgtcactgttacacatgcccaagacatactggaaaaaacacacaacgggaagctctgtgatttaaatggggtgaagcctctgattttaaaggattgtagtgtagctggatggctcctcggaaacccaatgtgcgacgaattcatcagagtgccggaatggtcctacatagtggagcgggctaatccagccaatgacctctgttacccagggagcctcaatgactatgaagaactgaaacacctgttgagcagaataaatcattttgagaagattctgatcatccccaagagttcctggccaaatcatgaaacatcactaggggtgagcgcagcttgtccataccagggagcgccctcctttttcagaaatgtgttgtggcttatcaaaaagaacgatgcatacccaacaataaagataagctacaataataccaatcgggaagatctcttgatattgtgggggattcatcattccaacaatgcagaagagcagacaaatctctataaaaacccaaccacctacatttcagttggaacatcaactttaaaccagaggttggtaccaaaaatagctactagatcccaagtaaacgggcaacgtggaagaatggacttcttctggacaattttaaaaccagatgatgcaatccatttcgagagtaatggaaatttcattgcaccagaatatgcatataaaattgtcaagaaaggggactcaacaattatgaaaagtggagtggaatatggccactgcaacaccaaatgtcaaaccccagtaggagcgataaattctagtatgccattccacaacatacatcctctcaccattggggaatgccccaaatacgtgaagtcaaacaagttggtccttgcgactgggctcagaaatagtcctctaagagaaaagagaagaaaaagaggcctgtttggggcgatagcagggtttatagagggaggatggcagggaatggttgatggttggtatgggtaccatcatagcaatgagcaggggagtgggtacgctgcagacaaagaatccacccaaaaggcaatagatggagttaccaataaggtcaactcaatcattgacaaaatgaacactcaatttgaggcagttggaagggagtttaataacttagaaaggaggatagagaatttgaacaagaaaatggaagacggattcctagatgtctggacctataatgctgaacttctagttctcatggaaaacgagaggactctagatttccatgattcaaatgtcaagaacctttacgacaaagtcagactacagcttagggacaatgcaaaggagctgggtaatggctgtttcgaattctatcacaaatgcgataatgaatgtatggaaagtgtgagaaatgggacgtatgactaccctcagtattcagaagaagcaagattaaaaagagaagaaataagcggagtgaaattagaatcaataggaacttaccagatactgtcaatttattcaacagcggcgagttccctagcactggcaatcatgatagctggtctatctttatggatgtgctccaatgggtcgttacagtgcagaatttgcatttag
EPI3312738   atggagaacatagtactacttcttgcaatagttagccttgttaaaagtgatcagatttgcattggttaccatgcaaacaattcgacagagcaagttgacacgataatggaaaagaacgtcactgttacacatgcccaagacatactggaaaaaacacacaacgggaagctctgtgatctaaatggggtgaagcctctgattttaaaggattgtagtgtagctggatggctcctcggaaacccaatgtgcgacgaattcatcagagtgccggaatggtcctacatagtggagcgggctaacccagctaatgacctctgttacccagggagcctcaatgactatgaggaactgaaacacatgttgagcagaataaatcattttgagaagattctgatcatccccaagagttcctggccaaatcatgaaacatcactaggggtgagcgcagcttgtccataccagggagcgccctcctttttcagaaatgtggtgtggcttatcaagaagaacgatgcatacccaacaataaagataagctacaataataccaatcgggaagatctcttgatactgtgggggattcatcactccaacaatgcagaagagcagacaaatctctacaaaaacccaaccacctacatttcagttggaacatcaactttaaaccagaggttggcaccaaaaatagctactagatcccaagtaaacgggcaacgtggaagaatggacttcttctggacaatcttaaaaccagatgatgcaatccatttcgagagtaatggaaatttcattgctccagaatatgcatacaaaattgtcaagaaaggggactcaacaattatgaaaagtggagtggaatatggccactgcaacaccaaatgtcaaaccccagtaggtgcgataaattctagtatgccattccacaacatacatcctctcaccattggggaatgccccaaatacgtgaagtcaaacaagttggtccttgcgactgggctcagaaatagtcctctaagagaaaagagaagaaaaagaggcctgtttggggcgatagcagggtttatagagggaggatggcagggaatggttgatggttggtatgggtaccatcatagcaatgagcaggggagtgggtacgctgcggacaaagaatccacccaaaaggcaatagatggagttaccaataaggtcaactcaatcattgacaaaatgaacactcaatttgaggcagttggaagggagtttaataacttagaaaggaggatagagaatttgaacaagaaaatggaagacggattcctagatgtctggacctataatgctgaacttctagttctcatggaaaacgagaggactctagatttccatgattcaaatgtcaagaacctttatgacaaagtcagattacagcttagggataatgcaaaggagctgggtaacggctgtttcgaattctatcacaaatgtgataatgaatgtatggaaagtgtgaaaaatgggacgtatgactaccctcagtattcagaagaagcaagattaaaaagagaagaaataagcggagtgaaattagaatcaataggaacttaccagatactgtcaatttattcaacagcggcaagttccctagcactggcaatcatgatggctggtctatctttatggatgtgctccaatgggtcgttacagtgcagaatttgcatttag
EPI1930035   atggagaacatagtacttcttcttgcaatagttagccttgttaaaagtgatcagatttgcattggttaccatgcaaacaattcgacagagcaagttgacacgataatggaaaagaacgtcactgttacacatgcccaagacatactggaaaaaacacacaacgggaagctctgtgatctaaatggggtgaagcctctgattttaaaggattgtagtgtagctggatggctcctcggaaacccaatgtgcgacgaattcatcagagtgccggaatggtcctacatagtggagcgggctaatccagctaatgacctctgttacccagggagcctcaatgactatgaagaactgaaacacctgttgagcagaataaatcattttgagaagattctgatcatccccaagagttcctggccaaatcatgaaacatcactaggggtgagcgcagcttgtccataccagggagcgccctcctttttcagaaatgtggtgtggcttatcaaaaagaacgatgcatacccaacaataaagataagctacaataataccaatcgggaagatctcttgatactgtgggggattcatcattccaacaatgcagaagagcagacaaatctctacaaaaacccaaccacctacatttcagttggaacatcaactttaaaccagaggttggtaccaaaaatagctactagatcccaagtaaacgggcaacgtggaagaatggacttcttctggacaattttaaaaccagatgatgcaatccatttcgagagtaatggaaatttcattgctccagaatatgcatacaaaattgtcaagaaaggggactcaacaattatgaaaagtggagtggaatatggccactgcaacaccaaatgtcaaaccccagtaggagcgataaattctagtatgccattccacaacatacatcctctcaccattggggaatgccccaaatacgtgaagtcaaacaaattggtccttgcgactgggcttagaaatagtcctctaagagaaaagagaagaaaaagaggcctgtttggggcgatagcagggtttatagagggaggatggcagggaatggttgatggttggtatgggtaccatcatagcaatgagcaggggagtgggtacgctgcagacaaagaatccacccaaaaggcaatagatggagttaccaataaggtcaactcaatcattgacaaaatgaacactcaatttgaggcagttggaagggagtttaataacttagaaaggaggatagagaatttgaacaagaaaatggaagacggattcctagatgtctggacctataatgctgaacttctagttctcatggaaaacgagaggactctagatttccatgattcaaatgtcaagaacctttacgacaaagtcagactacagcttagggataatgcaaaggagctgggtaacggctgtttcgaattctatcacaaatgcgataatgaatgtatggaaagtgtgagaaatgggacgtatgactaccctcagtattcagaagaagcaagattaaaaagagaagaaataagcggagtgaaattagaatcaataggaacttaccagatactgtcaatttattcaacagcggcaagttccctagcactggcaatcatgatggctggtctatctttatggatgtgctccaatgggtcgttacagtgcagaatttgcatttag
EPI2306589   atggagaacatagtactccttcttgcaacagttagccttgttaaaagtgatcagatttgcattggttaccatgcaaacaattcgacagagcaggttgacacgataatggaaaagaacgtcactgttacacatgcccaagacatactggaaaaaacacacaacgggaagctctgtgatttaaatggggtgaagcctctgattttaaaggattgtagtgtagctggatggctcctcggaaacccaatgtgcgacgaattcatcagagtgccggaatggtcctacatagtggagcgggctaatccagccaatgacctctgttacccagggagcctcaatgactatgaagaactgaaacacctgttgagcagaataaatcattttgagaagattctgatcatccccaagagttcctggccaaatcatgaaacatcactaggggtgagcgcagcttgtccataccagggagcgccctcctttttcagaaatgtggtgtggcttatcaaaaagaacgatgcatacccaacaataaagataagctacaataataccaatcgggaagatctcttgatactgtgggggattcatcattccaacaatgcagaagagcagacaaatctctataaaaacccaaccacctacatttcagttggaacatcaactttaaaccagaggttggtacccaaaatagctactagatcccaagtgaacgggcaacgtggaagaatggacttcttctggacaattttaaaaccagatgatgcaatccatttcgagagtaatggaaatttcattgcaccagaatatgcatataaaattgtcaagaaaggggactcaacaattatgaaaagtggagtggaatatggccactgcaacaccaaatgtcaaaccccagtaggagcgataaattctagtatgccattccacaacatacatcctctcaccattggggaatgccccaaatacgtgaagtcaaacaagttggtccttgcgactgggctcagaaatagtcctctaagagaaaagagaagaaaaagaggcctgtttggggcgatagcagggtttatagagggaggatggcagggaatggttgatggttggtatgggtaccatcatagcaatgagcaggggagtgggtacgctgcagacaaagaatccacccaaaaggcaatagatggagttaccaataaggtcaactcaatcattgacaaaatgaacactcaatttgaggcagttggaagggagtttaataacttagaaaggaggatagagaatttgaacaagaaaatggaagacggattcctagatgtctggacctataatgctgaacttctagttctcatggaaaacgagaggactctagatttccatgattcaaatgtcaagaacctttacgacaaagtcagactacagcttagggataatgcaaaggagctgggtaatggctgtttcgaattctatcacaaatgcgataatgaatgtatggaaagtgtgagaaatgggacgtatgactaccctcagtattcagaagaagcaagattaaaaagagaagaaataagcggagtgaaattagaatcaataggaacttaccagatactgtcaatttattcaacagcggcgagttccctagcactggcaatcatgatagctggtctatctttatggatgtgctccaatgggtcgttacagtgcagaatttgcatttag
EPI2576590   atggag-acatagtacttcttcttgcaatagttagccttgttaaaagtgatcagatttgcattggttaccatgcaaataattcgacagagcaggttgacacgataatggaaaagaacgtcactgttacacatgcccaagac-tactggaaaaaacacacaacgggaagctctgtgatttaaatggggtgaagcctctgattttaaaggattgtagtgtagctggatggctcctcggaaacccaatgtgcgacgaattcatcggagtgccggaatggtcctacatagtggagcgggctaatccagctaatggcctctgttacccagggagcctcaatgactatgaagaactgaaacacctgttgagcagaataaagcattttgagaagattcttatcatccccaagagttcctggccaaatcatgaaacatcactaggggtgagcgcagcttgtccataccagggagcgccctcctttttcagaaatgtggtgtggcttatcaaaaagaacgatgcatacccaacaataaagataagctacaataatacaaatcgggaagatctcttgatactgtgggggattcatcattccaacaatgcagaagaacagacaaatctctataaaaacccaaccacctacatttcagttggaacatcaactttaaaccagaggttggtaccaaaaatagctactagatcccaagtaaacgggcaacgtggaagaatggacttcttctggacaattttaaaaccagatgatgcaatccatttcgagagtaatggaaatttcattgctccagaatatgcatataaaattgtc-agaaaggggactcaacaattatgaaaagtggagtggaatatggccattgcaacaccaaatgtcaaaccccagtaggagcgataaattctagtatgccattccac-acatacatcctctcaccattggggaatgccccaaatacgtgaagtcaaacaagttggtccttgcgactgggctcagaaatagtcctctaagagaaaagagaagaaaaagaggcctgtttggggcaatagcagggtttatagagggaggatggcagggaatggttgatggttggtatgggtaccatcatagcaatgagcagggaagtgggtacgctgcggacaaagaatccacccaaaaggcaatagatggagttaccaataaggtaaactcaatcattgacaaaatgaacactcaatttgaggcagttggaagggagtttaataatttagaaaggaggatagagaatttgaacaagaaaatggaagacggattcctagatgtctggacctataatgctgaactcctagttctcatggaaaatgagaggactttagatttccatgattcaaatgtcaagaacctttacgacaaagtcagactacagcttagggataatgcaaaggagctgggtaatggctgtttcgaattctatcacaagtgcgataatgaatgtatggaaagtgtgagaaatgggacgtatgactaccctcagtattcagaagaagcaagattaaaaagagaagaaataagcggagtgaaattagaatcaataggaacttaccagatactgtcaatttattcaacagcggcgagttccctagcactggcaatcatgatagctggtctatctttatggatgtgctccaatgggtcgttacagtgcagaatttgcatttag
EPI1957953   atggagaacatagtacttcttcttgcaacagttagccttgttaaaagtgatcagatttgcattggttaccatgcaaacaattcgacagagcaggttgacacgataatggaaaagaacgtcactgttacacatgcccaagacatactggaaaaaacacacaacgggaagctctgtgatttaaatggggtgaagcctctgattttaaaggattgtagtgtagctggatggctcctcggaaacccaatgtgcgacgaattcatcagagtgccggaatggtcctacatagtggagcgggctaatccagccaatgacctctgttacccagggagcctcaatgactatgaagaactgaaacacctgttgagcagaataaatcattttgagaagattctgatcatccccaagagttcctggccaaatcatgaaacatcactaggggtgagcgcagcttgtccataccagggagcgccctcctttttcagaaatgtggtgtggcttatcaaaaagaacgatgcatacccaacaataaagataagctacaataataccaatcgggaagatctcttgatactgtgggggattcatcattccaacaatgcagaagagcagacaaatctctataaaaacccaaccacctacatttcagttggaacatcaactttaaaccagaggttggtaccaaaaatagctactagatcccaagtaaacgggcaacgtggaagaatggacttcttctggacaattttaaaaccagatgatgcaatccatttcgaaagtaatggaaatttcattgcaccagaatatgcatataaaattgtcaagaaaggggactcaacaattatgaaaagtggagtggaatatggccactgcaacaccaaatgtcaaaccccagtaggagcgataaattctagtatgccattccacaacatacatcctctcaccattggggaatgccccaaatacgtgaagtcaaacaagttggtccttgcgactgggctcagaaatagtcctctaagagaaaagagaagaaaaagaggcctgtttggggcgatagcagggtttatagagggaggatggcagggaatggttgatggttggtatgggtaccatcatagcaatgagcaggggagtgggtacgctgcagacaaagaatccacccaaaaggcaatagatggagttaccaataaggtcaactcaatcattgacaaaatgaacactcaatttgaggcagttggaagggagtttaataacttagaaaggaggatagagaatttgaacaagaaaatggaagacggattcctagatgtctggacctataatgctgaacttctagttctcatggaaaacgagaggactctagatttccatgattcaaatgtcaagaacctttacgacaaagtcagactacagcttagggataatgcaaaggagctgggtaatggctgttttgaattctatcacaaatgcgataatgaatgtatggaaagtgtgagaaatgggacgtatgactaccctcagtattcagaagaagcaagattaaaaagagaagaaataagcggagtgaaattagaatcaataggaacttaccagatactgtcaatttattcaacagcggcgagttccctagcactggcaatcatgatagctggtctatctttatggatgtgctccaatgggtcgttacagtgcagaatttgcatttag
EPI2744846   atggagaacatagtacttcttcttgcaatagttagccttgttaaaagtgatcagatttgcattggttaccatgcaaacaattcaacagaacaggttgacacgataatggaaaagaacgtcactgttacacatgcccaagacatactggaaaaaacacacaacgggaagctctgtgatttaaatggggtgaagcctctgattttaaaggattgtagtgtagctggatggctcctcggaaacccaatgtgcgacgaattcatcagagtgccggaatggtcctacatagtggagcgggctaatccagctaatgacctctgttacccagggagcctcaatgactatgaagaactgaaacacctgttgagcagaataaatcattttgagaagattcttatcatccccaagagttcttggccaaatcatgaaacatcactaggggtgagcgcagcttgtccataccagggagcgccctcctttttcagaaatgtggtgtggcttatcaaaaagaacgatgcatacccaacaataaagataagctacaataataccaatcgggaagatctcttgatactgtgggggattcatcattccaacaatgcagaagaacagacaaatctctataaaaacccaaccacctacatttcagttggaacatcaactttaaaccagaggttggtaccaaaaatagctactagatcccaagtaaacgggcaacgtggaagaatggacttcttctggacaattttaaaaccagatgatgcaatccatttcgagagtaatggaaatttcattgctccagaatatgcatataaaattgtcaagaaaggggactcaacaattatgaaaagtggagtggaatatggccactgcaacaccaaatgtcaaaccccagtaggagcgataaattctagtatgccattccacaacatacatcctctcaccattggggaatgccccaaatacgtgaagtcaaacaagttggtccttgcgactgggctcagaaatagtcctctaagagaaaagagaagaaaaagaggcctgtttggggcgaaagcagggtttatagagggaggatggcagggaatggttgatggttggtatgggtaccatcatagcaatgagcaggggagtgggtatgctgcagacaaagaatctacccaaaaggcaatagatggagttaccaataaggtcaactcaatcattgacaaaatgaacactcaatttgaggcagttggaagggagtttaataacttagaaaggaggatagagaatttgaacaagaaaatggaagacggattcctagatgtctggacctataatgctgaacttctagttctcatggaaaacgagaggactctagatttccatgattcaaatgtcaagaacctttacgacaaagtcagactacagcttagggataatgcaaaggagctgggtaatggctgtttcgaattctatcacaaatgcgataatgaatgtatggaaagtgtgagaaatgggacgtatgactaccctcagtattcagaagaagcaaggttaaaaagagaagaaataagcggagtgaaattagaatcaataggaacttaccagatactgtcaatttattcaacagcggcgagttccctagcactggcaatcatgatagctggtctatctttatggatgtgctccaatgggtcgttacagtgcagaatttgcatttag
EPI2188251   atggagaacatagtactacttcttgcaacagttagccttgttaaaagtgatcagatttgcattggttaccatgcaaacaattcgacagagcaagttgacacgataatggaaaagaacgtcactgttacacatgcccaagacatactggaaaaaacacacaacgggaagctctgtgatctaaatggggtgaagcctctgattttaaaggattgtagtgtagctggatggctcctcggaaacccaatgtgcgacgaattcatcagagtgccggaatggtcctacatagtggagcgggctaatccagctaatgacctctgttacccagggagcctcaatgactatgaagaactgaaacacatgttgagcagaataaatcattttgagaagattctgatcatccccaagagttcctggccaaatcatgaaacatcactaggggtgagcgcggcttgttcataccagggagcgccctcctttttcagaaatgtggtgtggcttatcaaaaagaacgatgcatacccaacaataaagataagctacaataataccaaccgggaagatctcttgatactgtgggggattcatcattccaacaatgcagaagagcagacaaatctctacaaaaacccaaccacctacatttcagttggaacatcaactttaaaccagaggttgacaccaaaaatagctactagatcccaagtaaatgggcaacgtggaagaatggacttcttctggacaatcttaaaaccagatgatgcaatccatttcgagagtaatggaaatttcattgctccagaatatgcatacaaaattgtcaagaaaggggactcaacaattatgaaaagtggagtggaatatggccactgcaacaccaaatgtcaaaccccagtaggagcgataaattctagtatgccattccacaacatacatcctctcaccattggggaatgccccaaatacgtgaagtcgaacaagttggtccttgcgactgggctcagaaatagtcctctaagagaaaagagaagaaaaagaggcctgtttggggcgatagcagggtttatagagggaggatggcagggaatggttgatggttggtatgggtaccatcatagcaatgagcaggggagtgggtacgctgcggacaaagaatccacccaaaaggcaatagatggagttaccaataaggtcaactcaatcattgacaaaatgaacactcaatttgaggcagttggaagggagtttaataacttagaaaggaggatagagaatttgaacaagaaaatggaagacggattcctagatgtctggacctataatgctgaacttctagttctcatggaaaacgagaggactctagatttccatgattcaaatgtcaagaacctttacgacaaagtcagactacagcttaaggataatgcaaaggagctgggtaacggctgtttcgaattctatcacaaatgtgataatgaatgtatggaaagtgtgagaaatgggacgtatgactaccctcagtattcagaagaagcaagattaaaaagagaagaaataagcggagtgaaattagaatcagtaggaacttaccagatactgtcaatttattcaacagcggcaagttccctagcactggcaatcatgatggctggtctatctttatggatgtgctccaatgggtcgttacagtgcagaatttgcatttag
EPI3395028   atggagaacatagtactacttcttgcaatagttagccttgttaaaagtgatcagatttgcattggttaccatgcaaacaattcgacagagcaagttgacacgataatggaaaagaacgtcactgttacacatgcccaagacatactggaaaaaacacacaacgggaagctctgtgatttaaatggggtgaagccactgattttaaaggattgtagtgtagctggatggctcctcggaaatccaatgtgcgacgaattcatcagagtgccggaatggtcctacatagtggagcgggctaacccagctaatgacctctgttacccagggagcctcaatgactatgaagaactgaaacacatgttgagcagaataaatcattttgagaagattcagatcattcccaagagttcctggccaaatcatgaaacatcactaggggtgagcgcagcttgtccataccagggagctccctcctttttcagaaatgtggtgtggcttatcaaaaagaacgatgcatacccaacaataaagataagctacaataatactaatcgggaagatctcttgatactgtgggggattcatcattccaacaatgcagaagaacagacaaatctctacaaaaacccaaccacctacatttcagttggaacatcaactttaaaccagaggttggcaccaaaaatagctactagatcccaagtaaacgggcaacgtggaagaatagacttcttctggacaatcttaaaaccagatgatgcaatccatttcgagagtaacggaaatttcattgctccagaatatgcatacaaaattgtcaagaaaggggactcaacaattatgaaaagtggagtggaatatggccactgcaacaccaaatgtcaaaccccagtaggtgcgataaattctagtatgccattccacaacatacatcctctcaccattggggaatgccccaaatacgtgaagtcaaacaagttggtccttgcgactgggctcagaaatagtcctctaagagaaaagagaaaaaaaagaggtctgtttggggcgatagcagggtttatagagggaggatggcagggaatggttgatggttggtatggataccatcatagcaatgagcaggggagtgggtacgctgcggacaaagaatccacccaaaaggcaatagatggagttaccaataaggtcaactcaatcattgacaaaatgaacactcaatttgaggcagttggaagggagtttaataatttagaaaggaggatagagaatttgaacaagaaaatggaagacggattcctagatgtctggacctataatgctgaacttctagttctcatggaaaacgagaggactctagatttccatgattcaaatgtcaagaacctttacgacaaagtcagattacagcttagggataatgcaaaggagctgggtaacggctgtttcgaattctatcacaaatgtgataatgaatgtatggaaagtgtgagaaatgggacgtattactaccctcagtattcagaagaagcaagattaaaaagagaagaaataagcggagtgaaattagaatcagtaggaacttaccagatactgtcaatttattcaacagcggcaagttccctagcactggcaatcatgatggctggtctatctttatggatgtgctccaatgggtcgttacaatgcagaatttgcatttag
EPI2613646   atggagaacatagtactacttcttgcaatagttagccttgttaaaagtgaccagatttgcattggttaccatgcaaacaattcgacagagcaagttgacacgataatggaaaagaatgtcactgttacacatgcccaagacatactggaaaaaacacacaacgggaaactctgtgatttaaatggggtgaaaccactgattttaaaggattgtagtgtagctggatggctcctcggaaacccaatgtgcgacgaattcatcagagtgccggaatggtcctacatagtggagcgggctaacccagctaatgacctctgttacccagggagcctcaatgactatgaagaactgaaacacatgttgagcagaataaatcattttgagaaaattctgatcattcccaagagttcctggccaaatcatgaaacatcactaggggtgagcgcagcttgtccataccagggagcgccctcctttttcagaaatgtggtgtggcttatcaaaaagaacgatgcatacccaacaataaagataagctacaataatactaatcgggaagatctcttgatactgtgggggattcatcattccaacaatgcaaaagagcagacaaatctctacaaaaacccaaccacctacatttcagttggaacatcaactttaaaccagaggttggcaccaaaaatagctactagatcccaagtaaacgggcaacgtggaagaatggacttcttctggacaatcttaaaaccagatgatgcaatccatttcgagagtaacggaaatttcattgctccagaatatgcatacaaaattgtcaagaaaggggactcaacaattatgaaaagtgaagtggaatatggccactgcaacaccaaatgtcaaaccccagtaggtgcgataaattctagtatgccattccacaacatacatcctctcaccattggggaatgccccaaatacgtgaagtcaaacaagttggtccttgcgactgggctcagaaatagtcctctaagagaaaagagaagaaaaagaggtctgtttggggcgatagcagggtttatagagggaggatggcagggaatggttgatggttggtatgggtaccatcatagcaatgagcaggggagtgggtacgctgcggacaaagaatccacccaaaaggcaatagatggagttaccaataaggtcaactcaatcattgacaaaatgaacactcaatttgaggcagttggaagggagtttaataacttagaaaggaggatagagaatttgaacaagaaaatggaagacggattcctagatgtctggacctataatgctgaacttctagttctcatggaaaacgagaggactctagatttccatgattcaaatgtcaagaacctttacgacaaagtcagattacagcttagggataatgcaaaggagctgggtaacggctgtttcgaattctatcacaaatgtgataatgaatgtatggaaagtgtgagaaatgggacgtatgactaccctcagtattcagaagaagcaagattaaaaagagaagaaataagcggagtgaaattagaatcagtaggaacttaccagatactgtcaatttattcaactgcggcaagttccctagcactggcaatcatgatggctggtctatctttatggatgtgctccaatgggtcgttacaatgcagaatttgcatttag
EPI2029866   atggagaacatagtacttcttcttgcaataattagccttgttaaaagtgatcagatttgcattggttaccatgcaaacaattcgacagagcaagttgacacgataatggaaaagaacgtcactgttacacatgcccaagacatactggaaaaaacacacaacgggaagctctgtgatctaaatggggtgaagcctctgattttaaaggattgtagtgtagctggatggctcctcggaaacccaatgtgcgacgaattcatcagagtgccggaatggtcctacatagtggagagggccaatccagctaatgacctctgttacccagggagcctcaatgactatgaagaactgaaacacctgttgagcagaataaatcattttgagaagattctgataatccccaagagttcttggccaaaccatgaaacatcactaggagtgagcgcagcttgtcaataccagggagcgccctcctttttcagaaatgtggtgtggcttatcaaaaagaacgatgcatacccaacaataaagataagctacaataataccaatcgggaagatctcttgatattgtgggggattcaccattccaataatgcagaagagcagataaatctctacaaaaacccaaccacctacatttcagttggaacatcaactttaaaccagaggttggtaccaaaaatagctactagatcccaagtaaacgggcaacgtggaagaatggacttcttctggacaattttaaaaccgggtgatgcaatccatttcgagagtaatggaaatttcattgctccagaatatgcatacaaaattgtcaagaaaggggactcaacaattatgaaaagtggagtggaatatggccactgcaacaccaaatgtcaaaccccagtaggagcgataaattctagtatgccattccacaacatacaccctctcaccattggggaatgccccaaatacgtgaaatcaaacaagttggtccttgcgactgggctcagaaatagtcctctaagagaaaagagaagaaaaagaggcctgtttggggcgatagcaggatttatagagggaggatggcagggaatggttgatggttggtatgggtaccaccatagcaatgagcaggggagtgggtacgctgcagataaagaatccacccaaaaggcaatagatggagttaccaataaggtcaactcaatcattgacaaaatgaacactcaatttgaggcagttggaagggagtttaataacttagaaaggaggatagagaatttgaataagaaaatggaagacggattcctagatgtctggacctataatgctgaacttctagttctcatggaaaacgagaggactctagatttccatgattcaaatgtcaagaacctttacgacaaagtcagactacagcttagggataatgcaaaggagctgggtaacggctgttttgaattctatcacaaatgcgataatgaatgtatggaaagtgtgagaaatgggacttatgactaccctcagtattcagaagaagcaagattaaaaagagaagaaataagcggagtgaaattagaatcaataggaacttaccagatattgtcaatttattcaacagcggcgagttccctagcactggcaatcatgatggctggtctatctttatggatgtgctccaatgggtcgttacagtgcagaatttgcatttaa
EPI1930027   atggagaacatagtacttcttcttgcaacagttagccttgttaaaagtgatcagatttgcattggttaccatgcaaacaattcgacagagcaggttgacacgataatggaaaagaacgtcactgttacacatgcccaagacatactggaaaaaacacacaacgggaagctctgtgatttaaatggggtgaagcctctgattttaaaggattgtagtgtagctggatggctcctcggaaacccaatgtgcgacgaattcatcagagtgccggaatggtcctacatagtggagcgggctaatccagcccatgacctctgttacccagggagcctcaatgactatgaagaactgaaacacctgttgagcagaataaatcattttgagaagattctgatcatccccaagagttcctggccaaatcatgaaacatcactaggggtgagcgcagcttgtccataccagggagcgccctcttttttcagaaatgtgttgtggcttatcaaaaagaacgatgcatacccaacaataaagataagctacaataataccaatcgggaagatctcttgatactgtgggggattcatcattccaacaatgcagaagagcagacaaatctctataaaaacccaaccacctacatttcagttggaacatcaactttaaaccagaggttggtaccaaaaatagctactagatcccaagtaaacgggcaacgtggaagaatggacttcttctggacaattttaaaaccagatgatgcaatccatttcgagagtaatggaaatttcattgcaccagaatatgcatataaaattgtcaagaaaggggactcaacaattatgaaaagtggagtggaatatggccactgcaacaccaaatgtcaaaccccagtaggagcgataaattctagtatgccattccacaacatacatcctctcaccattggggaatgccccaaatacgtgaagtcaaacaagttggtccttgcgactgggctcagaaatagtcctctaagagaaaagagaagaaaaagaggcctgtttggggcgatagcagggtttatagagggaggatggcagggaatggttgatggttggtatgggtaccatcatagcaatgagcaggggagtgggtacgctgcagacaaagaatccacccaaaaggcaatagatggagttaccaataaggtcaactcaatcattgacaaaatgaacactcaatttgaggcagttggaagggagtttaataacttagaaaggaggatagagaatttgaacaagaaaatggaagacggattcctagatgtctggacctataatgctgaacttctagttctcatggaaaacgagaggactctagatttccatgattcaaatgtcaagaacctttacgacaaagtcagactacagcttagggacaatgcaaaggagctgggtaatggctgtttcgaattctatcacaaatgcgataatgaatgtatggaaagtgtgagaaatgggacgtatgactaccctcagtattcagaagaagcaagattaaaaagagaagaaataagcggagtgaaattagaatcaataggaacttaccagatactgtcaatttattcaacagcggcgagttccctagcactggcaatcatgatagctggtctatctttatggatgtgctccaatgggtcgttacagtgcagaatttgcatttag
EPI2071320   atggagaacatagtacttcttcttgcaatagttagccttgttaaaagtgatcagatttgcattggttaccatgcaaacaattcgacagagcaggttgacacgataatggaaaagaacgtcactgttacacatgcccaagacatactggaaaaaacacacaacgggaagctctgtgatttaaatggggtgaagcctctgattttaaaggattgtagtgtagctggatggctcctcggaaacccaatgtgcgacgaattcatcagagtgccggaatggtcctacatagtggagcgggctaatccagctaatgacctctgttacccagggagcctcaatgactatgaagaactgaaacacctgttgagcagaataaatcattttgagaagattctgatcatccccaagagttcctggccaaatcatgaaacatcactaggggtgagcgcagcttgtccataccagggagcgccctcctttttcagaaatgtggtgtggcttatcaaaaagaacgatgcatacccaacaataaagataagctacaataataccaatcgggaagatctcttgatactgtgggggattcatcattccaacaatgcagaagaacagacaaatctctataaaaacccaaccacctacatttcagttggaacatcaactttaaaccagaggttggtaccaaaaatagctactagatcccaagtaaacgggcaacgtggaagaatggacttcttctggacaattttaaaaccagatgatgcaatccatttcgagagtaatggaaatttcattgctccagaatatgcatataaaattgtcaagaaaggggactcaacaattatgaaaagtggagtggaatatggccactgcaacaccaaatgtcaaaccccagtaggagcgataaattctagtatgccattccacaacatacatcctctcaccattggggaatgccccaaatacgtgaagtcaaacaagttggtccttgcgactgggctcagaaatagtcctctaagagaaaagagaagaaaaagaggcctgtttggggcgatagcagggtttatagagggaggatggcagggaatggttgatggttggtatgggtaccaccatagcaatgagcaggggagtgggtacgctgcagacaaagaatccacccaaaaggcaatagatggagttaccaataaggtcaactcaatcattgacaaaatgaacactcaatttgaggcagttggaagggagtttaataacttagaaaggaggatagagaatttgaacaagaaaatggaagacggattcctagatgtctggacctataatgctgaacttctagttctcatggaaaacgagaggactctagatttccatgattcaaatgtcaagaacctttacgacaaagtcagactacagcttagggataatgcaaaggagctgggtaatggctgtttcgaattctatcacaaatgcgataatgaatgtatggaaagtgtgagaaatgggacgtatgactaccctcagtattcagaagaagcaagattaaaaagagaagaaataagcggagtgaaattagaatcaataggaacttaccagatactgtcaatttattcaacagcggcgagttccctagcactggcaatcatgatagctggtctatctttatggatgtgctccaatgggtcgttacagtgcagaatttgcatttag
EPI2232794   atggagaacatagtacttcttcttgcaatagctagccttgttaaaagtgatcagatttgcattggttaccatgcaaacaattcgacagaacaggttgacacgataatggaaaagaacgtcactgttacacatgcccaagacatactggaaaaaacacacaacgggaagctctgtgatttaaatggggtgaagcctctgattttaaaggattgtagtgtagctggatggctcctcggaaacccaatgtgcgacgaattcatcagagtgccggaatggtcctacatagtggagcgggctaatccagctaatgacctctgttacccagggagcctcaatgactatgaagaactgaaacacctgttgagcagaataaatcattttgagaagattcttatcatccccaagagttcttggccaaatcatgaaacatcactaggggtgagcgcagcttgtccataccagggagcgccctcctttttcagaaatgtggtgtggcttatcaaaaagaacgatgcatacccaacaataaagataagctacaataataccaatcgggaagatctcttgatactgtgggggattcatcattccaacaatgcagaagaacagacaaatctctataaaaacccaaccacctacatttcagttggaacatcaactttaaaccagaggttggtaccaaaaatagctactagatcccaagtaaacgggcaacgtggaagaatggacttcttctggacaattttaaaaccagatgatgcaatccatttcgagagtaatggaaatttcattgctccagaatatgcatataaaattgtcaagaaaggggactcaacaattatgaaaagtggagtggaatatggccactgcaacaccaaatgtcaaaccccagtaggagcgataaattctagtatgccattccacaacatacatcctctcaccattggggaatgccccaaatacgtgaagtcaaacaagttggtccttgcgactgggctcagaaatagtcctctaagagaaaagagaagaaaaagaggcctgtttggggcgatagcagggtttatagagggaggatggcagggaatggttgatggttggtatgggtaccatcatagcaatgagcaggggagtgggtatgctgcagacaaagaatctacccaaaaggcaatagatggagttaccaataaggtcaactcaatcattgacaaaatgaacactcaatttgaggcagttggaagggagtttaataacttagaaaggaggatagagaatttgaacaagaaaatggaagacggattcctagatgtctggacctataatgctgaacttctagttctcatggaaaacgagaggactctagatttccatgattcaaatgtcaagaacctttacgacaaagtcagactacagcttagggataatgcaaaggagctaggtaatggctgtttcgaattctatcacaaatgcgataatgaatgtatggaaagtgtgagaaatgggacgtatgactaccctcagtattcagaagaagcaaggttaaaaagagaagaaataagcggagtgaaattagaatcaataggaacttaccagatactgtcaatttattcaacagcggcgagttccctagcactggcaatcatgatagctggtctatctttatggatgtgctccaatgggtcgttacagtgcagaatttgcatttag
EPI2069014   atggagaacatagtacttcttcttgcaatagttagccttgttagaagtgatcagatttgcattggttaccatgcaaacaattcgacagagcaggttgacacgataatggaaaagaacgtcactgttacacatgcccaagacatactggaaaaaacacacaacgggaagctctgtgatttaaatggggtgaagcctctgattttaaaggattgtagtgtagctggatggctcctcggaaacccaatgtgcgacgaattcatcagagtaccggaatggtcctacatagtggagcgggctaatccagccaatgacctctgttacccagggagcctcaatgactatgaagaactgaaacacctgttgagcagaataaatcattttgagaagattctgatcatccccaagagttcctggccaaatcatgaaacatcactaggggtgagcgcagcttgtccataccagggagcgccctcctttttcagaaatgtgttgtggcttatcaaaaagaacgatgcatacccaacaataaagataagctacaataataccaatcgggaagatctcttgatactgtgggggattcatcattccaacaatgcagaagagcagacaaatctctataaaaacccaaccacctacatttcagttggaacatcaactttaaaccagaggttggtaccaaaaatagctactagatcccgagtaaacgggcaacgtggaagaatggacttcttctggacaattttaaaaccagatgatgcaatccatttcgagagtaatggaaatttcattgcaccagaatatgcatataaaattgttaagaaaggggactcaacaattatgaaaagtggagtggaatatggccactgcaacaccaaatgtcaaaccccagtaggagcgataaattctagtatgccattccacaacatacatcctctcaccattggggaatgccccaaatacgtgaagtcaaacaagttggtccttgcgactgggctcagaaatagtcctctaagagaaaagagaagaaaaagaggcctgtttggggcgatagcagggtttatagagggaggatggcagggaatggttgatggttggtatgggtaccatcatagcaatgagcaggggagtgggtacgctgcagacaaagaatccacccaaaaggcaatagatggagttaccaataaggtcaactcaatcattgacaaaatgaacactcaatttgaggcagttggaagggagtttaataacttagaaaggaggatagagaatttgaacaagaaaatggaagacggattcctagatgtctggacctataatgctgaacttctagttctcatggaaaacgagaggactctagatttccatgattcaaatgtcaagaacctttacgacaaagtcagactacagcttagagacaatgcaaaggagctgggtaatggctgtttcgaattctatcacaaatgcgataatgaatgtatggaaagtgtgagaaatgggacgtatgactaccctcagtattcagaagaagcaagattaaaaagagaagaaataagcggagtgaaattagaatcaatagggacttaccagatactgtcaatttattcaacagcggcgagttccctagcactggcaatcatgatagctggtctatctttatggatgtgctccaatgggtcgttacagtgcagaatttgcatttag
EPI2576582   atggagaacatagtacttcttcttgcaatagttagccttgttaaaagtgatcagatttgcattggttaccatgcaaataattcgacagagcaggttgacacgataatggaaaagaacgtcactgttacacatgcccaagacatactggaaaaaacacacaacgggaagctctgtgatttaaatggggtgaagcctctgattttaaaggattgtagtgtagctggatggctcctcggaaacccaatgtgcgatgaattcatcggagtgccggaatggtcctacatagtggagcgggctaatccagctaatggcctctgttacccagggagcctcaatgactatgaagaactgaaacacctgttgagcagaataaatcattttgagaagattcttatcatccccaagagttcctggccaaatcatgatacatcactaggggtgagcgcagcttgtccataccagggagcgccctcctttttcagaaatgtggtgtggcttatcaaaaagaacgatgcatacccaacaataaagataagctacaataatacaaatcgggaagatctcttgatactgtgggggattcatcattccaacaatgcagaagaacagacaaatctctataaaaacccaaccacctacatttcagttggaacatcaactttaaaccagaggttggtaccaaaaatagctactagatcccaagtaaacgggcaacgtggaagaatggacttcttctggacaattttaaaaccagatgatgcaatccatttcgagagtaatggaaatttcattgctccagaatatgcatataaaattgtcaagaaaggggactcaacaattatgaaaagtggagtggaatatggccattgcaacaccaaatgtcaaaccccagtaggagcgataaattctagtatgccattccacaacatacatcctctcaccattggggaatgccccaaatacgtgaagtcaaacaagttggtccttgcgactgggctcagaaatagtcctctaagagaaaagagaagaaaaagaggcctgtttggggcaatagcagggtttatagagggaggatggcagggaatggttgatggttggtatgggtaccatcatagcaatgagcaggggagtgggtacgctgcggacaaagaatccacccaaaaggcaatagatggagttaccaataaggtaaactcaatcattgacaaaatgaacactcaatttgaggcagttggaagggagtttaataacttagaaaggaggatagagaatttgaacaagaaaatggaagacggattcctagatgtctggacctataatgctgaactcctagttctcatggaaaacgagaggactttagatttccatgattcaaatgtcaagaacctttacgacaaagtcagactacagcttagggataatgcaaaggagctgggtaatggctgtttcgaattctatcacaagtgcgataatgaatgtatggaaagtgtgagaaatgggacgtatgactaccctcagtattcagaagaagcaagattaaaaagagaagaaataagcggagtgaaattagaatcaataggaacttaccagatactgtcaatttattcaacagcggcgagttccctagcactggcaatcatgatagctggtctatctttatggatgtgctccaatgggtcgttacagtgcagaatttgcatttag
EPI2849797   atggagaacatagtacttcttcttgcaatagttagccttgttgaaagtgatcagatttgcattggttaccatgcaaacaattcgacagaacaggttgacacgataatggaaaagaacgtcactgttacacatgcccaagacatactggaaaaaacacacaacgggaagctctgtgatttaaatggggtgaagcctctgattttaaaggattgtagtgtagctggatggctcctcggaaacccaatgtgcgacgaattcatcagagtgccggaatggtcctacatagtggagagggctaatccagctaatgacctctgttacccagggagcctcaatgactatgaagaactgaaacacctgttgagcagaataaatcattttgagaaaattcttatcatccccaagagttcttggccaaatcatgaaacatcactaggggtgagcgcagcttgtccataccagggagcgccttcctttttcagaaatgtggtgtggcttatcaaaaagaacgatgcatacccaacaataaagataagctacaataataccaatcgggaagatctcttgatactgtgggggattcatcattccaacaatgcagaagaacagacaaatctctataaaaacccaaccacctacatttcagttggaacatcaactttaaaccagaggttggtaccaaaaatagctaccagatcccaagtaaacgggcaacgtggaagaatggacttcttctggacaattttaaaaccagatgatgcaatccatttcgagagtaatggaaatttcattgctccagaatatgcatataaaattgtcaagaaaggggactcaacaattatgaaaagtggagtggaatatggccactgcaacaccaaatgtcaaaccccagtgggagcgataaattctagtatgccattccacaacatacatcctctcaccattggggaatgccccaaatacgtgaagtcaaacaagttggtccttgcgactgggctcagaaatagtcctctaagagaaaagagaagaaaaagaggcctgtttggggcgatagcagggtttatagagggaggatggcagggaatggttgatggttggtatgggtaccatcatagcaatgagcaggggagtgggtatgctgcagacaaagaatctacccaaaaggcaatagatggagttaccaataaggtcaactcaatcattgacaaaatgaacactcaatttgaggcagttggaagggagtttaataacttagaaaggaggatagagaatttgaacaagaaaatggaagacggattcctagatgtctggacctataatgctgaacttctagttctcatggaaaacgagaggactctagatttccatgattcaaatgtcaagaacctttacgacaaagtcagactacagcttagggataatgcaaaggagctgggtaatggctgtttcgaattctatcacaaatgcgataatgaatgtatggaaagtgtgaggaatgggacgtatgactaccctcagtattcagaagaagcaagattaaaaagagaagaaataagcggagtgaagttagaatcaataggaacttaccagatactgtcaatttattcaacagctgcgagttccctagcactggcaatcatgatagctggtctatctttgtggatgtgctccaatgggtcgttacagtgcagaatttgcatttag
EPI2306573   atggagaacatagtactccttcttgcaacagttagccttgttaaaagtgatcagatttgcattggttaccatgcaaacaattcgacagagcaggttgacacgataatggaaaagaacgtcactgttacacatgcccaagacatactggaaaaaacacacaacgggaagctctgtgatttaaatggggtgaagcctctgattttaaaggattgtagtgtagctggatggctcctcggaaacccaatgtgcgacgaattcatcagagtgccggaatggtcctacatagtggagcgggctaatccagccaatgacctctgttacccagggagcctcaatgactatgaagaactgaaacacctgttgagcagaataaatcattttgagaagattctgatcatccccaagagttcctggccaaatcatgaaacatcactaggggtgagcgcagcttgtccataccagggagcgccctcctttttcagaaatgtggtgtggcttatcaaaaagaacgatgcatacccaacaataaagataagctacaataataccaatcgggaagatctcttgatactgtgggggattcatcattccaacaatgcagaagagcagacaaatctctataaaaacccaaccacctacatttcagttggaacatcaactttaaaccagaggttggtacccaaaatagctactagatcccaagtgaacgggcaacgtggaagaatggacttcttctggacaattttaaaaccagatgatgcaatccatttcgagagtaatggaaatttcattgcaccagaatatgcatataaaattgtcaagaaaggggactcaacaattatgaaaagtggagtggaatatggccactgcaacaccaaatgtcaaaccccagtaggagcgataaattctagtatgccattccacaacatacatcctctcaccattggggaatgccccaaatacgtgaagtcaaacaagttggtccttgcgactgggctcagaaatagtcctctaagagaaaagagaagaaaaagaggcctgtttggggcgatagcagggtttatagagggaggatggcagggaatggttgatggttggtatgggtaccatcatagcaatgagcaggggagtgggtacgctgcagacaaagaatccacccaaaaggcaatagatggagttaccaataaggtcaactcaatcattgacaaaatgaacactcaatttgaggcagttggaagggagtttaataacttagaaaggaggatagagaatttgaacaagaaaatggaagacggattcctagatgtctggacctataatgctgaacttctagttctcatggaaaacgagaggactctagatttccatgattcaaatgtcaagaacctttacgacaaagtcagactacagcttagggataatgcaaaggagctgggtaatggctgtttcgaattctatcacaaatgcgataatgaatgtatggaaagtgtgagaaatgggacgtatgactaccctcagtattcagaagaagcaagattaaaaagagaagaaataagcggagtgaaattagaatcaataggaacttaccagatactgtcaatttattcaacagcggcgagttccctagcactggcaatcatgatagctggtctatctttatggatgtgctccaatgggtcgttacagtgcagaatttgcatttag
EPI1957945   atggagaacatagtacttcttcttgcaatagttagccttgttaaaagtgatcagatttgcattggttaccatgcaaacaattcgacagagcaggttgacacgataatggaaaagaacgtcactgttacacatgcccaagacatactggaaaaaacacacaacgggaagctctgtgatttaaatggggtgaagcctctgattttaaaggattgtagtgtagctggatggctcctcggaaacccaatgtgcgacgaattcatcagagtgccggaatggtcctacatagtggagcgggctaatccagccaatgacctctgttacccagggagcctcaatgactatgaagaactgaaacacctgttgagcagaataaatcattttgagaagattctgatcatccccaagagttcctggccaaatcatgaaacatcactaggggtgagcgcagcttgtccataccagggagcgccctcctttttcagaaatgtggtgtggcttatcaaaaagaacgatgcatacccaacaataaagataagctacaataataccaatcgggaagatctcttgatactgtgggggattcatcattccaacaatgcagaagagcagacaaatctctataaaaacccaaccacctacatttcagttggaacatcaactttaaaccagaggttggtaccaaaaatagctactagatcccaagtaaacgggcaacgtggaagaatggacttcttctggacaattttaaaaccagatgatgcaatccatttcgagagtaatggaaatttcattgctccagaatatgcatataaaattgtcaagaaaggggactcaacaattatgaaaagtggggtggaatatggccactgcaacaccaaatgtcaaaccccagtaggagcgataaattctagtatgccattccacaacatacatcctctcaccattggggaatgccccaaatacgtgaagtcaaacaagttggtccttgcgactgggctcagaaatagccctctaagagaaaagagaagaaaaagaggcctgtttggggcgatagcagggtttatagaaggaggatggcagggaatggttgatggttggtatgggtaccatcatagcaatgagcaggggagtgggtacgctgcagacaaagaatccacccaaaaggcaatagatggagttaccaataaggtcaactcaatcattgacaaaatgaacactcaatttgaggcagttggaagggagtttaataacttagaaaggaggatagagaatttgaacaagaaaatggaagacggattcctagatgtctggacctataatgctgaacttctagttctcatggaaaacgagaggactctagatttccatgattcaaatgtcaagaacctttacgacaaagtcagactacagcttagggataatgcaaaggagctgggtaatggctgtttcgaattctatcacaaatgcgataatgaatgtatggaaagtgtgagaaatgggacgtatgactaccctcagtattcagaagaagcaagattaaaaagagaagaaataagcggagtgaaattagaatcaataggaacttaccagatactgtcaatttattcaacagcggcgagttccctagcactggcaatcatgatagctggtctatctttatggatgtgctccaatgggtcgttacagtgcagaatttgcatttag
EPI2744838   atggagaacatagtacttcttcttgcaatagttagccttgttaaaagtgatcagatttgcattggttaccatgcaaataattcgacagagcaggttgacacgataatggaaaagaacgttactgttacacatgcccaagacatactggaaaaaacacacaacgggaagctctgtgatttaaatggggtgaagcctctgattttaaaggattgtagtgtagctggatggctcctcggaaacccaatgtgcgacgaattcatcagagtgccggaatggtcctacatagtggagagggctaatccagctaatggcctctgttacccagggagcctcaatgactatgaagaactgaaacacctgttgagcagaataaatcattttgagaagattcttatcatccccaagagttcctggccaaatcatgaaacatcattaggggtgagcgcagcttgtccataccagggagcgccctcctttttcagaaatgtggtgtggcttatcaaaaagaacgatgcatacccaacaataaagataagctacaataatacaaatcgggaagatctcttgatactgtgggggattcatcattccaacaatgcagaagaacagacaaatctctataaaaacccaaccacctacatttcagttggaacatcaactttaaaccagaggttggtaccaaaaatagctaccagatcccaagtaaacgggcaacgtggaagaatggacttcttctggacaattttaaaaccagatgatgcaatccatttcgagagtaatggaaatttcattgctccagaatatgcatataaaattgtcaagaaaggggactcaacaattatgaaaagtggagtggagtatggccattgcaacaccaaatgtcaaaccccaataggagcgataaattctagtatgccattccacaacatacatcctctcaccattggggaatgccccaaatacgtgaagtcaaacaagttggtccttgcgactgggctcagaaatagtcctctaagagaaaagagaagaaaaagaggcctgtttggggcgaaagcagggtttatagagggaggatggcagggaatggttgatggttggtatgggtaccatcatagcaatgagcaggggagtgggtacgctgcggacaaagaatccacccaaaaggcaatagatggagttaccaataaggtcaactcaatcattgacaaaatgaacactcaatttgaggcagttggaagggagtttaataacttagaaaggaggatagagaatttgaacaagaaaatggaagacggattcctagatgtctggacctataatgctgaacttctagttctcatggaaaacgagaggactttagatttccatgattcaaatgtcaagaacctttacgacaaagtcagactacagcttagggataatgcaaaggagctgggtaatggctgtttcgaattctatcacaagtgcgataatgaatgtatggaaagtgtgagaaatgggacgtatgactaccctcagtattcagaagaagcaagattaaaaagagaagaaataagcggagtgaaattagaatcaataggaacttaccagatactgtcaatttattcaacagcggcgagttccctagcactggcaatcatgatagctggtctatctttatggatgtgctccaatgggtcgttacagtgcagaatttgcatttag
EPI3306057   atggagaacatagtactacttcttgcaatagttagccttgttaaaagtgatcagatttgcattggttaccatgcaaacaattcgacagagcaagttgacacgataatggaaaagaacgtcactgttacacatgcccaagacatactggaaaaaacacacaacgggaagctctgtgatctaaatggggtgaagccactgattttaaaggattgtagtgtagctggatggctcctcggaaacccaatgtgcgacgaattcatcagagtgccggaatggtcctacatagtggagcgggctaacccagctaatgacctctgttacccagggagcctcaatgactatgaagaactgaaacacatgttgagcagaataaatcattttgagaagattctgatcattcccaagagttcctggccaaatcatgaaacatcactaggggtgagcgcagcttgtccataccagggagcgccctcctttttcagaaatgtggtgtggcttatcaaaaagaacgatgcatacccaacaataaagataagctacaataataccaatcgggaagatctcttgatactgtgggggattcatcattccaacaatgcagaagagcagacaaatctctacaaaaacccaaccacctacatttcagttggaacatcaactttaaaccagaggttggcaccaaaaatagctactagatcccaagtaaacgggcaacgtggaagaatggacttcttctggacaatcttaaaaccagatgatgcaatccatttcgagagtaacggaaatttcattgctccagaatatgcatacaaaattgtcaagaaaggggactcaacaattatgaaaagtggagtggaatatggccactgcaacaccaaatgtcaaaccccagtaggtgcgataaattctagtatgccattccacaacatacatcctctcaccattggggaatgccccaaatacgtgaagtcaaacaagttggtccttgcgactgggctcagaaatagtcctctaagagaaaagagaagaaaaagaggcctgtttggggcgatagcagggtttatagagggaggatggcagggaatggttgatggttggtatgggtaccatcatagcaatgagcaggggagtgggtacgctgcggacaaagaatccacccaaaaggcaatagatggagttaccaataaggtcaactcaatcattgacaaaatgaacactcaatttgaggcagttggaagggagtttaataacttagaaaggaggatagagaatctgaacaagaaaatggaagacggattcctagatgtctggacctataatgctgaacttctagttctcatggaaaacgagaggactctagatttccatgattcaaatgtcaagaacctttacgacaaagtcagattacagcttagggataatgcaaaggagctgggtaacggctgtttcgaattctatcacaaatgtgataatgaatgtatggaaagtgtgagaaatgggacgtatgactaccctcagtattcagaagaagcaagattaaaaagagaagaaataagcggagtgaaattagaatcagtaggaacttaccagatactgtcaatttattcaacagcggcaagttccctagcactggcaatcatgatggctggtctatctttatggatgtgctccaatgggtcgttacagtgcagaatttgcatttag
EPI2613638   atggagaacatagtactacttcttgcaatagttagccttgttaaaagtgatcagatttgcattggttaccatgcaaacaattcgacagagcaagttgacacgataatggaaaagaacgtcactgttacacatgcccaagacatactggaaaaaacacacaacgggaagctctgtgatctaaatggggtgaagcctctgattttaaaggattgtagtgtagctggatggctcctcggaaacccaatgtgcgacgaattcatcagagtgccggaatggtcctacatagtggagcgggctaacccagctaatgacctctgttacccagggagcctcaatgactatgaagaactgaaacacatgttgagcagaataaatcattttgagaagattctgatcattcccaagagttcctggccaaatcatgaaacatcactaggggtgagcgcagcttgtccataccagggagcgccctcctttttcagaaatgtggtgtggcttatcaaaaagaacgatgcatatccaacaataaagataagctacaataataccaatcgggaagatctcttgatactgtgggggatccatcattccaacaatgcagaagagcagacaaatctctacaaaaacccaaccacctacatttcagttggaacatcaactttaaaccagaggttggcaccaaaaatagctactagatctcaagtaaacgggcaacgtggaagaatggacttcttctggacaatcttaaaaccagatgatgcaatccatttcgagagtaatggaaatttcattgctccagaatatgcatacaaaattgtcaagaaaggggactcaacaattatgaaaagtggagtggaatatggccactgcaacaccaaatgtcaaaccccagtaggtgcgataaattctagtatgccattccacaacatacatcctctcaccattggggaatgccccaaatacgtgaagtcaaacaagttggtccttgcaactgggctcagaaatagtcctctaagagaaaggagaagaaaaagaggcctgtttggggctatagcagggtttatagagggaggatggcagggaatggttgatggttggtatgggtaccatcatagcaatgagcaggggagtgggtacgctgcggacaaagaatccacccaaaaggcaatagatggagtcaccaataaggtcaactcaatcattgacaaaatgaacactcaatttgaggcagttggaagggaatttaataacttagaaaggaggatagagaatttgaacaagaaaatggaagacggattcctagatgtctggacctataatgctgaacttctagttctcatggaaaacgagaggactctagatttccatgattcaaatgtcaagaacctttacgacaaagtcagattacagcttagggataatgcaaaggagctgggtaacggctgtttcgaattctatcacaaatgtgataatgaatgtatggaaagtgtgagaaatgggacgtatgactaccctcagtattcagaagaagcaagattaaaaagagaagaaataagcggagtgaaattagaatcagtaggaacttaccagatactgtcaatttattcaacagcggcaagttccctagcactggcaatcatgatggctggtctatctttatggatgtgctccaatgggtcgttacagtgcagaatttgcatttag
EPI2744830   atggagaacatagtactccttcttgcaatagttagccttgttaaaagtgatcagatttgcattggttaccatgcaaataattcgacagagcaggttgacacgataatggaaaagaacgttactgttacacatgcccaagacatactggaaaaaacacacaacgggaagctctgtgatttaaatggggtgaagcctctgattttaaaggattgtagtgtagctggatggctcctcggaaacccaatgtgcgacgaattcatcagagtgccggaatggtcctacatagtggagcgggctaatccagctaatggcctctgttacccagggagcctcaatgactatgaagaactgaaacacctgttgagcagaataaatcattttgagaagattcttatcatccccaagagttcctggccaaatcatgaaacatcactaggggtgagcgcagcttgtccataccagggagcgccctcctttttcagaaatgtggtgtggcttatcaaaaagaacgatgcatacccaacaataaagataagctacaataatacaaatcgggaagatctcttgatactgtgggggattcatcattccaacaatgcagaagaacagacaaatctctataaaaacccaaccacctacatttcagttggaacatcaactttaaaccagaggttggtaccaaaaatagctaccagatcccaagtaaacgggcaacgtggaagaatggacttcttctggacaattttaaaaccagatgatgcaatccatttcgagagtaatggaaatttcattgctccagaatatgcatataaaattgtcaagaaaggggactcaacaattatgaaaagtggagtggaatatggccattgcaacaccaaatgtcaaaccccaataggagcgataaattctagtatgccattccacaacatacatcctctcaccattggggaatgccccaaatacgtgaagtcaaacaagttggtccttgcgactgggctcagaaatagtcctctaagagaaaagagaagaaaaagaggcctgtttggggcgatagcagggtttatagagggaggatggcagggaatggttgatggttggtatgggtaccatcatagcaatgagcaggggagtgggtacgctgcggacaaagaatccacccaaaaggcaatagatggagttaccaataaggtcaactcaatcattgacaaaatgaacactcaatttgaggcagttggaagggagtttaataacttagaaaggaggatagagaatttgaacaagaaaatggaagacggattcctagatgtctggacctataatgctgaacttctagttctcatggaaaacgagaggactttagatttccatgattcaaatgtcaagaacctttacgacaaagtcagactacagcttagggataatgcaaaggagctgggtaatggctgtttcgaattctatcacaagtgcgataatgaatgtatggaaagtgtgagaaatgggacgtatgactaccctcagtattcagaagaagcaagattaaaaagagaagaaataagcggagtgaaattagagtcaataggaacttaccagatactgtcaatttattcaacagcggcgagttccctagcactggcaatcatgatagctggtctatctttatggatgtgctccaatgggtcgttacagtgcagaatttgcatttag
EPI2029858   atggagaacatagtacttcttcttgcaataattagccttgttaaaagtgatcagatttgcattggttaccatgcaaacaattcgacagagcaagttgacacgataatggaaaagaacgtcactgttacacatgcccaagacatactggaaaaaacacacaacgggaagctctgtgatctaaatggggtgaagcctctgattttaaaggattgtagtgtagctggatggctcctcggaaacccaatgtgcgacgaattcatcagggtaccggaatggtcctacatagtggagagggccaatccagctaatgacctctgttacccagggagcctcaatgactatgaagaactgaaacacctgttgagcagaataaatcattttgagaagattctgataatccccaagagttcttggccaaaccatgaaacatcactaggagtgagcgcagcttgtcaataccagggagcgccctcctttttcagaaatgtggtgtggcttatcaaaaagaacgatgcatacccaacaataaagataagctacaataataccaatcgggaagatctcttgatattgtgggggattcaccattccaataatgcagaagagcagataaatctctacaaaaacccaaccacctacatttcagttggaacatcaactttaaaccagaggttggtaccaaaaatagctactagatcccaagtaaacgggcaacgtggaagaatggacttcttctggacaattttaaaaccggatgatgcaatccatttcgagagtaatggaaatttcattgctccagaatatgcatacaaaattgtcaagaaaggggactcaacaattatgaaaagtggagtggaatatggccactgcaacaccaaatgtcaaaccccagtaggagcgataaattctagtatgccattccacaacatacaccctctcaccattggggaatgccccaaatacgtgaaatcaaacaagttggtccttgcgactgggctcagaaatagtcctctaagagaaaagagaagaaaaagaggcctgtttggggcgatagcaggatttatagagggaggatggcagggaatggttgatggttggtatgggtaccaccatagcaatgagcaggggagtggatacgctgcagataaagaatccacccaaaaggcaatagatggagttaccaataaggtcaactcaatcattgacaaaatgaacactcaatttgaggcagttggaagggagtttaataacttagaaaggaggatagagaatttgaataagaaaatggaagacggattcctagatgtctggacctataatgctgaacttctagttctcatggaaaacgagaggactctagatttccatgattcaaatgtcaagaacctttacgacaaagtcagactacagcttagggataatgcaaaggagctgggtaacggctgttttgaattctatcacaaatgcgataatgaatgtatggaaagtgtgagaaatgggacttatgactaccctcagtattcagaagaagcaagattaaaaagagaagaaataagcggagtgaaattagaatcaataggaacttaccagatattgtcaatttattcaacagcggcgagttccctagcactggcaatcatgatggctggtctatctttatggatgtgctccaatgggtcgttacagtgcagaatttgcatttaa
EPI2613630   atggagaacatagtactacttcttgcaatagttagccttgttaaaagtgatcagatttgcattggttaccatgcaaacaattcgacagagcaagttgacacgataatggaaaagaacgtcactgttacacatgcccaagacatactggaaaaaacacacaacgggaagctctgtgatttaaatggggtgaagccactgattttaaaggattgtagtgtagctggatggctcctcggaaacccaatgtgcgacgaattcatcagagtgccggaatggtcctacatagtggagcgggctaacccagctaatgacctctgttacccagggagcctcaatgactatgaagaactgaaacacatgttgagcagaataaatcattttgaaaagattctgatcattcccaagagttcctggccaaatcatgaaacatcactaggggtgagcgcagcttgtccataccagggagcgccctccttcttcagaaatgtggtgtggcttatcaaaaagaacgatgcatacccaacaataaagataagctacaataatactaatcaggaagatctcttgatactgtgggggattcatcattccaacaatgcagaagagcagacaaatctctacaaaaatccaaccacctacatttcagttggaacatcaactttaaaccagaggttggcaccaaaaatagctactagatccaaagtaaacgggcaacgtggaagaatggacttcttctggacaatcttaaaaccagatgatgcaatccatttcgagagtaacggaaatttcattgctccagaatatgcatacaaaattgtcaagaaaggggactcaacaattatgaaaagtggagtggaatatggccactgcaacaccaaatgtcaaaccccagtaggtgcgataaactctagtatgccattccacaacatacatcctctcaccattggggaatgccccaaatacgtgaagtcaaacaagttggtccttgcgactgggctcagaaatagtcctctaagggaaaagagaagaaaaagaggtctgtttggggcgatagcagggtttatagagggaggatggcagggaatggttgatggttggtatggataccatcatagcaatgagcaggggagtgggtacgctgcggacaaagaatccacccaaaaggcaatagatggagttaccaataaggtcaactcaatcattgacaaaatgaacactcaatttgaggcagttggaagggagtttaataacttagaaaggaggatagagaatttgaacaagaaaatggaagacggattcctagatgtctggacctataatgctgaacttctagttctcatggaaaacgagaggactctagatttccatgattcaaatgtcaagaacctttacgacaaagtcagattacagcttagggataatgcaaaggagttgggtaacggctgtttcgaattctatcacaaatgtgataatgaatgtatggaaagtgtgagaaatgggacgtatgactaccctcagtattcagaagaagcaagattaaaaagagaagaaataagcggagtgaaattagaatcagtaggaacttaccagatactgtcaatttattcaacagcggcaagttccctagcactggcaatcatgatggctggtctatctttatggatgtgctccaatgggtcgttacaatgcagaatttgcatttag
EPI1930019   atggagaacatagtacttcttcttgcaacagttagccttgttaaaagtgatcagatttgcattggttaccatgcaaacaattcgacagagcaggttgacacgataatggaaaagaacgtcactgttacacatgcccaagacatactggaaaaaacacacaacgggaagctctgtgatttaaatggggtgaagcctctgattttaaaggattgtagtgtagctggatggctcctcggaaacccaatgtgcgacgaattcatcagagtgccggaatggtcctacatagtggagcgggctaatccagccaatgacctctgttacccagggagcctcaatgactatgaagaactgaaacacctgttgagcagaataaatcattttgagaagattctgatcatccccaagagttcctggccaaatcatgaaacatcactaggggtgagcgcagcttgtccataccagggagcgccctcctttttcagaaatgtgttgtggcttatcaaaaagaacgatgcatacccaacaataaagataagctacaataataccaatcgggaagatctcttgatactgtgggggattcatcattccaacaatgcagaagagcagacaaatctctataaaaacccaaccacctacatttcagttggaacatcaactttaaaccagaggttggtaccaaaaatagctactagatcccaagtaaacgggcaacgtggaagaatggacttcttctggacaattttaaaaccagatgatgcaatccatttcgagagtaatggaaatttcattgcaccagaatatgcatataaaattgtcaagaaaggggactcaacaattatgaaaagtggagtggaatatggccactgcaacaccaaatgtcaaaccccagtaggagcgataaattctagtatgccattccacaacatacatcctctcaccattggggaatgccccaaatacgtgaagtcaaacaagttggtccttgcgactgggctcagaaatagtcctctaagagaaaagagaagaaaaagaggcctgtttggggcgatagcagggtttatagagggaggatggcagggaatggttgatggttggtatgggtaccatcatagcaatgagcaggggagtgggtacgctgcagacaaagaatccacccaaaaggcaatagatggagttaccaataaggtcaactcaatcattgacaaaatgaacactcaatttgaggcagttggaagggagtttaataacttagaaaggaggatagagaatttgaacaagaaaatggaagacggattcctagatgtctggacctataatgctgaacttctagttctcatggaaaacgagaggactctagatttccatgattcaaatgtcaagaacctttacgacaaagtcagactacagcttagggacaatgcaaaggagctgggtaatggctgtttcgaattctatcacaaatgcgataatgaatgtatggaaagtgtgagaaatgggacgtatgactaccctcagtattcagaagaagcaagattaaaaagagaagaaataagcggagtgaaattagaatcaataggaacttaccagatactgtcaatttattcaacagcggcgagttccctagcactggcaatcatgatagctggtctatctttatggatgtgctccaatgggtcgttacagtgcagaatttgcatttag
EPI2029850   atggagaacatagtacttcttcttgcaatagttagccttgttaaaagtgatcagatatgcattggttaccatgcaaacaattcgacagagcaagttgacacgataatggaaaagaacgtcactgttacacatgcccaagacatactggaaaaaacacacaacgggaagctctgtgatctaaatggggtgaagcctctgattttaaaggattgcagtgtagctggatggctcctcggaaacccaatgtgcgacgaattcatcagagtgccggaatggtcctacatagtggagagggctgatccagttaatgacctctgttacccagggagcctcaatgactatgaagaactgaaacatctgttaagcagaataaatcattttgagaagattctgatcatccccaagagttcctggccaaaccatgaaacatcactaggggtgagcgcagcttgtccataccagggagcgccctcctttttcagaaatgtggtgtggcttatcaaaaagaacgatgcatacccaacaataaagataagctacaataataccaatcgggaagacctcttgatactgtgggggattcaccattccaacaatgcagaagagcaggtaaatctctataaaaacccaaccacctacatttcagttggaacatcaactttaaaccagaggttggtaccaaaaatagctactagatcccaagtaaacgggcaacgtggaagaatggacttcttctggacaattttaaaaccagatgatgcaatccatttcgagagtaatgggaattttattgctccagaatatgcatacaaaattgtcaagaaaggggactcaacaattatgaaaagtggagtggaatatggccactgcaacaccaaatgtcaaaccccagtaggagcgataaattctagtatgccattccacaacatacatcctctcaccataggggaatgccccaaatacgtgaaatcaaacaagttggtccttgcgactgggctcagaaatagtcctctaagagaaaagagaagaaaaagaggcctatttggggcgatagcagggtttatagagggaggatggcagggaatggttgatggttggtatgggtaccaccatagcaatgagcaggggagtgggtacgctgcagacaaagaatccacccaaaaggcgatagatggagttaccaataaggtcaactcaatcattgacaaaatgaacactcaatttgaggcagttggaagggagtttaataacttagaaaggaggatagagaatttgaacaagaaaatggaagacggattcctagatgtctggacctataatgctgaacttctagttctcatggaaaacgagaggactctagatttccatgattcaaatgtcaagaacctttacgacaaagtcagactacagcttagggataatgcaaaggagctgggcaacggctgtttcgaattctatcacaaatgcgataatgaatgtatggaaagtgtgagaaatgggacgtatgactaccctcagtattcagaagaagcaagattaaaaagagaagaaataagcggagtgaaattagagtcaataggaacttaccagatactgtcaatttattcaacagctgcgagttccctagcactggcaatcatgatggctggtctatctttatggatgtgctccaatgggtcgttacagtgcagaatttgcatttaa
EPI2071312   atggagaacatagcacttcttcttgcaatagttagccttgttaaaagtgatcagatttgcattggttaccatgcaaacaattcgacagagcaagttgacacgataatggaaaagaacgtaactgttacacatgcccaagacatactggaaaaaacacacaacgggaagctctgtgatctaaatggggtgaagcctctgattttaaaggattgtagtgtagctggatggctcctcggaaacccaatgtgcgacgaattcatcagagtgccggaatggtcctacatagtggagcgggctaatccagctaatgacctctgttacccagggagcctcaatgactatgaagaactgaaacacctgttgagcagaataaatcattttgagaagattctgatcatccccaagagttcctggccaaatcatgaaacatcactaggggtgagcgcagcttgtccataccagggagcgccctcctttttcagaaatgtggtgtggcttatcaaaaagaacgatgcatacccaacaataaagataagctacaataataccaatcgggaagatctcttgatactgtgggggattcatcattccaacaatgcagaagagcagacaaatctctacaaaaacccaaccacctacatttcagttggaacatcaactttaaaccagaggttggtaccaaaaatagctactagatcccaagtaaacgggcaacgtggacgaatggacttcttctggacaattttaaaaccagatgatgcaatccatttcgagagtaatggaaatttcattgctccagaatatgcatacaaaattgtcaagaaaggggactcaacaattatgaaaagtggagtggaatatggccactgcaacaccagatgtcaaaccccagtaggagcgataaattctagtatgccattccacaacatacatcctctcaccattggggaatgccccaaatacgtgaagtcaaacaagttggtccttgcgactgggcttagaaatagtcctctaagagaaaagagaagaaaaagaggcctgtttggggcgatagcagggtttatagagggaggatggcagggaatggttgatggttggtatgggtaccatcatagcaatgagcaggggagtgggtacgctgcagacaaagaatccacccaaaaggcaatagatggagttaccaataaggtcaactcaatcattgacaaaatgaacactcaatttgaggcagttggaagggagtttaataacttagaaaggaggatagagaatttgaacaagaaaatggaagacgggttcctagatgtctggacctataatgctgaacttctagttctcatggaaaacgagaggactctagatttccatgattcaaatgtcaagaacctttacgacaaagtcagactacagcttagggataatgcaaaggagctgggtaacggctgtttcgaattctatcacaaatgcgataatgaatgtatggaaagtgtgagaaatgggacgtatgactaccctcagtattcagaagaagcaagattaaaaagagaagaaataagcggagtgaaattagaatcaataggaacttaccagatactgtcaatttattcaacagcggcaagttccctagcactggcaatcatgatggctggtctatctttatggatgtgctccaatgggtcgttacagtgcagaatttgcatttag
EPI2232786   atggagagcatagtacttcttcttgcaatagttagccttgttaaaagtgatcagatttgcattggttaccatgcaaataattcgacagagcaggttgacacgataatggaaaagaacgtcactgttacacatgcccaagacatactggaaaaaacacacaacgggaagctctgtgatttaaatggggtgaagcctctgattttaaaggattgtagtgtagctggatggctcctcggaaacccaatgtgcgacgaattcatcagagtgccggaatggtcctacatagtggagcgggctaatccagctaatgacctctgttacccagggagcctcaatgactatgaagaactgaaacacctgttgagcagaataaatcattttgaaaagattcttatcatccccaagagttcctggccaaatcatgaaacatcactaggggtgagcgcagcttgtccataccagggagcgccctcttttttcagaaatgtggtgtggcttatcaaaaagaacgatgcatacccaacaataaagataagctacaataataccaatcgggaagatctcttgatactgtgggggattcatcattccaacaatgcagaagaacagacaaatctctataaaaacccaaccacctacatttcagttggaacatcaactttaaaccagaggttggtaccaaaaatagctactagatcccaagtaaacgggcaacgtggaagaatggacttcttctggacaattttaaaaccagatgatgcaatccatttcgagagtaatggaaatttcattgctccagaatatgcatataaaattgtcaagaaaggggactcaacaattatgaaaagtggagtggaatatggccactgcaacaccaaatgtcaaaccccagtaggagcgataaattctagtatgccattccacaacatacatcctctcaccattggggaatgccccaaatacgtgaagtcaaacaagttggtccttgctactgggctcagaaatagtcctctaagagaaaagagaagaaaaagaggcctgtttggggcgatagcaggatttatagagggaggatggcagggaatggttgatggttggtatgggtaccatcatagcaatgagcaggggagtgggtacgctgcagacaaagaatccacccaaaaggcaatagatggagttaccaataaggtcaactcaatcattgacaaaatgaacactcaatttgaggcagttggaagggagtttaataacttagaaaggaggatagagaatttgaacaagaaaatggaagacggattcctagatgtctggacctataatgctgaacttctagttctcatggaaaacgagaggactctagatttccatgattcaaatgtcaagaacctttacgacaaagtaagactacagcttagggataatgcaaaggagcttggtaatggctgtttcgaattctatcacaaatgcgataatgaatgtatggaaagtgtgagaaatgggacgtatgactaccctcagtattcagaagaagcaagattaaaaagagaagaaataagcggagtgaaattagaatcaataggaacttaccagatactgtcaatttattcaacagcggcgagttccctagcactggcaatcatgatagctggtctatctttatggatgtgctccaatgggtcgttacagtgcagaatttgcatttag
EPI2576574   atggagaacatagtacttcttcttgcaatagttagccttgttaaaagtgatcagatttgcattggttaccatgcaaataattcgacagagcaggttgacacgataatggaaaagaacgtcactgttacacatgcccaagacatactggaaaaaacacacaacgggaagctctgtgatttaaatggggtgaagcctctgattttaaaggattgtagtgtagctggatggctcctcggaaacccaatgtgcgacgaattcatcggagttccggaatggtcctacatagtggagcgggctaatccagctaatggcctctgttacccagggagcctcaatgactatgaagaactgaaacacctgttgagcagaataaatcattttgagaagattcttatcatccccaagagttcctggccaaatcatgaaacatcactaggggtgagcgcagcttgtccataccagggagcgccctcctttttcagaaatgtggtgtggcttatcaaaaagaacgatgcatacccaacaataaagataagctacaataatacaaatcgggaagatctcttgatactgtgggggattcatcattccaacaatgcagaagaacaaacaaatctctataaaaacccaaccacctacatttcagttggaacatcaactttaaaccagaggttggtaccaaaaatagctactagatcccaagtaaacgggcaacgtggaagaatggacttcttctggacaattttaaaaccagatgatgcaatccatttcgagagtaatggaaatttcattgctccagaatatgcatataaaattgtcaagaaaggagactcaacaattatgaaaagtggagtggaatatggccattgcaacaccaaatgtcaaaccccagtaggagcgataaattctagtatgccattccacaacatacatcctctcaccattggggaatgccccaaatacgtgaagtcaaacaagttggtccttgcgactggactcagaaatagtcctctaagagaaaagagaagaaaaagaggcctgtttggggcaatagcagggtttatagagggaggatggcagggaatggttgatggttggtatgggtaccatcatagcaatgagcaggggagtgggtacgctgcggacaaagaatccacccaaaaggcaatagatggagttaccaataaggtaaactcaatcattgacaaaatgaacactcaatttgaggcagttggaagggagtttaataacttagaaaggaggatagagaatttgaacaagaaaatggaagacggattcctagatgtctggacctataatgctgaactcctagttctcatggaaaacgagaggactttagatttccatgattcaaatgtcaagaacctttacgacaaagtcagactacagcttagggataatgcaaaggagctgggtaatggctgtttcgaattctatcacaagtgcgataatgaatgtatggaaagtgtgagaaatgggacgtatgactaccctcagtattcagaagaagcaagattaaaaagagaagaaataagcggagtgaaattagaatcaataggaacttaccagatactgtcaatttattcaacagcggcgagttccctagcactggcaatcatgatagctggtctatctttatggatgtgctccaatgggtcattacagtgcagaatttgcatttag
EPI1930011   atggagaacatagtacttcttcttgcaatagttagccttgttaaaagtgatcagatttgcattggttaccatgcaaacaattcgacagagcaagttgatacgataatggaaaagaacgtcactgttacacatgcccaagacatactggaaaaaacacacaacgggaagctctgtgatctaaatggggtgaagcctctgattttaaaggattgtagtgtagctggatggctcctcggaaacccaatgtgcgacgaattcatcagagtgccggaatggtcctacatagtggagcgggctaacccagctaatgacctctgttacccagggagcctcaatgactatgaagaactgaaacacctgttgagcagaataaatcattttgagaagattctgatcatccccaagagttcctggccaaatcatgaaacatcactaggggtgagcgcagcttgtccataccagggagcgccctcctttttcagaaatgtggtgtggcttatcaaaaagaacgatgcatacccaacaataaagataagctacaataataccaatcgggaagatctcttgatactttgggggattcatcattccaacaatgcagaagagcagacaaatctctacaaaaacccaaccacctacatttcagttggaacatcaactttaaaccagaggttggtaccaaaaatagctactagatcccaagtaaacgggcaacgtggaagaatggacttcttctggacaattttaaaaccagatgatgcaatccattttgagagtaatggaaatttcattgctccagaatatgcatacaaaattgtcaagaaaggggactcaacaattatgaaaagtggagtggaatatggccactgcaacaccaaatgtcaaaccccagtaggagcgataaattctagtatgccattccacaacatacatcctctcaccattggggaatgccccaaatacgtgaagtcaaacaaattggtccttgcgactgggcttagaaatagtcccctaagagaaaagagaagaaaaagaggcctgtttggggcgatagcagggtttatagagggaggatggcagggaatggttgatggttggtatgggtaccatcatagcaatgagcaggggagtgggtacgctgcagacaaagaatccacccaaaaggcaatagatggagttaccaataaggtcaactcaatcattgacaaaatgaacactcaatttgaggcagttggaagggagtttaataacttagaaaggaggatagagaatttgaacaagaaaatggaagacggattcctagatgtctggacctataatgctgaacttctagttctcatggaaaatgagaggactctagatttccatgattcaaatgtcaagaacctttacgacaaagtcagactacagcttagggataatgcaaaggagctgggtaacggctgtttcgaattctatcacaaatgcgataatgaatgtatggaaagtgtgagaaatgggacgtatgactaccctcagtattcagaagaagcaagattaaaaagagaagaaataagcggagtgaaattagaatcaataggaacttaccagatactgtcaatttattcaacagcggcaagttccctagcactggcaatcatgatggctggtctatctttatggatgtgttccaatgggtcgttacagtgcagaatttgcatttag
EPI1957937   atggagaacatagtacttcttcttgcaatagttagccttgttaaaagtgatcagatttgcattggttaccatgcaaacaattcgacagagcaggttgacacgataatggaaaagaacgtcactgttacacatgcccaagacatactggaaaaaacacacaacgggaagctctgtgatttaaatggggtgaagcctctgattttaaaggattgtagtgtagctggatggctcctcggaaacccaatgtgcgacgaattcatcagagtgccggaatggtcctacatagtggagcgggctaatccagccaatgacctctgttacccagggagcctcaatgactatgaagaactgaaacacctgttgagcagaataaatcattttgagaagattctgatcatccccaagagttcctggccaaatcatgaaacatcactaggggtgagcgcagcttgtccataccagggagcgccctcctttttcagaaatgtggtgtggcttatcaaaaagaacgatgcatacccaacaataaagataagctacaataataccaatcgggaagatctcttgatactgtgggggattcatcattccaacaatgcagaagagcagacaaatctctataaaaacccaaccacctacatttcagttggaacatcaactttaaaccagaggttggtaccaaaaatagctactagatcccaagtaaacgggcaacgtggaagaatggacttcttctggacaattttaaaaccagatgatgcaatccatttcgagagtaatggaaatttcattgctccagaatatgcatataaaattgtcaagaaaggggactcaacaattatgaaaagtggggtggaatatggccactgcaacaccaaatgtcaaaccccagtaggagcgataaattctagtatgccattccacaacatacatcctctcaccattggggaatgccccaaatacgtgaagtcaaacaagttggtccttgcgactgggctcagaaatagccctctaagagaaaagagaagaaaaagaggcctgtttggggcgatagcagggtttatagaaggaggatggcagggaatggttgatggttggtatgggtaccatcatagcaatgagcaggggagtgggtacgctgcagacaaagaatccacccaaaaggcaatagatggagttaccaataaggtcaactcaatcattgacaaaatgaacactcaatttgaggcagttggaagggagtttaataacttagaaaggaggatagagaatttgaacaagaaaatggaagacggattcctagatgtctggacctataatgctgaacttctagttctcatggaaaacgagaggactctagatttccatgattcaaatgtcaagaacctttacgacaaagtcagactacagcttagggataatgcaaaggagctgggtaatggctgtttcgaattctatcacaaatgcgataatgaatgtatggaaagtgtgagaaatgggacgtatgactaccctcagtattcagaagaagcaagattaaaaagagaagaaataagcggagtgaaattagaatcaataggaacttaccagatactgtcaatttattcaacagcggcgagttccctagcactggcaatcatgatagctggtctatctttatggatgtgctccaatgggtcgttacagtgcagaatttgcatttag
EPI2188235   atggagaacatagtactacttcttgcaatagttagccttgttaaaagtgatcagatttgcattggttaccatgcaaacaattcgacagagcaagttgacacgataatggaaaagaatgtcactgttacacatgcccaagacatactggaaaaaacacacaacgggaagctctgtgatctaaatggggtgaagcctctgattttaaaggattgtagtgtagctggatggctcctcggaaacccaatgtgcgacgaattcatcagagtgccggaatggtcctacatagtggagcgggctaacccagctaatgacctctgttacccagggagcctcaatgactatgaagaactgaaacacatgttgagcagaataaatcattttgagaagattctgatcatccccaagagttcctggccaaatcatgaaacatcactaggggtgagcgcagcttgtccataccagggagcgccctcctttttcagaaatgtggtgtggcttatcaaaaagaacgatgcatacccaacaataaagataagctacaataataccaatcgggaagatctcttgatactgtgggggattcatcattccaacaatgcagaagagcagacaaatctctacaaaaacccaaccacctacatttcagttggaacatcaactttaaaccagaggttggcaccaaaaatagctactagatcccaagtaaacgggcaacgtggaagaatggacttcttctggacaatcttaaaaccagatgatgcaatccatttcgagagtaatggaaatttcattgctccagaatatgcatacaaaattgtcaagaaaggggactcaacaattatgaaaagtggagtggaatatggccactgcaacaccaaatgtcaaaccccagtaggtgcgataaattctagtatgccattccacaacatacatcctctcaccattggggaatgccccaaatacgtgaagtcaaacaagttggtccttgcgactgggctcagaaatagtcctctaagagaaaagagaagaaaaagaggcctgtttggggcgatagcagggtttatagagggaggatggcagggaatggttgatggttggtatgggtaccatcatagcaatgagcaggggagtgggtacgctgcggacaaagaatccacccaaaaggcaatagatggagttaccaataaggtcaactcaatcattgacaaaatgaacactcaatttgaggcagttggaagggagtttaataacttagaaaggaggatagagaatttgaacaagaaaatggaagacggattcctagatgtctggacctataatgctgaacttctagttctcatggaaaacgagaggactctagatttccatgattcaaatgtcaagaacctttacgacaaagtcagattacagcttagggataatgcaaaggagctgggtaacggctgtttcgaattctatcacaaatgtgataatgaatgtatggaaagtgtgagaaatgggacgtatgactaccctcagtattcagaagaagcaagattaaaaagagaagaaataagcggagtgaaattggaatcagtaggaacttaccagatactgtcaatttattcaacagcggcaagttccctagcactggcaatcatgatggctggtctatctttatggatgtgctccaatgggtcgttacagtgcagaatttgcatttag
EPI3306049   atggagaacatagtactacttcttgcaatagttagccttgttaaaagtgatcagatttgcattggttaccatgcaaacaattcgacagagcaagttgacacgataatggaaaagaacgtcactgttacacatgcccaagacatactggaaaaaacacacaacgggaagctctgtgatctaaatggggtgaagcctctgattttaaaggattgtagtgtagctggatggctcctcggaaacccaatgtgcgacgaattcatcagagtgccggaatggtcctacatagtggagcgggctaacccagctaatgacctctgttacccagggagcctcaatgactatgaagaactgaaacacatgttgagcagaataaatcattttgagaagattctgatcatccccaagagttcctggccaaatcatgaaacatcactaggggtgagcgcagcttgtccataccagggagcgccctcctttttcagaaacgtggtgtggcttatcaaaaagaacgatgcatacccaacaataaagataagctacaataataccaatcgggaagatctcttgatactgtgggggattcatcattccaacaatgcagaagagcagacaaatctctacaaaaacccaaccacctacatttcagttggaacatcaactttaaaccagaggttggcaccaaaaatagctactagatcccaagtaaacgggcaacgtggaagaatggacttcttctggacaatcttaaaaccagatgatgcaatccatttcgagagtaatggaaatttcattgctccagaatatgcatacaaaattgtcaagaaaggggactcaacaattatgaaaagtggagtggaatatggccactgcaacaccaaatgtcaaaccccagtaggtgcgataaattctagtatgccattccacaacatacatcctctcaccattggggaatgccccaaatacgtgaagtcaaacaagttggtccttgcgactgggctcagaaatagtcctctaagagaaaagagaagaaaaagaggcctgtttggggcgatagcagggtttatagagggaggatggcagggaatggttgatggttggtatgggtaccatcatagcaatgagcaggggagtgggtacgctgcggacaaagaatccacccaaaaggcaatagatggagttaccaataaggtcaactcaatcattgacaaaatgaacactcaatttgaggcagttggaagggagtttaataacttagaaaggaggatagagaatttgaacaagaaaatggaagacggattcctagatgtctggacctataatgctgaacttctagttctcatggaaaacgagaggactctagatttccatgattcaaatgtcaagaacctttacgacaaagtcaggttacagcttagggataatgcaaaggagctgggtaacggctgtttcgaattctatcacaaatgtgataatgaatgtatggaaagtgtgaaaaatgggacgtatgactaccctcagtattcagaagaagcaagattaaaaagagaagaaataagcggagtgaaattagaatcagtaggaacttaccagatactgtcaatttattcaacagcggcaagttccctagcactggcaatcatgatggctggtctatctttatggatgtgctccaatgggtcgttacagtgcagaatttgcatttag
EPI2744822   atggagaacatagtactccttcttgcaatagttagccttgttaaaagtgatcagatttgcattggttaccatgcaaataattcgacagagcaggttgacacgataatggaaaagaacgttactgttacacatgcccaagacatactggaaaaaacacacaacgggaagctctgtgatttaaatggggtgaagcctctgattttaaaggattgtagtgtagctggatggctcctcggaaacccaatgtgcgacgaattcatcagagtgccggaatggtcctacatagtggagcgggctaatccagctaatggcctctgttacccagggagcctcaatgactatgaagaactgaaacacctgttgagcagaataaatcattttgagaagattcttatcatccccaagagttcctggccaaatcatgaaacatcactaggggtgagcgcagcttgtccataccagggagcgccctcctttttcagaaatgtggtgtggcttatcaaaaagaacgatgcatacccaacaataaagataagctacaataatacaaatcgggaagatctcttgatactgtgggggattcatcattccaacaatgcagaagaacagacaaatctctataaaaacccaaccacctacatttcagttggaacatcaactttaaaccagaggttggtaccaaaaatagctaccagatcccaagtaaacgggcaacgtggaagaatggacttcttctggacaattttaaaaccagatgatgcaatccatttcgagagtaatggaaatttcattgctccagaatatgcatataaaattgtcaagaaaggggactcaacaattatgaaaagtggagtggaatatggccattgcaacaccaaatgtcaaaccccaataggagcgataaattctagtatgccattccacaacatacatcctctcaccattggggaatgccccaaatacgtgaagtcaaacaagttggtccttgcgactgggctcagaaatagtcctctaagagaaaagagaagaaaaagaggcctgtttggggcgatagcagggtttatagagggaggatggcagggaatggttgatggttggtatgggtaccatcatagcaatgagcaggggagtgggtacgctgcggacaaagaatccacccaaaaggcaatagatggagttaccaataaggtcaactcaatcattgacaaaatgaacactcaatttgaggcagttggaagggagtttaataacttagaaaggaggatagagaatttgaacaagaaaatggaagacggattcctagatgtctggacctataatgctgaacttctagttctcatggaaaacgagaggactttagatttccatgattcaaatgtcaagaacctttacgacaaagtcagactacagcttagggataatgcaaaggagctgggtaatggctgtttcgaattctatcacaagtgcgataatgaatgtatggaaagtgtgagaaatgggacgtatgactaccctcagtattcagaagaagcaagattaaaaagagaagaaataagcggagtgaaattagagtcaataggaacttaccagatactgtcaatttattcaacagcggcgagttccctagcactggcaatcatgatagctggtctatctttatggatgtgctccaatgggtcgttacagtgcagaatttgcatttag
EPI2613622   atggaaaacatagtacttcttcttgcaataattagccttgttaaaagtgatcagatttgcattggttaccatgcaaacaattcgacagagcaggttgacacgataatggaaaagaacgtcaccgttacacatgcccaagacatactggaaaaagcacacaacgggaagctctgtgatctaaatggggtgaagcctctgattttaaaggattgtagtgtagctggatggctcctcggaaacccaatgtgcgacgaattcatcagagtgccggaatggtcctacatagtggagcgggccaatccagctaatgacctctgttacccagggagcctcaatgactacgaagaactgaaacacctgttgagcagaataaatcactttgagaagattctgatcatccccaagagttcctggccaaatcatgaaacatcactaggggtgagcgcagcttgtccataccagggagcgccctcctttttcagaaatgtggtgtggctcatcaaaaagaacgatgcatacccaacaataaagataagctacaataataccaatcgggaagatctcttgatactgtgggggattcatcattccaacaatgcagaagagcagacaaatctctataaaaatccaaccacctacatttcagttggaacatcaactttaaaccagaggttggtaccaaaaatagctactagatcccaagtaaacgggcaacgtggaagaatggacttcttctggacaattttaaaaccagatgatgccatccatttcgagagtaatggaaatttcattgctccagaatatgcatacaaaattgtcaagaaaggggactcaacaattatgaaaagtggagtggaatatggccactgcaacaccaaatgtcaaaccccagtaggagcgataaattctagtatgccattccacaacatacatcctctcaccattggggaatgccccaaatacgtgaaatcaaacaagttggtccttgcgactgggctcagaaatagtcctctaagagaaaggagaagaaaaagaggcctgtttggggcgatagcagggtttatagagggaggatggcagggaatggttgatggttggtatgggtaccatcatagcaatgagcaggggagtgggtacgctgcagacaaagaatccacccaaaaggcaatagatggagttaccaataaggtcaactcaatcattgacaaaatgaacactcaatttgaggcagttggaagggagtttaataacttagaaaggaggatagagaatttgaacaagaaaatggaagacggattcctagatgtctggacctataatgctgaacttctagttctcatggaaaacgagaggactctagatttccatgattcaaatgtcaagaacctttacgacaaagtcagactacagcttagggataatgcaaaagagctgggtaatggctgtttcgaattctatcacaaatgcgatgatgaatgtatggaaagtgtgagaaatgggacgtatgactaccctcagtattcagaagaagcaagattaaaaagagaagaaataagcggagtgaaattagaatcaataggaacttaccagatactgtcaatttattcaacagcggcgagttccctagcactggcaatcatgatggctggtctatctttatggatgtgctccaatgggtcgttacagtgcagaatttgcatttag
PQ135213     atggagaacatagtactacttcttgcaatagttagccttgttaaaagtgatcagatttgcattggttaccatgcaaacaattcgacagagcaagttgacacgataatggaaaagaacgtcactgttacacatgcccaagacatactggaaaaaacacacaacgggaagctatgcgacctaaatggggtgaagccactgattttaaagggctgcagtgtagctggatggctcctcggaaacccaatgtgcgacgaattcatcagagtgccggaatggtcttacatagtggagcgggctaacccagctaatgacctctgttacccagggagcctcaatgactatgaagaactgaaacacatgttgagcagaataaatcattttgagaagattcagatcattcccaagagttcctggccaaatcatgaaacatcactaggggtgagcgcagcttgtccataccagggagcaccctcctttttcagaaatgtggtgtggcttatcaaaaagaacgatgcatacccaacaataaagataagctacaataatactaatcgggaagatctcttgatactgtgggggattcatcattccaacaatgcagaagagcagacaaatctctacaaaaacccaatcacctacatttcagttggaacatcaactttaaaccagaggttggcaccaaaaatagctactagatcccaagtaaacgggcaacgtggaagaatggacttcttctggacaatcttaaaaccagatgatgcaatccatttcgagagtaacggaaatttcattgctccagaatatgcatacaaaattgttaagaaaggggactcgacaattatgaaaagtggagtggaatatggccattgcaacaccaaatgtcaaaccccagtaggtgcgataaattctagtatgccatttcacaacatacatcctctcaccattggggaatgccccaaatacgtgaaatcaaacaagttggtccttgcgactgggctcagaaatagtcctctaagagaaaagagaagaaaaagaggtctgtttggggcgatagcagggtttatagagggaggatggcagggaatggttgatggttggtatgggtaccatcatagcaatgagcaggggagtgggtacgctgcggacaaagaatccacccaaaaggcaatagatggagttaccaataaggtcaactcaatcattgacaaaatgaacactcaatttgaggcagttggaagggagtttaataacttagaaaggaggatagagaatttgaacaagaaaatggaagacggattcctagatgtctggacatataatgctgaacttctagttctcatggaaaacgagaggactctagatttccatgattcaaatgtcaagaacctttacgacaaagtcagattacagcttagggataatgcaaaggagctgggtaacggctgtttcgaattctatcacaaatgtgataatgaatgtatggaaagtgtgagaaatgggacgtatgactaccctcagtattcagaagaagcaagattaaaaagagaagaaataagcggagtgaaattagaatcagtaggaacttaccagatactgtcaatttattcaacagcggcaagttccctagcactggcaatcatgatggctggtctatctttatggatgtgctccaatgggtcgttacaatgcagaatttgcatttag
EPI2029842   atggagaacatagtacttcttcttgcaatagttagccttgttaaaagtgatcagatttgcattggttaccatgcaaacaattcgacagagcaagttgacacgataatggaaaagaacgtaactgttacacatgcccaagacatactggaaaaaacacacaacgggaagctctgtgatctaaatggggtgaagcctctgattttaaaggattgtagtgtagctggatggctcctcggaaacccaatgtgcgacgaattcatcagagtgccggaatggtcctacatagtggagaaggctaatccgactaatgacctctgttacccagggagcctcaatgactatgaagaattgaaacacctgttgagcagaataaatcattttgagaagattctgatcatccccaagaattcctggccaaatcatgaaacatcactaggggtgagtgcagcttgtccataccagggagcgccctcctttttcagaaatgtggtgtggcttatcaaaaagaacgatgcatacccaacaataaagataagctacaataataccaatcgggaagatctcttgatactgtgggggattcatcattccaacaatgcagaagagcagacagatctctacaaaaacccaaccacctacatttcagttggaacatcaactttaaaccagaggttggtaccaaaaatagctactagatcccaagtaaacgggcaacgtggaagaatggacttcttctggacaattttaaaaccggatgatgcaatccatttcgagagtaatggaaatttcattgctccagagtatgcatacaaaattgtcaagaaaggggactcaacaattatgaaaagtggagtggaatatggccactgcaacaccaaatgtcaaaccccagtaggagcgataaattctagtatgccattccacaacatacatcctctcaccattggggaatgccccaaatacgtgaagtcaaacaagttggtccttgcgactgggctcagaaatagtcctctaagagaaaggagaagaaaaagaggcctatttggggcgatagcagggtttatagagggaggatggcagggaatggttgatggttggtatgggtaccatcatagcaatgagcaggggagtgggtacgctgcagataaggaatccacccaaaaggcaatagatggagttaccaataaggtcaactcaataattgacaaaatgaacactcaatttgaggcagttggaagggagtttaataacttagaaaggaggatagagaatttgaacaagaaaatggaagacggattcctagatgtgtggacctataatgctgaacttctagttctcatggaaaatgagaggactctagatttccatgattcaaatgtcaagaacctttacgacaaagtcagactacagcttagggataatgcaaaggagctgggtaacggctgcttcgaattctatcacaaatgcgataacgaatgtatggaaagtgtgagaaatgggacgtatgactaccctcagtattcagaagaagcaagattaaaaagagaagaaataagcggagtgaaattagaatcaataggaacttaccagatactgtcaatttattcaacagcggcgagttccctagcactggcaatcatgatggctggtctttctttatggatgtgctccaatgggtcgttacagtgcagaatttgcatttaa
EPI2071304   atggagaacatagtacttcttcttgcaacagttagccttgttaaaagtgatcagatttgcattggttaccatgcaaacaattcgacagagcaggttgacacaataatggaaaagaacgtcactgttacacatgcccaagacatactggaaaaaacacacaacgggaagctctgtgatttaaatggggtgaagcctctgattttaaaagattgtagtgtagctggatggctcctcggaaacccaatgtgcgacgaattcatcagagtgccggaatggtcctacatagtggagcgggctaatccagccaatgacctctgttacccagggagcctcaatgactatgaagaactgaaacacctgttgagcagaataaatcattttgagaaggttctgatcatccccaagagttcctggccaaatcatgaaacatcactaggggtgagcgcagcttgtccatatcagggagcgccctcctttttcagaaatgtggtgtggcttatcaaaaagaacgatgcatacccaacaataaagataagctacaataataccaatcgggaagatctcttgatactgtgggggattcatcattccaacaatgcagaagagcagacaaatctctataaaaacccaaccacctacatttcagttggaacatcaactttaaaccagaggttagtaccaaaaatagctactagatcccaagtaaacgggcaacgtggaagaatggacttcttctggacaattttaaaaccagatgatgcaatccatttcgagagtaatggaaatttcattgcaccagaatatgcatataaaattgtcaagaaaggggactcaacaattatgaaaagtggagtggaatatggccactgcaacaccaaatgtcaaaccccagtaggagcgataaattctagtatgccattccacaacatacatcctctcaccattggggaatgccccaaatacgtgaagtcaaacaagttggtccttgcgactgggctcagaaatagtcctctaagagaaaagagaagaaaaagaggcctgtttggggcgatagcagggtttatagagggaggatggcagggaatggttgatggttggtatgggtaccatcatagcaatgagcaggggagtgggtacgctgcagacaaagaatccacccaaaaggcaatagatggagttaccaataaggtcaactcaatcattgacaaaatgaacactcaatttgaggcagttggaagggagtttaataacttagaaaggaggatagagaatttgaacaagaaaatggaagacggattcctagatgtctggacctataatgctgagcttctagttctcatggaaaacgagaggactctagatttccatgattcaaatgtcaagaacctttacgacaaaatcagactacagcttagggataatgcaaaggagctgggtaatggctgtttcgaattctatcacaaatgcgataatgaatgtatggaaagtgtgagaaatgggacgtatgactaccctcagtattcagaagaagcaagattaaaaagagaagaaataagcggagtgaaattagaatcaataggaacttaccagatactgtcaatttattcaacagcggcgagttccctagcactggcaatcatgatagctggtctatctttatggatgtgctccaatgggtcgttacagtgcagaatttgcatttag
EPI2232778   atggagaacatagtacttcttcttgcaatagctagccttgttaaaagtgatcagatttgcattggttaccatgcaaacaattcgacagaacaggttgacacgataatggaaaagaacgtcactgttacacatgcccaagacatactggaaaaaacacacaacgggaagctctgtgatttaaatggggtgaagcctctgattttaaaggattgtagtgtagctggatggctcctcggaaacccaatgtgcgacgaattcatcagagtgccggaatggtcctacatagtggagcgggctaatccagctaatgacctctgttacccagggagcctcaatgactatgaagaactgaaacacctgttgagcagaataaatcattttgagaagattcttatcatccccaagagttcttggccaaatcatgaaacatcactaggggtgagcgcagcttgtccataccagggagcgccctcctttttcagaaatgtggtgtggcttatcaaaaagaacgatgcatacccaacaataaagataagctacaataataccaatcgggaagatctcttgatactgtgggggattcatcattccaacaatgcagaagaacagacaaatctctataaaaacccaaccacctacatttcagttggaacatcaactttaaaccagaggttggtaccaaaaatagctactagatcccaagtaaacgggcaacgtggaagaatggacttcttctggacaattttaaaaccagatgatgcaatccatttcgagagtaatggaaatttcattgctccagaatatgcatataaaattgtcaagaaaggggactcaacaattatgaaaagtggagtggaatatggccactgcaacaccaaatgtcaaaccccagtaggagcgataaattctagtatgccattccacaacatacatcctctcaccattggggaatgccccaaatacgtgaagtcaaacaagttggtccttgcgactgggctcagaaatagtcctctaagagaaaagagaagaaaaagaggcctgtttggggcgatagcagggtttatagagggaggatggcagggaatggttgatggttggtatgggtaccatcatagcaatgagcaggggagtgggtatgctgcagacaaagaatctacccaaaaggcaatagatggagttaccaataaggtcaactcaatcattgacaaaatgaacactcaatttgaggcagttggaagggagtttaataacttagaaaggaggatagagaatttgaacaagaaaatggaagacggattcctagatgtctggacctataatgctgaacttctagttctcatggaaaacgagaggactctagatttccatgattcaaatgtcaagaacctttacgacaaagtcagactacagcttagggataatgcaaaggagctgggtaatggctgtttcgaattctatcacaaatgcgataatgaatgtatggaaagtgtgagaaatgggacgtatgactaccctcagtattcagaagaagcaaggttaaaaagagaagaaataagcggagtgaaattagaatcaataggaacttaccagatactgtcaatttattcaacagcggcgagttccctagcactggcaatcatgatagctggtctatctttatggatgtgctccaatgggtcgttacagtgcagaatttgcatttag
EPI2576566   atggagaacatagtacttcttcttgcaatagttagccttgttaaaagtgatcagatttgcattggttaccatgcaaataattcgacagagcaggttgacacgataatggaaaagaacgtcactgttacacatgcccaagacatactggaaaaaacacacaacgggaagctctgtgatttaaatggggtgaagcctctgattttaaaggattgtagtgtagctggatggctcctcggaaacccaatgtgcgacgaattcaacggagtgccggaatggtcctacatagtggagcgggctaatccagctaatggcctctgttacccagggagcctcaatgactatgaagaactgaaacacctgttgagcagaataaatcattttgagaagattcttatcatccccaagagttcctggccaaatcatgaaacatcactaggggtgagcgcagcttgtccataccagggagcgccctcctttttcagaaatgtggtgtggcttatcaaaaagaacgatgcatacccaacaataaagataagctacaataatacaaatcgggaagatctcttgatactgtgggggattcatcattccaacaatgcagaagaacagacaaatctctataaaaacccaaccacctacatttcagttggaacatcaactttaaaccagaggttggtaccaaaaatagctactagatcccaagtaaacgggcaacgtggaagaatggacttcttctggacaattttaaaaccagatgatgcaatccatttcgagagtaatggaaatttcattgctccagaatatgcatataaaattgtcaagaaaggggactcaacaattatgaaaagtggagtggaatatggccattgcaacaccaaatgtcaaaccccagtaggagcgataaattctagtatgccattccacaacatacatcctctcaccattggggaatgccccaaatacgtgaagtcaaacaagttggtccttgcgactgggctcagaaatagtcctctaagagaaaagagaagaaaaagaggcctgtttggggcaatagcagggtttatagagggaggatggcagggaatggttgatggttggtatgggtaccatcatagcaatgagcaggggagtgggtacgctgcggacaaagaatccacccaaaaggcaatagatggagttaccaataaggtaaactcaatcattgacaaaatgaacactcaatttgaggcagttggaagggagtttaataacttagaaaggaggatagagaatttgaacaagaaaatggaagacggattcctagatgtctggacctataatgctgaacttctagttctcatggaaaacgagaggactttagatttccatgattcaaatgtcaagaacctttacgacaaagtcagactacagcttagggataatgcaaaggagctgggtaatggctgtttcgaattttatcacaagtgcgataatgaatgtatggaaagtgtgagaaatgggacgtatgactaccctcagtattcagaagaagcaagattaaaaagagaagaaataagcggagtgaaattagaatcaataggaacttaccagatactgtcaatttattcaacagcggcgagttccctagcactggcaatcatgatagctggtctatctttatggatgtgctccaatgggtcattacagtgcagaatttgcatttag
EPI2232770   atggagaacatagtacttcttcttgcaatagctagccttgttaaaagtgatcagatttgcattggttaccatgcaaacaattcgacagaacaggttgacacgataatggaaaagaacgtcactgttacacatgcccaagacatactggaaaaaacacacaacgggaagctctgtgatttaaatggggtgaagcctctgattttaaaggattgtagtgtagctggatggctcctcggaaacccaatgtgcgacgaattcatcagagtgccggaatggtcctacatagtggagcgggctaatccagctaatgacctctgttacccagggagcctcaatgactatgaagaactgaaacacctgttgagcagaataaatcattttgagaagattcttatcatccccaagagttcttggccaaatcatgaaacatcactaggagtgagcgcagcttgtccataccagggagcgccctcctttttcagaaatgtggtgtggcttatcaaaaagaacgatgcatacccaacaataaagataagctacaataataccaatcgggaagatctcttgatactgtgggggattcatcattccaacaatgcagaagaacagacaaatctctataaaaacccaaccacctacatttcagttggaacatcaactttaaaccagaggttggtaccaaaaatagctactagatcccaagtaaacgggcaacgtggaagaatggacttcttctggacaattttaaaaccagatgatgcaatccatttcgagagtaatggaaatttcattgctccagaatatgcatataaaattgtcaagaaaggggactcaacaattatgaaaagtggagtggaatatggccactgcaacaccaaatgtcaaaccccagtaggagcgataaattctagtatgccattccacaacatacatcctctcaccattggggaatgccccaaatacgtgaagtcaaacaagttggtccttgcgactgggctcagaaatagtcctctaagagaaaagagaagaaaaagaggcctgtttggggcgatagcagggtttatagagggaggatggcagggaatggttgatggttggtatgggtaccatcatagcaatgagcaggggagtgggtatgctgcagacaaagaatctacccaaaaggcaatagatggagttaccaataaggtcaactcaatcattgacaaaatgaacactcaatttgaggcagttggaagggagtttaataacttagaaaggaggatagagaatttgaacaagaaaatggaagacggattcctagatgtctggacctataatgctgaacttctagttctcatggaaaacgagaggactctagatttccatgattcaaatgtcaagaacctttacgacaaagtcagactacagcttagggataatgcaaaggagctgggtaatggctgtttcgaattctatcacaaatgcgataatgaatgtatggaaagtgtgagaaatgggacgtatgactaccctcagtattcagaagaagcaaggttaaaaagagaagaaataagcggagtgaaattagaatcaataggaacttaccagatactgtcaatttattcaacagcggcgagttccctagcactggcaatcatgatagctggtctatctttatggatgtgctccaatgggtcgttacagtgcagaatttgcatttag
EPI2188227   atggagaacatagtactacttcttgcaatagttagccttgttaaaagtgatcagatttgcattggttaccacgcaaacaattcgacagagcaagttgacacgataatggagaagaacgtcactgttacacatgcccaagacatactagaaaaaacacacaacgggaagctctgtgatctaaatggggtgaagcctctgattttaaaggattgtagtgtagctggatggctcctcggaaacccaatgtgcgacgaattcatcagagtgccggaatggtcctacatagtggagcgggctaatccagctaatgacctctgttacccagggagcctcaatgactatgaagaactgaaacacatgttgagcagaataaatcattttgagaagattctgatcatccccaagagttcctggccaaatcatgaaacatcactaggggtgagcgcagcttgtccataccagggagcgccctcctttttcagaaatgtggtgtggcttatcaaaaagaacgatgcatatccaacaataaagataagctacaataataccaatcgggaagatctcttgatactgtgggggattcatcattccaacaatgcagaagagcagacaaatctctacaaaaacccaaccacctacatttcagttggaacatcaactttaaaccagaggttggcaccaaaaatagctactagatcccaagtaaacgggcaacgtggaagaatggacttcttctggacaatcttaaaaccagatgatgcaatccatttcgagagtaatggaaatttcattgctccagaatatgcatacaaaattgtcaagaaaggggactcaacaattatgaaaagtggagtggaatatggccactgcaacaccaaatgtcaaaccccagtaggagcgataaattctagtatgccattccacaacatacatcctctcaccattggggaatgccccaaatacgtgaagtcaaacaagttggtccttgcgactgggctcagaaatagtcctctaagggaaaagagaagaaaaagaggcctgtttggggcgatagcagggtttatagagggaggatggcagggaatggttgatggttggtatgggtaccatcatagcaatgagcaggggagtgggtacgctgcggataaagaatccacccaaaaggcaatagatggagttaccaataaggtcaactcaatcattgacaaaatgaacactcaatttgaggcagttggaagggagtttaataacttagaaaggaggatagagaatttgaacaagaaaatggaagacggattcctagatgtctggacctataatgctgaacttctagttctcatggaaaacgagaggactctagatttccatgattcaaatgtcaagaacctttatgacaaagtcagactacagcttagggataatgcaaaggagctgggtaacggctgtttcgaattctatcacaaatgtgataatgaatgtatggaaagtgtgagaaatgggacgtatgactaccctcagtattcagaagaagcaagattaaaaagagaagaaataagcggagtgaaattagaatcagtaggaacttaccagatactgtcaatttattcaacagcggcaagttccctagcactggcaatcatgatggctggtctatctttatggatgtgctccaatgggtcgttacagtgcagaatttgcatttag
EPI1957921   atggagaacatagtacttcttcttgcaacagttagccttgttaaaagtgatcagatttgcattggttaccatgcaaacaattcgacagagcaggttgacacgataatggaaaagaacgtcactgttacacatgcccaagacatactggaaaaaacacacaacgggaagctctgtgatttaaatggggtgaagcctctgattttaaaggattgtagtgtagctggatggctcctcggaaacccaatgtgcgacgaattcatcagagtgccggaatggtcctacatagtggagcgggctaatccagccaatgacctctgttacccagggagcctcaatgactatgaagaactgaaacacctgttgagcagaataaatcattttgagaagattctgatcatccccaagagttcctggccaaatcatgaaacatcactaggggtgagcgcagcttgtccataccagggagcgccctcctttttcagaaatgtggtgtggcttatcaaaaagaacgatgcatacccaacaataaagataagctacaataatacaaatcgggaagatctcttgatactgtgggggattcatcattccaacaatgcagaagagcagacaaatctctataaaaacccaaccacctacatttcagttggaacatcaactttaaaccagaggttggtaccaaaaatagctactagatcccaagtaaacgggcaacgtggaagaatggacttcttctggacaattttaaaaccagatgatgcaatccatttcgagagtaatggaaatttcattgcaccagaatatgcatataaaattgtcaagaaaggggactcaacaattatgaaaagtggagtggaatatggccactgcaacaccaaatgtcaaaccccagtaggagcgataaattctagtatgccattccacaacatacatcctctcaccattggggaatgccccaaatacgtgaagtcaaacaagttggtccttgcgactgggctcagaaatagtcctctaagagaaaagagaagaaaaagaggcctgtttggggcgatagcagggtttatagagggaggatggcagggaatggttgatggttggtatgggtaccatcatagcaatgagcaggggagtgggtacgctgcagacaaagaatccacccaaaaggcaatagatggagttaccaataaggtcaactcaatcattgacaaaatgaacactcaatttgaggcagttggaagggagtttaataacttagaaagaaggatagagaatttgaacaagaaaatggaagacggattcctagatgtctggacctataatgctgaacttctagttctcatggaaaacgagaggactctagatttccatgattcaaatgtcaagaacctttacgacaaagtcagactacagcttagggataatgcaaaggagctgggtaatggctgtttcgaattctatcacaaatgcgataatgaatgtatggaaagtgtgagaaatgggacgtatgactaccctcagtattcagaagaagcaagattaaaaagagaagaaataagcggagtgaaattagaatcaataggaacttaccagatactgtcaatttattcaacagcggcgagttccctagcactggcaatcatgatagctggtctatctttttggatgtgctccaatgggtcgttacagtgcagaatttgcatttag
EPI2744814   atggagaacatagtactccttcttgcaatagttagccttgttaaaagtgatcagatttgcattggttaccatgcaaataattcgacagagcaggttgacacgataatggaaaagaacgttactgttacacatgcccaagacatactggaaaaaacacacaacgggaagctctgtgatttaaatggggtgaagcctctgattttaaaggattgtagtgtagctggatggctcctcggaaacccaatgtgcgacgaattcatcagagtgccggaatggtcctacatagtggagcgggctaatccagctaatggcctctgttacccagggagcctcaatgactatgaagaactgaaacacctgttgagcagaataaatcattttgagaagattcttatcatccccaagagttcctggccaaatcatgaaacatcactaggggtgagcgcagcttgtccataccagggagcgccctcctttttcagaaatgtggtgtggcttatcaaaaagaacgatgcatacccaacaataaagataagctacaataatacaaatcgggaagatctcttgatactgtgggggattcatcattccaacaatgcagaagaacagacaaatctctataaaaacccaaccacctacatttcagttggaacatcaactttaaaccagaggttggtaccaaaaatagctaccagatcccaagtaaacgggcaacgtggaagaatggacttcttctggacaattttaaaaccagatgatgcaatccatttcgagagtaatggaaatttcattgctccagaatatgcatataaaattgtcaagaaaggggactcaacaattatgaaaagtggagtggaatatggccattgcaacaccaaatgtcaaaccccaataggagcgataaattctagtatgccattccacaacatacatcctctcaccattggggaatgccccaaatacgtgaagtcaaacaagttggtccttgcgactgggctcagaaatagtcctctaagagaaaagagaagaaaaagaggcctgtttggggcgatagcagggtttatagagggaggatggcagggaatggttgatggttggtatgggtaccatcatagcaatgagcaggggagtgggtacgctgcggacaaagaatccacccaaaaggcaatagatggagttaccaataaggtcaactcaatcattgacaaaatgaacactcaatttgaggcagttggaagggagtttaataacttagaaaggaggatagagaatttgaacaagaaaatggaagacggattcctagatgtctggacctataatgctgaacttctagttctcatggaaaacgagaggactttagatttccatgattcaaatgtcaagaacctttacgacaaagtcagactacagcttagggataatgcaaaggagctgggtaatggctgtttcgaattctatcacaagtgcgataatgaatgtatggaaagtgtgagaaatgggacgtatgactaccctcagtattcagaagaagcaagattaaaaagagaagaaataagcggagtgaaattagagtcaataggaacttaccagatactgtcaatttattcaacagcggcgagttccctagcactggcaatcatgatagctggtctatctttatggatgtgctccaatgggtcgttacagtgcagaatttgcatttag
EPI2613614   atggagaacatagtactacttcttgcaatagttagccttgttaaaagtgatcagatttgcattggttaccatgcaaacaattcgacagagcaagttgacacgataatggaaaagaacgtcactgttacacatgcccaagacatactggaaaaaacacacaacggaaagctctgtgatctaaatggggtgaagccactgattttaaaggattgtagtgtagctggatggctcctcggaaacccaatgtgcgacgaattcatcagagtgccggaatggtcctacatagtagagcgggataacccagctaatgacctctgttacccagggagcctcaatgactatgaagaactgaaacacatgttgagcagaataaatcattttgagaagattctgatcattcccaagagttcttggccaaatcatgaaacatcactaggggtgagcgcagcttgtccataccagggagcgccctcctttttcagaaatttggtgtggcttatcaaaaagaacgatgcatacccaacaataaaaataagctacaataataccaatcgggaagatctcttgatactgtgggggattcatcattccaacaatgcagaggagcagacaaatctctacaaaaacccaaccacctacatttcagttggaacatcaactttaaaccagaggttggcaccaaaaatagctactagatcccaagtaaacgggcaacgtggaagaatggacttcttctggacaatcttaaaaccagatgatgcaatccatttcgagagtaatggaaatttcattgctccagaatatgcatacaaaattgtcaagaaaggggactcaacaattatgaaaagtggggtggaatatggccactgcaacaccaaatgtcaaacccccgtaggtgcgataaattctagtatgccattccacaacatacatcctctcaccattggggaatgccccaaatacgtgaagtcaaacaagttggtccttgcgactgggctcagaaatagtcctctaagagaaaagagaaggaaaagaggcctgtttggggcgatagcagggtttatagagggaggatggcagggaatggttgatggttggtatgggtaccatcatagcaatgagcaggggagtgggtacgctgcggacaaagaatccacccaaaaggcaatagatggagttaccaataaggtcaactcaatcattgacaaaatgaacactcaatttgaggcagttggaagggagtttaataatttagaaaggaggatagagaatttgaacaagaaaatggaagacggattcctagatgtctggacctataatgctgaacttctagttctcatggaaaacgagaggactctagatttccatgattcaaatgtcaagaacctttacgacaaagtcagattacagcttagggataatgcaaaggagctgggtaacggctgtttcgaattctatcacaaatgtgataatgaatgtatggaaagtgtgagaaatgggacgtatgactaccctcagtattcagaagaagcaagattaaaaagagaagaaataagcggagtgaaattagaatcagtaggaacttaccagatactgtcaatttattcaacagtggcaagttccctagcactggcaatcatgatggctggtctatctttatggatgtgctccaatgggtcgttacagtgcagaatttgcatttag
EPI3632558   atggagaacataatacttcttcttgcaataattagccttgttaaaagtgatcagatttgcattggttaccatgcaaacaattcgacagagcaggttgacacgataatggaaaagaacgtcaccgttacacatgcccaagacatactggaaaaaacacacaacgggaagctctgtgatctaaatggggtgaagcctctgattttaaaggattgtagtgtagctggatggctcctcggaaacccaatgtgcgacgaattcatcagagtgccggaatggtcctacatagtggagcgggctaatccagctaatgacctctgttacccagggagcctcaatgactacgaagaactgaaacacctgttgagcagaataaatcactttgagaagattctgatcatccccaagagttcctggccaaatcatgaaacatcactaggggtgagcgcagcttgtccataccagggagcaccctcctttttcagaaatgtggtgtggcttatcaaaaagaacgatgcatacccaacaataaagataagctacaataataccaatcgggaagatctcttgatactgtgggggattcatcattccaacaatgcagaagagcagacaaatctctataaaaacccaaccacctacatttcagttggaacatcaactttaaaccagaggttggtaccaaaaatagctactagatcccaagtaaacgggcaacgtggaagaatggacttcttctggacaattttaaaaccagatgatgccatccatttcgagagtaatggaaatttcattgctccagaatatgcatacaaaattgttaagaaaggggactcaacaattatgaaaagtggagtggaatatggccactgcaacaccaaatgtcaaaccccagtaggagcgataaattctagtatgccattccacaatatacatcctctcaccattggggaatgccccaaatacgtgaaatcaaacaagttggtccttgcgactgggctcagaaatagtcctctaagagaaaagagaagaaaaagaggcctgtttggggcgatagcagggtttatagagggaggatggcagggaatggttgatggttggtatgggtaccatcatagcaatgagcaggggagtgggtacgctgcagacaaagaatccacccaaaaggcaatagatggagttaccaataaggtcaactcaatcattgacaaaatgaacactcaatttgaggcagttggaagggagtttaataacttggaaaggaggatagagaatttgaacaagaaaatggaagacggattcctagatgtctggacctataatgctgaacttctagttctcatggaaaacgagaggactctagatttccatgattcaaatgtcaagaacctttacgacaaagtcagactacagcttagggataatgcaaaggagctgggtaatggctgtttcgaattctatcacaaatgcgataatgaatgtatggaaagtgtgagaaatgggacgtatgactaccctcaatattcagaagaagcaagattaaaaagagaagaaataagcggagtgaaattagaatcaataggaacttaccagatactgtcaatttattcaacagcggcgagttccctagcactggcaatcatgatggctggtctatctttatggatgtgctccaatgggtcgttacagtgcagaatttgcatttag
[truncated: 15,680,398 more chars]
