# Supplementary material for: Computational Structural Analysis Predicts Host-Range Promiscuity and Antiviral Resistance in North American H5N1 Lineages
Source: Comput Struct Biotechnol J. 2026 May 8;35(1):0066. doi: 10.34133/csbj.0066 (PMC13153456; doi:10.34133/csbj.0066)
Supplement: Supplementary 1 — Files S1 to S23 Figs. S24 to S30 [file csbj.0066.f1.zip › supplemental_data_file_5.nexus]

#NEXUS

BEGIN DATA;
DIMENSIONS  NTAX=3415 NCHAR=2281;
FORMAT DATATYPE=DNA GAP=- MISSING=?;
MATRIX

GU052525                atggagagaataaaagaattaagagatctaatgtcgcagtctcgcactcgcgagatactaacaaagaccactgtggaccatatggccataatcaagaaatacacatcagggagacaagagaagaaccctgctctcagaatgaaatggatgatggcaatgaaatacccaatcacagcagacaagagaataatggagatgattcctgaaagaaatgaacaagggcaggcgctttggagcaagacaaatgatgctggatcagacagggtgatggtgtcacccctagctgtaacctggtggaacagaaatggaccgacaacaagtacagtccattatccaaaggtttacaaaacatactttgaaaaggttgaaaggttgaagcatggaactttcggtcccgttcatttccgaaaccaagttaaaatacgccgccgggttgacataaacccgggccatgcagatctcagtgctaaagaagcacaagatgttatcatggaagtcgttttcccgaatgaagtgggagctagaatattgacatcagagtcacaattgacaataacaaaagagaagaaggaagagctccaggattgtaagattgctcctttaatggtggcatacatgttggaaagagaactggttcgcaaaaccagattcctaccggtagcgggtggaacaagcagtgtgtacattgaagtattgcatttgactcaaggaacctgctgggaacagatgtacaccccaggtggagaagtgagaaatgatgatgttgaccagagtttgatcattgctgccagaaacattgttaggagagcaacagtatcggcagatccactggcatcactattggagatgtgccatagcacacaaattggtgggataaggatggtggacatccttagacaaaatccaacagaagagcaagccgtggatatatgcaaagcagcaatgggtctgaggatcagctcatcctttagctttggaggcttcactttcaaaagaacaagtggatcatctgtcaaaagagaagaagaagtgcttacaggcaacctccaaacattgaaaataagagtacatgaggggtatgaggaattcacaatggttgggcggagagcaacagctatcttaaggaaagcaactagaaggctgattcagctgatagtaagtggaagagatgaacagtcaatcgctgaagcgatcattgtagcaatggtgttctcacaagaggattgcatgataaaggcagttcgaggtgatctgaatttcgtaaacagagcgaaccaacggctgaaccccatgcatcaactcctgaggcacttccaaaaggatgcaaaagtgctgtttcaaaactggggaattgaacccattgacaatgtcatggggatgatcggaatattacctgacatgactccaagcacagagatgtcactgagaggagtaagggttagtaaaatgggagtggatgaatattccagcactgagagagtggttgtgagtattgaccgcttcttaagggttcgagatcagagaggaaatgtactcttatctcctgaagaggttagtgaaacacagggaacagagaaattgacaataacatattcatcatcaatgatgtgggagatcaacggtcctgagtcagtgcttgttaacacctatcaatggatcatcagaaattgggaggctgtaaagattcaatggtcccaagaccctacaatgctatacaataaaatggagtttgagccatttcaatccttggtacctaaagctaccagaggccaatacagtggatttgtgagaacactattccaacaaatgcgtgatgtgctggggacatttgacactgtccaaataataaagctgctaccatttgcagcagccccaccggagcagagtagaatgcagttctcttctctaactgtgaatgtaagaggctcaggaatgagaatactcgtaaggggtaattcccccgtgtttaactataataaggcaaccaaaaggcttacagtcctcggaaaggacgcaggtgcattaacagaagacccagatgagggaacagctggagtggaatctgcggtactgagaggatttctaattctaggcaaggaggacaagag-atatggaccagcattgagcatcaatgaactgagcaatcttgcgaaaggggagaaagctaacgtgttgatagggcaaggagacgtggtgttggtaatgaaacggaaacgggactctagcatacttactgacagccagacagcgaccaaaaggattcggatggccatcaattag
EPI2971825              atggagagaataaaagaactaagagatttaatgtcgcagtctcgcactcgcgagatactgacaagaaccactgtggaccatatggccataataaagaaatacacatcaggaagacaggagaagaaccctgccctcaggatgaagtggatgatggcaatgaaatatcctattacagcagataaaagaataatggagatgatccctgaaaggaatgagcaaggtcagactctctggagcaaaacaaatgacgctggatcagacagagtgatggtgtcacctctggctgtaacatggtggaatagaaatgggccaacgacaagtacagtccattacccaaaggtttacaaaacctactttgaaaaagtggaaagactgaaacatggaacctttggccctgttcactttcaaaatcaggttaagatacgccgcagggttgacataaacccgggtcatgcagatctcagtgccaaagaagcacaggatgtcatcatggaagtcgttttcccaaatgaagttggagccaggatattgacatcagaatcacaattaacaataacaaaggaaaagaaggaggaacttcaggactgtaagattgcccctttgatggtggcatacatgttggagagagaactggttcgaaaaaccagatttttaccagtagctggcggaacaagcagcgtatatatcgaagtattgcatttgactcaagggacctgctgggaacaaatgtacacaccgggaggggaagtgagaaatgatgatgttgatcagagtttgatcattgctgctagaaatatcgttagaagagcaacagtatcagcagacccattggcttcgctcttggaaatgtgccacagtacacaaattggcgggataaggatggtagacattcttagacagaacccaacagaagagcaagccgtggatatatgcaaagcagcaatgggtttaagaatcagttcatccttcagctttggaggtttcactttcaaaagaacaagtggatcgtctgtcaagagagaagaagaagtgctcacaggcaacctccaaacactgaaaataagagtacatgaaggatatgaggaattcacaatggtcggacggagagctacagccattttaaggaaggcaaccagaaggctgatccaattaatagtgagtggaagagacgagcagtcaatcgctgaagcaatcatagtggcaatgattttctcacaagaggactgcatgataaaagcagtacgaggtgatctgaactttgttaatagagcaaatcagagactaaatcctatgcatcaacttctgaggcatttccaaaaggatgcaaaggtgctgtttcaaaactggggggttgaaccaattgacaatgtaatggggatgattggaatactgcctgacatgaccccaagcacggagatgtcactgagaggagtgagagtcagcaaaatgggagtggatgaatattccagtactgagagagtggtcgtgagcattgatcgtttcttgagagtccgagatcaaagaggaaacgtgctcctgtctcctgaggaagttagtgaaacacagggaacagagaaactaacgataacatattcatcgtccatgatgtgggaaatcaatggtccggaatccgtgctagtcaacacatatcaatggatcatcagaaattgggagactgtgaagattcaatggtcccaagaccctacgatgttgtacaacaagatggaatttgagcccttccaatccttggtgcccaaggctgccagaggccagtatagtggatttgtgaggacattgttccagcagatgcgtgatgtgctgggaacatttgatactgtccaaataataaagctcctgccttttgcagcagccccaccggaacagagtaggatgcagttttcctctctgactgtgaacgtaagaggttcaggaatgagaatacttgtgagaggcaactcccctgtgttcaactataacaaggccaccaagagactcacagttcttggaaaggatgcaggtgccttgacagaagatccagatgagggaacagcaggagtagagtctgcagtattaagaggatttctaattctgggcaaagaggacaaaag-atatgggccagcattgagcatcaacgaactgagcaatcttgcgaaaggggaaaaggctaatgtgttgatagggcaaggagacgtggtgttggtaatgaaacgaaaacgggactctagcatacttactgacagccagacagcgaccaaaagaattcggatggccatcaattag
EPI2013914              atggagagaataaaagagctaagagatttgatgtcgcaatctcgcactcgcgagatactgacaaaaaccaccgtggaccatatggccataatcaagaaatatacatcaggaagacaggagaagaaccctgcacttaggatgaagtggatgatggcaatgaaatatccgattacagcagacaaaaggataatggagatgatccctgaaagaaatgagcaaggtcagactctttggggcaaaacaaatgatgctggatcagatagagtgatggtgtcacctctggctgtgacgtggtggaatagaaatggaccaacaacaagtacagtccattacccaaaggtctataaaacctactttgaaaaggttgaaaggttaaagcatggaaccttcggccctgtccatttccggaatcaggttaagatacgccgcagagttgacataaacccgggccatgcagacctcagtgttaaagaagcacaagacgtcatcatggaggtcgttttcccaaatgaagtcggagccagaatattgacatcagagtcacagttaacaattacaaaagaaaagaaagaggaactccagaattgtaagattgcccctctaatggtggcatacatgttggagagagaactggttcgaaaaaccagattcctgccagtagctggcggaacaagtagcgtatatatcgaagtgttgcacttgactcaaggaacctgctgggaacaaatgtatacgccaggaggagaagtgagaaatgatgacgttgaccaaagtttaattattgctgccagaaatatcgttaggagagcaacagtatcagcagacccattggcttcactactggagatgtgccatagtacacagattggcggaataagaatggtagacattcttagacagaacccaacagaagagcaagccgtggatatatgcaaagcagcaatgggtttaagaatcagttcatccttcagttttggaggtttcactttcaaaaggacaagcggatcatctgtcaaaagagaagaggaagtgctcaccggcaacctccaaacattgaaaataagagtacatgaagggtatgaggaattcacaatggttgggaggagagcaacagccattctaaggaaagcaaccagaaggctgatccaattgatagtaagtggaagagacgagcagtcaatcgccgaagcgatcatagtggcaatggtgttctctcaagaggattgcatgataaaggctgtacgaggtgatttaaattttgtcaatagagcgaatcagcggctcaatcctatgcatcagctcctgaggcatttccaaaaggatgcaaaggtactattccaaaactggggaattgaacccattgacaatgtcatgggaatgataggaatattgcctgatatgacacccagcacagagatgtcactaagaggagtgagggtcagtaaaatgggagtggatgaatattccagtactgagagggtagtcgtgagtattgatcgcttcttgagggtacgagaccagagaggaaatgtactcttgtctcccgaagaggtcagtgaaacacagggaacagagaagctaacgataacatattcatcatccatgatgtgggaaattaatggccctgagtcagtgctagttaacacatatcaatggatcatcagaaactgggaaactgtgaagattcagtggtcccaagaccctacaatgctatacaacaagatggagtttgagccttttcagtccttggtgcctaaggcagccagaggccagtacagtggatttgtgaggaccctattccagcagatgcgtgatgtgctgggaacctttgacactgtccaaataataaagctacttccatttgcagcagcaccaccggaacagagtaggatgcagttctcttctctaactgtaaacgtaaggggttcaggaatgagaatacttgtgagaggcaactctcctgtgttcaactataacaaggcaaccaagaggctcacagtccttggaaaggatgctggtgcattgacagaagacccagatgaggggacagcaggagtggagtctgcggtattgagagggttcctaattcttggcaaagaggacaaaag-atatggaccagcgctgagcatcaatgaattgagcagtcttgcgaaaggggagaaggctaatgtgttgatagggcaaggagacgtggtgttggtgatgaaacggaaacgggactctagcatacttactgacagccagacagcgaccaaaagaattcggatggccatcaattag
EPI3053200              atggagagaataaaagaattaagagatttaatgtcgcagtctcgcacccgcgagatactgacaaaaaccactgtggaccatatggccataataaagaagtacacatcaggaagacaggagaagaaccctgccctcaggatgaagtggatgatggcaatgaaatatcctattacagcagacagaagaataatggagataatccctgaaaggaatgagcagggtcagactctctggagcaaaacaaatgacgccggatcagacagagtgatggtgtcacctctggctgtgacatggtggaatagaaatgggccaacgacaagtacagtccattacccaaaggtttacaaaacctactttgaaaaagtggaaagattgaaacatggaacctttggccctgttcactttcgaaatcaggttaagatacgccgcagggttgacataaacccgggtcatgcagatctcagtgctaaagaagcacaggatgtcatcatggaagtcgttttcccaaatgaggttggagccaggatattgacatcagaatcacaattaacaataacaaaggaaaagaaggaggaacttcaggactgtaaaattgctcctttgatggtggcatacatgttggagagagaactggttcgaaaaaccagatttttaccagtagctggcggaacaagcagcgtatatatcgaagtattgcatttgacccaagggacctgctgggaacaaatgtacacaccgggaggggaagtgagaaatgatgatgttgatcagagtttgatcattgctgctagaaatatcgttaggagagcaacagtatcagcagacccattggcttcgctcttggaaatgtgtcacagtacacaaattggcgggataaggatggtagacattcttagacagaacccaacagaagagcaagccgtggatatatgcaaagcagcaatgggtttaagaatcagttcatccttcagctttggaggtttcactttcaaaagaacaagtggatcgtctgtcaaaagagaagaagaagtgctcacaggcaacctccaaacactgaaaataagagtacatgaaggatatgaggaattcacaatggttggacggagagctacagccattttaaggaaagcaaccagaaggctgatccaattaatagtgagtggaagagacgagcagtcaatcgctgaagcaatcatagtggcaatggttttctcacaagaggactgcatgataaaagcagtacgaggtgatctgaactttgttaatagagcaaatcagcgactaaatcctatgcatcaacttctgaggcatttccaaaaggatgcaaaggtgctgtttcaaaactggggggttgaaccaattgacaatgtaatggggatgattggaatactgcctgacatgacccccagcacggagatgtcactgagaggagtgagagtcagcaaaatgggagtggatgaatattccagtactgagagagtggtcgtgagcattgatcgtttcttgagagtccgagatcaaagaggaaatgtgctcctgtctcctgaggaagttagtgaaacacagggaacagagaaactgacgataacatattcatcgtccatgatgtgggaaatcaatggtccggaatccgtgctagtcaacacatatcaatggatcatcagaaattgggagactgtgaagattcaatggtcccaagaccctacgatgttgtacaacaagatggaatttgagcccttccaatccttggtgcccaaggctgccagaggccagtatagtggatttgtgaggacattgttccagcagatgcgtgatgtgctgggaacatttgatactgtccaaataataaagctcctgccttttgctgcagccccaccggaacagagtaggatgcagttttcctctctgactgtgaacgtaagaggttcaggaatgagaatacttgtgagaggcaactcccctgtgttcaactataacaaggccaccaagagactcacagttcttggaaaagatgcaggtgccttgacagaagatccagatgagggaacagcaggagtagagtctgcagtattaagaggatttttaattctgggcaaagaggacaaaag-atatggaccagcattgagcatcaacgaactgagcaatcttgcgaaaggggaaaaggctaatgtgctgatagggcaaggagacgtagtgttggtaatgaaacggaaacgggactctagcatacttactgacagccagacagcgaccaaaagaattcggatggccatcaattaa
EPI2704676              atggagagaataaaagaactaagagatctaatgtcacagtctcgcactcgcgagatactcaccaaaaccactgtggaccacatggccataatcaaaaaatacacatcggggaggcaagagaagaaccccgcactcaggatgaaatggatgatggcaatgaaatatccaatcacagcagacaagagaataatggaaatgattcctgaaagaaatgaacaaggacaaaccctctggagcaaaacgaacgatgctgggtcagaccgagtgatggtatcacctctggctgtgacatggtggaataggaatggaccaacaacaagtacggtccactacccaaaggtatacaaaacttatttcgaaaaagttgaaaggttgaaacacgggacctttggccctgtccatttcagaaatcaagttaagataagacggagggtcgacataaacccaggtcatgcagacctcagtgccaaagaggcgcaggatgtaatcatggaagttgtcttcccaaatgaagtgggagcgagaatactaacatcggagtcacaactgacgataacaaaggagaagaaggaagaactccaggactgcaaaatcgcccctctgatggtcgcatacatgctagaaagagagttagtccgcaagacgaggttcctcccagtggctggtggaacaagcagtgtctatattgaggtgctgcatttaacccaagggacatgctgggagcagatgtacactccaggaggagaagtgagaaatgatgatgtagaccaaagtttgattatcgctgccaggaacatagtaagaagagcaacagtatcagcagacccactagcatctctactggagatgtgccacagcacacagattgggggaattaggatggtcgacatccttcggcaaaatccaacagaggaacaagccgtggacatatgcaaggcagcaatgggcttgaggattagctcatctttcagttttggtggattcacttttaaaagaacaagtggatcatcagtcaaaagagaagaagaagtgcttacgggcaacctccaaacattgaaaataagagtacatgaggggtatgaagagttcacaatggttggaagaagagcaacggctattctcaggaaggcaaccagaaggttgatccatctaatagtaagtgggagagacgagcagtcaattgctgaagcaataattgttgccatggtattctcacaagaagactgcatgatcaaggcagttcgaggtgatctgaattttgtcaatagggcaaaccagcggctgaatccaatgcatcaactcttgagacacttccaaaaggatgctaaagtgcttttccaaaactggggaattgaaaccattgacaatgtgatggggatgatcgggatattgcccgatatgaccccaagcactgaggtgtcactgagggggataagagtcagtaaaatgggggtagatgagtactccagcacagagagggtggtggtgagcatcgaccgatttttaagagttagggaccaacgagggaacgtactattgtcacctgaagaagtcagcgagacacaaggaacagagaaattgacaatcacttattcgtcatcaatgatgtgggagatcaatggacctgagtcggtgttggtcaacacttatcagtggatcatcagaaactgggaaactgtgaaaattcaatggtcacaggatcccacaatgttatataataagatggaattcgagccattccagtctctggtacctaaagcagccagaggtcaatacagtggattcgtgaggacactattccagcagatgcgagatgtgctcggaacatttgacaccgttcaaataataaaactcctcccctttgctgctgccccaccagaacaaagtagaatgcaattctcctccctgactgtaaatgtgagaggatcaggaatgagaatactggtaagaggcaattccccagtgttcaattacaacaaggccaacaagaggctcacagttctcgggaaagatgcaggtgcattgaccgaagatccagatgaaggcacagccggagtagagtctgctgttttacgaggattcctcattttgggcaaagaagacaagag-atatggcccagcattgagcatcaatgagctgagcaatcttgcaaagggagagaaggctaatgtgttaattgggcaaggagacgtggtgttggtaatgaaacggaaacgggactctagcatacttactgacagccagacagcgaccaaaaggattcggatggccatcaattag
EPI2710073              atggagagaataaaagagctaagagatttgatgtcgcaatctcgcactcgcgagatactgacaaaaaccaccgtggaccatatggccataatcaagaaatatacatcaggaagacaggagaagaaccctgcacttaggatgaagtggatgatggcaatgaaatatccgattacagcagacaaaaggataatggagatgatccctgaaagaaatgagcaaggtcagactctttggggcaaaacaaatgatgctggatcagatagagtgatggtgtcacctctggctgtgacgtggtggaatagaaatggaccaacaacaagtacagtccattacccaaaggtctataaaacctactttgaaaaggttgaaaggttaaagcatggaaccttcggccctgtccatttccggaatcaggttaagatacgccgcagagttgacataaacccgggccatgcagacctcagtgctaaagaagcacaagacgtcatcatggaggtcgttttcccaaatgaagtcggagccagaatattgacatcagagtcacagttaacaattacaaaagaaaagaaggaggaactccagaattgtaagattgcccctctaatggtggcatacatgttggagagagaactggttcgaaaaaccagattcctgccagtagctggcggaacaagtagcgtatatatcgaagtgttgcacttgactcaaggaacctgctgggaacaaatgtatacgccaggaggagaagtgagaaatgatgacgttgaccaaagtttaattattgctgccagaaatatcgttaggagagcaacagtatcagcagacccattggcttcactactggagatgtgccatagtacacagattggcggaataagaatggtagacattcttagacagaacccaacagaagagcaagctgtggatatatgcaaagcagcaatgggtttaagaatcagttcatccttcagttttggaggtttcactttcaaaaggacaagcggatcatctgtcaaaagagaagaggaagtgctcaccggcaacctccaaacattgaaaataagagtacatgaagggtatgaggaattcacaatggttgggaggagagcaacagccattctaaggaaagcaaccagaaggctgatccaattgatagtaagtggaagagacgagcagtcaatcgccgaagcgatcatagtggcaatggtgttctctcaagaggattgcatgataaaggctgtacgaggtgatttaaattttgtcaatagagcgaatcagcggctcaatcctatgcatcagctcctgaggcatttccaaaaggatgcaaaggtactattccaaaactggggaattgaacccattgacaatgtcatgggaatgataggaatattgcctgatatgacacccagcacagagatgtcactaagaggagtgagggtcagtaaaatgggagtggatgaatattccagtactgagagggtagtcgtgagtattgatcgcttcttgagggtacgagaccagagaggaaatgtactcttgtctcccgaagaggtcagtgaaacacagggaacagagaagctaacgataacatattcatcatccatgatgtgggaaattaatggccctgagtcagtgctagttaacacatatcaatggatcatcagaaactgggaaactgtgaagattcagtggtcccaagaccctacaatgctatacaacaagatggagtttgagccttttcagtccttggtgcctaaggcagccagaggccagtacagtggatttgtgaggaccctattccagcagatgcgtgatgtgctgggaacctttgacactgtccaaataataaagctacttccatttgcagcagcaccaccggaacagagtaggatgcagttctcttctctaactgtaaacgtaaggggttcaggaatgagaatacttgtgagaggcaactcccctgtgttcaactataacaaggcaaccaagaggctcacagtccttggaaaggatgctggtgcattgacagaagacccagatgaggggacagcaggagtggagtctgcggtattgagagggttcctaattcttggcaaagaggacaaaag-atatggaccagcgctgagcatcaatgaattgagcagtcttgcgaaaggggagaaggctaatgtgttgatagggcaaggagacgtggtgttggtgatgaaacggaaacgggactctagcatacttactgacagccagacagcgaccaaaagaattcggatggccatcaattag
EPI3630596              atggagagaataaaagaactgagagatctaatgtcacagtctcgcactcgcgagatactaaccaaaaccactgttgaccacatggccataatcaagaagtacacatcaggaagacaagaaaagaaccctgcactcagaatgaaatggatgatggcaatgaaatatccaatcgcagcagacaagcgaataatggaaatgatccctgaaaggaatgaacaaggacaaaccctctggagcaaaacaaatgatgccggatcagatcgagtgatggtatcacccctggctgtgacatggtggaataggaatggaccaacaacaagtacaattcactatccaaaggtatacaaaacttattttgaaaaagttgaaaggttgaaacacgggacctttggccctgtacacttcagaaaccaaattaagataagacggagggtcgacataaacccgggccatgctgacctcagcgccaaagaggcgcaggacgtaatcatggaagttgtctttccaaatgaagtgggagcgagaatactgacgtcggaatcacaattgacaataacaaaggaaaagaaagaagaactccaggactgcaaaatcgcccctctgatggttgcatacatgctagaaagagaactggtccgcaagacaaggttcctcccagttgctggtggaacaagcagtgtctacattgaggtgctgcatttgacccagggaacatgctgggagcagatgtatactccaggaggagaagtgagaaacgatgatgtagaccagagcttgatcattgctgccaggaatatagtaagaagagcaacagtgtcagcagacccattagcatctctattggagatgtgccacagcacacaaattggaggaataaggatggtagacattcttcggcaaaatccaacggaagarcaagccgtggacatatgcaaggcagcaatgggcttgaggattagctcatcgttcagctttggtggattcacttttaaaagaacaagtggatcatcagtcaaaagggaagaagaggtgcttacgggcaaccttcaaacattgaaaataagagtacatgaggggtatgaagggttcactatggttggaagaagagcaacggccattctcaggaaagcaaccagaaggctgattcagctaatagtaagtggaagggacgaacagtcaattgctgaagcaataatcgtggccatggtattctcacaagaggactgcatgataaaggcagttcgaggtgatctgaactttgtcaacagggcgaatcagcggctgaatccaatgcatcagctcttgagacacttccaaaagaatgcaaaagtgcttttccaaaattggggaattgagcccattgacaatgtgatgggaatgatcgggatattacctgacatgactccaagtactgagatgtcactgaggggaataagagtcagtaagatgggagtagatgaatactccagtacagagcgggtaatagtaagcatcgaccgatttttaagagttcgagaccaacgggggaacgtactactgtcacccgaagaagtcagcgagacacaaggaacagagaaattgacaatcacttattcgtcatcaatgatgtgggagatcaatggtcctgagtcggtgttggtcaatacttatcagtggataatcagaaactgggaaacagtaaaaattcaatggtcacaagatcccacaatgttgtataataagatggagttcgagccattccagtctctggtccctaaggcagccaggggtcaatacagtgggttcgtgaggacactatttcagcaaatgcgagatgtgcttggaacatttgacactgttcagataataaaacttctcccctttgctgctgccccaccggaacaaagtagactgcaattctcctctctgactgtgaatgtgagaggatcaggaatgagaatactgataagaggcaattctccagtgttcaattacaacaaggccaccaagaggctcacagttctcgggagagatgcaggtgcattggccgaagatccagatgaaggcacagctggagtggagtctgctgttttaagaggattcctcattttgggcaaagaagacaagag-atatggcccagcactgagcatcaatgagctgagcaayttggcaaagggagagaaggctaatgtgctaattgggcaaggagacgtggtgttggtgatgaaacggaaacgggactctagcatacttactgacagccagacagcgaccaaaagaattcggatggccatcaattag
EPI1944317              atggagagaataaaagagctaagagatttgatgtcgcagtctcgcactcgcgagatactgacaaaaaccaccgtggaccatatggccataatcaagaaatatacatcaggaagacaggagaagaaccctgcacttaggatgaagtggatgatggcaatgaaatatccgattacagcagacaaaaggataatggagatgatccctgaaagaaacgagcaaggtcagactctttggagcaaaacaaatgatgctggatcagatagagtaatggtgtcacctctggctgtgacgtggtggaatagaaatggaccaacaacaagtacagtccattacccaaaggtctataaaacttactttgaaaaggttgaaaggttaaagcatggaaccttcggccctgtccatttccggaatcaggttaagatacgccgcagagttgacataaacccgggccatgcagacctcagtgctaaagaagcacaagacgtcatcatggaggtcgttttcccaaatgaagtcggagccagaatattgacatcagagtcacagttaacaattacaaaagaaaagaaggaggaactccaggactgtaagattgcccctctaatggtggcatacatgttggagagagaactggttcgaaaaaccagattcctgccagtagctggcggaacaagtagcgtatatatcgaagtgttgcacttgactcaaggaacctgctgggaacaaatgtatacgccaggaggagaagtgagaaatgatgacattgaccaaagtttaattattgctgccagamatatcgttaggagagcaacagtatcagcagacccattggcttcactactggagatgtgccatagtacacagattggcgggataagaatggtagacattcttagacagaacccaacagaagagcaagccgtggatatatgcaaagcagcaatgggtttaagaatcagttcatccttcagttttggaggtttcactttcaaaaggacaagcggatcatctgtcaaaagagaagaggaagtgctcaccggcaacctccaaacattgaaaataagagtacatgaagggtatgaggaattcacaatggttgggcggagagcaacagccattctaaggaaagcaaccagaaggctgatccaattgatagtaagtggaaaagacgagcagtcaatcgccgaagcgatcatagtggcaatggtgttctctcaagaggattgcatgataaaggctgtacgaggtgatttaaattttgtcaatagagcgaatcagcggctcaatcctatgcatcagctcctgaggcatttccaaaaggatgcaaaggtactattccaaaactggggaattgaacccattgacaatgtcatgggaatgataggaatattgcctgatatgactcccagcacagagatgtcactaagaggagtgagggtcagtaaaatgggagtagatgaatattccagtactgagagggtggtcgtgagtattgatcgctttttgagggtacgagaccagagaggaaatgtactcttgtctcccgaagaggtcagtgaaacacagggaacagagaagctaacgataacatattcatcatccatgatgtgggaaattaatggccctgagtcagtgctagttaacacatatcaatgggtcatcagaaactgggaaactgtgaagattcagtggtcccaagaccctacaatgctatacaacaagatggagtttgagccttttcagtccttggtgcccaaggcagccagaggccagtacagtggatttgtaaggaccttattccagcagatgcgtgatgtgctgggaacctttgacactgtccagataataaagctacttccatttgcagcagcaccaccggaacagagtaggatgcagttctcttctctaactgtaaacgtaaggggttcaggaatgagaatacttgtgagaggcaactcccctgtgttcaactataataaggcaaccaagaggctcatagtccttggaaaggatgctggtgcattgacaggagacccaggtgaggggacagcaggagtggagtctgcggtattgagagggttcctaattctgggcaaagaggacaaaag-atatggaccagcgctgagcatcaatgaattgagcaatcttgcgaaaggggagaaggctaatgtgttgatagggcaaggagacgtggtgttggtgatgaaacggaaacgggactctagcatacttactgacagccagacagcgaccaaaagaattcggatggccatcaattag
EPI2868718              atggagagaataaaagaactaagagatctaatgtcacagtctcgcactcgcgagatactcaccaaaaccactgtggaccacatggccataatcaaaaaatacacatcgggaaggcaagagaagaaccccgcactcaggatgaaatggatgatggcaatgaaatatccaatcacagcagacaagagaataatggaaatgattcctgaaagaaatgaacaaggacaaaccttatggagcaaaacgaacgatgccgggtcagaccgaatgatggtatcacctctggctgtgacatggtggaataggaatggaccaacaacaagtacagtccactacccaaaggtatacaaaacttatttcgaaaaagttgaaaggttgaaacacgggacctttggccctgtccacttcagaaatcaaattaagataagacggagggtcgacataaacccaggccatgcagacctcagtgccaaagaagcacaggatgtaatcatggaagttgtcttcccaaatgaagtgggagcgagaatactaacatcggagtcacaactgacgataacaaaggagaagaaggaagagctccaggactgcaaaatcgcacctttaatggttgcatacatgctagaaagagagttagtccgcaagacgaggttcctcccagtggctggtggaacaagcagtgtctatattgaggtgctgcatttaactcaagggacatgctgggagcagatgtacaccccaggaggggaagtgaaaaatgatgatgtagaccagagtctgattatcgctgccaggaacatagtaagaagagcaacagtatcagcagacccactagcatctctattggaaatgtgccacagcacacaaattgggggaataaggatggtcgacatccttcgacaaaatccgacggaggaacaagcagtggacatatgcaaggcagcaatgggcttaagaattagctcatctttcagcttcggtgggttcacctttaaaaggacaagtggatcatcagtcaaaagagaagaagaagtgcttacgggcaaccttcaaacattgagaataagagtacatgagggatatgaagagttcacaatggttggaagaagagcaacggctattctcagaaaggcaaccagaaggttaatccaactaatagtaagtgggagagacgagcagtcaattgctgaagcaataattgtggccatggtattctcacaagaagactgcatgatcaaggcagttcgaggtgatttgaattttgtcaatagggcgaaccagcggctgaatccaatgcatcaactcttgagacacttccaaaaggatgctaaagtacttttccaaaactggggaattgaacccattgacaatgtgatggggatgatcgggatattgcctgacatgaccccaagcactgagatgtcactgagggggataagagttagtaagatgggagtagatgaatactctagcacagaaagggtggtagtgagcatcgaccgatttttaagagttcgagaccaacgagggaacgtactattgtcacctgaagaagtcagcgagacacaaggaacagagaaattgacaattacttattcgtcatcaatgatgtgggaaatcaatggacctgaatctgtgttggtcaacacgtatcagtggatcatcagaaactgggaaactgtgaaaatccaatggtcacaggatcccacaatgttatacaacaaaatggaatttgagccattccagtctctggtacctaaagcagccagaggtcaatacagtggattcgtgaggacactattccaacaaatgcgagatgtgctcggaacatttgacactgttcaaataataaaactcctcccctttgctgctgccccaccagaacaaagtaggatgcaattctcctctctgactgtaaatgtgagaggatcaggaatgagaatattggtaagaggcaattccccagtgttcaattacaacaaggccaccaggaggctcacaattctcgggaaagatgcaggtgcattaaccgaagatccagatgaaggcactgctggagtagaatctgctgttctacgaggattcctcattttgggcaaagaagacaagag-atatggcccagcattgagcatcaatgagttgagcaatcttgcaaagggagagaaggccaatgtgctgattgggcaaggagacgtggtgttggtgatgaaacggaaacgggactctagcatacttactgacagccagacagcgaccaaaaggattcggatggccatcaattag
EPI3409700              atggagagaataaaagaactgagagatctaatgtcacagtctcgcactcgcgagatactaaccaaaaccactgttgaccacatggccataatcaagaagtacacatcaggaagacaagaaaagaaccctgcactcagaatgaaatggatgatggcaatgaaatatccaatcgcagcagacaagcgaataatggaaatgatccctgaaaggaatgaacaaggacaaaccctctggagcaagacaaatgatgccggatcagatcgagtgatggtatcacccctggctgtgacatggtggaataggaatggaccaacaacaagtacaattcactatccaaaggtatacaaaacttattttgaaaaagttgaaaggttgaaacacgggacctttggccctgtacacttcagaaaccaaattaagataagacggagggtcgacataaacccgggccatgctgacctcagcgccaaagaggcgcaggacgtaatcatggaagttgtctttccaaatgaagtgggagcgagaatactgacgtcggaatcacaattgacaataacaaaggaaaagaaagaagaactccaggactgcaaaatcgcccctctgatggttgcatacatgctagaaagagaactggtccgcaagacaaggttcctcccagttgctggtggaacaagcagtgtctacattgaggtgctgcatttgacccagggaacatgctgggagcagatgtatactccaggaggagaagtgagaaacgatgatgtagaccagagcttgatcattgctgccaggaatatagtaagaagagcaacagtgtcagcagacccattagcatctctattggagatgtgccacagcacacaaattggaggaataaggatggtagacattcttcggcaaaatccaacggaagaacaagccgtggacatatgcaaggcagcaatgggcttgaggattagctcatcgttcagctttggtggattcacttttaaaagaacaagtggatcatcagtcaaaagggaagaagaggtgcttacgggcaaccttcaaacattgaaaataagagtacatgaggggtatgaagggttcactatggttggaagaagagcaacggccattctcaggaaagcaaccagaaggctgattcagctaatagtaagtggaagggacgaacagtcaattgctgaagcaataatcgtggccatggtattctcacaagaggactgcatgataaaggcagttcgaggtgatctgaactttgtcaacagggcgaatcagcggctgaatccaatgcatcagctcttgagacacttccaaaagaatgcaaaagtgcttttccaaaattggggaattgagcccattgacaatgtgatgggaatgatcgggatattgcctgacatgactccaagtactgagatgtcactgaggggaataagagtcagtaagatgggagtagatgaatactccagtacagagcgggtaatagtaagcatcgaccgatttttaagagttcgagaccaacgggggaacgtactactgtcacccgaagaagtcagcgagacacaaggaacagagaaattgacaatcacttattcgtcatcaatgatgtgggagatcaatggtcctgagtcggtgttggtcaatacttatcagtggataatcagaaactgggaaacagtaaaaattcaatggtcacaagatcccacaatgttgtataataagatggagttcgagccattccagtctctggtccctaaggcagccaggggtcaatacagtgggttcgtgaggacactatttcagcaaatgcgagatgtgcttggaacatttgacactgttcagataataaaacttctcccctttgctgctgccccaccggaacaaagtagactgcaattctcctctctgactgtgaatgtgagaggatcaggaatgagaatactgataagaggcaattctccagtgttcaattacaacaaggccaccaagaggctcacagttctcgggaaagatgcaggtgcattggccgaagatccagatgaaggmacagctggagtggagtctgctgttttaagaggattcctcattttgggcaaagaagacaagag-atatggcccagcactgagcatcaatgagctgagcaatttggcaaagggagagaaggctaatgtgctaattgggcaaggagacgtggtgttggtgatgaaacggaaacgggactctagcatacttactgacagccagacagcgaccaaaagaattcggatggccatcaattag
EPI3091475              atggagagaataaaagaactaagagatttaatgtcgcagtctcgcacccgcgagatactgacaaaaaccactgtggaccatatggccataataaagaagtacacatcaggaagacaggagaagaaccctgccctcaggatgaagtggatgatggcaatgaaatatcctattacagcagacagaagaataatggagataatccctgaaaggaatgagcagggtcagactctctggagcaaaacaaatgacgccggatcagacagagtgatggtgtcacctctggctgtgacatggtggaatagaaatgggccaacgacaagtacagtccattacccaaaggtttacaaaacctactttgaaaaagtggaaagattgaaacatggaacctttggccctgttcactttcgaaatcaggttaagatacgccgcagggttgacataaacccgggtcatgcagatctcagtgccaaagaagcacaggatgtcatcatggaagtcgttttcccaaatgaggttggagccaggatattgacatcagaatcacaattaacaataacaaaggaaaagaaggaggaacttcaggactgtaagattgctcctttgatggtggcatacatgttggagagagaactggttcgaaaaaccagatttttaccagtagctggcggaacaagcagcgtatatatcgaagtattgcatttgacccaagggacctgctgggaacaaatgtacacaccgggaggggaagtgagaaatgatgatgttgatcagagtttgatcattgctgctagaaatatcgttaggagagcaacagtatcagcagacccattggcttcactcttggaaatgtgtcacagtacacaaattggcgggataagaatggtagacattcttagacagaacccaacagaagagcaagccgtggatatatgcaaagcagcaatgggtttaagaatcagttcatccttcagctttggaggtttcactttcaaaagaacaagtggatcgtctgtcaaaagagaagaaggagtgctcacaggcaacctccaaacactgaaaataagagtacatgaaggatatgaggaattcacaatggttggacggagagctacagccattttaaggaaagcaaccagaaggctgatccaattaatagtgagtggaagagacgagcagtcaatcgctgaagcaatcatagtggcaatggttttttcacaagaggactgcatgataaaagcagtacgaggtgatctgaactttgttaatagagcaaatcagcgactaaatcctatgcatcaacttctgaggcatttccaaaaggatgcaaaggtgctgtttcaaaactggggggttgaaccaattgacaatgtaatggggatgattggaatactgcctgacatgacccccagcacggagatgtcactgagaggagtgagagtcagcaaaatgggagtggatgaatattccagtactgagagagtggtcgtgagcattgatcgtttcttgagagtccgagatcaaagaggaaatgtgctcctgtctcctgaggaagttagtgaaacacagggaacagagaaactgacgataacatattcatcgtccatgatgtgggaaatcaatggtccggaatccgtactagtcaacacatatcaatggatcatcagaaattgggagactgtgaagattcaatggtcccaagaccctacgatgttgtacaacaagatggaatttgagcccttccaatccttggtgcccaaggctaccagaggccagtacagtgggtttgtgaggacattgttccagcagatgcgtgatgtgctgggaacatttgatactgtccaaataataaaactcctgccttttgctgcagccccaccggaacagagtaggatgcagttttcctctctgactgtgaacgtaagaggttcaggaatgagaatacttgtgagaggcaactcccctgtgttcaactataacaaggccaccaagagactcacagttcttggaaaggatgcaggtgccttgacagaagatccagatgagggaacagcaggagtagagtctgcagtattaagaggatttttaattctgggcaaagaggacaaaag-atatggaccagcattgagcatcaacgaactgagcaatcttgcgaaaggggaaaaggctaatgtgttgatagggcaaggagacgtggtgttggtaatgaaacggaaacgggactctagcatacttactgacagtcagacagcgaccaaaagaattcggatggccattaattaa
EPI3621209              atggagagaataaaagaactgagagatctaatgtcacagtctcgcactcgcgagatactaaccaaaaccactgttgaccacatggccataatcaagaagtacacatcaggaagacaagaaaagaaccctgcactcagaatgaaatggatgatggcaatgaaatatccaatcacagcagacaagcgaataatggaaatgatccctgaaaggaatgaacaaggacaaaccctctggagcaaaacaaatgatgccggatcagatcgagtgatggtatcacccctggctgtgacatggtggaataggaatggaccaacaacaagtacaattcactatccaaaggtatacaaaacttattttgaaaaagttgaaaggttgaaacacgggacctttggccctgtacacttcagaaaccaaattaagataagacggagggtcgacataaacccgggccatgctgacctcagcgccaaagaggcgcaggacgtaatcatggaagttgtctttccaaatgaagtgggagcgagaatactgacgtcggaatcacaattgacaataacaaaggaaaagaaagaagaactccaggactgcaaaatcgcccctctgatggttgcatacatgctagaaagagaactggtccgcaagacaaggttcctcccagttgctggtggaacaagcagtgtctacattgaggtgctgcatttgacccagggaacatgctgggagcagatgtatactccaggaggagaagtgagaaacgatgatgtagaccagagcttgatcattgctgccaggaatatagtaagaagggcaacagtgtcagcagacccattagcatctctattggagatgtgccacagcacacaaattggaggaataaggatggtagacattcttcggcaaaatccaacggaagaacaagccgtggacatatgcaaggcagcaatgggcttgaggattagctcatcgttcagctttggtggattcacttttaaaagaacaagtggatcatcagtcaaaagggaagaagaggtgcttacgggcaaccttcaaacattgaaaataagagtacatgaggggtatgaagggttcactatggttggaagaagagcaacggccattctcaggaaagcaaccagaaggctgattcagctaatagtaagtggaagggacgaacagtcaattgctgaagcaataatcgtggccatggtattctcacaagaggactgcatgataaaggcagttcgaggtgatctgaactttgtcaacagggcgaatcagcggctgaatccaatgcatcagctcttgagacacttccaaaagaatgcaaaagtgcttttccaaaattggggaattgagcccattgacaatgtgatgggaatgatcgggatattacctgacatgactccaagtactgagatgtcactgaggggaataagagtcagtaagatgggagtagatgagtactccagtacagagcgggtaatagtaagcatcgaccgatttttaagagttcgagaccaacgggggaacgtactactgtcacctgaagaagtcagcgagacacaaggaacagagaaattgacaatcacttattcgtcatcaatgatgtgggagatcaatggtcctgagtcggtgttggtcaatacttatcagtggataatcagaaactgggaaacagtaaaagttcaatggtcacaagatcccacaatgttgtataataagatggagttcgagccattccagtctctggtccctaaggcagccaggggtcaatacagtgggttcgtgaggacactatttcagcaaatgcgagatgtgcttggaacatttgacactgttcagataataaaacttctcccctttgctgctgccccaccggaacaaagtagactgcaattctcctctctgactgtgaatgtgagaggatcaggaatgagaatactgataagaggcaattctccagtgttcaattacaacaaggccaccaagaggctcacagttctcgggagagatgcaggtgcattggccgaagatccagatgaaggcacagctggagtggagtctgctgttttaagaggattcctcattttgggcaaagaagacaagag-atatggcccagcactgagcatcaatgagctgagcaatttggcaaagggagagaaggctaatgtgctaattgggcaaggagacgtggtgttggtgatgaaacggaaacgggactctagcatacttactgacagccagacagcgaccaaaagaattcggatggccatcaattag
EPI2141449              atggagagaataaaagagctaagagatttgatgtcgcagtctcgcactcgcgagatactgacaaaaaccaccgtggaccatatggccataatcaagaaatatacatcaggaagacaggagaagaaccctgcacttaggatgaagtggatgatggcaatgaaatatccgattacagcagacaaaaggataatggagatgatccctgaaagaaacgagcaaggtcagactctttggagcaaaacaaatgatgcgggatcggatagagtaatggtgtcacctctggctgtgacgtggtggaatagaaatggaccaacaacaagtacagtccattacccaaaggtctataaaacttactttgaaaaggttgaaaggttaaagcatggaaccttcggccctgtccatttccggaatcaggttaagatacgccgcagagttgacataaacccgggccatgcagacctcagtgctaaagaagcacaagacgtcatcatggaggtcgttttcccaaatgaagtcggagccagaatattgacatcagagtcacagttaacaattacaaaagaaaagaaggaggaactccaggactgtaagattgcccctctaatggtggcatacatgttggagagagaactggttcgaaaaaccagattcctgccagtagctggcggaacaagtagcgtatatatcgaagtgttgcacttgactcaaggaacctgctgggaacaaatgtatacgccaggaggagaagtgagaaatgatgacattgaccaaagtttaattattgctgccagaaatatcgttaggagagcaacagtatcagcagacccattggcttcactactggagatgtgccatagtacacagattggcgggataagaatggtagacattcttagacagaacccaacagaagagcaagccgtggatatatgcaaagcagcaatgggtttaagaatcagttcatccttcagttttggaggtttcactttcaaaaggacaagcggatcatctgtcaaaagagaagaggaagtgctcaccggcaacctccaaacattgaaaataagagtacatgaagggtatgaggaattcacaatggttgggcggagagcaacagccattctaaggaaagcaaccagaaggctgatccaattgatagtaagtggaaaagacgagcagtcaatcgccgaagcgatcatagtggcaatggtgttctctcaagaggattgcatgataaaggctgtacgaggtgatttaaattttgtcaatagagcgaatcagcggctcaatcctatgcatcagctcctgaggcatttccaaaaggatgcaaaggtactattccaaaactggggaattgaacccattgacaatgtcatgggaatgataggaatattgcctgatatgactcccagcacagagatgtcactaagaggagtgagggtcagtaaaatgggagtggatgaatattccagtactgagagggtggtcgtgagtattgatcgcttcttgagggtacgagaccagagaggaaatgtactcttgtctcccgaagaggtcagtgaaacacagggaacagagaagctaacgataacatattcatcatccatgatgtgggaaattaatggccctgagtcagtgctagttaacacatatcaatgggtcatcagaaactgggaaactgtgaagattcagtggtcccaagaccctacaatgctatacaacaagatggagtttgagccttttcagtccttggtgcccaaggcagccagaggccagtacagtggatttgtaaggaccttattccagcagatgcgtgatgtgctgggaacctttgacactgtccagataataaagctacttccatttgcagcagcaccaccggaacagagtaggatgcagttctcttctctaactgtaaacgtaaggggttcaggaatgagaatacttgtgagaggcaactcccctgtgttcaactataataaggcaaccaagaggctcatagtccttggaaaggatgctggtgcattgacaggagacccaggtgaggggacagcaggagtggagtctgcggtattgagagggttcctaattctgggcaaagaggacaaaag-atatggaccagcgctgagcatcaatgaattgagcaatcttgcgaaaggggagaaggctaatgtgttgatagggcaaggagacgtggtgttggtgatgaaacggaaacgggactctagcatacttactgacagccagacagcgaccaaaagaattcggatggccatcaatta?
EPI2895428              atggagagaataaaagaactaagagatctaatgtcacagtctcgcactcgcgagatactcaccaaaaccactgtggaccacatggccataatcaaaaaatacacatcgggaaggcaagagaagaaccccgcactcaggatgaaatggatgatggcaatgaaatatccaatcacagcagacaagagaataatggaaatgactcctgaaagaaatgaacaaggacaaaccctctggagcaaaacgaacgatgccgggtcagaccgagtgatggtatcacctctggctgtgacatggtggaataggaatggaccaacaacaagtacagtccactacccaaaggtatacaaaacttatttcgaaaaagttgaaaggttgaaacacgggacctttggccctgtccacttcagaaatcaaattaagataagacggagggtcgacataaacccaggccatgcagacctcagtgccaaagaagcacaggatgtaatcatggaagttgtcttcccaaatgaagtgggagcgagaatactaacatcggagtcacaactgacgataacaaaggagaagaaggaagagctccaggactgcaaaatcgcacctttaatggttgcatacatgctagaaagagagttagtccgcaagacgaggttcctcccagtggctggtggaacaagcagtgtctatattgaggtgctgcatttaactcaagggacatgctgggagcagatgtacaccccaggaggggaagtgaaaaatgatgatgtagaccagagtttgattatcgctgccaggaacatagtaagaagagcaacagtatcagcagacccactagcatctctattggaaatgtgccacagcacacaaattgggggaataaggatggtcgacatccttcgacaaaatccgacggaggaacaagcagtggacatatgcaaggcagcaatgggcttaagaattagctcatctttcagcttcggtgggttcacctttaaaaggacaagtggatcatcagtcaaaagagaagaagaagtgcttacgggcaaccttcaaacattgagaataagagtacatgagggatatgaagagttcacaatggttggaagaagagcaacggctattctcagaaaggcaaccagaaggttaatccaactaatagtaagtgggagagacgagcagtcaattgctgaagcaataattgtggccatggtattctcacaagaagactgcatgatcaaggcagttcgaggtgatttgaattttgtcaatagggcgaaccagcggctgaatccaatgcatcaactcttgagacacttccaaaaggatgctaaagtacttttccaaaactggggaattgaacccattgacaatgtgatggggatgatcgggatattgcctgacatgaccccaagcactgagatgtcactgagggggataagagttagtaagatgggagtagatgaatactctagcacagaaagggtggtagtgagcatcgaccgatttttaagagttcgagaccaacgagggaacgtactattgtcacctgaagaagtcagcgagacacaaggaacagagaaattgacaattacttattcgtcatcaatgatgtgggaaatcaatggacctgagtctgtgttggtcaacacgtatcagtggatcatcagaaactgggaaactgtgaaaattcaatggtcacaggatccctcaatgttatacaacaaaatggaatttgagccattccagtctctggtacctaaagcagccagaggtcaatacagtggattcgtgaggacactattccaacaaatgcgagatgtgctcggaacatttgacactgttcaaataataaaactcctcccctttgctgctgccccaccagaacaaagtaggatgcaattctcctctctgactgtaaatgtgagaggatcaggaatgagaatattggtaagaggcaattccccagtgttcaattacaacaaggccaccaggaggctcacaattctcgggaaagatgcaggtgcattaaccgaagatccagatgaaggcactgctggagtagaatctgctgttctacgaggattcctcattttgggcaaagaagacaagag-atatggcccagcattgagcatcaatgagttgagcaatcttgcaaagggagagaaggccaatgtgctgattgggcaaggagacgtggtgttggtaatgaaacggaaacgggactctagcatacttactgacagccagacagcgaccaaaaggattcggatggccatcaattag
EPI1994512              atggagagaataaaagagctaagagatttgatgtcgcagtctcgcactcgcgagatactgacaaaaaccaccgtggaccatatggccataatcaagaaatatacatcaggaagacaggagaagaaccctgcacttaggatgaagtggatgatggcaatgaaatatccgattacagcagacaaaaggataatggagatgatccctgaaagaaacgagcaaggtcagactctttggagcaaaacaaatgatgctggatcggatagagtaatggtgtcacctctggctgtgacgtggtggaatagaaatggaccaacaacaagtaccgtccattacccaaaggtctataaaacctactttgaaaaggttgaaaggttaaagcatggaaccttcggccctgtccatttccggaatcaggttaagatacgccgcagagttgacataaacccgggccatgcagacctcagtgctaaagaagcacaagacgtcatcatggaggtcgttttcccaaatgaagtcggagccagaatattgacatcagagtcacagttgacaattacaaaagaaaagaaggaggaactccaggactgtaagattgcccctctaatggtggcatacatgttggagagagaactggttcgaaaaaccagattcctgccagtagctggcggaacaagtagcgtatatatcgaagtgttgcacttgactcaaggaacctgctgggaacaaatgtatacgccaggaggagaagtgagaaatgatgacgttgaccaaagtttaattattgctgccagaaatatcgttaggagggcaacagtatcagcagacccattggcttcactactggagatgtgccatagtacacagattggcgggataagaatggtagacattcttagacagaacccaacagaagagcaagccgttgatatatgcaaagcagcaatgggtttaagaatcagttcatccttcagttttggaggtttcactttcaaaaggacaagcggatcatctgtcaaaagagaagaggaagtgctcaccggcaacctccaaacattgaaaataagagtacatgaagggtatgaggaattcacaatggttgggcggagagcaacagccattctaaggaaagcaaccagaaggctgatccaattgatagtaagtggaagagacgagcagtcaatcgccgaagcgatcatagtggcaatggtgttctctcaagaggattgcatgataaaggctgtacgaggtgatttaaattttgtcaatagagcgaatcagcggctcaatcctatgcatcagctcctgaggcatttccaaaaggatgcaaaggtactattccaaaactggggaattgaacccattgacaatgtcatgggaatgataggaatattgcctgatatgacccccagcacagagatgtcactaagaggagtgagggtcagtaaaatgggagtggatgaatattccagtactgagagggtggtcgtgagtattgatcgcttcttgagggtacgagaccagagaggaaatgtactcttgtctcccgaagaggtcagtgaaacacagggaacagagaagctaacgataacatattcatcatccatgatgtgggaaattaatggccccgaatcagtgctagttaacacatatcaatggatcatcagaaactgggaaactgtgaagattcagtggtcccaagaccctacaatgctatacaacaagatggagtttgagccttttcagtccttggtgcctaaggcagccagaggccagtacagtggatttgtaaggaccctattccagcagatgcgtgatgtgctgggaacctttgacactgtccagataataaagctacttccatttgcagcagcaccaccggaacagagtaggatgcagttctcttctctaactgtaaacgtaaggggttcaggaatgagaatacttgtgagaggcaactcccctgtgttcaactataataaagcaaccaagaggctcatagtccttggaaaggatgctggtgcattgacagaagacccaggtgaggggacagcaggagtggagtctgcggtattgagagggttcctaattctgggcaaagaggataaaag-atatggaccagcgctgagcatcaatgaattgagcaatcttgcgaaaggggagaaggctaatgtgttgatagggcaaggagacgtggtgttggtgatgaaacggaaacgggactctagcatacttactgacagccagacagcgaccaaaagaattcggatggccatcaattag
EPI2603845              atggagagaataaaagaactaagagatttaatgtcgcagtctcgcactcgcgagatactgacaaaaaccactgtggaccatatggccataataaagaaatacacatcaggaagacaggagaagaaccctgccctcaggatgaagtggatgatggcaatgaaatatcctattacagcagacaaaagaataatggagatgatccctgaaaggaatgagcaaagtcagactctctggagcaaaacaaatgacgctggatcagacagagtgatggtgtcacctctggctgtgacatggtggaatagaaatgggccaacaacaagtacagtccattacccaaaggtttacaaaacctactttgaaaaagtggaaagattgaaacatggaacctttggccctgttcactttcgaaatcaggttaagatacgccgcagggttgacataaacccgggtcatgcagatctcagtgccaaagaagcacaggatgtcatcatggaagtcgttttcccaaatgaagttggagccaggatattgacatcagaatcacaattaacaataacaaaggaaaagaaggaggaacttcaggactgtaagattgctcctttgatggtggcatacatgttggagagagaactggttcgaaaaaccagatttttaccagtagctggcggaacaagcagcgtttatatcgaagtattgcatttgactcaagggacctgctgggaacaaatgtacacaccgggaggggaagtgagaaatgatgatattgatcagagtttgatcattgctgctagaaatatcgttaggagagcaacagtatcagcagacccattggcttcgctcttggaaatgtgccacagtacacaaattggtggaataaggatggtagacattcttagacaaaacccaacagaagagcaagccgtggatatatgcaaagcagcaatgggtttaagaatcagttcatccttcagctttggaggtttcactttcaaaagaacaagtggatcgtctgtcaaaagagaagaagaagtgctcacaggcaacctccaaacactgaaaataagagtacatgaaggatatgaggaattcacaatggttggacggagagctacagccattttaaggaaagcaaccagaaggctgatccaattaatagtgagtggaagagacgagcagtcaatcgctgaagcaatcatagtggcaatggttttctcacaagaggactgcatgataaaagcagtacgaggtgatctgaactttgttaatagagcaaatcagcgactaaatcctatgcatcaacttctgaggcatttccaaaaggatgcaaaggtgctgtttcaaaactggggggttgaaccaattgacaatgtaatggggatgattggaatactgcctgacatgacccccagcacggagatgtcactgagaggagtgagagtcagcaaaatgggagtggatgaatattccagtactgagagagtggtcgtgagcattgatcgtttcttgagagtccgagatcaaagaggaaacgtgctcctgtctcctgaggaagttagtgaaacacagggaacagagaaactaacgataacatattcatcgtccatgatgtgggaaatcaatggtccggaatccgtgctagtcaacacatatcaatggatcatcagaaattgggagactgtgaagattcaatggtcccaagaccctacgatgttgtacaacaagatggaatttgagcccttccaatccttggtgcccaaggctgccagaggccagtatagtggatttgtgaggacattgttccagcagatgcgtgatgtgctgggaacatttgatactgtccaaataataaagctcctgccttttgctgcagccccaccggaacagagtaggatgcagttttcctctctgactgtgaacgtaagaggttcaggaatgagaatactcgtgagaggcaactcccctgtgttcaactataacaaggccaccaagagactcacagttcttggaaaggatgcaggtgccttgacagaagatccagatgagggaacagcaagagtagagtctgcagtactaagaggatttctaattctgggcagagaggacaaaag-atatggaccagcattgagcatcaacgaactgagcaatcttgcgaaaggggaaaaggctaatgtgttgatagggcaaggagacgtagtgttggtaatgaaacggaaacgggactctagcatacttactgacagccagacagcgaccaaaagaattcggatggccatcaattag
PQ892571         	   	atggagagaataaaagaactgagagatctaatgtcacagtctcgcactcgcgagatactaaccaaaaccactgttgaccacatggccataatcaagaagtacacatcaggaaggcaagaaaagaaccctgcactcaggatgaaatggatgatggcaatgaaatacccaatcacagcagacaagcgaataatggaaatgatccctgaaaggaatgaacaaggacaagccctctggagcaagacaaatgatgctggatcagatagagtgatggtgtcacccctggctgtgacatggtggaataggaatggaccaacaacaagtacagttcactatccaaaggtatacaaaacttattttgaaaaagttgaaaggttgaaacacgggacctttggccctgtacacttcagaaaccaagttaagataagacggagggtcgacataaacccgggccatgctgacctcagtgccaaagaggcgcaggacgtaatcatggaagttgtctttccaaatgaagtaggagcgagaatattgacgtcggagtcacaattgacgataacaaaggaaaagaaggaagaactccaggactgcaaaatcgcccctctgatggttgcatacatgctagaaagagagctggtccgcaagacaaggtttctcccagtggctggtggaacaagcagtgtctacattgaggtgctgcatttgacccagggaacatgctgggagcaaatgtatactccaggaggagaagtgagaaacgatgatgtagaccaaagcttaattatcgctgctaggaacatagtaagaagagcaacagtgtcagcagacccattagcatctctattggagatgtgccacagcacacaaattggaggaacaagaatggtagacattcttcggcaaaatccaacagaggaacaagccgtggacatatgcaaggcggcaatgggcttgaggattagctcatctttcagctttggtggattcacttttaaaagaacaagtgggtcatcagtcaaaagggaagaagaagtgcttacgggcaatcttcaaacattgaaaataagagtgcatgaggggtatgaagaattcactatggttggaagaagagcaacggccattctaaggaaagcaaccagaagactgatccagttaatagtaagtggaagggacgaacagtcaattgctgaagcaataattgtggccatggtattctcacaagaggattgcatgataaaggcagttcgaggtgacctgaattttgtcaatagggcaaatcagcggctgaatccaatgcatcagcttttgagacacttccaaaaggatgcaaaagtgcttttccaaaattggggaattgagcccattgacaatgtgatgggaatgatcgggatattgcctgacatgactccaagtaccgagatgtctctgaggggaataagagtcagtaagatgggagtagatgaatactccagtacagagcgggtagtagtaagcatcgaccgatttttaagagtccgagaccaacgggggaatgtactactgtcacccgaagaggtcagcgagacacaaggaacagagaaactgacaatcacttactcgtcatcaatgatgtgggagatcaatggtcctgagtcggtgttggtcaatacctatcagtggataatcagaaactgggaaactgtaaaaattcaatggtcacaagatcccacgatgttgtataataagatggagttcgagccattccagtctctggtccctaaggcagccaggggtcaatacagtgggttcgtgaggacactatttcagcaaatgcgagatgtacttggaacatttgacactgttcagataataaaacttctcccctttgccgctgctccaccggaacaaagtagaatgcaattctcctccctgaccgtgaatgtgagaggatcaggaatgagaatactggtaagaggcaattctccagtgttcaattacaacaaggccaccaagaggctcacagttctcgggaaagacgcaggtgcattgaccgaagacccagatgaaggcacagctggagtggagtctgctgttttaagaggatttctcattttgggcaaagaagacaagag-atatggcccagcactgagcatcaatgagttgagcaatcttgcaaagggagagaaggctaatgtgctaattgggcaaggagacgtagtgttggtgatgaaacggaaacgggactctagcatacttactgacagccagacagcgaccaaaagaattcggatggccatcaattag
PQ859354            	atggagagaataaaagaactgagagatctaatgtcacagtctcgcactcgcgagatactaaccaaaaccactgttgaccacatggccataatcaagaagtacacatcaggaaggcaagaaaagaaccctgcactcaggatgaaatggatgatggcaatgaaatacccaatcacagcagacaagcgaataatggaaatgatccctgaaaggaatgaacaaggacaaaccctctggagcaagacaaatgatgctggatcagatagagtgatggtgtcacccctggctgtgacatggtggaataggaatggaccaacaacaagtacagttcactatccaaaggtatacaaaacttattttgaaaaagttgaaaggttgaaacacgggacctttggccctgtacacttcagaaaccaagttaagataagacggagggtcgacataaacccgggccatgctgacctcagtgccaaagaggcgcaggacgtaatcatggaagttgtctttccaaatgaagtaggagcgagaatattgacgtcggagtcacaattgacgataacaaaggaaaagaaggaagaactccaggactgcaaaatcgcccctctgatggttgcatacatgctagaaagagagctggtccgcaagacaaggtttctcccagtggctggtggaacaagcagtgtctacattgaggtgcttcatttgacccagggaacatgctgggagcaaatgtatactccaggaggagaagtgagaaacgatgatgtagaccaaagcttaattatcgctgctaggaacatagtaagaagagcaacagtgtcagcagacccattagcatctctattggagatgtgccacagcacacaaattggaggaataaaaatggtagacattcttcggcaaaatccaacagaggaacaagccgtggacatatgcaaggcggcaatgggcttgaggattagctcatctttcagctttggtggattcacttttaaaagaacaagtgggtcatcagtcaaaagggaagaagaagtgcttacgggcaatcttcaaacattgaaaataagagtgcatgaggggtatgaagaattcactatggttggaagaagagcaacggccattctaaggaaagcaaccagaagactgatccagttaatagtaagtggaagggacgaacagtcaattgctgaagcaataattgtggccatggtattctcacaagaggattgcatgataaaggcagttcgaggtgacctgaattttgtcaatagggcaaatcagcggctgaatccaatgcatcagctcttgagacacttccaaaaggatgcaaaagtgcttttccaaaattggggaattgagcccattgacaatgtgatgggaatgatcgggatattgcctgacatgactccaagtaccgagatgtctctgaggggaataagagtcagtaagatgggggtagatgaatactccagtacagagcgggtagtagtaagcatcgaccgatttttaagagtccgagaccaacgggggaatgtactactgtcacccgaagaggtcagcgagacacaaggaacagagaaactgacaatcacttactcgtcatcaatgatgtgggagatcaatggtcctgagtcggtgttggtcaatacctatcagtggataatcagaaactgggaaactgtaaaaattcaatggtcacaagatcccacgatgttgtataataagatggagttcgagccattccagtctctggtccctaaggcagccaggggtcaatacagtgggttcgtgaggacactatttcagcaaatgcgagatgtacttggaacatttgacactgttcagataataaaacttctcccctttgccgctgctccaccggaacaaagtagaatgcaattctcctccctgaccgtgaatgtgagaggatcaggaatgagaatactggtaagaggcaattctccagtgttcaactacaacaaggccaccaagaggctcacagttctcgggaaagacgcaggtgcattgaccgaagacccagatgaaggcacagctggagtggagtctgctgttttaagaggatttctcattttgggcaaagaagacaagag-atatggcccagcactgagcatcaatgagttgagcaatcttgcaaagggagagaaggctaatgtgctaattgggcaaggagacgtagtgttggtgatgaaacggaaacgggactctagcatacttactgacagccagacagcgaccaaaagaattcggatggccatcaattag
PP836492           	 	atggagagaataaaagaactgagagatctaatgtcacagtctcgcactcgcgagatactaaccaaaaccactgttgaccacatggccataatcaagaagtacacatcaggaagacaagaaaagaaccctgcactcagaatgaaatggatgatggcaatgaaatacccaatcgcagcagacaagcgaataatggaaatgatccctgaaaggaatgaacaaggacaaaccctctggagcaagacaaatgatgccggatcagatcgagtgatggtatcacccctggctgtgacatggtggaataggaatggaccaacaacaagtacaattcactatccaaaggtatacaaaacttattttgaaaaagttgaaaggttgaaacacgggacctttggccctgtacacttcagaaaccaaattaagataagacggagggtcgacataaacccgggccatgctgacctcagcgccaaagaggcgcaggacgtaatcatggaagttgtctttccaaatgaagtgggagcgagaatactgacgtcggaatcacaattgacaataacaaaggaaaagaaagaagaactccaggactgcaaaatcgcccctctgatggttgcatacatgctagaaagagagctggtccgcaagacaaggttcctcccagttgctggtggaacaagcagtgtctacattgaggtgctgcatttgacccagggaacatgctgggagcagatgtatactccaggaggagaagtgagaaacgatgatgtagaccagagcttgatcattgctgccaggaatatagtaagaagagcaacagtgtcagcagacccattagcatctctattggagatgtgccacagcacacaaattgggggaataaggatggtagacattcttcggcaaaatccaacggaggaacaagccgtggacatatgcaaggcagcaatgggcttgaggattagctcatcgttcagctttggtggattcacttttaaaagaacaagtggatcatcagtcaaaagggaagaagaggtgcttacgggcaaccttcaaacattgaaaataagagtacatgaggggtatgaagggttcactatggttggaagaagagcaacggccattctcaggaaagcaaccagaaggctgattcagctaatagtaagtggaagggacgaacagtcaattgctgaagcaataatcgtggccatggtattctcacaagaggactgcatgataaaggcagttcgaggtgatctgaactttgtcaacagggcgaatcagcggctgaatccaatgcatcagctcttgagacacttccaaaagaatgcaaaagtgcttttccaaaattggggaattgagcccattgacaatgtgatgggaatgatcgggatattgcctgacatgactccaagtactgagatgtcactgaggggaataagagtcagtaagatgggagtagatgaatactccagtacagagcgggtaatagtaagcatcgaccgatttttaagagttcgagaccaacgggggaacgtactactgtcacccgaagaagtcagcgagacacaaggaacagagaaattgacaatcacttattcgtcatcaatgatgtgggagatcaatggtcctgagtcggtgttggtcaatacttatcagtggataatcagaaactgggaaacagtaaaaattcaatggtcacaagatcccacaatgttgtataataagatggagttcgagccattccagtctctggtccctaaggcagccaggggtcaatacagtgggttcgtgaggacactatttcagcaaatgcgagatgtgcttggaacatttgacactgttcagataataaaacttctcccctttgctgctgccccaccggaacaaagtagactgcaattctcctctctgactgtgaatgtgagaggatcaggaatgagaatactgataagaggcaattctccagtgttcaattacaacaaggccaccaagaggctcacagttctcgggaaagatgcaggtgcattggccgaagatccagatgaaggcacagctggagtggagtctgctgttttaagaggattcctcattttgggcaaagaagacaagag-atatggcccagcactgagcatcaatgagctgagcaatttggcaaagggagagaaggctaatgtgctaattgggcaaggagacgtggtgttggtgatgaaacggaaacgggactctagcatacttactgacagccagacagcgaccaaaagaattcggatggccatcaattag
EPI2550288              atggagagaataaaagagctaagagatttaatgtcgcagtctcgcactcgcgagatactgacaaaaaccaccgtggaccatatggccataatcaagaaatatacatcaggaagacaggagaagaaccctgcacttaggatgaaatggatgatggcaatgaaatatccgattacagcagacaaaaggataatggagatgatccctgaaagaaatgagcaaggtcagactctttggagcaaaacaaatgatgctggatcagatagagtgatggtgtcacctctggctgtgacgtggtggaatagaaatggaccagcaacaagtacagtccattacccaagagtctataagacctactttgaaaaggttgaaaggttaaagcatggaaccttcggccctgtccatttccggaatcaggttaagatacgccgcagggttgacataaacccgggccatgcagaccttagtgctaaagaagcacaagatgtcatcatggaggtcgttttcccaaatgaggtcggagccagaatattgacatcagagtcacagttaacaattacaaaagaaaagaaggaggaactccaggactgtaagattgcccctctgatggtggcatacatgttggagagagaactggttcgaaaaaccagattcctgccagtagctggcggaacaagtagcgtatatatcgaagtgttgcacttaactcaaggaacctgctgggaacaaatgtatacgccaggaggagaagtgagaaatgatgacgttgaccaaagtttaattattgctgccagaaatatcgttaggagagcaacagtatcagcagatccattggcttcactactggagatgtgccatagtacacagattggcgggataagaatgatagacattcttagacagaacccaacagaagagcaagccgtggatatatgcaaagcagcaatgggtttaaaaattagttcatccttcagttttggaggtttcactttcaaaaggacaagcggatcatctgtcaaaaaagaagaggaagtgctcaccggcaacctccagacattgaaaataagagtacatgaagggtatgaggaattcacaatggttgggcggagagcaacagccattctaaggaaagcaaccagaaggctgatccaattgatagtaagtggaagagacgagcagtcaatcgccgaagcgatcatagtggcaatggtgttctctcaggaggattgcatgataaaggctgtacgaggtgatttaaattttgtcaatagagcgaatcagcgactcaatcctatgcatcagctcttgaggcatttccaaaaggatgcaaaggtactattccaaaactggggaattgaacccattgacaatgtcatgggaatgataggaatattgcctgatatgacacccagcacagagatgtcactaagaggagtgagggtcagtaaaatgggagtggatgaatattccagtactgagagggtggttgtgagtattgatcgcttcttgagggtacgagaccagagaggtaatgtactcttgtctcccgaggaggtcagtgaaacacagggaacagagaagctaacgataatatattcatcatccatgatgtgggaaattaatggccctgagtcagtgctagttaacacatatcaatggatcatcagaaactgggaaactgtgaagattcagtggtcccaagaccctacaatgttatacaacaagatggagtttgagccttttcagtccttggtgcctaaggcagccagaggccagtacagtggatttgtgaggaccctattccaacagatgcgtgatgtgctgggaacctttgacactgtccagataataaagctacttccatttgcagcagcaccaccggaacagagtaggatgcagttctcttctctaactgtaaacataaggggttcaggaatgagaatacttgtgagaggcaactctcctgtgttcaactataacaaggcaaccaagaggctcacagtccttggaaaggatgctggtgcattgacagaagacccagatgaggggacagcaggagtggagtctgcggtattgagagggttcctaattctgggcaaagaggacaaaag-atatggaccagcgctgagcatcaatgaactgagcaatcttgcgaaaggggagaaggctaatgtgttgatagggcaaggagacgtggtgttggtgatgaaacggaaacgggactctagcatacttactgacagccagacagcgaccaaaagaattcggatggccatcaattag
EPI2018112              atggagagaataaaagaactaagagatttaatgtcgcagtctcgcactcgcgagatactgacaaaaaccactgtggaccatatggccataataaagaaatacacatcaggaagacaggagaagaaccctgccctcaggatgaagtggatgatggcaatgaaatatcctattacagcagacaaaagaataatggagatgatccctgaaaggaatgagcaaggtcagactctctggagcaaaacaaatgacgctggatcagacagagtgatggtgtcacctttggctgtgacatggtggaatagaaatgggccaacgacaagtacagtccattacccaaaggtttacaaaacctactttgaaaaagtggaaagattgaaacatggaacctttggccctgttcactttcgaaatcaggttaagatacgccgcagggttgacataaacccgggtcatgcagatctcagtgccaaagaagcacaggatgtcatcatggaagtcgttttcccaaatgaagttggagccaggatattgacatcagaatcacaattaacaataacaaaggaaaagaaggaggaacttcaggactgtaagattgctcctttgatggtggcatacatgttggagagagaactggttcgaaaaaccagatttttaccagtagctggcggaacaagcagcgtatatatcgaagtattgcatttgactcaagggacctgctgggaacaaatgtacacaccgggaggggaagtgagaaatgatgatgttgatcagagtttgatcattgctgctagaaatatcgttaggagagcaacagtatcagcagacccattggcttcgctcttggaaatgtgccacagcacacaaattggcgggataaggatggtagacattcttagacagaacccaacagaagagcaagccgtggatatatgcaaagcagcaatgggtttaagaatcagttcatccttcagctttggaggtttcactttcaaaagaacaagtggatcgtctgtcaaaagagaagaagaagtgctcacaggcaacctccaaacactgaaaataagagtacatgaaggatatgaggaattcacaatggttggacggagagctacagccattttaaggaaagcaaccagaaggctgatccaattaatagtgagtggaagagacgagcagtcaatcgctgaagcaatcatagtggcaatggttttctcacaagaggactgcatgataaaagcagtacgaggtgatctgaactttgttaatagagcaaatcagcgactaaatcctatgcatcaacttctgaggcatttccaaaaggatgcaaaggtgctgtttcaaaactggggggttgaaccaattgacaatgtaatggggatgattggaatactgcctgacatgacccccagcacggagatgtcactgagaggagtgagagtcagcaaaatgggagtggatgaatattccagtactgagagagtggtcgtgagcattgatcgtttcttgagagtccgagatcaaagaggaaacgtgctcctgtctccggaggaagttagtgaaacacagggaacagagaaactgacgataacatattcatcgtccatgatgtgggaaatcaatggtccggaatccgtgctagtcaacacatatcaatggatcatcagaaattgggagactgtgaagattcaatggtcccaagaccctacggtgttgtacaacaagatggaatttgagcccttccaatccttggtgcccaaggctgccagaggccagtatagtggatttgtgaggacattgttccagcagatgcgtgatgtgctgggaacacttgatactgtccaaataataaagctcctgccttttgctgcagccccaccggaacagagtaggatgcagttttcctctctgactgtgaacgtaagaggttcaggaatgagaatacttgtgagaggcaactcccctgtgttcaactataacaaggccaccaagagactcacagttcttggaaaggatgcaggtgccttgacagaagatccagatgagggaacagcaggagtagagtctgcagtattaagaggatttctaattctgggcaaagaggacaaaag-atatggaccagcattgagcatcaacgaactgagcaatcttgcgaaaggggaaaaggctaatgtgttgatagggcaaggagacgtggtgttggtaatgaaacggaaacgggactctagcatacttactgacagccagacagcgaccaaaagaattcggatggccatcaattag
EPI2971816              atggagagaataaaagaactaagagatttaatgtcgcagtctcgcactcgcgagatactgacaaaaaccactgtggaccatatggccataataaagaaatacacatcaggaagacaggagaagaaccctgccctcaggatgaagtggatgatggcaatgaaatatcctattaccgcagacaaaagaataatggagatgatccctgaaaggaatgagcaaggtcagactctctggagcaaaacaaatgacgctggatcagacagagtgatggtgtcacctctggctgtgacatggtggaatagaaatgggccaacgacaagtacagtccattacccaaaggtttacaaaacctactttgaaaaagtggaaagactgaaacatggaacctttggccctgttcactttcaaaatcaggttaagatacgccgcagggttgacataaacccgggtcatgcagatctcagtgccaaagaagcacaggatgtcatcatggaagtcgttttcccaaatgaagttggagccaggatattgacatcagaatcacaattaacaataacaaaggaaaagaaggaggaacttcaggactgtaagattgcccctttgatggtggcatacatgttggagagagaactggttcgaaaaaccagatttttaccagtagctggcggaacaagcagcgtatatatcgaagtattgcatttgactcaagggacctgctgggaacaaatgtacacaccgggaggggaagtgagaaatgatgatgttgatcagagtttgatcattgctgctagaaatatcgttaggagagcaacagtatcagcagacccattggcttcgctcttggaaatgtgccacagtacacaaattggcgggataaggatggtagacattcttagacagaacccaacagaagagcaagccgtggatatatgcaaagcagcaatgggtttaagaatcagttcatccttcagctttggaggtttcactttcaaaagaacaagtggatcgtctgtcaaaagagaagaagaagtgctcacaggcaacctccaaacactgaaaataagagtacatgaaggatatgaggaattcacaatggttggacagagagctacagccattttaaggaaagcaaccagaaggctgatccaattaatagtgagtggaagagacgagcagtcaatcgctgaagcaatcatagtggcaatggttttctcacaagaggactgcatgataaaagcagtacgaggtgatctgaactttgttaatagagcaaatcagagactaaatcctatgcatcaacttctgaggcatttccaaaaggatgcaaaggtgctgtttcaaaactggggggttgaaccaattgacaatgtaatggggatgattggaatactgcctgacatgacccccagcacggagatgtcactgagaggagtgagagtcagcaaaatgggagtggatgaatattccagtactgagagagtggtcgtgagcattgatcgtttcttgagagtccgagatcaaagaggaaacgtgctcctgtctcctgaggaagttagtgaaacacagggaacagagaaactgacgataacatattcatcgtccatgatgtgggaaatcaatggtccggaatccgtgctagtcaacacatatcaatggatcatcagaaattgggagactgtgaagattcaatggtcccaagaccctacgatgttgtacaacaagatggaatttgagcccttccaatccttggtgcccaaggctgccagaggccagtatagtggatttgtgaggacattgttccagcagatgcgtgatgtgctgggaacatttgatactgtccaaataataaagctcctgccttttgcagcagccccaccggaacagagtaggatgcagttttcctctctgactgtgaacgtaagaggttcaggaatgagaatacttgtgagaggcaactcccctgtgttcaactataacaaggccaccaagagactcacagttcttggaaaggatgcaggtgccttgacagaagatccagatgagggaacagcaggagtagagtctgcagtattaagaggatttctaattctgggcaaagaggacaaaag-atatggaccagcattgagcatcaacgaactgagcaatcttgcgaaaggggaaaaggctaatgtgttgatagggcaaggagacgtggtgttggtaatgaaacgaaaacgggactctagcatacttactgacagccagacagcgaccaaaagaattcggatggccatcaattag
EPI3222836              atggagagaataaaagaactaagagatctaatgtcacagtctcgcactcgcgagatactcaccaaaaccactgtggaccacatggccataatcaaaaaatacacatcgggaaggcaagagaagaaccccgcactcaggatgaaatggatgatggcaatgaaatatccaatcacagcagacaagagaataatggaagtaattcctgaaagaaatgaacaaggacaaaccctatggagcaaaacgaacgatgccggatcagaccgagtgatggtatcacctctggctgtgacatggtggaataggaatggaccaacaacaagtacagtccactacccaaaggtatacaaaacttatttcgaaaaagttgaaaggttgaaacacgggacctttggccctgtccacttcagaaatcaaattaagataagacggagggtcgacataaacccaggccattcagacctcagtgccaaagaagcacaggatgtaatcatggaagttgtcttcccaaatgaagtgggagcgagaatactaacatcggagtcacaactgacgataacaaaggagaagaaggaagagctccaggactgcaaaatcgcacctttaatggttgcatacatgctagaaagagagttagtccgcaagacgaggttcctcccagtggctggtggaacaagcagtgtctatattgaggtgctgcatttaactcaagggacatgctgggagcagatgtacaccccaggaggggaagtgaaaaatgatgatgtagaccagagtttgattatcgctgccaggaacatagtaagaagagcaacagtatcagcagacccactagcatctctattggaaatgtgccacagcacacaaattgggggaataaggatggtcgacatccttcgacaaaatccgacggaggagcaagcagtggacatatgcaaggcagcaatgggcttaagaattagctcatctttcagcttcggtgggttcacctttaaaaggacaagtggatcatcagtcaaaagagaagaagaagtgcttacgggcaaccttcaaacattgagaataagagtacatgagggatatgaagagttcacaatggttggaagaagagcaacggctattctcagaaaggcaaccagaaggttaatccaactaatagtaagtgggagagacgagcagtcaattgctgaagcaataattgtggccatggtattctcacaagaagactgcatgatcaaggcagttcgaggtgatttgaattttgtcaatagggcgaaccagcggctgaatccaatgcatcaactcttgagacacttccaaaaggatgctaaagtacttttccaaaactggggaattgaacccattgacaatgtgatggggatgatcgggatattgcctgacatgaccccaagcactgagatgtcactgagggggataagagttagtaagatgggagtagatgaatactctagcacagaaagggtggtagtgagcatcgaccgatttttaagagttcgagaccaacgagggaacgtactattgtcacctgaagaagtcagcgagacacaaggaacagagaaattgacaattacttattcgtcatcaatgatgtgggaaatcaatggacctgagtctgtgttggtcaacacgtatcagtggatcatcagaaactgggaaactgtgaaaattcaatggtcacaggatccctcaatgttatacaacaaaatggaatttgagccattccagtctctggtacctaaagcagccagaggtcaatacagtggattcgtgaggacactattccaacaaatgcgagatgtgctcggaacatttgacactgttcaaataataaaactcctcccctttgctgctgccccaccagaacaaagtaggatgcaattctcctctctgactgtaaatgtgagaggatcaggaatgagaatattggtaagaggcaattccccagtgttcaattacaacaaggccaccaggaggctcacaattctcgggaaagatgcaggtgcattaaccgaagatccagatgaaggcactgctggagtagaatctgctgttctacgaggattcctcattttgggcaaagaagacaagag-atatggcccagcattgagcatcaatgagttgagcaatcttgcaaagggagagaaggccaatgtgctgattgggcaaggagatgtggtgttggtaatgaaacggaaacgggactctagcatacttactgacagccagacagcgaccaaaaggattcggatggccatcaattag
EPI2780495              atggagagaataaaagaactaagagatttaatgtcgcagtctcgcactcgcgagatactgacaaaaaccactgtggaccatatggccataataaagaaatacacatcaggaagacaggagaagaaccctgccctcaggatgaagtggatgatggcaatgaaatatcctattacagcagacaaaagaataatggagatgatccctgaaaggaatgagcaaggtcagactctctggagcaaaacaaatgacgctggatcagacagagtgatggtgtcacctctggctgtgacatggtggaatagaaatgggccaacgacaagtacagtccattacccaaaggtttacaaaacctactttgaaaaagtggaaagattgaaacatggaacctttggccctgttcactttcgaaatcaggttaagatacgccgcagggttgacataaacccgggtcatgcagatctcagtgccaaagaagcacaggatgtcatcatggaagtcgttttcccaaatgaagttggagccaggatattgacatcagaatcacaattaacaataacaaaggaaaagaaggaggaacttcaggactgtaagattgctcctttgatggtggcatacatgttggagagagaactggttcgaaaaaccagatttttaccagtagctggcggaacaagcagcgtatatatcgaagtattgcatttgactcaagggacctgctgggaacaaatgtacacaccgggaggggaagtgagaaatgatgatgttgatcagagtttgatcattgctgctagaaatatcgttaggagagcaacagtatcagcagacccattggcttcgctcttggaaatgtgccacagtacacaaattggagggataaggatggtagacattcttagacagaacccaacagaagagcaagccgtggatatatgcaaagcagcaatgggtttaagaatcagttcatccttcagctttggaggtttcactttcaaaagaacaagtggatcgtctgtcaaaagagaagaagaagtgctcacaggcaacctccaaacactgaaaataagagtacatgaaggatatgaggaattcacaatggttggacggagagctacagccattttaaggaaagcaaccagaaggctgatccaattaatagtgagtggaagagacgagcagtcaatcgctgaagcaatcatagtggcaatggttttctcacaagaggactgcatgataaaagcagtacgaggtgatctgaactttgttaatagagcaaatcagcgactaaatcctatgcatcaacttctgaggcatttccaaaaggatgcaaaggtgctgtttcaaaactggggggttgaaccaattgacaatgtaatggggatgattggaatactgcctgacatgacccccagcacggagatgtcactgagaggagtgagagtcagcaaaatgggagtggatgaatattccagtactgagagagtggtcgtgagcattgatcgtttcttgagagtccgagatcaaagaggaaacgtgctcctgtctcctgaggaagttagtgaaacacagggaacagagaaactgacgataacatattcatcgtccatgatgtgggaaatcaatggtccggaatccgtgctagtcaacacatatcaatggatcatcaaaaattgggagactgtgaagattcaatggtcccaagaccctacgatgttgtacaacaagatggaatttgagcccttccaatccttggtgcccaaggctgccagaggccagtatagtggatttgtgaggacattgttccagcagatgcgtgatgtgctgggaacatttgatactgtccaaataataaagctcctgccttttgctgcagccccaccggaacagagtaggatgcagttttcctctctgactgtgaacgtaagaggttcaggaatgagaatacttgtgagaggcaactcccctgtgttcaactataacaaggccaccaagagactcacagttcttggaaaggatgcaggtgccttgacagaagatccagatgaaggaacagcaggagtagagtctgcagtattaagaggatttctaattctgggcaaagaggacaaaag-atatggaccagcattgagcatcaacgaactgagcaatcttgcgaaaggggaaaaggctaatgtgttgatagggcaaggagacgtggtgttggtaatgaaacggaaacgggactctagcatacttactgacagccagacagcgaccaaaagaattcggatggccatcaattag
EPI2789051              atggagagaataaaagaactaagagatttgatgtcgcagtcccgcactcgcgagatactgacaaaaaccactgtggaccatatggccataattaagaaatacacatcaggaagacaggagaagaatcctgctctcaggatgaaatggatgatggcaatgaaatatccgattacagcagataaaagaataatggaaatgatccccgaaagaaacgaacaaggtcagactctctggagcaaaacaaatgatgctggatcagacagagtgatggtgtcacctctggctgtgacatggtggaatagaaatgggccaacgacaagtacagtccactatccgaaggtctacaaaacctactttgaaaaagtcgaaaggttgaaacatggaaccttcggtcctgttcactttcgaaatcaggttaaaatacgccgcagggtcgacataaacccgggccatgcagatctcagtgccaaagaagcacaagatgtcatcatggaggtcgttttcccaaacgaagttggagccaggatattgacatcagagtcacaattaacaataacaaaggaaaagaaggatgagcttcaggactgtaaaatcgcccctttgatggtggcatacatgttggaaagagaactggttcgcaaaaccagattcctaccagtagctggcggaacaagcagcgtatatatcgaggtattgcatttgactcaaggaacctgctgggaacaaatgtatacaccgggaggaggggtaagaaatgatgatgtcgatcagagtttgatcattgctgctagaaatattgttagaagagcaacagtatcagcagacccgttggcttcgctcttggagatgtgccatagtacacaaattggcgggataaggatggtggatattcttagacagaacccaacagaagagcaagctgtggatatatgcaaagcagcaatgggattgagaatcagctcatcctttagctttggaggattcactttcaaaagaacaagtgggtcatctgtcaaaagagaagaagaagtgctcacaggcaaccttcaaacattgaaaataaaagtacatgaagggtatgaagaattcacaatggttgggcgaagggctacagccattctaaggaaagcaaccagaaggctgatccaattaatagtgagtgggagagatgagcagtcaatcgctgaagcaattatagtggcaatggttttctcacaagaggattgcatgataaaagcagtacgaggtgatttgaattttgttaacagagcaaatcagcggctaaatcctatgcatcaacttctgaggcatttccaaaaggatgcaaaggtgctgtttcaaaattggggaattgaaccaattgacaatgtcatggggatgatcggaatattgcctgacatgacccccagcacagagatgtcactgaaaggagtaagagtaagtaaaatgggagtggacgaatattccagcactgagagagtggtcgtgagcattgatcgtttcttgagagtccgagatcagaggggaaacgtactcttgtctcctgaggaagttagtgagacacagggaacagagaaattgacgataacatattcatcgtctatgatgtgggaaatcaatggtccggaatcagtgctagtcaacacataccaatggatcataagagattgggaaactgtgaaaattcaatggtcccaagaccctacaatgttgtacaataagatggagtttgagcccttccaatccttggtgcccaaggctgccagaggccagtatagtggatttgtgaggacgttattccaacaaatgcgcgatgtgctggggacatttgacactgtccaaataataaagctcctaccatttgccgcagccccaccggaacagagtaggatgcagttctcttctctgactgtgaatgtaagaggttcaggaatgagaatccttgtgagaggcaactcccctgtattcaattataacaaggcaaccaagagactcacagtccttggaaaggatgcaggtgcattgacagaagatccagatgagggaacagcaggagtggaatctgcggtattaagaggatttctaattctgggcaaagaagacaaaag-atacggaccagcattgagcatcaacgaattgagcaatcttgcaaaaggggagaaggctaatgtgttgatagggcaaggagacgtggtgttggtaatgaaacggaaacgggactctagcatacttactgacagccagacagcgaccaaaaggattcggatggccatcaattag
EPI2560036              atggagagaataaaagaactaagagatttaatgtcgcagtctcgcactcgcgagatactgacaaaaaccactgtggaccatatggccataataaagaaatatacatcaggaagacaggagaagaaccctgccctcaggatgaagtggatgatggcaatgaaatatcctattacagcagacaaaagaataatggagatgatccctgaaaggaatgagcaaggtcagactctctggagcaaaacaaatgacgctggatcagacagagtgatggtgtcacctctggctgtgacatggtggaatagaaatgggccaacgacaagtacagtccattacccaaaggtttacaaaacctactttgaaaaagtggaaagattgaaacatggaacctttggccctgttcactttcgaaatcaggttaagatacgccgcagggttgacataaacccgggtcattcagatctcagtgccaaagaagcacaggatgtcatcatggaagtcgttttcccaaatgaagttggagccaggatattgacatcagaatcacaattaacaataacaaaggaaaagaaggaggaacttcaggactgtaagattgctcctttgatggtggcatacatgttggagagagaactggttcgaaaaaccagatttttaccagtagctggcggaacaagcagcgtatatatcgaagtattgcatttgactcaagggacctgctgggaacaaatgtacacaccgggaggggaagtgagaaatgatgatgttgatcagagtttgatcattgctgctagaaatatcgttaggagagcaacagtatcagcagacccattggcttcgctcttggaaatgtgccacagtacacaaattggcgggataaggatggtagacattcttagacagaacccaacagaagagcaagccgtggatatatgtaaagcagcaatgggtttaagaatcagttcatccttcagctttggaggtttcactttcaaaagaacaagtggatcgtctgtcaaaagagaagaagaagtgctcacaggcaacctccaaacactgaaaataagagtacatgaaggatatgaggaattcacaatggttggacggagagctacagccattttaaggaaagcaaccagaaggctgatccaattaatagtgagtggaagagacgagcagtcaatcgctgaagcgatcatagtggcaatggttttctcacaagaggactgcatgataaaagcagtacgaggtgatctgaactttgttaatagagcaaatcagcgactaaatcctatgcatcaacttctgaggcatttccaaaaggatgcaaaggtgctgtttcaaaactggggggttgaaccaattgacaatgtaatggggatgattggaatactgcctgacatgacccccagcacggagatgtcactaagaggagtgagagtcagcaaaatgggagtggatgaatattccagtactgagagagtggtcgtgagcattgatcgtttcttgagagtccgagatcaaagaggaaacgtgctcctgtctcctgaggaagttagtgaaacacagggaacagagaaactgacgataacatattcatcgtccatgatgtgggaaatcaatggtccggaatccgtgctagtcaacacatatcaatggatcgtcagaaattgggagactgtgaagattcaatggtcccaagaccctacgatgttgtacaacaagatggaatttgagcccttccaatccttggtgcccaaggctgccagaggccagtatagtggatttgtgaggacattgttccagcagatgcgtgatgtgctgggaacatttgatactgtccaaataataaagctcctgcctttcgcagcagccccaccggaacagagtaggatgcagttttcctctctgactgtgaacgtaagaggctcaggaatgagaatacttgtgagaggcaactcccctgtgttcaactataacaaggccaccaagagactcacagttcttggaaaggatgcaggtgccttgacagaagatccagatgagggaacagcaggagtagagtctgcagtattaagaggatttctaattctgggcaaagaggacaaaag-atatggaccagcattgagcatcaacgaactgagcaatcttgcgaaaggggaaaaggctaatgtgttgatagggcaaggagacgtggtgttggtaatgaaacggaaacgggactctagcatacttactgacagccagacagcgaccaaaagaattcggatggccatcaatta?
EPI3630588              ??????????????????????????????????????gtctcgcactcgcgagatactaaccaaaaccactgttgaccacatggccataatcaagaagtacacatcaggaagacaagaaaagaaccctgcactcagaatgaaatggatgatggcaatgaaatatccaatcgcagcagacaagcgaataatggaaatgatccctgaaaggaatgaacaaggacaaaccctctggagcaaaacaaatgatgccggatcagatcgagtgatggtatcacccctggctgtgacatggtggaataggaatggaccaacaacaagtacaattcactatccaaaggtatacaaaacttattttgaaaaagttgaaaggttgaaacacgggacctttggccctgtacacttcagaaaccaaattaagataagacggagggtcgacataaacccgggccatgctgacctcagcgccaaagaggcgcaggacgtaatcatggaagttgtctttccaaatgaagtgggagcgagaatactgacgtcggaatcacaattgacaataacaaaggaaaagaaagaagaactccaggactgcaaaatcgcccctctgatggttgcatacatgctagaaagagaactggtccgcaagacaaggttcctcccagttgctggtggaacaagcagtgtctacattgaggtgctgcatttgacccagggaacatgctgggagcagatgtatactccaggaggagaagtgagaaacgatgatgtagaccagagcttgatcattgctgccaggaatatagtaagaagagcaacagtgtcagcagacccattagcatctctattggagatgtgccacagcacacaaattggaggaataaggatggtagacattcttcggcaaaatccaacggaagagcaagccgtggacatatgcaaggcagcaatgggcttgaggattagctcatcgttcagctttggtggattcacttttaaaagaacaagtggatcatcagtcaaaagggaagaagaggtgcttacgggcaaccttcaaacattgaaaataagagtacatgaggggtatgaagggttcactatggttggaagaagagcaacggccattctcaggaaagcaaccagaaggctgattcagctaatagtaagtggaagggacgaacagtcaattgctgaagcaataatcgtggccatggtattctcacaagaggactgcatgataaaggcagttcgaggtgatctgaactttgtcaacagggcgaatcagcggctgaatccaatgcatcagctcttgagacacttccaaaagaatgcaaaagtgcttttccaaaattggggaattgagcccattgacaatgtgatgggaatgatcgggatattacctgacatgactccaagtactgagatgtcactgaggggaataagagtcagtaagatgggagtagatgaatactccagtacagagcgggtaatagtaagcatcgaccgatttttaagagttcgagaccaacgggggaacgtactactgtcacccgaagaagtcagcgagacacaaggaacagagaaattgacaatcacttattcgtcatcaatgatgtgggagatcaatggtcctgagtcggtgttggtcaatacttatcagtggataatcagaaactgggaaacagtaaaaattcaatggtcacaagatcccacaatgttgtataataagatggagttcgagccattccagtctctggtccctaaggcagccaggggtcaatacagtgggttcgtgaggacactatttcagcaaatgcgagatgtgcttggaacatttgacactgttcagataataaaacttctcccctttgctgctgccccaccggaacaaagtagactgcaattctcctctctgactgtgaatgtgagaggatcaggaatgagaatactgataagaggcaattctccagtgttcaattacaacaaggccaccaagaggctcacagttctcgggagagatgcaggtgcattggccgaagatccagatgaaggcacagctggagtggagtctgctgttttaagaggattcctcattttgggcaaagaagacaagag-atatggcccagcactgagcatcaatgagctgagcaayttggcaaagggagagaaggctaatgtgctaattgggcaaggagacgtggtgttggtgatgaaacggaaacgggactctagcatacttactgacagccagacagcgaccaaaagaattcggatggccatcaattag
EPI3041262              atggaaagaataaaagaactaagagatttaatgtcgcagtctcgcactcgcgagatactgacaaaaaccactgtggaccatatggccataataaagaaatacacatcaggaagacaggagaagaaccctgccctcaggatgaagtggatgatggcaatgaaatatcctattacagcagacaaaggaataatggagatgatccctgaaaggaatgagcaaggtcagactctctggagcaaaacaaatgacgctggatcagacagagtgatggtgtcacctctggctgtgacatggtggaatagaaatgggccaacgacaagtacagtccattacccaaaggtttacaaaacctactttgaaaaagtggaaagattgaaacatgggacctttggccctgttcactttcgaaatcaggttaagatacgccgcagggttgacataaacccgggtcatgcagatctcagtgccaaagaagcacaggatgtcatcatggaagtcgttttcccaaatgaagttggagccaggatattgacatcagaatcacaattaacaataacaaaggaaaagaaggaggaacttcaggactgtaagattgctcctttgatggtggcatacatgttggaaagagaactggttcgaaaaaccagatttttaccagtagctggcggaacaagcagcgtatatatcgaagtattgcatttgacccaagggacctgctgggaacaaatgtacacaccgggaggggaagtgagaaatgatgatgttgatcagagtttgatcattgctgctagaaatatcgttaggagagcaacagtatcagcagacccattggcttcgctcttggaaatgtgccacagtacacaaattggcgggataaggatggtagacattcttagacagaacccaacagaagagcaagccgtggatatatgcaaagcagcaatgggtttaagaatcagttcatccttcagctttggaggtttcactttcaaaagaacaagtggatcgtctgtcaaaagagaagaagaagtgctcacaggcaacctccaaacactgaaaataagagtacatgaaggatatgaggaattcacaatggttggacggagagctacagccattttaaggaaagcaaccagaaggctgatccaattaatagtgagtggaagagacgagcagtcaatcgctgaagcaatcatagtggcaatggttttctcacaagaggactgcatgataaaagcagtacgaggtgatctgaactttgttaatagagcaaatcagcgactaaatcctatgcatcaacttctgaggcatttccaaaaggatgcaaaggtgctgtttcaaaactggggggttgaaccaattgacaatgtaatggggatgattggaatactgcctgatatgacccccagcacggagatgtcactgagaggagtgagaatcagcaaaatgggagtggatgaatattccagtactgagagagtggtcgtgagcattgatcgtttcttgagagtccgagatcaaagaggaaacgtgctcctgtctcctgaggaagttagtgaaacacagggaacagagaaactgacgataacatattcatcgtccatgatgtgggaaatcaatggtccggaatccatgctagtcaacacatatcaatggatcatcagaaattgggagactgtgaagattcaatggtcccaagaccctacgatgttgtacaacaagatggaatttgagcccttccaatccttggtgcccagggctgccagaggccagtatagtggatttgtgaggacattattccagcagatgcgtgatgtgctgggaacatttgatactgtccaaataataaagctcctgccttttgctgcagccccaccggaacagagtaggatgcagttttcctctctgactgtgaacgtaagaggttcaggaatgagaatacttgtgagaggcaactcccctgtgttcaactataacaaggccaccaagagactcacagttcttggaaaggatgcaggtgccttgacagaagatccagatgagggaacagcaggagtagagtctgcagtattaagaggatttctaattctgggcaaagaggacaaaag-atatggaccagcattgagcatcaacgaactgagcaatcttgcgaaaggggaaaaggctaatgtgttgatagggcaaggagacgtggtgttggtaatgaaacggaaacgggactctagcatacttactgacagccagacagcgaccaaaagaattcggatggccatcaattag
PP753108            	atggagagaataaaagaactgagagatctaatgtcacagtctcgcactcgcgagatactaaccaaaaccactgttgaccacatggccataatcaagaagtacacatcaggaagacaagaaaagaaccctgcactcagaatgaaatggatgatggcaatgaaatatccaatcgcagcagacaagcgaataatggaaatgatccctgaaaggaatgaacaaggacaaaccctctggagcaagacaaatgatgccggatcagatcgagtgatggtatcacccctggctgtgacatggtggaataggaatggaccaacaacaagtacaattcactatccaaaggtatacaaaacttattttgaaaaagttgaaaggttgaaacacgggacctttggccctgtacacttcagaaaccaaattaagataagacggagggtcgacataaacccgggccatgctgacctcagcgccaaagaggcgcaggacgtaatcatggaagttgtctttccaaatgaagtgggagcgagaatactgacgtcggaatcacaattgacaataacaaaggaaaagaaagaagaactccaggactgcaaaatcgcccctctgatggttgcatacatgctagaaagagagctggtccgcaagacaaggttcctcccagttgctggtggaacaagcagtgtctacattgaggtgctgcatttgacccagggaacatgctgggagcagatgtatactccaggaggagaagtgagaaacgatgatgtagaccagagcttgatcattgctgccaggaatatagtaagaagagcaacagtgtcagcagacccattagcatctctattggagatgtgccacagcacacaaattggaggaataaggatggtagacattcttcggcaaaatccaacggaggaacaagccgtggacatatgcaaggcagcaatgggcttgaggattagctcatcgttcagctttggtggattcacttttaaaagaacaagtggatcatcagtcaaaagggaagaagaggtgcttacgggcaaccttcaaacattgaaaataagagtacatgaggggtatgaagggttcactatggttggaagaagagcaacggccattctcaggaaagcaaccagaaggctgattcagctaatagtaagtggaagggacgaacagtcaattgctgaagcaataatcgtggccatggtattctcacaagaggactgcatgataaaggcagttcgaggtgatctgaactttgtcaacagggcgaatcagcggctgaatccaatgcatcagctcttgagacacttccaaaagaatgcaaaagtgcttttccaaaattggggaattgagcccattgacaatgtgatgggaatgatcggaatattgcctgacatgactccaagtactgagatgtcactgaggggaataagagtcagtaagatgggagtagatgaatactccagtacagagcgggtaatagtaagcatcgaccgatttttaagagttcgagaccaacgggggaacgtactactgtcacccgaagaagtcagcgagacacaaggaacagagaaattgacaatcacttattcgtcatcaatgatgtgggagatcaatggtcctgagtcggtgttggtcaatacttatcagtggataatcagaaactgggaaacagtaaaaattcaatggtcacaagatcccacaatgttgtataataagatggagttcgagccattccagtctctggtccctaaggcagccaggggtcaatacagtgggttcgtgaggacactatttcagcaaatgcgagatgtgcttggaacatttgacactgttcagataataaaacttctcccctttgctgctgccccaccggaacaaagtagactgcaattctcctctctgactgtgaatgtgagaggatcaggaatgagaatactgataagaggcaattctccagtgttcaattacaacaaggccaccaagaggctcacagttctcgggaaagatgcaggtgcattggccgaagatccagatgaaggcacagctggagtggagtctgctgttttaagaggattcctcattttgggcaaagaagacaagag-atatggcccagcactgagcatcaatgagctgagcaatttggcaaagggagagaaggctaatgtgctaattgggcaaggagacgtggtgttggtgatgaaacggaaacgggactctagcatacttactgacagccagacagcgaccaaaagaattcggatggccatcaattag
EPI2626097              atggagagaataaaagaactaagagatttaatgtcgcagtctcgcactcgcgagatactgacaaaaaccactgtggaccatatggccataataaagaaatacacatcaggaagacaggagaagaaccctgccctcaggatgaagtggatgatggcaatgaaatatcctattacagcagacaaaagaataatggagatgatccctgaaaggaatgagcaaggtcagactctctggagcaaaacaaatgacgctggatcagacagagtgatggtgtcacctctggctgtgacatggtggaatagaaatgggccaacaacaagtacagtccattacccaaaggtttacaaaacctactttgaaaaagtggaaagattgaaacatggaacctttggccctgttcactttcgaaatcaggttaagatacgccgcagggttgacataaacccgggtcatgcagatctcagtgccaaagaagcacaggatgtcatcatggaagtcgttttcccaaatgaagttggagccaggatattgacatcagaatcacaattaacaataacaaaggaaaagaaggaggaacttcaggactgtaagattgctcctttgatggtggcatacatgttggagagagaactggttcgaaaaaccagatttttaccagtagctggcggaacaagcagcgtttatatcgaagtattgcatttgactcaagggacctgctgggaacaaatgtacacaccggga-gggaagtgagaaatgatgatattgatcagagtttgatcattgctgctagaaatatcgttaggagagcaacagtatcagcagacccattggcttcgctcttggaaatgtgccacagtacacaaattggcggaataaggatggtagacattcttagacagaacccaacagaagagcaagccgtggatatatgcaaagcagcaatgggtttaagaatcagttcatccttcagctttggaggtttcactttcaaaagaacaagtggatcgtctgtcaaaagagaagaagaagtgctcacaggcaacctccaaacactgaaaataagagtacatgaaggatatgaggaattcacaatggttggacggagagctacagccattttaaggaaagcaaccagaaggctgatccaattaatagtgagtggaagagacgagcagtcaatcgctgaagcaatcatagtggcaatggttttctcacaagaggactgcatgataaaagcagtacgaggtgatctgaactttgttaatagagcaaatcagcgactaaatcctatgcatcaacttctgaggcatttccaaaaggatgcaaatgtactgtttcaaaactggggg-ttgaaccaattgacaatgtaatggggatgattggaatactgcctgacatgacccccagcacggagatgtcactgagaggagtgagagtcagcaaaatgggagtggatgaatattccagtactgagagagtggtcgtgagcattgatcgtttcttgagagtccgagatcaaagaggaaacgtgctcctgtctcctgaggaagttagtgaaacacagggaacagagaaactaacgataacatattcatcgtccatgatgtgggaaatcaatggtccggaatccgtgctagtcaacacatatcaatggatcatcagaaattgggagactgtgaaaattcaatggtcccaagaccctacgatgttgtacaacaagatggaatttgagccattccaatccttggtgcccaaggctgccagaggccagtatagtggatttgtgaggacattgttccagcagatgcgtgatgtgctgggaacatttgatactgtccaaataataaagctcatgccttttgctgcagccccaccggaacagagtagggtgcagttttcctctctgactgtgaacgtaagaggttcaggaatgagaatactcgtgagaggcaactcccctgtgttcaactataacaaggccaccaagagactcacagttcttggaaaggatgcaggtgccttgacagaagatccagatgagggaacagcaggagtagagtctgcagtattaagaggatttctaattctgggcagagaggacaaaag-atatggaccagcattgagcatcaacgaactgagcaatcttgcgaagggggaaaaggctaatgtgttgatagggcaaggagacgtagtgttggtaatgaaacggaaacgggactctagcatacttactgacagccagacagctaccaaaagaattcggatggccatcaattag
EPI2760267              atggagagaataaaagaactaagagatttaatgtcgcagtctcgcactcgcgagatactgacaaaaaccactgtggaccatatggccataataaagaaatacacatcaggaagacaggagaagaaccctgccctcaggatgaagtggatgatggcaatgaaatatcctattacagcagacaaaagaataatggagatgatccctgaaaggaatgagcaaagtcagactctctggagcaaaacaaatgacgctggatcagacagagtgatggtgtcacctctggctgtgacatggtggaatagaaatgggccaacaacaagtacagtccattacccaaaggtttacaaaacctactttgaaaaagtggaaagattgaaacatggaacctttggccctgttcactttcgaaatcaggttaagatacgccgcagggttgacgtaaacccgggtcatgcagatctcagtgccaaagaagcacaggatgtcatcatggaagtcgttttcccaaatgaagttggagccaggatattgacatcagaatcacaattaacaataacaaaggaaaagaaggaggaacttcaggactgtaagattgctcctttgatggtggcatacatgttggagagagaactggttcgaaaaaccagatttttaccagtagctggcggaacaagcagcgtttatatcgaagtattgcatttgactcaagggacctgctgggaacaaatgtacacaccgggaggggaagtgagaaatgatgatattgatcagagtttgatcattgctgctagaaatatcgttaggagagcaacagtatcagcagacccattggcttcgctcttggaaatgtgccacagtacacaaattggtggaatgaggatggtagacattcttagacagaacccaacagaagagcaagccgtggatatatgcaaagcagcaatgggtttaagaatcagttcatccttcagctttggaggtttcactttcaaaagaacaagtggatcgtctgtcaaaagagaagaagaagtgctcacaggcaacctccaaacactgaaaataagagtacatgaaggatatgaggaattcacaatggttggacggagagctacagccattttaaggaaagcaaccagaaggctgatccaattaatagtgagtggaagagacgagcagtcaatcgctgaagcaatcatagtggcaatggttttctcacaagaggactgcatgataaaagcagtacgaggtgatctgaactttgttaatagagcaaatcagcgactaaatcctatgcatcaacttctgaggcatttccaaaaggatgcaaaggtgctgtttcaaaactggggggttgaaccaattgacaatgtaatggggatgattggaatactgcctgacatgacccccagcacggagatgtcactgagaggagtgagagtcagcaaaatgggagtggatgaatattccagtactgagagagtggtcgtgagcattgatcgtttcttgagagtccgagatcaaagaggaaacgtgctcctgtctcctgaggaagttagtgaaacacagggaacagagaaactaacgataacatattcatcgtccatgatgtgggaaatcaatggtccggaatccgtgctagtcaacacatatcaatggatcatcagaaattgggagactgtgaagattcaatggtcccaagaccctacgatgttgtacaacaagatggaatttgagcccttccaatccttggtgcccaaggctgccagaggccagtatagtggatttgtgaggacattgttccagcagatgcgtgatgtgctgggaacatttgatactgtccaaataataaagctcctgccttttgctgcagccccaccgaaacagagtaggatgcagttttcctctctgactgtgaacgtaagaggttcaggaatgagaatactcgtgagaggcaactcccctgtgttcaactataacaaggccaccaagagactcacagttcttggaaaggatgcaggtgccttgacagaagatccagatgagggaacagcaagagtagagtctgcagtattaagaggatttctaattctgggcagagaggacaaaag-atatggaccagcattgagcatcaacgaactgagcaatcttgcgaagggggaaaaggctaatgtgttgatagggcaaggagacgtagtgttggtaatgaaacggaaacgggactctagcatacttactgacagccagacagcgaccaaaagaattcggatggccatcaattag
EPI2703572              atggagagaataaaagaactaagagatctaatgtcacagtctcgcactcgcgagatactcaccaaaaccactgtggaccacatggccataatcaaaaaatacacatcggggaggcaagagaagaaccccgcactcaggatgaaatggatgatggcaatgaaatatccaatcacagcagacaagagaataatggaaatgattcctgaaagaaatgaacaaggacaaaccctctggagcaaaacgaacgatgctgggtcagaccgagtgatggtatcacctctggctgtgacatggtggaataggaatggaccaacaacaagtacggtccactacccaaaggtatacaaaacttatttcgaaaaagttgaaaggttgaaacacgggacctttggccctgtccatttcagaaatcaagttaagataagacggagggtcgacataaacccaggtcatgcagacctcagtgccaaagaggcgcaggatgtaatcatggaagttgtcttcccaaatgaagtgggagcgagaatactaacatcagagtcacaactgacgataacaaaggagaagaaggaagaactccaggactgcaaaatcgcccctctgatggtcgcatacatgctagaaagagagttggtccgcaagacgaggttcctcccagtggctggtggaacaagcagtgtctatattgaggtgctgcatttaacccaagggacatgctgggagcagatgtacactccaggaggagaagtgagaaatgatgatgtagaccaaagtttgattatcgctgccaggaacatagtaagaagagcaacagtatcagcagacccactagcatctctactggagatgtgccacagcacacagattgggggaattaggatggtcgacatccttcggcaaaatccaacagaggaacaagccgtggacatatgcaaggcagcaatgggcttgaggattagctcatctttcagttttggtggattcacttttaaaagaacaagtggatcatcagtcaaaagagaagaagaagtgcttacgggcaacctccaaacattgaaaataagagtacatgaggggtatgaagagttcacaatggttggaagaagagcaacggctattctcaggaaggcaaccagaaggttgatccagctaatagtaagtgggagagacgagcagtcaattgctgaagcaataattgttgccatggtattctcacaagaagactgcatgatcaaggcagttcgaggtgatctgaattttgtcaatagggcaaaccagcggctgaatccaatgcatcaactcttgagacacttccaaaaggatgctaaagtgcttttccaaaactggggaattgaaaccattgacaatgtgatggggatgatcgggatattgcccgatatgaccccaagcactgaggtgtcactgagggggataagagtcagtaaaatgggggtagatgagtactccagcacagagagggtggtggtgagcatcgaccgatttttaagagttagggaccaacgagggaacgtactattgtcacctgaagaagtcagcgagacacaaggaacagagaaattgacaatcacttattcgtcatcaatgatgtgggagatcaatggacctgagtcggtgttggtcaacacttatcagtggatcatcagaaactgggaaactgtgaaaattcaatggtcacaggatcccacaatgttatataataagatggaattcgagccattccagtctctggtacctaaagcagccagaggtcaatacagtggattcgtgaggacactattccagcagatgcgagatgtgctcggaacatttgacaccgttcaaataataaaactcctcccctttgctgctgccccaccagaacaaagtagaatgcaattctcctccctgactgtaaatgtgagaggatcaggaatgagaatactggtaagaggcaattccccagtgttcaattacaacaaggccaacaagaggctcacagttctcgggaaagatgcaggtgcattgaccgaagatccagatgaaggcacagccggagtagagtctgctgttttacgaggattcctcattttgggcaaagaagacaagag-atatggcccagcattgagcatcaatgagctgagcaatcttgcaaagggagagaaggctaatgtgttaattgggcaaggagacgtggtgttggtaatgaaacggaaacgggactctagcatacttactgacagccagacagcgaccaaaaggattcggatggccatcaattag
EPI2300603              ?????????????????????????????????????????????????????????????????????????????ccatatggccataataaagaaatacacatcaggaagacaggagaagaaccctgccctcaggatgaagtggatgatggcaatgaaatatcctattacagcagacaaaagaataatggagataatccctgaaaggaatgagcagggtcagactctctggagcaaaacaaatgacgctggatcagacagagtgatggtgtcacctctggctgtgacatggtggaatagaaatgggccaacgacaagtacagtccattacccaaaggtttacaaaacctactttgaaaaagtggaaagattgaaacatggaacctttggccctgttcactttcgaaatcaggttaagatacgccgcagggttgacataaacccgggtcatgcagatctcagtgccaaagaagcacaggatgtcatcatggaagtcgttttcccaaatgaagttggagccaggatattgacatcagaatcacaattaacaataacaaaggaaaagaaggaggaacttcaggactgtaagattgctcctttgatggtggcatacatgttggagagagaactggttcgaaaaaccagatttttaccagtagctggcggaacaagcagcgtatatatcgaagtattgcatttgacccaagggacctgctgggaacaaatgtacacaccgggaggggaagtgagaaatgatgatgttgatcagagtttgatcattgctgctagaaatatcgttaggagagcaacagtatcagcagacccattggcttcgctcttggaaatgtgccacagtacacaaattggcgggataaggatggtagacattcttagacagaacccaacagaagagcaagccgtggatatatgcaaagcagcaatgggtttaagaatcagttcatccttcagctttggaggtttcactttcaaaagaacaagtggatcgtctgtcaaaagagaagaagaagtgctcacaggcaacctccaaacactgaaaataagagtacatgaaggatatgaggaattcacaatggttggacggagagctacagccattttaaggaaagcaaccagaaggctgatccaattaatagtgagtggaagagacgagcagtcaatcgctgaagcaatcatagtggcaatggttttctcacaagaggactgcatgataaaagcagtacgaggtgatctgaactttgttaatagagcaaatcagcgactaaatcctatgcatcaacttctgaggcatttccaaaaggatgcaaaggtgctgtttcaaaactggggggttgaaccaattgacaatgtaatggggatgattggaatactgcctgacatgacccccagcacagagatgtcactgagaggagtgagagtcagcaaaatgggagtggatgaatattccagtactgagagagtggtcgtgagcattgatcgtttcttgagagtccgagatcaaagaggaaatgtgctcctgtctcctgaggaagttagtgaaacacagggaacagagaaactgacgataacatattcatcgtccatgatgtgggaaatcaatggtccggaatccgtgctagtcaacacatatcaatggatcatcagaaattgggagactgtgaagattcaatggtcccaagaccctacgatgttgtacaacaagatggaatttgagcccttccaatccttggtgcccaaggctgccagaggccagtatagtggatttgtgaggacattgttccagcagatgcgtgatgtgctgggaacatttgatactgtccaaataataaagctcctgccttttgctgcagccccaccggaacagagtaggatgcagttttcctctctgactgtgaacgtaagaggttcaggaatgagaatacttgtgagaggcaactcccctgtgttcaactataacaaggccaccaagagactcacagttcttggaaaggatgcaggtgccttgacagaagatccagatgagggaacagcaggagtagagtctgcagtattaagaggatttttaattctgggcaaagaggacaaaag-atatggaccagcattgagcatcaacgaactgagcaatcttgcgaaaggggaaaaggctaatgtgttgatagggcaaggagacgtggtgttggtaatgaaacggaaacgggactctagcatacttactgacagccagacagcgaccaaaagaattcggatggccatcaattag
EPI2707925              atggagagaataagagaactaagagatctaatgtcacagtctcgcactcgcgagatactcaccaaaactactgtggaccacatggccataatcaaaaaatacacatcgggaaggcaagagaagaaccccgcgctcaggatgaaatggatgatggcaatgaaatatccaatcacagcagacaagagaataatggaaatgattcctgaaagaaatgaacaaggacaaaccctttggagcaaaacgaacgatgccgggtctgaccgagtgatggtatcacctctggccgtgacatggtggaataggaacggaccaacaacaagtacggtccactacccaaaggtatacaaaacgtatttcgaaaaagttgaaagattgaaacatgggacctttggtcctgttcacttcagaaatcaagttaagataagacggagagtcgacataaacccaggccatgcagacctcagtgccaaagaggcgcaggatgtaatcatggaagttgtcttcccaaatgaagtgggagcgagaatactaacatcggagtcacaactgacgataacaaaggagaagaaggaagaactccaggactgcaaaattgcacctttgatggtcgcatacatgctagaaagagagttagtccgcaagacgaggttcctcccagtggctggtggaacaagcagtgtctatattgaggtgctgcatttaacccaggggacatgctgggagcagatgtacactccaggaggagaagtgagaaatgatgatgtagaccagagtttgattatcgccgccaggaacatagtaagaagagcaacagtatcagcagatccactagcatctctattggagatgtgccacagcacacagattgggggaataaggatggtcgacattcttcgacaaaatccaacagaggaacaagccgtggacatatgcaaggcagcaatgggcttgaggattagctcatctttcagctttggtggattcactttcaaaagaacaagtggatcatcagtcaaaagagaagaagaagtgcttacgggcaaccttcaaacactgaaaataagagtacatgaggggtatgaagagttcacgatggttggaagaagagcaacggctattctcaggaaggcaaccagaaggttgatccagctaatagtaagtggaagagacgagcagtcaattgctgaagcaataattgtggccatggtattctcacaggaagactgcatgatcaaggcagttcgaggtgatctgaattttgtcaatagggcgaaccagcggctgaatccaatgcatcaactcttgagacacttccaaaaggatgctaaagtgcttttccaaaactggggaattgaatccattgacaacgtgatggggatgattgggatattgcccgacatgaccccaagcactgagatgtcactgaggggaataagagtcagcaagatgggagtagatgaatactccagtacagagagggtggtggtgagcatcgaccgatttttaagagtccgggaccaacgagggaacgtactattgtcaccagaagaagtcagcgagacacaaggaacagagaaattgacaatcacttattcatcatcaatgatgtgggagattaatggacccgaatcggtgttggtcaacacttatcagtggatcatcaggaactgggaaactgtgaaaattcaatggtcacaggatcccacagtgttatataataagatggaattcgagccattccagtctctgatacctaaagcagccagaggtcaatacagtggattcgtgaggacactattccagcagatgcgagatgtgctcggaacatttgacactgtccaaataataaaactcctcccctttgctgctgccccaccagaacaaagtagaatgcaattctcctccctgactgtaaatgtgagaggatcaggaatgagaatactggttagaggcaattccccagtgttcaattacaacaaggccaccaagaggctcacagttctcgggaaagatgcaggtgcattgaccgaagatccagatgaaggcacagctggagtagagtctgctgttctaagaggattcctcattttgggcaaagaagacaagag-atatggcccagcattgagcatcaatgagctgagcaatcttgcaaagggagagaaggctaatgtgctaattgggcaaggagacatggtgttggtaatgaaacggaaacgggactctagcatacttactgacagccagacagcgaccaaaaggattcggatggccatcaattag
EPI2244438              atggagagaataaaagaactaagagatttaatgtcacagtctcgcactcgcgagatactgacaaaaaccactgtggaccatatggccataataaagaaatacacatcaggaagacaggagaagaaccctgccctcaggatgaagtggatgatggcaatgaaatatcctattacagcagacaaaagaataatggagatgatccctgaaaggaatgagcaaggtcagactctctggagcaaaacaaatgacgctggatcagacagagtgatggtgtcacctctggctgtgacatggtggaatagaaatgggccaacgacaagtacagtccattacccaaaggtttacaaaacctactttgaaaaagtggaaagattgaaacatggaacctttggccctgttcactttcgaaatcaggttaagatacgccgcagggttgacataaacccgggtcatgcagatctcagtgccaaagaagcacaggatgtcatcatggaagtcgttttcccaaatgaagttggagccaggatattgacatcagaatcacaattgacaataacaaaggaaaagaaggaggaacttcaggactgtaagattgctcctttgatggtggcatacatgttggagagagaactggttcgaaaaaccagatttttaccagtagctggcggaacaagcagcgtatatatcgaagtattgcatttgactcaagggacctgctgggaacaaatgtacacaccgggaggggaagtgagaaatgatgatgttgatcagagtttgatcattgctgctagaaatatcgttaggagagcaacagtatcagcagacccattggtttcgctcttggaaatgtgccacagcacacaaattggcgggataaggatggtagacattcttagacagaacccaacagaagagcaagccgtggatatatgcaaagcagcaatgggtttaagaatcagttcatccttcagctttggaggtttcactttcaaaagaacaagtggatcgtctgtcaaaagagaagaagaagtgctcacaggcaacctccaaacactgaaaataagagtacatgaaggatatgaggaattcacaatggttggacggagagctacagccattttaaggaaagcaaccagaaggctgatccaattaatagtgagtggtagagacgagcagtcaatcgctgaagcaatcatagtggcaatggttttctcacaagaggactgcatgataaaagcagtacgaggtgatctgaactttgttaatagagcaaatcagcgactaaatcctatgcatcaacttctgaggcatttccaaaaggatgcaaaggtgctgtttcaaaactggggggttgaaccaattgacaatgtaatggggatgattggaatactgcctgacatgacccccagcacggagatgtcactgagaggagtgagagtcagcaaaatgggagtggatgaatattccagtactgagagagtggtcgtgagcattgatcgtttcttgagagtccgagatcaaagaggaaacgtgctcctgtctccggaggaagttagtgaaacacagggaacagagaaactgacgataacatattcatcgtccatgatgtgggaaatcaatggtccggaatccgtgctagtcaacacatatcaatggatcatcagaaattgggagactgtgaagattcaatggtcccaagaccctacgatgttgtacaataagatggaatttgagcccttccaatccttggtgcccaaggctgccagaggccagtatagtggatttgtgaggacattgttccagcagatgcgtgatgtgctgggaacatttgatactgtccaaataataaagctcctgccttttgctgcagccccaccggaacagagtaggatgcagttttcctctctgactgtgaacgtaagaggttcaggaatgagaatacttgtgagaggcaactcccctgtgttcaactataacaaggccaccaagagactcacagttcttggaaaggatgcaggtgccttgacagaagatccagatgagggaacagcaggagtagagtctgcagtattaagaggatttctaattctgggtaaagaggacaaaag-atatggaccagcattgagcatcaacgaactgagcaatcttgcgaaaggggaaaaggctaatgtgttgatagggcaaggagacgtggtgttggtaatgaaacggaaacgggactctagcatacttactgacagccagacagcgaccaaaagaattcggatggccatcaattag
EPI2815236              atggaaagaataaaagaactaagagatttgatgtcgcagtctcgcactcgcgagatactgacaaaaaccacggtggaccatatggccataattaagaaatacacgtcaggaagacaggagaagaaccctgcccttaggatgaagtggatgatggcaatgaaatacccgattacagcagacaaaagaataatggaaatgatccctgaaagaaatgaacaaggccagactctctggagcaaaacaagtgatgctgggtcagacagaataatggtgtcacctctggctgtgacatggtggaacagaaatggaccgacgacaagtacagtccactatccaaaggtctacaaaacctactttgaaaaagttgaaaggttgaaacatggaaccttcggtcctgtttactttcggaatcaggttaaaatacgccgcagggttgacataaacccgggccacgcagatctcagtgccaaagaagcacaagatgtcatcatggaggtcgttttcccaaacgaagttggagcaaggatattgacatcagagtcacaattaacaataacaaaggaaaagaaggaggagcttcaggactgcaagatcgcccctttaatggtggcatacatgttggagagagaactggttcgcaaaaccagattcctaccagtagctggaggaacaagcagcgtatatatcgaggtattgcatttgactcaagggacctgctgggaacaaatgtacacaccgggaggggaggtgagaaatgatgatgtcgaccagagtttgattattgctgctagaaatattgttaggagagcaacagtgtcggcagacccattggcttcgctcctggagatgtgtcacagtacacaaattggcgggataagaatggtagacatccttagacagaacccaacagaagagcaagctgtggatatatgcaaagcagcaatgggtttgagaatcagttcatccttcagctttggaggtttcacttttaaaaggacaagtgggtcatctgtcaaaagagaagaagaagtgctcacgggcaacctccaaacactgaaaataagagtacatgaaggatatgaagaattcacaatggttgggcgaagagctacggccattctaaggaaagcaaccagaaggctaatccaattaatagtgagtgggagagacgagcagtcaatcgctgaagcgattatagtggcaatggttttctcacaagaggactgcatgataaaagcagtgcgaggtgatttgaactttgttaatagagcaaatcagcggctaaatcctatgcaccaacttctgagacatttccaaaaggatgcaaaggtgttgtttcaaaattggggaattgaacccattgacactgtcatgggaatgatcgggatactgcctgacatgacccccagcacagagatgtcactgagaggagtgagagtcagtaaaatgggagtggatgaatattccagtactgagagagtggtcgtaagcattgatcgtttcttaagagtccgagaccagaggggaaacgtactcttgtctcctgaagaagttagtgaagcacagggaacagagaaaatgacgataacatattcatcgtctatgatgtgggaaatcaatggtccggagtcagtactggtcaacacatatcaatggatcattagaaattgggaaactgtgaaaattcagtggtcccaagaccccacaatgttgtacaataagatggagtttgagcctttccaatccttggtacccaaggctgccagaggccagtacagtggatttgtgaggacgttattccagcagatgcgtgatgtgctggggacatttgacactgtccaaataataaagctcctaccatttgcagcagccccaccggaacagagtaggatgcagttctcttctctgactgtgaatgtaagaggttcaggaatgagaatacttgtgagaggcaactcccctgtgttcaactataacaaagcaaccaagagactcacagttcttggaaaggatgcaggtgcattgacagaagatccagatgagggaacagcaggagtggagtctgcggtgttaagagggtttctaattctgggcaaagaagacaaaag-atatggaccagcattgagcattaacgaattgagcaatcttgcgaaaggggagaaggctaatgtgttgatagggcaaggagacgtggtgttggtaatgaaacggaaacgggactctagcatacttactgacagccagacagcgaccaaaaggattcggatggccatcaattag
EPI2856772              atggagagaataaaagaactaagagatctaatgtcacagtctcgcactcgcgagatactcaccaaaaccactgtggaccacatggccataatcaaaaaatacacatcgggaaggcaagagaagaaccccgcactcaggatgaaatggatgatggcaatgaaatatccaatcacagcagacaagagaataatggaaatgattcctgaaagaaatgaacaaggacaaaccttatggagcaaaacgaacgatgccgggtcagaccgagtgatggtatcacctctggctgtgacatggtggaataggaatggaccaacaacaagtacagtccactacccaaaggtatacaaaacttatttcgaaaaagttgaaaggttgaaacacgggacctttggccctgtccacttcagaaatcaaattaagataagacggagggtcgacataaacccaggccatgcagacctcagtgccaaagaagcacaggatgtaatcatggaagttgtcttcccaaatgaagtgggagcgagaatactaacatcggagtcacaactgacgataacaaaggagaagaaggaagagctccatgactgcaaaatcgcacctctaatggttgcatacatgctagaaagagagttagtccgcaagacgaggttcctcccagtggctggtggaacaagcagtgtctatattgaggtgctgcatttaactcaagggacatgctgggagcagatgtacaccccaggaggggaagtgaaaaatgatgatgtagaccagagtttgattatcgctgccaggaacatagtaagaagagcaacagtatcagcagacccactagcatctctattggaaatgtgccacagcacacaaattgggggaataaggatggtcgacatccttcgacaaaatccgacggaggaacaagcagtggacatatgcaaggcagcaatgggcttaagaattagctcatctttcagcttcggtgggttcacctttaaaaggacaagtggatcatcagtcaaaagagaagaagacgtgcttacgggcaaccttcaaacattgagaataagagtacatgagggatatgaagagttcacaatggttggaagaagagcaacggctattctcagaaaggcaaccagaaggttaatccaactaatagtaagtgggagagacgagcagtcaattgctgaagcaataattgtggccatggtattctcacaagaagactgcatgatcaaggcagttcgaggtgatttgaattttgtcaatagggcgaaccagcggctgaatccaatgcatcaactcttgagacacttccaaaaggatgctaaagtacttttccaaaactggggaattgaacccattgacaatgtgatggggatgatcgggatattgcctgacatgaccccaagcactgagatgtcactgagggggataagagttagtaagatgggagtagatgaatactctagcacagaaagggtggtagtgagcatcgaccgatttttaagagttcgagaccaacgagggaacgtactattgtcacctgaagaagtcagcgagacacaaggaacagagaaattgacaattacttattcgtcatcaatgatgtgggaaatcaatggacctgagtctgtgttggtcaacacgtatcagtggatcatcagaaactgggaaactgtgaaaattcaatggtcacaggatcccacaatgttatacaacaaaatggaatttgagccattccagtctctggtacctaaagcagccagaggtcaatacagtggattcgtgaggacactattccaacaaatgcgagatgtgctcggaacatttgacactgttcaaataataaaactcctcccctttgctgctgccccaccagaacaaagtaggatgcaattctcctctctgactgtaaatgtgagaggatcaggaatgagaatattggtaagaggcaattccccagtgttcaattacaacaaggccaccaggaggctcacaattctcgggaaagatgcaggtgcattaaccgaagatccagatgaaggcactgctggagtagaatctgctgttctacgaggattcctcattttgggcaaagaagacaagag-atatggcccagcattgagcatcaatgagttgagcaatcttgcaaagggagagaaggccaatgtgctgattgggcaaggagacgtggtgttggtgatgaaacggaaacgggactctagcatacttactgacagccagacagcgaccaaaaggattcggatggccatcaattag
EPI3222828              atggagagaataaaagaactaagagatctaatgtcacagtctcgcactcgcgagatactcaccaaaaccactgtggaccacatggccataatcaaaaaatacacatcgggaaggcaagagaagaaccccgcactcaggatgaaatggatgatggcaatgaaatatccaatcacagcagacaagagaataatggaaatgattcctgaaagaaatgaacaaggacaaaccttatggagcaaaacgaacgatgccgggtcagaccgagtgatggtatcacctctggctgtgacatggtggaataggaatggaccaacaacaagtacagtccactacccaaaggtatacaaaacttatttcgaaaaagttgaaaggttgaaacacgggacctttggccctgtccacttcagaaatcaaattaagataagacggagggtcgacataaacccaggccatgcagacctcagtgccaaagaagcacaggatgtaatcatggaagttgttttcccaaatgaagtgggagcgagaatactaacatcggagtcacaactgacgataacaaaggagaagaaggaagagctccaggactgcaaaatcgcacctttaatggttgcatacatgctagaaagagagttagtccgcaagacgaggttcctcccagtggctggtggaacaagcagtgtctatattgaggtgctgcatttaactcaagggacatgctgggagcagatgtacaccccaggaggggaagtgaaaaatgatgatgtagaccagagtttgattatcgctgccaggaacatagtaagaagagcaacagtatcagcagacccactagcatctctattggaaatgtgccacagcacacaaattgggggaataaggatggtcgacatccttcgacaaaatccgacggaggaacaagcagtggacatatgcaaggcagcaatgggcttaagaattagctcatctttcagcttcggtgggttcacctttaaaaggacaagtggatcatcagtcaaaagagaagaagaaatgcttacgggcaaccttcaaacattgagaataagagtacatgagggatatgaagagttcacaatggttggaagaagagcaacggctattctcagaaaggcaaccagaaggttaatccaactaatagtaagtgggagagacgagcagtcaattgctgaagcaataattgtggccatggtattctcacaagaagactgcatgatcaaggcagttcgaggtgatttgaattttgtcaatagggcgaaccagcggctgaatccaatgcatcaactcttgagacacttccaaaaggatgctaaagtacttttccaaaactggggaattgaacccattgacaatgtgatggggatgatcgggatattgcctgacatgaccccaagcactgagatgtcactgagggggataagagttagtaagatgggagtagatgaatactctagcacagaaagggtggtagtgagcatcgaccgatttttaagagttcgagaccaacgagggaacgtactattgtcacctgaagaagtcagcgagacacaaggaacagagaaattgacaattacttattcgtcatcaatgatgtgggaaatcaatggacctgagtctgtgttggtcaacacgtatcagtggatcatcagaaactgggaaactgtgaaaattcaatggtcacaggatcccacaatgttatacaacaaaatggaatttgagccattccagtctctggtacctaaagcagccagaggtcaatacagtggattcgtgaggacactattccaacaaatgcgagatgtgctcggaacatttgacactgttcaaataataaaactcctcccctttgctgctgccccaccagaacaaagtaggatgcaattctcctctctgactgtaaatgtgagaggatcaggaatgagaatattggtaagaggcaattccccagtgttcaattacaacaaggccaccaggaggctcacaattctcgggaaagatgcaggtgcattaaccgaagatccagatgaaggcactgctggagtagaatctgctgttctacgaggattcctcattttgggcaaagaagacaagag-atatggcccagcattgagcatcaatgagttgagcaatcttgcaaagggagagaaggccaatgtgctgattgggcaaggagacgtggtgttggtgatgaaacggaaacgggactctagcatacttactgacagccagacagcgaccaaaaggattcggatggccatcaattag
EPI2141431              atggagagaataaaagagctaagagatttgatgtcgcagtctcgcactcgcgagatactgacaaaaaccaccgtggaccatatggccataatcaagaaatatacatcaggaagacaggagaagaaccctgcacttaggatgaagtggatgatggcaatgaaatatccgattacagcagacaaaaggataatggagatgatccctgaaagaaacgagcaaggtcagactctttggagcaaaacaaatgatgctggatcggatagagtaatggtgtcacctctggctgtgacgtggtggaatagaaatggaccaacaacaagtacagtccattacccaaaggtctataaaacttactttgaaaaggttgaaaggttaaagcatggaaccttcggccctgtccatttccggaatcaggttaagatacgccgcagagttgacataaacccgggccatgcagacctcagtgctaaagaagcacaagacgtcatcatggaggtcgttttcccaaatgaagtcggagccagaatattgacatcagagtcacagttaacgattacaaaagaaaagaaggaggaactccaggactgtaagattgcccctctaatggtggcatacatgttggagagagaactggttcgaaaaaccagattcctgccagtagctggcggaacaagtagcgtatatatcgaagtgttgcacttgactcaaggaacctgctgggaacaaatgtatacgccaggaggagaagtgagaaatgatgacattgaccaaagtttaattattgctgccagaaatatcgttaggagagcaacagtatcagcagacccattggcttcactactggagatgtgccatagtacacagattggcgggataagaatggtagacattcttagacagaacccaacagaagagcaagccgtggatatatgcaaagcagcaatgggtttaagaatcagttcatccttcagttttggaggtttcactttcaaaaggacaagcggatcatctgtcaaaagagaagaggaagtgctcaccggcaacctccaaacattgaaaataagagtacatgaagggtatgaggaattcacaatggttgggcggagagcaacagccattctaaggaaagcaaccagaaggctgatccaattgatagtaagtggaaaagacgagcagtcaatcgccgaagcgatcatagtggcaatggtgttctctcaagaggattgcatgataaaggctgtacgaggtgatttaaattttgtcaatagagcgaatcagcggctcaatcctatgcatcagctcctgaggcatttccaaaaggatgcaaaggtactattccaaaactggggaattgaacccattgacaatgtcatgggaatgataggaatattgcctgatatgactcccagcacagagatgtcactaagaggagtgagggtcagtaaaatgggagtggatgaatattccagtactgagagggtggtcgtgagtattgatcgcttcttgagggtacgagaccagagaggaaatgtactcttgtctcccgaagaggtcagtgaaacacagggaacagagaagctaacgataacatattcatcatccatgatgtgggaaattaatggccctgagtcagtgctagttaacacatatcaatgggtcatcagaaactgggaaactgtgaagattcagtggtcccaagaccctacaatgctatacaacaagatggagtttgagccttttcagtccttggtgcccaaggcagccagaggccagtacagtggatttgtaaggaccttattccagcagatgcgtgatgtgctgggaacctttgacactgtccagataataaagctacttccatttgcagcagcaccaccggaacagagtaggatgcagttctcttctctaactgtaaacgtaaggggttcaggaatgagaatacttgtgagaggcaactcccctgtgttcaactataataaggcaaccaagaggctcatagtccttggaaaggatgctggtgcattgacaggagacccaggtgaggggacagcaggagtggagtctgcggtattgagagggttcctaattctgggcaaagaggacaaaag-atatggaccagcgctgagcatcaatgaattgagcaatcttgcgaaaggggagaaggctaatgtgttgatagggcaaggagacgtggtgttggtaatgaaacggaaacgggactctagcatacttactgacagccagacagcgaccaaaagaattcggatggccatcaatta?
EPI2789043              atggagagaataaaagaactaagagatttgatgtcgcagtcccgcactcgcgagatactgacaaaaaccactgtggaccatatggccataattaagaaatacacatcaggaagacaggagaagaatcctgctctcaggatgaaatggatgatggcaatgaaatatccgattacagcagataaaagaataatggaaatgatccccgaaagaaacgaacaaggtcagactctctggagcaaaacaaatgatgctggatcagacagagtgatggtgtcacctctggctgtgacatggtggaatagaaatgggccaacgacaagtacagtccactatccgaaggtctacaaaacctactttgaaaaagtcgaaaggttgaaacatggaaccttcggtcctgttcactttcgaaatcaggttaaaatacgccgcagggtcgacataaacccgggccatgcagatctcagtgccaaagaagcacaagatgtcatcatggaggtcgttttcccaaacgaagttggagccaggatattgacatcagagtcacaattaacaataacaaaggaaaagaaggatgagcttcaggactgtaaaatcgcccctttgatggtggcatacatgttggaaagagaactggttcgcaaaaccagattcctaccagtagctggcggaacaagcagcgtatatatcgaggtattgcatttgactcaaggaacctgctgggaacaaatgtatacaccgggagggagggtaagaaatgatgatgtcgatcagagtttgatcattgctgctagaaatattgttagaagagcaacagtatcagcagacccgttggcttcgctcttggagatgtgccatagtacacaaattggcgggataaggatggtggatattcttagacagaacccaacagaagagcaagctgtggatatatgcaaagcagcaatgggattgagaatcagctcatcctttagctttggaggattcactttcaaaagaacaagtgggtcatctgtcaaaagagaagaagaagtgctcacaggcaaccttcaaacattgaaaataaaagtacatgaagggtatgaagaattcacaatggttgggcgaagggctacagccattctaaggaaagcaaccagaaggctgatccaattaatagtgagtgggagagatgagcagtcaatcgctgaagcaattatagtggcaatggttttctcacaagaggattgcatgataaaagcagtacgaggtgatttgaattttgttaacagagcaaatcagcggctaaatcctatgcatcaacttctgaggcatttccaaaaggatgcaaaggtgctgtttcaaaattggggaattgaaccaattgacaatgtcatggggatgatcggaatattgcctgacatgacccccagcacagagatgtcactgaaaggagtaagagtaagtaaaatgggagtggacgaatattccagcactgagagagtggtcgtgagcattgatcgtttcttgagagtccgagatcagaggggaaacgtactcttgtctcctgaggaagttagtgagacacagggaacagagaaattgacgataacatattcatcgtctatgatgtgggaaatcaatggtccggaatcagtgctagtcaacacataccaatggatcataagagattgggaaactgtgaaaattcaatggtcccaagaccctacaatgttgtacaataagatggagtttgagcccttccaatccttggtgcccaaggctgccagaggccagtatagtggatttgtgaggacgttattccaacaaatgcgcgatgtgctggggacatttgacactgtccaaataataaagctcctaccatttgccgcagccccaccggaacagagtaggatgcagttctcttctctgactgtgaatgtaagaggttcaggaatgagaatccttgtgagaggcaactcccctgtattcaattataacaaggcaaccaagagactcacagtccttggaaaggatgcaggtgcattgacagaagatccagatgagggaacagcaggagtggaatctgcggtattaagaggatttctaattctgggcaaagaagacaaaag-atacggaccagcattgagcatcaacgaattgagcaatcttgcaaaaggggagaaggctaatgtgttgatagggcaaggagacgtggtgttggtaatgaaacggaaacgggactctagcatacttactgacagccagacagcgaccaaaaggattcggatggccatcaattag
EPI2068308              atggagagaataaaagaactaagagatttaatgtcgcagtctcgcactcgcgagatactgacaaaaaccactgtggaccatatggccataataaagaaatacacatcaggaagacaggataagaaccctgccctcaggatgaagtggatgatggcaatgaaatatcctattacagcagacaaaagaataatggagatgatccctgaaaggaatgagcaaggtcagactctctggagcaaaacaaatgacgctggatcagacagagtgatggtgtcacctctggctgtgacatggtggaataggaatgggccaacgacaagtacagtccattacccaaaggtttacaaaacctactttgaaaaagtggaaagattgaaacatggaacctttggccctgttcactttcgaaatcaggttaagatacgccgcagggttgacataaacccgggtcatgcagatctcagtgccaaagaagcacaggatgtcatcatggaagtcgttttcccaaatgaagttggagccaggatattgacatcagaatcacaattaacaataacaaagggaaagaaggaggaacttcaggactgtaagattgctcctttgatggtggcatacatgttggagagagaactggttcgaaaaaccagatttttaccagtagctggcggaacaagcagcgtatatatcgaagtattgcatttgactcaagggacctgctgggaacaaatgtacacaccgggaggggaagtgagaaatgatgatgttgatcagagtttgatcattgctgctagaaatatcgttaggagagcaacagtatcagcagacccattggcttcgctcttggaaatgtgccacagcacacaaattggcgggataaggatggtagacattcttagacagaacccaacagaggagcaagccgtggatatatgcaaagcagcaatgggtttaagaatcagttcatccttcagctttggaggtttcactttcaaaagaacaagtggatcgtctgtcaaaagagaagaagaagtgctcacaggcaacctccaaacactgaaaataagagtacatgaaggatttgaggaattcacaatggttggacggagagctacagccattttaaggaaagcaaccagaaggctgatccaattaatagtgagtggaagagacgagcagtcaatcgctgaagcaatcatagtggcaatggttttctcacaagaggactgcatgataaaagcagtacgaggtgatctgaactttgttaatagagcaaatcagcgactaaatcctatgcatcaacttctgaggcatttccaaaaggatgcaaaggtgctgtttcaaaactggggggttgaaccaattgacaatgtaatggggatgattggaatactgcctgacatgacccccagcacggagatgtcactgagaggagtgagagtcagcaaaatgggagtggatgaatattccagcactgagagagtggtcgtgagcattgatcgtttcttgagagtccgagatcaaagaggaaacgtgctcctgtctccggaggaagttagtgaaacacagggaacagagaaactgacgataacatattcatcgtccatgatgtgggaaatcaatggtccggaatccgtgctagtcaacacatatcaatggatcatcagaaattgggagactgtgaagattcaatggtcccaagaccctacgatgttgtacaacaagatggaatttgagcccttccaatccttggtgcccaaggctgccagaggccagtatagtggatttgtgaggacattgttccagcagatgcgtgatgtgctgggaacatttgatactgtccaaataataaagctcctgccttttgctgcagccccaccggaacagagtaggatgcagttttcctctctgactgtgaacgtaagaggttcaggaatgagaatacttgtgagaggcaactcccctgtgttcaactataacaaggccaccaagagactcacagttcttggaaaggatgcaggtgccttgacagaagatccggatgagggaacagcaggagtagagtctgcagtattaagaggatttctaattctgggcaaagaggaaaaaag-atatggaccagcattgagcatcaacgaactgagcaatcttgcgaaaggggaaaaggctaatgtgttgatagggcaaggagacgtggtgttggtaatgaaacggaaacgggactctagcatacttactgacagccagacagcgaccaaaagaattcggatggccatcaattag
EPI2560028              atggagagaataaaagaactaagagatttaatgtcgcagtctcgcactcgcgagatactgacaaaaaccactgtggaccatatggccataataaagaaatatacatcaggaagacaggagaagaaccctgccctcaggatgaagtggatgatggcaatgaaatatcctattacagcagacaaaagaataatggagatgatccctgaaaggaatgagcaaggtcagactctctggagcaaaacaaatgacgctggatcagacagagtgatggtgtcacctctggctgtgacatggtggaatagaaatgggccaacgacaagtacagtccattacccaaaggtttacaaaacctactttgaaaaagtggaaagattgaaacatggaacctttggccctgttcactttcgaaatcaggttaagatacgccgcagggttgacataaacccgggtcattcagatctcagtgccaaagaagcacaggatgtcatcatggaagtcgttttcccaaatgaagttggagccaggatattgacatcagaatcacaattaacaataacaaaggaaaagaaggaggaacttcaggactgtaagattgctcctttgatggtggcatacatgttggagagagaactggttcgaaaaaccagatttttaccagtagctggcggaacaagcagcgtatatatcgaagtattgcatttgactcaagggacctgctgggaacaaatgtacacaccgggaggggaagtgagaaatgatgatgttgatcagagtttgatcattgctgctagaaatatcgttaggagagcaacagtatcagcagacccattggcttcgctcttggaaatgtgccacagtacacaaattggcgggataaggatggtagacattcttagacagaacccaacagaagagcaagccgtggatatatgtaaagcagcaatgggtttaagaatcagttcatccttcagctttggaggtttcactttcaaaagaacaagtggatcgtctgtcaaaagagaagaagaagtgctcacaggcaacctccaaacactgaaaatragagtacatgaaggatatgaggaattcacaatggttggacggagagctacagccattttaaggaaagcaaccagaaggctgatccaattaatagtgagtggaagagacgagcagtcaatcgctgaagcgatcatagtggcaatggttttctcacaagaggactgcatgataaaagcagtacgaggtgatctgaactttgttaatagagcaaatcagcgactaaatcctatgcatcaacttctgaggcatttccaaaaggatgcaaaggtgctgtttcaaaactggggggttgaaccaattgacaatgtaatggggatgattggaatactgcctgacatgacccccagcacggagatgtcactaagaggagtgagagtcagcaaaatgggagtggatgaatattccagtactgagagagtggtcgtgagcattgatcgtttcttgagagtccgagatcaaagaggaaacgtgctcctgtctcctgaggaagttagtgaaacacagggaacagagaaactgacgataacatattcatcgtccatgatgtgggaaatcaatggtccggaatccgtgctagtcaacacatatcaatggatcgtcagaaattgggagactgtgaagattcaatggtcccaagaccctacgatgttgtacaacaagatggaatttgagcccttccaatccttggtgcccaaggctgccagaggccagtatagtggatttgtgaggacattgttccagcagatgcgtgatgtgctgggaacatttgatactgtccaaataataaagctcctgcctttcgcagcagccccaccggaacagagtaggatgcagttttcctctctgactgtgaacgtaagaggctcaggaatgagaatacttgtgagaggcaactcccctgtgttcaactataacaaggccaccaagagactcacagttcttggaaaggatgcaggtgccttgacagaagatccagatgagggaacagcaggagtagagtctgcagtattaagaggatttctaattctgggcaaagaggacaaaag-atatggaccagcattgagcatcaacgaactgagcaatcttgcgaaaggggaaaaggctaatgtgttgatagggcaaggagacgtggtgttggtaatgaaacggaaacgggactctagcatacttactgacagccagacagcgaccaaaagaattcggatggccatcaatta?
EPI2056378              atggagagaataaaagaactgagagatctaatgtcacagtctcgcactcgcgagatactaaccaaaaccactgttgaccacatggccataatcaagaagtacacatcaggaagacaagaaaagaaccctgcactcagaatgaaatggatgatggcaatgaaatatccaatcacagcagacaagcgaataatggaaatgatccctgaaaggaatgaacaaggacaaaccctctggagcaagacaaatgatgccggatcagatcgagtgatggtatcacccctggctgtgacatggtggaataggagtggaccaacaacaagtacagttcactatccaaaggtatacaaaacttattttgaaaaagttgaaaggttgaaacacgggacctttggccctgtacacttcagaaaccaagttaagataagacggagggtcgacataaacccgggccatgctgacctcagcgccaaagaggcgcaggacgtaatcatggaagttgtctttccaaatgaagtgggagcgagaatactgacgtcggagtcacagttgacaataacaaaggaaaagaaagaagaactccaggactgcaaaatcgcccctctgatggttgcatacatgctagaaagagagctggtccgcaagacaaggttcctcccagtggctggtggaacaagcagtgtctacattgaggtgctgcatttgacccagggaacatgctgggagcagatgtatactccaggaggagaagtgagaaacgatgatgtagaccagagcttaatcattgctgcccggaatatagtaagaagagcaacagtgtcagcagacccattagcatctctattggagatgtgccacagcacacaaattggaggaataaggatggtagacattcttcggcaaaatccaacggaggaacaagccgtggacatatgcaaggcagcaatgggcttgaggattagctcatcgttcagctttggtggattcacttttaaaagaacaagtggatcgtcaatcaaaagggaagaagaggtgcttacgggcaaccttcaaacattgaaaataagagtacatgaggggtatgaagagttcactatggttggaagaagagcaacggccatcctcaggaaagcaaccagaaggctgatccagctaatagtaagtggaagggacgaacagtcaattgctgaagcaataatcgtggccatggtattctcacaagaggactgcatgataaaggcagttcgaggtgatctgaactttgtcaatagagcgaatcagcggctgaatccaatgcatcagctcttgagacacttccaaaaggatgcaaaagtgcttttccaaaattggggaattgagcccattgacaatgtgatgggaatgatcgggatattgcctgacatgactccaagtactgagatgtcactgaggggaataagagtcagtaagatgggagtagatgaatactccagtacagagcgggtagtagtaagcatcgatcgatttttaagagttcgagaccaacgggggagcgtactactgtcacccgaagaagtcagcgagacacaaggaacagagaaattgacaatcacttattcgtcatcaatgatgtgggagatcaatggtcctgagtcggtgttggtcaatacttatcagtggataatcagaaactgggaaacagtaaaaattcaatggtcacaagatcccacaatgttgtataataagatggagttcgagccattccagtctctggtccctaaggcagccaggggtcaatacagtgggttcgtgaggacactatttcagcaaatgcgagatgtgcttggaacatttgacactgttcagataataaaacttctcccctttgctgctgccccaccggaacaaagtaggatgcaattctcctctctgactgtgaatgtgagaggatcaggaatgagaatactggtaagaggcaattctccagtgttcaattacaacaaggccaccaagaggctcacaattctcgggaaagatgcaggtgcattgaccgaagacccagatgaaggcacagctggagtggagtctgctgttttaagaggattcctcattttgggcaaagaagacaagag-atatggcccagcactgagcatcaatgagctgagcaatttggcaaagggagagaaggctaatgtgctaattgggcaaggagacgtggtgttggtgatgaaacggaaacgggactctagcatacttactgacagccagacagcgaccaaaagaattcggatggccatcaattag
EPI3314980              atggagagaataaaagaactaagagatctaatgtcacagtctcgcactcgcgagatactgaccaaaaccactgttgaccacatggccataatcaaaaagtacacatcgggaaggcaagagaagaaccccgcactcagaatgaaatggatgatggcaatgaaatatccaattacagcagataagcgaataatggaaatgatccctgagaggaatgaacaagggcaaactctctggagcaaaacaaacgatgccggatcagaccgagtgatggtatcacccctggctgtgacatggtggaacaggaacggaccaacaacaagtacagttcactacccaaaggtatataaaacttatttcgaaaaagttgaaaggttgaaacacgggacctttggccctgtgcacttcagaaaccaagttaagataagacggagggtcgatataaacccgggccatgctgacctcagtgccaaagaggcgcaggatgtaatcatggaagtcgtcttcccaaatgaagtgggagcaaggatattgacgtcggagtcacaactgacgataacaaaggagaaaaaggaagaactccaggactgcaaaatcgctcctctgatggttgcatacatgctagaaagagagttggttcgcaagacgaggtttctcccagttgctggtgggacaagcagtgtctacattgaggtgctgcatttgacccaggggacatgctgggagcagatgtacactccgggaggagaagtgaggaacgatgatgtagaccaaagcttgatcattgctgccaggaatatagtaagaagagcaacagtatcagcagatccattagcatctctattggagatgtgtcacagcacacaaattgggggaataaggatggtagacatccttcggcaaaatccaacagaggaacaagccgtggatatatgcaaggcagcaatgggcttgaggattagctcatctttcagctttggtggattcacttttaaaagaacaagtggatcgtcagtcaaaaaagaagaagaagtgctaacaggcaaccttcaaacattgaaaataagagtacatgaggggtatgaagagttcacaatggttgggagaagagcaacggccattctcaggaaagcaaccagaagactgatccagctaatagtaagtgggagagacgagcagtcaattgctgaagcaataattgtggccatggtattctcacaagaggactgcatgattaaagcagttagaggtgacctgaattttgtcaatagggcgaaccagcgactaaacccaatgcatcaactcttgaggcatttccaaaaggatgcaaaggtgcttttccaaaattggggaattgaacccattgacaatgtgatgggaatgatcggagtaatgcccgacatgaccccaagtactgagatgtcgctgaggggaataagagtcagtaagatgggagtagatgaatactcaagtacagagcgagtagtagtaagcatcgaccggtttttaagagttcgagaccaacgggggaacgtactattatcacccgaagaggtcagtgaaacacaaggaacggagaagttgacaatcacttattcgtcatcaatgatgtgggagatcaatggtcctgagtcggtgttggtcaatacttatcagtggataattagaaactgggaaactgtaaaaattcaatggtcacaggatcccacaatgttgtataataagatggaattcgagccattccagtctctagtccctaaggcagccagaggtcaatacagtgggtttgtgagaacactattccagcaaatgcgagatgtgcttggaacatttgacactgttcagatagtaaaactcctcccctttgctgccgccccaccggaacaaagtaggatgcagttctcctccctgactgtgaatgtaagaggatcaggaatgaggatactggtaagaggcaattcaccagtgttcaattacaacaaggccaccaagaggctcacagttctcgggaaagatgcaggtgcattgaccgaagatccagatgaaggcacagctggagtggagtctgctgttttaagaggattcctcattttgggcaaagaagacaagag-atatggcccagcattgagcatcaatgagctgagcaatcttgcaaagggagagaaggctaatgtgctaattgggcaaggagacgtagtgttggtgatgaaacggaaacgggactctagcatacttactgacagccagacagcgaccaaaagaattcggatggccatcaattag
EPI3041254              atggagagaataaaagagctaagagatttgatgtcgcagtctcgcactcgcgagatactgacaaaaaccaccgtggaccatatggccataatcaagaaatatacatcaggaagacaggagaagaaccctgcacttaggatgaagtggatgatggcaatgaaatatccgattacagcagacaaaaggataatggagatgatccctgaaagaaacgagcaaggtcagactctttggaacaaaacaaatgatgctggatcggatagagtaatggtgtcacctctggctgtgacgtggtggaatagaaatggaccaacaacaagtaccgtccattacccaaaggtctataaaacctactttgaaaaggttgaaaggttaaagcatggaaccttcggccctgtccatttccggaatcaggttaagatacgccgcagagttgacataaacccgggccatgcagacctcagtgctaaagaagcacaagacgtcatcatggaggtcgttttcccaaatgaagtcggagccagaatattgacatcagagtcacagttgacaattacaaaagaaaagaaggaggaactccaggactgtaagattgcccctctaatggtggcatacatgttggagagagaactggttcgaaaaaccagattcctgccagtagctggcggaacaagtagcgtatatatcgaagtgttgcacttgactcaaggaacctgctgggaacaaatgtatacgccaggaggagaagtgagaaatgatgacgttgaccaaagtttaattattgctgccagaaatatcgttaggagggcaacagtatcagcagacccattggcttcactactggagatgtgccatagtacacagattggcgggataagaatggtagacattcttagacagaacccaacagaagagcaagccgtggatatatgcaaagcagcaatgggtttaagaatcagttcatccttcagttttggaggtttcactttcaaaaggacaagcggatcatctgtcaaaagagaagaggaagtgctcaccggcaacctccaaacattgaaaataagagtacatgaagggtatgaggaattcacaatggttgggcggagagcaacagccattctaaggaaagcaaccagaaggctgatccaattgatagtaagtggaagagacgagcagtcaatcgccgaagcgatcatagtggcaatggtgttctctcaagaggattgcatgataaaggctgtacgaggtgatttaaattttgtcaatagagcgaatcagcggctcaatcctatgcatcagctcctgaggcatttccaaaaggatcgaaaggtactattccaaaactggggaattgaacccattgacaatgtcatgggaatgataggaatattgcctgatatgacccccagcacagagatgtcactaagaggagtgagggtcagtaaaatgggagtggatgaatattccagtactgagagggtggtcgtgagtattgatcgcttcttgagggtacgagaccagagag-aaatgtactcttgtctcctgaagaggtcagtgaaacacagggaacagagaagctaacgataacatattcatcatccatgatgtgggaaattaatggccctgagtcagtgctagttaacacatatcaatggatcatcagaaactgggaaactgtgaagattcagtggtcccaagaccctacaatgctatacaacaagatggagtttgagccttttcagtccttggtgcctaaggcagccagaggccagtacagtggatttgtaaggaccctattccagcagatgcgtgatgtgctgggaacctttgacactgcccagataataaagctacttccatttgcagcagcaccaccggaacagagtaggatgcagttctcttctctaactgtaaacgtaagaggttcaggaatgagaatacttgtgagaggcaactcccccgtgttcaactataataaagcaaccaagaggctcatagtccttggaaaggatgctggtgcattgacagaagacccaggtgaggggacagcaggagtggagtctgcggtattgagagggttcctaattctgggcaaagaggacaaaag-atatggaccagcgctgagcatcaatgaattgagcaatcttgcgaaaggggagaaggctaatgtgttgatagggcaaggagacgtggtgttggtgatgaaacggaaacgggactctagcatacttactgacagccagacagcgaccaaaagaattcggatggccatcaattag
EPI3091459              atggagagaataaaagaactaagagatttaatgtcgcagtctcgcacccgcgagatactgacaaaaaccactgtggaccatatggccataataaagaagtacacatcaggaagacaggagaagaaccctgccctcaggatgaagtggatgatggcaatgaaatatcctattacagcagacagaagaataatggagataatccctgaaaggaatgagcagggtcagactctctggagcaaaacaaatgacgccggatcagacagagtgatggtgtcacctctggctgtgacatggtggaatagaaatgggccaacgacaagtacagtccattacccaaaggtttacaaaacctactttgaaaaagtggaaagattgaaacatggaacctttggccctgttcactttcgaaatcaggttaagatacgccgcagggttgacataaacccgggtcatgcagatctcagtgccaaagaagcacaggatgtcatcatggaagtcgttttcccaaatgaggttggagccaggatattgacatcagaatcacaattaacaataacaaaggaaaagaaggaggaacttcaggactgtaagattgctcctttgatgatggcatacatgttggagagagaactggttcgaaaaaccagatttttaccagtagctggcggaacaagcagcgtatatatcgaagtattgcatttgacccaagggacctgctgggaacaaatgtacacaccgggaggggaagtgagaaatgatgatgttgatcagagtttgatcattgctgctagaaatatcgttaggagagcaacagtatcagcagacccattggcttcgctcttggaaatgtgtcacagtacacaaattggcgggataaggatggtagacattcttagacagaacccaacagaagagcaagccgtggatatatgcaaagcagcaatgggtttaagaatcagttcatccttcagctttggaggtttcactttcaaaagaacaagtggatcgtctgtcaaaagagaagaagaagtgctcacaggcaacctccaaacactgaaaataagagtacatgaaggatatgaggaattcacaatggttggacggagagctacagccattttaaggaaagcaaccagaaggctgatccaattaatagtgagtggaagagacgagcagtcaatcgctgaagcaatcatagtggcaatggttttctcacaagaggactgcatgataaaagcagtacgaggtgatctgaactttgttaatagagcaaatcagcgactaaatcctatgcatcaacttctgaggcatttccaaaaggatgcaaaggtgctgttccaaaactggggggttgaaccaattgacaatgtaatggggatgattggaatactgcctgacatgacccccagcacggagatgtcactgagaggagtgagagtcagcaaaatgggagtggatgaatattccagtactgagagagtggtcgtgagcattgatcgtttcttgagagtccgagatcaaagaggaaatgtgctcctgtcccctgaggaagttagtgaaacacagggaacagagaaactgacgataacatattcatcgtccatgatgtgggaaatcaatggtccggaatccgtgctagtcaacacatatcaatggatcatcagaaattgggagactgtgaagattcaatggtcccaagaccctacgatgttgtacaacaagatggagtttgagcccttccaatccttggtgcccaaggctgccagaggccagtatagtggatttgtgaggacattgttccagcagatgcgtgatgtgctgggaacatttgatactgtccaaataataaagctcctgccttttgctgcagccccaccgaaacagagtaggatgcagttttcctctctgactgtgaacgtaagaggttcaggaatgagaatacttgtgagaggcaactcccctgtgttcaactataacaaggccaccaagagactcacagttcttggaaaggatgcaggtgccttgacagaagacccagatgagggaacagcaggagtagagtctgcagtattaagaggatttttaattctgggcaaagaggacaaaag-atatggaccagcattgagcatcaacgaactaagcaatcttgcgaaaggggaaaaggctaatgtgttgatagggcaaggagacgtggtgttggtaatgaaacggaaacgggactctagcatacttactgacagccagacagcgaccaaaagaattcggatggccatcaattaa
PQ377828            	atggagagaataaaagaactgagagatctaatgtcacagtctcgcactcgcgagatactaaccaaaaccactgttgaccacatggccataatcaagaagtacacatcaggaagacaagaaaagaaccctgcactcagaatgaaatggatgatggcaatgaaatatccaatcgcagcagacaagcgaataatggaaatgatccctgaaaggaatgaacaaggacaaaccctctggagcaagacaaatgatgccggatcagatcgagtgatggtatcacccctggctgtgacatggtggaataggaatggaccaacaacaagtacaattcactatccaaaggtatacaaaacttattttgaaaaagttgaaaggttgaaacacgggacctttggccctgtacacttcagaaaccaaattaagataagacggagggtcgacataaacccaggccatgctgacctcagcgccaaagaggcgcaggacgtaatcatggaagttgtctttccaaatgaagtgggagcgagaatactgacgtcggaatcacaattgacaataacaaaggaaaagaaagaagaactccaggactgcaaaatcgcccctctgatggttgcatacatgctagaaagagagctggtccgcaagacaaggttcctcccagttgctggtggaacaagcagtgtctacattgaggtgctgcatttgacccagggaacatgctgggagcagatgtatactccaggaggagaagtgagaaacgatgatgtagaccagagcttgatcattgctgccaggaatatagtaagaagagcaacagtgtcagcagacccattagcatctctattggagatgtgccacagcacacaaattggaggaataaggatggtagacattcttcggcaaaatccaacggaggaacaagccgtggacatatgcaaggcagcaatgggcttgaggattagctcatcgttcagctttggtggattcacttttaaaagaacaagtggatcatcagtcaaaagggaagaagaggtgcttacgggcaaccttcaaacattgaaaataagagtacatgaggggtatgaagggttcactatggttggaagaagagcaacggccattctcaggaaagcaaccagaaggctgattcagctaatagtaagtggaagggacgaacagtcaattgctgaagcaataatcgtggccatggtattctcacaagaggactgcatgataaaggcagttcgaggtgatctgaactttgtcaacagggcgaatcagcggctgaatccaatgcatcagctcttgagacacttccaaaagaatgcaaaagtgcttttccaaaattggggaattgagcccattgacaatgtgatgggaatgatcgggatattgcctgacatgactccaagtactgagatgtcactgaggggaataagagtcagtaagatgggagtagatgaatactccagtacagagcgggtaatagtaagcatcgaccgatttttaagagttcgagaccaacgggggaacgtactactgtcacccgaagaagtcagcgagacacaaggaacagagaaattgacaatcacttattcgtcatcaatgatgtgggagatcaatggtcctgagtcggtgttggtcaatacttatcagtggataatcagaaactgggaaacagtaaaaattcaatggtcacaagatcccacaatgttgtataataagatggagttcgagccattccagtctctggtccctaaggcagccaggggtcaatacagtgggttcgtgaggacactatttcagcaaatgcgagatgtgcttggaacatttgacactgttcagataataaaacttctcccctttgctgctgccccaccggaacaaagtagactgcaattctcctctctgactgtgaatgtgagaggatcaggaatgagaatactgataagaggcaattctccagtgttcaattacaacaaggccaccaagaggctcacagttctcgggaaagatgcaggtgcattggccgaagatccagatgaaggcacagctggagtggagtctgctgttttaagaggattcctcattttgggcaaagaagacaagag-atatggcccagcactgagcatcaatgagctgagcaatttggcaaagggagagaaggctaatgtgctaattgggcaaggagacgtggtgttggtgatgaaacggaaacgggactctagcatacttactgacagccagacagcgaccaaaagaattcggatggccatcaattag
EPI2429115              atggagagaataaaagaactaagagatctaatgtcacagtctcgcactcgcgagatactgaccaaaaccactgttgaccacatggccataatcaaaaagtacacatcgggaaggcaagagaagaaccccgcactcagaatgaaatggatgatggcaatgaaatatccaattacagcagataagcgaataatggaaatgatcccagagaggaatgaacaagggcaaactctctggagcaaaacaaacgatgccggatcagaccgagtgatggtatcacccctggctgtgacatggtggaacaggaacggaccaacaacaagtacagtttactacccaaaggtatataaaacttatttcgaaaaagttgaaaggttgaaacacgggacctttggccctgtgcacttcagaaaccaagttaagataagacggagggttgatataaacccgggccatgctgacctcagtgccaaagaggcgcaggatgtaatcatggaagtcgtcttcccaaatgaagtgggagcaaggatattgacgtcggagtcacaactgacgataacaaaggagaaaaaagaagaactccaggactgcaaaatcgctcctctgatggttgcctacatgctagaaagagagttggttcgcaagacgaggtttctcccagttgctggtgggacaagcagtgtctacattgaggtgctgcatttgactcaggggacatgctgggagcagatgtacactccgggaggagaagtgaggaacgatgatgcagaccaaagcttgatcattgctgccaggaatatagtaagaagagcaacagtatcagcagatccattagcatctctattggagatgtgtcacagcacacaaattgggggaataaggatggtagacatccttcggcaaaatccaacagaggaacaagccgtggatatatgcaaggcagcaatgggcttgaggattagctcatctttcagctttggtggattcacttttaaaagaacaagtggatcgtcagtcaaaaaagaagaagaagtgctaacaggcaaccttcaaacattgaaaataagagtacatgaggggtatgaagagttcacaatggttgggagaagagcaacagccattctcaggaaagcaaccagaaggctgatccagctaatcgtaagtgggagagacgagcagtcaattgctgaagcaataattgtggccatggtattctcacaagaggactgcatgattaaagcagttagaggtgacctgaattttgtcaatagggcgaaccagcgactaaacccaatgcatcaactcttgagacatttccaaaaggatgcaaaggtgcttttccaaaattggggaattgaacccattgacaatgtgatgggaatgatcggggtaatgcccgacatgaccccaagtactgagatgtcgctgaggggaataagagtcagtaagatgggagtagatgaatactcaagtactgagcgagtagtagtaagcatcgaccggtttttaagagttcgagaccaacgggggaacgtactattatcacccgaagaggtcagtgagacacaaggaacggagaaactgacaatcacttattcgtcatcaatgatgtgggagatcaatggtcctgagtcggtgttggtcaatacttatcagtggataattagaaactgggaaactgtaaaaattcaatggtcacaggatcccacaatgttgtataataagatggaattcgagccattccagtctctagtccctaaggcagccagaggtcaatacagtggttttgtgagaacactattccagcaaatgcgagatgtgcttggaacatttgacactgttcagataataaaactcctcccctttgctgccgccccaccggaacaaagtaggatgcagttctcctccctgactgtgaatgtaagaggatcaggaatgaggatactggtaagaggcaattcaccagtgttcaattacaacaaggccaccaagaggctcacagttctcgggaaagatgcaggtgcattgaccgaagatccagatgaaggcacagctggagtggagtctgctgttttaagaggattcctcattttgggcaaagaagacaagag--tatggcccagcattgagcatcaatgagctgagcaatcttgcaaagggagagaaggctaatgtgctaattgggcaaggagacgtagtgttggtgatgaaacggaaacgggactctagcatacttactgacagccagacagcgaccaaaagaattcggatggccatcaattag
EPI3091451              atggagagaataaaagaactaagagatttaatgtcgcagtctcgcactcgcgagatactgacaaaaaccactgtagaccatatggccataataaagaaatacacatcaggaagacaggagaagaaccctgccctcaggatgaagtggatgatggcaatgaaatatcctatcacagcagacaaaagaataatggagatgatccctgagaggaatgagcaaggtcagactctctggagcaaaacaaatgacgctggatcagacagagtgatggtgtcacctctagctgtgacatggtggaatagaaatgggccaacgacaagtacagtccattacccaaaggtttacaaaacttactttgaaaaagtagaaaggttgaaacatggaacctttggccctgttcactttcgaaatcaggttaagatacgccgcagggttgacataaacccgggtcatgcagatctcagtgccaaagaagcacaggatgtcatcatggaagtcgttttcccaaatgaagttggggctaggatattgacatcagaatcacaattaacaataacaaaggaaaagaaggaggaacttcagaactgtaagattgctcctttgatggttgcatacatgttggagagagaactggtccggaaaaccagatttttaccagtggctggcggaacaagcagcgtatatatcgaggtattgcatttgactcaagggacatgctgggagcaaatgtacacaccgggaggggaagtgagaaatgatgatgttgatcagagtttgatcattgctgctagaaatatcgttaggagagcaacagtatcagcagacccattggcttcgctattggaaatgtgccacagtacacaaattggtgggataaggatggtggacattcttagacagaatccaacagaagagcaagccgtgggtatatgcaaagcagcaatggggttaagaatcagttcatccttcagctttggaggtttcaccttcaaaagaacaagtggatcgtctgtcaaaagagaagaagaagtgctcacaggcaacctccaaacactgaaaataagaatgcatgaagggtatgaggaattcacaatagttggacggagagctacagccattttaaggaaagcaaccagaaggctgatccaattaatagtgagtggaagggacgagcagtcaatcgctgaagcaatcatagtggcaatggttttctcacaagaggattgcatggtaaaagcagtacgaggtgatctgaactttgttaatagagcaaatcagcgactaaatcctatgcatcaacttctgaggcatttccaaaaggatgcaaaggtgctgtttcaaaactgggggattgaaccaattgacaatgtaatggggatgattggaatactacctgacatgacccccagtacggagatgtcactgagaggagtgagagtaagcaaaatgggagtggatgagtattccagtactgagagagtggtcgtgagcattgatcgtttcttgagagtccgagatcaaagaggaaacgtgctcctgtctcctgaggaagttagtgaaacacagggaacagagaaactgacgataacatattcatcgtccatgatgtgggaaattaatggcccggaatccgtgctagtcaacacatatcaatggatcatcagaaattgggagactgtgaagattcaatggtcccaagaccctacgatgttgtacaacaagatggaatttgaacccttccaatccttggtgcccaaggctgccagaggccagtatagtggattcgtgaggacattgttccagcagatgcgtgatgtgctgggaacatttgatactgtccaaataataaagctcctgccctttgcagcagccccaccggaacagagtaggatgcagttttcctctctgactgtgaacgtaagaggttcaggaatgagaatacttgtgagaggcaactcccctgtgttcaactataacaaggccaccaagagactcacagttcttggaaaggatgcaggtgccttgacagaagatccagatgagggaacagcaggagtagagtctgcagtattaagaggatttctaattctgggcaaagaggacaaaag-atatggaccagcattgagcatcaacgaactgagcaatcttgcgaaaggggaaaaggctaatgtgttgatagggcaaggagacgtggtgttggtaatgaaacggaaacgggactctagcatacttactgacagccagacagcgaccaaaagaattcggatggccatcaattag
EPI2428027              atggagagaataaaagaactgagagatctaatgtcacagtctcgcactcgcgagatactaaccaaaaccactgttgaccacatggccataatcaagaagtacacatcaggaagacaagaaaagaaccctgcactcagaatgaaatggatgatggcaatgaaatatccaatcacagcagacaagcgaataatggaaatgatccctgaaaggaatgaacaaggacaaaccctctggagcaagacaaatgatgccggatcagatcgagtgatggtatcacccctggctgtgacatggtggaataggagtggaccaacaacaagtacagttcactatccaaaggtatacaaaacttattttgaaaaagttgaaaggttgaaacacgggacctttggccctgtacacttcagaaaccaagttaagataagacggagggtcgacataaacccgggccatgctgacctcagcgccaaagaggcgcaggacgtaatcatggaagttgtctttccaaatgaagtgggagcgagaatactgacgtcggagtcacagttgacaataacaaaggaaaagaaagaagaactccaggactgcaaaatcgcccctctgatggttgcatacatgctagaaagagagctggtccgcaagacaaggttcctcccagtggctggtggaacaagcagtgtatacattgaggtgctgcatttgacccagggaacatgctgggagcagatgtatactccaggaggagaagtgagaaacgatgatgtagaccagagcttaatcattgctgcccggaatatagtaagaagagcaacagtgtcagcagacccattagcatctctattggagatgtgccacagcacacaaattggaggaataaggatggtagacattcttcggcaaaatccaacggaggaacaagccgtggacatatgcaaggcagcaatgggcttgaggattagctcatcgttcagctttggtggattcacttttaaaagaacaagtggatcgtcaatcaaaagggaagaagaggtgcttacgggcaaccttcaaacattgaaaataagagtacatgaggggtatgaagagttcactatggttggaagaagagcaacggccatcctcaggaaagcaaccagaaggctgatccagctaatagtaagtggaagggacgaacagtcaattgctgaagcaataatcgtggccatggtattctcacaagaggactgcatgataaaggcagttcgaggtgatctgaactttgtcaatagagcgaatcagcggctgaatccaatgcatcagctcttgagacacttccaaaaggatgcaaaagtgcttttccaaaattggggaattgagcccattgacaatgtgatgggaatgatcgggatattgcctgacatgactccaagtactgagatgtcactgaggggaataagagtcagtaagatgggagtagatgaatactccagtacagagcgggtagtagtaagcatcgatcgatttttaagagttcgagaccaacgggggagcgtactactgtcacccgaagaagtcagcgagacacaaggaacagagaaattgacaatcacttattcgtcatcaatgatgtgggagatcaatggtcctgagtcggtgttggtcaatacttatcagtggataatcagaaactgggaaacagtaaaaattcaatggtcacaagatcccacaatgttgtataataagatggagttcgagccattccagtctctggtccctaaggcagccaggggtcaatacagtgggttcgtgaggacactatttcagcaaatgcgagatgtgcttggaacatttgacactgttcagataataaaacttctcccctttgctgctgccccaccggaacaaagtaggatgcaattctcctctctgactgtgaatgtgagaggatcaggaatgagaatactggtaagaggcaattctccagtgttcaattacaacaaggccaccaagaggctcacaattctcgggaaagatgcaggtgcattgaccgaagacccagatgaaggcacagctggagtggagtctgctgttttaagaggattcctcattttgggcaaagaagacaagag-atatggcccagcactgagcatcaatgagctgagcaatttggcaaagggagagaaggctaatgtgctaattgggcaaggagacgtggtgttggtgatgaaacggaaacgggactctagcatacttactgacagccagacagcgaccaaaagaattcggatggccatcaattag
EPI2780479              atggagagaataaaagaactaagagatttaatgtcgcagtctcgcactcgcgagatactgacaaaaaccactgtggaccatatggccataataaagaaatacacatcaggaagacaggagaagaaccctgccctcaggatgaagtggatgatggcaatgaaatatcctattacagcagacaaaagaataatggagatgatccctgaaaggaatgagcaaggtcagactctctggagcaaaacaaatgacgctggatcagacagagtgatggtgtcacctctggctgtgacatggtggaatagaaatgggccaacaacaagtacagtccattacccaaaggtttacaaaacctactttgaaaaagtggaaagattgaaacatggaacctttggccctgttcactttcgaaatcaggttaagatacgccgcagggttgacataaacccgggtcatgcagatctcagtgccaaagaagcacaggatgtcatcatggaagtcgttttcccaaatgaagttggagccaggatattgacatcagaatcacaattaacaataacaaaggaaaagaaggaggaacttcaggactgtaagattgctcctttgatggtggcatacatgttggagagagaactggttcgaaaaaccagatttttaccagtagctggcggaacaagcagcgtatatatcgaagtattgcatttgactcaagggacctgctgggaacaaatgtacacaccgggaggggaagtgagaaatgatgatattgatcagagtttgatcattgctgctagaaatatcgttaggagagcaacagtatcagcagacccattggcttcgctcttggaaatgtgccacagtacacaaattggcggaataaggatggtagacattcttagacagaacccaacagaagagcaagccgtggatatatgcaaagcagcaatgggtttaagaatcagttcatccttcagctttggaggtttcactttcaaaagaacaagtggatcgtctgtcaaaagagaagaagaagtgctcacaggcaacctccaaacactgaaaataagagtacatgaaggatatgaggaattcacaatggttggacggagagctacagccattttaaggaaagcaaccagaaggctgatccaattaatagtgagtggaagagacgagcagtcaatcgctgaagcaatcatagtggcaatggttttctcacaagaggactgcatgataaaagcagtacgaggtgatctgaactttgttaatagagcaaatcagcgactaaatcctatgcatcaacttctgaggcatttccaaaaggatgcaaaggtgctgtttcaaaactggggggttgaaccaattgacaatgtaatggggatgattggaatactgcctgacatgacccccagcacggagatgtcactgagaggagtgagagtcagcaaaatgggagtggatgaatattccagtactgagagagtggtcgtgagcattgatcgtttcttgagagtccgagatcaaagaggaaacgtgctcctgtctcctgaggaagttagtgaaacacagggaacagagaaactgacgataacatattcatcgtccatgatgtgggaaatcaatggtccggaatccgtgctagtcaacacatatcaatggatcatcagaaattgggagactgtgaagattcaatggtcccaagaccctacgatgttgtacaacaagatggaatttgagcccttccaatccttggtgcccaaggctgccagaggccagtatagtggatttgtgaggacattgttccagcagatgcgtgatgtgctgggaacatttgatactgtccaaataataaagctcctgccttttgctgcagccccaccggaacagagtaggatgcagttttcctctctgactgtgaacgtaagaggttcaggaatgagaatactcgtgagaggcaactcccctgtgttcaactataacaaggccaccaagagactcacagttcttggaaaggatgcaggtgccttgacagaagatccagatgagggaacagcaagagtagagtctgcagtattaagaggatttctaattctgggcaaagaggacaaaag-atatggaccagcattgagcatcaacgaactgagcaatcttgcgaaaggggaaaaggctaatgtgttgatagggcaaggagacgtagtgttggtaatgaaacggaaacgggactctagcatacttactgacagccagacagcgaccaaaagaattcggatggccatcaattaa
EPI2712221              atggagagaataaaagaactaagagatctaatgtcacagtctcgcactcgcgagatactgaccaaaaccactgttgaccacatggccataatcaaaaagtacacatcgggaaggcaagagaagaaccccgcactcagaatgaaatggatgatggcaatgaaatatccaattacagcagataagcgaataatggaaatgatccctgagaggaatgaacaagggcaaactctctggagcaaaacaaacgatgccggatcagaccgagtgatggtatcacccctggctgtgacatggtggaacaggaacggatcaacaacaagtacagttcactacccaaaggtatataaaacttatttcgaaaaagttgaaaggttgaaacacgggacctttggccctgtgcacttcagaaaccaagttaagataagacggagggtcgatataaacccgggccatgctgacctcagtgccaaagaggcgcaggatgtaatcatggaagtcgtcttcccaaatgaagtgggagcaaggatattgacgtctgagtcacaactgacgataacaaaggagaaaaaggaagaactccaggactgcaaaatcgctcctctgatggttgcatacatgctagaaagagagttggttcgcaagacgaggtttctcccagttgctggtgggacaagcagtgtctacattgaggtgctgcatttgactcaggggacatgctgggagcagatgtacactccgggaggagaagtgaggaacgatgatgtagaccaaagcttgatcattgctgccaggaatatagtaagaagagcaacagtatcagcagatccattagcatctctattggagatgtgtcacagcacacaaattgggggaataaggatggtagacatccttcggcaaaatccaacagaggaacaagccgtggatatatgcaaggcagcaatgggcttgaggattagctcatctttcagttttggtggattcacttttaaaagaacaagtggatcgtcagtcaaaaaagaagaagaagtgctaacaggcaaccttcaaacattgaaaataagagtacatgaggggtatgaagagttcacaatggttgggagaagagcaacggccattctcaggaaagcaaccagaaggctgatccagctaatagtaagtgggagagacgagcagtcaattgctgaagcaataattgtggccatggtattctcacaagaggactgcatgattaaagcagttagaggtgacctgaattttgtcaatagggcgaaccagcgactaaacccaatgcatcaactcttgagacatttccaaaaggatgcaaaggtgcttttccaaaattggggaattgaacccattgacaatgtgatgggaatgatcgggataatgcccgacatgaccccaaatactgagatgtcgctgaggggaataagagtcagtaagatgggagtagatgaatactcaagtacagagcgagtagtagtaagcatcgaccggtttttaagagttcgagaccaacgggggaacgtactattatcacccgaagaggtcagcgagacacaaggaacggagaaactgacaatcacttattcgtcatcaatgatgtgggagatcaatggtcctgagtcggtgttggtcaatacttatcagtggataattagaaactgggaaactgtaaaaattcaatggtcacaggatcccacaatgttgtataataagatggaattcgagccattccagtctctagttcctaaggcagccagaggtcaatacagtgggtttgtgagaacactattccagcaaatgcgagatgtgcttggaacatttgacactgttcagataataaaactcctcccctttgctgccgccccaccggaacaaagtaggatgcagttctcctccctgactgtgaatgtaagaggatcaggaatgaggataatggtaagaggcaattcaccagtgttcaattacaacaaggccaccaagaggctcacagttctcgggaaagatgcgggtgcattgaccgaagatccagatgaaggcacagctggagtggagtctgctgttttaagaggattcctcattttgggcaaagaagacaagag-atatggcccagcattgagcatcaatgagctgagcaatcttgcaaagggagagaaggctaatgtgctaattgggcaaggagacgtagtgttggtgatgaaacggaaacgggactctagcatacttactgacagccagacagcgaccaaaagaattcggatggccatcaattag
EPI2603821              atggagagaatawaagaactaagagatttaatgtcgcagtctcgcactcgcgagatactgacaaaaaccactgtggaccatatggccataataaagaaatacacatcaggaagacaggagaagaaccctgccctcaggatgaagtggatgatggcaatgaaatatcctattacagcagacaaaagaataatggagatgatccctgaaaggaatgagcaaagtcagactctctggagcaaaacaaatgacgctggatcagacagagtgatggtgtcacctctggctgtgacatggtggaatagaaatgggccaacaacaagtacagtccattacccaaaggtttacaaaacctactttgaaaaagtggaaagattgaaacatggaacctttggccctgttcactttcgaaatcaggttaagatacgccgcagggttgacataaacccgggtcatgcagatctcagtgccaaagaagcacaggatgtcatcatggaagtcgttttcccaaatgaagttggagccaggatattgacatcagaatcacaattaacaataacaaaggaaaagaaggaggaacttcaggactgtaagattgctcctttgatggtggcatacatgttggagagagaactggttcgaaaaaccagatttttaccagtagctggcggaacaagcagcgtttatatcgaagtattgcatttgactcaagggacctgctgggaacaaatgtacacaccgggaggggaagtgagaaatgatgatattgatcagagtttgatcattgctgctagaaatatcgttaggagagcaacagtatcagcagacccattggcttcgctcttggaaatgtgccacagtacacaaattggtggaataaggatggtagacattcttagacagaacccaacagaagagcaagccgtggatatatgcaaagcagcaatgggtttaagaatcagttcatccttcagctttggaggtttcactttcaaaagaacaagtggatcgtctgtcaaaagagaagaagaagtgctcacaggcaacctccaaacactgaaaataagagtacatgaaggatatgaggaattcacaatggttggacggagagctacagccattttaaggaaagcaaccagaaggctgatccaattaatagtgagtggaagagacgagcagtcaatcgctgaagcaatcatagtggcaatggttttctcacaagaggactgcatgataaaagcagtacgaggtgatctgaactttgttaatagagcaaatcagcgactaaatcctatgcatcaacttctgaggcatttccaaaaggatgcaaaggtgctgtttcaaaactggggggttgaaccaattgacaatgtaatggggatgattggaatactgcctgacatgacccccagcacggagatgtcactgagaggagtgagagtcagcaaaatgggagtggatgaatattccagtactgagagagtggtcgtgagcattgatcgtttcttgagagtccgagatcaaagaggaaacgtgctcctgtctcctgaggaagttagtgaaacacagggaacagagaaactaacgataacatattcatcgtccatgatgtgggaaatcaatggtccggaatccgtgctagtcaacacatatcaatggatcatcagaaattgggagactgtgaagattcaatggtcccaagaccctacgatgttgtacaacaagatggaatttgagcccttccaatccttggtgcccaaggctgccagaggccagtatagtggatttgtgaggacattgttccagcagatgcgtgatgtgctgggaacatttgatactgtccaaataataaagctcctgccttttgctgcagccccaccggaacagagtaggatgcagttttcctctctgactgtgaacgtaagaggttcaggaatgagaatactcgtgagaggcaactcccctgtgttcaactataacaaggccaccaaaagactcacagttcttggaaaggatgcaggtgccttgacagaagatccagatgagggaacagcaagagtagagtctgcagtattaagaggatttctaattctgggcagagaggacaaaag-atatggaccagcattgagcatcaacgaactgagcaatcttgcgaagggggaaaaggctaatgtgttgatagggcaaggagacgtagtgttggtaatgaaacggaaacgggactctagcatacttactgacagccagacagcgaccaaaagaattcggatggccatcaattag
EPI2141423              atggagagaataaaagaactaagagatttgatgtcgcagtctcgcactcgcgagatactgacaaaaaccacggtggaccatatggccataattaagaaatacacatcaggaagacaggagaagaaccctgcccttaggatgaaatggatgatggcaatgaaatacccgattacagcagacaaaagaataatggaaatgatccctgaaagaaacgaacaaggccagactctctggagcaaaacaagtgatgctggatcagacagagtaatggtgtcacctctggctgtgacatggtggaatagaaatggaccgacgacaagtacagtccactatccaaaggtctacaaaacctactttgaaaaagtcgaaaggttgaaacatggaaccttcggtcctgttcactttcggaatcaggttaaaatacgccgcagggttgacataaacccgggccatgcagatctcagtgccaaagaagcacaagatgtcatcatggaagtcgtttttccaaacgaagttggagcaaggatattgacatcagagtcacaattaacaataacaaaggaaaagaaggaggagcttcaggactgcaaaatcgcccctttaatggtggcatacatgttggagagagaactggttcgcaaaaccagattcctaccagtagctggcggaacaagcagcgtatatatcgaggtattgcatttgactcaagggacctgctgggaacaaatgtacacaccgggrggggaggtgagaaatgatgatgtcgatcagagcttaattattgctgctagaaatattgttaggagagcaacagtgtcggcagacccgttggcttcgctcttggagatgtgccatagtacacaaattggcgggataagaatggtggacatccttagacagaacccaacagaagagcaagctgtggatatatgcagagcagcaatgggtttgagaatcagttcatccttcagctttggaggtttcacttttaaaaggacaagtgggtcatctgtcaaaagagaagaagaagtgctcacgggcaacctccaaacactgaaaataagagtacatgaaggatatgaagaattcacaatggttgggcgaagagctacagccattctaaggaaagcaaccagaaggctgatccaattaatagtgagtgggagagacgagcagtcaatcgctgaagcgattatagtggcaatggttttctcacaagaggactgcatgataaaagcagtgcgaggtgatttgaactttgttaatagagcaaaccaacggctaaatcctatgcaccaacttctgagacatttccaaaaggatgcaaaggtgctgtttcaaaattggggaattgaacccattgacaatgtcatgggaatgatcgggatactgcctgacatgacccccagcacagagatgtcactgagaggagtgagagtcagtaaaatgggagtggatgaatattccagtactgagagagtggttgtaagcattgatcgtttcttaagagtccgagaccagaggggaaacgtactcttgtctcctgaagaagttagtgaaacacagggaacagagaaactgacgataacatactcatcgtctatgatgtgggaaatcaatggtccggagtcagtactggtcaatacatatcaatggatcattagaaattgggaagctgtgaagattcagtggtcccaagaccccacaatgttgtacaataagatggagtttgagcctttccaatccttggtgcccaaggctgccagaggccagtacagtggatttgtgagaacgttattccagcagatgcgtgatgtgctggggacatttgaaactgtccaaataataaagctcctaccatttgcagcagccccaccggaacagagtaggatgcagttctcttctctgactgtgaatgtaagaggttcaggaatgagaatacttgtgagaggcaactcccctgtgttcaactataacaaagcaaccaagagactcacagttcttggaaaagatgcaggtgcattgacagaagatccagacgagggaacagcaggagtggagtctgcggtgttaagaggatttctaattctgggcaaagaagacaaaag-atatggaccagcattgagcattaacgaattgagcaatcttgcgaaaggggagaaggctaatgtgttgatagggcaaggagacgtggtgttggtaatgaaacggaaacgggactctagcatacttactgacagccagacagcgaccaaaaggattcggatggccatcaatta?
EPI2697599              atggagagaataaaagaactaagagatttaatgtcgcagtctcgcactcgcgagacactgacaaaaaccactgtggaccatatggccataataaagaaatacacatcaggaagacaggagaagaaccctgccctcaggatgaagtggatgatggcaatgaaatatcctattacagcagacaaaagaataatggagatgatccctgaaaggaatgagcaaagtcagactctctggagcaaaacaaatgacgctggatcagacagagtgatggtgtcacctctggctgtgacatggtggaatagaaatgggccaacaacaagtacagtccattacccaaaggtttacaaaacctactttgaaaaagtggaaagattgaaacatggaacctttggccctgttcactttcgaaatcaggttaagatacgccgcagggttgacataaacccgggtcatgcagatctcagtgccaaagaagcacaggatgtcatcatggaagtcgttttcccaaatgaagttggagccaggatattgacatcagaatcacaattaacaataacaaaggaaaagaaggaggaacttcaggactgtaagattgctcctttgatggtggcatacatgttggagagagaactggttcgaaaaaccagatttttaccagtagctggcggaacaagcagcgtttatatcgaagtattgcatttgactcaagggacctgctgggaacaaatgtacacaccgggaggggaagtgagaaatgatgatattgatcagagtttgatcattgctgctagaaatatcgttaggagagcaacagtatcagcagacccattggcttcgctcttggaaatgtgccacagtacacaaattggtggaatgaggatggtagacattcttagacagaacccaacagaagagcaagccgtggatatatgcaaagcagcaatgggtttaagaatcagttcatccttcagctttggaggtttcactttcaaaagaacaagtggatcgtctgtcaaaagagaagaagaagtgctcacaggcaacctccaaacactgaaaataagagtacatgaaggatatgaggaattcacaatggttggacggagagctacagccattttaaggaaagcaaccagaaggctgatccaattaatagtgagtggaagagacgagcagtcaatcgctgaagcaatcatagcggcaatggttttctcacaagaggactgcatgataaaagcagtacgaggtgatctgaactttgttaatagagcaaatcagcgactaaatcctatgcatcaacttctgaggcatttccaaaaggatgcaaaggtgctgtttcaaaactggggggttgaaccaattgacaatgtaatggggatgattggaatactgcctgacatgacccccagcacggagatgtcactgagaggagtgagagtcagcaaaatgggagtggatgaatattccagtactgagagagtggtcgtgagcattgatcgtttcttgagagtccgagatcaaagaggaaacgtgctcctgtctcctgaggaagttagtgaaacacagggaacagagaaactaacgataacatattcatcgtccatgatgtgggaaatcaatggtccggaatccgtgctagtcaacacataccaatggatcatcagaaattgggagactgtgaagattcaatggtcccaagaccctacgatgttgtacaacaagatggaatttgagcccttccaatccttggtgcccaaggctgccagaggccagtatagtggatttgtgaggacattgttccagcagatgcgtgatgtgctgggaacatttgatactgtccaaataataaagctcctgccttttgctgcagccccaccggaacagagtaggatgcagttttcctctctgactgtgaacgtaagaggttcaggaatgagaatactcgtgagaggcaactcccctgtgttcaactataacaaggccaccaagagactcacagttcttggaaaggatgcaggtgccttgacagaagatccagatgagggaacagcaagagtagagtctgcagtattaagaggatttctaattctgggcagagaggacaaaag-atatggaccagcattgagcatcaacgaactgagcaatcttgcgaagggggaaaaggctaatgtgttgatagggcaaggagacgtagtgttggtaatgaaacggaaacgggactctagcatacttactgacagccagacagcgaccaaaagaattcggatggccatcaattag
EPI3360103              atggagagaataaaagaactaagagatttgatgtcacagtctcgcacccgcgagatactgacgaaaaccactgtggaccatatggccataataaagaaatacacatcaggaagacaggagaagaaccctgctcttaggatgaaatggatgatggcaatgaaatatccaattacagcagacaaaagaataatggagatgatccctgaaagaaatgagcaaggccaaactctctggagcaaaacaaatgatgctggatcagacagagtgatggtgtcacccctggctgtgacgtggtggaatagaaatgggccaacgacaagcacagttcattatccaaaggtttacaaaacctactttgaaaaagttgaaaggttgaaacatggaacctttggtcctgttcactttcgaaatcaggtcaaaatacgccgcagggtcgacataaatccgggccatgcagatctcagtgctaaagaagcacaagatgtcataatggaggtcgttttcccaaacgaagttggagccaggatattgacatcagagtcacaattaacaataacaaaggaaaagaaagaggaacttcaagactgtaagattgctcctttaatggtggcatacatgttggagagggaactggttcgcaaaacccgattcctaccagtagctggcggaacaagcagcgtatatatcgaggtgttgcatttgactcaagggacctgttgggaacaaatgtacacgccaggaggagaagtgagaaatgatgatgtggatcaaagtttgattattgctgctagaaatattgttaggagagcaacagtatcagcagacccattggcttcgcttctggagatgtgccatagtacacaaattggcggaataagaatggttgacatccttagacaaaacccaacagaggagcaagctgtggatatatgcaaagcagcgatgggtctaagaatcagttcatccttcagttttggaggtttcactttcaaaaggacgaaagggtcatctgtcaaaaaagaagaagaggtgctcacaggcaatctccaaacattgaaaataagaatacacgagggatatgaggaattcacaatggttggacgaagagcaacagccattctaaggaaagcaaccagaaggttgatacaattaatagtgagtgggagggacgagcagtcaatcgctgaagcgatcatagtggcaatggttttctcacaagaagactgcatgataaaagcagtacgaggtgatttgaattttgtcaacagagcaaaccagcgactaaatcctatgcatcaacttctgaggcatttccaaaaggatgcaaaagtgctgtttcagaactggggagttgaacccattgacaatgtcatggggatgatcgggatactgcctgacatgaccccaagcacagagatgtcactgagaggagtgagagtcagtaagatgggagtggatgaatattccagtactgagagggttgtagtgagcattgatcgtttcttaagggtccgagatcaaaggggaaatgtactcttatctcccgaggaggtcagtgaaacacaaggaacagagaagctgacgataacatattcatcgtccatgatgtgggaaatcaatggtccagaatcagtactggtcaacacatatcaatgggttattagaaattgggaaactgtgaagatccaatggtcacaagaccctacaatgttatacaataaaatggaatttgagccctttcaatccttggtgcctaaggctgccagaagccagtatagtggattcgtaaggacgctgttccagcagatgcgtgatgtgctggggacatttgacactgttcaaataataaagctcctaccatttgcagcagccccaccagagcagagtagaatgcagttctcttctttaactgtgaacgtaaggggttcaggaatgagaatacttgtgagaggtaattcccctgtgttcaactataacaaggcaaccaagaggctcacagttcttggaaaggatgcaggtgccttgacagaagatccagacgagggaacagcaggagtggaatctgcggtattaagaggatttctgattctgggcaaagaagataggag-atatggcccagcattgagcatcaacgaattgagcaatcttgcgaaaggggagaaagctaatgtgttgatagggcaaggagacgtggtgttggtaatgaaacggaaacgggactctagcatacttactgacagccagacagcgaccaaaagaattcggatggccatcaattag
EPI3314972              atggagagaataaaagaactaagggatctaatgtcacagtctcgcactcgcgagatactgaccaaaaccactgttgaccacatggccataatcaaaaagtacacatcgggaaggcaagagaagaaccccgcactcagaatgaaatggatgatggcaatgaaatatccaattacagcagataagcgaataatggaaatgatccctgagaggaatgaacaagggcaaattctatggagcaaaacaaacgatgccggatcagaccgagtgatggtatcacccctggctgtgacatggtggaacaggaacggatcaacaacaagtacagttcactacccaaaggtatataaaacttatttcgaaaaagttgaaaggttgaaacatgggacctttggccctgtgcacttcagaaaccaagttaagataagacggagggtcgatataaacccgggccatgctgacctcagtgccaaagaggcgcaggatgtaatcatggaagtcgtcttcccaaatgaagtgggagcaaggatattgacgtcggagtcacaactgacgataacaaaggagaaaaaggaagaactccaggactgcaaaattgctcctctgatggttgcatacatgctagaaagagagttggttcgcaagacgaggtttctcccagttgctggtgggacaagcagtgtctacattgaggtgctgcatttgactcaggggacatgctgggagcagatgtacactccgggaggagaagtgaggaacgatgatgtagaccaaagcttgatcattgctgccaggaatatagtgagaagagcaacagtatcagcagatccattagcatctctattggagatgtgtcacagcacacaaattgggggaataaggatggtagacatccttcgacaaaatccaacagaggaacaagccgtggatatatgcaaggcagcaatgggcttgaggattagctcatctttcagctttggtggattcacttttaaaagaacaagtggatcgtcagtcaaaaaagaagaagaagtgctaacaggcaaccttcaaacattgaaaataaaagtacatgaggggtatgaagagttcacaatggttgggagaagagcaacagccattctcaggaaagcaaccagaaggctgatccagctaatagtaagtgggagagacgagcagtcaattgctgaagcaataattgtggccatggtattctcacaagaggactgcatgattaaagcagttagaggtgacctgaattttgtcaatagggcgaaccagcgactaaacccaatgcatcaactcttgagacatttccaaaaggatgcaaaggtgcttttccaaaattggggaattgaacccattgacaatgtgatgggaatgatcgggataatgcccgacatgaccccaagtactgagatgtcgctgaggggaataagagtcagtaagatgggagtagatgaatactcaagtacagagcgagtagtagtaagcatcgaccggtttttaagagttcgagaccaacgggggaacgtactattatcacccgaagaggtcagtgagacacaaggaacggagaaactgacaatcacttattcgtcatcaatgatgtgggagatcaatggtcctgagtcggtgttggtcaatacttatcagtggacaattagaaactgggaaactgtaaaaattcaatggtcacaggatcccacaatgttgtataataagatggaattcgagccattccagtctctagtccctaaggcagccagaggtcaatacagtgggtttgtgagaacactattccagcaaatgcgagatgtgcttggaacatttgacactgttcagataataaaactcctcccctttgctgccgccccaccggaacaaagtaggatgcagttctcctccctgactgtgaatgtaagaggatcaggaatgaggataatggtaagaggcaattcaccagtgttcaattacaacaaggccaccaagaggctcacagttctcgggaaagatgcgggtgcattgaccgaagatccagatgaaggcacagctggagtggagtctgctgttttaagaggattcctcattttgggcaaagaagacaagag-atatggcccagcattgagcatcaatgagctgagcaatcttgcaaagggagagaaggctaatgtgctaattgggcaaggagacgtagtgttggtgatgaaacggaaacgggactctagcatacttactgacagccagacagcgaccaaaagaattcggatggccatcaattag
EPI2780471              atggagagaataaaagaactaagagatttaatgtcgcagtctcgcactcgcgagatactgacaaaaaccactgtggaccatatggccataataaagaaatacacatcaggaagacaggagaagaaccctgccctcaggatgaagtggatgatggcaatgaaatatcctattacagcagacaaaagaataatggagatgatccctgaaaggaatgagcaaggtcagactctctggagcaaaacaaatgacgctggatcagacagagtgatggtgtcacctctggctgtgacatggtggaatagaaatgggccaacaacaagtacagtccattacccaaaggtttacaaaacctactttgaaaaagtggaaagattgaaacatggaacctttggccctgttcactttcgaaatcaggttaagatacgccgcagggttgacataaacccgggtcatgcagatctcagtgccaaagaagcacaggatgtcatcatggaagtcgttttcccaaatgaagttggagccaggatattgacatcagaatcacaattaacaataacaaaggaaaagaaggaggaacttcaggactgtaagattgctcctttgatggtggcatacatgttggagagagaactggttcgaaaaaccagatttttaccagtagctggcggaacaagcagcgtatatatcgaagtattgcatttgactcaagggacctgctgggaacaaatgtacacaccgggaggggaagtgagaaatgatgatattgatcagagtttgatcattgctgctagaaatatcgttaggagagcaacagtatcagcagacccattggcttcgctcttggaaatgtgccacagtacacaaattggcggaataaggatggtagacattcttagacagaacccaacagaagagcaagccgtggatatatgcaaagcagcaatgggtttaagaatcagttcatccttcagctttggaggtttcactttcaaaagaacaagtggatcgtctgtcaaaagagaagaagaagtgctcacaggcaacctccaaacactgaaaataagagtacatgaaggatatgaggaattcacaatggttggacggagagctacagccattttaaggaaagcaaccagaaggctgatccaattaatagtgagtggaagagacgagcagtcaatcgctgaagcaatcatagtggcaatggttttctcacaagaggactgcatgataaaagcagtacgaggtgatctgaactttgttaatagagcaaatcagcgactaaatcctatgcatcaacttctgaggcatttccaaaaggatgcaaaggtgctgtttcaaaactggggggttgaaccaattgacaatgtaatggggatgattggaatactgcctgacatgacccccagcacggagatgtcactgagaggagtgagagtcagcaaaatgggagtggatgaatattccagtactgagagagtggtcgtgagcattgatcgtttcttgagagtccgagatcaaagaggaaacgtgctcctgtctcctgaggaagttagtgaaacacagggaacagagaaactgacgataacatattcatcgtccatgatgtgggaaatcaatggtccggaatccgtgctagtcaacacatatcaatggatcatcagaaattgggagactgtgaagattcaatggtcccaagaccctacgatgttgtacaacaagatggaatttgagcccttccaatccttggtgcccaaggctgccagaggccagtatagtggatttgtgaggacattgttccagcagatgcgtgatgtgctgggaacatttgatactgtccaaataataaagctcctgccttttgctgcagccccaccggaacagagtaggatgcagttttcctctctgactgtgaacgtaagaggttcaggaatgagaatactcgtgagaggcaactcccctgtgttcaactataacaaggccaccaagagactcacagttcttggaaaggatgcaggtgccttgacagaagatccagatgagggaacagcaagagtagagtctgcagtattaagaggatttctaattctgggcaaagaggacaaaag-atatggaccagcattgagcatcaacgaactgagcaatcttgcgaaaggggaaaaggctaatgtgttgatagggcaaggagacgtagtattggtaatgaaacggaaacgggactctagcatacttactgacagccagacagcgaccaaaagaattcggatggccatcaattag
EPI2188258              atggagagaataaaagagctaagagatttgatgtcgcagtctcgcactcgcgagatactgacaaaaaccaccgtggaccatatggccataatcaagaaatatacatcaggaagacaggagaagaaccctgcacttaggatgaagtggatgatggcaatgaaatatccgattacagcagacaaaaggataatggagatgatccctgaaagaaatgagcaaggtcagactctttggggcaaaacaaatgatgctggatcagatagagtgatggtgtcacctctggcagtgacgtggtggaatagaaatggaccaacaacaagtacagtccattacccaaaggtctataaaacatactttgaaaaggttgaaaggttaaagcatggaaccttcggccctgtccatttccggaatcaggttaagatacgccgcagagttgacataaacccgggccatgcagacctcagtgctaaagaagcacaagacgtcatcatggaggtcgttttcccaaatgaagtcggagccagaatattgacatcagagtcacagttaacaattacaaaagaaaagaaggaggaactccaggattgtaagattgcccctctaatggtggcatacatgttggagagagaactggttcgaaaaaccagattcctgccagtagctggcggaacaagtagcgtatatatcgaagtgttgcacttgactcaaggaacctgctgggaacaaatgtatacgccaggaggagaagtgagaaatgatgacgttgaccaaagtttaattattgctgccagaaatatcgttaggagagcaacagtatcagcagacccattggcttcactactggagatgtgccatagtacacagattggcggaataagaatggtagacattcttagacagaacccaacagaagagcaagccgtggatatatgcaaagcagcaatgggtttaagaatcagttcatccttcagttttggaggtttcactttcaaaaggacaagcggatcatccgtcaaaagagaagaggaagtgctcaccggcaacctccaaacattgaaaataagagtacatgaagggtatgaggaattcacaatggttgggaggagagcaacagccattctaaggaaagcaaccagaaggctgatccaattgatagtaagtggaagagacgagcagtcaatcgccgaagcgatcatagtggcaatggtgttctctcaagaggattgcatgataaaggctgtacgaggtgatttaaattttgtcaatagagcgaatcagcggctcaatcctatgcatcagctcctgaggcatttccaaaaggatgcaaaggtactattccaaaactggggaattgaacccattgacaatgtcatgggaatgataggaatattgcctgatatgacacccagcacagagatgtcactaagaggagtgagggtcagtaaaatgggagtggatgaatattccagtactgagagggtagtcgtgagtattgatcgcttcttgagggtacgagaccagagaggaaatgtactcttgtctcccgaagaggtcagtgaaacacagggaacagagaagctaacgataacatattcatcatccatgatgtgggaaattaatggccctgagtcagtgctagttaacacatatcaatggatcatcagaaactgggaaactgtgaagattcagtggtcccaagaccctacaatgctatacaacaagatggagtttgagccttttcagtccttggtgcctaaggcagccagaggccagtacagtggatttgtaaggaccctattccagcagatgcgtgatgtgctgggaacctttgacactgtccagataataaagctacttccatttgcagcagcaccaccggaacagagtaggatgcagttctcttctctaactgtaaacgtaaggggttcaggaatgagaatacttgtgagaggcaactcccctgtgttcaactataacaaggcaaccaagaggctcacagtccttggaaaggatgctggtgcattgacagaagacccagatgaggggacagcaggagtggagtctgcagtattgagagggttcctaattcttggcaaagaggacaaaag-atatggaccagcgctgagcatcaatgaattgagcagtcttgcgaaaggggagaaggctaatgtgttgatagggcaaggagacgtggtgttggtgatgaaacggaaacgggactctagcatacttactgacagccagacagcgaccaaaagaattcggatggccatcaattag
EPI2704646              atggagagaataaaagaactaagagatctaatgtcacagtctcgcactcgcgagatactcaccaaaaccactgtggaccacatggccataatcaaaaaatacacatcggggaggcaagagaagaaccccgcactcaggatgaaatggatgatggcaatgaaatatccaatcacagcagacaagagaataatggaaatgattcctgaaagaaatgaacaaggacaaaccctctggagcaaaacgaacgatgctgggtcagaccgagtgatggtatcacctctggctgtgacatggtggaataggaatggaccaacaacaagtacggtccactacccaaaggtatacaaaacttatttcgaaagagttgaaaggttgaaacacgggacctttggccctgtccatttcagaaatcaagttaagataagacggagggtcgacataaacccaggtcatgcaggcctcagtgccaaagaggcgcaggatgtaatcatggaagttgtcttcccaaatgaagtgggagcgagaatactaacatcggagtcacaactgacgataacaaaggagaagaaggaagaactccaggactgcaaaatcgcccctctgatggtcgcatacatgctagaaagagagttagtccgcaagacgaggttcctcccagtggctggtggaacaagcagtgtctatattgaggtgctgcatttaacccaagggacatgctgggagcagatgtacactccaggaggagaagtgagaaatgatgatgtagaccaaagtttgattatcgctgccaggaacatagtaagaagagcaacagtatcagcagacccactagcatctctactggagatgtgccacagcacacagattgggggaattaggatggtcgacatccttcggcaaaatccaacagaggaacaagccgtggacatatgcaaggcagcaatgggcttgaggattagctcatctttcagttttggtggattcacttttaaaagaacaagtggatcatcagtcaaaagagaagaagaagtgcttacgggcaacctccaaacattgaaaataagagtacatgaggggtatgaagagttcacaatggttggaagaagagcaacggctattctcaggaaggcaaccagaaggttgatccagctaatagtaagtgggagagacgagcagtcaattgctgaagcaataattgttgccatggtattctcacaagaagactgcatgatcaaggcagttcgaggtgatctgaattttgtcaatagggcaaaccagcggctgaatccaatgcatcaactcttgagacacttccaaaaggatgctaaagtgcttttccaaaactggggaattgaaaccattgacaatgtgatggggatgatcgggatattgcccgatatgaccccaagcactgaggtgtcactgagggggataagagtcagtaaaatgggggtagatgagtactccagcacagagagggtggtggtgagcatcgaccgatttttaagagttagggaccaacgagggaacgtactattgtcacctgaagaagtcagcgagacacaaggaacagagaaattgacaatcacttattcgtcatcaatgatgtgggagatcaatggacctgagtcggtgttggtcaacacttatcagtggatcatcagaaactgggagactgtgaaaattcaatggtcacaggatcccacaatgttatataataagatggaattcgagccattccagtctctggtacctaaagcagccagaggtcaatacagtggattcgtgaggacactattccagcagatgcgagatgtgctcggaacatttgacactgttcaaataataaaactcctcccctttgctgctgccccaccagaacaaagtagaatgcaattctcctccctgactgtaaatgtgagaggatcaggaatgagaatactggtaagaggcaattccccagtgttcaattacaacaaggccaacaagaggctcacagttctcgggaaagatgcaggtgcattgaccgaagatccagatgaaggcacagccggagtagagtctgctgttttacgaggattcctcattttgggcaaagaagacaagag-atatggcccagcattgagcatcaatgagctgagcaatcttgcaaagggagagaaggctaatgtgttaattgggcaaggagacgtggtgttggtaatgaaacggaaacgggactctagcatacttactgacagccagacagcgaccaaaaggattcggatggccatcaattag
EPI2560012              atggagagaataaaagaactaagagatttaatgtcgcagtctcgcactcgcgagatactgacaaaaaccactgtggaccatatggccataataaagaaatatacatcaggaagacaggagaagaaccctgccctcaggatgaagtggatgatggcaataaaatatcctattacagcagacaaaagaataatggagatgatccctgaaaggaatgagcaaggtcagactctctggagcaaaacaaatgacgctggatcagacagagtgatggtgtcacctctggctgtgacatggtggaatagaaatgggccaacgacaagtacagtccattacccaaaggtttacaaaacctactttgaaaaaatggaaagattgaaacatggaacctttggccctgttcactttcgaaatcaggttaagatacgccgcagggttgacataaacccgggtcattcagatctcagtgccaaagaagcacaggatgtcatcatggaagtcgttttcccaaatgaagttggagccaggatattgacatcagaatcacaattaacaataacaaaggaaaagaaggaggaacttcaggactgtaagattgctcctttgatggtggcatacatgttggagagagaactggttcgaaaaaccagatttttaccagtagctggcggaacaagcagcgtatatatcgaagtattgcatttgactcaagggacctgctgggaacaaatgtacacaccgggaggggaagtgagaaatgatgatgttgatcagagtttgatcattgctgctagaaatatcgttcggagagcaacagtatcagcagacccattggcttcgctcttggaaatgtgccacagtacacaaattggcgggataaggatggtagacattcttagacagaacccaacagaagagcaagccgtggatatatgcaaagcagcaatgggtttaagaatcagttcatccttcagctttggaggtttcactttcaaaagaacaagtggatcgtctgtcaaaagagaagaagaagtgctcacaggcaacctccaaacactgaaaataagagtacatgaaggatatgaggaattcacaatggttggacggagagctacagccattttaaggaaagcaaccagaaggctgatccaattaatagtgagtggaagagacgagcagtcaatcgctgaagcgatcatagtggcaatggttttctcacaagaggactgcatgataaaagcagtacgaggtgatctgaactttgttaatagagcaaatcagcgactaaatcctatgcatcaacttctgaggcatttccaaaaggatgcaaaggtgctgtttcaaaactggggggttgaaccaattgacaatgtaatggggatgattggaatactgcctgacatgacccccagcacggagatgtcactaagaggagtgagagtcagcaaaatgggagtggatgaatattccagtactgagagagtggtcgtgagcattgatcgtttcttgagagtccgagatcaaagaggaaacgtgctcctgtctcctgaggaagttagtgaaacacagggaacagagaaactgacgataacatattcatcgtccatgatgtgggaaatcaatggtccggaatccgtgctagtcaacacatatcaatggatcgtcagaaattgggagactgtaaagattcaatggtcccaagaccctacgatgttgtacaacaagatggaatttgagcccttccaatccttggtgcccaaggctgccagaggccagtatagtggatttgtgaggacattgttccagcagatgcgtgatgtgctgggaacatttgatactgtccaaataataaagctcctgccttttgcagcagccccaccggaacagagtaggatgcagttttcctctctgactgtgaacgtaagaggttcaggaatgagaatacttgtgagaggcaactcccctgtgttcaactataacaaggccaccaagagactcacagttcttggaaaggatgcaggtgccttgacagaagatccagatgagggaacagcaggagtagagtctgcagtattaagaggatttctaattctgggcaaagaggacaaaag-atatggaccagcattgagcatcaacgaactgagcaatcttgcgaaaggggaaaaggctaatgtgttgatagggcaaggagacgtggtgttggtaatgaaacggaaacgggactctagcatacttactgacagccagacagcgaccaaaagaattcggatggccatcaatta?
MK995832            	atggagagaataaaagaactgagagatctaatgtcacagtctcgcactcgcgagatactaaccaaaaccactgttgaccacatggccataatcaagaagtacacatcaggaaggcaagaaaagaaccctgcactcaggatgaaatggatgatggcaatgaaatatccaatcacagcagacaagcgaataatggaaatgatccctgaaaggaatgaacaaggacaaaccctctggagcaagacaaatgatgccggatcagatcgagtgatggtatcacccctggctgtgacatggtggaataggaatggaccaacaacaagtacagttcactatccaaaggtatacaaaacttattttgaaaaagttgaaaggttgaaacacgggacctttggccctgtacacttcagaaatcaagttaagataagacggagggtcgacataaacccgggccatgctgacctcagtgccaaagaggcgcaggacgtaatcatggaagtcgtctttccaaatgaagtgggggcgagaatactgacgtcggagtcacaattgacgataacaaaggaaaagaaggaagaactccaggactgcaaaatcgcccctctgatggttgcatacatgctagaaagagagctggtccgcaagacaaggtttctcccagtggctggtggaacaagcagtgtctacattgaggtgctgcatttgacccagggaacatgctgggagcagatgtatactccaggaggagaagtgagaaacgatgatgtggaccagagcttgattattgctgctaggaacatagtaagaagagcaacagtgtcagcagacccattagcatctctattggaaatgtgccacagcacacaaattggaggaataaggatggtagacattcttcggcaaaatccaacagaggaacaagccgtggacatatgcaaggcagcaatgggcttgaggattagctcatctttcagctttggtggattcacctttaaaagaacaagtggatcgtcagtcaaaagggaagaagaggtgcttacgggcaaccttcaaacattgaaaataagagtacatgaggggtatgaagagttcactatggttggaagaagagcaacggccattctcaggaaagcaaccagaaggctgatccagctaatagtgagtggaagggacgaacagtcaattgctgaagcaataattgtggccatggtattctcacaagaggattgcatgataaaggcagttcgaggtgatttaaattttgtcaatagggcgaatcagcggctgaatccaatgcatcagctcttgagacacttccaaaaggatgcaaaagtgcttttccaaaattggggaattgagcccattgacaatgtgatgggaatgatcgggatattgcctgacatgactccaagtactgaggtgtcactgaggggaataagagtcagtaagatgggagtagatgaatactccagtacagaacgggtagtagtaagcatcgaccgatttttaagagttcgagaccaacgggggaacgtactactgtcacccgaagaagtcagcgagacacaaggaacagagaaactgacaatcacttactcgtcatcaatgatgtgggagatcaatggtcctgagtcggtgttggtcaatacttatcagtgggtaatcagaaactgggaaaccgtaaaaattcaatggtcacaagatcccacaatgttgtataataagatggagttcgagccattccagtctctggtccctaaggcagccaggggtcaatacagtgggttcgtgaggacactatttcagcaaatgcgagatgtacttggaacatttgacactgttcagataataaaacttctcccctttgctgctgccccaccggaacaaagtaggatgcaattctcctctctgactgtgaatgtgagaggatcaggaatgagaatactggtaagaggcaattctccagtgttcaattacaacaaagccaccaagaggctcacagttctcgggaaagatgcaggtgcattgaccgaagatccagacgaaggcacagctggagtggagtctgctgttttaagaggattcctcattttgggcaaagaagacaagag-atatggcccagcactgagcatcaatgagctgagcaatcttgcaaagggagagaaggctaatgtgctaattgggcaaggagacgtggtgttggtgatgaaacggaaacgggactctagcatacttactgacagccagacagcgaccaaaagaattcggatggccatcaattag
EPI2263559              atggagagaataaaagaactaagagatctaatgtcacagtctcgcactcgcgagatactgaccaaaaccactgttgaccacatggccataatcaaaaagtacacatcgggaaggcaagagaagaaccccgcactcagaatgaaatggatgatggcaatgaaatatccaattacagcagataagcgaataatggaaatgatccctgagaggaatgaacaagggcaaactctctggagcaaaacaaacgatgccggatcagaccgagtgatggtatcacccctggctgtgacatggtggaacaggaacggaccaacaacaagtacagttcactacccaaaggtatataaaacttatttcgaaaaagttgaaaggttgaaacacgggacctttggccctgtgcacttcagaaaccaagttaagataagacggagggtcgatataaacccgggccatgctgacctcagtgccaaagaggcgcaggatgtaatcatggaagtcgtcttcccaaatgaagtgggagcaaggatattgacgtcggagtcacaactgacgataacaaaggagaaaaaggaagaactccaggactgcaaaatcgctcctctgctggttgcatacatgctagaaagagagttggttcgcaaaacgaggtttctcccagttgctggtgggacaagcagtgtctacattgaggtgctgcatttgactcaggggacatgctgggagcagatgtacactccaggaggagaagtgaggaacgatgatgtagaccaaagcttgatcattgctgccaggaatatagtaagaagagcaacagtatcagcagatccattagcatctctattggagatgtgtcacagcacacaaattgggggaataaggatgatagacatccttcggcaaaatccaacagaggaacaagctgtggatatatgcaaggcagcaatgggcttgaggattagctcatctttcagctttggtggattcacttttaaaagaacaagtggatcgtcagtcaaaaaagaagaagaaatgctaacaggaaaccttcaaacattgaaaataagagtacatgaggggtatgaagagttcacaatggttgggagaagagcaacggccattctcaggaaagcaaccagaaggctgatccagctaatagtaagtgggagagacgagcagtcaattgctgaagcaataattgtggccatggtattctcacaagaggactgcatgattaaagcagttagaggtgacctgaattttgtcaatagggcgaaccagcgactaaacccaatgcatcaactcttgagacatttccaaaaggatgcaaaggtgcttttccaaaattggggaattgaacccatcgacaatgtgatgggaatgatcgggataatgcccgacatgaccccgagtactgagatgtcgctgaggggaataagagtcagtaagatgggagtagatgaatactcaagtacagagcgagtagtagtaagcatcgaccggtttttaagagttcgagaccaacgggggaacgtactattatcacccgaagaggtcagtgagacacaaggaacggagaaactgacaatcacttattcgtcatcaatgatgtgggagatcaatggtcctgagtcggtgttggtcaatacttatcagtggataattagaaactgggaaaatgtaaaaattcaatggtcacaggatcccacaatgttgtataataagatggaattcgagccattccagtctctagtccctaaggcagccagaggtcaatacagtgggtttgtgagaacactattccagcaaatgcgagatgtgcttggaacatttgacactgttcagataataaaactcctcccctttgctgccgccccaccggaacaaagtaggatgcagttctcctccctgactgtgaatgtaagaggatcaggaatgaggatactggtaagaggcaattcaccagtgttcaattacaacaaggccaccaagaggctcacagttctcgggaaagatgcaggtgcattgaccgaagatccagatgaaggcacagctggagtggagtctgctgttttaagaggattcctcattttgggcaaagaagacaagag-atatggcccagcattgagcatcaatgagctgagcaatcttgcaaagggagaaaaggctaatgtgctaattgggcaaggagacgtagtgttggtgatgaaacggaaacgggactctagcatacttactgacagccagacagcgaccaaaagaattcggatggccatcaattag
EPI2429107              atggagagaataaaagaactgagagatctaatgtcacagtctcgcactcgcgagatactaaccaaaaccactgttgaccacatggccataatcaagaagtacacatcaggaagacaagaaaagaaccctgcactcagaatgaaatggatgatggcaatgaaatatccaatcacagcagacaagcggataatggaaatgatccctgaaaggaatgaacaaggacaaaccctctggagcaagacaaatgatgccgggtcagatcgagtgatggtatcacccctggctgtgacatggtggaataggagtggaccaacaacaagtacagttcactatccaaaggtatacaaaacttattttgaaaaagttgaaaggttgaaacacgggacctttggccctgtacacttcagaaaccaagttaagataagacggagggtcgacataaacccgggccatgctgacctcagcgccaaagaggcgcaggacgtaatcatggaagttgtctttccaaatgaagttggagcgagaatactgacgtcggagtcacaattgacaataacaaaggaaaagaaagaagaactccaggactgcaaaatcgcccctctgatggttgcatacatgctagaaagagagctggtccgcaagacaaggttcctcccagtggctggtggaacaagcagtgtctacattgaggtgttgcatttgacccagggaacatgctgggagcagatgtatactccaggaggagaagtgagaaacgatgatgtagaccagagcttaatcattgctgcccggaatatagtaagaagagcaacagtgtcagcagacccattagcatctctattggagatgtgccacagcacacaaattggaggaataaggatggtagacattcttcggcaaaatccaacggaggaacaagccgtggacatatgcaaggcagcaatgggcttgaggattagctcatcgttcagctttggtggattcacttttaaaagaacaagtggatcgtcaatcaaaagggaagaagaggtgcttacgggcaaccttcaaacattgaaaataagagtacatgaggggtatgaagagttcactatggttggaagaagagcaacggccatcctcaggaaagcaaccagaaggctgatccagctaatagtaagtggaagggacgaacagtcaattgctgaagcaataatcgtggccatggtattctcacaagaggactgcatgataaaggcagttcgaggtgatctgaactttgtcaatagagcgaatcagcggctgaatccaatgcatcagctcttgagacacttccaaaaggatgcaaaagtgcttttccaaaattggggaattgagcccattgacaatgtgatgggaatgatcgggatattgcctgacatgactccaagtactgagatgtcactgaggggaataagagtcagtaagatgggagtagatgaatactccagtacagagcgggtagtagtaagcatcgatcgatttttaagagttcgagaccagcgggggagcgtactactgtcacccgaagaagtcagcgaaacacaaggaacagagaaattgacaatcacttattcgtcatcaatgatgtgggagatcaatggtcctgaatcggtgttggtcaatacttatcagtggataatcagaaactgggaaacagtaaaaattcaatggtcacaagatcccacaatgttgtataataagatggagttcgagccattccagtctctggtccctaaggcagccaggggtcaatacagtgggttcgtgaggacactatttcagcaaatgcgagatgtgcttggaacatttgacactgttcagataataaaacttctcccctttgctgctgccccaccggaacaaagtaggatgcaattctcctctctgactgtgaatgtgagaggatcaggaatgagaatactggtaagaggcaattctccagtgttcaattacaacaaggccaccaagaggctcacaattctcgggaaagatgcaggtgcattgaccgaagacccagatgaaggcacagctggagtggagtctgctgttttaagaggattcctcattttgggcaaagaagacaagag-atatggcccagcactgagcatcaatgagctaagtaatttggcaaagggagagaaggctaatgtgctaattgggcaaggagacgtggtgttggtgatgaaacggaaacgggactctagcatacttactgacagccagacagcgaccaaaagaattcggatggccatcaattag
EPI2702467              atggagagaataaaagaactaagagatctaatgtcacagtctcgcactcgcgagatactcaccaaaaccactgtggaccacatggccataatcaaaaaatacacatcggggaggcaagagaagaaccccgcactcaggatgaaatggatgatggcaatgaaatatccaatcacagcagacaagagaataatggaaatgattcctgaaagaaatgaacaaggacaaaccctctggagcaaaacgaacgatgctgggtcagaccgagtgatggtatcacctctggctgtgacatggtggaataggaatggaccaacaacaagtacggtccactacccaaaggtatacaaaacttatttcgaaaaagttgaaaggttgaaacacgggacctttggccctgtccatttcagaaatcaagttaagataagacggagggtcgacataaacccaggtcatgcagacctcagtgccaaagaggcgcaggatgtaatcatggaagttgtcttcccaaatgaagtgggagcgagaatactaacagcggagtcacaactgacgataacaaaggagaagaaggaagaactccaggactgcaaaatcgcccctctgatggtcgcatacatgctagaaagagagttagtccgcaagacgaggttcctcccagtggctggtggaacaagcagtgtctatattgaggtgctgcatttaacccaagggacatgctgggagcagatgtacactccaggaggagaagtgagaaatgatgatgtagaccaaagtttgattatcgctgccaggaacatagtaagaagagcaacagtatcagcagacccactagcatctctactggagatgtgccacagcacacagattgggggaattaggatggtcgacatccttcggcaaaatccaacagaggaacaagccgtggacatatgcaaggcagcaatgggcttgaggattagctcatctttcagttttggtggattcacttttaaaagaacaagtggatcatcagtcaaaagagaagaagaagtgcttacgggcaacctccaaacattgaaaataagagtacatgaggggtatgaagagttcacaatggttggaagaagagcaacggctattctcaggaaggcaaccagaaggttgatccagctaatagtaagtgggagagacgagcagtcaattgctgaagcaataattgttgccatggtattctcacaagaagactgcatgatcaaggcagttcgaggtgatctgaattttgtcaatagggcaaaccagcggctgaatccaatgcatcaactcttgagacacttccaaaaggatgctaaagtgcttttccaaaactggggaattgaaaccattgacaatgtgatggggatgatcgggatattgcccgatatgaccccaagcactgaggtgtcactgagggggataagagtcagtaaaatgggggtagatgagtactccagcacagagagggtggtggtgagcatcgaccgatttttaagagttagggaccaacgagggaacgtactattgtcacctgaagaagtcagcgagacacaaggaacagagaaattgacaatcacttattcgtcatcaatgatgtgggagatcaatggacctgagtcggtgttggtcaacacttatcagtggatcatcagaaactgggaaactgtgaaaattcaatggtcacaggatcccacaatgttatataataagatggaattcgagccattccagtctctggtacctaaagcagccagaggtcaatacagtggattcgtgaggacactattccagcagatgcgagatgtgctcggaacatttgacaccgttcaaataataaaactcctcccctttgctgctgccccaccagaacaaagtagaatgcaattctcctccctgactgtaaatgtgagaggatcaggaatgagaatactggtaagaggcaattccccagtgttcaattacaacaaggccaacaagaggctcacagttctcgggaaagatgcaggtgcattgaccgaagatccagatgaaggcacagccggagtagagtctgctgttttacgaggattcctcattttgggcaaagaagacaagag-atatggcccagcattgagcatcaatgagctgagcaatcttgcaaagggagagaaggctaatgtgttaattgggcaaggagacgtggtgttggtaatgaaacggaaacgggactctagcatacttactgacagccagacagcgaccaaaaggattcggatggccatcaattag
EPI3323631              atggagagaataaaagaactaagagatctaatgtcacagtctcgcactcgcgagatactgaccaaaaccactgttgaccacatggccataatcaaaaagtacacatcgggaaggcaagagaagaaccccgcactcagaatgaaatggatgatggcaatgaaatatccaattacagcagataagcgaataatggaaatgatccctgagaggaatgaacaagggcaaactctctggagcaaaacaaacgatgccggatcagaccgagtgatggtatcacctctggctgtgacatggtggaacaggaacggaccaacaacaagtacagttcactacccaaaggtatataaaacttatttcgaaaaagttgaaaggttgaaacacgggacctttggccctgtgcatttcagaaaccaagttaagataagacggagggtcgatataaacccgggccatgctgacctcagtgccaaagaggcgcaggatgtaatcatggaagtcgtcttcccaaatgaagtgggagcaaggatattgacgtcggagtcacaactgacgataacaaaggagaaaaaggaagaactccaggactgcaaaatcgctcctctgatggttgcatacatgctagaaagagagttggttcgcaagacgaggtttctcccagttgctggtgggacaagcagtgtctacattgaggtgctgcatttgactcaggggacatgctgggagcagatgtacactccgggaggagaagtgaggaacgatgatgtagaccaaagcttgatcattgctgccaggaatatagtaagaagagcaacagtatcagcagatccattagcatctctattggagatgtgtcacagcacacaaattgggggaataaggatggcagacatccttcggcaaaatccaacagaggaacaagccgtggatatatgcaaggcagcaatgggcttgaggattagctcatctttcagctttggtggattcacttttaaaagaacaagtggatcgtcagtcaaaaaagaagaagaagtgctaacaggcaaccttcaaacattgaaaataagagtacatgaggggtatgaagagttcacaatggttgggagaagagcaacggccattctcaggaaagcaaccagaaggctgatccagctaatagtaagtgggagagacgagcagtcaattgctgaagcaataattgtggccatggtattctcacaagaggactgcatgattaaagcagttagaggtgacctgaattttgtcaatagggcgaaccagcgactaaacccaatgcatcaactcttgagacatttccaaaaggatgcaaaggtgcttttccaaaattggggaattgaacccattgacaatgtgatgggaatgatcggggtaatgcccgacatgaccccaagtactgagatgtcgctgaggggaataagagtcagtaagatgggagtagatgaatactcaagtacagagcgagtagtagtaagcatcgaccggtttttaagagttcgagaccaacgggggaacgtactattatcacccgaagaggtcagtgagacacaaggaacggagaaactgacaatcacttattcgtcatcaatgatgtgggagatcaatggtcctgagtcggtgttggtcaatacttatcagtggataattagaaactgggaaactgtaaaaatccaatggtcacaggatcccacaatgttgtataataagatggaattcgagccattccagtctctagtccctaaggcagccagaggtcaatacagtgggtttgtgagaacactattccagcaaatgcgagatgtgcttggaacatttgacactgttcagataataaaactcctcccctttgctgccgccccaccggaacaaagtaggatgcagttctcctccctgactgtgagtgtaagaggatcaggaatgaggatactggtaagaggcaattcaccagtgttcaattacaacaaggccaccaagaggctcacagttctcgggaaagatgcaggtgcattgaccgaagatccagatgaaggcacagctggagtggagtctgctgttctaagaggattcctcattttgggcaaagaagacaagag-atatggcccagcattgagcatcaatgagctgagcaatcttgcaaagggagagaaggctaatgtgctaattgggcaaggagacgtagtgttggtaatgaaacggaaacgggactctagcatacttactgacagccagacagcgaccaaaagaattcggatggccatcaattag
EPI3391888              atggagagaataaaagaactaagagatctaatgtcacagtctcgcactcgcgagatactcaccaaaaccactgtggaccacatggccataatcaaaaaatacacatcgggaaggcaagagaagaaccccgcactcaggatgaaatggatgatggcaatgaaatacccaatcacagcagacaagagaataatggaaatgattcctgaaagaaatgaacaaggacaaaccttatggagcaaaacgaacgatgccgggtcagaccgagtgatggtatcacctctggctgtgacatggtggaataggaatggaccaacaacaagtacagtccactacccaaaggtatacaaaacttatttcgaaaaagttgaaaggttgaaacacgggacctttggccctgtccacttcagaaatcaaattaagataagacggagggtcgacataaacccaggccatgcagacctcagtgccaaagaagcacaggatgtaatcatggaagttgtcttcccaaatgaagtgggagcgagaatactaacatcagagtcacaactgacgataacaaaggagaagaaggaagagctccaggactgcaaaatcgcacctttaatggttgcatacatgctagaaagagagttagtccgcaagacgaggttcctcccagtggctggtggaacaagcagtgtctatattgaggtgctgcatttaactcaagggacatgctgggagcagatgtacaccccaggaggggaagtgaaaaatgatgatgtagaccagagtttgattatcgctgccaggaacatagtaagaagagcaacagtatcagcagacccactagcatctctattggaaatgtgccacagcacacaaattgggggaataaggatggtcgacatccttcgacaaaatccgactgaggaacaagcagtggacatatgcaaggcagcaatgggcttaagaattagctcatctttcagcttcggtgggttcacctttaaaaggacaagtggatcatcagtcaaaagagaagaagaagtgcttacgggcaaccttcaaacattgagaataagagtacatgagggatatgaagagttcacaatggttggaagaagagcaacggctattctcagaaaggcaaccagaaggttaatccaactaatagtaagtgggagagacgagcagtcaattgctgaagcaataattgtggccatggtattctcacaagaagactgcatgatcaaggcagttcgaggtgatttgaattttgtcaatagggcgaaccagcggctgaatccaatgcatcaactcttgagacacttccaaaaggatgctaaagtacttttccaaaactgggggattgaacccattgacaatgtgatggggatgatcgggatattgcctgacatgaccccaagcactgagatgtcactgagggggataagagttagtaagatgggagtagatgaatactctagcacagaaagggtggtagtgagcatcgaccgatttttaagagttcgagaccaacgagggaacgtactattgtcacctgaagaagtcagcgagacacaaggaacagagaaattgacaattacttattcgtcatcaatgatgtgggaaatcaatggacctgagtctgtgttggtcaacacgtatcagtggatcatcagaaactgggaaactgtgaaaattcaatggtcacaggatcccacaatgttatacaacaaaatggaatttgagccattccagtctctggtacctaaagcagccagaggtcaatacagtggattcgtgaggacactattccaacaaatgcgagatgtgctcggaacatttgacactgttcaaataataaaactcctcccctttgctgctgccccaccagaacaaagtaggatgcaattctcctctctgactgtaaatgtgagaggatcaggaatgagaatattggtaagaggcaattccccagtgttcaattacaacaaggccaccaggaggctcacaattctcgggaaagatgcaggtgcattaaccgaagatccagatgaaggcactgctggagtagaatctgctgttctacgaggattcctcattttgggcaaagaagacaagag-atatggcccagcattgagcatcaatgagttgagcaatcttgcaaagggagagaaggccaatgtgctgattgggcaaggagacgtggtgttggtgatgaaacggaaacgggactctagcatacttactgacagccagacagcgaccaaaaggattcggatggccatcaattag
PQ373748            	??????????????agaactgagagatctaatgtcacagtctcgcactcgcgagatactaaccaaaaccactgttgaccacatggccataatcaagaagtacacatcaggaagacaagaaaagaaccctgcactcagaatgaaatggatgatggcaatgaaatatccaatcgcagcagacaagcgaataatggaaatgatccctgaaaggaatgaacaaggacaaaccctctggagcaagacaaatgatgccggatcagatcgagtgatggtatcacccctggctgtgacatggtggaataggaatggaccaacaacaagtacaattcactatccaaaggtatacaaaacttattttgaaaaagttgaaaggttgaaacacgggacctttggccctgtacacttcagaaaccaaattaagataagacggagggtcgacataaacccgggccatgctgacctcagcgccaaagaggcgcaggacgtaatcatggaagttgtctttccaaatgaagtgggagcgagaatactgacgtcggaatcacaattgacaataacaaaggaaaagaaagaagaactccaggactgcaaaatcgcccctctgatggttgcatacatgctagaaagagagctggtccgcaagacmaggttcctcccagttgctggtggaacaagcagtgtctacattgaggtgctgcatttgacccagggaacatgctgggagcagatgtatactccaggaggaggagtgagaaacgatgatgtagaccagagcttgatcattgctgccaggaatatagtaagaagagcaacagtgtcagcagacccattagcatctctattggagatgtgccacagcacacaaattggaggaataaggatggtagacattcttcggcaaaatccaacggaggaacaagccgtggacatatgcaaggcagcaatgggcttgaggattagctcatcgttcagctttggtggattcacttttaaaagaacaagtggatcatcagtcaaaagggaagaagaggtgcttacgggcaaccttcaaacattgaaaataagagtacatgaggggtatgaagggttcactatggttggaagaagagcaacggccattctcaggaaagcaaccagaaggctgattcagctaatagtaagtggaagggacgaacagtcaattgctgaagcaataatcgtggccatggtattctcacaagaggactgcatgataaaggcagtccgaggtgatctgaactttgtcaacagggcgaatcagcggctgaatccaatgcatcagctcttgagacatttccaaaagaatgcaaaagtgcttttccaaaattggggaattgagcccattgacaatgtgatgggaatgatcgggatattgcctgacatgactccaagtactgagatgtcactgaggggaataagagtcagtaagatgggagtagatgaatactccagtacagagcgggtaatagtaagcatcgaccgatttttaagagttcgagaccaacgggggaacgtactactgtcacccgaagaagtcagcgagacacaaggaacagagaaattgacaatcacttattcgtcatcaatgatgtgggagatcaatggtcctgagtcggtgttggtcaatacttatcagtggataatcagaaactgggaaacagtaaaaattcaatggtcacaagatcccacaatgttgtataataagatggagttcgagccattccagtctctggtccctaaggcagccaggggtcaatacagtgggttcgtgaggacactatttcagcaaatgcgagatgtgcttggaacatttgacactgttcagataataaaacttctcccctttgctgctgccccaccggaacaaagtagactgcaattctcctctctgactgtgaatgtgagaggatcaggaatgagaatactgataagaggcaattctccagtgttcaattacaacaaggccaccaagaggctcacagttctcgggaaagatgcaggtgcattggccgaagatccagatgaaggcacagctggagtggagtctgctgttttaagaggattcctcattttgggcaaagaagacaagag-atatggcccagcactgagcatcaatgagctgagcaatttggcaaagggagagaaggctaatgtgctaattgggcaaggagacgtggtgttggtgatgaaacggaaacggractctagcatacttactgacagccagacagcgaccaaaagaattcggatggccatcaattag
EPI3312790              atggagagaataaaagaactaagagatctaatgtcacagtctcgcactcgcgagatactgaccaaaaccactgttgaccacatggccataatcaaaaagtacacatcgggaaggcaagagaagaaccccgcactcagaatgaaatggatgatggcaatgaaatatccaattacagcagataagcgaataatggaaatgatccctgagaggaatgaacaagggcaaactctctggagcaaaacaaacgatgccggatcagaccgagtgatggtatcacccctggctgtgacatggtggaacaggaacggaccaacaacaagtacagtccactacccaaaggtatataaaacttatttcgaaaaagttgaaaggttgaaacacgggacctttggccctgtgcacttcagaaaccaagttaagataagacggagggtcgatataaacccgggccatgctgacctcagtgccaaagaggcgcaggatgtaatcatggaagtcgtcttcccaaatgaagtgggagcaaggatattgacgtcggaatcacaactgacgataacaaaggagaaaaaggaagaactccaggactgcaaaatcgctcctctgatggttgcatacatgctagaaagagagttggttcgcaagacgaggtttctcccagttgctggtgggacaagcagtgtctacattgaggtgctgcatttgacccaggggacatgctgggagcagatgtacactccgggaggagaagtgaggaacgatgatgtagaccaaagcttgatcattgctgccaggaatatagtaagaagagcaacagtatcagcagatccattagcatctctattggagatgtgtcacagcacacaaattgggggaataaggatggtagacatccttcggcaaaatccaacagaggaacaagccgtggatatatgcaaggcagcaatgggcttgaggattagctcatctttcagctttggtggattcacttttaaaagaacaagtggatcgtcagtcaaaaaagaagaagaagtgctaacaggcaaccttcaaacattgaaaataagagtacatgaggggtatgaagagttcacaatggttgggagaagagcaacggccattctcaggaaagcaaccagaaggctgatccagctaatagtaagtgggagagacgagcagtcaattgctgaagcaataattgtggccatggtattctcacaagaggactgcatgattaaagcagttagaggtgacctgaattttgtcaatagggcgaaccagcgactaaacccaatgcatcaactcttgaggcatttccaaaaggatgcaaaggtgcttttccaaaattggggaattgaacccattgacaatgtgatgggaatgatcggggtaatgcccgacatgactccaagtactgagatgtcgctgaggggaataagagtcagtaagatgggagtagatgaatactcaagtacagagcgagtagtagtaagcatcgaccggtttttaagagttcgagaccaacgggggaacgtactattatcacccgaagaggtcagtgagacacaaggaacggagaaactgacaatcacttattcgtcatcaatgatgtgggagatcaatggtcctgagtcggtgttggtcaatacttaccagtggataattagaaactgggaaactgtaaaaattcaatggtcacaggatcccacaatgttgtataataagatggaattcgagccattccagtctctagtccctaaggcagccagaggtcaatacagtgggtttgtgagaacactattccagcaaatgagagatgtgcttggaacatttgacactgttcagatagtaaaactcctcccctttgctgccgccccaccggaacaaagtaggatgcagttctcctccctgactgtgaatgtaagaggatcaggaatgaggatactggtaagaggcaattcaccagtcttcaattacaacaaggccaccaagaggctcacagttctcgggaaagatgcaggtgcattgaccgaagatccagatgaaggcacagctggagtggagtctgctgttttaagaggattcctcattttgggcaaagaagacaagag-atatggcccagcattgagcatcaatgagctgagcaatcttgcaaagggagagaaggctaatgtgctaattgggcaaggagacgtagtgttggtgatgaaacggaaacgggactctagcatacttactgacagccagacagcgaccaaaagaattcggatggccatcaattag
EPI2428019              atggagagaataaaagaactgagagatctaatgtcacagtctcgcactcgcgagatactaaccaaaaccactgttgaccacatggccataatcaagaagtacacatcaggaagacaagaaaagaaccctgcactcagaatgaaatggatgatggcaatgaaatatccaatcacagcagacaagcgaataatggaaatgatccctgaaaggaatgaacaaggacaaaccctctggagcaagacaaatgatgccggatcagatcgagtgatggtatcacccctggctgtgacatggtggaataggagtggaccaacaacaagtacagttcactatccaaaggtatacaaaacttattttgaaaaagttgaaaggttgaaacacgggacctttggccctgtacacttcagaaaccaagttaagataagacggagggtcgacataaacccgggccatgctgacctcagcgccaaagaggcgcaggacgtaatcatggaagttgtctttccaaatgaagtgggagcgagaatactgacgtcggagtcacagttgacaataacaaaggaaaagaaagaagaactccaggactgcaaaatcgcccctctgatggttgcatatatgctagaaagagagctggtccgcaagacaaggttcctcccagtggctggtggaacaagcagtgtctacattgaggtgctgcatttgacccagggaacatgctgggagcagatgtatactccaggaggagaagtgagaaacgatgatgtagaccagagcttaatcattgctgcccggaatatagtaagaagagcaacagtgtcagcagacccattagcatctctattggagatgtgccacagcacacaaattggaggaataaggatggtagacattcttcggcaaaatccaacggaggaacaagccgtggacatatgcaaggcagcaatgggcttgaggattagctcatcgttcagctttggtggattcacttttaaaagaacaagtggatcgtcaatcaaaagggaagaagaggtgcttacgggcaaccttcaaacattgaaaataagagtacatgaggggtatgaagagttcactatggttggaagaagagcaacggccatcctcaggaaagcaaccagaaggctgatccagctaatagtaagtggaagggacgaacagtcaattgctgaagcaataatcgtggccatggtattctcacaagaggactgcatgataaaggcagttcgaggtgatctgaactttgtcaatagagcgaatcagcggctgaatccaatgcatcagctcttgagacacttccaaaaggatgcaaaagtgcttttccaaaattggggaattgagcccattgacaatgtgatgggaatgatcgggatattgcctgacatgactccaag-actgagatgtcactgaggggaataagagtcagtaagatgggagtagatgaatactccagtacagagcgggtagtagtaagcatcgatcgatttttaagagttcgagaccaacgggggagcgtactactgtcacccgaagaagtcagcgagacacaaggaacagagaaattgacaatcacttattcgtcatcaatgatgtgggagatcaatggtcctgagtcggtgttggtcaatacttatcagtggataatcagaaactgggaaacagtaaaaattcaatggtcacaagatcccacaatgttgtataataagatggagttcgagccattccagtctctggtccctaaggcagccaggggtcaatacagtgggttcgtgaggacactatttcagcaaatgcgagatgtgcttggaacatttgacactgttcagataataaaacttctcccctttgctgctgccccaccggaacaaagtaggatgcaattctcctctctgactgtgaatgtgagaggatcaggaatgagaatactggtaagaggcaattctccagtgttcaattacaacaaggccaccaagaggctcacaattctcgggaaagatgcaggtgcattgaccgaagacccagatgaaggcacagctggagtggagtctgctgttttaagaggattcctcattttgggcaaagaagacaagag-atatggcccagcactgagcatcaatgagctgagcaatttggcaaagggagagaaggctaatgtgctaattgggcaaggagacgtggtgttggtgatgaaacggaaacgggactctagcatacttactgacagccagacagcgaccaaaagaattcggatggccatcaattag
EPI2706818              atggagagaataaaagaactaagagatctaatgtcacagtctcgcactcgcgagatactgaccaaaaccactgttgaccacatggccataatcaaaaagtacacatcgggaaggcaagagaagaaccccgcactcagaatgaaatggatgatggcaatgaaatatccaattacagcagataagcgaataatggaaatgatccctgaaaggaatgaacaagggcaaactctctggagcaaaacaaacgatgccggatcagaccgagtgatggtatcacccctggcagtgacatggtggaacaggaacggaccaacaacaagtacagttcactacccaaaggtatataaaacttatttcgaaaaagttgaaaggttgaaacacgggacctttggccctgtgcacttcagaaaccaagttaagataagacggagggtcgatataaacccgggccatgctgacctcagtgccaaagaggcgcaggatgtaatcatggaagtcgtcttcccaaatgaagtgggagcaaggatattgacgtcggagtcacaactgacgataacaaaggagaaaaaggaagaactccaggactgcaaaatcgctcctctgatggttgcatacatgctagaaagagagttggttcgcaagacgaggtttctcccagttgctggtgggacaagcagtatctacattgaggtgctgcatttgactcaggggacatgctgggagcagatgtacactccgggaggagaagtgaggaacgatgatgtagaccaaagcttgatcattgctgccaggaatatagtaagaagagcaacagtatcagcagatccattagcatctctattggagatgtgtcacagcacacaaattgggggaataaggatggtagacatccttcggcaaaatccaacagaggaacaagccgtggatatatgcaaggcagcaatgggcttgaggattagctcatctttcagctttggtggattcacttttaaaagaacaagtggatcgtcagtcaaaaaagaagaagaagtgctaacaggcaaccttcaaacattgaaaataagagtacatgaggggtatgaagagttcacaatggttgggagaagagcaacggccattctcaggaaagcaaccagaaggctgatccagctaatagtaagtgggagagacgagcagtcaattgctgaagcaataattgtggccatggtattctcacaagaggactgcatgattaaagcagttagaggtgacctgaattttgtcaatagggcgaaccagcgactaaacccaatgcatcaactcttgagacatttccaaaaggatgcaaaggtgcttttccaaaattggggaattgaacccattgacaatgtgatgggaatgatcgggataatgcccgacatgaccccaagtactgagatgtcgctgaggggaataagagtcagtaagatgggagtagatgaatactcaagtacagagcgagtagtagtaagcatcgaccggtttttaagagttcgagaccaacgggggaacgtactattatcacccgaagaggtcagtgagacacaaggaacggagagactgacaatcacttattcgtcatcaatgatgtgggagatcaatggtcctgagtcggtgttggtcaatacttatcagtggataattagaaactgggaaactgtaaaaattcaatggtcacaggatcccacaatgttgtataataagatggaattcgagccattccagtctctagtccctaaggcagccagaggtcaatacagtgggtttgtgagaacactattccagcaaatgcgagatgtgcttggaacatttgacactgttcagataataaaactcctcccctttgctgccgccccaccggaacaaagtaggatgcagttctcctccctgactgtgaatgtaagaggatcaggaatgaggatactggtaagaggcaattcaccagtgttcaattacaacaaggccaccaagaggctcacagttctcgggaaagatgcaggtgcattgaccgaagatccagatgaaggcacagctggagtggagtctgctgttttaagaggattcctcattttgggcagagaagacaagag-atatggcccagcattgagcatcaatgagctgagcaatcttgcaaagggagagaaggctaatgtgctaattgggcaaggagacgtagtgttggtgatgaaacggaaacgggactctagcatacttactgacagccagacagcgaccaaaagaattcggatggccatcaattag
EPI2500054              atggagagaataagagaactaagagatctaatgtcacagtctcgcactcgcgagatactcaccaaaaccactgtggaccacatggccataatcaaaaaatacacatcgggaaggcaagagaagaaccccgcgctcaggatgaaatggatgatggcaatgaaatatccaatcacagcagacaagagaataatggaaatgattcctgaaagaaatgaacaaggacaaaccctttggagcaaaacgaacgatgccgggtctgaccgagtgatggtatcacctctggccgtgacatggtggaataggaacgggccaacaacaagtacggtccactacccaaaggtgtacaaaacgtatttcgaaaaagttgaaagattgaaacatgggacctttggtcctgttcacttcagaaatcaagttaagataagacggagagtcgacataaacccaggccatgcagacctcagtgccaaagaggcgcaggatgtaatcatggaagttgtcttcccaaatgaagtgggagcgagaatactaacatcggagtcacaactgacgataacaaaggagaagaaggaagaactccaggactgcaaaattgcacctttgatggtcgcatacatgctagaaagagagttagtccgcaagacgaggttcctcccagtggctggtggaacaagcagtgtctatattgaggtgctgcatttaacccaggggacatgctgggagcagatgtacactccaggaggagaagtgagaaatgatgatgtagaccagagtttgattatcgccgccaggaacatagtaagaagagcaacagtatcagcagatccactagcatctctattggagatgtgccacagcacacagattgggggaataaggatggtcgacattcttcgacaaaatccaacagaggaacaagccgtggacatatgcaaggcagcaatgggcttgaggattagctcatctttcagctttggtggattcactttcaaaagaacaagtggatcatcagtcaaaagagaagaagaagtgcttacgggcaaccttcaaacactgaaaataagagtacatgaggggtatgaagagttcacgatggttggaagaagagcaacggctattctcaggaaggcaaccagaaggttgatccagctaatagtaagtggaagagacgagcagtcaattgctgaagcaataattgtggccatggtattctcacaggaagactgcatgatcaaggcagttcgaggtgatctgaattttgtcaatagggcgaaccagcggctgaatccaatgcatcaactcttgagacacttccaaaaggatgctaaagtgcttttccaaaactggggaattgaatccattgacaacgtgatggggatgattgggatattgcccgacatgaccccaagcactgagatgtcactgaggggaataagagtcagcaagatgggagtggatgaatactccagtacagagagggtggtggtgagcatcgaccgatttttaagagtccgggaccaaagagggaacgtactattatcaccagaagaagtcagcgagacacaaggaacagagaaattgacaatcacttattcatcatcaatgatgtgggagattaatggacccgaatcggtgttggtcaacacttatcagtggatcatcaggaactgggaaactgtgaaaattcaatggtcacaggatcccacaatgttatataataagatggaattcgagccattccagtctctgatacctaaagcagccagaggtcaatacagtggattcgtgaggacactattccagcagatgcgagatgtgctcggaacatttgacactgtccaaataataaaactcctcccctttgctgctgccccaccagaacaaagtagaatgcaattctcctccctggctgtaaatgtgagaggatcaggaatgagaatactggttagaggcaattccccagtgttcaattacaacaaggccaccaagaggctcacagttctcgggaaagatgcaggtgcattgaccgaagatccagatgaaggcacagctggagtagagtctgctgttctaagaggattcctcattttgggcaaagaagacaagag-atatggcccagcattgagcatcaatgagctgagcaatcttgcaaagggagagaaggctaatgtgctaattgggcaaggagacatggtgttggtaatgaaacggaaacgggactctagcatacttactgacagccagacagcgaccaaaaggattcggatggccatcaattag
EPI2263551              atggagagaataaaagaactaagagatctaatgtcacagtctcgcacccgcgagatactaaccaagaccactgttgaccacatggccataatcaaaaagtacacctcgggaaggcaagagaagaaccccgcactcaggatgaaatggatgatggcaatgaaatatccaatcacagcagacaagcgaataatggaaatgatccctgagaggaatgagcaagggcaaaccctctggagcaaaacaaacgatgccggatcagaccgagtgatggtatcacccctggctgtgacatggtggaataggaatggaccaacagcaagtacagttcactatccaaaggtatataaaacttatttcgaaaaagttgaaaggttaaaacacgggacctttggccctgtacacttcagaaatcaagttaagataagacggagagtcgacataaacccgggccatgctgatctcagtgccaaagaggcgcaagatgtaatcatggaagttgtcttcccaaatgaagtgggagcaagaatactgacgtcggagtcccaattgacaataacaaaggagaagaaggaagaactccaggattgcaaaatcgcccctctgatggttgcatacatgctagaaagagagttagtccgcaagacaaggtttctcccagtggctggtggaacaagcagtgtctacattgaagtgctgcatttgacccaggggacatgctgggagcagatgtacactccgggaggagaagtaagaaacgatgatgtggaccagagcttgattattgctgctaggaacattgtaagaagagcaacagtgtcagcagacccactagcatctttattagagatgtgccacagtacacaaattgggggaataaggatggtagacgttcttcggcaaaatccaacagaggaacaagccgtggacatatgcaaagcagcaatgggcttgaggattagctcatcttttagctttggtgggttcacttttaaaagaacaagtggatcatcaattaaaagggaagaagaagtgctcacgggcaaccttcaaacattgaaaataagagtacatgaggggtatgaagagttcacaatggttggaagaagggcaacggccatcctcaggaaggcaaccagacggctgattcagctaatagtaagtggaagagacgagcagtcaattgctgaagcaataattgtggccatggtattctcacaagaggactgcatgattaaggcagttcgaggtgatctgaattttgtcaatagggcgaatcagaggctgaacccaatgcatcagctcttgagacatttccaaaaggatgcaaaagtgctttttcaaaattggggaattgaacccattgacaatgtgatgggaatgattggaatattgcctgacatgaccccaagtactgagatgtcactgaggggaataagagtcagtaagatgggagtagatgaatactccagtacagagcgggtagtagtaagcatcgaccgatttttaagagttcgagaccaaagggggaacgtactattgtcaccagaagaagtcagcgagacgcaaggaacagagaaactgacaatcacttattcgtcatcaatgatgtgggaaatcaatggccctgaatcggtgttggtcaatacttatcagtggataatcagaaactgggaaactgtaaaaattcaatggtcacaggatcccacaatgttgtataataagatggaattcgagccattccagtccctggtccctaaagcagccagaggtcaatacagtgggttcgtaaggacactattccagcaaatgagagatgtacttggaacatttgacacgattcagataataaaactcctcccgtttgctgctgctccaccggaacaaagtaggatgcagttctcctctctgactgtgaatgtgagaggatcggggatgagaatactggtaagaggcaattccccagtgtttaattacaacaaggccaccaagaggctcacagttctcgggaaagatgcaggtgcattgaccgaagatccagatgaaggcacagctggagtggagtctgctgttttaagaggattcctcattttgggcaaagaagacaagag-atacggtccagcactgagcatcaatgagttgagcaatcttgcaaagggagagaaggctaatgtactaattggacaaggagacgtggtgttggtaatgaaacggaaacgggactctagcatacttactgacagccagacagcgaccaaaaggattcggatggccatcaattag
EPI2856754              atggagagaataaaagaactaagagatctaatgtcacagtctcgcactcgcgagatactgaccaaaaccactgttgaccacatggccataatcaaaaagtacacatcgggaaggcaagagaagaaccccgcactcagaatgaaatggatgatggcaatgaaatatccaattacagcagataagcgaataatggaaatgattcctgagaggaatgaacaagggcaaactctctggagcaaaacaaacgatgccggatcagaccgagtgatggtatcacctctggctgtgacatggtggaacaggaacggaccaacaacaagtacagttcactacccaaaggtatataaaacttatttcgaaaaagttgaaaggttgaaacacgggacctttggccctgtgcacttcagaaaccaagttaagataagacggagggtcgatataaacccgggccatgctgacctcagtgccaaagaggcgcaggatgtaatcatggaagtcgtcttcccaaatgaagtgggagcaaggatattgacgtcggagtcacaactgacgataacaaaggagaaaaaggaagaactccaggactgcaaaatcgctcctctgatggttgcatacatgctagaaagagagttggttcgcaagacgaggtttctcccagttgctggtgggacaagcagtgtctacattgaggtgctgcatttgactcaggggacatgctgggagcagatgtacactccgggaggagaagtgaggaacgatgatgtagaccaaagcttgatcattgctgccaggaatatagtaagaagagcaacagtatcagcagatccattagcatctctattggagatgtgtcacagcacacaaattgggggaataaggatggtagacatccttcggcaaaatccaacagaggaacaagccgtggatatatgcaaggcagcaatgggcttgaggattagctcatctttcagctttggtggattcacttttaaaagaacaagtggatcgtcagtcaaaaaagaaggagaagtgctaacaggcaaccttcaaacattgaaaataagagtacatgaggggtatgaagagttcacaatggttgggagaagagcaacggccattctcaggaaagcaaccagaaggctgatccagctaatagtaagtgggagagacgagcagtcaattgctgaagcaataattgtggccatggtattctcacaagaggactgcatgattaaagcagttagaggtgacctgaattttgtcaatagggcgaaccagcgactaaacccaatgcatcaactcttgagacatttccaaaaggatgcaaaggtgcttttccaaaattggggaattgaacccattgacaatgtgatgggaatgatcggggtaatgcccgacatgaccccaagtactgagatgtcgctgaggggaataagagtcagtaagatgggagtagatgaatactcaagtacagagcgagtagtagtaagcatcgaccggtttttaagagttcgagaccaacgggggaacgtactattatcacccgaagaggtcagtgagacacaaggaacggagaaactgacaatcacttattcgtcatcaatgatgtgggagatcaatggtcctgagtcggtgttggtcaatacttatcagtggataattagaaactgggaaactgtaaaaattcaatggtcacaggatcccacaatgttgtataataagatggaattcgagccattccagtctctagtccctaaggcagccagaggtcaatacagtgggtttgtgagaacactattccagcaaatgcgagatgtgcttggaacatttgacactgttcagataataaaactcctcccctttgctgccgccccaccggaacaaagtaggatgcagttctcctccctgactgtgaatgtaagaggatcaggaatgaggatactggtaagaggcaattcaccagtgttcaattacaacaaggccaccaagaggctcacagttctcgggaaagatgcaggtgcattgaccgaagatccagatgaaggcacagctggagtggagtctgctgttctaagaggattcctcattttgggcaaagaagacaagag-atatggcccagcattgagcattaatgagctgagcaatcttgcaaagggagagaaggctaatgtgctaattgggcaaggagacgtagtgttggtgatgaaacggaaacgggactctagcatacttactgacagccagacagcgaccaaaagaattcggatggccatcaattag
EPI2603813              atggagagaataaaagaactaagagatttaatgtcgcagtctcgcactcgcgagatactgacaaaaaccactgtggaccatatggccataataaagaaatacacatcaggaagacaggagaagaaccctgccctcaggatgaagtggatgatggcaatgaaatatcctattacagcagacaaaagaataatggagatgatccctgaaaggaatgagcaaagtcagactctctggagcaaaacaaatgacgctggatcagacagagtgatggtgtcacctctggctgtgacatggtggaatagaaatgggccaacaacaagtacagtccattacccaaaggtttacaaaacctactttgaaaaagtggaaagattgaaacatggaacctttggccctgttcactttcgaaatcaggttaagatacgccgcagggttgacataaacccgggtcatgcagatctcagtgccaaagaagcacaggatgtcatcatggaagtcgttttcccaaatgaagttggagccaggatattgacatcagaatcacaattaacaataacaaaggaaaagaaggaggaacttcaggactgtaagattgctcctttgatggtggcatacatgttggagagagaactggttcgaaaaaccagatttttaccagtagctggcggaacaagcagcgtttatatcgaagtattgcatttgactcaagggacctgctgggaacaaatgtacacaccgggaggggaagtgagaaatgatgatattgatcagagtttgatcattgctgctagaaatatcgttaggagagcaacagtatcagcagacccattggcttcgctcttggaaatgtgccacagtacacaaattggtggaataaggatggtagacattcttagacagaacccaacagaagagcaagccgtggatatatgcaaagcagcaatgggtttaagaatcagttcatccttcagctttggaggtttcactttcaaaagaacaagtggatcgtctgtcaaaagagaagaagaagtgctcacaggcaacctccaaacactgaaaataagagtacatgaaggatatgaggaattcacaatggttggacggagagctacagccattttaaggaaagcaaccagaaggctgatccaattaatagtgagtggaagagacgagcagtcaatcgctgaagcaatcatagtggcaatggttttctcacaagaggactgcatgatcaaagcagtacgaggtgatctgaactttgttaatagagcaaatcagcgactaaatcctatgcatcaacttctgaggcatttccaaaaggatgcaaaggtgctgtttcaaaactggggggttgaaccaattgacaatgtaatggggatgattggaatactgcctgacatgacccccagcacggagatgtcactgagaggagtgagagtcagcaaaatgggagtggatgaatattccagtactgagagagtggtcgtgagcattgatcgtttcttgagagtccgagatcaaagaggaaacgtgctcctgtctcctgaggaagttagtgaaacacagggaacagagaaactaacgataacatattcatcgtccatgatgtgggaaatcaatggtccggaatccgtgctagtcaacacatatcaatggatcatcagaaattgggagactgtgaagattcaatggtcccaagaccctacgatgttgtacaacaagatggaatttgagcccttccaatccttggtgcccaaggctgccagaggccagtatagtggatttgtgaggacattgttccagcagatgcgtgatgtgctgggaacatttgatactgtccaaataataaagctcctgccttttgctgcagccccaccggaacagagtaggatgcagttttcctctctgactgtgaacgtaagaggttcaggaatgagaatactcgtgagaggcaactcccctgtgttcaactataacaaggccaccaagagactcacagttcttggaaaggatgcaggtgccttgacagaagatccagatgagggaacagcaagagtagagtctgcagtattaagaggatttctaattctgggcagagaggacaaaag-atatggaccagcattgagcatcaacgaactgagcaatcttgcgaaaggggaaaaggctaatgtgttgatagggcaaggagacgtagtgttggtaatgaaacggaaacgggactctagcatacttactgacagccagacagcgaccaaaagaattcggatggccatcaattag
PQ051743            	atggagagaataaaagaactgagagatctaatgtcacagtctcgcactcgcgagatactaaccaaaaccactgttgaccacatggccataatcaagaagtacacatcaggaagacaagaaaagaaccctgcactcagaatgaaatggatgatggcaatgaaatatccaatcacagcagacaagcgaataatggaaatgatccctgaaaggaatgaacaaggacaaaccctctggagcaagacaaatgatgccggatcagatcgagtgatggtatcacccctggctgtgacatggtggaataggaatggaccaacaacaagtacaattcactatccaaaggtatacaaaacttattttgaaaaagttgaaaggttgaaacacgggacctttggccctgtacacttcagaaaccaaattaagataagacggagggtcgacataaacccgggccatgctgacctcagcgccaaagaggcgcaggacgtaatcatggaagttgtctttccaaatgaagtgggagcgagaatactgacgtcggaatcacaattgacaataacaaaggaaaagaaagaagaactccaggactgcaaaatcgcccctctgatggttgcatacatgctagaaagagaactggtccgcaagacaaggttcctcccagttgctggtggaacaagcagtgtctacattgaggtgctgcatttgacccagggaacatgctgggagcagatgtatactccaggaggagaagtgagaaacgatgatgtagaccagagcttgatcattgctgccaggaatatagtaagaagagcaacagtgtcagcagacccattagcatctctattggagatgtgccacagcacacaaattggaggaataaggatggtagacattcttcggcaaaatccaacggaggaacaagccgtggacatatgcaaggcagcaatgggcttgaggattagctcatcgttcagctttggtggattcacttttaaaagaacaagtggatcatcagtcaaaagggaagaagaggtgcttacgggcaaccttcaaacattgaaaataagagtacatgaggggtatgaagggttcactatggttggaagaagagcaacggccattctcaggaaagcaaccagaaggctgattcagctaatagtaagtggaagggacgaacagtcaattgctgaagcaataatcgtggccatggtattctcacaagaggactgcatgataaaggcagttcgaggtgatctgaactttgtcaacagggcgaatcagcggctgaatccaatgcatcagctcttgagacacttccaaaagaatgcaaaagtgcttttccaaaattggggaattgagcccattgacaatgtgatgggaatgatcgggatattgcctgacatgactccaagtactgagatgtcactgaggggaataagagtcagtaagatgggagtagatgaatactccagtacagagcgggtaatagtaagcatcgaccgatttttaagagttcgagaccaacgggggaacgtactactgtcacccgaagaagtcagcgagacacaaggaacagagaaattgacaatcacttattcgtcatcaatgatgtgggagatcaatggtcctgagtcggtgttggtcaatacttatcagtggataatcagaaactgggaaacagtaaaaattcaatggtcacaagatcccacaatgttgtataataagatggagttcgagccattccagtctctggtccctaaggcagccaggggtcaatacagtgggttcgtgaggacactatttcagcaaatgcgagatgtgcttggaacatttgacactgttcagataataaaacttctcccctttgctgctgccccaccggaacaaagtagactgcaattctcctctctgactgtgaatgtgagaggatcaggaatgagaatactgataagaggcaattctccagtgttcaattacaacaaggccaccaagaggctcacagttctcgggaaagatgcaggtgcattggccgaagatccagatgaaggcacagctggagtggagtctgctgttttaagaggattcctcattttgggcaaagaagacaagag-atatggcccagcactgagcatcaatgagctgagcaatttggcaaagggagagaaggctaatgtgctaattgggcaaggagacgtggtgttggtgatgaaacggaaacgggactctagcatacttactgacagccagacagcgaccaaaagaattcggatggccatcaattag
EPI3303406              atggagagaataagagaactaagagatctaatgtcacagtctcgcactcgcgagatactcaccaaaactactgtggaccacatggccataatcaaaaaatacacatcgggaaggcaagagaagaaccccgcgctcaggatgaaatggatgatggcaatgaaatatccaatcacagcagacaagagaataatggaaatgattcctgaaagaaatgaacaaggacaaaccctttggagcaaaacgaacgatgccgggtctgaccgagtgatggtatcacctctggccgtgacatggtggaataggaacggaccaacaacaagtacggtccactacccaaaggtatacaaaacgtatttcgaaaaagttgaaagattgaaacatgggacctttggtcctgttcacttcagaaatcaagttaagataagacggagagtcgacataaacccaggccatgcagacctcagtgccaaagaggcgcaggatgtaatcatggaagttgtcttcccaaatgaagtgggagcgagaatactaacatcggagtcacaactgacgataacaaaggagaagaaggaagaactccaggactgcaaaattgcacctttgatggtcgcatacatgctagaaagagagttagtccgcaagacgaggttcctcccagtggctggtggaacaagcagtgtctatattgaggtgctgcatttaacccaggggacatgctgggagcagatgtacactccaggaggagaagtgagaaatgatgatgtagaccagagtttgattatcgccgccaggaacatagtaagaagagcaacagtatcagcagatccactagcatctctattggagatgtgccacagcacacagattgggggaataaggatggtcgacattcttcgacaaaatccaacagaggaacaagccgtggacatatgcaaggcagcaatgggcttgaggattagctcatctttcagctttggtggattcactttcaaaagaacaagtggatcatcagtcaaaagagaagaagaagtgcttacgggcaaccttcaaacactgaaaataagagtacatgaggggtatgaagagttcacgatggttggaagaagagcaacggctattctcaggaaggcaaccagaaggttgatccagctaatagtaagtggaagagacgagcagtcaattgctgaagcaataattgtggccatggtattctcacaggaagactgcatgatcagggcagttcgaggtgatctgaattttgtcaatagggcgaaccagcggctgaatccaatgcatcaactcttgagacacttccaaaaggatgctaaagtgcttttccaaaactggggaattgaatccattgacaacgtgatggggatgattgggatattgcccgacatgaccccaagcactgagatgtcactgaggggaataagagtcagcaagatgggagtagatgaatactccagtacagagagggtggtggtgagcatcgaccgatttttaagagtccgggaccaacgagggaacgtactattgtcaccagaagaagtcagcgagacacaaggaacagagaaattgacaatcacttattcatcatcaatgatgtgggagattaatggacccgaatcggtgttggtcaacacttatcagtggatcatcaggaactgggaaactgtgaaaattcaatggtcacaggatcccacaatgttatataataagatggaattcgagccattccagtctctgatacctaaagcagccagaggtcaatacagtggattcgtgaggacactattccagcagatgcgagatgtgctcggaacatttgacactgtccaaataataaaactcctcccctttgctgctgccccaccagaacaaagtagaatgcaattctcctccctgactgtaaatgttagaggatcaggaatgagaatactggttagaggcaattccccagtgttcaattacaacaaggccaccaagaggctcacagttctcgggaaagatgcaggtgcattgaccgaagatccagatgaaggcacagctggagtagagtctgctgttctaagaggattcctcattttgggcaaagaagacaagag-atacggcccagcattgagcatcaatgagctgagcaatcttgcaaagggagagaaggctaatgtgctaattgggcaaggagacatggtgttggtaatgaaacggaaacgggactctagcatacttactgacagccagacagcgaccaaaaggattcggatggccatcaattag
EPI2789027              atggagagaataaaagaactaagagatttgatgtcgcagtcccgcactcgcgagatactgacaaaaaccactgtggaccatatggccataattaagaaatacacatcaggaagacaggagaagaatcctgccctcaggatgaaatggatgatggcaatgaaatatccgattacagcagataaaagaataatggaaatgatccccgaaagaaacgaacaaggtcagactctctggagcaaaacaaatgatgccggatcagacagagtgatggtgtcacctctggctgtgacatggtggaatagaaatgggccaacgacaagtacagtccactatccgaaggtctacaaaacctactttgaaaaagtcgaaaggttgaaacatggaaccttcggtcctgttcactttcgaaatcaggttaaaatacgccgcagggtcgacataaacccgggccatgcagatctcaatgccaaagaagcacaagatgtcatcatggaggtcgttttcccaaacgaagttggagccaggatattgacatcagagtcacaattaacaataacaaaggaaaagaaggaggagcttcaggactgtaaaatcgcccctttgatggtggcatacatgttggagagagaactggttcgcaaaaccagattcctaccagtagctggcggaacaagcagcgtatatattgaggtattgcatttgactcaaggaacctgctgggaacaaatgtatacaccgggagggagggtaagaaatgatgatgtcgatcagagtttgatcattgctgctagaaatattgttagaagagcaacagtatcagcagacccgttggcttcgctcttggagatgtgccatagtacacaaattggcgggataaggatggtggatattcttagacagaacccaacagaagagcaagctgtggatatatgcaaagcagcaatgggattgagaatcagctcatcctttagctttggaggattcactttcaaaagaacaagtgggtcatctgtcaaaagagaagaagaagtgctcacaggcaaccttcaaacattgaaaataagagtacatgaagggtatgaagaattcacaatggttgggcgaagggctacagccattctaaggaaagcaaccagaaggctgatccaattaatagtgagtgggagagatgagcagtcaatcgctgaagcaattatagtggcaatggttttctcacaagaggattgcatgataaaagcagtacgaggtgatttgaattttgttaacagagcaaatcagcggctaaatcctatgcatcaacttctgaggcatttccaaaaggatgcaaaggtgctgtttcaaaattggggaattgaaccaattgacaatgtcatggggatgatcggaatattgcctgacatgacccccagcacagagatgtcactgagaggagtaagagtaagtaaaatgggagtggacgaatattccagcactgagagagtggtcgtgagcattgatcgtttcttgagagtccgagatcagaggggaaacgtactcttgtctcctgaggaagttagtgagacacagggaacagagaaattgacgataacatattcatcgtctatgatgtgggaaatcaatggtccggaatcagtgctagtcaacacataccaatggatcataagagattgggaaactgtgaaaattcaatggtcccaagaccctacaatgttgtacaataagatggagtttgagcccttccaatccttggtgcccaaggctgccagaggccagtatagtggatttgtgaggacgttattccaacaaatgcgcgatgtgctggggacatttgacactgtccaaataataaagctcctaccatttgccgcagccccaccggaacagagtaggatgcagttctcttctctgactgtgaatgtaagaggttcaggaatgagaatccttgtgagaggcaactcccctgtattcaattataacaaggcaaccaagagactcacagtccttggaaaggatgcaggtgcattgacagaagatccagatgagggaacagcaggagtggaatctgcggtattaagaggatttctaattctgggcaaagaagacaaaag-atacggaccagcattgagcatcaacgaattgagcaatcttgcaaaaggggagaaggctaatgtgttaatagggcaaggagacgtggtgttggtaatgaaacggaaacgggactctagcatacttactgacagccagacagcgaccaaaaggattcggatggccatcaattag
EPI2428011              atggagagaataaaagaactgagagatctaatgtcacagtctcgcactcgcgagatactaaccaaaaccactgttgaccacatggccataatcaagaagtacacatcaggaagacaagaaaagaaccctgcactcagaatgaaatggatgatggcaatgaaatatccaatcacagcagacaagcgaataatggaaatgatccctgaaaggaatgaacaaggacaaaccctctggagcaagacaaatgatgccggatcagatcgagtgatggtatcacccctggctgtgacatggtggaataggagtggaccaacaacaagtacagttcactatccaaaggtatacaaaacttattttgaaaaagttgaaaggttgaaacacgggacctttggccctgtacacttcagaaaccaagttaagataagacggagggtcgacataaacccgggccatgctgacctcagcgccaaagaggcgcaggacgtaatcatggaagttgtctttccaaatgaagtgggagcgagaatactgacgtcggagtcacagttgacaataacaaaggaaaagaaagaagaactccaggactgcaaaatcgcccctctgatggttgcatatatgctagaaagagagctggtccgcaagacaaggttcctcccagtggctggtggaacaagcagtgtctacattgaggtgctgcatttgacccagggaacatgctgggagcagatgtatactccaggaggagaagtgagaaacgatgatgtagaccagagcttaatcattgctgcccggaatatagtaagaagagcaacagtgtcagcagacccattagcatctctattggagatgtgccacagcacacaaattggaggaataaggatggtagacattcttcggcaaaatccaacggaggaacaagccgtggacatatgcaaggcagcaatgggcttgaggattagctcatcgttcagctttggtggattcacttttaaaagaacaagtggatcgtcaatcaaaagggaagaagaggtgcttacgggcaaccttcaaacattgaaaataagagtacatgaggggtatgaagagttcactatggttggaagaagagcaacggccatcctcaggaaagcaaccagaaggctgatccagctaatagtaagtggaagggacgaacagtcaattgctgaagcaataatcgtggccatggtattctcacaagaggactgcatgataaaggcagttcgaggtgatctgaactttgtcaatagagcgaatcagcggctgaatccaatgcatcagctcttgagacacttccaaaaggatgcaaaagtgcttttccaaaattggggaattgagcccattgacaatgtgatgggaatgatcgggatattgcctgacatgactccaagtactgagatgtcactgaggggaataagagtcagtaagatgggagtagatgaatactccagtacagagcgggtagtagtaagcatcgatcgatttttaagagttcgagaccaacgggggagcgtactactgtcacccgaagaagtcagcgagacacaaggaacagagaaattgacaatcacttattcgtcatcaatgatgtgggagatcaatggtcctgagtcggtgttggtcaatacttatcagtggataatcagaaactgggaaacagtaaaaattcaatggtcacaagatcccacaatgttgtataataagatggagttcgagccattccagtctctggtccctaaggcagccaggggtcaatacagtgggttcgtgaggacactatttcagcaaatgcgagatgtgcttggaacatttgacactgttcagataataaaacttctcccctttgctgctgccccaccggaacaaagtaggatgcaattctcctctctgactgtgaatgtgagaggatcaggaatgagaatactggtaagaggcaattctccagtgttcaattacaacaaggccaccaagaggctcacaattctcgggaaagatgcaggtgcattgaccgaagacccagatgaaggcacagctggagtggagtctgctgttttaagaggattcctcattttgggcaaagaagacaagag-atatggcccagcactgagcatcaatgagctgagcaatttggcaaagggagagaaggctaatgtgctaattgggcaaggagacgtggtgttggtgatgaaacggaaacgggactctagcatacttactgacagccagacagcgaccaaaagaattcggatggccatcaattag
EPI2376301              atggagagaataaaaaagctaagagatttgatgtcgcagtctcgcactcgcgagatactgacaaaaaccaccgtggaccatatggccataatcaagaaatatacatcaggaagacaggagaagaaccctgcacttaggatgaagtggatgatggcaatgaaatatccgattacagcagacaaaaggataatggagataatccctgaaagaaatgagcaaggtcagactctttggagcaaaacaaatgatgctggatcagatagagtgatggtgtcacctctggctgtgacgtggtggaatagaaatggaccaacaacaagtacagcccattacccaaaggtctataaaacctactttgaaaaggttgaaaggttaaagcatggaaccttcggccctgtccatttccggaatcaggttaagatacgccgcagagttgacataaacccgggccatgcagacctcagtgctaaagaagcacaagacgtcatcatggaggtcgttttcccaaatgaggtcggagccagaatattgacatcagagtcacagttaacaattacaaaagaaaagaaggaggaactccaggactgtaagattgcccctctaatggtggcatacatgttggagagagaactggttcgaaaaaccagattcctgccagtagctggcggaacaagtagcgtatatatcgaagtgttgcacttgactcaaggaaccggctgggaacaaatgtatacgccaggaggagaagtgagaaatgatgacgttgaccaaagtttaattattgctgccagaaatatcgttaggagagcaacagtatcagcagacccattggcatcactactggagatgtgccatagtacaaagattggcgggataagaatggtagacattcttagacagaacccaacagaagagcaagccgtggatatatgcaaagcggcaatgggtttaagaatcagttcatccttcagttttggaggtttcactttcaaaaggacaagcggatcatctgtcaaaagagaagaggaagtgctcaccggcaacctccaaacattgaaaataagagtacatgaggggtatgaggaattcacaatggttgggcggagagcaacagccattctaaggaaagcaaccagaaggctgatccaattgatagtaagtggaagagacgagcagtcaatcgccgaagctatcatagtggcaatggtgttctctcaagaggattgcatgataaaggctgtacgaggtgatttaaattttgtcaatagagcgaatcagcggctcaatcctatgcatcagctcctgaggcatttccaaaaggatgcaaaggtactattccaaaactggggaattgaacccattgacaatgtcatgggaatgataggaatattgcctgatatgacacccagcacagagatgtcactaagaggagtgagggtcagtaaaatgggagtggatgaatattctagtactgagagggtggtcgtgagtattgatcgcttcttgagggtacgagaccagagaggaaatgtactcttgtctcccgaagaggtcagtgaaacacagggaacagagaagctaacgataacatattcatcatccatgatgtgggaaattaatggccctgagtcagtgctagttaacacatatcaatggatcatcagaaactgggaaactgtgaagattcagtggtctcaagaccctacaatgctatacaacaagatggagtttgagccttttcagtccttggtgcctaaggcagccagaggccagtacagtggatttgtaaggaccctattccagcagatgcgtgatgtgctgggaacctttgacactgtccagataataaagctacttccatttgcagcagcaccaccggaacagagtaggatgcagttttcttctctaactgtaaacgtaaggggttcaggaatgagaatacttgtgagaggcaactcccctgtgttcaactataacaaggcaaccaagaggctcacagtccttggaaaggatgctggtgcattgacagaagacccaggtgaggggacagcaggagtggagtctgcggtattgagagggttcctaattctgggcaaagaggacaaaag-atatggaccagcgctgagcatcaatgaattgagcaatcttgcaaaaggggagaaggctaatgtgttgatagggcaaggagacgtagtgttggtgatgaaacggaaacgggactctagcatacttactgacagccagacagcgaccaaaagaattcggatggccatcaattag
EPI3549857              atggagagaataaaagagctaagagatttgatgtcgcagtctcgcactcgcgagatactgacaaaaaccaccgtggaccatatggccataatcaagaaatatacatcaggaagacaggagaagaaccctgcacttaggatgaagtggatgatggcaatgaaatatccgattacagcagacaaaaggataatggagatgatccctgaaagaaacgagcaaggtcagactctttggagcaaaacacatgatgctggatcagatagagtaatggtgtcacctctggctgtgacgtggtggaatagaaatggaccaacaacaagtacagtccattacccaaaggtctataaaacctactttgaaaaggttgaaaggttaaagcatggaaccttcggccctgtccatttccggaatcaggttaagatacgccgcagagttgacataaacccgggccatgcagacctcagtgctaaagaagcacaagacgtcatcatggaggtcgttttcccaaatgaagtcggagccagaatattgacatcagagtcacagttaacaattaccaaagaaaagaaggaggaactccaggactgtaagattgcccctctaatggtggcatacatgttggagagagaactggttcgaaaaaccagattcctgccagtagctggcggaacaagtagcgtatatatcgaagtgttgcacttgactcaaggaacctgctgggaacaaatgtatacgccaggaggagaagtgagaaatgatgacgttgatcaaagtttaattattgctgccagaaatatcgttaggagagcaacagtatcagcagacccattggcttcactactggagatgtgccatagtacacagattggcggaataagaatggtagacattcttagacagaacccaacagaagagcaagccgtggatatatgcaaagcagcaatgggtttaagaatcagttcatccttcagttttggaggtttcactttcaaaaggacaagcggatcatctgtcaaaagagaagaggaagtgctcaccggcaacctccaaacattgaaaataagagtacatgaggggtatgaggaattcacaatggttgggcggagagcaacagccattctaaggaaagcaaccagaaggctgatccaattgatagtaagtggaagagacgagcaatcaatcgccgaagcgatcatagtggcaatggtgttctctcaagaggattgcatgataaaggctgtacgaggtgatttaaattttgtcaatagagcgaatcagcggctcaatcctatgcatcagctcctgaggcatttccaaaaggatgcaaaggtactattccaaaactggggaattgaacccattgacaatgtcatgggaatgataggaatattgcctgatatgacccccagcacagagatgtcactaagaggagtgagggtcagtagaatgggagtggatgaatattccagcactgagagggtggtcgtgagtattgatcgcttcttgagggtacgagaccagagaggaaatgtactcttgtctcccgaagaggtcagtgaaacacagggaacagagaagctaacgataacatatttatcatccatgatgtgggaaattaatggccctgagtcagtgctagttaacacatatcaatggatcatcagaaactgggaaactgtgaagattcagtggtcccaagaccctacaatgctatacaacaagatggagtttgagccttttcagtccttggtgcctaaggcagccagaggccagtacagtggatttgtaaggaccctattccagcagatgcgtgatgtgctgggaacctttgacactgtccaaataataaagctacttccatttgcagcagcaccaccgaaacagagtaggatgcagttctcttctctaactgtaaacgtaaggggttcaggaatgagaatacttgtgagaggcaactcccctgtgttcaactataacaaggcaaccaagaggctcatagtccttggaaaggatgctggtgcattgacagaagacccaggtgaggggacagcaggagtggagtctgcggtattgagagggttcctaattctgggcaaagaggacaaaag-atatggaccagcgctgagcatcaatgaattgagcaatcttgcgaaaggggagaaggctaatgtgttgatagggcaaggggacgtggtgttggtgatgaaacggaaacgggactctagcatacttactgacagccagacagcgaccaaaagaattcggatggccatcaattag
EPI2697585              atggagagaataaaagaactaagagatttaatgtcgcagtctcgcactcgcgagatactgacaaaaaccactgtggaccatatggccataataaagaaatacacatcaggaagacaggagaagaaccctgccctcaggatgaagtggatgatggcaatgaaatatcctattacagcagacaaaagaataatggagatgatccctgaaaggaatgagcaaagtcagactctctggagcaaaacaaatgacgctggatcagacagagtgatggtgtcacctctggctgtgacatggtggaatagaaatgggccaacaacaagtacagtccattacccaaaggtttacaaaacctactttgaaaaagtggaaagattgaaacatggaacctttggccctgttcactttcgaaatcaggttaagata-----cagggttgacataaacccgggtcatgcagatctcagtgccaaagaagcacaggatgtcatcatggaagtcgttttcccaaatgaagttggagccaggatattgacatcagaatcacaattaacaataacaaagggaaagaaggaggaacttcaggactgtaagattgctcctttgatggtggcatacatgttggagagagaactggttcgaaaaaccagatttttaccagtagctggcggaacaagcagcgtttatatcgaagtattgcatttgactcaagggacctgctgggaacaaatgtacacaccgggaggggaagtgagaaatgatgatattgatcagagtttgatcattgctgctagaaatatcgttaggagagcaacagtatcagcagacccattggcttcgctcttggaaatgtgccacagtacacaaattggtggaatgaggatggtagacattcttagacagaacccaacagaagagcaagccgtggatatatgcaaagcagcaatgggtttaagaatcagttcatccttcagctttggaggtttcactttcaaaagaacaagtggatcgtctgtcaaaagagaagaagaagtgctcacaggcaacctccaaacactgaaaataagagtacatgaaggatatgaggaattcacaatggttggacggagagctacagccattttaaggaaagcaaccagaaggctgatccaattaatagtgagtggaagagacgagcagtcaatcgctgaagcaatcatagtggcaatggttttctcacaagaggactgcatgataaaagcagtacgaggtgatctgaactttgttaatagagcaaatcagcgactaaatcctatgcatcaacttctgaggcatttccaaaaggatgcaaaggtgctgtttcaaaact-gggggttgaaccaattgacaatgtaatggggatgattggaatactgcctgacatgacccccagcacggagatgtcactgagaggagtgagagtcagcaaaatgggagtggatgaatattccagtactgagagagtggtcgtgagcattgatcgtttcttgagagtccgagatcaaagaggaaacgtgctcctgtctcctgaggaagttagtgaaacacagggaacagagaaactaacgataacatattcatcgtccatgatgtgggaaatcaatggtccggaatccgtgctagtcaacacataccaatggatcatcagaaattgggagactgtgaagattcaatggtcccaagaccctacgatgttgtacaacaagatggaatttgagcccttccaatccttggtgcccaaggctgccagaggccagtatagtggatttgtgaggacattgttccagcagatgcgtgatgtgctgggaacatttgatactgtccaaataataaagctcctgccttttgctgcagccccaccggaacagagtaggatgcagttttcctctctgactgtgaacgtaagaggttcaggaatgagaatactcgtgagaggcaactcccctgtgttcaactataacaaggccaccaagagactcacagttcttggaaaggatgcaggtgccttgacagaagatccagatgagggaacagcaagagtagagtctgcagtattaagaggatttctaattctgggcagagaggacaaaag-atatggaccagcattgagcatcaacgaactgagcaatcttgcgaagggggaaaaggctaatgtgttgatagggcaaggagacgtagtgttggtaatgaaacggaaacgggactctagcatacttactgacagccagacagcgaccaaaagaattcggatggccatcaattag
EPI3555253              ???????????????????????????????????????????????????????????????????????????????????????????????????????????????????????????????????????????????????????????????????????????????????????????????????????????????????????????????????????????????????????????????????????????????????????????????????????????????????????????????????????????????????????????????????????????????????????????????????????????????????????????????????????????????????????????????????????????????????????????????????????????????????????????????????????????????????????????????????????????????????????????????????????????????????????????????????????????????????????????????????????????????????????????????????????????????????????????????????????????????????????????????????????????????????????????????????????????????????????????????????????????????????????????????????????????????????????????????????????????????????????????????????????????????????????????????????????????????????????????????????????????????????????????????????????????????????????????????????????????????????????????????????????????????????????????????????????????????????????????????????????????????????????????????????????????????????????????????????????????????????????????????????????????????????????????????????????????????????????????????????????????????????????????????????????????????????????????????????????????????????????????????????????????????????????????????????????????????????????????????????????????????????????????????????????????????????????????????????????????????????????????????????????????????????????gacacaaggaacggagaa-ctgacaatcacttattcgtcatcaatgatgtg-gagatcaatggtcctgagtcggtgttggtcaatacttatcagtggataattagaaact-ggaaactgt-aaaattcaatggtcacaggatcc-acaatgttgtataataagatggaattcgagccattccagtctctagtccctaaggcagccagaggtcaatacagtgggtttgtgagaacactattccagcaaatgcgagatgtgcttggaacatttgacactgttcagatagtaaaactcctccc--ttgctgccgccccaccggaacaaagtaggatgcagttctcctc-ctgactgtgaatgtaagaggatcaggaatgaggatactggt-agaggcaattcaccagtgttcaattacaacaaggccaccaagaggctcacagttctcgggaaagatgcaggtgcattgaccgaagatccagatgaaggcacagctggagtggagtctgctgttttaagaggattcctcattttgggcaaagaagacaagag-atatggcccagcattgagcatcaatgagctgagcaatcttgcaaagggagagaaggctaatgtgctaattgggcaaggagacgtagtgttggtgatgaaacggaaacgggactctagcatacttactgacagccagacagcgaccaaaaggattcggatggccatcaattag
EPI2711121              atggagagaataagagaactaagagatctaatgtcacagtctcgcactcgcgagatactcaccaaaactactgtggaccacatggccataatcaaaaaatacacatcgggaaggcaagagaagaaccccgcgctcaggatgaaatggatgatggcaatgaaatatccaatcacagcagacaagagaataatggaaatgattcctgaaagaaatgaacaaggacaaaccctttggagcaaaacgaacgatgccgggtctgaccgagtgatggtatcacctctggccgtgacatggtggaataggaacggaccaacaacaagtacggtccattacccaaaggtatacaaaacgtatttcgaaaaagttgaaagattgaaacatgggacctttggtcctgttcacttcagaaatcaagttaagataagacggagagtcgacataaacccaggccatgcagacctcagtgccaaagaggcgcaggatgtaatcatggaagttgtcttcccaaatgaagtgggagcgagaatactaacatcggagtcacaactgacgataacaaaggagaagaaggaagaactccaggactgcaaaattgcacctttgatggtcgcatacatgctagaaagagagttagtccgcaagacgaggttcctcccagtggctggtggaacaagcagtgtctatattgaggtgctgcatttaacccaggggacatgctgggagcagatgtacactccaggaggagaagtgagaaatgatgatgtagaccagagtttgattatcgccgccaggaacatagtaagaagagcaacagtatcagcagatccactagcatctctattggagatgtgccacagcacacagattgggggaataaggatggtcgacattcttcgacaaaatccaacagaggaacaagccgtggacatatgcaaggcagcaatgggcttgaggattagctcatctttcagctttggtggattcactttcaaaagaacaagtggatcatcagtcaaaagagaagaagaagtgcttacgggcaaccttcaaacactgaaaataagagtacatgaggggtatgaagagttcacgatggttggaagaagagcaacggctattctcaggaaggcaaccagaaggttgatccagctaatagtaagtggaagagacgagcagtcaattgctgaagcaataattgtggctatggtattctcacaggaagactgcatgatcaaggcagttcgaggtgatctgaattttgtcaatagggcgaaccagcggctgaatccaatgcatcaactcttgagacacttccaaaaggatgctaaagtgcttttccaaaactggggaattgaatccattgacaacgtgatggggatgattgggatattgcccgacatgaccccaagcactgagatgtcaatgaggggaataagagtcagcaagatgggagtagatgaatactccagtacagagagggtggtggtgagcatcgaccgatttttaagagtccgggaccaacgagggaacgtactattgtcaccagaagaagtcagcgagacacaaggaacagagaaattgacaatcacttattcatcatcaatgatgtgggagattaatggacccgaatcggtgttggtcaacacttatcagtggatcatcaggaactgggaaactgtgaaaattcaatggtcacaggatcccacaatgttatataataagatggaattcgagccattccagtctctgatacctaaagcagccagaggtcaatacagtggattcgtgaggacactattccagcagatgcgagatgtgctcggaacatttgacactgtccaaataataaaactcctcccctttgctgctgccccaccagaacaaagtagaatgcaattctcctccctgactgtaaatgtgagaggatcaggaatgagaatactggttagaggcaattccccagtgttcaattacaacaaggccaccaagaggctcacagttctcgggaaagatgcaggtgcattgaccgaagatccagatgaatgcacagctggagtagagtctgctgttctaagaggattcctcattttgggcaaagaagacaagag-atatggcccagcattgagcatcaatgagctgagcaatcttgcaaagggagagaaggctaatgtgctaattgggcaaggagacgtggtgttggtaatgaaacggaaacgggactctagcatacttactgacagccagacagcgaccaaaaggattcggatggccatcaattag
EPI3041238              atggagagaataaaagagctaagagatttgatgtcgcagtctcgcactcgcgagatactgacaaaaaccaccgtggaccatatggccataatcaagaaatatacatcaggaagacaggagaaaaaccctgcacttaggatgaagtggatgatggcaatgaaatatccgattacagcagacaaaaggataatggagatgatccctgaaagaaacgagcaaggtcagactctttggagcaaaacaaatgatgctggatcggatagagtaatggtgtcacctctggctgtgacgtggtggaatagaaatggaccaacaacaagtaccgtccattacccaaaggtctataaaacctactttgaaaaggttgaaaggttaaagcatggaaccttcggccctgtccatttccggaatcaggttaagatacgccgcagagttgacataaacccgggccatgcagacctcagtgctaaagaagcacaagacgtcatcatggaggtcgttttcccaaatgaagtcggagccagaatattgacatcagagtcacagttgacaattacaaaagaaaagaaggaggaactccaggactgtaagattgcccctctaatggtggcatacatgttggagagagaactggttcgaaaaaccagattcctgccagtagctggcggaacaagtagcgtatatatcgaagtgttgcacttgactcaaggaacctgctgggaacaaatgtatacgccaggaggagaagtgagaaatgatgacgttgaccaaagtttaattattgctgccagaaatatcgttaggagggcaacagtatcagcagacccattggcttcactactggagatgtgccatagtacacagattggcgggataagaatggtagacattcttagacagaacccaacagaagagcaagccgtggatatatgcaaagcagcaatgggtttaagaatcagttcatccttcagttttggaggtttcactttcaaaaggacaagcggatcatctgtcaaaagagaagaggaagtgctcaccggcaacctccaaacattgaaaataagagtacatgaagggtatgaggaattcacaatggttgggcggagagcaacagccattctaaggaaagcaaccagaaggctgatccaattgatagtaagtggaagagacgagcagtcaatcgccgaagcgatcatagtggcaatggtgttctctcaagaggattgcatgataaaggctgtacgaggtgatttaaattttgtcaatagagcgaatcagcggctcaatcctatgcatcagctcctgaggcatttccaaaaggatgcaaaggtactattccaaaactggggaattgaacccattgacaatgtcatgggaatgataggaatattgcctgatatgacccccagcatagagatgtcactaagaggagtgagggtcagtaaaatgggagtggatgaatattccagtactgagagggtggtcgtgagtattgatcgcttcttgagggtacgagaccagagaggaaatgtactcttgtctcctgaagaggtcagtgaaacacagggaacagagaagctaacgataacatattcatcatccatgatgtgggaaattaatggccctgagtcagtgctagttaacacatatcaatggatcatcagaaactgggaaactgtgaagattcagtggtcccaagaccctacaatgctatacaacaagatggagtttgagccttttcagtccttggtgcctaaggcagccagaggccagtacagtggatttgtaaggaccctattccagcagatgcgtgatgtgctgggaacctttgacactgtccagataataaagctacttccatttgcagcagcaccaccggaacagagtaggatgcagttctcttctctaactgtaaacgtaaggggttcaggaatgagaatacttgtgagaggcaactcccccgtgttcaactataataaagcaaccaagaggctcatagtccttggaaaggatgctggtgcattgacagaagacccaggtgaggggacagcaggagtggagtctgcggtattgagagggttcctaattctgggcaaagaggacaaaag-atatggaccagcgctgagcatcaatgaattgagcaatcttgcgaaaggggagaaggctaatgtgttgatagggcaaggagacgtggtgttggtgatgaaacggaaacgggactctagcatacttactgacagccagacagcgaccaaaagaattcggatggccatcaattag
PP600140            	atggagagaataaaagaactgagagatctaatgtcacagtctcgcactcgcgagatactaaccaaaaccactgttgaccacatggccataatcaagaagtacacatcaggaagacaagaaaagaaccctgcactcagaatgaaatggatgatggcaatgaaatatccaatcgcagcagacaagcgaataatggaaatgatccctgaaaggaatgaacaaggacaaaccctctggagcaagacaaatgatgccggatcagatcgagtgatggtatcacccctggctgtgacatggtggaataggaatggaccaacaacaagtacaattcactatccaaaggtatacaaaacttattttgaaaaagttgaaaggttgaaacacgggacctttggccctgtacacttcagaaaccaaattaagataagacggagggtcgacataaacccgggccatgctgacctcagcgccaaagaggcgcaggacgtaatcatggaagttgtctttccaaatgaagtgggagcgagaatactgacgtcggaatcacaattgacaataacaaaggaaaagaaagaagaactccaggactgcaaaatcgcccctctgatggttgcatacatgctagaaagagagctggtccgcaagacaaggttcctcccagttgctggtggaacaagcagtgtctacattgaggtgctgcatttgacccagggaacatgctgggagcagatgtatactccaggaggagaagtgagaaacgatgatgtagaccagagcttgatcattgctgccaggaatatagtaagaagagcaacagtgtcagcagacccattagcatctctattggagatgtgccacagcacacaaattggaggaataaggatggtagacattcttcggcaaaatccaacggaggaacaagccgtggacatatgcaaggcagcaatgggcttgaggattagctcatcgttcagctttggtggattcacttttaaaagaacaagtggatcatcagtcaaaagggaagaagaggtgcttacgggcaaccttcaaacattgaaaataagagtacatgaggggtatgaagggttcactatggttggaagaagagcaacggccattctcaggaaagcaaccagaaggctgattcagctaatagtaagtggaagggacgaacagtcaattgctgaagcaataatcgtggccatggtattctcacaagaggactgcatgataaaggcagtccgaggtgatctgaactttgtcaacagggcgaatcagcggctgaatccaatgcatcagctcttgagacacttccaaaagaatgcaaaagtgcttttccaaaattggggaattgagcccattgacaatgtgatgggaatgatcgggatattgcctgacatgactccaagtactgagatgtcactgaggggaataagagtcagtaagatgggagtagatgaatactccagtacagagcgggtaatagtaagcatcgaccgatttttaagagttcgagaccaacgggggaacgtactactgtcacccgaagaagtcagcgagacacaaggaacagagaaattgacaatcacttattcgtcatcaatgatgtgggagatcaatggtcctgagtcggtgttggtcaatacttatcagtggataatcagaaactgggaaacagtaaaaattcaatggtcacaagatcccacaatgttgtataataagatggagttcgagccattccagtctctggtccctaaggcagccaggggtcaatacagtgggttcgtgaggacactatttcagcaaatgcgagatgtgcttggaacatttgacactgttcagataataaaacttctcccctttgctgccgccccaccggaacaaagtagactgcaattctcctctctgactgtgaatgtgagaggatcaggaatgagaatactgataagaggcaattctccagtgttcaattacaacaaggccaccaagaggctcacagttctcgggaaagatgcaggtgcattggccgaagatccagatgaaggcacagctggagtggagtctgctgttttaagaggattcctcattttgggcaaagaagacaagag-atatggcccagcactgagcatcaatgagctgagcaatttggcaaagggagagaaggctaatgtgctaattgggcaaggagacgtggtgttggtgatgaaacggaaacgggactctagcatacttactgacagccagacagcgaccaaaagaattcggatggccatcaattag
EPI2710036              atggagagaataaaagaactaagagatctaatgtcacagtctcgcactcgcgagatactcaccaaaaccactgtggaccacatggccataatcaaaaaatacacatcggggaggcaagagaagaaccccgcactcaggatgaaatggatgatggcaatgaaatatccaatcacagcagacaagagaataatggaaatgattcctgaaagaaatgaacaaggacaaaccctctggagcaaaacgaacgatgctgggtcagaccgagtgatggtatcacctctggctgtgacatggtggaataggaatggaccaacaacaagtacggtccactacccaaaggtatacaaaacttatttcgaaaaagttgaaaggttgaaacacgggacctttggccctgtccatttcagaaatcaagttaagataagacggagggtcgacataaacccaggtcatgcagacctcagtgccaaagaggcgcaggatgtaatcatggaagttgtcttcccaaatgaagtgggagcgagaatactaacatcggagtcacaactgacgataacaaaggagaagaaggaagaactccaggactgcaaaatcgcccctctgatggtcgcatacatgctagaaagagagttagtccgcaagacgaggttcctcccagtggctggtggaacaagcagtgtctatattgaggtgctgcatttaacccaagggacatgctgggagcagatgtacactccaggaggagaagtgagaaatgatgatgtagaccaaagtttgattatcgctgccaggaacatagtaagaagagcaacagtatcagcagacccactagcatctctactggagatgtgccacagcacacagattgggggaattaggatggtcgacatccttcggcaaaatccaacagaggaacaagccgtggacatatgcaaggcagcaatgggcttgaggattagctcatctttcagttttggtggattcacttttaaaagaacaagtggatcatcagtcaaaagggaagaagaagtgcttacgggcaacctccaaacattgaaaataagagtacatgaggggtatgaagagttcacaatggttggaagaagagcaacggctattctcaggaaggcaaccagaaggttgatccagctaatagtaagtgggagagacgagcagtcaattgctgaagcaataattgttgccatggtattctcacaagaagactgcatgatcaaggcagttcgaggtgatctgaattttgtcaatagggcaaaccagcggctgaatccaatgcatcaactcttgagacacttccaaaaggatgctaaagtgcttttccaaagctggggaattgaaaccattgacaatgtgatggggatgatcgggatattgcccgatatgaccccaagcactgaggtgtcactgagggggataagagtcagtaaaatgggggtagatgagtactccagcacagagagggtggtggtgagcatcgaccgatttttaagagttagggaccaacgagggaacgtactattgtcacctgaagaagtcagcgagacacaaggaacagagaaattgacaatcacttattcgtcatcaatgatgtgggagatcaatggacctgagtcggtgttggtcaacacttatcagtggatcatcagaaactgggaaactgtgaaaattcaatggtcacaggatcccacaatgttatataataagatggaattcgagccattccagtctctggtacctaaagcagccagaggtcaatacagtggattcgtgaggacactattccagcagatgcgagatgtgctcggaacatttgacaccgttcaaataataaaactcctcccctttgctgctgccccaccagaacaaagtagaatgcaattctcctccctgactgtaaatgtgagaggatcaggaatgagaatactggtaagaggcaattccccagtgttcaattacaacaaggccaacaagaggctcacagttctcgggaaagatgcaggtgcattgaccgaagatccagatgaaggcacagccggagtagagtctgctgttttacgaggattcctcattttgggcaaagaagacaagag-atatggcccagcattgagcatcaatgagctgagcaatcttgcaaagggagagaaggctaatgtgttaattgggcaaggagacgtggtgttggtaatgaaacggaaacgggactctagcatacttactgacagccagacagcgaccaaaaggattcggatggccatcaattag
EPI3298528              atggagagaataaaagagctaagagatttgatgtcgcagtctcgcactcgcgagatactgacaaaaaccaccgtggaccatatggccataatcaagaaatatacatcaggaagacaggagaagaaccctgcacttaggatgaagtggatgatggcaatgaaatatccgattacagcagacaaaaggataatggagatgatccctgaaagaaatgagcaaggtcagactctttggggcaaaacaaatgatgctggatcagatagagtgatggtgtcacctctggctgttacgtggtggaatagaaatggaccaacaacaagtacagtccattacccaaaggtctataaaacctactttgaaaaggttgaaaggttaaagcatggaaccttcggccctgtccatttccggaatcaggttaagatacgccgcagagttgacataaacccgggccatgcagacctcagtgctaaagaagcacaagacgtcatcatggaggtcgttttcccaaatgaagtcggagccagaatattgacatcagagtcacagttaacaattacaaaagaaaagaaggaggaactccaggattgtaagattgcccctctaatggtggcatacatgttggagagagaactggttcgaaaaaccagattcctgccagtagctggcggaacaagtagcgtatatatcgaagtgttgcacttgactcaaggaacctgctgggaacaaatgtatacgccaggaggagaagtgagaaatgatgacgttgaccaaagtttaattattgctgccagaaatatcgttaggagagcaacagtatcagcagacccattggcttcactactggagatgtgccatagtacacagattggcggaataagaatggtagacattcttcgacagaacccaacagaagagcaagccgtggatatatgcaaagcagcaatgggtttaagaatcagttcatccttcagttttggaggtttcactttcaaaaggacaagcggatcatctgtcaaaagagaagaggaagtgctcaccggcaacctccaaacattgaaaataagagtacatgaagggtatgaggaattcacaatggttgggaggagagcaacagccattctaaggaaagcaaccagaaggctgatccaattgatagtaagtggaagagacgagcagtcaatcgccgaagcgatcatagtggcaatggtgttctctcaagaggattgcatgataaaggctgtacgaggtgatttaaattttgtcaatagagcgaatcagcggctcaatcctatgcatcagctcctgaggcatttccaaaaggatgcaaaggtactattccaaaactggggaattgaacccattgacaatgtcatgggaatgataggaatattgcctgatatgacacccagcacagagatgtcactaagaggagtgagggtcagtaaaatgggagtggatgaatattccagtactgagagggtagtcgtgagtattgatcgcttcttgagggtacgagaccagagaggaaatgtactcttgtctcccgaagaggtcagtgaaacacagggaacagagaagctaacgataacatattcatcatccatgatgtgggaaattaatggccctgagtcagtgctagttaacacatatcaatggatcatcagaaactgggaaactgtgaagattcagtggtcccaagaccctacaatgctatacaacaagatggagtttgagccttttcagtccttggtgcctaaggcagccagaggccagtacagtggatttgtaaggaccctattccagcagatgcgtgatgtgctgggaacctttgacactgtccagataataaagctacttccatttgcagcagcaccaccggaacagagtaggatgcagttctcttctctaactgtaaacgtaaggggttcaggaatgagaatacttgtgagaggcaactcccctgtgttcaactataacaaggcaaccaagaggctcacagtccttggaaaggatgctggtgcattgacagaagacccagatgaggggacagcaggagtggagtctgcagtattgagagggttcctaattcttggcaaagaggacaaaag-atatggaccagcgctgagcatcaatgaattgagcagtcttgcgaaaggggagaaggctaatgtgttgatagggcaaggagacgtggtgttggtgatgaaacggaaacgggactctagcatacttactgacagccagacagcgaccaaaagaattcggatggccatcaattag
EPI2609105              atggagagaataaaagaactaagagatctaatgtcacagtctcgcactcgcgagatactgaccaaaaccactgttgaccacatggccataatcaaaaagtacacatcgggaaggcaagagaagaaccccgcactcagaatgaaatggatgatggcaatgaaatatccaattacagcagataagcgaataatggaaatgatccctgagaggaatgaacaagggcaaactctctggagcaaaacaaacgatgccggatcagaccgagtgatggtatcacccctggctgtgacatggtggaacaggaacggaccaacaacaagtacagttcactacccaaaggtatataaaacttatttcgaaaaagttgaaaggttgaaacacgggacctttggccctgtgcacttcagaaaccaagtcaagataagacggagggtcgatataaacccgggccatgctgacttcagtgccaaagaggcgcaggatgtaatcatggaagtcgtcttcccaaatgaagtgggagcaaggatattgacgtcggagtcacaactgacgataacaaaggagaaaaaggaagaactccaggactgcaaaatcgctcctctgatggttgcatacatgctagaaagagagttggttcgcaagacgaggtttctcccagttgctggtgggacaagcagtgtctacattgaggtgttgcatttgacccaggggacatgctgggagcagatgtacactccgggaggagaagtgaggaacgatgatgtagaccaaagcttgatcattgctgccaggaatatagtaagaagagcaacagtatcagcagatccattagcatctctattggagatgtgtcacagcacacaaattgggggaataaggatggtagacatccttcggcaaaatccaacagaggaacaagccgtggatatatgcaaggcagcaatgggcttgaagattagctcatctttcagctttggtggattcacttttaaaagaacaagtggatcgtcagtcaaaaaagaagaagaagtgctaacaggcaaccttcaaacattgaaaataagagtacatgaggggtatgaagagttcacaatggttgggagaagagcaacagccattctcaggaaagcaaccagaaggctgatccagctaattgtaagtgggagagacgagcagtcaattgctgaagcaataattgtggccatggtattctcacaagaggactgcatgattaaagcagttagaggtgacctgaattttgtcaatagggcgaaccagcgactaaacccaatgcatcaactcttgaggcatttccaaaaggatgcaaaggtgcttttccaaaattggggaattgaacccattgacaatgtgatgggaatgatcggggtaatgcccgacatgaccccaagtactgagatgtcgctgaggggaataagagtcagtaagatgggagtagatgaatactcaagtacagagcgagtagtagtaagcatcgaccggtttttaagagttcgagaccaacgggggaacgtactattatcacccgaagaggtcagtgagacacaaggaacggagaaactgacaatcacttattcgtcatcaatgatgtgggagatcaatggtcctgagtcggtgttggtcaatacttatcagtggataattagaaactgggaaactgtaaaaattcaatggtcacaggatcccacaatgttgtataataagatggaattcgagccattccagtctctagtccctaaggcagccagaggtcaatacagtgggtttgtgagaacactattccagcaaatgcgagatgtgcttggaacatttgacactgttcagatagtaaaactcctcccctttgctgccgccccaccggaacaaagtaggatgcagttctcctccctgactgtgaatgtaagaggatcaggaatgaggatactggtaagaggcaattcaccagtgttcaattacaacaaggccaccaagaggctcacagttctcgggaaagatgcaggtgcattgaccgaagatccagatgaaggcacagctggagtggagtctgctgttttaagaggattcctcattttgggcaaagaagacaagag-atatggcccagcattgagcatcaatgagctgagcaatcttgcaaagggagagaaggctaatgtgctaattgggcaaggagacgtagtgttggtgatgaaacggaaacgggactctagcatacttactgacagccagacagcgaccaaaaggattcggatggccatcaattag
EPI3041230              atggagagaataaaagagctaagagatttgatgtcgcagtctcgcactcgcgagatactgacaaaaaccaccgtggaccatatggccataatcaagaaatatacatcaggaagacaggagaagaaccctgcacttaggatgaagtggatgatggcaatgaaatatccgattacagcagacaaaaggataatggagatgatccctgaaagaaacgagcaaggtcagactctttggagcaaaacaaatgatgctggatcggatagagtaatggtgtcacctctggctgtgacgtggtggaatagaaatggaccaacaacaagtaccgtccattacccaaaggtctataaaacctactttgaaaaggttgaaaggttaaagcatggaaccttcggccctgtccatttccggaatcaggttaagatacgccgcagagttgacataaacccgggccatgcagacctcagtgctaaagaagcacaagacgtcatcatggaggtcgttttcccaaatgaagttggagccagaatattgacatcagagtcacagttaacaattacaaaagaaaagaaggaggaactccaggactgtaagattgcccctctaatggtggcatacatgttggagagagaactggttcgaaaaaccagattcctgccagtagctggcggaacaagtagcgtatatatcgaagtgttgcacttgactcaaggaacctgctgggaacaaatgtatacgccaggaggagaagtgagaaatgatgacgttgaccaaagtttaattattgctgccagaaatatcgttaggagggcaacagtatcagcagacccattggcttcactactggagatgtgccatagtacacagattggcgggataagaatggtagacattcttagacagaacccaacagaagagcaagccgtggatatatgcaaagcagcaatgggtttaagaatcagttcatccttcagttttggaggtttcactttcaaaaggacaagcggatcatctgtcaaaagagaagaggaagtgctcaccggcaacctccaaacattgaaaataagagtacatgaagggtatgaggaattcacaatggttgggcggagagcaacagccattctaaggaaagcaaccagaaggctgatccaattgatagtaagtggaagagacgagcagtcaatcgccgaagcgatcatagtggcaatggtgttctctcaagaggattgcatgataaaggctgtacgaggtgatttaaattttgtcaatagagcgaatcagcggctcaatcctatgcatcagctcctgaggcatttccaaaaggatgcaaaggtactattccaaaactggggaattgaacccattgacaatgtcatgggaatgataggaatattgcctgatatgacccccagcacagagatgtcactaagaggagtgagggtcagtaaaatgggagtggatgaatattccagtactgagagggtggtcgtgagtattgatcgcttcttgagggtacgagaccagagaggaaatgtactcttgtctcccgaagaggtcagtgaaacacagggaacagagaagctaacgataacatattcatcatccatgatgtgggaaattaatggccctgagtcagtgctagttaacacatatcaatggatcatcagaaactgggaaactgtgaagattcagtggtcccaagaccctacaatgctatacaacaagatagagtttgagccttttcagtccttagtgcctaaggcagccagaggccagtacagtggatttgtaaggaccctattccagcagatgcgtgatgtgctgggaacctttgacactgtccagataataaagctacttccatttgcagcagcaccaccggaacagagtaggatgcagttctcttctctaactgtaaacgtaaggggttcaggaatgagaatacttgtgagaggcaactcccctgtgttcaactataataaagcaaccaagaggctcatagtccttggaaaggatgctggtgcattgacagaagacccaggtgaggggacagcaggagtggagtctgcggtattgagagggttcctaattctgggcaaagaggacaaaag-atatggaccagcgctgagcatcaatgaattgagcaatcttgcgaaaggggagaaggctaatgtgttgatagggcaaggagacgtggtgttggtgatgaaacggaaacgggactctagcatacttactgacagccagacagcgaccaaaagaattcggatggccatcaattag
PQ844003            	atggagagaataaaagaactgagagatctaatgtcacagtctcgcactcgcgagatactaaccaaaaccactgttgaccacatggccataatcaagaagtacacatcaggaaggcaagaaaagaaccctgcactcaggatgaaatggatgatggcaatgaaatacccaatcacagcagacaagcgaataatggaaatgatccctgaaatgaatgaacaaggacaaaccctctggagcaagacaaatgatgctggatcagatagagtgatggtgtcacccctggctgtgacatggtggaataggaatggaccaacaacaagtacagttcactatccaaaggtatacaaaacttattttgaaaaagttgaaaggttgaaacacgggacctttggccctgtacacttcagaaaccaagttaagataagacggagggtcgacataaacccgggccatgctgacctcagtgccaaagaggcgcaggacgtaatcatggaagttgtctttccaaatgaagtaggagcgagaatattgacgtcggagtcacaattgacgataacaaaggaaaagaaggaagaactccaggactgcaaaatcgcccctctgatggttgcatacatgctagaaagagagctggtccgcaagacaaggtttctcccagtggctggtggaacaagcagtgtctacattgaggtgctgcatttgacccagggaacatgctgggagcaaatgtatactccaggaggaggagtgagaaacgatgatgtagaccaaagcttaattatcgctgctaggaacatagtaagaagagcaacagtgtcagcagacccattagcatctctattggagatgtgccacagcacacaaattgggggaataagaatggtagacattcttcggcaaaatccaacagaggaacaagccgtggacatatgcaaggcggcaatgggcttgaggattagctcatctttcagctttggtggattcacttttaaaagaacaagtgggtcatcagtcaaaagggaagaagaagtgcttacgggcaatcttcaaacattgaaaataagagtgcatgaggggtatgaagaattcactatggttggaagaagagcaacggccattctaaggaaagcaaccagaagactgatccagttaatagtaagtggaagggacgaacagtcaattgctgaagcaataattgtggccatggtattctcacaagaggattgcatgataaaggcagttcgaggtgacctgaattttgtcaatagggcaaatcagcggctgaatccaatgcatcagcttttgagacacttccaaaaggatgcaaaagtgcttttccaaaattggggaattgagcccattgacaatgtgatgggaatgatcgggatattgcctgacatgactccaagtaccgagatgtctctgaggggaataagagtcagtaagatgggagtagatgaatactccagtacagagcgggtagtagtaagcatcgaccgatttttaagagtccgagaccaacgggggaatgtactactgtcacccgaagaggtcagcgagacacaaggaacagagaaactgacaatcacttactcgtcatcaatgatgtgggagatcaatggtcctgagtcggtgttggtcaatacctatcagtggataatcagaaactgggaaactgtaaaaattcaatggtcacaagatcccacgatgttgtataataagatggagttcgagccattccagtctctggtccctaaggcagccaggggtcaatacagtgggttcgtgaggacactatttcagcaaatgcgagatgtacttggaacatttgacactgttcagataataaaacttctcccctttgccgctgctccaccggaacaaagtagaatgcaattctcctccctgaccgtgaatgtgagaggatcaggaatgagaatactggtaagaggcaattctccagtgttcaattacaacaaggccaccaagaggctcacagttctcgggaaagacgcaggtgcactgaccgaagacccagatgaaggcacagctggagtggagtctgctgttttaagaggatttctcattttgggcaaagaagacaagag-atatggcccagcactgagcatcaatgagttgagcaatcttgcaaagggagagaaggctaatgtgctaattgggcaaggagacgtagtgttggtgatgaaacggaaacgggactctagcatacttactgacagccagacagcgaccaaaagaattcggatggccatcaattag
EPI2626065              atggagagaataaaagaactaagagatttaatgtcgcagtctcgcactcgcgagatactgacaaaaaccactgtggaccatatggccataataaagaaatacacatcaggaagacaggagaagaaccctgccctcaggatgaagtggatgatggcaatgaaatatcctattacagcagacaaaagaataatggagatgatccctgaaaggaatgagcaaagtcagactctctggagcaaaacaaatgacgctggatcagacagagtgatggtgtcacctctggctgtgacatggtggaatagaaatgggccaacaacaagtacagtccattacccaaaggtttacaaaacctactttgaaaaagtggaaagattgaaacatggaacctttggccctgttcactttcgaaatcaggttaagatacgccgcagggttgacataaacccgggtcatgcagatctcagtgccaaagaagcgcaggatgtcatcatggaagtcgttttcccaaatgaagttggagccaggatattgacatcagaatcacaattaacaataacaaaggaaaagaaggaggaacttcaggactgtaagattgctcctttgatggtggcatacatgttggagagagaactggttcgaaaaaccagatttttaccagtagctggcggaacaagcagcgtttatatcgaagtattgcatttgactcaagggacctgctgggaacaaatgtacacaccggga-gggaagtgagaaatgatgatattgatcagagtttgatcattgctgctagaaatatcgttaggagagcaacagtatcagcagacccattggcttcgctcttggaaatgtgccacagtacacaaattggtggaataaggatggtagacattcttagacagaacccaacagaagagcaagccgtggatatatgcaaagctgcaatgggtttaagaatcagttcatccttcagctttggaggtttcactttcaaaagaacaagtggatcgtctgtcaaaagagaagaagaagtgctcacaggcaacctccaaacactgaaaataagagtacatgaaggatatgaggaattcacaatggttggacggagagctacagccattttaaggaaagcaaccagaaggctgatccaattaatagtgagtggaagagacgagcagtcaatcgctgaagcaatcatagtggcaatggttttctcacaagaggactgcatgataaaagcagtacgaggtgatctgaactttgttaatagagcaaatcagcgactaaatcctatgcatcaacttctgaggcatttccaaaaggatgcaaaggtgctgtttcaaaact-gggggttgaaccaattgacaatgtaatggggatgattggaatactgcctgacatgacccccagcacggagatgtcactgagaggagtgagagtcagcaaaatgggagtggatgaatattccagtactgagagagtggtcgtgagcattgatcgtttcttgagagtccgagatcaaagaggaaacgtgctcctgtctcctgaggaagttagtgaaacacagggaacagagaaactaacgataacatattcatcgtccatgatgtgggaaatcaatggtccggaatccgtgctagtcaacacatatcaatggatcatcagaaattgggagactgtgaaaattcaatggtcccaagaccctacgatgttgtacaacaagatggaatttgagcccttccaatccttggtgcccaaggctgccagaggccagtatagtggatttgtgaggacattgttccagcagatgcgtgatgtgctgggaacatttgatactgtccaaataataaagctcctgccttttgctgcagccccaccggaacagagtaggatgcagttttcctctctgactgtgaacgtaagaggttcaggaatgagaatactcgtgagaggcaactcccctgtgttcaactataacaaggccaccaagagactcacagttcttggaaaggatgcaggtgccttgacagaagatccagatgagggaacagcaagagtagagtctgcagtattaagaggatttctaattctgggcagagaggacaaaag-atatggaccagcattgagcatcaacgaactgagcaatcttgtgaaaggggaaaaggctaatgtgttgatagggcaaggagacgtagtgttggtaatgaaacggaaacgggactctagcatacttactgacagccagacagcgaccaaaagaattcggatggccatcaattag
EPI3091435              atggagagaataaaagaactaagagatttaatatcgcagtctcgcactcgcgagatactgacaaaaaccactgtagaccatatggccataataaagaaatacacatcaggaagacaggagaagaaccctgccctcaggatgaagtggatgatggcaatgaaatatcctatcacagcagacaaaagaataatggagatgatccctgaaaggaatgagcaaggtcagactctctggagcaaaacaaatgacgctggatcagacagagtgatggtgtcacctctggctgtgacatggtggaatagaaatgggccaacgacaagtacagtccattacccaaaggtttacaaaacttactttgaaaaagtagaaaggttgaaacatggagcctttggccctgttcactttcgaaatcaggttaagatacgccgcagggttgacataaacccgggtcatgcagatctcagtgccaaagaagcacaggatgtcatcatggaagtcgttttcccaaatgaagttggggccaggatattgacatcagaatcacaattaacaataacaaaggaaaagaaggaggaacttcagaactgtaagattgctcctttgatggttgcatacatgttggagagagaactggtccggaaaaccagatttttaccagtggctggcggaacaagcagcgtatatatcgaggtattgcatttgactcaagggacatgctgggagcaaatgtacacaccgggaggggaagtgagaaatgatgatgttgatcagagtttgattattgctgctagaaatatcgttaggagagcaacagtatcagcagacccattggcttcgctattggaaatgtgccacagtacacaaattggtgggataaggatggtggacattcttagacagaatccaacagaagagcaagccgtgggtatatgcaaagcagcaatggggttaagaatcagttcatctttcagctttggaggtttcaccttcaaaagaacaagtggatcgtctgtcaaaagagaagaagaagtgctcacaggcaacctccaaacactgaaaataagaatgcatgaagggtatgaggaattcacaatagttggacggagagctacagccattttaaggaaagcaaccagaaggctgatccaattaatagtgagtggaagggacgagcagtcaatcgctgaagcaatcatagtggcaatggttttctcacaagaggattgcatgataaaagcagtacgaggtgatctgaactttgttaatagagcaaatcagcgactaaatcctatgcatcaacttctgaggcatttccaaaaggatgcaaaggtgctgtttcaaaactgggggattgaaccaattgacaatgtaatggggatgattggaatactacctgacatgacccccagtacggagatgtcactgagaggagtgagagtcagcaaaatgggagtggatgagtattccagtactgagagagtggtcgtgagcattgatcgtttcttgagagtccgagatcaaagaggaaacgtgctcctgtctcctgaggaagttagtgaaacacagggaacagagaaactgacgataacatattcatcgtccatgatgtgggaaattaatggcccggaatccgtgctagtcaacacatatcaatggatcatcagaaattgggagactgtgaagattcaatggtcccaataccctacgatgttgtacaacaagatggaatttgagcccttccaatccttggtgcccaaggctgccagaggccagtatagtggattcgtgagaacattgttccagcagatgcgcgatgtgctgggaacatttgatactgtccaaataataaagctcctgccctttgcagcagccccaccggaacagggtaggatgcagttttcctctctgactgtgaacgtaagaggttcaggaatgagaatacttgtgagaggcaactcccctgtgttcaactataacaaggccaccaagagactcacagttcttggaaaggatgcaggtgccttgacagaagatccagatgagggaacagcaggagtagagtctgcagtattaagaggattcctaattttgggcaaagaggacaaaag-atatggaccagcattgagcatcaacgaactgagcaatcttgcgaaaggggaaaaggctaatgtgttgatagggcaaggagacgtggtgttggtaatgaaacggaaacgggactctagcatacttactgacagccagacagcgaccaaaagaattcggatggccatcaattag
EPI2702458              atggagagaataaaagaactaagagatctaatgtcacagtctcgcactcgcgagatactcaccaaaaccactgtggaccacatggctataatcaaaaaatacacatcggggaggcaagagaagaaccccgcactcaggatgaaatggatgatggcaatgaaatatccaatcacagcagacaagagaataatggaaatgattcctgaaagaaatgaacaaggacaaaccctctggagcaaaacgaacgatgctgggtcagaccgagtgatggtatcacctctggctgtgacatggtggaataggaatggaccaacaacaagtacggtccactacccaaaggtatacaaaacttatttcgaaaaagttgaaaggttgaaacacgggacctttggccctgtccatttcagaaatcaagttaagataagacggagggtcgacataaacccaggtcatgcagacctcagtgccaaagaggcgcaggatgtaatcatggaagttgtcttcccaaatgaagtgggagcgagaatactaacatcggagtcacaactgacgataacaaaggagaagaaggaagaactccaggactgcaaaatcgcccctctgatggtcgcatacatgctagaaagagagttagtccgcaagacgaggttcctcccagtggctggtggaacaagcagtgtctatattgaggtgctgcatttaacccaagggacatgctgggagcagatgtacactccaggaggagaagtgagaaatgatgatgtagaccaaagtttgattatcgctgccaggaacatagtaagaagagcaacagtatcagcagacccactagcatctctactggagatgtgccacagcacacagattgggggaattaggatggtcgacatccttcggcaaaatccaacagaggaacaagccgtggacatatgcaaggcagcaatgggcttgaggattagctcatctttcagttttggtggattcacttttaaaagaacaagtggatcatcagtcaaaagagaagaagaagtgcttacgggcaacctccaaacattgaaaataagagtacatgaggggtatgaagagttcacaatggttggaagaagagcaacggctattctcaggaaggcaaccagaaggttgatccagctaatagtaagtgggagagacgagcagtcaattgctgaagcaataattgttgccatggtattctcacaagaagactgcatgatcaaggcagttcgaggtgatctgaattttgtcaatagggcaaaccagcggctgaatccaatgcatcaactcttgagacacttccaaaaggatgctaaagtgcttttccaaaactggggaattgaaaccattgacaatgtgatggggatgatcgggatattgcccgatatgaccccaagcactgaggtgtcactgagggggataagagtcagtaaaatgggggtagatgagtactccagcacagagagggtggtggtgagcatcgaccgatttttaagagttagggaccaacgagggaacgtactattgtcacctgaagaagtaagcgagacacaaggaacagagaaattgacaatcacttattcgtcatcaatgatgtgggagatcaatggacctgagtcggtgttggtcaacacttatcagtggatcatcagaaactgggaaactgtgaaaattcaatggtcacaggatcccacaatgttatataataagatggaattcgagccattccagtctctggtacctaaagcagccagaggtcaatacagtggattcgtgaggacactattccagcagatgcgagatgtgctcggaacatttgacaccgttcaaataataaaactcctcccctttgctgctgccccaccagaacaaagtagaatgcaattctcctccctgactgtaaatgtgagaggatcaggaatgagaatactggtaagaggcaattccccagtgttcaattacaacaaggccaacaagaggctcacagttctcgggaaagatgcaggtgcattgaccgaagatccagatgaaggcacagccggagtagagtctgctgttttacgaggattcctcattttgggcaaagaagacaagag-atatggcccagcattgagcatcaatgagctgagcaatcttgcaaagggagagaaggctaatgtgttaattgggcaaggagacgtggtgttggtaatgaaacggaaacgggactctagcatacttactgacagccagacagcgaccaaaaggattcggatggccatcaattag
PP753716            	atggagagaataaaagaactgagagatctaatgtcacagtctcgcactcgcgagatactaaccaaaaccactgttgaccacatggccataatcaagaagtacacatcaggaagacaagaaaagaaccctgcactcagaatgaaatggatgatggcaatgaaatatccaatcgcagcagacaagcgaataatggaaatgatccctgaaaggaatgaacaaggacaaaccctctggagcaagacaaatgatgccggatcagatcgagtgatggtatcacccctggctgtgacatggtggaataggaatggaccaacaacaagtacaattcactatccaaaggtatacaaaacttattttgaaaaagttgaaaggttgaaacacgggacctttggccctgtacacttcagaaaccaaattaagataagacggagggtcgacataaacccgggccatgctgacctcagcgccaaagaggcgcaggacgtaatcatggaagttgtctttccaaatgaagtgggagcgagaatactgacgtcggaatcacaattgacaataacaaaggaaaagaaagaagaactccaggactgcaaaatcgcccctctgatggttgcatacatgctagaaagagagctggtccgcaagacaaggttcctcccagttgctggtggaacaagcagtgtctacattgaggtgctgcatttgacccagggaacatgctgggagcagatgtatactccaggaggagaagtgagaaacgatgatgtagaccagagcttgatcattgctgccaggaatatagtaagaagagcaacagtgtcagcagacccattagcatctctattggagatgtgccacagcacacaaattggaggaataaggatggtagacattcttcggcaaaatccaacggaggaacaagccgtggacatatgcaaggcagcaatgggcttgaggattagctcatcgttcagctttggtggattcacttttaaaagaacaagtggatcatcagtcaaaagggaagaagaggtgcttacgggcaaccttcaaacattgaaaataagagtacatgaggggtatgaagggttcactatggttggaggaagagcaacggccattctcaggaaagcaaccagaaggctgattcagctaatagtaagtggaagggacgaacagtcaattgctgaagcaataatcgtggccatggtattctcacaagaggactgcatgataaaggcagttcgaggtgatctgaactttgtcaacagggcgaatcagcggctgaatccaatgcatcagctcttgagacacttccaaaagaatgcaaaagtgcttttccaaaattggggaattgagcccattgacaatgtgatgggaatgatcgggatattgcctgacatgactccaagtactgagatgtcactgaggggaataagagtcagtaagatgggagtagatgaatactccagtacagagcgggtaatagtaagcatcgaccgatttttaagagttcgagaccaacgggggaacgtactactgtcacccgaagaagtcagcgagacacaaggaacagagaaattgacaatcacttattcgtcatcaatgatgtgggagatcaatggtcctgagtcggtgttggtcaatacttatcagtggataatcagaaactgggaaacagtaaaaattcaatggtcacaagatcccacaatgttgtataataagatggagttcgagccattccagtctctggtccctaaggcagccaggggtcaatacagtgggttcgtgaggacactatttcagcaaatgcgagatgtgcttggaacatttgacactgttcagataataaaacttctcccctttgctgctgccccaccggaacaaagtagactgcaattctcctctctgactgtgaatgtgagaggatcaggaatgagaatactgataagaggcaattctccagtgttcaattacaacaaggccaccaagaggctcacagttctcgggaaagatgcaggtgcattggccgaagatccagatgaaggcacagctggagtggagtctgctgttttaagaggattcctcattttgggcaaagaagacaagag-atatggcccagcactgagcatcaatgagctgagcaatttggcaaagggagagaaggctaatgtgctaattgggcaaggagacgtggtgttggtgatgaaacggaaacgggactctagcatacttactgacagccagacagcgaccaaaagaattcggatggccatcaattag
EPI2856748              atggagagaataaaagaactaagagatctaatgtcacagtctcgcactcgcgagatactcaccaaaaccactgtggaccacatggccataatcaaaaaatacacatcgggaaggcaagagaagaaccccgcactcaggatgaaatggatgatggcaatgaaatatccaatcacagcagacaagagaataatggaaatgattcctgaaagaaatgaacaaggacaaaccttatggagcaaaacgaacgatgccgggtcagaccgagtgatggtatcacctctggctgtgacatggtggaataggaatggaccaacaacaagtacagtccactacccaaaggtatacaaaacttatttcgaaaaagttgaaaggttgaaacacgggacctttggccctgtccacttcagaaatcaaattaagataagacggagggtcgacataaacccaggccatgcagacctcagtgccaaagaagcacaggatgtaatcatggaagttgttttcccaaatgaagtgggagcgagaatactaacatcggagtcacaactgacgataacaaaggagaagaaggaagagctccaggactgcaaaatcgcacctttaatggttgcatacatgctagaaagagagttagtccgcaagacgaggttcctcccagtggctggtggaacaagcagtgtctatattgaggtgctgcatttaactcaagggacatgctgggagcagatgtacaccccaggaggggaagtgaaaaatgatgatgtagaccagagtttgattatcgctgccaggaacatagtaagaagagcaacagtatcagcagacccactagcatctctattggaaatgtgccacagcacacaaattgggggaataaggatggtcgacatccttcgacaaaatccgacggaggaacaagcagtggacatatgcaaggcagcaatgggcttaagaattagctcatctttcagcttcggtgggttcacctttaaaaggacaagtggatcatcagtcaaaagagaagaagaaatgcttacgggcaaccttcaaacattgagaataagagtacatgagggatatgaagagttcacaatggttggaagaagagcaacggctattctcagaaaggcaaccagaaggttaatccaactaatagtaagtgggagagacgagcagtcaattgctgaagcaataattgtggccatggtattctcacaagaagactgcatgatcaaggcagttcgaggtgatttgaattttgtcaatagggcgaaccagcggctgaatccaatgcatcaactcttgagacacttccaaaaggatgctaaagtacttttccaaaactggggaattgaacccattgacaatgtgatggggatgatcgggatattgcctgacatgaccccaagcactgagatgtcactgagggggataagagttagtaagatgggagtagatgaatactctagcacagatagggtggtagtgagcatcgaccgatttttaagagttcgagaccaacgagggaacgtactattgtcacctgaagaagtcagcgagacacaaggaacagagaaattgacaattacttattcgtcatcaatgatgtgggaaatcaatggacctgagtctgtgttggtcaacacgtatcagtggatcatcagaaactgggaaactgtgaaaattcaatggtcacaggatcccacaatgttatacaacaaaatggaatttgagccattccagtctctggtacctaaagcagccagaggtcaatacagtggattcgtgaggacactattccaacaaatgcgagatgtgctcggaacatttgacactgttcaaataataaaactcctcccctttgctgctgccccaccagaacaaagtaggatgcaattctcctctctgactgtaaatgtgagaggatcaggaatgagaatattggtaagaggcaattccccagtgttcaattacaacaaggccaccaggaggctcacaattctcgggaaagatgcaggtgcattaaccgaagatccagacgaaggcactgctggagtagaatctgctgttctacgaggattcctcattttgggcaaagaagacaagag-atatggcccagcattgagcatcaatgagttgagcaatcttgcaaagggagagaaggccaatgtgctgattgggcaaggagacgtggtgttggtgatgaaacggaaacgggactctagcatacttactgacagccagacagcgaccaaaaggattcggatggccatcaattag
PP752660            	atggagagaataaaagaactgagagatctaatgtcacagtctcgcactcgcgagatactaaccaaaaccactgttgaccacatggccataatcaagaagtacacatcaggaagacaagaaaagaaccctgcactcagaatgaaatggatgatggcaatgaaatatccaatcgcagcagacaagcgaataatggaaatgatccctgaaaggaatgaacaaggacaaaccctctggagcaagacaaatgatgccggatcagatcgagtgatggtatcacccctggctgtgacatggtggaataggaatggaccaacaacaagtacaattcactatccaaaggtatacaaaacttattttgaaaaagttggaaggttgaaacacgggacctttggccctgtacacttcagaaaccaaattaagataagacggagggtcgacataaacccgggccatgctgacctcagcgccaaagaggcgcaggacgtaatcatggaagttgtctttccaaatgaagtgggagcgagaatactgacgtcggaatcacaattgacaataacaaaggaaaagaaagaagaactccaggactgcaaaatcgcccctctgatggttgcatacatgctagaaagagagctggtccgcaagacaaggttcctcccagttgctggtggaacaagcagtgtctacattgaggtgctgcatttgacccagggaacatgctgggagcagatgtatactccaggaggagaagtgagaaacgatgatgtagaccagagcttgatcattgctgccaggaatatagtaagaagagcaacagtgtcagcagacccattagcatctctattggagatgtgccacagcacacaaattggaggaataaggatggtagacattcttcggcaaaatccaacggaggaacaagccgtggacatatgcaaggcagcaatgggcttgaggattagctcatcgttcagctttggtggattcacttttaaaagaacaagtggatcatcagtcaaaagggaagaagaggtgcttacgggcaaccttcaaacattgaaaataagagtacatgaggggtatgaagggttcactatggttggaagaagagcaacggccattctcaggaaagcaaccagaaggctgattcagctaatagtaagtggaagggacgaacagtcaattgctgaagcaataatcgtggccatggtattctcacaagaggactgcatgataaaggcagttcgaggtgatctgaactttgtcaacagggcgaatcagcggctgaatccaatgcatcagctcttgagacacttccaaaagaatgcaaaagtgcttttccaaaattggggaattgagcccattgacaatgtgatgggaatgatcgggatattgcctgacatgactccaagtactgagatgtcactgaggggaataagagtcagtaagatgggagtagatgaatactccagtacagagcgggtaatagtaagcatcgaccgatttttaagagttcgagaccaacgggggaacgtactactgtcacccgaagaagtcagcgagacacaaggaacagagaaattgacaatcacttattcgtcatcaatgatgtgggagatcaatggtcctgagtcggtgttggtcaatacttatcagtggataatcagaaactgggaaacagtaaaaattcaatggtcacaagatcccacaatgttgtataataagatggagttcgagccattccagtctctggtccctaaggcagccaggggtcaatacagtgggttcgtgaggacactatttcagcaaatgcgagatgtgcttggaacatttgacactgttcagataataaaacttctcccctttgctgctgccccaccggaacaaagtagactgcaattctcctctctgactgtgaatgtgagaggatcaggaatgagaatactgataagaggcaattctccagtgttcaattacaacaaggccaccaagaggctcacagttctcgggaaagatgcaggtgcattggccgaagatccagatgaaggcacagctggagtggagtctgctgttttaagaggattcctcattttgggcaaagaagacaagag-atatggcccagcactgagcatcaatgagctgagcaatttggcaaagggagagaaggctaatgtgctaattgggcaaggagacgtggtgttggtgatgaaacggaaacgggactctagcatacttactgacagccagacagcgaccaaaagaattcggatggccatcaattag
EPI3391872              atggagagaataaaagaactaagagatctaatgtcacagtctcgcactcgcgagatactcaccaaaaccactgtggaccacatggccataatcaaaaaatacacatcgggaaggcaagagaagaaccccgcactcaggatgaaatggatgatggcaatgaaatatccaatcacagcagacaagagaataatggaaatgattcctgaaagaaatgaacaaggacaaaccctctggagcaaaacgaacgatgccgggtcagaccgagtgatggtatcacctctggctgtgacatggtggaataggaatggaccaacaacaagtacagtccactacccaaaggtatacaaaacttatttcgaaaaagttgaaaggttgaaacacgggacctttggccctgtccacttcagaaatcaaattaagataagacggagggtcgacataaacccaggccatgcagacctcagtgccaaagaagcacaggatgtaatcatggaagttgtcttcccaaatgaagtgggagcgagagtactaacatcggagtcacaactgacgataacaaaggagaagaaggaagagctccaggactgcaaaatcgcacctttaatggttgcatacatgctagaaagagagttagtccgcaagacgaggttcctcccagtggctggtggaacaagcagtgtctatattgaggtgctgcatttaactcaagggacatgctgggagcagatgtacaccccaggaggggaagtgaaaaatgatgatgtagaccagagtttgattatcgctgccaggaacatagtaagaagagcaacagtatcagcagacccactagcatctctattggaaatgtgccacagcacacaaattgggggaataaggatggtcgacatccttcgacaaaatccgacggaggaacaagcagtggacatatgcaaggcagcaatgggcttaagaattagctcatctttcagcttcggtgggttcacctttaaaaggacaagtggatcatcagtcaaaagagaagaagaagtgcttacgggcaaccttcaaacattgagaataagagtacatgagggatatgaagagttcacaatggttggaagaagagcaacggctattctcagaaaggcaaccagaaggttaatccaactaatagtaagtgggagagacgagcagtcaattgctgaagcaataattgtggccatggtattctcacaagaagactgcatgatcaaggcagttcgaggtgatttgaattttgtcaatagggcgaaccagcggctgaatccaatgcatcaactcttgagacacttccaaaaggatgctaaagtacttttccaaaactggggaattgaacccattgacaatgtgatggggatgatcgggatattgcctgacatgaccccaagcactgagatgtcactgagggggataagagttagtaagatgggagtagatgaatactctagcacagaaagggtggtagtgagcatcgaccgatttttaagagttcgagaccaacgagggaacgtactattgtcacctgaagaagtcagcgagacacaaggaacagagaaattgacaattacttattcgtcatcaatgatgtgggaaatcaatggacctgagtctgtgttggtcaacacgtatcagtggatcatcagaaactgggaaactgtgaaaattcaatggtcacaggatccctcaatgttatacaacaaaatggaatttgagccattccagtctctggtacctaaagcagccagaggtcaatacagtgggttcgtgaggacactattccaacaaatgcgagatgtgctcggaacatttgacactgttcaaataataaaactcctcccctttgctgctgccccaccagaacaaagtaggatgcaattctcctctctgactgtaaatgtgagaggatcaggaatgagaatattggtaagaggcaattccccagtgttcaattacaacaaggccaccaggaggctcacaattctcgggaaagatgcaggtgcattaaccgaagatccagatgaaggcactgctggagtagaatctgctgtcctacgaggattcctcattttgggcaaagaagacaagag-atatggcccagcattgagcatcaatgagttgagcaatcttgcaaagggagagaaggccaatgtgctgattgggcaaggagacgtggtgttggtaatgaaacggaaacgggactctagcatacttactgacagccagacagcgaccaaaaggattcggatggccatcaattag
EPI2789019              atggagagaataaaagaactaagagatttgatgtcgcagtcccgcactcgcgagatactgacaaaaaccactgtggaccatatggccataattaagaaatacacatcaggaagacaggagaagaatcctgccctcaggatgaaatggatgatggcaatgaaatatccgattacagcagataaaagaataatggaaatgatccccgaaagaaacgaacaaggtcagactctctggagcaaaacaaatgatgccggatcagacagagtgatggtgtcacctctggctgtgacatggtggaatagaaatgggccaacgacaagtacagtccactatccgaaggtctacaaaacctactttgaaaaagttgaaaggttgaaacatggaaccttcggtcctgttcactttcgaaatcaggttaaaatacgccgcagggtcgacataaacccgggccatgcagatctcagtgccaaagaagcacaagatgtcatcatggaggtcgttttcccaaacgaagttggagccaggatattgacatcagagtcacaattaacaataacaaaggaaaagaaggaggagcttcaggactgtaaaatcgcccctttgatggtggcatacatgttggagagagaactggttcgcaaaaccagattcctaccagtagctggcggaacaagcagcgtatatattgaggtattgcatttgactcaaggaacctgctgggaacaaatgtatacaccgggaggaggggtaagaaatgatgatgtcgatcagagtttgatcattgctgctagaaatattgttagaagagcaacagtatcagcagacccgttggcttcgctcttggagatgtgccatagtacacaaattggcgggataaggatggtggatattcttagacagaacccaacagaagagcaagctgtggatatatgcaaagcagcaatgggattgagaatcagctcatcctttagctttggaggattcactttcaaaagaacaagtgggtcatctgtcaaaagagaagaagaagtgctcacaggcaaccttcaaacattgaaaataagagtacatgaagggtatgaagaattcacaatggttgggcgaagggctacagccattctaaggaaagcaaccagaaggctgatccaattaatagtgagtgggagagatgagcagtcaatcgctgaagcaattatagtggcaatggttttctcacaagaggattgcatgataaaagcagtacgaggtgatttgaattttgttaacagagcaaatcagcggctaaatcctatgcatcaacttctgaggcatttccaaaaggatgcaaaggtgctgtttcaaaattggggaattgaaccaattgacaatgtcatggggatgatcggaatattgcctgacatgacccccagcacagagatgtcactgagaggagtaagagtaagtaaaatgggagtggacgaatattccagcactgagagagtggtcgtgagcattgatcgtttcttgagagtccgagatcagaggggaaacgtactcttgtctcctgaggaagttagtgagacacagggaacagagaaattgacgataacatattcatcgtctatgatgtgggaaatcaatggtccggaatcagtgctagtcaacacataccaatggatcataagagattgggaaactgtgaaaattcaatggtcccaagaccctacaatgttgtacaataagatggagtttgagcccttccaatccttggtgcccaaggctgccagaggccagtatagtggatttgtgaggacgttattccaacaaatgcgcgatgtgctggggacatttgacactgtccaaataataaagctcctaccatttgccgcagccccaccggaacagagtaggatgcagttctcttctctgactgtgaatgtaagaggttcaggaatgaggatccttgtgagaggcaactcccctgtattcaattataacaaggcaaccaagagactcacagtccttggaaaggatgcaggtgcattgacagaagatccagatgagggaacagcaggagtggaatctgcggtattaagaggatttctaattctgggcaaagaagacaaaag-atacggaccagcattgagcatcaacgaattgagcaatcttgcaaaaggggagaaggctaatgtgttgatagggcaaggagacgtggtgttggtaatgaaacggaaacgggactctagcatacttactgacagccagacagcgaccaaaaggattcggatggccatcaattag
EPI2428003              atggagagaataaaagaactgagagatctaatgtcacagtctcgcactcgcgagatactaaccaaaaccactgttgaccacatggccataatcaagaagtacacatcaggaagacaagaaaagaaccctgcactcagaatgaaatggatgatggcaatgaaatatccaatcacagcagacaagcgaataatggaaatgatccctgaaaggaatgaacaaggacaaaccctctggagcaagacaaatgatgccggatcagatcgagtgatggtatcacccctggctgtgacatggtggaataggaatggaccaacaacaagtacagttcactatccaaaggtatacaaaacttattttgaaaaagttgaaaggttgaaacacgggacctttggccctgtacacttcagaaaccaagttaagataagacggagggtcgacataaacccgggccatgctgacctcagcgccaaagaggcgcaggacgtaatcatggaagttgtctttccaaatgaagtgggagcgagaatactgacgtcggagtcacagttgacaataacaaaggaaaagaaagaagaactccaggactgcaaaatcgcccctctgatggttgcatacatgctagaaagagagctggtccgcaagacaaggttcctcccagtggctggtggaacaagcagtgtctacattgaggtgctgcatttgacccagggaacatgctgggagcagatgtatactccaggaggagaagtgagaaacgatgatgtagaccagagcttaatcattgctgcccggaatatagtaagaagagcaacagtgtcagcagacccattagcatctctattggagatgtgccacagcacacaaattggaggaataaggatggtagacattcttcggcaaaatccaacggaggaacaagccgtggacatatgcaaggcagcaatgggcttgaggattagctcatcgttcagctttggtggattcacttttaaaagaacaagtggatcgtcaatcaaaagggaagaagaggtgcttacgggcaaccttcaaacattgaaaataagagtacatgaggggtatgaagagttcactatggttggaagaagagcaacggccatcctcaggaaagcaaccagaaggctgatccagctaatagtaagtggaagggacgaacagtcaattgctgaagcaataatcgtggccatggtattctcacaagaggactgcatgataaaggcagttcgaggtgatctgaactttgtcaatagagcgaatcagcggctgaatccaatgcatcagctcttgagacacttccaaaaggatgcaaaagtgcttttccaaaattggggaattgagcccattgacaatgtgatgggaatgatcgggatattgcctgacatgactccaagtactgagatgtcactgaggggaataagagtcagtaagatgggagtagatgaatactccagtacagagcgggtagtagtaagcatcgatcgatttttaagagttcgagaccaacgggggagcgtactactgtcacccgaggaagtcagcgagacacaaggaacagagaaattgacaatcacttattcgtcatcaatgatgtgggagatcaatggtcctgagtcggtgttggtcaatacttatcagtggataatcagaaactgggaaacagtaaaaattcaatggtcacaagatcccacaatgttgtataataagatggagttcgagccattccagtctctggtccctaaggcagccaggggtcaatacagtgggttcgtgaggacactatttcagcaaatgcgagatgtgcttggaacatttgacactgttcagataataaaacttctcccctttgctgctgccccaccggaacaaagtaggatgcaattctcctctctgactgtgaatgtgagaggatcaggaatgagaatactggtaagaggcaattctccagtgttcaattacaacaaggccaccaagaggctcacaattctcgggaaagatgcaggtgcattgaccgaagatccagatgaaggcacagctggagtggagtctgctgttttaagaggattcctcattttgggcaaagaagacaagag-atatggcccagcactgagcatcaatgagctgagcaatttggcaaagggagagaaggctaatgtgctaattgggcaaggagacgtggtgttggtgatgaaacggaaacgggactctagcatacttactgacagccagacagcgaccaaaagaattcggatggccatcaattag
EPI3648495              atggagagaataaaagaactgagagatctaatgtcacagtctcgcactcgcgagatactaaccaaaaccactgttgaccacatggccataatcaagaagtacacatcaggaagacaagaaaagaaccctgcactcagaatgaaatggatgatggcaatgaaatatccaatcgcagcagacaagcgaataatggaaatgatccctgaaaggaatgaacaaggacaaaccctctggagcaaaacaaatgatgccggatcagatcgagtgatggtatcacccctggctgtgacatggtggaataggaatggaccaacaacaagtacaattcactatccaaaggtatacaaaacttattttgaaaaagttgaaaggttgaaacacgggacctttggccctgtacacttcagaaaccaaattaagataagacggagggtcgacataaacccgggccatgctgacctcagcgccaaagaggcgcaggacgtaatcatggaagttgtctttccaaatgaagtgggagcgagaatactgacgtcggaatcacaattgacaataacaaaggaaaagaaagaagaactccaggactgcaaaatcgcccctctgatggttgcatacatgctagaaagagaactggtccgcaagacaaggttcctcccagttgctggtggaacaagcagtgtctacattgaggtgctgcatttgacccaaggaacatgctgggagcagatgtatactccaggaggagaagtgagaaacgatgatgtagaccagagcttgatcattgctgccaggaatatagtaagaagagcaacagtgtcagcagacccattagcatctctattggagatgtgccacagcacacaaattggaggaataaggatggtagacattcttcggcaaaatccaacggaagaacaagccgtggacatatgcaaggcagcaatgggcttgaggattagctcatcgttcagctttggtggattcacttttaaaagaacaagtggatcatcagtcaaaagggaagaagaggtgcttacgggcaaccttcaaacattgaaaataagagtacatgaggggtatgaagggttcactatggttggaagaagagcaacggccattctcaggaaagcaaccagaaggctgattcagctaatagtaagtggaagggacgaacagtcaattgctgaagcaataatcgtggccatggtattctcacaagaggactgcatgataaaggcagttcgaggtgatctgaactttgtcaacagggcgaatcagcggctgaatccaatgcatcagctcttgagacacttccaaaagaatgcaaaagtgcttttccaaaattggggaattgagcccattgacaatgtgatgggaatgatcgggatattacctgacatgactccaagtactgagatgtcactgaggggaataagagtcagtaagatgggagtagatgaatactccagtacagagcgggtaatagtaagcatcgaccgatttttaagagttcgagaccaacgggggaacgtactactgtcacccgaagaagtcagcgagacacaaggaacagagaaattgacaatcacttattcgtcatcaatgatgtgggagatcaatggtcctgagtcggtgttggtcaatacttatcagtggataatcagaaactgggaaacagtaaaaattcaatggtcacaagatcccacaatgttgtataataagatggagttcgagccattccagtctctggtccctaaggcagccaggggtcaatacagtgggttcgtgaggacactatttcagcaaatgcgagatgtgcttggaacatttgacactgttcagataataaaacttctcccctttgctgctgccccaccggaacaaagtagactgcaattctcctctctgactgtgaatgtgagaggatcaggaatgagaatactgataagaggcaattctccagtgttcaattacaacaaggccaccaagaggctcacagttctcgggagagatgcaggtgcattggccgaagatccagatgaaggcacagctggagtggagtctgctgttttaagaggattcctcattttgggcaaagaagacaagag-atatggcccagcactgagcatcaatgagctgagcaatttggcaaagggagagaaggctaatgtgctaattgggcaaggagacgtggtgttggtgatgaaacggaaacgggactctagcatacttactgacagccagacagcgaccaaaagaattcggatggccatcaattag
PP755756            	atggagagaataaaagaactgagagatctaatgtcacagtctcgcactcgcgagatactaaccaaaaccactgttgaccacatggccataatcaagaagtacacatcaggaagacaagaaaagaaccctgcactcagaatgaaatggatgatggcaatgaaatatccaatcgcagcagacaagcgaataatggaaatgatccctgaaaggaatgaacaaggacaaaccctctggagcaagacaaatgatgccggatcagatcgagtgatggtatcacccctggctgtgacatggtggaataggaatggaccaacaacaagtacaattcactatccaaaggtatacaaaacttattttgaaaaagttgaaaggttgaaacacgggacctttggccctgtacacttcagaaaccaaattaagataagacggagggtcgacataaacccgggccatgctgacctcagcgccaaagaggcgcaggacgtaatcatggaagttgtctttccaaatgaagtgggagcgaggatactgacgtcggaatcacaattgacaataacaaaggaaaagaaagaagaactccaggactgcaaaatcgcccctctgatggttgcatacatgctagaaagagagctggtccgcaagacaaggttcctcccagttgctggtggaacaagcagtgtctacattgaggtgctgcatttgacccagggaacatgctgggagcagatgtatactccaggaggagaagtgagaaacgatgatgtagaccagagcttgatcattgctgccaggaatatagtaagaagagcaacagtgtcagcagacccattagcatctctattggagatgtgccacagcacacaaattggaggaataaggatggtagacattcttcggcaaaatccaacggaggaacaagccgtggacatatgcaaggcagcaatgggcttgaggattagctcatcgttcagctttggtggattcacttttaaaagaacaagtggatcatcagtcaaaagggaagaagaggtgcttacgggcaaccttcaaacattgaaaataagagtacatgaggggtatgaagggttcactatggttggaagaagagcaacggccattctcaggaaagcaaccagaaggctgattcagctaatagtaagtggaagggacgaacagtcaattgctgaagcaataatcgtggccatggtattctcacaagaggactgcatgataaaggcagttcgaggtgatctgaactttgtcaacagggcgaatcagcggctgaatccaatgcatcagctcttgagacacttccaaaagaatgcaaaagtgcttttccaaaattggggaattgagcccattgacaatgtgatgggaatgatcgggatattgcctgacatgactccaagtactgagatgtcactgaggggaataagagtcagtaagatgggagtagatgaatactccagtacagagcgggtaatagtaagcatcgaccgatttttaagagttcgagaccaacgggggaacgtactactgtcacccgaagaagtcagcgagacacaaggaacagagaaattgacaatcacttattcgtcatcaatgatgtgggagatcaatggtcctgagtcggtgttggtcaatacttatcagtggataatcagaaactgggaaacagtaaaaattcaatggtcacaagatcccacaatgttgtataataagatggagttcgagccattccagtctctggtccctaaggcagccaggggtcaatacagtgggttcgtgaggacactatttcagcaaatgcgagatgtgcttggaacatttgacactgttcagataataaaacttctcccctttgctgctgccccaccggaacaaagtagactgcaattctcctctctgactgtgaatgtgagaggatcaggaatgagaatactgataagaggcaattctccagtgttcaattacaacaaggccaccaagaggctcacagttctcgggaaagatgcaggtgcattggccgaagatccagatgaaggcacagctggagtggagtctgctgttttaagaggattcctcattttgggcaaagaagacaagag-atatggcccagcactgagcatcaatgagctgagcaatttggcaaagggagagaaggctaatgtgctaattgggcaaggagacgtggtgttggtgatgaaacggaaacgggactctagcatacttactgacagccagacagcgaccaaaagaattcggatggccatcaattag
EPI2181852              atggagagaataaaagaactaagagatctaatgtcacagtctcgcactcgcgagatactcaccaaaaccactgtggaccacatggccataatcaaaaaatacacatcggggaggcaagagaagaaccccgcactcaggatgaaatggatgatggcaatgaaatatccaatcacagcagacaagagaataatggaaatgattcctgaaagaaatgaacaaggacaaaccctctggagcaaaacgaacgatgctgggtcagaccgagtgatggtatcacctctggctgtgacatggtggaataggaatggaccaacaacaagtacggtccactacccaaaggtatacaaaacttatttcgaaaaagttgaaaggttgaaacacgggacctttggccctgtccatttcagaaatcaagttaagataagacggagggtcgacataaacccaggtcatgcagacctcagtgccaaagaggcgcaggatgtaatcatggaagttgtcttcccaaatgaagtgggagcgagaatactaacatcggagtcacaactgacgataacaaaggagaagaaggaagaactccaggactgcaaaatcgcccctctgatggtcgcatacatgctagaaagagagttagtccgcaagacgaggttcctcccagtggctggtggaacaagcagtgtctatattgaggtgctgcatttaacccaagggacatgctgggagcagatgtacactccaggaggagaagtgagaaatgatgatgtagaccaaagtttgattatcgctgccaggaacatagtaagaagagcaacagtatcagcagacccactagcatctctactggagatgtgccacagcacacagattgggggaattaggatggtcgacatccttcggcaaaatccaacagaggaacaagccgtggacatatgcaaggcagcaatgggcttgaggattagctcatctttcagttttggtggattcacttttaaaagaacaagtggatcatcagtcaaaagagaagaagaagtgcttacgggcaacctccaaacattgaaaataagagtacatgaggggtatgaagagttcacaatggttggaagaagagcaacggctattctcaggaaggcaaccagaaggttgatccagctaatagtaagtgggagagacgagcagtcaattgctgaagcaataattgttgccatggtattctcacaagaagactgcatgatcaaggcagttcgaggtgatctgaattttgtcaatagggcaaaccagcggctgaatccaatgcatcaactcttgagacacttccaaaaggatgctaaagtgcttttccaaaactggggaattgaaaccattgacaatgtgatggggatgatcgggatattgcccgatatgaccccaagcactgaggtgtcactgagggggataagagtcagtaaaatgggggtagatgagtactccagcacagagagggtggtggtgagcatcgaccgatttttaagagttagggaccaacgagggaacgtactattgtcacctgaagaagtcagcgagacacaaggaacagagaaattgacaatcacttattcgtcatcaatgatgtgggagatcaatggacctgagtcggtgttggtcaacacttatcagtggatcatcagaaactgggaaactgtgaaaattcaatggtcacaggatcccacaatgttatataataagatggaattcgagccattccagtctctggtacctaaagcagccagaggtcaatacagtggattcgtgaggacactattccagcagatgcgagatgtgctcggaacatttgacaccgtacaaataataaaactcctcccctttgctgctgccccaccagaacaaagtagaatgcaattctcctccctgactgtaaatgtgagaggatcaggaatgagaatactggtaagaggcaattccccagtgttcaattacaacaaggccaacaagaggctcacagttctcgggaaagatgcaggtgcattgaccgaagatccagatgaaggcacagccggagtagagtctgctgttttacgaggattcctcattttgggcaaagaagacaagag-atatggcccagcattgagcatcaatgagctgagcaatcttgcaaagggagagaaggctaatgtgttaattgggcaaggagacgtggtgttggtaatgaaacggaaacgggactctagcatacttactgacagccagacagcgaccaaaaggattcggatggccatcaattag
EPI2363278              atggagagaataaaagagctaagagatttgatgtcgcagtctcgcactcgcgagatactgacaaaaaccaccgtggaccatatggccataatcaagaaatatacatcaggaagacaggagaagaaccctgcacttaggatgaagtggatgatggcaatgaaatatccgattacagcagacaaaaggataatggagatgatccctgaaagaaacgagcaaggtcagactctttggagcaaaacaaatgatgctggatcagatagagtaatggtgtcacctctggctgtgacgtggtggaatagaaatggaccaacaacaagtacagtccattacccaaaggtctataaaacctactttgaaaaggttgaaaggttaaagcatggaaccttcggccctgtccatttccggaatcaggttaagatacgccgcagagttgacataaacccgggccatgcagacctcagtgctaaagaagcacaagacgtcatcatggaggtcgttttcccaaatgaagtcggagccagaatattgacatcagagtcacagttaacaattacaaaagaaaagaaggaggaactccaggactgtaagattgcccctctaatggtggcatacatgttggagagagaactggttcgaaaaaccagattcctgccagtagctggcggaacaagtagcgtatatatcgaagtgttgcacttgactcaaggaacctgctgggaacaaatgtatacgccaggaggagaagtgagaaatgatgacgttgaccaaagtttaattattgctgccagaaatatcgttaggagagcaacagtatcagcagacccattggcttcactactggagatgtgccatagtacacagattggcggaataagaatggtagacattcttagacagaacccaacagaagagcaagccgtggatatatgcaaagcagcaatgggtttaagaatcagttcatccttcagttttggaggtttcactttcaaaaggacaagcggatcatctgtcaaaagagaagaggaagtgctcaccggcaacctccaaacattgaaaataagagtacatgaggggtatgaggaattcacaatggttgggcggagagcaacagccattctaaggaaagcaaccagaaggctgatccaattgatagtaagtggaagagacgagcagtcaatcgccgaagcgatcatagtggcaatggtgttctctcaagaggattgcatgataaaggctgtacgaggtgatttaaattttgtcaatagagcgaatcagcggctcaatcctatgcatcagctcctgaggcatttccaaaaggatgcaaaggtactattccaaaactggggaattgaacccattgacaatgtcatgggaatgataggaatattgcctgatatgacccccagcacagagatgtcactaagaggagtgagggtcagtagaatgggagtggatgaatattccagtactgagagggtggtcgtgagtattgatcgcttcttgagggtacgagaccagagaggaaatgtactcttgtctcccgaagaggtcagtgaaacacagggaacagagaagctaacgataacatatttatcatccatgatgtgggaaattaatggccctgagtcagtgctagttaacacatatcaatggatcatcagaaactgggaaactgtgaagattcagtggtcccaagaccctacaatgctatacaacaagatggagtttgagccttttcagtccttggtgcctaaggcagccagaggccagtacagtggatttgtaaggaccctattccagcagatgcgtgatgtgctgggaacctttgacactgtccagataataaagctacttccatttgcagcagcaccaccggaacagagtaggatgcagttctcttctctaactgtaaacgtaaggggttcaggaatgagaatacttgtgagaggcaactcccctgtgttcaactataacaaggcaaccaagaggctcatagtccttggaaaggatgctggtgcattgacagaagacccaggtgaggggacagcaggagtggagtctgcggtattgagagggttcctaattctgggcaaagaggacaaaag-atatggaccagcgctgagcatcaatgaattgagcaatcttgcgaaaggggagaaggctaatgtgttgatagggcaaggagacgtggtgttggtgatgaaacggaaacgggactctagcatacttactgacagccagacagcgaccaaaagaattcggatggccatcaattag
EPI1949195              atggagagaataaaagaactaagagatttgatgtcgcagtctcgcactcgcgagatactgacaaaaaccacggtggaccatatggccataattaagaaatacacatcaggaagacaggagaagaaccctgcccttaggatgaagtggatgatggcaatgaaatacccgattacagcagacaaaagaataatggaaatgatccctgaaagaaatgaacaaggccagactctctggagcaaaacaagtgatgctggatcagacagagtaatggtgtcacctctggctgtgacatggtggaatagaaatggaccgacgacaagtacagtccactatccaaaggtctacaaaacctactttgaaaaggtcgagaggttgaaacatggaaccttcggtcctgttcactttcggaatcaggttaaaatacgccgcagggttgacataaacccaggccatgcagatctcagtgccaaagaagcacaagatgtcatcatggaggtcgtttttccaaacgaagttggagcaaggatattgacatcagagtcacaattaacaataacaaaggaaaagaaggaggagcttcaggactgcaagatcgcccctttaatggtggcatacatgttggagagagaactggttcgcaaaaccagattcctaccagtagctggcggaacaagcagcgtatatatagaggtattgcatttgactcaagggacctgctgggaacaaatgtacacaccgggaggggaggtgagaaatgatgatgtcgatcagagtttgattattgctgctagaaatattgttaggagagcaacagtgtcggcagacccgttggcttcgctcttggagatgtgccatagtacacaaattggcgggataagaatggtggacatccttagacagaacccaacagaagagcaagctgtggatatatgcaaagcagcaatgggtttgagaatcagttcatccttcagctttggaggtttcacttttaaaagaacaagtgggtcatctgtcaaaagagaagaagaagtgctcacgggcaacctccaaacactgaaaataagagtacatgaaggatatgaagaattcacaatagttgggcgaagagctacagccattctaaggaaagcaaccagaaggctgatccaattaatagtgagtgggagagatgagcagtcaatcgctgaagcgattatagtggcaatggttttctcacaagaggattgcatgataaaagcagtacgaggtgatttgaactttgttaacagagcaaatcagcggctaaaccctatgcaccaacttctgagacatttccaaaaggatgcaaaggtgctgtttcaaaattggggaattgaacccattgacaatgtcatgggaatgatcgggatactgcctgacatgacccccagcacagagatgtcactgagaggagtgagagtcagtaaaatgggagtggatgaatattccagtactgagagagtggtcgtaagcattgatcgtttcttaagagtccgagaccagaagggaaacgtactcttgtctcctgaagaagttagtgaaacacagggaacagagaaattgacgataacatattcatcgtctatgatgtgggaaatcaatggtccggagtcagtactggtcaacacatatcaatggatcattagaaattgggaaactgtgaagattcagtggtcccaagaccccacaatgttgtacaataagatggagtttgagcccttccaatccttggtgcccaaggctgccagaggccagtacagtggatttgtgaggacgttattccagcagatgcgtgatgtgctggggacatttgacactgcccaaataataaagctcctaccatttgcagcagccccaccggaacagagtaggatgcagttctcttctctgactgtgaatgtaagaggttcaggaatgagaatacttgtgagaggcaactcctctgtgttcaactataacaaagcaaccaaaagactcacagttcttggaaaggatgcaggtgcactgacagaagatccagacgagggaacagcaggagtggagtctgcggtgttaagaggattcctaattctgggcaaagaagacaaaag-atatggaccagcattgagcattaacgaattgagcaatcttgcgaaaggggagaaggctaatgtgttgatagggcaaggagacgtggtgttggtaatgaaacggaaacggaactctagcatacttactgacagccagacagcgaccaaaagaattcggatggccatcaattag
EPI3115334              atggagagaataaaagaactaagagatttaatgtcgcagtctcgcactcgcgagatactgacaagaaccactgtggaccatatggccataataaagaaatacacatcaggaagacaggagaagaaccctgccctcaggatgaagtggatgatggcaatgaaatatcctattacagcagacaaaagaataatggagatgatccctgaaaggaatgagcaaagtcagactctctggagcaaaacaaatgacgctggatcagacagagtgatggtgtcacctctggctgtgacatggtggaatagaaatgggccaacaacaagtacagtccattacccaaaggtttacaaaacctactttgaaaaagtggaaagattgaaacatggaacctttggccctgttcactttcgaaatcaggttaagatacgccgcagggttgacataaacccgggtcatgcagatctcagtgccaaagaagcacaggatgtcatcatggaagtcgttttcccaaatgaagttggagccaggatattgacatcagaatcacaattaacaataacaaaggaaaagaaggaggaacttcaggactgtaagattgctcctttgatggtggcatacatgttggagagagaactggttcgaaaaaccagatttttaccagtagctggcggaacaagcagcgtttatatcgaagtattgcatttgactcaagggacctgctgggaacaaatgtacacaccgggaggggaagtgagaaatgatgatattgatcagagtttgatcattgctgctagaaatatcgttaggagagcaacagtatcagcagacccattggcttcgctcttggaaatgtgccacagtacacaaattggtggaataaggatggtagacattcttagacagaacccaacagaagagcaagccgtggatatatgcaaagcagcaatgggtttaagaatcagttcatccttcagctttggaggtttcactttcaaaagaacaagtggatcgtctgtcaaaagagaagaagaagtgctcacaggcaacctccaaacactgaaaataagagtacatgaaggatatgaggaattcacaatggttggacggagagctacagccattttaaggaaagcaaccagaaggctgatccaattaatagtgagtggaagagacgagcagtcaatcgctgaagcaatcatagtggcaatggttttctcacaagaggactgcatgataaaagcagtacgaggtgatctgaactttgttaatagagcaaatcagcgactaaatcctatgcatcaacttctgaggcatttccaaaaggatgcaaaggtgctgtttcaaaactggggggttgaaccaattgacaatgtaatggggatgattggaatactgcctgacatgacccccagcacggagatgtcactgagaggagtgagagtcagcaaaatgggagtggatgaatattccagtactgagagagtggtcgtgagcattgatcgtttcttgagagtccgagatcaaagaggaaacgtgctcctgtctcctgaggaagttagtgaaacacagggaacagagaaactaacgataacatattcatcgtccatgatgtgggaaatcaatggtccggaatccgtgctagtcaacacatatcaatggatcatcagaaattgggagactgtgaagattcaatggtcccaagaccctacgatgttgtacaacaagatggaatttgagcccttccaatccttggtgcccaaggctgccagaggccagtatagtggatttgtgaggacattgttccagcagatgcgtgatgtgctgggaacatttgatactgtccaaataataaagctcctgccttttgctgcagccccaccggaacagagtaggatgcagttttcctctctgactgtgaacgtaagaggttcaggaatgagaatactcgtgagaggcaactcccctgtgttcaactataacaaggccaccaagagactcacagttcttggaaaggatgcaggtgccttgacagaagatccagatgagggaacagcaagagtagagtctgcagtattaagaggatttctaattctgggcagagaggacaaaag-atatggaccagcattgagcatcaacgaactgagcaatcttgcgaaaggggaaaaggctaatgtgttgatagggcaaggagacgtagtgttggtaatgaaacggaaacgggactctagcatacttactgacagccagacagcgaccaaaagaattcggatggccatcaattag
EPI2651828              atggagagaataaaagaactaagagatttaatgtcgcagtctcgcactcgcgagatactgacaaaaaccactgtggaccatatggccataataaagaaatacacatcaggaagacaggagaagaaccctgccctcaggatgaagtggatgatggcaatgaaatatcctattacagcagacaaaagaataatggagatgatccctgaaaggaatgagcaaggtcagactctctggagcaaaacaaatgacgctggatcagacagagtgatggtgtcacctctggctgtgacatggtggaatagaaatgggccaacgacaagtacagtccattacccaaaggtttacaaaacctactttgaaaaagtggaaagattgaaacatggaacctttggccctgttcactttcgaaaccaggttaagatacgccgcagggttgacataaacccgggtcatgcagatctcagtgccaaagaagcacaggatgtcataatggaagtcgttttcccaaatgaagttggagccaggatattgacatcggaatcacaattaacaataacaaagggaaagaaggaggaacttcaggactgtaagattgctcctttgatggtggcatacatgttggagagagaactggttcgaaaaaccagatttttaccagtagctggcggaacaagcagcgtatatatcgaagtattgcatttgacccaagggacctgctgggaacaaatgtacacaccgggaggggaagtgagaaatgatgatgttgatcagagtttgatcattgctgctagaaatatcgttaggagagcaacagtatcagcagacccattggcttcgctcttggaaatgtgccacagcacacaaattggcgggacaaagatggtagacattcttagacagaacccaacagaagagcaagccgtggatatatgcaaagcagcaatgggtttaagaatcagttcatccttcagctttggaggtttcactttcaaaagaacaagtggatcgtctgtcaaaaaagaagaagaagtgctcacaggcaacctccaaacactgaaaataagagtacatgaaggatatgaggaattcacaatggttggacggagagctacagccattttaaggaaagcaaccagaaggctgatccaattaatagtgagtggaagagacgagcagtcaatcgctgaagcaatcatagtggcaatggttttctcacaagaggactgcatgataaaagcagtacgaggtgatctgaactttgttaatagagcaaatcagcgactaaatcctatgcatcaacttctgaggcatttccaaaaggatgcaaaggtgctgtttcaaaactggggggttgaaccaattgacaatgtaatggggatgattggaatactacctgacatgacccccagcacggagatgtcactgagaggagtgagagtcagcaaaatgggagtggatgaatattccagcactgagagagtggtcgtgagcattgatcgtttcttgagagtccgagaccaaagaggaaacgtgctcctgtctccggaggaagttagtgaaacacagggaacagagaaactgacgataacatattcatcgtccatgatgtgggaaatcaatggtccggaatccatgctagtcaacacatatcaatggatcatcagaaattgggagactgtgaagattcaatggtcccaagaccctacgatgttgtacaacaagatggaatttgagcccttccaatccttggtgcccaaggctgccagaggccagtatagtggatttgtgaggacattgttccagcagatgcgtgatgtgctgggaacatttgatactgtccaaataataaagctcctgccttttgctgcagccccaccggaacagagtaggatgcagttttcctctctgactgtgaacgtaagaggttcaggaatgagaatacttgtgagaggcaactcccctgtgttcaactataacaaggccaccaagagactcacagttcttggaaaggatgcaggtgccttgacagaagatccggatgagggaacagcaggagtagagtctgcagtattaagaggatttctaattctgggcaaagaggacaaaag-atatggaccagcattgagcatcaacgaactgagcaatcttgcgaaaggggaaaaggctaatgtgttgatagggcaaggagacgtggtgttggtaatgaaacggaaacgggactctagcatacttactgacagccagacagcgaccaaaagaattcggatggccatcaattag
EPI2132734              atggagagaataaaagaactaagagatttaatgtcacagtctcgcactcgcgagatactgacaaaaaccactgtggaccatatggccataataaagaaatacacatcaggaagacaggagaagaaccctgccctcaggatgaagtggatgatggcaatgaaatatcctattacagcagacaaaagaataatggagatgatccctgaaaggaatgagcaaggtcagactctctggagcaaaacaaatgacgctggatcagacagagtgatggtgtcacctctggctgtgacatggtggaatagaaatgggccagcgacaagtacagtccattacccaaaggtttacaaaacctactttgaaaaagtggaaagattgaaacatggaacctttggccctgttcactttcgaaatcaggttaagatacgccgcagggttgacataaacccgggtcatgcagatctcagtgccaaagaagcacaggatgtcatcatggaagtcgttttcccaaatgaagttggagccaggatattgacatcagaatcacaattaacaataacaaaggaaaagaaggaggaacttcaggactgtaagattgctcctttgatggtggcatacatgttggagagagaactggttcgaaaaaccagatttttaccagtagctggcggaacaagcagcgtatatatcgaagtattgcatttgactcaagggacctgctgggaacaaatgtacacaccgggaggggaagtgagaaatgatgatgttgatcagagtttgatcattgctgctagaaatatcgttaggagagcaacagtatcagcagacccattggcttcgctcttggaaatgtgccacagcacacaaattggcgggataaggatggtagacattcttagacagaacccaacagaagagcaagccgtggatatatgcaaagcagcaatgggtttaagaatcagttcatccttcagctttggaggtttcactttcaaaagaacaagtggatcgtctgtcaaaagagaagaagaagtgctcacaggcaacctccaaacactgaaaataagagtacatgaaggatatgaggaattcacaatggttggacggagagctacagccattttaaggaaagcaaccagaaggctgatccaattaatagtgagtggaagagacgagcagtcaatcgctgaagcaatcatagtggcaatggttttctcacaagaggactgcatgataaaagcagtacgaggtgatctgaactttgttaatagagcaaatcagcgactaaatcctatgcatcaacttctgaggcatttccaaaaggatgcaaaggtgctgtttcaaaactggggggttgaaccaattgacaatgtaatggggatgattggaatactgcctgacatgacccccagcacggagatgtcactgagaggagtgagagtcagcaaaatgggagtggatgaatattccagtactgagagagtggtcgtgagcattgatcgtttcttgagagtccgagatcaaagaggaaacgtgctcctgtctccggaggaagttagtgaaacacagggaacagagaaactgacgataacatattcatcgtccatgatgtgggaaatcaatggtccggaatccgtgctagtcaacacatatcaatggatcatcagaaattgggagactgtgaagattcaatggtcccaagaccctacgatgttgtacaataagatggaatttgagcccttccaatccttggtgcccaaggctgccagaggccagtatagtggatttgtgaggacattgttccagcagatgcgtgatgtgctgggaacatttgatactgtccaaataataaagctcctgccttttgctgcagccccaccggaacagagtaggatgcagttttcctctctgactgtgaacgtaagaggttcaggaatgagaatacttgtgagaggcaactcccctgtgttcaactataacaaggccaccaagagactcacagttcttggaaaggatgcaggtgccttgacagaagatccagatgagggaacagcaggagtagagtctgcagtattaagaggatttctaattctgggcaaagaggacaaaag-atatggaccagcattgagcatcaacgaactgagcaatcttgcgaaaggggaaaaggctaatgtgttgatagggcaaggagacgtggtgttggtaatgaaacggaaacgggactctagcatacttactgacagccagacagcgaccaaaagaattcggatggccatcaattag
EPI3630540              atggagagaataaaagaactgagagatctaatgtcacagtctcgcactcgcgagatactaaccaaaaccactgttgaccacatggccataatcaagaagtacacatcaggaagacaagaaaagaaccctgcactcagaatgaaatggatgatggcaatgaaatatccaatcgcagcagacaagcgaataatggaaatgatccctgaaaggaatgaacaaggacaaaccctctggagcaaaacaaatgatgccggatcagatcgagtgatggtatcacccctggctgtgacatggtggaataggaatggaccaacaacaagtacaattcactatccaaaggtatacaaaacttattttgaaaaagttgaaaggttgaaacacgggacctttggccctgtacacttcagaaaccaaattaagataagacggagggtcgacataaacccgggccatgctgacctcagcgccaaagaggcgcaggacgtaatcatggaagttgtctttccaaatgaagtgggagcgagaatactgacgtcggaatcacaattgacaataacaaaggaaaagaaagaagaactccaggactgcaaaatcgcccctctgatggttgcatacatgctagaaagagaactggtccgcaagacaaggttcctcccagttgctggtggaacaagcagtgtctacattgaggtgctgcatttgacccagggaacatgctgggagcagatgtatactccaggaggagaagtgagaaacgatgatgtagaccagagcttgatcattgctgccaggaatatagtaagaagagcaacagtgtcagcagacccattagcatctctattggagatgtgccacagcacacaaattggaggaataaggatggtagacattcttcggcaaaatccaacggaagaacaagccgtggacatatgcaaggcagcaatgggcttgaggattagctcatcgttcagctttggtggattcacttttaaaagaacaagtggatcatcaatcaaaagggaagaagaggtgcttacgggcaaccttcaaacattgaaaataagagtacatgaggggtatgaagggttcactatggttggaagaagagcaacggccattctcaggaaagcaaccagaaggctgattcagctaatagtaagtggaagggacgaacagtcaattgctgaagcaataatcgtggccatggtattctcacaagaggactgcatgataaaggcagttcgaggtgatctgaactttgtcaacagggcgaatcagcggctgaatccaatgcatcagctcttgagacacttccaaaagaatgcaaaagtgcttttccaaaattggggaattgagcccattgacaatgtgatgggaatgatcgggatattacctgacatgactccaagtactgagatgtcactgaggggaataagagtcagtaagatgggagtagatgaatactccagtacagagcgggtaatagtaagcatcgaccgatttttaagagttcgagaccaacgggggaacgtactactgtcacccgaagaagtcagcgagacacaaggaacagagaaattgacaatcacttattcgtcatcaatgatgtgggagatcaatggtcctgagtcggtgttggtcaatacttatcagtggataatcagaaactgggaaacagtaaaaattcaatggtcacaagatcccacaatgttgtataataagatggagttcgagccattccagtctctggtccctaaggcagccaggggtcaatacagtgggttcgtgaggacactatttcagcaaatgcgagatgtgcttggaacatttgacactgttcagataataaaacttctcccctttgctgctgccccaccggaacaaagtagactgcaattctcctctctgactgtgaatgtgagaggatcaggaatgagaatactgataagaggcaattctccagtgttcaattacaacaaggccaccaagaggctcacagttctcgggagagatgcaggtgcattggccgaagatccagatgaaggcacagctggagtggagtctgctgttttaagaggattcctcattttgggcaaagaagacaagag-atatggcccagcactgagcatcaatgagctgagcaatttggcaaagggagagaaggctaatgtgctaattggacaaggagacgtggtgttggtgatgaaacggaaacgggactctagcatacttactgacagccagacagcgaccaaaagaattcggatggccatcaattag
EPI2622934              atggagagaataaaagaactaagagatttaatgtcgcagtctcgcactcgcgagatactgacaaaaaccactgtggaccatatggccataataaagaaatacacatcaggaagacaggagaagaaccctgccctcaggatgaagtggatgatggcaatgaaatatcctattacagcagacaaaagaataatggagatgatccctgaaaggaatgagcaaagtcagactctctggagcaaaacaaatgacgctggatcagacagagtgatggtgtcacctctggctgtgacatggtggaatagaaatgggccaacaacaagtacagtccattacccaaaggtttacaaaacctactttgaaaaagtggaaagattgaaacatggaacctttggccctgttcactttcgaaatcaggttaagatacgccgcagggttgacataaacccgggtcatgcagatctcagtgccaaagaagcacaggatgtcatcatggaagtcgttttcccaaatgaagttggagccaggatattgacatcagaatcacaattaacaataacaaaggaaaagaaggaggaacttcaggactgtaagattgctcctttgatggtggcatacatgttggagagagaactggttcgaaaaaccagatttttaccagtagctggcggaacaagcagcgtttatatcgaagtattgcatttgactcaagggacctgctgggaacaaatgtacacaccggga--ggaagtgagaaatgatgatattgatcagagtttgatcattgctgctagaaatatcgttaggagagcaacagtatcagcagacccattggcttcgctcttggaaatgtgccacagtacacaaattggtggaataaggatggtagacattcttagacagaacccaacagaagagcaagccgtggatatatgcaaagcagcaatgggtttaagaatcagttcatccttcagctttggaggtttcactttcaaaagaacaagtggatcgtctgtcaaaagagaagaagaagtgctcacaggcaacctccaaacactgaaaataagagtacatgaaggatatgaggaattcacaatggttggacggagagctacagccattttaaggaaagcaaccagaaggttgatccaattaatagtgagtggaagagacgagcagtcaatcgctgaagcaatcatagtggcaatggttttctcacaagaggactgcatgataaaagcagtacgaggtgatctgaactttgttaatagagcaaatcagcgactaaatcctatgcatcaacttctgaggcatttccaaaaggatgcaaaggtgctgtttcaaaact-gggggttgaaccaattgacaatgtaatggggatgattggaatactgcctgacatgacccccagcacggagatgtcactgagaggagtgagagtcagcaaaatgggagtggatgaatattccagtactgagagagtggtcgtgagcattgatcgtttcttgagagtccgagatcaaagaggaaacgtgctcctgtctcctgaggaagttagtgaaacacagggaacagagaaactaacgataacatattcatcgtccatgatgtgggaaatcaatggtccggaatccgtgctagtcaacacatatcaatggatcatcagaaattgggagactgtgaagattcaatggtcccaagaccctacgatgttgtacaacaagatggaatttgagcccttccaatccttggtgcccaaggctgccagaggccagtatagtggatttgtgaggacattgttccagcagatgcgtgatgtgctgggaacatttgatactgtccaaataataaagctcctgccttttgctgcagccccaccggaacagagtaggatgcagttttcctctctgactgtgaacgtaagaggttcaggaatgagaatactcgtgagaggcaactcccctgtgttcaactataacaaggccaccaagagactcacagttcttggaaaggatgcaggtgccttgacagaagatccagatgagggaacagcaagagtagagtctgcagtattaagaggatttctaattctgggcagagaggacaaaag-atatggaccagcattgagcatcaacgaactgagcaatcttgcgaaaggggaaaaggctaatgtgttgatagggcagggagacgtagtgttggtaatgaaacggaaacgggactctagcatacttactgacagccagacagcgaccaaaagaattcggatggccatcaattag
EPI3311686              atggagagaataaaagaactaagagatctaatgtcacagtctcgcactcgcgagatactcaccaaaaccactgtggaccacatggctataatcaaaaaatacacatcaggaaggcaagagaagaaccccgcactcaggatgaaatggatgatggcaatgaaatatccaatcacagcagacaagagaataatggaaatgattcctgaaagaaatgaacaaggacaaaccctctggagcaaaacgaacgatgctgggtcagatcgagtgatggtatcacctctggctgtgacatggtggaataggaatgggccaacaacaagtacggtccactacccaaaggtatacaaaacttatttcgaaaaagttgaaaggttgaaacacgggacctttggccctgtccacttcagaaatcaagttaagataagacggagggtcgacataaacccaggccatgcagacctcagtgccaaagaggcgcaggatgtcatcatggaagttgtcttcccaaatgaagtgggagcgagaatactaacatcggagtcacaactgacgataacaaaggagaagaaggaagaactccaggactgcaaaatcgcccctctgatggtcgcatacatgctagaaagggagttagtccgcaagacgaggttcctcccagtggctggtggaacaagcagtgtctatattgaggtgctgcatttaacccaggggacatgctgggagcagatgtacactccaggaggagaagtgagaaatgatgatgtagaccagagtttgattatcgctgccaggaacatagtaagaagagcaacagtatcagcagacccactagcatccctactggagatgtgccacagcacacaaattgggggaattaggatggtcgacatccttcggcaaaatccaacagaggaacaagccgtggacatatgcaaggcagcaatgggcttgaggattagctcatctttcagctttggtggattcacttttaaaagaacaagtggatcatcagtcaaaagagaagaagaagtgcttacgggcaaccttcaaacattgaaaataagagtacatgaggggtatgaagagttcacaatggttggaagaagagcaacggctattctcaggaaggcaaccagaaggttgatccagctaatagtaagtgggagagacgagcagtcaattgcagaagcaataattgtggccatggtattctcacaagaagactgcatgatcaaggcagttcgaggtgatctgaattttgtcaatagggcgaaccagcggctgaatccaatgcatcaactcttgagacacttccaaaaggatgctaaagtgcttttccaaaactggggaattgaacccattgacaatgtaatggggatgatcgggatattgcccgacatgaccccaagcactgatgtgtcactgagggggataagagtcagtaaaatgggggtagatgaatactccagtacagagagggtggtggtaagcatcgaccgatttttacgagttagggaccaacgagggaacgtactattgtcacctgaagaagtcagcgagacacaaggaacagagaaattgacaatcacttattcgtcgtcaatgatgtgggagatcaatggacctgagtcggtgttggtcaacacttatcagtggatcatcagaaactgggaaaatgtgaaaattcaatggtcacaggatcccacaatgttatataataagatggaattcgagccattccagtctctggtgcctaaagcagccagaggtcaatacagtggattcgtgaggacactattccagcagatgcgagatgtgctcggaacatttgacaccgttcaaataataaaactcctcccctttgctgctgccccaccagaacaaagtagaatgcaattctcatccctgactgtaaatgtgagaggatcaggaatgagaatacttgtaagaggcaattccccagtgttcaattacaacaaggccaccaagaggctcacagttctcgggaaagatgcaggtgcattgaccgaagatccagatgaaggcacagctggagtagagtctgctgttttacgaggattcctcattttgggcaaagaagacaagag-gtatggaccagcattgagcatcaatgagctgagcaatcttgcaaagggagagaaggctaacgtgttaattgggcaaggagacgtggtgttggtaatgaaacggaaacgggactctagcatacttaccgacagccagacagcgaccaaaaggattcggatggccatcaattag
EPI2651821              atggagagaataaaagaactaagagatttaatgtcgcagtctcgcactcgcgagatactgacaaaaaccactgtggaccatatggccataataaagaaatacacatcaggaagacaggagaagaaccctgccctcaggatgaagtggatgatggcaatgaaatatcctattacagcagacaaaagaataatggagatgatccctgaaaggaatgagcaaggtcagactctctggagcaaaacaaatgacgctgggtcagacagagtgatggtgtcacctctggctgtgacatggtggaatagaaatgggccaacaacaagtacagtccattacccaaaggtttacaaaacctactttgaaaaagtggaaagattgaaacatggaacctttggccctgttcactttcgaaatcaggttaagatacgccgcagggttgacataaacccgggtcatgcagatctcagtgccaaagaagcacaggatgtcatcatggaagtcgttttcccaaatgaagttggagccaggatattgacatcagaatcacaattaacaataacaaaggaaaagaaggaggaacttcaggactgtaagattgctcctttgatggtggcatacatgttggagagagaactggttcgaaaaaccagatttttaccagtagctggcggaacaagcagcgtttatatcgaagtattacatttgactcaagggacctgctgggaacaaatgtacacaccgggaggggaagtgagaaatgatgatattgatcagagtttgatcattgctgctagaaatatcgttaggagagcaacagtatcagcagacccattggcttcgctcttggaaatgtgccacagtacacaaattggcggaataaggatggtagacattcttagacagaacccaacagaagagcaagccgtggatatatgcaaagcagcaatgggtttgagaatcagttcatccttcagctttggaggtttcactttcaaaagaacaagtggatcgtctgtcaaaagagaagaagaagtgctcacaggcaacctccaaacactgaaaataagagtacatgaaggatatgaggaattcacaatggttggacggagagctacagccattttaaggaaagcaaccagaaggctgatccaattaatagtgagtggaagagacgagcagtcaatcgctgaagcaatcatagtggcaatggttttctcacaagaggactgcatgataaaagcagtacgaggtgatctgaactttgttaatagagcaaatcagcgactaaatcctatgcatcaacttctgaggcatttccaaaaggatgcaaaggtactgtttcaaaactggggggttgaaccaattgacaatgtaatggggatgattggaatactgcctgacatgacccccagcacggagatgtcactgagaggagtgagagtcagcaaaatgggagtggatgaatattccagtactgagagagtggtcgtgagcattgatcgtttcttgagagtccgagatcaaagaggaaacgtgctcctgtctcctgaggaagttagtgaaacacagggaacagagaaactaacgataacatattcgtcgtccatgatgtgggaaatcaatggcccggaatccgtgctagtcaacacatatcaatggatcatcagaaattgggagactgtgaagattcaatggtcccaagaccctacgatgttgtacaacaagatggaatttgagccattccagtccttggtgcccaaggctgccagaggccagtatagtggatttgtgaggacattgttccagcagatgcgtgatgtgttgggaacatttgatactgtccaaataataaagctcatgccttttgctgcagccccaccggaacagagtaggatgcagttttcctctctgactgtgaacgtaagaggttcaggaatgagaatactcgtgagaggcaactcccctgtgttcaactataacaaggccaccaagagactcacagttcttggaaaggatgcaggtgccttgacagaagatccagatgagggaacagcaagagtagagtctgcagtattaagaggatttctaattctgggcagagaggacaaaag-atatggaccagcattgagcatcaacgaactgagcaatcttgcgaaaggggaaaaggctaatgtgttgatagggcaaggagacgtagtgttggtaatgaaacggaaacgggactctagcatacttactgacagccagacagctaccaaaagaattcggatggccatcaattag
EPI2263535              atggagagaataaaagaactaagagatctaatgtcacagtctcgcactcgcgagatactgaccaaaaccactgttgaccacatggccataatcaaaaagtacacatcgggaaggcaagagaagaaccccgcactcagaatgaaatggatgatggcaatgaaatatccaattacagcagataagcgaataatggaaatgatccctgagaggaatgaacaagggcaaactctctggagcaaaacaaacgatgccggatcagaccgagtgatggtatcacccctggctgtgacatggtggaacaggaacggaccaacaacaagtacagttcactacccaaaggtatataaaacttatttcgaaaaagttgaaaggttgaaacacgggacctttggccctgtgcacttcagaaaccaagttaagataagacggagggtcgatataaacccgggccatgctgacctcagtgccaaagaggcgcaggatgtaatcatggaagtcgtcttcccaaatgaagtgggagcaaggatattgacgtcggagtcacaactgacgataacaaaggagaaaaaggaagaactccaggactgcaaaatcgctcctctgatggttgcatacatgctagaaagagagttggttcgcaagacgaggtttctcccagttgctggtgggacaagcagtgtctacattgaggtgctgcatttgactcaggggacatgctgggagcagatgtacactccgggaggagaagtgaggaacgatgatgtagaccaaagcttgatcattgctgccaggaatatagtaagaagagcaacagtatcagcagatccattagcatctctattggagatgtgtcacagcacacaaattgggggaataagaatggtagacatccttcggcaaaatccaacagaggaacaagccgtggatatatgcaaggcagcaatgggcttgaggattagctcatctttcagctttggtggattcacttttaaaagaacaagtggatcgtcagtcaaaaaagaagaagaagtgctaacaggcaaccttcaaacattgaaaataagagtacatgaggggtatgaagagttcacaatggttgggagaagagcaacggccattctcaggaaagcaaccagaaggctgatccagctaatagtaagtgggagagacgagcagtcaattgctgaagcaataattgtggccatggtattctcacaagaggactgcatgattaaagcagttagaggtgacctgaattttgtcaatagggcgaaccagcgactaaacccaatgcatcaactcttgagacatttccaaaaggatgcaaaggtgcttttccaaaattggggaattgaacccattgacaatgtgatgggaatgatcggggtaatgcccgacatgaccccaagtactgagatgtcgctgaggggaataagagtcagtaagatgggagtagatgaatactcaagtacagagcgagtagtagtaagcatcgaccggtttttaagagttcgagaccaacgggggaacgtactattatcacccgaagaggtcagtgagacacaaggaacggagaaactgacaatcacttattcatcatcaatgatgtgggagatcaatggtcctgagtcggtgttggtcaatacttatcagtggataattagaaactgggaaactgtaaaaattcaatggtcacaggatcccacaatgttgtataataagatggaattcgagccattccagtctctagtccctaaggcagccagaggtcaatacagtgggtttgtgagaacactattccagcaaatgcgagatgtgcttggaacatttgacactgttcagataataaaactcctcccctttgctgccgccccaccggaacaaagtaggatgcagttctcctccctgactgtgaatgtaagaggatcaggaatgaggatactggtaagaggcaattcatcagtgttcaattacaacaaggccaccaagaggctcacagttctcgggaaagatgcaggtgcattgaccgaagacccagatgaaggcacagctggagtggagtctgctgttttaagaggattcctcattttgggcaaagaagacaagag-atatggcccagcattgagcatcaatgagctgagcaatcttgcaaagggagagaaggctaatgtgctaattgggcaaggagacgtagtgttggtgatgaaacggaaacgggactctagcatacttactgacagccagacagcgaccaaaagaattcggatggccatcaattag
EPI2742896              atggagagaataaaagaactaagagatttgatgtcacagtctcgcacccgcgagatactgacaaaaaccactgtggaccatatggccataataaagaaatacacatcaggaagacaggagaagaaccctgctcttaggatgaaatggatgatggcaatgaaatatccaattacagcagacaaaagaataatggagatgatccctgaaagaaatgagcaaggccaaactctctggagcaaaacaaatgatgctggatcagacagaatgatggtgtcacccctggctgtgacgtggtggaatagaaatgggccaacgacaagcacagttcattatccaaaggtttacaaaacctactttgaaaaagttgaaaggttgaaacatggaacctttggtcctgttcactttcgaaatcaggtcaaaatacgccgcagggtcgacataaatccgggccatgcagatctcagtgctaaagaagcacaagatgtcataatggaggtcgttttcccaaacgaagttggagccaggatattgacatcagagtcacaattaacaataacaaaggaaaagaaagaggagcttcaagactgtaagattgctcctttaatggtggcatacatgttggagagggaactggttcgcaaaacccgattcctaccagtagctggcggaacaagcagcgtatacatcgaggtgttgcatttgactcaagggacctgttgggaacaaatgtacacaccaggaggagaagtgagaaatgatgatgtagatcaaagtttgattattgctgctagaaatattgttaggagagcaacagtatcagcagacccattggcttcgcttctggagatgtgccatagtacacaaattggcggaataagaatggttgacatccttagacaaaacccaacagaggagcaagctgtggatatatgcaaagcagcgatgggtctaagaatcagttcatccttcagttttggaggtttcactttcaaaaggacgaatgggtcatctgtcaaaaaagaagaagaggtgctcacaggcaatctccaaacattgaaaataagagtacacgagggatatgaggaattcacaatggttggacgaagagcaacagccattctaaggaaagcaaccagaaggttgatacaattaatagtgagtgggagggacgagcagtcaatcgctgaagcgatcatagtggcaatggttttctcacaagaagactgcatgataaaagcagtacgaggtgatttgaattttgtcaacagagcaaaccagcgactaaatcctatgcatcaacttctgaggcatttccaaaaggatgcaaaagtgctgtttcagaactggggagttgaacccattgacaatgtcatggggatgatcgggatactgcctgacatgaccccaagcacagagatgtcactgagaggagtgagagtcagtaagatgggagtggatgaatattccagtactgagagggttgtagttagcattgatcgtttcttaagggtccgagatcaaaggggaaatgtactcttatctcccgaggaggtcagtgaaacacaaggaacagagaagctgacgataacatattcatcgtccatgatgtgggaaatcaatggtccagaatcagtactggtcaacacatatcaatggatcattagaaattgggaaactgtgaagattcaatggtcacaagaccctacaatgttatacaataaaatggaatttgagccctttcaatccttggtgcctaaggctgccagaagccagtatagtggattcgtaaggacgctgttccagcagatgcgtgatgtgctggggacatttgacactgttcaaataataaagctcctaccatttgcagcagccccaccagagcagagtagaatgcagttctcttctttaactgtgaacgtaaggggttcaggaatgagaatacttgtgagaggtaattcccctgtgttcaactataacaaggcaaccaagaggctcacagttcttggaaaggatgcaggtgccttgacagaagatccagacgagggaacagcaggagtggaatctgcggtattaagaggatttctgattctgggcaaagaagataggag-atatggcccagcattgagtatcaacgaattgagcaatcttgcgaaaggggagaaagctaatgtgttgatagggcaaggagacgtggtgttggtaatgaaacggaaacgggactctagcatacttactgacagccagacagcgaccaaaagaattcggatggccatcaattag
EPI2540485              atggagagaataaaagaactaagagatttgatgtcacagtctcgcactcgcgagatactgacaaaaaccacggtggaccatatggccataattaagaaatacacatcaggaagacaggagaagaaccctgcccttaggatgaagtggatgatggcaatgaaatacccgattacagcagacaaaagaataatggaaatgatccctgaaagaaatgaacaaggccagactctctggagcaaaacaagtgatgctggatcagacagagtaatggtgtcacctctggctgtgacatggtggaatagaaatggaccgacgacaagtacagtccactatccaaaggtctacaaaacctactttgaaaaagtcgaaaggttgaaacatggaaccttcggtcctgttcactttcggaatcaggttaaaatacgccgcagggttgacataaacccgggccatgcagacctcagtgccaaagaagcacaagatgtcatcatggaggtcgtttttccaaacgaagttggagcaaggatattgacatcagagtcacaattaacaataacaaaagaaaagaaggaggagcttcaggactgcaagatcgcccctttaatggtggcatacatgttggagagagaactggttcgcaaaaccagattcctaccagttgctggcggaacaagcagcgtatatatcgaggtattgcatttgactcaagggacctgctgggaacaaatgtacacaccgggaggggaggtgagaaatgatgatgtcgatcagagtttgattattgctgctagaaacattgttaggagagcaacagtgtcggcagacccgttggcttcgctcttggagatgtgccatagtacacaaattggcgggataagaatggtggacatccttagacagaacccaacagaagagcaagctgtggatatatgcaaagcagcaatgggtttgagaatcagttcatccttcagctttggaggtttcacttttaaaaggacaagtgggtcatctgtcaaaagagaagaagaagtgctcacgggcaacctccaaacactgaaaataagagtacacgaaggatatgaagaattcacaatggttgggcgaagagctacagccattctaaggaaagcaaccagaaggctgatccaattaatagtgagtgggagagacgagcagtcaatcgctgaagcgattatagtggcaatggttttctcacaagaggactgcatgataaaagcagtgcgaggtgatttgaactttgttaacagagcaaatcagcggctaaatcctatgcaccaacttctgagacatttccaaaaggatgcaaaggtgctgtttcaaaattggggaattgaacccattgacaatgtcatgggaatgatcgggatactgcctgacatgacccccagcacagagatgtcactgagaggagtgagagtcagtaaaatgggagtggatgaatattccagtactgagagagtggtcgtaagtattgatcgcttcttaagagtccgagaccagaggggaaacgtactcttgtctcctgaagaagttagtgaaacacagggaacagagaaactgacgataacatattcatcgtctatgatgtgggaaatcaatggtccggagtcagtactggtcaacacatatcaatggatcattagaaattgggaaactgtgaagattcagtggtcccaagaccccacaatgttgtacaataagatggagtttgagcccttccaatccttggtgcccaaggctgccagaggccagtacagtggatttgtgaggacgttattccagcagatgcgtgatgtgctggggacatttgacactgtccaaataataaagctcctaccatttgcagcagccccaccggaacagagtaggatgcaattctcttctctgactgtgaatgtaagaggttcaggaatgagaatacttgtgagaggcaactcccctgtgttcaactataacaaagcaaccaagagactcacagttcttggaaaggatgcaggtgcattgacagaagatccagacgagggaacagcaggagtggagtctgcggtgttaagaggattcctaattcttggcaaagaagacaaaag-atatggaccagcattgagcattaacgaattgagcaatcttgcgaaaggggagaaggctaatgtgttgatagggcaaggagacgtggtgttggtaatgaaacggaaacgggactctagcatacttactgacagccagacagcgaccaaaaggattcggatggccatcaattag
OL334664            	atggagagaataaaagaactgagagatctaatgtcacagtctcgcactcgcgagatactaaccaaaaccactgttgaccacatggccataatcaagaagtacacatcaggaaggcaagaaaagaaccctgcactcaggatgaaatggatgatggcaatgaaatacccaatcacagcagacaagcgaataatggaaatgatccctgaaaggaatgaacaaggacaaaccctctggagcaagacaaatgatgctggatcagatagagtgatggtgtcacccctggctgtgacatggtggaataggaatggaccaacaacaagtacagttcactatccaaaggtatacaaaacttattttgaaaaagttgaaaggttgaaacacgggacctttggccctgtacacttcagaaaccaagttaagataagacggagggtcgacataaacccgggccatgctgacctcagtgccaaagaggcgcaggacgtaatcatggaagttgtctttccaaatgaagtaggagcgagaatattgacgtcggagtcacaattgacgataacaaaggaaaagaaggaagaactccaggactgcaaaatcgcccctctgatggttgcatacatgctagaaagagagctggtccgcaagacaaggtttctcccagtggctggtggaacaagcagtgtctacattgaggtgctgcatttgacccaggggacatgctgggagcagatgtatactccaggaggagaagtgagaaacgatgatgtagaccaaagcttaattatcgctgctaggaacatagtaagaagagcaacagtgtcagcagacccattagcatctctattggagatgtgccacagcacacaaattggaggaataaggatggtagacattcttcggcaaaatccaacagaggaacaagccgtggacatatgcaaggcggcaatgggcttgaggattagctcatctttcagctttggtggattcacttttaaaagaacaagtgggtcatcagtcaaaagggaagaagaggtgcttacgggcaatcttcaaacattgaaaataagagtgcatgaggggtatgaagagttcactatggttggaagaagagcaacggccattctaaggaaagcaaccagaagactgatccagctaatagtaagtggaagggacgaacagtcaattgctgaagcaataattgtggccatggtattctcacaagaggattgcatgataaaggcagttcgaggtgacctgaattttgtcaatagggcgaatcagcggctgaatccaatgcatcagctcttgagacacttccaaaaggatgcaaaagtgcttttccaaaattggggaattgagcccattgacaatgtgatgggaatgatcgggatattgcctgacatgactccaagtaccgaaatgtctctgaggggaataagagtcagtaagatgggagtagatgaatactccagtacagagcgggtagtagtaagcatcgaccgatttttaagagtccgagaccaacgggggaatgtactactgtcacccgaagaggtcagcgagacacaaggaacagagaaactgacaatcacttactcgtcatcaatgatgtgggagatcaatggtcctgagtcggtgttggtcaatacctatcagtggataatcagaaactgggaaactgtaaaaattcaatggtcacaagatcccacaatgttgtataataagatggagttcgagccattccagtctctggtccctaaggcagccaggggtcaatacagtgggttcgtgaggacactatttcagcaaatgcgagatgtacttggaacatttgacactgttcagataataaaacttctcccctttgccgctgctccaccggaacaaagtagaatgcaattctcctccctgaccgtgaatgtgagaggatcaggaatgagaatactggtaagaggcaattctccagtgttcaattacaacaaggccaccaagaggctcacagttctcgggaaagacgcaggtgcattgaccgaagacccagatgaaggcacagctggagtggagtctgctgttttaagaggattcctcattttgggcaaagaagacaagag-atatggcccagcactgagcatcaatgagttgagcaatcttgcaaagggagagaaggctaatgtgctaattgggcaaggagacgtggtgttggtgatgaaacggaaacgggactctagcatacttactgacagccagacagcgaccaaaagaattcgaatggccatcaattag
EPI2705706              atggagagaataaaagaactaagagatctaatgtcacagtctcgcactcgcgagatactcaccaaaaccactgtggaccacatggccataatcaaaaaatacacatcggggaggcaagagaagaaccccgcactcaggatgaaatggatgatggcaatgaaatatccaatcacagcagacaagagaataatggaaatgattcctgaaagaaatgaacaaggacaaaccctctggagcaaaacgaacgatgctgggtcagaccgagtgatggtatcacctctggctgtgacatggtggaataggaatggaccaacaacaagtacggtccactacccaaaggtatacaaaacttatttcgaaaaagttgaaaggttgaaacacgggacctttggccctgtccatttcagaaatcaagttaagataagacggagggtcgacataaacccaggtcatgcagacctcagtgccaaagaggcgcaggatgtaatcatggaagttgtcttcccaaatgaagtgggagcgagaatactaacatcggagtcacaactgacgataacaaaggagaagaaggaagaactccaggactgcaaaatcgcccctctgatggtcgcatacatgctagaaagagagttagtccgcaagacgaggttcctcccagtggctggtggaacaagcagtgtctatattgaggtgctgcatttaacccaagggacatgctgggagcagatgtacactccaggaggagaagtgagaaatgatgatgtagaccaaagtttgattatcgctgccaggaacatagtaagaagagcaacagtatcagcagacccactagcatctctactggagatgtgccacagcacacagattgggggaattaggatggtcgacatccttcggcaaaatccaacagaggaacaagccgtggacatatgcaaggcagcaatgggcttgaggattagctcatctttcagttttggtggattcacttttaaaagaacaagtggatcatcagtcaaaagagaagaagaagtgcttacgggcaacctccaaacattgaaaataagagtacatgaggggtatgaagagttcacaatggttggaagaagagcaacggctattctcaggaaggcaaccagaaggttgatccagctaatagtaagtgggagagacgagcagtcaattgctgaagcaataattgttgccatggtattctcacaagaagactgcatgatcaaggcagttcgaggtgatctgaattttgtcaatagggcaaaccagcggctgaatccaatgcatcaactcttgagacacttccaaaaggatgctaaagtgcttttccaaaattggggaattgaaaccattgacaatgtgatggggatgatcgggatattgcccgatatgaccccaagcactgaggtgtcactgagggggataagagtcagtaaaatgggggtagatgagtactccagcacagagagggtggtggtgagcatcgaccgatttttaagagttagggaccaacgagggaacgtactattgtcacctgaagaagtcagcgagacacaaggaacagagaaattgacaatcacttattcgtcatcaatgatgtgggagatcaatggacctgagtcggtgttggtcaacacttatcagtggatcatcagaaactgggaaactgtgaaaattcaatggtcacaggatcccacaatgttatataataagatggaattcgagccattccagtctctggtacctaaagcagccagaggtcaatacagtggattcgtgaggacactattccagcagatgcgagatgtgctcggaacatttgacactgttcaaataataaaactcctcccctttgctgctgccccaccagaacaaagtagaatgcaattctcctccctgactgtaaatgtgagaggatcaggaatgagaatactggtaagaggcaattccccagtgttcaattacaacaaggccaataagaggctcacagttctcgggaaagatgcaggtgcattgaccgaagatccagatgaaggcacagccggagtagagtctgctgttttacgaggattcctcattttgggcaaagaagacaagag-atatggcccagcattgagcatcaatgagctgagcaatcttgcaaagggagagaaggctaatgtgttaattgggcaaggagacgtggtgttggtaatgaaacggaaacgggactctagcatacttactgacagccagacagcgaccaaaaggattcggatggccatcaattag
EPI2789003              atggagagaataaaagaactaagagatttgatgtcgcagtcccgcactcgcgagatactgacaaaaaccactgtggaccatatggccataattaagaaatacacatcaggaagacaggagaagaatcctgctctcaggatgaaatggatgatggcaatgaaatatccgattacagcagataaaagaataatggaaatgatccccgaaagaaacgaacaaggtcagactctctggagcaaaacaaatgatgctggatcagacagagtgatggtgtcacctctggctgtgacatggtggaatagaaatgggccaacgacaagtacagtccactatctgaaggtctacaaaacctactttgaaaaagtcgaaaggttgaaacatggaaccttcggtcctgttcactttcgaaatcaggttaaaatacgccgcagggtcgacataaacccgggccatgcagatctcagtgccaaagaagcacaagatgtcatcatggaggtcgttttcccaaacgaagttggagccaggatattgacatcagagtcacaattaacaataacaaaggaaaagaaggatgagcttcaggactgtaaaatcgcccctttgatggtggcatacatgttggaaagagaactggttcgcaaaaccagattcctaccagtagctggcggaacaagcagcgtatatatcgaggtattgcatttgactcaaggaacctgctgggaacaaatgtatacaccggagggggaggtaagaaatgatgatgtcgatcagagtttgatcattgctgctagaaatattgttagaagagcaacagtatcagcagacccgttggcttcgctcttggagatgtgccatagtacacaaattggcgggataaggatggtggatattcttagacagaacccaacagaagagcaagctgtggatatatgcaaagcagcaatgggattgagaatcagctcatcctttagctttggaggattcactttcaaaagaacaagtgggtcatctgtcaaaagagaagaagaagtgctcacaggcaaccttcaaacattgaaaataaaagtacatgaagggtatgaagaattcacaatggttgggcgaagggctacagccattctaaggaaagcaaccagaaggctgatccaattaatagtgagtgggagagatgagcagtcaatcgctgaagcaattatagtggcaatggttttctcacaagaggattgcatgataaaagcagtacgaggtgatttgaattttgttaacagagcaaatcagcggctaaatcctatgcatcaacttctgaggcatttccaaaaggatgcaaaggtgctgtttcaaaattggggaattgaaccaattgacaatgtcatggggatgatcggaatattgcctgacatgacccccagcacagagatgtcactgaaaggagtaagagtaagtaaaatgggagtggacgaatattccagcactgagagagtggtcgtgagcattgatcgtttcttgagagtccgagatcagaggggaaacgtactcttgtctcctgaggaagttagtgagacacagggaacagagaaattgacgataacatattcatcgtctatgatgtgggaaatcaatggtccggaatcagtgctagtcaacacataccaatggatcataagagattgggaaactgtgaaaattcaatggtcccaagaccctacaatgttgtacaataagatggagtttgagcccttccaatccttggtgcccaaggctgccagaggccagtatagtggatttgtgaggacgttattccaacaaatgcgcgatgtgctggggacatttgacactgtccaaataataaagctcctaccatttgccgcagccccaccggaacagagtaggatgcagttctcttctctgactgtgaatgtaagaggttcaggaatgagaatccttgtgagaggcaactcccctgtattcaattataacaaggcaaccaagagactcacagtccttggaaaggatgcaggtgcattgacagaagatccagatgagggaacagcaggagtggaatctgcggtattaagaggatttctaattctgggcaaagaagacaaaag-atacggaccagcattgagcatcaacgaattgagcaatcttgcaaaaggggagaaggctaatgtgttgatagggcaaggagacgtggtgttggtaatgaaacggaaacgggactctagcatacttactgacagccagacagcgaccaaaaggattcggatggccatcaattag
EPI3139907              atggagagaataaaagaactaagagatttaatgtcgcagtctcgcacccgcgagatactgacaaaaaccactgtggaccatatggccataataaagaagtacacatcaggaagacaggagaagaaccctgccctcaggatgaagtggatgatggcaatgaaatatcctattacagcagacagaagaataatggagataatccctgaaaggaatgagcagggtcagactctctggagcaaaacaaatgacgccggatcagacagagtgatggtgtcacctctggctgtgacatggtggaatagaaatgggccaacgacaagtacagtccattacccaaaggtttacaaaacctactttgaaaaagtggaaagattgaaacatggaacctttggccctgttcactttcgaaatcaggttaagatacgccgcagggttgacataaacccgggtcatgcagatctcagtgccaaagaagcacaggatgtcatcatggaagtcgttttcccaaatgaggttggagccaggatattgacatcagaatcacaattaacaataacaaaggaaaagaaggaggaacttcaggactgtaagattgctcctttgatggtggcatacatgttggagagagaactggttcgaaaaaccagatttttaccagtagctggcggaacaagcagcgtatatgtcgaagtattgcatttgacccaaggaacctgctgggaacaaatgtacacaccgggaggggaagtgagaaatgatgatgttgatcagagtttgatcattgctgctagaaatatcgttaggagagcaacagtatcagcagacccattggcttcgctcttggagatgtgtcacagtacacaaattggcgggataaggatggtagacattcttagacagaacccaacagaagagcaagccgtggatatatgcaaagcagcaatgggtttaagaatcagttcatccttcagctttggaggtttcactttcaaaagaacaagtggatcgtctgtcaaaagagaagaagaagtgctcacaggcaacctccaaacactgaaaataagagtacatgaaggatatgaggaattcacaatggttggacggagagctacagccattttaaggaaagcaaccagaaggctgatccaattaatagtgagtggaagagacgagcagtcaatcgctgaagcaatcatagtggcaatggttttctcacaagaggactgcatgataaaagcagtgcgaggtgatctgaactttgttaatagagcaaatcagcgactaaatcctatgcatcaacttctgaggcatttccaaaaggatgcaaaggtgctgtttcaaaactggggggttgaaccaattgacaatgtaatggggatgattggaatactgcctgacatgacccccagcacggagatgtcactgagaggagtgagagtcagcaaaatgggagtggatgaatattccagtactgagagagtggtcgtgagcattgatcgtttcttgagagtccgagatcaaagaggaaatgtgctcctgtctcctgaggaagttagtgaaacacagggaacagagaaactgacgataacatattcatcgtccatgatgtgggaaatcaatggtccggaatccgtgctagtcaacacatatcaatggatcatcagaaattgggagactgtgaagattcaatggtcccaagaccctacgatgttgtacaacaagatggagtttgagcccttccaatccttggtgcccaaggctgccagaggccagtatagtggatttgtgaggacattgttccagcagatgcgtgatgtgctgggaacatttgatactgtccaaataataaagctcctgccttttgctgcagccccaccggaacagagtaggatgcagttttcctctctgactgtgaacgtaagaggttcaggaatgagaatacttgtgagaggcaactcccctgtgttcaactataacaaggccaccaagagactcacagttcttggaaaggatgcaggtgccttgacagaagacccaaatgagggaacagcaggagtagagtctgcagtattaagaggatttttaattctgggcaaagaggacaaaag-atatggaccagcattgagcatcaacgaactaagcaatcttgcgaaaggggaaaaggctaatgtgttgatagggcaaggagacgtggtgttggtaatgaaacggaaacgggactctagcatacttactgacagccagacagcgaccaaaagaattcggatggccatcaattaa
EPI3555235              atggagagaataaaagaactaagagatctaatgtcacagtctcgcactcgcgagatactgaccaaaaccactgttgaccacatggccataatcaaaaagtacacatcgggaaggcaagagaagaaccccgcactcagaatgaaatggatgatggcaatgaaatatccaattacagcagataagcgaataatggaaatgatccctgagaggaatgaacaagggcaaactctctggagcaaaacaaacgatgccggatcagaccgagtgatgatatcacccctggctgtgacatggtggaacaggaacggaccaacaacaagtacagttcactacccaaaggtatataaaacttatttcgaaaaagttgaaaggttgaaacacgggacctttggccctgtgcacttcagaaaccaagttaagataagacggagggtcgatataaacccgggccatgctgacttcagtgccaaagaggcgcaggatgtaatcatggaagtcgtcttcccaaatgaagtgggagcaaggatattgacgtcggagtcacaactgacgataacaaaggagaaaaaggaagaactccaggactgcaaaatcgctcctctgatggttgcatacatgctagaaagagagttggttcgcaagacgaggtttctcccagttgctggtgggacaagcagtgtctacattgaggtgctgcatttgacccaggggacatgctgggagcagatgtacactccgggaggagaagtgaggaacgatgatgtagaccaaagcttgatcattgctgccaggaatatagtaagaagagcaacagtatcagcagatccattagcatctctattggagatgtgtcacagcacacaaattgggggaataaggatggtagacatccttcggcaaaatccaacagaggaacaagccgtggatatatgcaaggcagcaatgggcttgaggattagctcatctttcagctttggtggattcacttttaaaagaacaagtggatcgtcagtcaaaaaagaagaagaagtgctaacaggcaaccttcaaacattgaaaataagagtacatgaggggtatgaagagttcacaatggttgggagaagagcaacggccattctcaggaaagcaaccagaaggctgatccagctaattgtaagtgggagagacgagcagtcaattgctgaagcaataattgtggccatggtattctcacaagaggactgcatgattaaagcagttagaggtgacctgaattttgtcaatagggcgaaccagcgactaaacccaatgcatcaactcttgaggcatttccaaaaggatgcaaaagtgcttttccaaaattggggaattgaacccattgacaatgtgatgggaatgatcggggtaatgcccgacatgaccccaagtactgagatgtcgctgaggggaataagagtcagtaagatgggagtagatgaatactcaagtacagagcgagtaatagtaagcatcgaccggtttttaagagttcgagaccaacgggggaacgtactattatcacccgaagaggtcagtgagacacaaggaacggagaaactgacaatcacttattcgtcatcaatgatgtgggagatcaatggtcctgagtcggtgttggtcaatacttatcagtggataattagaaactgggaaactgtaaaaattcaatggtcacaggatcccacaatgttgtataataagatggaattcgagccattccagtctctagtccctaaggcagccagaggtcaatacagtgggtttgtgagaacactattccagcaaatgcgagatgtgcttggaacatttgacactgttcagatagtaaaactcctcccctttgctgccgccccaccggaacaaagtaggatgcagttctcctccctgactgtgaatgtaagaggatcaggaatgaggatactggtaagaggcaattcaccagtgttcaattacaacaaggccaccaagaggctcacagttctcgggaaagatgcaggtgcattgaccgaagatccagatgaaggcacagctggagtggagtctgctgttttaagaggattcctcattttgggcaaagaagacaagag-atatggcccagcattgagcatcaatgagctgagcaatcttgcaaagggagagaaggctaatgtgctaattgggcaaggagacgtagtgttggtgatgaaacggaaacgggactctagcatacttactgacagccagacagcgaccaaaaggattcggatggccatcaattag
EPI2068989              atggagagaataaaagagctaagagatttgatgtcgcagtctcgcactcgcgagatactgacaaaaaccactgtggaccatatggccataatcaagaaatatacatcaggaagacaggagaagaaccctgcacttaggatgaaatggatgatggcaatgaaatacccgattacggcagacaaaaggataatggagatgatccctgaaagaaatgaacaaggccagactctctggagcaaaacaaacgatgctgggtcagacagagtgatggtgtcacctctggctgtgacgtggtggaatagaaatggaccaacaacaagcacagtccattacccaaaggtctataaaacctactttgaaaaggttgaaaggttaaagcatggaaccttcggccccgttcatttccgaaatcaggttaagatacgccgcagagttgacacaaacccaggccatgcagacctcagtgccaaagaagcacaagatgtcatcatggaggtcgtttttccaaatgaagtcggagccagaatattaacatcagaatcacagttaacaataacaaaggaaaagaaggaggaactccaggactgtaagattgcccctttaatggtggcatacatgttggagagagaactggttcgaaaaaccaggttcctgccagtagctggcggaacaagcagtgtatatatcgaggtgttgcacttgactcaaggaacctgctgggaacaaatgtatacgccaggaggggaagtgagaaatgatgacgtcgatcagagtttaattattgctgccagaaatatcgttaggagagcaacagtatcagcagacccattggcttcgctattggagatgtgtcatagtacacaaattggcgggacaaggatggtagacatccttagacagaacccaacagaggagcaagccgtggatatatgcaaagcagcgatgggtctaagaatcagttcatccttcagttttggaggtttcactttcaaaaggacaagcgggtcatctgttaaaagagaagaggaagtgctcaccggcaacctccaaacgttgaaaataagagtgcatgaagggtatgaggagttcacaatggttgggcggagagcaacagccattctaaggaaagcaaccagaaggctgatccaattgatagtaagtggaagagacgagcagtcaatcgcagaagcgatcatagtggcaatggtgttctctcaagaagattgcatgataaaggcagtacgaggtgatttaaattttgtcaatagagcaaatcagcggctcaatcccatgcatcagctcctgaggcatttccaaaaggatgcaaaggtactgttccaaaactggggaattgaacccattgacaatgtcatggggatgataggagtattgcctgatatgacacccagcacagagatgtcactaagaggagtgagggtcagtaaaatgggagtggatgaatattccagtactgagagagtggtcgtgagtattgatcgtttcttgagggtccgagaccagaggggaaacgtactcttgtctcctgaagaggttagtgaaactcagggaacagagaagctaacgataacatactcatcatccatgatgtgggaaattaatggtccggaatcagtgttagttaacacatatcaatggatcatcagaaactgggaaaccgtgaagattcagtggtcccaagatcctacaatgctatacaacaagatggagtttgagccctttcagtccttggtgcctaaagcggccagaggccagtacagtggatttgtaaggactctattccagcagatgcgtgatgtactggggacatttgacactgtccaaataataaagctactcccatttgcagcagccccaccggagcagagtaggatgcagttctcttctctaactgtaaacgtaaggggttcaggaatgagaatacttgtgagaggcaactcccctgtgttcaactataacaaggcaaccaagaggctcacagtccttggaaaggatgctggtgcattgacagaagacccagatgaggggacggcaggagtggagtctgcggtattgagggggttcctaattctgggcaaagaggacaaaag-atatggaccagcgctgagcatcaatgaattgagcaatcttgcgaaaggggagaaggctaatgtgttgatagggcaaggagacgtggtgttggtgatgaaacggaaacgggactctagcatacttactgacagtcagacagcgaccaaaagaattcggatggccatcaattag
EPI2697563              atggagagaataaaagaactaagagatttaatgtcgcagtctcgcactcgcgagatactgacaaaaaccactgtggaccatatggccataataaagaaatacacatcaggaagacaggagaagaaccctgccctcaggatgaagtggatgatggcaatgaaatatcctattacagcagacaaaagaataatggagatgatccctgaaaggaatgagcaaagtcagactctctggagcaaaacaaatgacgctggatcagacagagtgatggtgtcacctctggctgtgacatggtggaatagaaatgggccaacaacaagtacagtccattacccaaaggtttacaaaacctactttgaaaaagtggaaagattgaaacatggaacctttggccctgttcactttcgaaatcaggttaagatacgccgcagggttgacataaacccgggtcatgcagatctcagtgccaaagaagcacaggatgtcatcatggaagtcgttttcccaaatgaagttggagccaggatattgacatcagaatcacaattaacaataacaaaggaaaagaaggaggaacttcaggactgtaagattgctcctttgatggtggcatacatgttggagagagaactggttcgaaaaaccagatttttaccagtagctggcggaacaagcagcgtttatatcgaagtattgcatttgactcaagggacctgctgggaacaaatgtacacaccgggaggggaggtgagaaatgatgatattgatcagagtttgatcattgctgctagaaatatcgttaggagagcaacagtatcagcagacccattggcttcgctcttggaaatgtgccacagtacacaaattggtggaatgaggatggtagacattcttagacagaacccaacagaagagcaagccgtggatatatgcaaagcagcaatgggtttaagaatcagttcatccttcagctttggaggtttcactttcaaaagaacaagtggatcgtctgtcaaaagagaagaagaagtgctcacaggcaacctccaaacactgaaaataagagtacatgaaggatatgaggaattcacaatggttggacggagagctacagccattttaaggaaagcaaccagaaggctgatccaattaatagtgagtggaagagacgagcagtcaatcgctgaagcaatcatagtggcaatggttttctcacaagaggactgcatgataaaagcagtacgaggtgatctgaactttgttaatagagcaaatcagcgactaaatcctatgcatcaacttctgaggcatttccaaaaggatgcaaaggtgctgtttcaaaactggggggttgaaccaattgacaatgtaatggggatgattggaatactgcctgacatgacccccagcacggagatgtcactgagaggagtgagagtcagcaaaatgggagtggatgaatattccagtactgagagagtggtcgtgagcattgatcgtttcttgagagtccgagatcaaagaggaaacgtgctcctgtctcctgaggaagttagtgaaacacagggaacagagaaactaacgataacatattcatcgtccatgatgtgggaaatcaatggtccggaatccgtgctagtcaacacatatcaatggatcatcagaaattgggagactgtgaagattcaatggtcccaagaccctacgatgttgtacaacaagatggaatttgagcccttccaatccttggtgcccaaggctaccagaggccagtatagtggatttgtgaggacattgttccagcagatgcgtgatgtgctgggaacatttgatactgtccaaataataaagctcctgccttttgctgcagccccaccggaacagagtaggatgcagttttcctctctgactgtgaacgtaagaggttcaggaatgagaatactcgtgagaggcaactcccctgtgttcaactataacaaggccaccaagagactcacagttcttggaaaggatgcaggtgccttgacagaagatccagatgagggaacagcaagagtagagtctgcagtattaagaggatttctaattctgggcagagaggacaaaag-atatggaccagcattgagcatcaacgaactgagcaatcttgcgaagggggaaaaggctaatgtgttgatagggcaaggagacgtagtgttggtaatgaaacggaaacgggactctagcatacttactgacagccagacagcgaccaaaagaattcggatggccatcaattag
PQ012192            	atggagagaataaaagaactgagagatctaatgtcacagtctcgcactcgcgagatactaaccaaaaccactgttgaccacatggccataatcaagaagtacacatcaggaagacaagaaaagaaccctgcactcagaatgaaatggatgatggcaatgaaatatccaatcgcagcagacaagcgaataatggaaatgatccctgaaaggaatgaacaaggacaaaccctctggagcaagacaaatgatgccggatcagatcgagtgatggtatcacccctggctgtgacatggtggaataggaatggaccaacaacaagtacaattcactatccaaaggtatacaaaacttattttgaaaaagttgaaaggttgaaacacgggacctttggccctgtacacttcagaaaccaaattaagataagacggagggtcgacataaacccgggccatgctgacctcagcgccaaagaggcgcaggacgtaatcatggaagttgtctttccaaatgaagtgggagcgagaatactgacgtcggaatcacaattgacaataacaaaggaaaagaaagaagaactccaggactgcaaaatcgcccctctgatggttgcatacatgctagaaagagagctggtccgcaagacaaggttcctcccagttgctggtggaacaagcagtgtctacattgaggtgctgcatttgacccagggaacatgctgggagcagatgtatactccaggaggagaagtgagaaacgatgatgtagaccagagcttgatcattgctgccaggaatatagtaagaagagcaacagtgtcagcagacccattagcatctctattggagatgtgccacagcacacaaattggaggaataaggatggtagacattcttcggcaaaatccaacggaggaacaagccgtggacatatgcaaggcagcaatgggcttgaggattagctcatcgttcagctttggtggattcacttttaaaagaacaagtggatcatcagtcaaaagggaagaagaggtgcttacgggcaaccttcaaacattgaaaataagagtacatgaggggtatgaagggttcactatggttggaagaagagcaacggccattctcaggaaagcaaccagaaggctgattcagctaatagtaagtggaagggacgaacagtcaatcgctgaagcaataatcgtggccatggtattctcacaagaggactgcatgataaaggcagtccgaggtgatctgaactttgtcaacagggcgaatcagcggctgaatccaatgcatcagctcttgagacacttccaaaagaatgcaaaagtgcttttccaaaattggggaattgagcccattgacaatgtgatgggaatgatcgggatattgcctgacatgactccaagtactgagatgtcactgaggggaataagagtcagtaagatgggagtagatgaatactccagtacagagcgggtaatagtaagcatcgaccgatttttaagagttcgagaccaacgggggaacgtactactgtcacccgaagaagtcagcgagacacaaggaacagagaaattgacaatcacttattcgtcatcaatgatgtgggagatcaatggtcctgagtcggtgttggtcaatacttatcagtggataatcagaaactgggaaacagtaaaaattcaatggtcacaagatcccacaatgttgtataataagatggagttcgagccattccagtctctggtccctaaggcagccaggggtcaatacagtgggttcgtgaggacactatttcagcaaatgcgagatgtgcttggaacatttgacactgttcagataataaaacttctcccctttgctgctgccccaccggaacaaagtagactgcaattctcctctctgactgtgaatgtgagaggatcaggaatgagaatactgataagaggcaattctccagtgttcaattacaacaaggccaccaagaggctcacagttctcgggaaagatgcaggtgcattggccgaagatccagatgaaggcacagctggagtggagtctgctgttttaagaggattcctcattttgggcaaagaagacaagag-atatggcccagcactgagcatcaatgagctgagcaatttggcaaagggagagaaggctaatgtgctaattgggcaaggagacgtggtgttggtgatgaaacggaaacgggactctagcatacttactgacagccagacagcgaccaaaagaattcggatggccatcaattag
EPI2639784              atggagagaataaaagaactaagagatttaatgtcgcagtctcgcactcgcgagatactgacaaaaaccactgtggaccatatggccataataaagaaatacacaacaggaagacaggagaagaaccctgccctcaggatgaagtggatgatggcaatgaaatatcctattacagcagacaaaagaataatggagatgatccctgaaaggaatgagcaaagtcagactctctggagcaaaacaaatgacgctggatcagacagagtgatggtgtcacctctggctgtgacatggtggaatagaaatgggccaacaacaagtacagtccattacccaaaggtttacaaaacctactttgaaaaagtggaaagattgaaacatggaacctttggccctgttcactttcgaaatcaggttaagatacgccgcagggttgacataaacccgggtcatgcagatctcagtgccaaagaagcacaggatgtcatcatggaagtcgttttcccaaatgaagttggagccaggatattgacatcagaatcacaattaacaataacaaaggaaaagaaggaggaacttcaggactgtaagattgctcctttgatggtggcatacatgttggagagagaactggttcgaaaaaccagatttttaccagtagctggcggaacaagcagcgtttatatcgaagtattgcatttgactcaagggacctgctgggaacaaatgtacacaccgggaggggaagtgagaaatgatgatattgatcagagtttgatcattgctgctagaaatatcgttaggagagcaacagtatcagcagacccattggcttcgctcttggaaatgtgccacagtacacaaattggtggaataaggatggtagacattcttagacagaacccaacagaagagcaagccgtggatatatgcaaagcagcaatgggtttaagaatcagttcatccttcagctttggaggtttcactttcaaaagaacaagtggatcgtctgtcaaaagagaagaagaagtgctcacaggcaacctccaaacactgaaaataagagtacatgaaggatatgaggaattcacaatggttggacggagagctacagccattttaaggaaagcaaccagaaggctgatccaattaatagtgagtggaagagacgagcagtcaatcgctgaagcaatcatagtggcaatggttttctcacaagaggactgcatgataaaagcagtacgaggtgatctgaactttgttaatagagcaaatcagcgactaaatcctatgcatcaacttctgaggcatttccaaaaggatgcaaaggtgctgtttcaaaactggggggttgaaccaattgacaatgtaatggggatgattggaatactgcctgacatgacccccagcacggagatgtcactgagaggagtgagagtcagcaaaatgggagtggatgaatattccagtactgagagagtggtcgtgagcattgatcgtttcttgagagtccgagatcaaagaggaaacgtgctcctgtctcctgaggaagttagtgaaacacagggaacagagaaactaacgataacatattcatcgtccatgatgtgggaaatcaatggtccggaatccgtgctagtcaacacatatcaatggatcatcagaaattgggagactgtgaagattcaatggtcccaagaccctacgatgttgtacaacaagatggaatttgagcccttccaatccttggtgcccaaggctgccagaggccagtatagtggatttgtgaggacattgttccagcagatgcgtgatgtgctgggaacatttgatactgtccaaataataaagctcctgccttttgctgcagccccaccggaacagagtaggatgcagttttcctctctgactgtgaacgtaagaggttcaggaatgagaatactcgtgagaggcaactcccctgtgttcaactataacaaggccaccaagagactcacagttcttggaaaggatgcaggtgccttgacagaagatccagatgagggaacagcaagagtagagtctgcagtactaagaggatttctaattctgggcagagaggacaaaag-atatggaccagcattgagcatcaacgaactgagcaatcttgcgaaaggggaaaaggctaatgtgttgatagggcaaggagacgtagtgttggtaatgaaacggaaacgggactctagcatacttactgacagccagacagcgaccaaaagaattcggatggccatcaattag
EPI2188226              atggagagaataaaagaactaagagatctaatgtcacagtctcgcactcgcgagatactcaccaaaaccactgtggaccacatggccataatcaaaaaatacacatcggggaggcaagagaagaaccccgcactcaggatgaaatggatgatggcaatgaaatatccaatcacagcagacaagagaataatggaaatgattcctgaaagaaatgaacaaggacaaaccctctggagcaaaacgaacgatgctgggtcagaccgagtgatggtatcacctctggctgtgacatggtggaataggaatggaccaacaacaagtacggtccactacccaaaggtatacaaaacttatttcgaaaaagttgaaaggttgaaacacgggacctttggccctgtccatttcagaaatcaagttaagataagacggagggtcgacataaacccaggtcatgcagacctcagtgccaaagaggcgcaggatgtaatcatggaagttgtcttcccaaatgaagtgggagcgagaatactaacatcggagtcacaactgacgataacaaaggagaagaaggaagaactccaggactgcaaaatcgcccctctgatggtcgcatacatgctagaaagagagttagtccgcaagacgaggttcctcccagtggctggtggaacaagcagtgtctatattgaggtgctgcatttaacccaagggacatgctgggagcagatgtacactccaggaggagaagtgagaaatgatgatgtagaccaaagtttgattatcgctgccaggaacatagtaagaagagcaacagtatcagcagacccactagcatctctactggagatgtgccacagcacacagattgggggaattaggatggtcgacatccttcggcaaaatccaacagaggaacaagccgtggacatatgcaaggcagcaatgggcttgaggattagctcatctttcagttttggtggattcacttttaaaagaacaagtggatcatcagtcaaaagagaagaagaagtgcttacgggcaacctccaaacattgaaaataagagtacatgaggggtatgaagagttcacaatggttggaagaagagcaacggctattctcaggaaggcaaccagaaggttgatccagctaatagtaagtgggagagacgagcagtcaattgctgaagcaataattgttgccatggtattctcacaagaagactgcatgatcaaggcagttcgaggtgatctgaattttgtcaatagggcaaaccagcggctgaatccaatgcatcaactcttgagacacttccaaaaggatgctaaagtgcttttccaaaactggggaattgaaaccattgacaatgtgatggggatgatcgggatattgcccgatatgaccccaagcactgaggtgtcactgagggggataagagtcagtaaaatgggggtagatgagtactccagcacagagagggtggtggtgagcatcgaccgatttttaagagttagggaccaacgagggaacgtactattgtcacctgaagaagtcagcgagacacaaggaacagagaaattgacaatcacttattcgtcatcaatgatgtgggagatcaatggacctgagtcggtgttggtcaacacttatcagtggatcatcagaaactgggaaactgtgaaaattcaatggtcacaggatcccacaatgttatataataagatggaattcgagccattccagtctctggtacctaaagcagccagaggtcaatacagtggattcgtgaggacactattccagcagatgcgagatgtgctcggaacatttgacaccgttcaaataataaaactcctcccctttgctgctgccccaccagaacaaagtagaatgcaattctcctccctgactgtaaatgtgagaggatcaggaatgagaatactggtaagaggcaattccccagtgttcaattacaacaaggccaacaagaggctcacagttctcgggaaagatgcaggtgcattgaccgaagatccagatgaaggcacagccggagtagagtctgctgttttacgaggattcctcattttgggcaaagaagacaagag-atatggcccagcattgagcatcaatgagctgagcaatcttgcaaagggagagaaggctaatgtgttaattgggcaaggagacgtggtgttggtaatgaaacggaaacgggactctagcatacttactgacagccagacagcgaccaaaaggattcggatggccatcaattag
EPI3041214              atggagagaataaaagagctaagagatttgatgtcgcagtctcgcactcgcgagatactgacaaaaaccaccgtggaccatatggccataatcaagaaatatacatcaggaagacaggagaagaaccctgcacttaggatgaagtggatgatggcaatgaaatatccgattacagcagacaaaaggataatggagatgatccctgaaagaaacgagcaaggtcagactctttggagcaaaacaaatgatgctggatcggatagagtaatggtgtcacctctggctgtgacgtggtggaatagaaatggaccaacaacaagtaccgtccattacccaaaggtctataaaacctactttgaaaaggttgaaaggttaaagcatggaaccttcggccctgtccatttccggaatcaggttaagatacgccgcagagttgacataaacccgggccatgcagacctcagtgctaaagaagcacaagacgtcatcatggaggtcgttttcccaaatgaagtcggagccagaatattgacatcagagtcacagttgacaattacaaaagaaaagaaggaggaactccaggactgtaagattgcccctctaatggtggcatacatgttggagagagaactggttcgaaaaaccagattcctgccagtagctggcggaacaagtagcgtatatatcgaagtgttgcacttgactcaaggaacctgctgggaacaaatgtatacgccaggaggagaagtgagaaatgatgacgttgaccaaagtttaattattgctgccagaaatatcgttaggagggcaacagtatcagcagacccattggcttcactactggagatgtgccatagtacacagattggcgggataagaatggtagacattcttagacagaacccaacagaagagcaagccgtggatatatgcaaagcagcaatgggtttaagaatcagttcatccttcagttttggaggtttcactttcaaaaggacaagcggatcatctgtcaaaagagaagaggaagtgctcaccggcaacctccaaacattgaaaataagagtacatgaagggtatgaggaattcacaatggttgggcggagagcaacagccattctaaggaaagcaaccagaaggctgatccaattgatagtaagtggaagagacgagcagtcaatcgccgaagcgatcatagtggcaatggtgttctctcaagaggattgcatgataaaggctgtacgaggtgatttaaattttgtcaatagagcgaatcagcggctcaatcctatgcatcagctcctgaggcatttccaaaaggatgcaaaggtactattccaaaactggggaattgaacccattgacaatgtcatgggaatgataggaatattgcctgatatgacccccagcacagagatgtcactaagaggagtgagggtcagtaaaatgggagtggatgaatattccagtactgagagggtggtcgtgagtattgatcgcttcttgagggtacgagaccagagaggaaatgtactcttgtctcccgaagaggtcagtgaaacacagggaacagagaagctaacgataacatattcatcatccatgatgtgggaaattaatggccctgagtcagtgctagttaacacatatcaatggatcatcagaaactgggaaactgtgaagattcagtggtcccaagaccctacaatgctatacaacaaggtggagtttgagccttttcagtccttggtgcctaaggcagccagaggccagtacagtggatttgtaaggaccctattccagcagatgcgtgatgtgctgggaacctttgacactgtccagataataaagctacttccatttgcagcagcaccaccggaacagagtaggatgcagttctcttctctaactgtaaacgtaaggggttcaggaatgagaatacttgtgagaggcaactcccccgtgttcaactataataaagcaaccaagaggctcatagtccttggaaaggatgctggtgcattgacagaagacccaggtgaggggacagcaggagtggagtctgcggtattgagagggttcctaattctgggcaaagaggacaaaag-atatggaccagcgctgagcatcaatgaattgagcaatcttgcgaaaggggagaaggctaatgtgttgatagggcaaggagacgtggtgttggtgatgaaacggaaacgggactctagcatacttactgacagccagacagcgaccaaaagaattcggatggccatcaattag
PQ843403           		atggagagaataaaagaactgagagatctaatgtcacagtctcgcactcgcgagatactaaccaaaaccactgttgaccacatggccataatcaagaagtacacatcaggaaggcaagaaaagacccctgcactcaggatgaaatggatgatggcaatgaaatacccaatcacagcagacaagcgaataatggaaatgatccctgaaaggaatgaacaaggacaaaccctctggagcaagacaaatgatgctggatcagatagagtgatggtgtcacccctggctgtgacatggtggaataggaatggaccaacaacaagtacagttcactatccaaaggtatacaaaacttattttgaaaaagttgaaaggttgaaacacgggacctttggccctgtacacttcagaaaccaagttaagataagacggagggtcgacataaacccgggccatgctgacctcagtgccaaagaggcgcaggacgtaatcatggaagttgtctttccaaatgaagtaggagcgagaatattgacgtcggagtcacaattgacgataacaaaggaaaagaaggaagaactccaggactgcaaaatcgcccctctgatggttgcatacatgctagaaagagagctggtccgcaagacaaggtttctcccagtggctggtggaacaagcagtgtctacattgaggtgctgcatttgacccagggaacatgctgggagcaaatgtatactccaggaggagaagtgagaaacgatgatgtagaccaaagcttaattatcgctgctaggaacatagtaagaagagcaacagtgtcagcagacccattagcatctctattggagatgtgccacagcacacaaattggaggaataagaatggtagacattcttcggcaaaatccaacagaggaacaagccgtggacatatgcaaggcggcaatgggcttgaggattagctcatctttcagctttggtggattcacttttaaaagaacaagtgggtcatcagtcaaaagggaagaagaagtgcttacgggcaatcttcaaacattgaaaataagagtgcatgaggggtatgaagaattcactatggttggaagaagagcaacggccattctaaggaaagcaacaagaagactgatccagttaatagtaagtggaagggacgaacagtcaattgctgaagcaataattgtggccatggtattctcacaagaggattgcatgataaaggcagttcgaggtgacctgaattttgtcaatagggcaaatcagcggctgaatccaatgcatcagctcttgagacacttccaaaaggatgcaaaagtgcttttccaacattggggaattgagcccattgacaatgtgatgggaatgatcgggatattgcctgacatgactccaagtaccgatatgtctctgaggggaataagagtcagtaagatgggagtagatgaatactccagtacagagcgggtagtagtaagcattgaccgatttttaagagtccgagaccaacgggggaatgtactactgtcacccgaagaggtcagcgagacacaaggaacagagaaactgacaatcacttactcgtcatcaatgatgtgggagatcaatggtcctgagtcggtgttggtcaatacctatcagtggataatcagaaactgggaaactgtaaagattcaatggtcacaagatcccacgatgttgtataataagatggagttcgagccattccagtctctggtccctaaggcagccaggggtcaatacagtgggttcgtgaggacactatttcagcaaatgcgagatgtacttggaacatttgacactgttcagataataaaacttctcccctttgccgctgctccaccggaacaaagtagaatgcaattctcctccctgaccgtgaatgtgagaggatcaggaatgagaatactggtaagaggcaattctccagtgttcaactacaacaaggccaccaagaggctcacagttctcgggaaagacgcaggtgcattgaccgaagacccagatgaaggcacagctggagtggagtctgctgttttaagaggatttctcattttgggcaaagaagacaagag-atatggcccagcactgagcatcaatgagttgagcaatcttgcaaagggagagaaggctaatgtgctaattgggcaaggagacgtagtgttggtaatgaaacggaaacgggactctagcatacttactgacagccagacagcgaccaaaagaattcggatggccatcaattag
EPI3312766              atggagagaataaaagaactaagagatctaatgtcacagtctcgcactcgcgagatactcaccaaaaccactgtggaccacatggctataatcaaaaaatatacatcaggaaggcaagagaagaaccccgcactcaggatgaaatggatgatggcaatgaaatatccaatcacagcagacaagagaataatggaaatgattcctgaaagaaatgaacaaggacaaaccctctggagcaaaacgaacgatgctgggtcagatcgagtgatggtatcacctctggctgtgacatggtggaataggaatgggccaacaacaagtacggtccactacccaaaggtatacaaaacttatttcgaaaaagttgaaaggttgaaacacgggacctttggccctgtccacttcagaaatcaagttaagataagacggagggtcgacataaacccaggccatgcagacctcagtgccaaagaggcgcaggatgtcatcatggaagttgtcttcccaaatgaagtgggagcgagaatactaacatcggagtcacaactgacgataacaaaggagaagaaggaagaactccaggactgcaaaatcgcccctctgatggtcgcatacatgctagaaagagagttagtccgcaagacgaggttcctcccagtggctggtggaacaagcagtgtctatattgaggtgctgcatttaacccaggggacatgctgggagcagatgtacactccaggaggagaagtgagaaatgatgatgtagaccagagtttgattatcgctgccaggaacatagtaagaagagcaacagtatcagcagacccactagcatccctactggagatgtgccacagcacacaaattgggggaattaggatggtcgacatccttcggcaaaatccaacagaggaacaagccgtggacatatgcaaggcagcaatgggcttgaggattagctcatctttcagctttggtggattcacttttaaaagaacaagtggatcatcagtcaaaagagaagaagaagtgcttacgggcaaccttcaaacattgaaaataagagtacatgaggggtatgaagagttcacaatggttggaagaagagcaacggctattctcaggaaggcaaccagaaggttgatccagctaatagtaagtgggagagacgagcagtcaattgcagaagcaataattgtggccatggtattctcacaagaagactgcatgatcaaggcagttcgaggtgatctgaattttgtcaatagggcgaaccagcggctgaatccaatgcaccaactcttgagacacttccaaaaggatgctaaagtgcttttccaaaactggggaattgaacccattgacaatgtaatggggatgatcgggatattgcccgacatgaccccaagcactgatgtgtcactgagggggataagagtcagtaaaatgggggtagatgaatactccagtacagagagggtggtggtaagcatcgaccgatttttacgagttagggaccaacgagggaacgtactattgtcacctgaagaagtcagcgagacacaaggaacagagaaattgacaatcacttattcgtcgtcaatgatgtgggagatcaatggacctgagtcggtgttggtcaacacttatcagtggatcatcagaaactgggaaaatgtgaaaattcaatggtcacaggatcccacaatgttatataataagatggaattcgagccattccagtctctggtgcctaaagcagccagaggtcaatacagtggattcgtgaggacactattccagcagatgcgagatgtgctcggaacatttgacaccgttcaaataataaaactcctcccctttgctgctgccccaccagaacaaagtagaatgcaattctcatccctgactgtaaatgtgagaggatcaggaatgagaatactggtaagaggcaattccccagtgttcaattacaacaaggccaccaagaggctcacagttctcgggaaagatgcaggtgcattgaccgaagatccagatgaaggcacagctggagtagagtctgctgttttacgaggattcctcattttgggcaaagaagacaagag-gtatggaccagcattgagcatcaatgagctgagcaatcttgcaaagggagagaaggctaacgtgttaattgggcaaggagacgtggtgttggtaatgaaacggaaacgggactctagcatacttaccgacagccagacagcgaccaaaaggattcggatggccatcaattag
EPI2622926              atggagagaataaaagaactaagagatttaatgtcgcagtctcgcactcgcgagatactgacaaaaaccactgtggaccatatggccataataaagaaatacacatcaggaagacaggagaagaaccctgccctcaggatgaagtggatgatggcaatgaaatatcctattacagcagacaaaagaataatggagatgatccctgaaaggaatgagcaaagtcagactctctggagcaaaacaaatgacgctggatcagacagagtgatggtatcacctctggctgtgacatggtggaatagaaatgggccaacaacaagtacagtccattacccaaaggtttacaaaacctactttgaaaaagtggaaagattgaaacatggaacctttggccctgttcactttcgaaatcaggttaagatacgccgcagggttgacataaacccgggtcatgcagatctcagtgccaaagaagcacaggatgtcatcatggaagtcgttttcccaaatgaagttggagccaggatattgacatcagaatcacaattaacaataacaaaggaaaagaaggaggaacttcaggactgtaagattgctcctttgatggtggcatacatgttggagagagaactggttcgaaaaaccagatttttaccagtagctggcggaacaagcagcgtttatatcgaagtattgcatttgactcaagggacctgctgggaacaaatgtacacaccggga--ggaagtgagaaatgatgatattgatcagagtttgatcattgctgctagaaatatcgtcaggagagcaacagtatcagcagacccattggcttcgctcttggaaatgtgccacagtacacaaattggtggaataaggatggtagacattcttagacagaacccaacagaagagcaagccgtggatatatgcaaagcagcaatgggtttaagaatcagttcatccttcagctttggaggtttcactttcaaaagaacaagtggatcgtctgtcaaaagagaagaagaagtgctcacaggcaacctccaaacactgaaaataagagtacatgaaggatatgaggaattcacaatggttggacggagagctacagccattttaaggaaagcaaccagaaggttgatccaattaatagtgagtggaagagacgagcagtcaatcgctgaagcaatcatagtggcaatggttttctcacaagaggactgcatgataaaagcagtacgaggtgatctgaactttgttaatagagcaaatcagcgactaaatcctatgcatcaacttctgaggcatttccaaaaggatgcaaaggtgctgtttcaaaact-gggggttgaaccaattgacaatgtaatggggatgattggaatactgcctgacatgacccccagcacggagatgtcactgagaggagtgagagtcagcaaaatgggagtggatgaatattccagtactgagagagtggtcgtgagcattgatcgtttcttgagagtccgagatcaaagaggaaacgtgctcctgtctcctgaggaagttagtgaaacacagggaacagagaaactaacgataacatattcatcgtccatgatgtgggaaatcaatggtccggaatccgtgctagtcaacacatatcaatggatcatcagaaattgggagactgtgaagattcaatggtcccaagaccctacgatgttgtacaacaagatggaatttgagcccttccaatccttggtgcccaaggctgccagaggccagtatagtggatttgtgaggacattgttccagcagatgcgtgatgtgctgggaacatttgatactgtccaaataataaagctcctgccttttgctgcagccccaccggaacagagtaggatgcagttttcctctctgactgtgaacgtaagaggttcaggaatgagaatactcgtgagaggcaactcccctgtgttcaactataacaaggccaccaagagactcacagttcttggaaaggatgcaggtgccttgacagaagatccagatgagggaacagcaagagtagagtctgcagtattaagaggatttctaattctgggcagagaggacaaaag-atatggaccagcattgagcatcaacgaactgagcaatcttgcgaaaggggaaaaggctaatgtgttgatagggcagggagacgtagtgttggtaatgaaacggaaacgggactctagcatacttactgacagccagacagcgaccaaaagaattcggatggccatcaattag
EPI2885619              atggagagaataaaagaactaagagatttgatgtcgcagtctcgcactcgcgagatactgacaaaaaccacggtggaccatatggccataattaagaaatacacatcaggaagacaggagaagaaccctgcccttaggatgaagtggatgatggcaatgaaatacccgattacagcagacaaaagaataatggaaatgatccctgaaagaaatgaacaaggccagactctctggagcaaaacaagtgatgctggatcagacagagtaatggtgtcacctctggctgtgacatggtggaatagaaatggaccgacgacaagtacagtccactatccaaaggtctacaaaacctactttgaaaaagtcgaaaggttgaaacatggaaccttcggtcctgttcactttcggaatcaggttaaaatacgccgcagggttgacataaacccgggccatgcagacctcagtgccaaagaagcacaagatgtcatcatggaggtcgtttttccaaacgaagttggagcaaggatattgacatcagagtcacaattaacaataacaaaggaaaagaagggggagcttcaggactgcaagatcgcccctttaatggtggcatacatgttggagagagaactggttcgcaaaaccagattcctaccagttgctggcggaacaagcagcgtatatatcgaggtattgcatttgactcaagggacctgctgggaacaaatgtacacaccgggaggggaggtgagaaatgatgatgtcgatcagagtttgattattgctgctagaaacattgttaggagagcaacagtgtcggcagacccgttggcttcgctcttggagatgtgccatagtacacaaattggcgggataagaatggtggacatccttagacagaacccaacagaagagcaagctgtggatatatgcaaagcagcaatgggtttgagaatcagttcatccttcagctttggaggtttcacttttaaaaggacaagtgggtcatctgtcaaaagagaagaagaagtgctcacgggcaacctccaaacactgaaaataagagtacacgaaggatatgaagaattcacaatggttgggcgaagagctacagccattctaaggaaagcaaccagaaggctgatccaattaatagtgagtgggagagacgagcagtcaatcgctgaagcgattatagtggcaatggttttctcacaagaggactgcatgataaaagcagtgcgaggtgatttgaactttgttaacagagcaaatcagcggctaaatcctatgcaccaacttctgagacatttccaaaaggatgcaaaggtgctgtttcaaaattggggaattgaacccattgacaatgtcatgggaatgatcgggatactgcctgacatgacccccagcacagagatgtcactgagaggagtgagagtcagtaaaatgggagtggatgaatattccagtactgagagagtggtcgtaagcattgatcgtttcttaagagtccgagacctgaggggaaacgtactcttgtctcctgaagaagttagtgaaacacagggaacagagaaactgacgataacatattcatcgtctatgatgtgggaaatcaatggtccggagtcagtactggtcaacacatatcaatggatcattagaaattgggaaactgtgaagattcagtggtcccaagaccccacaatgttgtacaataagatggagtttgagcccttccaatccttggtgcccaaggctgccagaggccagtacagtggatttgtgaggacgttattccagcagatgcgtgatgtgctggggacatttgacactgtccaaataataaagctcctaccatttgcagcagccccaccggaacagagtaggatgcaattctcttctctgactgtgaatgtaagaggttcaggaatgagaatacttgtgagaggcaactcccctgtgttcaactataacaaagcaaccaagagactcacagttcttggaaaggatgcaggtgcattgacagaagatccagacgagggaacagcaggagtggagtctgcggtgttaagaggatttctaattcttggcaaagaagacaaaag-atatggaccagcattgagcattaacgaattgagcaatcttgcgaaaggggagaaggctaatgtgttgatagggcaaggagacgtggtgttggtaatgaaacggaaacgggactctagcatacttactgacagccagacagcgaccaaaaggattcggatggccatcaattag
EPI3311678              atggagagaataaaagaactgagagatctaatgtcacagtctcgcactcgcgagatactaaccaaaaccactgttgaccacatggccataatcaagaagtacacatcaggaagacaagaaaagaaccctgcactcagaatgaaatggatgatggcaatgaaatatccaatcacagcagacaagcggataatggaaatgatccctgaaaggaatgaacaaggacaaaccctctggagcaagacaaatgatgccggatcagatcgagtgatggtatcacccctggctgtgacatggtggaataggagtggaccaacaacaagtacagttcactatccaaaggtatacaaaacttattttgaaaaagttgaaaggttgaaacacgggacctttggccctgtacacttcagaaaccaagttaagataagacggagggtcgacataaacccgggccatgctgacctcagcgccaaagaggcgcaggacgtaatcatggaagttgtctttccaaatgaagtgggagcgagaatactgacgtcggagtcacaattgacaataacaaaggaaaagaaagaagaactccaggactgcaaaatcgcccctctgatggttgcatacatgctagaaagagagctggtccgcaagacaaggttcctcccagtggctggtggaacaagcagtgtctacattgaggtgctgcatttgacccagggaacatgctgggagcagatgtatactccaggaggagaagtgagaaacgatgatgtagaccagagcttaatcattgctgcccggaatatagtaagaagagcaacagtgtcagcagacccattagcatctctattggagatgtgccacagcacacaaattggaggaataaggatggtagacattcttcggcaaaatccaacggaggaacaagccgtggacatatgcaaggcagcaatgggcttgaggattagctcatcgttcagctttggtggattcacttttaaaagaacaagtggatcgtcaatcaaaagggaagaagaggtgcttacgggcaaccttcaaacattgaaaataagagtacatgaggggtatgaagagttcactatggttggaagaagagcaacggccatcctcaggaaagcaaccagaaggctgatccagctaatagtaagtggaagggacgaacagtcaattgctgaagcaataatcgtggccatggtattctcacaagaggactgcatgataaaggcagttcgaggtgatctgaactttgtcaatagagcgaatcagcggctgaatccaatgcatcagctcttgagacacttccaaaaggatgcaaaagtgcttttccaaaattggggaattgagcccattgacaatgtgatgggaatgatcgggatattgcctgacatgactccaagtactgagatgtcactgaggggaataagagtcagtaagatgggagtagatgaatactccagtacagagcgggtagtagtaagcatcgatcgatttttaagagttcgagaccaacgggggagcgtactactgtcacccgaagaagtcagcgaaacacaaggaacagagaaattgacaatcacttattcgtcatcaatgatgtgggagatcaatggtcctgagtcggtgttggtcaatacttatcagtggataatcagaaactgggaaacagtaaaaattcaatggtcacaagatcccacaatgttgtataataagatggagttcgagccattccagtctctggtccctaaggcagccaggggtcaatacagtgggttcgtgaggacactatttcagcaaatgcgagatgtgcttggaacatttgacactgttcagataataaaacttctcccctttgctgctgccccaccggaacaaagtaggatgcaattctcctctctgactgtgaatgtgagaggatcaggaatgagaatactggtaagaggcaattctccagtgttcaattacaacaaggccaccaagaggctcacaattctcgggaaagatgcaggtgcattgaccgaagacccagatgaaggcacagctggagtggagtctgctgttttaagaggattcctcattttgggcaaagaagacaagag-atatggcccagcactgagcatcaatgagctgagcaatttggcaaagggagagaaggctaatgtgctaattgggcaaggagacgtggtgttggtgatgaaacggaaacgggactctagcatacttactgacagccagacagcgaccaaaagaattcggatggccatcaattag
EPI2640972              atggagagaataaaagaactaagagatttaatgtcgcagtctcgcactcgcgagatactgacaaaaaccactgtggaccatatggccataataaagaaatacacatcaggaagacaggagaagaaccctgccctcaggatgaagtggatgatggcaatgaaatatcctattacagcagacaaaagaataatggagatgatccctgaaaggaatgagcaaagtcagactctctggagcaaaacaaatgacactggatcagacagagtgatggtgtcacctctggctgtgacatggtggaatagaaatgggccaacaacaagtacagtccattacccaaaggtttacaaaacctactttgaaaaagtggaaagattgaaacatggaacctttggccctgttcactttcgaaatcaggttaagatacgccgcagggttgacataaacccgggtcatgcagatctcagtgccaaagaagcacaggatgtcatcatggaagtcgttttcccaaatgaagttggagccaggatattgacatcagaatcacaattaacaataacaaaggaaaagaaggaggaacttcaggactgtaagattgctcctttgatggtggcatacatgttggagagagaactggttcgaaaaaccagatttttaccagtagctggcggaacaagcagcgtttatatcgaagtattgcatttgactcaagggacctgctgggaacaaatgtacacaccggga-gggaagtgagaaatgatgatattgatcagagtttgatcattgctgctagaaatatcgttaggagagcaacagtatcagcagacccattggcttcgctcttggaaatgtgccacagtacacaaattggtggaataaggatggtagacattcttagacagaacccaacagaagagcaagccgtggatatatgcaaagcagcaatgggtttaagaatcagttcatccttcagctttggaggtttcactttcaaaagaacaagtggatcgtctgtcaaaagagaagaagaagtgctcacaggcaacctccaaacactgaaaataagagtacatgaaggatatgaggaattcacaatggttggacggagagctacagccattttaaggaaagcaaccagaaggttgatccaattaatagtgagtggaagagatgagcagtcaatcgctgaagcaatcatagtggcaatggttttctcacaagaggactgcatgataaaagcagtacgaggtgatctgaactttgttaatagagcaaatcagcgactaaatcctatgcatcaacttctgaggcatttccaaaaggatgcaaaggtgctgtttcaaaact-gggggttgaaccaattgacaatgtaatggggatgattggaatactgcctgacatgacccccagcacggagatgtcactgagaggagtgagagtcagcaaaatgggagtggatgaatattccagtactgagagagtggtcgtgagcattgatcgtttcttgagagtccgagatcaaagaggaaacgtgctcctgtctcctgaggaagttagtgaaacacagggaacagagaaactaacgataacatattcatcgtccatgatgtgggaaatcaatggtccggaatccgtgctagtcaacacatatcaatggatcatcagaaattgggagactgtgaagattcaatggtcccaagaccctacgatgttgtacaacaagatggaatttgagcccttccaatccttggtgcccaaggctgccagaggccagtatagtggatttgtgaggacattgttccagcagatgcgtgatgtgctgggaacatttgatactgtccaaataataaagctcctgccttttgctgcagccccaccggaacagagtaggatgcagttttcctctctgactgtgaacgtaagaggttcaggaatgagaatactcgtgagaggcaactcccctgtgttcaactataacaaggccaccaagagactcacagttcttggaaaggatgcaggtgccttgacagaagatccagatgagggaacagcaagagtagagtctgcagttttaagaggatttctaattctgggcagagaggacaaaag-atatggaccagcattgagcatcaacgaactgagcaatcttgcgaaaggggaaaaggctaatgtgttgatagggcagggagacgtagtgttggtaatgaaacggaaacgggactctagcatacttactgacagccagacagcgaccaaaagaattcggatggccatcaattag
EPI2856724              atggagagaataaaagagctaagagatttgatgtcgcagtctcgcactcgcgagatactgacaaaaaccacagtggaccatatggccataatcaagaaatatacatcaggaagacaggagaagaaccctgcacttaggatgaagtggatgatggcaatgaaatatccgattacagcagacaaaaggataatggagatgatccctgaaagaaacgagcaaggtcagactctttggagcaaaacaaatgatgctggatcagatagagtaatggtgtcacctctggctgttacgtggtggaatagaaatggaccaacaacaagtacagtccattacccaaaggtctataaaacctactttgaaaaggttgaaaggttaaagcatggaaccttcggccctgtccatttccggaatcaggttaagatacgccgcagagttgacataaacccgggccatgcagacctcagtgctaaagaagcacaagacgtcatcatggaggtcgttttcccaaatgaagtcggagccagaatattgacatcagagtcacagttaacaattacaaaagaaaagaaggaggaactccaggactgtaagattgcccctctaatggtggcatacatgttggagagagaactggttcgaaaaaccagattcctgccagtagctggcggaacaagtagcgtatatatcgaagtgttgcacttgactcaaggaacctgctgggaacaaatgtatacgccagggggagaagtgagaaatgatgacgttgaccaaagtttaattattgctgccagaaatatcgttaggagagcaacagtatcagcagacccattggcttcactactggagatgtgccatagtacacagattggcggaataagaatggtagacattcttagacagaaccccacagaagagcaagccgtggatatatgcaaagcagcaatgggtttaagaatcagttcatccttcagttttggaggtttcactttcaaaaggacaagcggatcatctgtcaaaagagaagaggaagtgctcaccggcaacctccaaacattgaaaataagagtacatgaggggtatgaggaattcacaatggttgggcggagagcaacagccattctaaggaaagcaaccagaaggctgatccaattgatagtaagtggaagagacgagcagtcaatcgccgaagcgatcatagtggcaatggtgttctctcaagaggattgcatgataaaggctgtacgaggtgatttaaattttgtcaatagagcgaatcagcggctcaatcctatgcatcagctcctgaggcatttccaaaaggatgcaaaggtactattccaaaactggggaattgaacccattgacaatgtcatgggaatgataggaatattgcctgatatgacccccagcacagagatgtcactaagaggagtgagggtcagtagaatgggagtggatgaatattccagtactgagagggtggtcgtgagtattgatcgcttcttgagggtacgagaccagagaggaaatgtactcttgtctcccgaagaggtcagtgaaacacagggaacagagaagctaacgataacatatttatcatccatgatgtgggaaattaatggccctgagtcagtgctagttaacacatatcaatggatcatcagaaactgggaaactgtgaagattcagtggtcccaagaccctacaatgctatacaacaagatggagtttgagccttttcagtccttggtgcctaaggcagccagaggccagtacagtggatttgtaaggaccctattccagcagatgcgtgatgtgctgggaacctttgacactgtccagataataaagctacttccatttgcagcagcaccaccggaacagagtaggatgcagttctcttctctaactgtaaacgtaaggggttcaggaatgagaatacttgtgagaggcaactcccctgtgttcaactataacaaggcaaccaagaggctcatagtccttggaaaggatgctggtgcattgacagaagacccaggtgagggaacagcaggagtggagtctgcggtattgagagggttcctaattctgggcaaagaggacaaaag-atatggaccagcgttgagcatcaatgaattgagcaatcttgcgaaaggggagaaggctaatgtgttgatagggcaaggagacgtggtgttggtgatgaaacggaaacgggactctagcatacttactgacagccagacagcgaccaaaagaattcggatggccatcaattag
EPI2540477              atggagagaataaaagaactaagagatttgatgtcgcagtctcgcactcgcgagatactgacaaaaaccacggtggaccatatggccataattaagaaatacacatcaggaagacaggagaagaaccctgcccttaggatgaagtggatgatggcaatgaaatacccgattacagcagacaaaagaataatggaaatgatccctgaaagaaatgaacaaggccagactctctggagcaaaacaagtgatgctggatcggacagagtaatggtgtcacctctggctgtgacatggtggaatagaaatggaccgacgacaagtacagtccactatccaaaggtctacaaaacctactttgaaaaagtcgaaaggttgaaacatggaaccttcggtcctgttcactttcggaatcaggttaaaatacgccgcagggttgacataaacccgggccatacagacctcagtgccaaagaagcacaagatgtcatcatggaggtcgtttttccaaacgaagttggagcaaggatattgacatcagagtcacaattaacaataacaaaggaaaagaaggaggagcttcaggactgcaagatcgcccctttaatggtggcatacatgttggagagagaactggttcgcaaaaccagattcctaccagttgctggcggaacaagcagcgtatatatcgaagtattgcatttgactcaagggacctgctgggaacaaatgtacacaccgggaggggaggtgaaaaatgatgatgtcgatcagagtttgattattgctgctagaaacattgttaggagagcaacagtgtcggcagacccgttggcttcgcttttggagatgtgccatggtacacaaattggcgggttaagaatggtggacatccttagacagaacccaacagaagagcaagctgtggatatatgcaaagcagcaatgggtttgagaatcagttcatccttcagctttggaggtttcacttttaaaaggacaagtgggtcatctgtcaaaagagaagaagaagtgctcacgggcaacctccaaacactgaaaataagagtacacgaaggatatgaagaattcacaatggttgggcgaagagctacagccattctaaggaaagcaaccagaaggctgatccaattaatagtgagtgggagagacgagcagtcaatcgctgaagcgattatagtagcaatggttttctcacaagaggactgcatgataaaagcagtgcgaggtgatttgaactttgttaacagagcaaatcagcggctaaatcctatgcaccaacttctgagacatttccaaaaggatgcaaaggtgctgtttcaaaattggggaattgaacccattgacaatgtcatgggaatggtcgggatactgcctgacatgacccccagcacagagatgtcactgagaggagtgagagtcagtaaaatgggagtggatgaatattccagtactgagagagtggtcgtaagcattgatcgtttcttaagagtccgagaccagaggggaaacgtactcttgtctcctgaggaagttagtgaaacacagggaacagagaaactgacgataacatattcatcgtctatgatgtgggaaatcaatggtccggagtcagtactggtcaacacatatcaatggatcattagaaattgggaaactgtgaagattcagtggtcccaagaccccacaatgttgtacaataagatggagtttgagcccttccaatccttggtgcccaaggctgccagaggccagtacagtggatttgtgaggacgttattccagcagatgcgtgatgtgctggggacatttgacactgtccaaataataaagctcctaccatttgcagcagccccaccggaacagagtaggatgcaattctcttctctgactgtgaatgtaagaggttcaggaatgagaatacttgtgagaggcaactcccctgtgttcaactacaacaaagcaaccaagagactcacagttcttggaaaggatgcaggtgcattgacagaagatccagacgagggaacagcaggagtggagtctgcggtgttaagaggattcctaattcttggcaaagaagacaaaag-atatggaccagcattgagcattaacgaattgagcaatcttgcgaaaggggagaaggctaatgtgttgatagggcaaggagacgtggtgttggtaatgaaacggaaacgggactctagcatacttactgacagccagacagcgaccaaaaggattcggatggccatcaattag
EPI3310584              atggagagaataaaagaactgagagatctaatgtcacagtctcgcactcgcgagatactaaccaaaaccactgttgaccacatggccataatcaagaagtacacatcaggaagacaagaaaagaaccctgcactcagaatgaaatggatgatggcaatgaaatatccaatcacagcagacaagcgaataatggaaatgatccctgaaaggaatgaacaaggacaaaccctctggagcaagacaaatgatgccggatcagatcgagtgatggtatcacccctggctgtgacatggtggaatagaagtggaccaacaacaagtacagttcactatccaaaggtatacaaaacttattttgaaaaagttgaaaggttgaaacacgggacctttggccctgtacacttcagaaaccaagttaagataagacggagggtcgacataaacccgggccatgctgacctcagcgccaaagaggcgcaggacgtaatcatggaagttgtctttccaaatgaagtgggagcgagaatactgacgtcggagtcacagttgacaataacaaaggaaaagaaagaagaactccaggactgcaaaatcgcccctctgatggttgcatacatgctagaaagagagctggtccgcaagacaaggttcctcccagtggctggtggaacaagcagtgtctacattgaggtgctgcatttgacccagggaacatgctgggagcagatgtatactccaggaggagaagtgagaaacgatgatgtagaccagagcttaatcattgctgcccggaatatagtaagaagagcaacagtgtcagcagacccattagcatctctattggagatgtgccacagcacacaaattggaggaataaggatggtagacattcttcggcaaaatccaacggaggaacaagccgtggacatatgcaaggcagcaatgggcttgaggattagctcatcgttcagctttggtggattcacttttaaaagaacaagtggatcgtcaatcaaaagggaagaagaggtgcttacgggcaaccttcaaacattgaaaataagagtacatgaggggtatgaagagttcactatggttggaagaagagcaacggccatcctcaggaaagcaaccagaaggctgatccagctaatagtaagtggaagggacgaacagtcaattgctgaagcaataatcgtggccatggtattctcacaagaggactgcatgataaaggcagttcgaggtgatctgaactttgtcaatagagcgaatcagcggctgaatccaatgcatcagctcttgagacacttccaaaaggatgcaaaagtgcttttccaaaattggggaattgagcccattgacaatgtgatgggaatgatcgggatattgcctgacatgactccaagtactgagatgtcactgaggggaataagagtcagtaagatgggagtagatgaatactccagtacagagcgggtagtagtaagcatcgatcgatttttaagagttcgagaccaacgggggagcgtactactgtcacccgaagaagtcagcgagacacaaggaacagagaaattgacaatcacttattcgtcatcaatgatgtgggagatcaatggtcctgagtcggtgttggtcaatacttatcagtggataatcagaaactgggaaacagtaaaaattcaatggtcacaagatcccacaatgttgtataataagatggagttcgagccattccagtctctggtccctaaggcagccaggggtcaatacagtgggttcgtgaggacattatttcagcaaatgcgagatgtgcttggaacatttgacactgttcagataataaaacttctcccctttgctgctgccccaccggaacaaagtaggatgcaattctcctctctgactgtgaatgtgagaggatcaggaatgagaatactggtaagaggcaattctccagtgttcaattacaacaaggccaccaagaggctcacaattctcgggaaagatgcaggtgcattgaccgaagacccagatgaaggcacagctggagtggagtctgctgttttaagaggattcctcattttgggcaaggaagacaagag-atatggcccagcactgagcatcaatgagctgagcaatttggcaaagggagagaaggctaatgtgctaattgggcaaggagacgtggtgttggtgatgaaacggaaacgggactctagcatacttactgacagccagacagcgaccaaaagaattcggatggccatcaattag
EPI2872598              atggagagaataaaagaactaagagatctaatgtcacagtctcgcactcgcgagatactgaccaaaaccactgttgaccacatggccataatcaaaaagtacacatcgggaaggcaagagaagaaccccgcactcagaatgaaatggatgatggcaatgaaatatccaattacagcagataagcgaataatggaaatgatccctgagaggaatgaacaagggcaaactctctggagcaaaacaaacgatgccggatcagaccgagtgatggtatcacccctggctgtgacatggtggaacaggaacggaccaacaacaagtacagttcactacccaaaggtatataaaacttatttcgaaaaagttgaaaggttgaaacacgggacctttggccctgtgcacttcagaaaccaagtcaagataagacggagggtcgatataaacccgggccatgctgacttcagtgccaaagaggcgcaggatgtaatcatggaagtcgtcttcccaaatgaagtgggagcaaggatattgacgtcggagtcacaactgacgataacaaaggagaaaaaggaagaactccaggactgcaaaatcgctcctctgatggttgcatacatgctagaaagagagttggttcgcaagacgaggtttctcccagttgctggtgggacaagcagtgtctacattgaggtgttgcatttgacccaggggacatgctgggagcagatgtacactccgggaggagaagtgaggaacgatgatgtagaccaaagcttgatcattgctgccaggaatatagtaagaagagcaacagtatcagcagatccattagcatctctattggagatgtgtcacagcacacaaattgggggaataaggatggtagacatccttcggcaaaatccaacagaggaacaagccgtggatatatgcaaggcagcaatgggcttgaggattagctcatctttcagctttggtggattcacttttaaaagaacaagtggatcgtcagtcaaaaaagaagaagaagtgctaacaggcaaccttcaaacattgaaaataagagtacatgaggggtatgaagagttcacaatggttgggagaagagcaacggccattctcaggaaagcaaccagaaggctgatccagctaattgtaagtgggagagacgagcagtcaattgctgaagcaataattgtggccatggtattctcacaagaggactgcatgattaaagcagttagaggtgacctgaattttgtcaatagggcgaaccagcgactaaacccaatgcatcaactcttgaggcatttccaaaaggatgcaaaggtgcttttccaaaattggggaattgaacccattgacaatgtgatgggaatgatcggggtaatgcccgacatgaccccaagtactgagatgtcgctgaggggaataagagtcagtaagatgggagtagatgaatactcaagtacagagcgagtagtagtaagcatcgaccggtttttaagagttcgagaccaacgggggaacgtactattatcacccgaagaggtcagtgagacacaaggaacggagaaactgacaatcacttattcgtcatcaatgatgtgggagatcaatggtcctgagtcggtgttggtcaatacttatcagtggataattagaaactgggaaactgtaaaaattcaatggtcacaggatcccacaatgttgtataataagatggaattcgagccattccagtctctagtccctaaggcagccagaggtcaatacagtgggtttgtgagaacactattccagcaaatgcgagatgtgcttggaacatttgacactgttcagatagtaaaactcctcccctttgctgccgccccaccggaacaaagtaggatgcagttctcctccctgactgtgaatgtaagaggatcaggaatgaggatactggtaagaggcaattcaccagtgttcaattacaacaaggccaccaagaggctcacagttctcgggaaagatgcaggtgcattgaccgaagatccagatgaaggcacagctggagtggagtctgctgttttaagaggattcctcattttgggcaaagaagacaagag-atatggcccagcattgagcatcaatgagctgagcaatcttgcaaagggagagaaggctaatgtgctaattgggcaaggagacgtagtgttggtgatgaaacggaaacgggactctagcatacttactgacagccagacagcgaccaaaagaattcggatggccatcaattag
EPI2751545              atggagagaataaaagaactaagagatttgatgtcgcagtctcgcactcgcgagatactgacaaaaaccactgtggaccatatggccataattaagaaatacacgtcaggaagacaggagaagaatcctgccctcaggatgaaatggatgatggcaatgaaatatccgattacagcagacaaaagaataatggaaatgatccctgaaagaaatgaacaaggtcagactctctggagcaagacaaatgatgctggatcagacagagtgatggtgtcacccctggctgtgacatggtggaatagaaatgggccgacgacaagtacagtccactatccaaaggtctacaaaacctattttgaaaaagtcgaaaggttgaaacacggaaccttcggtcctgttcactttcgaaatcaggttaaaatacgccgcagggttgacataaacccgggccatgcagatctcaatgctaaagaagcacaagatgtaatcatggaggtcgttttcccaaacgaagttggagccaggatattgacatcagaatcacaattaacaataacaaaggaaaagaaggaggagcttcaggactgtaagatcgcccctttgatggtggcatacatgttggagagagaactggttcgcaagaccagattcctaccagtagctggcggaacgagcagcgtatatatcgaggtattgcatttgactcaagggacctgctgggaacaaatgtacacaccgggaggggaggtgagaaatgatgatgtcgatcagagtttgatcattgctgctagaaacattgttaggagagcaacagtatcagcagatccattggcttcgcttttggagatgtgccatagtacacaaattggcgggataaggatggtggacattcttagacagaacccaacagaagagcaagctgtggatatatgcaaagcagcaatgggtttaagaatcagttcatccttcagctttggaggtttcactttcaaaaggacaagtgggtcatctgtcaagagagaagaagaagtgctcacaggcaacctccaaacactgaaaataagagtacatgaaggatatgaagaattcacaatggtcgggcgaagagctacagccattctaaggaaagcaaccagaagactgatccaattaatagtgagtgggagagacgagcagtcaatcgctgaagcgatcatcgtagcaatggttttctcacaagaggattgcatgataaaagcagtacgaggtgatttgaattttgttaacagagcaaatcagcggctaaatcctatgcatcaacttctgaggcatttccaaaaggatgcaaaggtgctgtttcaaaactggggaattgagccaattgacaatgtcatggggatgatcggaatattgcctgacatgacccccagcacagagatgtcactgagaggagtgagagtcagtaaaatgggagtggatgaatattccagtactgagagagtggtcgtgagcattgatcgtttcttgagagttcgagatcagaggggaaacgtactcttgtctcctgaagaagttagtgaaacacagggaacagagaaactgacgataacgtattcatcgtctatgatgtgggaaatcaatggtccagaatcagtgctagtcaacacatatcaatggatcattagaaattgggaaactgtgaagattcaatggtctcaagaccctacaatgttgtacaataggatggagttcgagcccttccaatccttggtgcccaaggctgccagaggccagtatagtggatttgtgaggacgttgttccagcagatgcgtgacgtgctggggacatttgacactgtccaaataataaagctcctaccatttgcagcagccccaccgaaacagagtaggatgcagttctcttctctgactgtgaatgtaagaggttcaggaatgagaatacttgtgagaggcaactcccctgtgttcaactataataaggcaaccaagagactcacagttcttggaaaggatgcaggtgcattgacagaagatccagatgagggaacagcaggagtggaatctgcggtattaaggggatttctaattctgggcaaggaagacaaaag-atatggaccagcattgagcatcagcgaattgagcaatcttgcgaaaggggaaaaggctaatgtgttgatagggcaaggagacgtagtgttggtaatgaaacggaaacgggactctagcatacttactgacagccagacagcgaccaaaaggattcggatggccatcaattag
EPI2697555              atggagagaataaaagaactaagagatttaatgtcgcagtctcgcactcgcgagatactgacaaaaaccactgtggaccatatggccataataaagaaatacacatcaggaagacaggagaagaaccctgccctcaggatgaagtggatgatggcaatgaaatatcctattacagcagacaaaagaataatggagatgatccctgaaaggaatgagcaaagtcagactctctggagcaaaacaaatgacgctggatcagacagagtgatggtgtcacctctggctgtgacatggtggaatagaaatgggccaacaacaagtacagtccattacccaaaggtttacaaaacctactttgaaaaagtggaaagattgaaacatggaacctttggccctgttcactttcgaaatcaggttaagatacgccgcagggttgacataaacccgggtcatgcagatctcagtgccaaagaagcacaggatgtcatcatggaagtcgttttcccaaatgaagttggagccaggatattgacatcagaatcacaattaacaataacaaaggaaaagaaggaggaacttcaggactgtaagattgctcctttgatggtggcatacatgttggagagagaactggttcgaaaaaccagatttttaccagtagctggcggaacaagcagcgtttatatcgaagtattgcatttgactcaagggacctgctgggaacaaatgtacacaccgggaggggaagtgagaaatgatgatattgatcagagtttgatcattgctgctagaaatatcgttaggagagcaacagtatcagcagacccattggcttcgctcttggaaatgtgccacagtacacaaattggtggaatgaggatggtagacattcttagacagaacccaacagaagagcaagccgtggatatatgcaaagcagcaatgggtttaagaatcagttcatccttcagctttggaggtttcactttcaaaagaacaagtggatcgtctgtcaaaagagaagaagaagtgctcacaggcaacctccaaacactgaaaataagagtacatgaaggatatgaggaattcacaatggttggacggagagctacagccattttaaggaaagcaaccagaaggctgatccaattaatagtgagtggaagagacgagcagtcaatcgctgaagcaatcatagtggcaatggttttctcacaagaggactgcatgataaaagcagtacgaggtgatctgaactttgttaatagagcaaatcagcgactaaatcctatgcatcaacttctgaggcatttccaaaaggatgcaaaggtgctgtttcaaaactggggggttgaaccaattgacaatgtaatggggatgattggaatactgcctgacatgacccccagcacggagatgtcactgagaggagtgagagtcagcaaaatgggagtggatgaatattccagtactgagagagtggtcgtgagcattgatcgtttcttgagagtccgagatcaaagaggaaacgtgctcctgtctcctgaggaagttagtgaaacacagggaacagagaaactaacgataacatattcatcgtccatgatgtgggaaatcaatggtccggaatccgtgctagtcaacacatatcaatggatcatcagaaattgggagactgtgaagattcaatggtcccaagaccctacgatgttgtacaacaagatggaatttgagcccttccaatccttggtgcccaaggctaccagaggccagtatagtggatttgtgaggacattgttccagcagatgcgtgatgtgctgggaacatttgatactgtccaaataataaagctcctgccttttgctgcagccccaccggaacagagtaggatgcagttttcctctctgactgtgaacgtaagaggttcaggaatgagaatactcgtgagaggcaactcccctgtgttcaactataacaaggccaccaagagactcacagttcttggaaaggatgcaggtgccttgacagaagatccagatgagggaacagcaagagtagagtctgcagtattaagaggatttctaattctgggcagagaggacaaaag-atatggaccagcattgagcatcaacgaactgagcaatcttgcgaagggggaaaaggctaatgtgttgatagggcaaggagacgtagtgttggtaatgaaacggaaacgggactctagcatacttactgacagccagacagcgaccaaaagaattcggatggccatcaattag
EPI1930142              atggagagaataaaagagctaagagatttgatgtcgcagtctcgcactcgcgagatactgacaaaaaccaccgtagaccatatggccataatcaagaaatatacatcaggaagacaggagaagaaccctgcacttaggatgaagtggatgatggcaatgaaatatccgattacagcagacaaaaggataatggagatgatccctgaaagaaacgagcaaggtcagactctttggagcaaaacaaatgatgctggatcggatagagtaatggtgtcacctctggctgtgacgtggtggaatagaaatggaccaacaacaagcaccgtccattacccaaaggtctataaaacctactttgaaaaggttgaaaggttaaagcatggaaccttcggccctgtccatttccggaatcaggttaagatacgccgcagagttgacataaacccgggccatgcagacctcagtgctaaagaagcacaagacgtcatcatggaggtcgttttcccaaatgaagtcggagccagaatattgacatcagagtcacagttaacaattacaaaagaaaagaaggaggaactccaagactgtaagattgcccctctaatggtggcatacatgttggagagagagctggttcgaaaaaccagattcctgccagtagctggcggaacaagtagcgtatatatcgaagtgttgcacttgactcaaggaacctgctgggaacaaatgtatacgccaggaggagaagtgagaaatgatgacgttgaccaaagtttaattattgctgccagaaatatcgttaggagagcaacagtatcagcagacccattggcttcactactggagatgtgccatagtacacagattggcgggataagaatggtagacattcttagacagaacccaacagaagagcaagccgtggatatatgcaaagcagcaatgggtttaagaatcagttcatccttcagttttggaggtttcactttcaaaaggacaagcggatcatctgtcaaaagagaagaggaagtgctcaccggcaacctccaaacattgaaaataagagtacatgaagggtatgaggaattcacaatggttgggcggagagcaacagccattctaaggaaagcaaccagaaggctgatccaattgatagtaagtggaagagacgagcagtcaatcgccgaagcgatcatagtggcaatggtgttctctcaagaggattgcatgataaaggctgtacgaggtgatttaaattttgtcaatagagcgaatcagcggctcaatcctatgcatcagctcctgaggcatttccaaaaggatgcaaaggtactattccaaaactggggaattgaacccattgacaatgtcatgggaatgataggaatattgcctgatatgacccccagcacagagatgtcactaagaggagtgagggtcagtaaaatgggagtggatgaatactccagtactgagagggtggtcgtgagtattgatcgcttcttgagggtacgagaccagagaggaaatgtactcttgtctcccgaagaggtcagtgaaacacagggaacagagaagctaacgataacatattcatcatccatgatgtgggaaattaatggccctgagtcagtgctagttaacacatatcaatggatcatcagaaactgggaaactgtgaagattcagtggtcccaagaccctacaatgctatacaacaagatggagtttgagccttttcagtccttggtgcctaaggcagccagaggccagtacagtggatttgtaaggaccctattccagcagatgcgtgatgtgctgggaacctttgacactgtccagataataaagctacttccatttgcagcagcaccaccggaacagagtaggatgcagttctcttctctaactgtaaacgtaaggggttcaggaatgagaatacttgtgagaggcaactcccctgtgttcaactataataaagcaaccaagaggctcatagtccttggaaaggatgctggtgcattgacagaagacccaggtgaggggacagcaggagtggagtctgcggtattgagagggttcctaattctgggcaaagaggacaaaag-atatggaccagcgctgagcatcaatgaattgagcaatcttgcgaaaggggagaaggctaatgtgttgatagggcaaggagacgtggtgttggtgatgaaacggaaacgggactctagcatacttactgacagccagacagcgaccaaaagaattcggatggccatcaattag
EPI2906251              atggagagaataaaagaactaagagatctaatgtcacagtctcgcactcgcgagatactcaccaaaaccactgtggaccacatggccataatcaaaaaatacacatcgggaaggcaagagaagaaccccgcactcaggatgaaatggatgatggcaatgaaatatccaatcacagcagacaagagaataatggaaatgattcctgaaagaaatgaacaaggacaaaccctctggagcaaaacgaacgatgccgggtcagaccgagtgatggtatcacctctggctgtgacatggtggaataggaatggaccaacaacaagtacagtccactacccaaaggtatacaaaacttatttcgaaaaagttgaaaggttgaaacacgggacctttggccctgtccacttcagaaatcaaattaagataagacggagggtcgacataaacccaggccatgcagacctcagtgccaaagaagcacaggatgtaatcatggaagttgtcttcccaaatgaagtgggagcgagaatactaacatcggagtcacaactgacgataacaaaggagaagaaagaagagctccaggactgcaaaatcgcacctttaatggttgcatacatgctagaaagagagttagtccgcaagacgaggttcctcccagtggctggtggaacaagcagtgtctatattgaggtgctgcatttaactcaagggacatgctgggagcagatgtacaccccaggaggggaagtgaaaaatgatgatgtagaccagagtttgattatcgctgccaggaacatagtaagaagagcaacagtatcagcagacccactagcatctctattggaaatgtgccacagcacacaaattgggggaataaggatggtcgacatccttcgacaaaatccgacggaggaacaagcagtggacatatgcaaggcagcaatgggcttaagaattagctcatctttcagcttcggtgggttcacctttaaaaggacaagtggatcatcagtcaaaagagaagaagaagtgcttacgggcaaccttcaaacattgagaataagagtacatgagggatatgaagagttcacaatggttggaaaaagagcaacggctattctcagaaaggcaaccagaaggttaatccaactaatagtaagtgggagagacgagcagtcaattgctgaagcaataattgtggccatggtattctcacaagaagactgcatgatcaaggcagttcgaggtgatttgaattttgtcaatagggcgaaccagcggctgaatccaatgcatcaactcttgaggcacttccaaaaggatgctaaagtacttttccaaaactggggaattgaacccattgacaatgtgatggggatgatcgggatattgcctgacatgaccccaagcactgagatgtcactgagggggataagagttagtaagatgggagtagatgaatactctagcacagaaagggtggtagtgagcatcgaccgatttttaagagttcgagaccaacgagggaacgtactattgtcacctgaagaagtcagcgagacacaaggaacagagaaattgacaattacttattcgtcatcaatgatgtgggaaatcaatggacctgagtctgtgttggtcaacacgtatcagtggatcatcagaaactgggaaactgtgaaaattcaatggtcacaggatccctcaatgttatacaacaaaatggaatttgagccattccagtctctggtacctaaagcagccagaggtcaatacagtggattcgtgaggacactattccaacaaatgcgagatgtgctcggaacatttgacactgttcaaataataaaactcctcccctttgctgctgccccaccagaacaaagtagggtgcaattctcctctctgactgtaaatgtgagaggatcaggaatgagaatattggtaagaggcaattccccagtgttcaattacaacaaggccaccaggaggctcacaattctcgggaaagatgcaggtgcattaaccgaagatccagatgaaggcactgctggagtagaatctgctgttctacgaggattcctcattttgggcaaagaggacaagag-atatggcccagcattgagcatcaatgagttgagcaatcttgcaaagggagagaaggccaatgtgctgattgggcaaggagacgtggtgttggtaatgaaacggaaacgggactctagcatacttactgacagccagacagcgaccaaaaggattcggatggccatcaattag
EPI3313846              atggagagaataaaagaactaagagatctaatgtcacagtctcgcactcgcgagatactgaccaaaaccactgttgaccacatggccataatcaaaaagtacacatcgggaaggcaagagaagaaccccgcactcagaatgaaatggatgatggcaatgaaatatccaattacagcagataagcgaataatggaaatgatccctgagaggaatgaacaagggcaaattctctggagcaaaacaaacgatgccggatcagaccgagtgatggtatcacccctggctgtgacatggtggaacaggaacggatcaacaacaagtacagttcactacccaaaggtatataaaacttatttcgaaaaagttgaaaggttgaaacacgggacctttggccctgtgcacttcagaaaccaagttaagataagacggagggtcgatataaacccaggccatgctgacctcagtgccaaagaggcgcaggatgtaatcatggaagtcgtcttcccaaatgaagtgggagcaaggatattgacgtcggagtcacaactgacgataacaaaggagaaaaaggaagaactccaggactgcaaaatcgctcctctgatggttgcatacatgctagaaagagagttggttcgcaagacgaggtttctcccagttgctggtgggacaagcagtgtctacattgaggtgctgcatttgactcaggggacatgctgggagcagatgtacactccgggaggagaagtgaggaacgatgatgtagaccaaagcttgatcattgctgccaggaatatagtaagaagagcaacagtatcagcagatccattagcatctctattggagatgtgtcacagcacacaaattgggggaataaggatggtagacatccttcggcaaaatccaacagaggaacaagccgtggatatatgcaaggcagcaatgggcttgaggattagctcatctttcagctttggtggattcacttttaaaagaacaagtggatcgtcagtcaaaaaagaagaagaagtgctaacaggcaaccttcaaacattgaaaataagagtacatgaggggtatgaagagttcacaatggttgggagaagagcaacggccattctcaggaaagcaaccagaaggctgatccagctaatagtaagtgggagagacgagcagtcaattgctgaagcaataattgtggccatggtattttcacaagaggactgcatgattaaagcagttagaggtgacctgaattttgtcaatagggcgaaccagcgactaaacccaatgcatcaactcttgagacatttccaaaaggatgcaaaggtgcttttccaaaattggggaattgaacccattgacaatgtgatgggaatgatcgggataatgcccgacatgaccccaagtactgagatgtcgctgaggggaataagagtcagtaagatgggagtagatgaatactcaagtacagagcgagtagtagtaagcatcgaccggtttttaagagttcgagaccaacgggggaacgtactattatcacccgaagaggtcagtgagacacaaggaacggagaaactgacaatcacttattcgtcatcaatgatgtgggagatcaatggtcctgagtcggtgttggtcaatacttatcagtggataattagaaactgggaaactgtaaaaattcagtggtcacaggatcccacaatgttgtataataagatggaattcgagccattccagtctctagtccctaaggcagccagaggtcaatacagtgggtttgtgagaacactattccagcaaatgcgagatgtgcttggaacatttgacactgttcagataataaaactcctcccctttgctgccgccccaccggaacaaagtaggatgcagttctcctccctgactgtgaatgtaagaggatcaggaatgaggataatggtaagaggcaattcaccagtgttcaattacaacaaggccaccaagaggctcacagttctcgggaaagatgcgggtgcattgaccgaagatccagatgaaggcacagctggagtggagtctgctgttttaagaggattcctcattttgggcaaagaagacaagag-atatggcccagcattgagcatcaatgagctgagcaatcttgcaaagggagagaaggctaatgtgctaattgggcaaggagacgtagtgttggtgatgaaacggaaacgggactctagcatacttactgacagccagacagcgaccaaaagaattcggatggccatcaattag
EPI3462697              atggagagaataaaagaactgagagatctaatgtcacagtctcgcactcgcgagatactaaccaaaaccactgttgaccacatggccataatcaagaagtacacatcaggaagacaagaaaagaaccctgcactcagaatgaaatggatgatggcaatgaaatatccaatcgcagcagacaagcaaataatggaaatgatccctgaaaggaatgaacaaggacaaaccctctggagcaagacaaatgatgccggatcagatcgagtgatggtatcacccctggctgtgacatggtggaataggaatggaccaacaacaagtacaattcactatccaaaggtatacaaaacttattttgaaaaagttgaaaggttgaaacacgggacctttggccctgtacacttcagaaaccaaattaagataagacggagggtcgacataaacccgggccatgctgacctcagcgccaaagaggcgcaggacgtaatcatggaagttgtctttccaaatgaagtgggagcgagaatactgacgtcggaatcacaattgacaataacaaaggaaaagaaagaagaactccaggactgcaaaatcgcccctctgatggttgcatacatgctagaaagagagctggtccgcaagacaaggttcctcccagttgctggtggaacaagcagtgtctacattgaggtgctgcatttgacccagggaacatgctgggagcagatgtatactccaggaggaggagtgagaaacgatgatgtagaccagagcttgatcattgctgccaggaatatagtaagaagagcaacagtgtcagcagacccattagcatctctattggagatgtgccacagcacacaaattggaggaataaggatggtagacattcttcggcaaaatccaacggaggaacaagccgtggacatatgcaaggcagcaatgggcttgaggattagctcatcgttcagctttggtggattcacttttaaaagaacaagtggatcatcagtcaaaagggaagaagaggtgcttacgggcaaccttcaaacattgaaaataagagtacatgaggggtatgaagggttcactatggttggaagaagagcaacggccattctcaggaaagcaaccagaaggctgattcagctaatagtaagtggaagggacgaacagtcaattgctgaagcaataatcgtggccatggtattctcacaagaggactgcatgataaaggcagtccgaggtgatctgaactttgtcaacagggcgaaccagcggctgaatccaatgcatcagctcttgagacatttccaaaagaatgcaaaagtgcttttccaaaattggggaattgagcccattgacaatgtgatgggaatgatcgggatattgcctgacatgactccaagtactgagatgtcactgaggggaataagagtcagtaagatgggagtagatgaatactccagtacagagcgggtaatagtaagcatcgaccgatttttaagagttcgagaccaacgggggaacgtactactgtcacccgaagaagtcagcgagacacaaggaacagagaaattgacaatcacttattcgtcatcaatgatgtgggagatcaatggtcctgagtcggtgttggtcaatacttatcagtggataatcagaaactgggaaacagtaaaaattcaatggtcacaagatcccacaatgttgtataataagatggagttcgagccattccagtctctggtccctaaggcagccaggggtcaatacagtgggttcgtgaggacactatttcagcaaatgcgagatgtgcttggaacatttgacactgttcagataataaaacttctcccctttgctgctgccccaccggaacaaagtagactgcaattctcctctctgactgtgaatgtgagaggatcaggaatgagaatactgataagaggcaattctccagtgttcaattacaacaaggccaccaagaggctcacagttctcgggaaagatgcaggtgcattggccgaagatccagatgaaggcacagctggagtggagtctgctgttttaagaggattcctcattttgggcaaagaagacaagag-atatggcccagcactgagcatcaatgagctgagcaatttggcaaagggagagaaggctaatgtgctaattgggcaaggagacgtggtgttggtgatgaaacggaaacgggactctagcatacttactgacagccagacagcgaccaaaagaattcggatggccatcaattag
EPI3259853              atggagagaataaaagaactgagagatctaatgtcacagtctcgcactcgcgagatactaaccaaaaccactgttgaccacatggccataatcaagaagtacacatcaggaagacaagaaaagaaccctgcactcagaatgaaatggatgatggcaatgaaatacccaatcgcagcagacaagcgaataatggaaatgatccctgaaaggaatgaacaaggacaaaccctctggagcaagacaaatgatgccggatcagatcgagtgatggtatcacccctggctgtgacatggtggaataggaatggaccaacaacaagtacaattcactatccaaaggtatacaaaacttattttgaaaaagttgaaaggttgaaacacgggacctttggccctgtacacttcagaaaccaaattaagataagacggagggtcgacataaacccgggccatgctgacctcagcgccaaagaggcgcaggacgtaatcatggaagttgtctttccaaatgaagtgggagcgagaatactgacgtcggaatcacaattgacaataacaaaggaaaagaaagaagaactccaggactgcaaaatcgcccctctgatggttgcatacatgctagaaagagagctggtccgcaagacaaggttcctcccagttgctggtggaacaagcagtgtctacattgaggtgctgcatttgacccagggaacatgctgggagcagatgtatactccaggaggagaagtgagaaacgatgatgtagaccagagcttgatcattgctgccaggaatatagtaagaagagcaacagtgtcagcagacccattagcatctctattggagatgtgccacagcacacaaattggaggaataaggatggtagacattcttcggcaaaatccaacggaggaacaagccgtggacatatgcaaggcagcaatgggcttgaggattagctcatcgttcagctttggtggattcacttttaaaagaacaagtggatcatcagtcaaaagggaagaagaggtgcttacgggcaaccttcaaacattgaaaataagagtacatgaggggtatgaagggttcactatggttggaagaagagcaacggccattctcaggaaagcaaccagaaggctgattcagctaatagtaagtggaagggacgaacagtcaattgctgaagcaataatcgtggccatggtattctcacaagaggactgcatgataaaggcagttcgaggtgatctgaactttgtcaacagggcgaatcagcggctgaatccaatgcatcagctcttgagacacttccaaaagaatgcaaaagtgcttttccaaaattggggaattgagcccattgacaatgtgatgggaatgatcgggatattgcctgacatgactccaagtactgagatgtcactgagaggaataagagtcagtaagatgggagtagatgaatactccagtacagagcgggtaatagtaagcatcgaccgatttttaagagttcgagaccaacgggggaacgtactactgtcacccgaagaagtcagcgagacacaaggaacagagaaattgacaatcacttattcgtcatcaatgatgtgggagatcaatggtcctgagtcggtgttggtcaatacttatcagtggataatcagaaactgggaaacagtaaaaattcaatggtcacaagatcccacaatgttgtataataagatggagttcgagccattccagtctctggtccctaaggcagccaggggtcaatacagtgggttcgtgaggacactatttcagcaaatgcgagatgtgcttggaacatttgacactgttcagataataaaacttctcccctttgctgctgccccaccggaacaaagtagactgcaattctcctctctgactgtgaatgtgagaggatcaggaatgagaatactgataagaggcaattctccagtgttcaattacaacaaggccaccaagaggctcacagttctcgggaaagatgcaggtgcattggccgaagatccagatgaaggcacagctggagtggagtctgctgttttaagaggattcctcattttgggcaaagaagacaagag-atatggcccagcactgagcatcaatgagctgagcaatttggcaaagggagagaaggctaatgtgctaattgggcaaggagacgtggtgttggtgatgaaacggaaacgggactctagcatacttactgacagccagacagcgaccaaaagaattcggatggccatcaattag
EPI3571094              atggagagaataaaagaactaagagatctaatgtcacagtctcgcactcgcgagatactaaccaaaaccactgtggaccacatggccataatcaaaaaatacacatcgggaaggcaagagaagaaccccgcactcaggatgaaatggatgatggcaatgaaatatccaatcacagcagacaagagaataatggaaatgattcctgaaagaaatgaacaaggacaaaccctctggatcaaaacgaacgatgccgggtcagaccgagtgatggtatcacctctggctgtgacatggtggaataggaatggaccaacaacaagtacagtccactacccaaaggtatacaaaacttatttcgaaaaagttgaaaggttgaaacacgggacctttggccctgtccacttcagaaatcaaattaagataagacggagggtcgacataaacccaggccatgcagacctcagtgccaaagaagcacaggatgtaatcatggaagttgtcttcccaaatgaagtgggagcgagaatactaacatcggagtcacaactgacgataacaaaggagaagaaggaagagctccaggactgcaaaatcgcacctttaatggttgcatacatgctagaaagagagttagtccgcaagacgaggttcctcccagtggctggtggaacaagcagtgtctatattgaggtgctgcatttaactcaagggacatgctgggagcagatgtacaccccaggaggggaagtgaaaaatgatgatgtagaccagagtttgattatcgctgccaggaacatagtaagaagagcaacagtatcagcagacccactagcatctctattggaaatgtgccacagcacacaaattgggggaataaggatggtcgacatccttcgacaaaatccgacggaggaacaagcagtggacatatgcaaggcagcaatgggcttaagaattagctcatctttcagcttcggtgggttcacctttaaaaggacaagtggatcatcagtcaaaagagaagaagaagtgcttacgggcaaccttcaaacattgagaataagagtacatgagggatatgaagagttcacaatggttggaaggagagcaacggctattctcagaaaggcaaccagaaggttaatccaactaatagtaagtgggagagacgagcagtcaattgctgaagcaataattgtggccatggtattctcacaagaagactgcatgatcaaggcagttcgaggtgatttgaattttgtcaatagggcgaaccagcggctgaatccaatgcatcaactattgagacacttccaaaaagatgctaaagtacttttccaaaaatggggaattgaacccattgacaatgtgatggggatgatcgggatattgcctgacatgaccccaagcactgagatgtcactgagggggataatagttagtaagatgggagtagatgaatactctagcacagaaagggtggtagtgagcatcgaccgatttttaagagttcgagaccaacgagggaacgtactattgtcacctgaagaagtcagcgagacacaaggaacagagaaattgacaattacttattcgtcatcaatgatgtgggaaatcaatggacctgagtctgtgttggtcaacacgtatcagtggatcatcagaaactgggaaactgtgaaaattcaatggtcacaggatccctcaatgttatacaacaaaatggaatttgagccattccagtctctggtacctaaagcagccagaggtcaatacagtggattcgtgaggacactattccaacaaatgcgagatgtgcttggaacatttgacactgttcaaataataaaactcctcccctttgctgctgccccaccagaacaaagtaggatgcaattctcctctctaactgtaaatgtgagaggatcaggaatgagaatattggtaagaggcaattccccagtgttcaattacaacaaggccaccaggaggctcacaattctcgggaaagatgcaggtgcattaaccgaagatccagatgaaggcactgctggagtagaatctgctgttctacgaggattcctcattttgggcaaagaagacaagag-atatggcccagcattgagcatcaatgagttgagcaatcttgcaaagggagagaaggccaatgtgctgattgggcaaggagacgtggtgttggtaatgaaacggaaacgggactctagcatacttactgacagccagacagcgaccaaaaggattcggatggccatcaattag
EPI2188210              atggagagaataaaagagctaagagatttgatgtcgcagtctcgcactcgcgagatactgacaaaaaccaccgtggaccatatggccataatcaagaaatatacatcaggaagacaggagaagaaccctgcacttaggatgaagtggatgatggcaatgaaatatccgattacagcagacaaaaggataatggagatgatccctgaaagaaatgagcaaggtcagactctttggggcaaaacaaatgatgctggatcagatagagtgatggtgtcacctctggcagtgacgtggtggaatagaaatggaccaacaacaagtacagtccattacccaaaggtctataaaacatactttgaaaaggttgaaaggttaaagcatggaaccttcggccctgtccatttccggaatcaggttaagatacgccgcagagttgacataaacccgggccatgcagacctcagttctaaagaagcacaagacgtcatcatggaggtcgttttcccaaatgaagtcggagccagaatattgacatcagagtcacagttaacaattacaaaagaaaagaaggaggaactccaggattgtaagattgcccctctaatggtggcatacatgttggagagagaactggttcgaaaaaccagattcctgccagtagctggcggaacaagtagcgtatatatcgaagtgttgcacttgactcaaggaacctgctgggaacaaatgtatacgccaggaggagaagtgagaaatgatgacgttgaccaaagtttaattattgctgccagaaatatcgttaggagagcaacagtatcagcagacccattggcttcactactggagatgtgccatagtacacagattggcggaataagaatggtagacattcttagacagaacccaacagaagagcaagccgtggatatatgcaaagcagcaatgggtttaagaatcagttcatccttcagttttggaggtttcactttcaaaaggacaagcggatcatctgtcaaaagagaagaggaagtgctcaccggcaacctccaaacattgaaaataagagtacatgaagggtatgaggaattcacaatggttgggaggagagcaacagccattctaaggaaagcaaccagaaggctgatccaattgatagtaagtggaagagacgagcagtcaatcgccgaagcgatcatagtggcaatggtgttctctcaagaggattgcatgataaaggctgtacgaggtgatttaaattttgtcaatagagcgaatcagcggctcaatcctatgcatcagctcctgaggcatttccaaaaggatgcaaaggtactattccaaaactggggaattgaacccattgacaatgtcatgggaatgataggaatattgcctgatatgacacccagcacagagatgtcactaagaggagtgagggtcagtaaaatgggagtggatgaatattccagtactgagagggtagtcgtgagtattgatcgcttcttgagggtacgagaccagagaggaaatgtactcttgtctcccgaagaggtcagtgaaacacagggaacagagaagctaacgataacatattcatcatccatgatgtgggaaattaatggccctgagtcagtgctagttaacacatatcaatggatcatcagaaactgggaaactgtgaagattcagtggtcccaagaccctacaatgctatacaacaagatggagtttgagccttttcagtccttggtgcctaaggcagccagaggccagtacagtggatttgtaaggaccctattccagcagatgcgtgatgtgctgggaacctttgacactgtccagataataaagctacttccatttgcagcagcaccaccggaacagagtaggatgcagttctcttctctaactgtgaacgtaaggggttcaggaatgagaatacttgtgagaggcaactcccctgtgttcaactataacaaggcaaccaagaggctcacagtccttggaaaggatgctggtgcattgacagaagacccagatgaggggacagcaggagtggagtctgcagtattgagagggttcctaattcttggcaaagaggacaaaag-atatggaccagcgctgagcatcaatgaattgagcagtcttgcgaaaggggagaaggctaatgtgttgatagggcaaggagacgtggtgttggtgatgaaacggaaacgggactctagcatacttactgacagccagacagcgaccaaaagaattcggatggccatcaattag
EPI3649559              atggagagaataaaagaactgagagatctaatgtcacagtctcgcactcgcgagatactaaccaaaaccactgttgaccacrtggccataatcaagaagtacacatcaggaagacaagaaaagaaccctgcactcagaatgaaatggatgatggcaatgaaatatccaatcgcagcagacaagcgaataatggaaatgatccctgaaaggaatgaacaaggacaaaccctctggagcaaaacaaatgatgccggatcagatcgagtgatggtatcacccctggctgtgacatggtggaataggaatggaccaacaacaagtacaattcactatccaaaggtatacaaaacttattttgaaaaagttgaaaggttgaaacacgggacctttggccctgtacacttcagaaaccaaattaagataagacggagggtcgacataaacccgggccatgctgacctcagcgccaaagaggcgcaggacgtaatcatggaagttgtctttccaaatgaagtgggagcgagaatactgacgtcggaatcacaattgacaataacaaaggaaaagaaagaagaactccaggactgcaaaatcgcccctctgatggttgcatacatgctagaaagagaactggtccgcaagacaaggttcctcccagttgctggtggaacaagcagtgtctacattgaggtgctgcatttgacccagggaacatgctgggagcagatgtatactccaggaggagaagtgagaaacgatgatgtagaccagagcttgatcattgctgccaggaatatagtaagaagagcaacagtgtcagcagacccattagcatctctattggagatgtgccacagcacacaaattggaggaataaggatggtagacattcttcggcaaaatccaacggaagaacaagccgtggacatatgcaaggcagcaatgggcttgaggattagctcatcgttcagctttggtggattcacttttaaaagaacaagtggatcatcagtcaaaagggaagaagaggtgcttacgggcaaccttcaaacattgaaaataagagtacatgaggggtatgaagggttcactatggttggaagaagagcaacggccattctcaggaaagcaaccagaaggctgattcagctaatagtaagtggaagggacgaacagtcaattgctgaagcaataatcgtggccatggtattctcacaagaggactgcatgataaaggcagttcgaggtgatctgaactttgtcaacagggcgaatcagcggctgaatccaatgcatcagctcttgagacacttccaaaagaatgcaaaagtgcttttccaaaattggggaattgagcccattgacaatgtgatgggaatgatcgggatattacctgacatgactccaagtactgagatgtcactgaggggaataagagtcagtaagatgggagtagatgaatactccagtacagagcgggtaatagtaagcatcgaccgatttttaagagttcgagaccaacgggggaacgtactactgtcacccgaagaagtcagcgagacacaaggaacagagaaattgacaatcacttattcgtcatcaatgatgtgggagatcaatggtcctgagtcggtgttggtcaatacttatcagtggataatcagaaactgggaaacagtaaaaattcaatggtcacaagatcccacaatgttgtataataagatggagttcgagccattccagtctctggtccctaaggcagccaggggtcaatacagtgggttcgtgaggacactatttcagcaaatgcgagatgtgcttggaacatttgacactgttcagataataaaacttctcccctttgctgctgccccaccggaacaaagtagactgcaattctcctctctgactgtgaatgtgagaggatcaggaatgagaatactgataagaggcaattctccagtgttcaattacaacaaggccaccaagaggctcacagttctcgggagagatgcaggtgcattggccgaagatccagatgaaggcacagctggagtggagtctgctgttttaagaggattcctcattttgggcaaagaagacaagag-atatggcccagcactgagcatcaatgagctgagcaatttggcaaagggagagaaggctaatgtgctaattgggcaaggagacgtggtgttggtgatgaaacggaaacgggactctagcatacttactgacagccagacagcgaccaaaagaattcggatggccatcaattag
EPI2072197              atggagagaataaaagagctaagagatttgatgtcgcagtctcgcactcgcgagatactgacaaaaaccaccgtggaccatatggccataatcaagaaatatacatcaggaagacaggagaagaaccctgcacttaggatgaagtggatgatggcaatgaaatatccgattacagcagacaaaaggataatggagatgatccctgaaagaaacgagcaaggtcagactctttggagcaaaacaaatgatgctggatcggatagagtaatggtgtcacctctggctgtgacgtggtggaatagaaatggaccaacaacaagtaccgtccattacccaaaggtctataaaacctactttgaaaaggttgaaaggttaaagcatggaaccttcggccctgtccatttccggaatcaggttaagatacgccgcagagttgacataaacccgggccatgcagacctcagtgctaaagaagcacaagacgtcatcatggaggtcgttttcccaaatgaagtcggagccagaatattgacatcagagtcacagttgacaattacaaaagaaaagaaggaggaactccaggactgtaagattgcccctctaatggtggcatacatgttggagagagaactggttcgaaaaaccagattcctgccagtagctggcggaacaagtagcgtatatatcgaagtgttgcacttgactcaaggaacctgctgggaacaaatgtatacgccaggaggagaagtgagaaatgatgacgttgaccaaagtttaattattgctgccagaaatatcgttaggagggcaacagtatcagcagacccattggcttcactactggagatgtgccatagtacacagattggcgggataagaatggtagacattcttagacagaacccaacagaagagcaagccgtggatatatgcaaagcagcaatgggtttaagaatcagttcatccttcagttttggaggtttcactttcaaaaggacaagcggatcatctgtcaaaagagaagaggaagtgctcaccggcaacctccaaacattgaaaataagagtacatgaaggatatgaggaattcacaatggttgggcggagagcaacagccattctaaggaaagcaaccagaaggctgatccaattgatagtaagtggaagagacgagcagtcaatcgccgaagcgatcatagtggcaatggtgttctctcaagaggattgcatgataaaggctgtacgaggtgatttaaattttgtcaatagagcgaatcagcggctcaatcctatgcatcagctcctgaggcatttccaaaaggatgcaaaggtactattccaaaactggggaattgaacccattgacaacgtcatgggaatgataggaatattgcctgatatgacccccagcacagagatgtcactaagaggagtgagggtcagtaaaatgggagtggatgaatattccagtactgagagggtggtcgtgagtattgatcgcttcttgagggtacgagaccagagaggaaatgtactcttgtctcccgaagaggtcagtgaaacacagggaacagagaagctaacgataacatattcatcatccatgatgtgggaaattaatggccctgagtcagtgctagttaacacatatcaatggatcatcagaaactgggaaactgtgaagattcagtggtcccaagaccctacaatgctatacaacaagatggagtttgagccttttcagtccttggtgcctaaggcagccagaggccagtacagtggatttgtaaggaccctattccagcagatgcgtgatgtgctgggaacctttgacactgtccagataataaagctacttccatttgcagcagcaccaccggaacagagtaggatgcagttctcttctctaactgtaaacgtaaggggttcaggaatgagaatacttgtgagaggcaactcccctgtgttcaactataataaagcaaccaagaggctcatagtccttggaaaggatgctggtgcattgacagaagacccaggtgaggggtcagcaggagtggagtctgcggtattgagagggttcctaattctgggcaaagaggacaaaag-atatggaccagcgctgagcatcaatgaattgagcaatcttgcgaaaggggagaaggctaatgtgttgatagggcaaggagacgtggtgttggtgatgaaacggaaacgggactctagcatacttactgacagccagacagcgaccaaaagaattcggatggccatcaattag
EPI2120788              atggagagaataaaagaactaagagatttaatgtcgcagtctcgcactcgcgagatactgacaaaaaccactgtggaccatatggccataataaagaaatacacatcaggaagacaggagaagaaccctgccctcaggatgaagtggatgatggcaatgaaatatcctattacagcagacaaaagaataatggagatgatccctgaaaggaatgagcaaggtcagactctctggagcaaaacaaatgacgctggatcagacagagtgatggtgtcacctctggctgtgacatggtggaatagaaatgggccaacgacaagtacagtccattacccaaaggtttacaaaacctactttgaaaaagtggaaagattgagacatggaacctttggccctgttcactttcgaaatcaggttaagatacgccgcagggttgacataaacccgggtcatgcagatctcagtgccaaagaagcacaggatgtcatcatggaagtcgttttcccaaatgaagttggagccaggatattgacatcagaatcacaattaacaataacaaagggaaagaaggaggaacttcaggactgtaagattgctcctttgatggtggcatacatgttggagagagaactggttcgaaaaaccagatttttaccagtagctggcggaacaagcagcgtatatatcgaagtattgcatctgactcaagggacctgctgggaacaaatgtacacaccgggaggggaagtgagaaatgatgatgttgatcagagtttgatcattgctgctagaaatatcgttaggagagcaacagtatcggcagacccattggcttcgctcttggaaatgtgccacagcacacaaattggcgggataaggatggtagacattcttagacagaacccaacagaagagcaagccgtggatatatgcaaagcagcaatgggtctaagaatcagttcatccttcagctttggaggtttcactttcaaaagaacaagtggatcgtctgtcaaaagagaagaagaagtgctcacaggcaacctccaaacactgaaaataagagtacatgaaggatatgaggaattcacaatggttggacggagagctacagccattttaaggaaagcaaccagaaggctgatccaattaatagtgagtggaagagacgagcagtcaatcgctgaagcaatcatagtggcaatggttttctcacaagaggactgcatgacaaaagcagtacgaggtgatctgaactttgttaatagagcaaatcagcgactaaatcctatgcatcaacttctgaggcatttccaaaaggatgcaaaggtgctgtttcaaaactggggggttgaaccaattgacaatgtaatggggatgattggaatactgcctgacatgacccccagcacggagatgtcactgagaggagtgagagtcagcaaaatgggagtggatgaatattccagcactgagagagtggtcgtgagcattgatcgtttcttgagagtccgagatcaaagaggaaacgtgctcctgtctccggaggaagtcagtgaaacacagggaacagagaaactgacgataacatattcatcgttcatgatgtgggaaatcaatggtccggaatccgtgctagtcaacacatatcaatggatcatcagaaattgggagactgtgaagattcaatggtcccaagaccctacgatgttgtacaacaagatggaatttgaacccttccaatccttggtgcccaaggctgccagaggccagtatagtggatttgtgagggcattattccagcagatgcgtgatgtgctgggaacatttgatactgtccaaataataaagctcctgccttttgctgcagccccaccggaacagagtaggatgcagttttcctctctgactgtgaacgtaagaggttcaggaatgagaatacttgtgagaggcaactcccctgtgttcaactataacaaggccaccaagagactcacagttcttggaaaggatgcaggtgccttgacagaagatccggatgagggaacagcaggagtagagtctgcagtattaagaggatttctaattctgggcaaagaggacaaaag-atatggaccagcattgagcatcaacgaactgagcaatcttgcgaaaggggaaaaggctaatgtgttgatagggcaaggagacgtggtgttggtaatgaaacggaaacgggactctagcatacttactgacagccagacagcgaccaaaagaattcggatggccatcaattag
EPI3575445              atggagagaataaaagaactgagagatctaatgtcacagtctcgcactcgcgagatactaaccaaaaccactgttgaccacatggccataatcaagaagtacacatcaggaagacaagaaaagaaccctgcactcagaatgaaatggatgatggcaatgaaatacccaatcgcagcagacaagcgaataatggaaatgatccctgaaaggaatgaacaaggacaaaccctctggagcaagacaaatgatgccggatcagatcgagtgatggtatcacccctggctgtgacatggtggaataggaatggaccaacaacaagtacaactcactatccaaaggtatacaaaacttattttgaaaaagttgaaaggttgaaacacggaacctttggccctgtacacttcagaaaccaaattaagataagacggagggtcgacataaacccgggccatgctgacctcagcgccaaagaggcgcaggacgtaatcatggaagttgtctttccaaatgaagtgggagcgagaatactgacgtcggaatcacaattgacaataacaaaggaaaagaaagaagaactccaggactgcaaaatcgcccctctgatggttgcatacatgctagaaagagagctggtccgcaagacaaggttcctcccagttgctggtggaacaagcagtgtctacattgaggtgctgcatttgacccagggaacatgctgggagcagatgtatactccaggaggagaagtgagaaacgatgatgtagaccaaagcttgatcattgctgccaggaatatagtaagaagagcaacagtgtcagcagacccattagcatctctattggagatgtgccacagcacacaaattggaggaacaaggatggtagacattcttcggcaaaatccaacggaggaacaagccgtggacatatgcaaggcagcaatgggcttgaggattagctcatcgttcagctttggtggattcacttttaaaagaacaagtggatcatcagtcaaaagggaagaagaggtgcttacgggcaaccttcaaacattgaaaataagagtacatgaggggtatgaagggttcactatggttggaagaagagcaacggccattctcaggaaagcaaccagaaggctgattcagctaatagtaagtggaagggacgaacagtcaattgctgaagcaataatcgtggccatggtattctcacaagaggactgcatgataaaggcagttcgaggtgatctgaactttgtcaacagggcgaatcagcggctgaatccaatgcatcagctcttgagacacttccaaaagaatgcaaaagtgcttttccaaaattggggaattgagcccattgacaatgtgatgggaatgatcgggatattgcctgacatgactccaagtactgagatgtcactgaggggaataagagtcagtaagatgggagtagatgaatactccagtacagagcgggtaatagtaagcatcgaccgatttttaagagttcgagaccaacgggggaacgtactactgtcacccgaagaagtcagcgagacacaaggaacagagaaattgacaatcacttattcgtcatcaatgatgtgggagatcaatggtcctgagtcggtgttggtcaatacttatcagtggataatcagaaactgggaaacagtaaaaattcaatggtcacaagatcccacaatgttgtataataagatggagttcgagccattccagtctctggtccctaaggcagccaggggtcaatacagtgggttcgtgaggacactatttcagcaaatgcgagatgtgcttggaacatttgacactgttcagataataaaacttctcccctttgctgctgccccaccggaacaaagtagactgcaattctcctctctgactgtgaatgtgagaggatcaggaatgagaatactgataagaggcaattctccagtgttcaattacaacaaggccaccaagaggctcacagttctcgggaaagatgcaggtgcattggccgaagatccagatgaaggcacagctggagtggagtctgctgttttaagaggattcctcattttgggcaaagaagacaagag-atatggcccagcactgagcatcaatgagctgagcaatttggcaaagggagagaaggctaatgtgctaattgggcaaggagacgtggtgttggtgatgaaacggaaacgggactctagcatacttactgacagccagacagcgaccaaaagaattcggatggccatcaattag
EPI3391848              atggagagaataaaagaactaagagatctaatgtcacagtctcgcactcgcgagatactcaccaaaaccactgtggaccacatggccataatcaaaaaatacacatcgggaaggcaagagaagaaccccgcactcaggatgaaatggatgatggcaatgaaatatccaatcacagcagacaagagaataatggaaatgattcctgaaagaaatgaacaaggacaaaccttatggagcaaaacgaacgatgccgggtcagaccgagtgatggtatcacctctggctgtgacatggtggaataggaatggaccaacaacaagtacagtccactacccaaaggtatacaaaacttatttcgaaaaagttgaaaggttgaaacacgggacctttggccctgtccacttcagaaatcaaattaagataagacggagggtcgacataaacccaggccatgcagacctcagtgccaaagaagcacaggatgtaatcatggaagttgtcttcccaaatgaagtgggagcgagaatactaacatcggagtcacaactgacgataacaaaggagaagaaggaagagctccaggactgcaaaatcgcacctttaatggttgcatacatgctagaaagagagttagtccgcaagacgaggttcctcccagtggctggtggaacaagcagtgtctatattgaggtgctgcatttaactcaagggacatgctgggagcagatgtacaccccaggaggggaagtgaaaaatgatgatgtagaccagagtttgattatcgctgccaggaacatagtaagaagagcaacagtatcagcagacccactagcatctctattggaaatgtgccacagcacacaaattgggggaataaggatggtcgacatccttcgacaaaatccgacggaggaacaagcagtggacatatgcaaggcagcaatgggcttaagaattagctcatctttcagcttcggtgggttcacctttaaaaggacaagtggatcatcagtcaaaagagaagaagaagtgcttacgggcaaccttcaaacattgagaataagagtacatgagggatatgaagagttcacaatggttggaagaagagcaacggctattctcagaaaggcaaccagaaggttaatccaactaatagtaagtgggagagacgagcagtcaattgctgaagcaataattgtggccatggtattctcacaagaagactgcatgatcaaggcagttcgaggtgatttgaattttgtcaatagggcgaaccagcggctgaatccaatgcatcaactcttgagacacttccaaaaggatgctaaagtacttttccaaaactggggaattgaacccattgacaatgtgatggggatgatcgggatattgcctgacatgaccccaagcactgagaggtcactgagggggataagagttagtaagatgggagtagatgaatactctagcacagaaagggtggtagtgagcatcgaccgatttttaagggttcgagaccaacgagggaacgtactattgtcacctgaagaagtcagcgagacacaaggaacagagaaattgacaattacttattcgtcatcaatgatgtgggaaatcaatggacctgagtctgtgttggtcaacacgtatcagtggatcatcagaaactgggaaaccgtgaaaattcaatggtcacaggatcccacaatgttatacaacaaaatggaatttgagccattccagtctctggtacctaaagcagccagaggtcaatacagtggattcgtgaggacactattccaacaaatgcgagatgtgctcgggacatttgacactgttcaaataataaaactcctcccctttgctgctgccccaccagaacaaagtaggatgcaattctcctctctgactgtaaatgtgagaggatcaggaatgagaatattggtaagaggcaattccccagtgttcaattacaacaaggccaccaggaggctcacaattctcgggaaagatgcaggtgcattaaccgaaggtccagatgaaggcactgctggagtagaatctgctgttctacgaggattcctcattttgggcagagaagacaagag-atatggcccagcattgagcatcaatgagttgagcaatcttgcaaagggagagaaggccaatgtgctgattgggcaaggagacgtggtgttggtgatgaaacggaaacgggactctagcatacttactgacagccagacagcgaccaaaaggattcggatggccatcaattag
EPI2702426              atggagagaataaaagaactaagagatctaatgtcacagtctcgcactcgcgagatactgaccaaaaccactgttgaccacatggccataatcaaaaagtacacatcgggaaggcaagagaagaaccccgcactcagaatgaaatggatgatggcaatgaaatatccaattacagcagataagcgaataatggaaatgatccctgagaggaatgaacaagggcaaactctctggagcaaaacaaacgatgccggatcagaccgagtgatggtatcacccctggctgtgacatggtggaacaggaacggaccaacaacaagtacagttcactacccaaaggtatataaaacttatttcgaaaaagttgaaaggttgaaacacgggacctttggccctgtgcacttcagaaaccaagttaagataagacggagggtcgatataaacccgggccatgctgacctcagtgccaaagaggcgcaggatgtaatcatggaagtcgtcttcccaaatgaagtgggagcaaggatattgacgtcggagtcacaactgacgataacaaaggagaaaaaggaagaactccaggactgcaaaatcgctcctctgatggttgcatacatgctagaaagagagttggttcgcaagacgaggtttctcccagttgctggtgggacaagcagtgtctacattgaggtgctgcatttgactcaggggacatgctgggagcagatgtacactccgggaggagaagtgaggaacgatgatgtagaccaaagcttgatcattgctgccaggaatatagtaagaagagcaacagtatcagcagatccattagcatctctattggagatgtgtcacagcacacaaattgggggaataaggatggtagacatccttcggcaaaatccaacagaggaacaagccgtggatatatgcaaggcagcaatgggcttgaggattagctcatctttcagctttggtggattcacttttaaaagaacaagtggatcgtcagtcaaaaaagaagaagaagtgctaacaggcaaccttcaaacattgaaaataagagtacatgaggggtatgaagagttcacaatggttgggagaagagcaacggccattctcaggaaagcaaccagaaggctgatccagctaatagtaagtgggagagacgagcagtcaattgctgaagcaataattgtggccatggtattctcacaagaggactgcatgattaaagcagttagaggtgacctgaattttgtcaatagggcgaaccagcgactaaacccaatgcatcaactcttgagacatttccaaaaggatgcaaaggtgcttttccaaaattggggaattgaacccattgacaatgtgatgggaatgatcgggataatgcccgacatgaccccaagtactgagatgtcgctgaggggaataagagtcagtaagatgggagtagatgaatactcaagtacagagcgagtagtagtaagcatcgaccggtttttaagagttcgagaccaacgggggaacgtactattatcacccgaagaggtcagtgagacacaaggaacggagaaactgacaatcacttattcgtcatcaatgatgtgggagatcaatggtcctgagtcggtgttggtcaatacttatcagtggataattagaaactgggaaactgcaaaaattcaatggtcacaggatcccacaatgttgtataataagatggaattcgagccattccagtctctagtccctaaggcagccagaggtcaatacagtgggtttgtgagaacactattccagcaaatgcgagatgtgcttggaacatttgacactgttcagataataaaactcctcccctttgctgccgccccaccggaacaaagtaggatgcagttctcctccctgactgtgaatgtaagaggatcaggaatgaggataatggtaagaggcaattcaccagtgttcaattacaacaaggccaccaagaggctcacagttctcgggaaagatgcaggtgcattgaccgaagatccagatgaaggcacagctggagtggagtctgctgttttaagaggattcctcattttgggcaaagaagacaagag-atatggcccagcattgagcatcaatgagctgagcaatcttgcaaagggagagaaggctaatgtgctaattgggcaaggagacgtagtgttggtgatgaaacggaaacgggactctagcatacttactgacagccagacagcgaccaaaagaattcggatggccatcaattag
EPI2909511              atggagagaataaaagaactaagagatctaatgtcacagtctcgcacccgcgagatactaacc-aaaccactgttgaccacatggccataatcaaaaagtacacatcgggaaggcaagagaagaaccccgcactcagaatgaaatggatgatggcaatgaaatatccaattacagcagataagcgaataatggaaatgatccctgagaggaatgaacaagggcaaactctctggagcaaaacaaacgatgccggatcagaccgagtgatggtatcacctctggctgtgacatggtggaacaggaacggaccaacaacaagtacagttcactacccaaaggtatataaaacttatttcgaaaaagttgaaaggttgaaacacgggacctttggccctgtgcacttcagaaaccaagttaagataagacggagggtcgatataaacccgggccatgctgacctcagtgccaaagaggcgcaggatgtaatcatggaagtcgtcttcccaaatgaagtgggagcaaggatattgacgtcggagtcacaactgacgataacaaaggagaaaaaggaagaactccaggactgcaaaatcgctcctctgatggttgcatacatgctagaaagagagttggttcgcaagacgaggtttctcccagttgctggtgggacaagcagtgtctacattgaggtgctgcatttgactcaggggacatgctgggagcagatgtacactccgggaggagaagtgaggaacgatgatgtagaccaaagcttgatcattgctgccaggaatatagtaagaagagcaacagtatcagcagatccattagcatctctattggagatgtgtcacagcacacaaattgggggaataaggatggcagacatccttcggcaaaatccaacagaggaacaagccgtggatatatgcaaggcagcaatgggcttgaggattagctcatctttcagctttggtggattcacttttaaaagaacaagtggatcgtcagtcaaaaaagaagaagaagtgctaacaggcaaccttcaaacattgaaaataagagtacatgaggggtatgaagagttcacaatggttgggagaagagcaacggccattctcaggaaagcaaccagaaggctgatccagctaatagtaagtgggagagacgagcagtcaattgctgaagcaataattgtggccatggtattctcacaagaggactgcatgattaaagcagttagaggtgacctgaattttgtcaatagggcgaaccagcgactaaacccaatgcatcaactcttgagacatttccaaaaggatgcaaaggtgcttttccaaaattggggaattgaacccattgacaatgtgatgggaatgatcggggtaatgcccgacatgaccccaagtactgagatgtcgctgaggggaataagagtcagtaagatgggagtggatgaatattcaagtacagagcgagtagtagtaagcatcgaccggtttttaagagttcgagaccaacgggggaacgtactattatcacccgaagaggtcagtgagacacaaggaacggagaaactgacaatcacttattcgtcatcaatgatgtgggagatcaatggtcctgagtcggtgttggtcaatacttatcagtggataattagaaactgggaaactgtaaaaatccaatggtcacaggatcccacaatgttgtataataagatggaattcgagccattccagtctctagtccctaaggcagccagaggtcaatacagtgggtttgtgagaacactattccagcaaatgcgagatgtgcttggaacatttgacactgttcagataataaaactcctcccctttgctgccgccccaccggaacaaagtaggatgcagttctcctccctgactgtgagtgtaagaggatcaggaatgaggatactggtaagaggcaattcaccagtgttcaattacaacaaggccaccaagaggctcacagttctcgggaaagatgcaggtgcattgaccgaagatccagatgaaggcacagctggagtggagtctgctgttctaagaggattcctcattttgggcaaagaagacaagag-atatggcccagca-tgagcatcaatgagctgagcaatcttgcaaagggagagaaggctaatgt-ctaatt-ggcaaggagacgt-gtgttggtaatgaaacggaaacgggactctagcatacttactgacagccagacagcgaccaaaag-attcggatggccatcaattag
EPI2622911              atggagagaataaaagagctaagagatttaatgtcgcagtctcgcactcgcgagatactgacaaaaaccactgtggaccatatggccataataaagaaatacacatcaggaagacaggagaagaaccctgccctcaggatgaagtggatgatggcaatgaaatatcctattacagcagacaaaagaataatggagatgatccctgaaaggaatgagcaaggtcagactctctggagcaaaacaaatgacgctggatcagacagagtgatggtgtcacctctggctgtgacatggtggaatagaaatgggccaacaacaagtacagtccattacccaaaggtttacaaaacctactttgaaaaagtggaaagattgaaacatggaacctttggccctgttcactttcgaaatcaggttaagatacgccgcagggttgacataaacccgggtcatgcagatctcagtgccaaagaagcacaggatgtcatcatggaagtcgttttcccaaatgaagttggagccaggatattgacatcagaatcacaattaacaataacaaaggaaaagaaggaggaacttcaggactgtaagattgctcctttgatggtggcatacatgttggagagagaactggttcgaaaaaccagatttttaccagtagctggcggaacaagcagcgtttatatcgaagtattgcatttgactcaagggacctgctgggaacaaatgtacacaccggga-gggaagtgagaaatgatgatattgatcagagtttgatcattgctgctagaaatatcgttaggagagcaacagtatcagcagacccattggcttcgctcttggaaatgtgccacagtacacaaattggcggaataaggatggtagacattcttagacagaacccaacagaagagcaagccgtggatatatgcaaagcagcaatgggtttaagaatcagttcatccttcagctttggaggtttcactttcaaaagaacaagtggatcgtctgtcaaaagagaagaagaagtgctcacaggcaacctccaaacactgaaaataagagtacatgaaggatatgaggaattcacaatggttggacggagagctacagccattttaaggaaagcaaccagaaggctgatccaattaatagtgagtggaagagacgagcagtcaatcgctgaagcaatcatagtggcaatggttttctcacaagaggactgcatgataaaagcagtacgaggtgatctgaactttgttaatagagcaaatcagcgactaaatcctatgcatcaacttctgaggcatttccaaaaggatgcaaaggtactgtttcaaaactgggggattgaaccaattgacaatgtaatggggatgattggaatactgcctgacatgacccccagcacggagatgtcactgagaggagtgagagtcagcaaaatgggagtggatgaatattccagtactgagagagtggtcgtgagcattgatcgtttcttgagagtccgagatcaaagaggaaacgtgctcctgtctcctgaggaagttagtgaaacacagggaacagagaaactaacgataacatattcatcgtccatgatgtgggaaatcaatggtccggaatccgtgctagtcaacacatatcaatggatcatcagaaattgggagactgtgaagattcaatggtcccaagaccctacgatgttgtacaacaagatggaatttgagccattccaatccttggtgcccaaggctgccagaggccagtatagtggatttgtgaggacattgttccagcagatgcgtgatgtgctgggaacatttgatactgtccaaataataaagctcatgccttttgctgccgccccaccggaacagagtaggatgcagttttcctctctgactgtgaacgtaagaggttcaggaatgagaatactcgtgagaggcaactcccctgtgttcaactataacaaggccaccaagagactcacagttcttggaaaggatgcaggtgccttgacagaagatccagatgagggaacagcaagagtagagtctgcagtattaagaggatttctaattctgggcagagaggacaaaag-atatggaccagcattgagcatcaacgaactgagcaatcttgcgaaaggggaaaaggctaatgtgttgatagggcaaggagacgtagtgttggtaatgaaacggaaacgggactctagcatacttactgacagccagacagctaccaaaagaattcggatggccatcaattag
EPI3309380              atggagagaataagagaactaagagatctaatgtcacagtctcgcactcgcgagatactcaccaaaactactgtggaccacatggccataatcaaaaaatacacatcgggaaggcaagagaagaaccccgcgctcaggatgaaatggatgatggcaatgaaatatccaatcacagcagacaagagaataatggaaatgattcctgaaagaaatgaacaaggacaaaccctttggagcaaaacgaacgatgccgggtctgaccgagtgatggtatcacctctggccgtgacatggtggaataggaacggaccaacaacaagtacggtccactacccaaaggtatacaaaacgtatttcgaaaaagttgaaagattgaaatatgggacctttggtcctgttcacttcagaaatcaagttaagataagacggagagtcgacataaacccaggccatgcagacctcagcgccaaagaggcgcaggatgtaatcatggaagttgtcttcccaaatgaagtgggagcgagaatactaacatcggagtcacaactgacgataacaaaggagaagaaggaagaactccaggactgcaaaattgcacctttgatggtcgcatacatgctagaaagagagttagtccgcaagacgaggttcctcccagtggctggtggaacaagcagtgtctatattgaggtgctgcatttaacccaggggacatgctgggagcagatgtacactccaggaggagaagtgagaaatgatgatgtagaccagagtttgattatcgccgccaggaacatagtaagaagagcaacagtatcagcagatccactagcatctctattggagatgtgccacagcacacagattgggggaataaggatggtcgacattcttcgacaaaatccaacagaggaacaagccgtggacatatgcaaggcagcaatgggcttgaggattagctcatctttcagctttggtggattcactttcaaaagaacaagtggatcatcagtcaaaagagaagaagaagtgcttacgggcaaccttcaaacactgaaaataagagtacatgaggggtatgaagagttcacgatggttggaagaagagcaacggctattctcaggaaggcaaccagaaggttgatccagctaatagtaagtggaagagacgagcagtcaattgctgaagcaataattgtggccatggtattctcacaggaagactgcatgatcaaggcagttcgaggtgatctgaattttgtcaatagggcgaaccagcggctgaatccaatgcatcaactcttgagacacttccaaaaggatgctaaagtgcttttccaaaactggggaattgaatccattgacaacgtgatggggatgattgggatattgcccgacatgaccccaagcactgagatgtcactgaggggaataagagtcagcaaaatgggagtagatgaatactccagtacagagagggtggtggtgagcatcgaccgatttttaagagtccgggaccaacgagggaacgtactattgtcaccagaagaggtcagcgagacacaaggaacagagaaattgacaatcacttattcatcatcaatgatgtgggagattaatggacccgaatcggtgttggtcaacacttatcagtggatcatcaggaactgggaaactgtgaaaattcaatggtcacaggatcccacaatgttatataataagatggaattcgagccattccagtctctgatacctaaagcagccagaggtcaatacagtggattcgtgaggacactattccagcagatgcgagatgtgctaggaacatttgacactgtccaaataataaaactcctcccctttgctgctgccccaccagaacaaagtagaatgcaattctcctccctgactgtaaatgtgagaggatcaggaatgagaatactggttagaggcaattccccagtgttcaattacaacaaggccaccaagaggctcacagttctcgggaaagatgcaggtgcattgaccgaagatccagatgaaggcacagctggagtagagtctgctgttctaagaggattcctcattttgggcaaagaagacaagag-atacggcccagcattgagcatcaatgagctgagcaatcttgcaaagggagagaaggctaatgtgctaattgggcaaggagacatggtgttggtaatgaaacggaaacgggactctagcatacttactgacagtcagacagcgaccaaaaggattcggatggccatcaattag
EPI2263511              atggagagaataagagaactaagagatctaatgtcacagtctcgcactcgcgagatactcaccaaaactactgtggaccacatggccataatcaaaaaatacacatcgggaaggcaagagaagaaccccgcgctcaggatgaaatggatgatggcaatgaaatatccaatcacagcagacaagagaataatggaaatgattcctgaaagaaatgaacaaggacaaaccctttggagcaaaacgaacgatgccgggtcggaccgagtgatggtatcacctctggccgtgacatggtggaataggaacggaccaacaacaagtacggtccactacccaaaggtatacaaaacgtatttcgaaaaagttgaaagattgaaacatgggacctttggtcctgttcacttcagaaatcaagttaagataagacggagagtcgacataaacccaggccatgcagacctcagtgccaaagaggcgcaggatgtaatcatggaagttgtcttcccaaatgaagtgggagcgagaatactaacatcggagtcacaactgacgataacaaaggagaagaaggaagaactccaggaatgcaaaattgcacctttgatggtcgcatacatgctagaaagagagttagtccgcaagacgaggttcctcccagtggctggtggaacaagcagtgtctatattgaggtgctgcatttaacccaggggacatgctgggagcagatgtacactccagggggagaagtgagaaatgatgatgtagaccagagtttgattatcgccgccaggaacatagtaagaagagcaacagtatcagcagatccactagcatctctattggagatgtgccacagcacacagattgggggaataaggatggtcgacattcttcgacataatccaacagaggaacaagccgtggatatatgcaaggcagcaatgggcttgaggattagctcatctttcagctttggtggattcactttcaaaagaacaagtggatcatcagtcaaaagagaagacgaagtgcttacgggcaaccttcaaacactgaaaataagagtacatgaggggtatgaagagttcacgatggctggaagaagagcaacggctattctcaggaaggcaaccagaaggttaatccagctaatagtaagtggaagagacgagcagtcaattgctgaagcaataattgtggccatggtattctcacaggaagactgcatgatcaaggcagttcgaggtgatctgaattttgtcaatagagcgaaccagcggctaaatccaatgcatcaactcttgagacacttccaaaaggatgctaaagtgcttttccaaaactggggaattgaatccattgacaacgtgatgggaatgattgggatattgcccgacatgaccccaagcactgagatgtcactgaggggaataagagtcagcaagatgggagtagatgaatactccagtacagagagggtggtggtgagcatcgaccgatttttaagagtccgggaccaacgagggaacgtactattgtcaccagaagaagtcagcgagacacaaggaacagagaaattgacaatcacttattcatcatcaatgatgtgggagattaatggacccgaatcggtgttggtcaacacttatcagtggatcatcaagaactgggaaactgtgaaaattcaatggtcacaggatcccacaatgttatataataagatggaattcgagccaatccagtctctgatacctaaagcagccagaggtcaatacagtggattcgtgaggacactattccagcagatgcgagatgtgctcggaacatttgacactgtccagataataaaactcctcccctttgctgctgccccaccagaacaaagtagaatgcaattctcctccctgactgtaaatgtgagaggatcaggaatgagaatactggttagaggcaattccccagtgttcaattacaacaaggccaccaagaggctcacagttctcgggaaagatgcaggtgcattgaccgaagatccagatgaaggcacagctggagtagagtctgctgttctaagaggattcctcattttgggcaaagaagacaagag-atatggcccagcattgagcatcaatgagctgagcaatcttgcaaagggagagaaggctaatgtgctaattgggcaaggagacgtggtgttggtaatgaaacggaaacgggactctagcatacttactgacagccagacagcgaccaaaaggattcggatggccatcaattag
EPI2198681              atggagagaataaaagaactaagagatttaatgtcgcagtctcgcactcgcgagatactgacaaaaaccactgtggaccatatggccataataaagaaatacacatcaggaagacaggagaagaaccctgccctcaggatgaagtggatgatggcaatgaaatatcctattacagcagacaaaagaataatggagatgatccctgaaaggaatgagcagggtcagactctctggagcaaaacaaatgacgctggatcagacagagtgatggtgtcacctctggctgtgacatggtggaatagaaatgggccaacgacaagtacagtccattacccaaaggtttacaaaacctactttgaaaaagtggaaagattgaaacatggaacctttggccctgttcactttcgaaatcaggttaagatacgccgcagggttgacataaacccgggtcatgcagatctcagtgccaaagaagcacaggatgtcatcatggaagtcgttttcccaaatgaagttggagccaggatattgacatcagaatcacaattgacaataacaaaggaaaagaaggaggaacttcaggactgtaagattgctcctttgatggtggcatacatgttggagagagaactgattcgaaaaaccaggtttttaccagtagctggcggaacaagcagcgtatatatcgaagtattgcatttgacccaagggacctgctgggaacaaatgtacacaccgggaggggaagtgagaaatgatgatgttgatcagagtttgatcattgctgctagaaatatcgttaggagagcaacagtatcagcagacccattggcttcgctcttggaaatgtgccacagtacacaaattggcgggataaggatggtagacattcttagacagaacccaacagaagagcaagccgtggatatatgcaaagcagcaatgggtttaagaatcagttcatccttcagctttggaggtttcactttcaaaagaacaagtggatcgtctgtcaaaagagaagaagaagtgctcacaggcaacctccaaacactgaaaataagagtacatgaaggatatgaggaattcacaatggttggacggagagctacagccattttaaggaaagcaaccagaaggctgatccaattaatagtgagtggaagagacgagcagtcaatcgctgaagcaatcatagtggcaatggttttctcacaagaggactgcatgataaaagcagtacgaggtgatctgaactttgttaatagagcaaatcagcgactaaatcctatgcatcaacttctgaggcatttccaaaaggatgcaaaggtgctgtttcaaaactggggggttgaaccaattgacaatgtaatggggatgattggaatactgcctgacatgacccccagcacggagatgtcactgagaggagtgagagtcagcaaaatgggagtggatgaatattccagtactgagagagtggtcgtgagcattgatcgtttcttgagagtccgagatcaaagaggaaacgtgctcctgtctcctgaggaagttagtgaaacacagggaacagagaaactgacgataacatattcatcgtccatgatgtgggaaatcaatggtccggaatccgtgctagtcaacacatatcaatggatcatcagaaattgggagactgtgaagattcaatggtcccaagaccctacgatgttgtacaacaagatggaatttgagcccttccaatccttggtgcccaaggctgccagaggccagtatagtggatttgtgaggacattgttccagcagatgcgtgatgtgctgggaacatttgatactgtccaaataataaagctcctgccttttgctgcagccccaccggaacagagtaggatgcagttttcctctctgactgtgaacgtaagaggttcaggaatgagaatacttgtgagaggcaactcccctgtgttcaactataacaaggccaccaagagactcacagttcttggaaaggatgcaggtgccttgacagaagatccagatgagggaacagcaggagtagagtctgcagtattaagaggatttttaattctgggcaaagaggacaaaag-atatggaccagcattgagcatcaacgaactgagcaatcttgcgaaaggggaaaaggctaatgtgttgatagggcaaggagacgtggtgttggtaatgaaacggaaacgggactctagcatacttactgacagccagacagcgaccaaaagaattcggatggccatcaattag
EPI3310576              atggagagaataaaagaactaagagatttaatgtcacagtctcgcactcgcgagatactgaccaaaaccactgttgaccacatggccataatcaaaaagtacacatcgggaaggcaagagaagaaccccgcactcagaatgaaatggatgatggcaatgaaatatccaattacagcagataagcgaataatggaaatgatccctgagaggaatgaacaagggcaaactctctggagcaaaacaaacgatgccggatcagaccgagtgatggtatcacccctggctgtgacatggtggaacaggaacggaccaacaacaagtacagttcactacccaaaggtatataaaacttattttgaaaaagttgaaaggttgaaacacgggacctttggccctgtgcacttcagaaaccaagttaagataagacggagggtcgatataaacccgggccatgctgacctcagtgccaaagaagcgcaggatgtaatcatggaagtcgtcttcccaaatgaagtgggagcaaggatattgacgtcggagtcacaactgacgataacaaaggagaaaaaggaagaactccaggactgcaaaatcgctcctctgatggttgcatacatgctagaaagagagttggttcgcaagacgaggtttctcccagttgctggtgggacaagcagtgtctacattgaggtgctgcatttgactcaggggacatgctgggagcagatgtacactccgggaggagaggtgaggaacgatgatgtagaccaaagcttgatcattgctgccaggaatatagtaagaagagcaacggtatcagcagatccattagcatctctattggagatgtgtcacagcacacaaattgggggaataaggatggtagacatccttcggcaaaatccaacagaggaacaagccgtggatatatgcaaggcagcaatgggcttgaggatcagctcatctttcagctttggtggattcacttttaaaagaacaagtggatcgtcagtcaaaaaagaagaagaagtgctaacaggcaaccttcaaacattgaaaataagagtacatgaggggtatgaagagttcacaatggttgggagaagagcaacggccattctcaggaaagcaaccagaaggctgatccagctaatagtaagtgggagagacgagcagtcaattgctgaagcaataattgtggcaatggtattctcacaagaggactgcgtgattaaagcagttagaggtgacctgaattttgtcaatagggcgaaccagcgactaaacccaatgcttcaactcttgagacatttccaaaaggatgcaaaggtgcttttccaaaattggggaattgaacccattgacaatgtgatgggaatgatcgggataatgcccgacatgaccccaagtactgagatgtcgctgaggggaataagagtcagtaagatgggagtagatgaatactcaagtacagagcgagtagtagtaagcatcgaccggtttttaagagttcgagaccaacgggggaacgtactgttatcacccgaagaggtcagtgagacacaaggaacggagaaactgacaatcacttattcgtcatcaatgatgtgggagatcaatggtcctgagtcggtgttggtcaatacttatcagtggataattagaaactgggaaactgtaaaaattcaatggtcacaggatcccacaatgttgtataataagatggaattcgagccattccagtctctagtccctaaggcagccagaggtcaatacagtgggtttgtgagaacactattccagcaaatgcgagatgtgcttggaacatttgacactgttcagataataaaactcctcccctttgctgccgccccaccggaacaaagtaggatgcagttctcctccctgactgtgaatgtaagaggatcaggaatgaggatactggtaagaggcaattcaccagtgttcaattacaacaaggccaccaagaggctcacagttctcgggaaagatgcaggtgcattgaccgaagatccagatgaaggcacagctggagtggagtctgctgttttaagaggattcctcattttgggcaaagaagacaagag-atatggcccagcattgagcatcaatgagctgagcaatcttgcaaagggagagaaggctaatgtgttaattgggcaaggagacgtagtgttggtgatgaaacggaaacgggactctagcatacttactgacagccagacagcgaccaaaagaattcggatggccatcaattag
EPI2120780              atggagagaataaaagaactaagagatttaatgtcgcagtctcgcactcgcgagatactgacaaaaaccactgtggaccatatggccataataaagaaatacacatcaggaagacaggagaagaaccctgccctcaggatgaagtggatgatggcaatgaaatatcctattacagcagacaaaagaataatggagatgatccctgaaaggaatgagcaaggtcagactctctggagcaaaacaaatgacgctggatcagacagagtgatggtgtcacctctggctgtgacatggtggaatagaaatgggccaacgacaagtacagtccattacccaaaggtttacaaaacctactttgaaaaagtggaaagattgaaacatggaacctttggccctgttcactttcgaaatcaggttaagatacgccgcagggttgacataaacccgggccatgcagatctcagtgccaaagaagcacaggatgtcatcatggaagtcgttttcccaaatgaagttggagccaggatattgacatcagaatcacaattaacaataacaaaggaaaagaaggaggaactccaggactgtaagattgctcctttgatggtggcatacatgttggagagagaactggttcgaaaaaccagatttttaccagtagctggcggaacaagcagcgtatatatcgaagtattgcatttgactcaagggacctgctgggaacaaatgtacacaccgggaggggaagtgagaaatgatgatgttgatcagagtttgatcattgctgctagaaatatcgttaggagagcaacagtatcagcagacccattggcttcgctcttggaaatgtgccacagtacacaaattggcgggataaggatggtagacattcttagacagaacccaacagaagagcaagccgtggatatatgcaaagcagcaatgggtttaagaatcagttcatccttcagctttggaggtttcactttcaaaagaacaagtggatcgtctgtcaaaagagaagaagaagtgctcacaggcaacctccaaacactgaaaataagagtacatgaaggatatgaggaattcacaatggttggacggagagctacagccattttaaggaaagcaaccagaaggctgatccaattaatagtgagtggaagagacgagcagtcaatcgctgaagcaatcatagtggcaatggttttctcacaagaggactgcatgataaaagcagtacgaggtgatctgaactttgttaatagagcaaatcagcgactaaatcctatgcatcaacttctgaggcatttccaaaaggatgcaaaggtgctgtttcaaaactggggggttgaaccaattgacaatgtaatggggatgattggaatactgcctgacatgacccccagcacggagatgtcactgagaggagtgagagtcagcaaaatgggagtggatgaatattccagtactgagagagtggtcgtgagcattgatcgtttcttgagagtccgagatcaaagaggaaacgtgctcctgtctcctgaggaagttagtgaaacacagggaacagagaaactgacgataacatattcatcgtccatgatgtgggaaatcaatggtccggaatccatgctagtcaacacatatcaatggatcatcagaaattgggagactgtgaagattcaatggtcccaagaccctacgatgttgtacaacaagatggaatttgagcccttccaatccttggtgcccaaggctgccagaggccagtatagtggatttgtgaggacattgttccagcagatgcgtgatgtgctgggaacatttgatactgtccaaataataaagctccttccttttgctgcagccccaccggaacagagtaggatgcagttttcctctctgactgtgaatgtaagaggttcaggaatgagaatacttgtgagaggcaactcccctgtgttcaactataacaaggccaccaagagactcacagttcttggaaaggatgcaggtgccttgacagaagatccagatgagggaacagcaggagtagagtctgcagtattaagaggatttctaattctgggcaaagaggacaaaag-atatggaccagcattgagcatcaacgaactgagcaatcttgcgaaaggggaaaaggctaatgtgttgatagggcaaggagacgtggtgttggtaatgaaacggaaacgggactctagcatacttactgacagccagacagcgaccaaaagaattcggatggccatcaattag
EPI2873675              atggagagaataaaagagctaagagatttgatgtcgcagtctcgcactcgcgagatactgacaaaaaccaccgtggaccatatggccataatcaagaaatatacatcaggaagacaggagaagaaccctgcacttaggatgaagtggatgatggcaatgaaatatccgattacagcagacaaaaggataatggagatgatccctgaaagaaacgagcaaggtcagactctttggagcaaaacaaatgatgctgggtcagatagagtaatggtgtcacctctggctgttacgtggtggaatagaaatggaccaacaacaagtacagtccattacccaaaggtctataaaacctactttgaaaaggttgaaaggttaaagcatggaaccttcggccctgtccatttccggaatcaggttaagatacgccgcagagttgacataaacccgggccatgcagacctcagtgctaaagaagcacaagacgtcatcatggaggtcgttttcccaaatgaagtcggagccagaatattgacatcagagtcacagttaacaattacaaaagaaaagaaggaggaactccaggactgtaagattgcccctctaatggtggcatacatgttggagagagaactggttcgaaaaaccagattcctgccagtagctggcggaacaagtagcgtatatatcgaagtgttgcacttgactcaaggaacctgctgggaacaaatgtatacgccagggggagaagtgagaaatgatgacgttgaccaaagtttaattattgctgccagaaatatcgttaggagagcaacagtatcagcagacccattggcttcactactggagatgtgccatagcacacagattggcggaataagaatggtagacattcttagacagaaccccacagaagagcaagccgtggatatatgcaaagcagcaatgggtttaagaatcagttcatccttcagttttggaggtttcactttcaaaaggacaagcggatcatctgtcaaaagagaagaggaagtgctcaccggcaacctccaaacattgaaaataagagtacatgaggggtatgaggaattcacaatggttgggcggagagcaacagccattctaaggaaagcaaccagaaggctgatccaattgatagtaagtggaagagacgagcagtcaatcgccgaagcgatcatagtggcaatggtgttctctcaagaggattgcatgataaaggctgtacgaggtgatttaaattttgtcaatagagcgaatcagcggctcaatcctatgcatcagctcctgaggcatttccaaaaggatgcaaaggtactattccaaaactggggaattgaacccattgacaatgtcatgggaatgataggaatattgcctgatatggcccccagcacagagatgtcactaagaggagtgagggtcagtagaatgggagtggatgaatattccagtactgagagggtggtcgtgagtattgatcgcttcttgagggtacgagaccagagaggaaatgtactcttgtctcccgaagaggtcagtgaaacacagggaacagagaagctaacgataacatatttatcatccatgatgtgggaaattaatggccctgagtcagtgctagttaacacatatcaatggatcatcagaaactgggagactgtgaagattcagtggtcccaagaccctacaatgctatacaacaagatggagtttgagccttttcagtccttggtgcctaaggcagccagaggccagtacagtggatttgtaaggaccctattccagcagatgcgtgatgtgctgggaacctttgacactgtccagataataaagctacttccatttgcagcagcaccaccggaacagagtaggatgcagttctcttctctaactgtaaacgtaaggggttcaggaatgagaatacttgtgagaggcaactcccctgtgttcaactataacaaggcaaccaagaggctcatagtcattggaaaggatgctggtgcattgacagaagacccaggtgagggaacagcaggagtggagtctgcggtattgagagggttcctaattctgggcaaagaggacaaaag-atatggaccagcgctgagcatcaatgaattgagcaatcttgcgaaaggggagaaggctaatgtgttgatagggcaaggagacgtggtgttggtgatgaaacggaaacgggactctagcatacttactgacagccagacagcgaccaaaagaattcggatggccatcaattag
PP752631            	atggagagaataaaggaactgagagatctaatgtcacagtctcgcactcgcgagatactaaccaaaaccactgttgaccacatggccataatcaagaagtacacatcaggaagacaagaaaagaaccctgcactcagaatgaaatggatgatggcaatgaaatatccaatcgcagcagacaagcgaataatggaaatgatccctgaaaggaatgaacaaggacaaaccctctggagcaagacaaatgatgccggatcagatcgagtgatggtatcacccctggctgtgacatggtggaataggaatggaccaacaacaagtacaattcactatccaaaggtatacaaaacttattttgaaaaagttgaaaggttgaaacacgggacctttggccctgtacacttcagaaaccaaattaagataagacggagggtcgacataaacccgggccatgctgacctcagcgccaaagaggcgcaggacgtaatcatggaagttgtctttccaaatgaagtgggagcgagaatactgacgtcggaatcacaattgacaataacaaaggaaaagaaagaagaactccaggactgcaaaatcgcccctctgatggttgcatacatgctagaaagagagctggtccgcaagacaaggttcctcccagttgctggtggaacaagcagtgtctacattgaggtgctgcatttgacccagggaacatgctgggagcagatgtatactccaggaggagaagtgagaaacgatgatgtagaccagagcttgatcattgctgccaggaatatagtaagaagagcaacagtgtcagcagacccattagcatctctattggagatgtgccacagcacacaaattggaggaataaggatggtagacattcttcggcaaaatccaacggaggaacaagccgtggacatatgcaaggcagcaatgggcttgaggattagctcatcgttcagctttggtggattcacttttaaaagaacaagtggatcatcagtcaaaagggaagaagaggtgcttacgggcaaccttcaaacattgaaaataagagtacatgaggggtatgaagggttcactatggttggaagaagagcaacggccattctcaggaaagcaaccagaaggctgattcagctaatagtaagtggaagggacgaacagtcaattgctgaagcaataatcgtggccatggtattctcacaagaggactgcatgataaaggcagttcgaggtgatctgaactttgtcaacagggcgaatcagcggctgaatccaatgcatcagctcttgagacacttccaaaagaatgcaaaagtgcttttccaaaattggggaattgagcccattgacaatgtgatgggaatgatcgggatattgcctgacatgactccaagtactgagatgtcactgaggggaataagagtcagtaagatgggagtagatgaatactccagtacagagcgggtaatagtaagcatcgaccgatttttaagagttcgagaccaacgggggaacgtactactgtcacccgaagaagtcagcgagacacaaggaacagagaaattgacaatcacttattcgtcatcaatgatgtgggagatcaatggtcctgagtcggtgttggtcaatacttatcagtggataatcagaaactgggaaacagtaaaaattcaatggtcacaagatcccacaatgttgtataataagatggagttcgagccattccagtctctggtccctaaggcagccaggggtcaatacagtgggttcgtgaggacactatttcagcaaatgcgagatgtgcttggaacatttgacactgttcagataataaaacttctcccctttgctgctgccccaccggaacaaagtagactgcaattctcctctctgactgtgaatgtgagaggatcaggaatgagaatactgataagaggcaattctccagtgttcaattacaacaaggccaccaagaggctcacagttctcgggaaagatgcaggtgcattggccgaagatccagatgaaggcacagctggagtggagtctgctgttttaagaggattcctcattttgggcaaagaagacaagag-atatggcccagcactgagcatcaatgagctgagcaatttggcaaagggagagaaggctaatgtgctaattgggcaaggagacgtggtgttggtgatgaaacggaaacgggactctagcatacttactgacagccagacagcgaccaaaagaattcggatggccatcaattag
EPI2035006              atggagagaataaaagaactaagagatctaatgtcacagtctcgcactcgcgagatactcaccaaaaccactgtggaccacatggccataatcaaaaaatacacatcggggaggcaagagaagaaccccgcactcaggatgaaatggatgatggcaatgaaatatccaatcacagcagacaagagaataatggaaatgattcctgaaagaaatgaacaaggacaaaccctctggagcaaaacgaacgatgctgggtcagaccgagtgatggtatcacctctggctgtgacatggtggaataggaatggaccaacaacaagtacggtccactacccaaaggtatacaaaacttatttcgaaaaagttgaaaggttgaaacacgggacctttggccctgtccatttcagaaatcaagttaagataagacggagggtcgacataaacccaggtcatgcagacctcagtgccaaagaggcgcaggatgtaatcatggaagttgtcttcccaaatgaagtgggagcgagaatactaacatcggagtcacaactgacgataacaaaggagaagaaggaagaactccaggactgcaaaatcgcccctctgatggtcgcatacatgctagaaagagagttagtccgcaagacgaggttcctcccagtggctggtggaacaagcagtgtctatattgaggtgctgcatttaacccaagggacatgctgggagcagatgtacactccaggaggagaagtgagaaatgatgatgtagaccaaagtttgattatcgctgccaggaacatagtaagaagagcaacagtatcagcagacccactagcatctctactggagatgtgccacagcacacagattgggggaattaggatggtcgacatccttcggcaaaatccaacagaggaacaagccgtggacatatgcaaggcagcaatgggcttgaggattagctcatctttcagttttggtggattcacttttaaaagaacaagtggatcatcagtcaaaagagaagaagaagtgcttacgggcaacctccaaacattgaaaataagagtacatgaggggtatgaagagttcacaatggttggaagaagagcaacggctattctcaggaaggcaaccagaaggttgatccagctaatagtaagtgggagagacgagcagtcaattgctgaagcaataattgttgccatggtattctcacaagaagactgcatgatcaaggcagttcgaggtgatctgaattttgtcaatagggcaaaccagcggctgaatccaatgcatcaactcttgagacacttccaaaaggatgctaaagtgcttttccaaaactggggaattgaaaccattgacaatgtgatggggatgatcgggatattgcccgatatgaccccaagcactgaggtgtcactgagggggataagagtcagtaaaatgggggtagatgagtactccagcacagagagggtggtggtgagcatcgaccgatttttaagagttagggaccaacgagggaacgtactattgtcacctgaagaagtcagcgagacacaaggaacagagaaattgacaatcacttattcatcatcaatgatgtgggagatcaatggacctgagtcggtgttggtcaacacttatcagtggatcatcagaaactgggaaactgtgaaaattcaatggtcacaggatcccacaatgttatataataagatggaattcgagccattccagtctctggtacctaaagcagccagaggtcaatacagtggattcgtgaggacactattccagcagatgcgagatgtgctcggaacatttgacaccgttcaaataataaaactcctcccctttgctgctgccccaccagaacaaagtagaatgcaattctcctccctgactgtaaatgtgagaggatcaggaatgagaatactggtaagaggcaattccccagtgttcaattacaacaaggccaacaagaggctcacagttctcgggaaagatgcaggtgcattgaccgaagatccagatgaaggcacagccggagtagagtctgctgttttacgaggattcctcattttgggcaaagaagacaagag-atatggcccagcattgagcatcaatgagctgagcaatcttgcaaagggagagaaggctaatgtgttaattgggcaaggagacgtggtgttggtaatgaaacggaaacgggactctagcatacttactgacagccagacagcgaccaaaaggattcggatggccatcaattag
EPI2697547              atggagagaataaaagaactaagagatttaatgtcgcagtctcgcactcgcgagatactgacaaaaaccactgtggaccatatggccataataaagaaatacacatcaggaagacaggagaagaaccctgccctcaggatgaagtggatgatggcaatgaaatatcctattacagcagacaaaagaataatggagatgatccctgaaaggaatgagcaaagtcagactctctggagcaaaacaaatgacgctggatcagacagagtgatggtgtcacctctggctgtgacatggtggaatagaaatgggccaacaacaagtacagtccattacccaaaggtttacaaaacctactttgaaaaagtggaaagattgaaacatggaacctttggccctgttcactttcgaaatcaggttaagatacgccgcagggttgacataaacccgggtcatgcagatctcagtgccaaagaagcacaggatgtcatcatggaagtcgttttcccaaatgaagttggagccaggatattgacatcagaatcacaattaacaataacaaaggaaaagaaggaggaacttcaggactgtaagattgctcctttgatggtggcatacatgttggagagagaactggttcgaaaaaccagatttttaccagtagctggcggaacaagcagcgtttatatcgaagtattgcatttgactcaagggacctgctgggaacaaatgtacacaccgggaggggaagtgagaaatgatgatattgatcagagtttgatcattgctgctagaaatatcgttaggagagcaacagtatcagcagacccattggcttcgctcttggaaatgtgccacagtacacaaattggtggaatgaggatggtagacattcttagacagaacccaacagaagagcaagccgtggatatatgcagagcagcaatgggtttaagaatcagttcatccttcagctttggaggtttcactttcaaaagaacaagtggatcgtctgtcaaaagagaagaagaagtgctcacaggcaacctccaaacactgaaaataagagtacatgaaggatatgaggaattcacaatggttggacggagagctacagccattttaaggaaagcaaccagaaggctgatccaattaatagtgagtggaagagacgagcagtcaatcgctgaagcaatcatagtggcaatggttttctcacaagaggactgcatgataaaagcagtacgaggtgatctgaactttgttaatagagcaaatcagcgactaaatcctatgcatcaacttctgaggcatttccaaaaggatgcaaaggtgctgtttcaaaactggggggttgaaccaattgacaatgtaatggggatgattggaatactgcctgacatgacccccagcacggagatgtcactgagaggagtgagagtcagcaaaatgggagtggatgaatattccagtactgagagagtggtcgtgagcattgatcgtttcttgagagtccgagatcaaagaggaaacgtgctcctgtctcctgaggaagttagtgaaacacagggaacagagaaactaacgataacatattcatcgtccatgatgtgggaaatcaatggtccggaatccgtgctagtcaacacataccaatggatcatcagaaattgggagactgtgaagattcaatggtcccaagaccctacgatgttgtacaacaagatggaatttgagcccttccaatccttggtgcccaaggctgccagaggccagtatagtggatttgtgaggacattgttccagcagatgcgtgatgtgctgggaacatttgatactgtccaaataataaagctcctgccttttgctgcagccccaccggaacagagtaggatgcagttttcctctctgactgtgaacgtaagaggttcaggaatgagaatactcgtgagaggcaactcccctgtgttcaactataacaaggccaccaagagactcacagttcttggaaaggatgcaggtgccttgacagaagatccagatgagggaacagcaagagtagagtctgcagtattaagaggatttctaattctgggcagagaggacaaaag-atatggaccagcattgagcatcaacgaactgagcaatcttgcgaagggggaaaaggctaatgtgttgatagggcaaggagacgtagtgttggtaatgaaacggaaacgggactctagcatacttactgacagccagacagcgaccaaaagaattcggatggccatcaattag
EPI2712892              atggagagaataaaagagctaagagatttgatgtcgcaatctcgcactcgcgagatactgacaaaaaccaccgtggaccatatggccataatcaagaaatatacatcaggaagacaggagaagaaccctgcacttaggatgaagtggatgatggcaatgaaatatccgattacagcagacaaaaggataatggagatgatccctgaaagaaatgagcaaggtcagactctttggggcaaaacaaatgatgctggatcagatagagtgatggtgtcacctctggctgtgacgtggtggaatagaaatggaccaacaacaagtacagtccattacccaaaggtctataaaacctactttgaaaaggttgaaaggttaaagcatggaaccttcggccctgtccatttccggaatcaggttaagatacgccgcagagttgacataaacccgggccatgcagacctcagtgctaaagaagcacaagacgtcatcatggaggtcgttttcccaaatgaagtcggagctagaatattaacatcagagtcacagttaacaattacaaaagaaaagaaagaggaactccagaattgtaagattgcccctctaatggtggcatacatgttggagagagaactggttcgaaaaaccagattcctgccagtagctggcggaacaagtagcgtatatatcgaagtgttgcacttgactcaaggaacctgctgggaacaaatgtatacgccaggaggagaagtgagaaatgatgacgttgaccaaagtttaattattgctgccagaaatatcgttaggagagcaacagtatcagcagacccattggcttcactactggagatgtgccatagtacacagattggcggaataagaatggtagacattcttagacagaacccaacagaagagcaagccgtggatatatgcaaagcagcaatgggtttaagaatcagttcatccttcagttttggaggtttcactttcaaaaggacaagcggatcatctgtcaaaagagaagaggaagtgctcaccggtaacctccaaacattgaaaataagagtacatgaagggtatgaggaattcacaatggttgggaggagagcaacagccattctaaggaaagcaaccagaaggctgatccaattgatagtaagtggaagagacgagcagtcaatcgccgaagcgatcatagtggcaatggtgttctctcaagaggattgcatgataaaggctgtacgaggtgatttaaattttgtcaatagagcgaatcagcggctcaatcctatgcatcagctcctgaggcatttccaaaaggatgcaaaggtactattccaaaactggggaattgaacccattgacaatgtcatgggaatgataggaatattgcctgatatgacacccagcacagagatgtcactaagaggagtgagggtcagtaaaatgggagtggatgaatattccagtactgagagggtagtcgtgagtattgatcgcttcttgagggtacgagaccagagaggaaatgtactcttgtctcccgaagaggtcagtgaaacacagggaacagagaagctaacgataacatattcatcatccatgatgtgggaaattaatggccctgagtcagtgctagttaacacatatcaatggatcatcagaaactgggaaactgtgaagattcagtggtcccaagaccctacaatgctatacaacaagatggagtttgagccctttcagtccttggtgcctaaggcagccagaggccagtacagtggatttgtgaggaccctattccagcagatgcgtgatgtgctgggaacctttgacactgtccaaataataaagctacttccatttgcagcagcaccaccggaacagagtaggatgcagttctcttctctaactgtaaacgtaaggggttcaggaatgagaatacttgtgagaggcaactcccctgtgttcaactataacaaggcaaccaagaggctcacagtccttggaaaggatgctggtgcattgacagaagacccagatgaggggacagcaggagtggagtctgcggtattgagagggttcctaattcttggcaaagaggacaaaag-atatggaccggcgctgagcatcaatgaattgagcagtcttgcgaaaggggagaaggctaatgtgttgatagggcaaggagacgtggtgttggtgatgaaacggaaacgggactctagcatacttactgacagccagacagcgaccaaaagaattcggatggccatcaattag
EPI2894988              atggagagaataaaagaactaagagatctaatgtcacagtctcgcactcgcgagatactgaccaaaacaactgttgaccacatggccataatcaaaaagtacacatcgggaaggcaagagaagaaccccgcactcagaatgaaatggatgatggcaatgaaatatccaattacagcagataagcgaataatggaaatgatccctgagaggaatgaacaagggcaaactctctggagcaaaacaaacgatgccggatcaggccgagtgatggtatcacccctggctgtgacatggtggaacaggagcggaccaacaacaagtacagttcactacccaaaggtatataaaacttatttcgaaaaagttgaaaggttgaaacacgggacctttggccctgtgcacttcagaaaccaagttaagataagacggagggtcgatataaacccgggccatgctgacctcagtgccaaagaggcgcaggatgtaatcatggaagtcgtcttcccaaatgaagtgggagctaggatattgacgtcggagtcacaactgacgataacaaaggagaaaaaggaagaactccaggactgcaaaatcgctcctctgatggttgcatacatgctagaacgagagttggttcgcaagacgaggtttctcccagttgctggtgggacaagcagtgtctacattgaggtgctgcatttgacccaggggacatgctgggagcagatgtatactccgggaggagaagtgaggaacgatgatgtagaccaaagcttgatcattgctgccaggaatatagtaagaagagcaacagtatcagcagatccattagcatctctattggagatgtgtcacagcacacaaattgggggaataaggatggtagacatccttcggcaaaatccaacagaggaacaagctgtggatatatgcaaggcagcaatgggcttgaggattagctcatctttcagctttggtggattcacttttaaaagaacaagtggatcgtcagtcaaaaaagaagaagaagtgctaacaggcaaccttcaaacattgaaaataagagtacatgaggggtatgaagagttcacaatggttgggagaagagcaacggccattctcaggaaagcaaccagaaggctgatccagctaatagtaagtgggagagacgagcagtcaattgctgaagcaataattgtggccatggtattctcacaagaggactgcatgattaaagcagttagaggtgacctgaattttgtcaatagggcgaatcagcgactaaacccaatgcatcaactcttgaggcatttccaaaaggatgcaaaagtgcttttccaaagttggggaattgaacccattgacaatgtgatgggaatgatcggggtaatgcctgacatgaccccaagtactgagatgtcgctgaggggaataagagtcagtaagatgggtgtagatgaatactcaagtacagagcgagtagtagtaagcatcgaccggtttttaagagttcgagaccaacgggggaacgtactattatcacccgaagaggtcagcgagacacaaggaacggagaaactgacaatcacttattcgtcatcaatgatgtgggagatcaatggtcctgagtcagtgttggtcaatacttatcagtggataattagaaactgggaaaatgtaaaaattcaatggtcacaggatcccacaatgctgtataataagatggaattcgagccattccagtctctagtccctaaggcagccagaggtcaatacagtgggtttgtgagaacactattccagcaaatgagagatgtgcttggaacatttgacactgttcagatagtaaaactcctcccctttgctgccgccccaccggaacaaagtaggatgcagttctcctccctgactgtgaatgtaagaggatcaggaatgaggatactggtaagaggcaattcaccagtattcaattacaacaaggccaccaagaggctcacagttctcgggaaagatgcaggtgcgttgaccgaagatccagatgaaggcacagctggagtggagtctgctgttttaagaggattcctcattttgggcaaagaagacaagag-atatggcccagcattgagcatcaatgagctgagcaatcttgcaaagggagagaaggctaatgtgctaattgggcaaggagacgtagtgttggtgatgaaacggaaacgggactctagcatacttactgacagccagacagcgaccaaaagaattcggatggccatcaattag
EPI2906243              atggagagaataaaagaactaagagatctaatgtcacagtctcgcactcgcgagatactcaccaaaaccactgtggaccacatggccataatcaaaaaatacacatcgggaaggcaagagaagaaccccgcactcaggatgaaatggatgatggcaatgaaatatccaatcacagcagacaagagaataatggaaatgattcctgaaagaaatgaacaaggacaaaccttatggagcaaaacgaacgatgccgggtcagaccgagtgatggtatcacctctggctgtgacatggtggaataggaatggaccaacaacaagtacagtccactacccaaaggtatacaaaacttatttcgaaaaagttgaaaggttgaaacacgggacctttggccctgtccacttcagaaatcaaattaagataagacggagggtcgacataaacccaggccatgcagacctcagtgccaaagaagcacaggatgtaatcatggaagttgttttcccaaatgaagtgggagcgagaatactaacatcggagtcacaactgacgataacaaaggagaagaaggaagagctccaggactgcaaaatcgcacctttaatggttgcatacatgctagaaagagagttagtccgcaagacgaggttcctcccagtggctggtggaacaagcagtgtctatattgaggtgctgcatttaactcaagggacatgctgggagcagatgtacaccccaggaggggaagtgaaaaatgatgatgtagaccagagtttgattatcgctgccaggaacatagtaagaagagcaacagtatcagcagacccactagcatctctattggaaatgtgccacagcacacaaattgggggaataaggatggtcgacatccttcgacaaaatccgacggaggaacaagcagtggacatatgcaaggcagcaatgggcttaagaattagctcatctttcagcttcggtgggttcacctttaaaaggacaagtggatcatcagtcaaaagagaagaagaaatgcttacgggcaaccttcaaacattgagaataagagtacatgagggatatgaagagttcacaatggttggaagaagagcaacggctattctcagaaaggcaaccagaaggttaatccaactaatagtaagtgggagagacgagcagtcaattgctgaagcaataattgtggccatggtattctcacaagaagactgcatgatcaaggcagttcgaggtgatttgaattttgtcaatagggcgaaccagcggctgaatccaatgcatcaactcttgagacacttccaaaaggatgctaaagtacttttccaaaactggggaattgaacccattgacaatgtgatggggatgatcgggatattgcctgacatgaccccaagcactgagatgtcactgagggggataagagttagtaagatgggagtagatgaatactctagcacagaaagggtggtagtgagcatcgaccgatttttaagagttcgagaccaacgagggaacgtactattgtcacctgaagaagtcagcgagacacaaggaacagagaaattgacaattacttattcgtcatcaatgatgtgggaaatcaatggacctgagtctgtgttggtcaacacgtatcagtggatcatcagaaactgggaaactgtgaaaattcaatggtcacaggatcccacaatgttatacaacaaaatggaatttgagccattccagtctctggtacctaaagcagccagaggtcaatacagtggattcgtgaggacactattccaacaaatgcgagatgtgctcggaacatttgacactgttcaaataataaaactcctcccctttgctgctgccccaccagaacaaagtaggatgcaattctcctctctgactgtaaatgtgagaggatcaggaatgagaatattggtaagaggcaattccccagtgttcaattacaacaaggccaccaggaggctcacaattctcgggaaagatgcaggtgcattaaccgaagatccagacgaaggcactgctggagtagaatctgctgttctacgaggattcctcattttgggcaaagaagacaagag-atatggcccagcattgagtatcaatgagttgagcaatcttgcaaagggagagaaggccaatgtgctgattgggcaaggagacgtggtgttggtgatgaaacggaaacgggactctagcatacttactgacagccagacagcgaccaaaaggattcggatggccatcaattag
EPI3313838              atggagagaataaaagaactaagagatctaatgtcacagtctcgcactagcgagatactcaccaaaaccactgtggaccacatggctataatcaaaaaatacacatcaggaaggcaagagaagaaccccgcactcaggatgaaatggatgatggcaatgaaatatccaatcacagcagacaagagaataatggaaatgattcctgaaagaaatgaacaaggacaaaccctctggagcaaaacgaacgatgctgggtcagatcgagtgatggtatcacctctggctgtgacatggtggaataggaatgggccaacaacaagtacggtccactacccaaaggtatacaaaacttatttcgaaaaagttgaaaggttgaaacacgggacctttggccctgtccacttcagaaatcaagttaagataagacggagggtcgacataaacccaggccatgcagacctcagtgccaaagaggcgcaggatgtcatcatggaagttgtcttcccaaatgaagtgggagcgagaatactaacatcggagtcacaactgacgataacaaaggagaagaaggaagaactccaggactgcaaaatcgcccctctgatggtcgcatacatgctagaaagagagttagtccgcaagacgaggttcctcccagtggctggtggaacaagcagtgtctatattgaggtgctgcatttaacccaggggacatgctgggagcagatgtacactccaggaggagaagtgagaaatgatgatgtagaccagagtttgattatcgctgccaggaacatagtaagaagagcaacagtatcagcagacccactagcatccctactggagatgtgccacagcacacaaattgggggaattaggatggtcgacatccttcggcaaaatccaacagaggaacaagccgtggacatatgcaaggcagcaatgggcttgaggattagctcatctttcagctttggtggattcacttttaaaagaacaagtggatcatcagtcaaaagagaagaagaagtgcttacgggcaaccttcaaacattgaaaataagagtacatgaggggtatgaagagttcacaatggttggaagaagagcaacggctattctcaggaaggcaaccagaaggttgatccagctaatagtaagtgggagagacgagcagtcaattgcagaagcaataattgtggccatggtattctcacaagaagactgcatgatcaaggcagttcgaggtgatctgaattttgtcaatagggcgaaccagcggctgaatccaatgcatcaactcttgagacacttccaaaaggatgctaaagtgcttttccaaaactggggaattgaacccattgacaatgtaatggggatgatcgggatattgcccgacatgaccccaagcactgatgtgtcactgagggggataagagtcagtaaaatgggggtagatgaatactccagtacagagagggtggtggtaagcatcgaccgatttttacgagttagggaccaacgagggaacgtactattgtcacctgaagaagtcagcgagacacaaggaacagagaaattgacaatcacttattcgtcgtcaatgatgtgggagatcaatggacctgagtcggtgttggtcaacacttatcagtggatcatcagaaactgggaaaatgtgaaaattcaatggtcacaggatcccacaatgttatataataagatggaattcgagccattccagtctctggtgcctaaagcagccagaggtcaatacagtggattcgtgaggacactattccagcagatgcgagatgtgctcggaacatttgacaccgttcaaataataaaactcctcccctttgctgctgccccaccagaacaaagtagaatgcaattctcatccctgactgtaaatgtgagaggatcaggaatgagaatactggtaagaggcaattccccagtgttcaattacaacaaggccaccaagaggctcacagttctcgggaaagatgcaggtgcattgaccgaagatccagatgaaggcacagctggagtagagtctgctgttttacgaggattcctcattttgggcaaagaagacaagag-gtatggaccagcattgagcatcaatgagctgagcaatcttgcaaagggagagaaggctaacgtgttaattgggcaaggagacgtggtgttggtaatgaaacggaaacgggactctagcatacttaccgacagccagacagcgaccaaaaggattcggatggccatcaattag
EPI2122957              atggagagaataaaagaactaagagatttaatgtcgcagtctcgcactcgcgagatactgacaaaaaccactgtggaccatatggccataataaagaaatacacatcaggaagacaggagaagaaccctgccctcaggatgaagtggatgatggcaatgaaatatcctattacagcagacaaaagaataatggagatgatccctgaaaggaatgagcaaggtcagactctctggagcaaaacaaatgacgctggatcagacagagtgatggtgtcacctctggctgtgacatggtggaatagaaatgggccaacgacaagtacagtccattacccaaaggtttacaaaacctactttgaaaaagtggaaagattgaaacatggaacctttggccctgttcactttcgaaatcaggttaagatacgccgcagggttgacataaacccgggtcatgcagatctcagtgccaaagaagcacaggatgtcatcatggaagtcgttttcccaaatgaagttggagccaggatattgacatcagaatcacaattaacaataacaaaggaaaagaaggaggaacttcaggactgtaagattgctcctttgatggtggcatacatgttggagagagaactggttcgaaaaaccagatttttaccagtagctggcggaacaagcagcgtatatatcgaagtattgcatttgactcaagggacctgctgggaacaaatgtacacaccggga-gggaagtgagaaatgatgatgttgatcagagtttgatcattgctgctagaaatatcgttaggagagcaacagtatcagcagacccattggcttcgctcttggaaatgtgccacagtacacaaattggcgggataaggatggtagacattcttagacagaacccaacagaagagcaagccgtggatatatgcaaagcagcaatgggtttaagaatcagttcatccttcagctttggaggtttcactttcaaaagaacaagtggatcgtctgtcaaaagagaagaagaagtgctcacaggcaacctccaaacactgaaaataagagtacatgaaggatatgaggaattcacaatggttggacggagagctacagccattttaaggaaagcaaccagaaggctgatccaattaatagtgagtggaagagacgagcagtcaatcgctgaagcaatcatagtggcaatggttttctcacaagaggactgcatgataaaagcagtacgaggtgatctgaactttgttaatagagcaaatcagcgactaaatcctatgcatcaacttctgaggcatttccaaaaggatgcaaaggtgctgtttcaaaact-gggggttgaaccaattgacaatgtaatggggatgattggaatactgcctgacatgacccccagcacggagatgtcactgagaggagtgagagtcagcaaaatgggagtggatgaatattccagtactgagagagtggtcgtgagcattgatcgtttcttgagagtccgagatcaaagaggaaacgtgctcctgtctcctgaggaagttagtgaaacacagggaacagagaaactgacgataacatattcatcgtccatgatgtgggaaatcaatggtccggaatccgtgctagtcaacacatatcaatggatcatcagaaattgggaaactgtgaagattcaatggtcccaagaccctacgatgttgtacaacaagatggaatttgagcccttccaatccttggtgcccaaggctgccagaggccagtatagtggatttgtgaggacattgttccagcagatgcgtgatgtgctgggaacatttgatactgtccaaataataaagctcctgccttttgctgcagccccaccggaacagagtaggatgcagttttcctctctgactgtgaacgtaagaggttcaggaatgagaatacttgtgagaggcaactcccctgtgttcaactataacaaggccaccaagagactcacagttcttggaaaggatgcaggtgccttgacagaagatccagatgagggaacagcaggagtagagtctgcagtattaagaggatttctaattctgggcaaagaggacaaaag-atatggaccagcattgagcatcaacgaactgagcaatcttgcgaaaggggaaaaggctaatgtgttgatagggcaaggagacgtggtgttggtaatgaaacggaaacgggactctagcatacttactgacagccagacagcgaccaaaagaattcggatggccatcaattag
EPI3052759              atggagagaataaaagagctaagagatttgatgtcgcagtctcgcactcgcgagatactgacaaaaaccaccgtggaccatatggccataatcaagaaatatacatcaggaagacaggagaagaaccctgcacttaggatgaagtggatgatggcaatgaaatatccgattacagcagacaaaaggataatggagatgatccctgaaagaaacgagcaagatcagactctttggagcaaaacacatgatgctggatcagatagagtaatggtatcacctctggctgtgacgtggtggaatagaaatggaccaacaacaagtacagtccattacccaaaggtctataaaacctactttgaaaaggttgaaaggttaaagcatggaaccttcggccctgtccatttccggaatcaggttaagatacgccgcagagttgacataaacccgggccatgcagaccttagtgctaaagaagcacaagacgtcatcatggaggtcgttttcccaaatgaagtcggagccagaatattgacatcagagtcacagttaacaattaccaaagaaaagaaggaggaactccaggactgtaagattgcccctctaatggtggcatacatgttggagagagaactggttcgaaaaaccagattcctgccagtagctggcggaacaagtagcgtatatatcgaagtgttgcacttgactcaaggaacctgctgggaacaaatgtatacgccaggaggagaagtgagaaatgatgacgttgatcaaagtttaattattgctgccagaaatatcgttaggagagcaacagtatcagcagacccattggcttcactactggagatgtgccatagtacacagattggcggaataagaatggtagacattcttagacagaacccaacagaagagcaagccgtggatatatgcaaagcagcaatgggtttaagaatcagttcatccttcagttttggaggtttcactttcaaaaggacaagcggatcatctgtcaaaagagaagaggaagtgctcaccggcaacctccaaacattgaaaataagagtacatgaggggtatgaggaattcacaatggttgggcggagagcaacagccattctaaggaaagcaaccagaaggctgatccaattgatagtaagtggaagagacgagcagtcaatcgccgaagcgatcatagtggcaatggtgttctctcaagaggattgcatgataaaggctgtacgaggtgatttaaattttgtcaatagagcgaatcagcggctcaatcctatgcatcagctcctgaggcatttccaaaaggatgcaaaggtactattccaaaactggggaattgaacccattgacaatgtcatgggaatgataggaatattgcctgatatgacccccagcacagagatgtcactaagaggagtgagggtcagtagaatgggagtggatgaatattccagcactgagagggtggtcgtgagtattgatcgcttcttgagggtacgagaccagagaggaaatgtactcttgtctcccgaagaggtcagtgaaacacagggaacagagaagctaacgataacatatttatcatccatgatgtgggaaattaatggccctgagtcagtgctagttaacacataccaatggatcatcagaaactgggaaactgtgaagattcagtggtcccaagaccctacaatgctatacaacaagatggagtttgagccctttcagtccttggtgcctaaggcagccaggggccagtacagtggatttgtaaggaccctattccagcagatgcgtgatgtgctgggaacctttgacactgtccagataataaagctacttccatttgcagcagcaccaccggaacagagtaggatgcagttctcttctctaactgtaaacgtaaggggttcaggaatgagaatacttgtgagaggcaactcccctgtattcaactataacaaggcaaccaagaggctcatagtccttggaaaggatgctggtgcattgacagaagacccaggtgaggggacagcaggagtggagtctgcggtattgagagggttcctaattctgggcaaagaggacaaaag-atatggaccagcgctgagcatcaatgaattgagcaatcttgcgaaaggggagaaggctaatgtgttgatagggcaaggagacgtggtgttggtgatgaaacggaaacgggactctagcatacttactgacagccagacagcgaccaaaagaattcggatggccatcaattag
EPI2068965              atggagagaataaaagaactaagagatttaatgtcgcagtctcgcactcgcgagatactgacaaaaaccactgtggaccatatggccataataaagaaatacacatcaggaagacaggagaagaaccctgccctcaggatgaagtggatgatggcaatgaaatatcctattacagcagacaaaagaataatggagatgatccctgaaaggaatgagcaaggtcagactctctggagcaaaacaaatgacgctggatcagacagagtgatggtgtcacctctggctgtgacatggtggaatagaaatgggccaacgacaagtacagtccattacccaaaggtttacaaaacctactttgaaaaagtggaaagattgaaacatggaacctttggccctgttcactttcgaaatcaggttaagatacgccgcagggttgacataaacccaggtcatgcagatctcagtgccaaagaagcacaggatgtcataatggaagtcgttttcccaaatgaagttggagccaggatattgacatcagaatcacaattaacaataacaaagggaaagaaggaggaacttcaggactgtaagattgctcctttgatggtggcatacatgttggagagagaactggttcgaaaaaccagatttttaccagtagctggcggaacaagcagcgtatatatcgaagtattgcatttgactcaagggacctgctgggaacaaatgtacacaccgggaggggaagtgagaaatgatgatgttgatcagagtttgatcattgctgctagaaatatcgttaggagagcaacagtatcagcagacccattggcttcgctcttggaaatgtgccacagcacacaaattggcgggataaggatggtagacattcttagacagaacccaacagaagagcaagccgtggatatatgcaaagcagcaatgggtttaagaatcagttcatccttcagctttggaggtttcactttcaaaagaacaagtggatcgtctgtcaaaagagaagaagaagtgctcacaggcaacctccaaacactgaaaataagagtacatgaaggatatgaggaattcacaatggttggacggagagctacagccattttaaggaaagcaaccagaaggctgatccaattaatagtgagtggaagagacgagcagtcaatcgctgaagcaatcatagtggcaatggttttctcacaagaggactgcatgataaaagcagtacggggtgatctgaactttgttaatagagcaaatcagcgactaaatcctatgcatcaacttctgaggcatttccaaaaggatgcaaaggtgctgtttcaaaactggggggttgaaccaattgacaatgtaatggggatgattggaatactgcctgacatgacccccagcacggagatgtcactgagaggagtgagagtcagcaaaatgggagtggatgaatattccagcactgagagagtggtcgtgagcattgatcgtttcttgagagtccgagatcaaagaggaaacgtgctcctgtctccggaggaagttagtgaaacacagggaacagagaaactgacgataacatattcatcgtccatgatgtgggaaatcaatggtccggaatccgtgctagtcaacacatatcaatggatcatcagaaattgggagactgtgaagattcaatggtcccaagaccctacgatgttgtacaacaagatggaatttgagcccttccaatccttggtgcccaaggctgccagaggccagtatagtggatttgtgaggacattgttccagcagatgcgtgatgtgctgggaacatttgatactgtccaaataataaagctcctgccttttgctgcagccccaccggaacagagtaagatgcagttttcctctctgactgtgaacgtaagaggttcaggaatgagaatacttgtgagaggcaactcccctgtgttcaactataacaaggccaccaagagactcacagttcttggaaaggatgcaggtgccttgacagaagatccggatgagggaacagcaggagtagagtctgcagtattaagaggatttctaattctgggcaaagaggacaaaag-atatggaccagcattgagcatcaacgaactgagcaatcttgcgaaaggggaaaaggctaatgtgttgatagggcaaggagacgtggtgttggtaatgaaacggaaacgggactctagcatacttactgacagccagacagcgaccaaaagaattcggatggccatcaattag
EPI3508994              atggagagaataaaagaactgagagatctaatgtcacagtctcgcactcgcgagatactaaccaaaaccactgttgaccacatggccataatcaagaagtacacatcaggaagacaagaaaagaaccctgcactcagaatgaaatggatgatggcaatgaaatatccaatcgcagcagacaagcgaataatggaaatgatccctgaaaggaatgaacaaggacaaaccctctggagcaagacaaatgatgccggatcagatcgagtgatggtatcacccctggctgtgacatggtggaacaggaatggaccaacaacaagtacaattcactatccaaaggtatacaaaacttattttgaaaaagttgaaaggttgaaacacgggacctttggccctgtacacttcagaaaccaaattaagataagacggagggtcgacataaacccgggccatgctgacctcagcgccaaagaggcgcaggacgtaatcatggaagttgtctttccaaatgaagtgggagcgagaatactgacgtcggaatcacaattgacaataacaaaggaaaagaaagaagaactccaggactgcaaaatcgcccctctgatggttgcatacatgctagaaagagagctggtccgcaagacaaggttcctcccagttgctggtggaacaagcagtgtctacattgaggtgctgcatttgacccagggaacatgctgggagcagatgtatactccaggaggagacgtgagaaacgatgatgtagaccagagcttgatcattgctgccaggaatatagtaagaagagcaacagtgtcagcagacccattagcatctctattggagatgtgccacagcacacaaattggaggaataaggatggtagacattcttcggcaaaatccaacggaggaacaagccgtggacatatgcaaggcagcaatgggcttgaggattagctcatcgttcagctttggtggattcacttttaaaagaacaagtggatcatcagtcaaaagggaagaagagatgcttacgggcaaccttcaaacattgaaaataagagtacatgaggggtatgaagggttcactatggttggaagaagagcaacggccattctcaggaaagcaaccagaaggctgattcagctaatagtaagtggaagggacgaacagtcaattgctgaagcaataatcgtggccatggtattctcacaagaggactgcatgataaaggcagttcgaggtgatctgaactttgtcaacagggcgaatcagcggctgaatccaatgcatcagctcttgagacacttccaaaagaatgcaaaagtgcttttccaaaattggggaattgagcccattgacaatgtgatgggaatgatcgggatattgcctgacatgactccaagtactgagatgtcactgaggggaataagagtcagtaagatgggagtagatgaatactccagtacagagcgggtaatagtaagcatcgaccgatttttaagagttcgagaccaacgggggaacgtactactgtcacccgaagaagtcagcgagacacaaggaacagagaaattgacaatcacttattcgtcatcaatgatgtgggagatcaatggtcctgagtcggtattggtcaatacttatcagtggataatcagaaactgggaaacagtaaaaattcaatggtcacaagatcccacaatgttgtataataagatggagttcgagccattccagtctctggtccctaaggcagccaggggtcaatacagtgggttcgtgaggacactatttcagcaaatgcgagatgtgcttggaacatttgacactgttcagataataaaacttctcccctttgctgctgccccaccggaacaaagtagactgcaattctcctctctgactgtgaatgtgagaggatcaggaatgagaatactgataagaggcaattctccagtgttcaattacaacaaggccaccaagaggctcacagttctcgggaaagatgcaggtgcattggccgaagatccagatgaaggcacagctggagtggagtctgctgttttaagaggattcctcattttgggcaaagaagacaagag-atatggcccagcactgagcatcaatgagctgagcaatttggcaaagggagagaaggctaatgtgctaattgggcaaggagacgtggtgttggtgatgaaacggaaacgggactctagcatacttactgacagccagacagcgaccaaaagaattcggatggccatcaattag
EPI2894980              atggagagaataaaagaactaagagatctaatgtcacagtctcgcactcgcgagatactgaccaaaacaactgttgaccacatggccataatcaaaaagtacacatcgggaaggcaagagaagaaccccgcactcagaatgaaatggatgatggcaatgaaatatccaattacagcagataagcgaataatggaaatgatccctgagaggaatgaacaagggcaaactctctggagcaaaacaaacgatgccggatcaggccgagtgatggtatcacccctggctgtgacatggtggaacaggagcggaccaacaacaagtacagttcactacccaaaggtatataaaacttatttcgaaaaagttgaaaggttgaaacacgggacctttggccctgtgcacttcagaaaccaagttaagataagacggagggtcgatataaacccgggccatgctgacctcagtgccaaagaggcgcaggatgtaatcatggaagtcgtcttcccaaatgaagtgggagctaggatattgacgtcggagtcacaactgacgataacaaaggagaaaaaggaagaactccaggactgcaaaatcgctcctctgatggttgcatacatgctagaacgagagttggttcgcaagacgaggtttctcccagttgctggtgggacaagcagtgtctacattgaggtgctgcatttgacccaggggacatgctgggagcagatgtacactccgggaggagaagtgaggaacgatgatgtagaccaaagcttgatcattgctgccaggaatatagtaagaagagcaacagtatcagcagatccattagcatctctattggagatgtgtcacagcacacaaattgggggaataaggatggtagacatccttcggcaaaatccaacagaggagcaagctgtggatatatgcaaggcagcaatgggcttgaggattagctcatctttcagctttggtggattcacttttaaaagaacaagtggatcgtcagtcaaaaaagaagaagaagtgctaacaggcaaccttcaaacattgaaaataagagtacatgaggggtatgaagagttcacaatggttgggagaagagcaacggccattctcaggaaagcaaccagaaggctgatccagctaatagtaagtgggagagacgagcagtcaattgctgaagcaataattgtggccatggtattctcacaagaggactgcatgattaaagcagttagaggtgacctgaattttgtcaatagggcgaatcagcgactaaacccaatgcatcaactcttgaggcatttccaaaaggatgcaaaagtgcttttccaaagttggggaattgaacccattgacaatgtgatgggaatgatcggggtaatgcctgacatgaccccaagtactgagatgtcgctgaggggaataagagtcagtaagatgggtgtagatgaatactcaagtacagagcgagtagtagtaagcatcgaccggtttttaagagttcgagaccaacgggggaacgtactattatcacccgaagaggtcagtgagacacaaggaacggagaaactgacaatcacttattcgtcatcaatgatgtgggagatcaatggtcctgagtcagtgttggtcaatacttatcagtggataattagaaactgggaaaatgtaaaaattcaatggtcacaggatcccacaatgctgtataataagatggaattcgagccattccagtctctagtccctaaggcagccagaggtcaatacagtgggtttgtgagaacactattccagcaaatgagagatgtgcttggaacatttgacactgttcagatagtaaaactcctcccctttgctgccgccccaccggaacaaagtaggatgcagttctcctccctgactgtgaatgtaagaggatcaggaatgaggatactggtaagaggcaattcaccagtattcaattacaacaaggccaccaagaggctcacagttctcgggaaagatgcaggtgcgttgaccgaagatccagatgaaggcacagctggagtggagtctgctgttttaagaggattcctcattttgggcaaagaagacaagag-atatggcccagcattgagcatcaatgaactgagcaatcttgcaaagggagagaaggctaatgtgctaattgggcaaggagacgtagtgttggtgatgaaacggaaacgggactctagcatacttactgacagccagacagcgaccaaaagaattcggatggccatcaattag
EPI2587291              atggagagaataaaagaactaagagatttaatgtcgcagtctcgcactcgcgagatactgacaaaaaccactgtggaccatatggccataataaagaaatacacatcaggaagacaggagaagaaccctgccctcaggatgaagtggatgatggcaatgaaatatcctattacagcagacaaaagaataatggagatgatccctgaaaggaatgagcaaagtcagactctctggagcaaaacaaatgacgctggatcagacagggtgatggtgtcacctctggctgtgacatggtggaatagaaatgggccaacaacaagtacagtccattacccaaaggtttacaaaccctactttgaaaaagtggaaagattgaaacatggaacctttggccctgttcactttcgaaatcaggttaagatacgccgcagggttgacataaacccgggtcatgcagatctcagtgccaaagaagcacaggatgtcatcatggaagtcgttttcccaaatgaagttggagccaggatattgacatcagaatcacaattaacaataacaaaggaaaagaaggaggaacttcaggactgtaagattgctcctttgatggtggcatacatgttggagagagaactggttcgaaaaaccagatttttaccagtagctggcggaacaagcagcgtttacatcgaagtattgcatttgactcaagggacctgctgggaacaaatgtacacaccggga--ggaagtgagaaatgatgatattgatcagagtttgatcattgctgctagaaatatcgttaggagagcaacagtatcagcagacccattggcttcactcttggaaatgtgccacagtacacaaattggtggaataaggatggtagacattcttagacagaacccaacagaagagcaagccgtggatatatgcaaagcagcaatgggtttaagaatcagttcatccttcagctttggaggtttcactttcaaaagaacaagtggatcgtctgtcaaaagagaagaagaagtgctcacaggcaacctccaaacactgaaaataagagtacatgaaggatatgaggaattcacaatggttggacggagagctacagccattttaaggaaagcaaccagaaggctgatccaattaatagtgagtggaagagacgagcagtcaatcgctgaagcaatcatagtggcaatggttttctcacaagaggactgcatgataaaagcagtacgaggtgatctgaactttgttaatagagcaaatcagcgactaaatcctatgcatcaacttctgaggcatttccaaaaggatgcaaaggtgctgtttcaaaact-gggggttgaaccaattgacaatgtaatggggatgattggaatactgcctgacatgacccccagcacggagatgtcactgagaggagtgagagtcagcaaaatgggagtggatgaatattccagtactgagagagtggtcgtgagcattgatcgtttcttgagagtccgagatcaaagaggaaacgtgctcctgtctcctgaggaagttagtgaaacacagggaacagagaaactaacgataacatattcatcgtccatgatgtgggaaatcaatggtccggaatccgtgctagtcaacacatatcaatggatcatcagaaattgggagactgtgaagattcaatggtcccaagaccctacgatgttgtacaacaagatggaatttgagcccttccaatccttggtgcccaaggctgccagaggccagtatagtggatttgtgaggacattgttccagcagatgcgtgatgtgctgggaacatttgatactgtccaaataataaagctcctgccttttgctgcagccccaccggaacagagtaggatgcagttttcctctctgactgtgaacgtaagaggttcaggaatgagaatactcgtgagaggcaactcccctgtgttcaactataacaaggccaccaagagactcacagttcttggaaaggatgcaggtgccttgacagaagatccagatgagggaacagcaagagtagagtctgcagtattaagaggatttctaattctgggcagagaggacaaaag-atatggaccagcattgagcatcaacgaactgagcaatcttgcgaaaggggaaaaggctaatgtgttgatagggcagggagacgtagtgttggtaatgaaacggaaacgggactctagcatacttactgacagccagacagcgaccaaaagaattcggatggccatcaattag
EPI2640956              atggagagaataaaagaactaagagatttaatgtcgcagtctcgcactcgcgagatactgacaaaaaccactgtggaccatatggccataataaagaaatacacatcaggaagacaggagaagaaccctgccctcaggatgaagtggatgatggcaatgaaatatcctattacagcagacaaaagaataatggagatgatccctgaaaggaatgagcaaagtcagactctctggagcaaaacaaatgacgctggatcagacagagtgatggtgtcacctctggctgtgacatggtggaatagaaatgggccaacaacaagtacattccattacccaaaggtttacaaaacctactttgaaaaagtggaaagattgaaacatggaacctttggccctgttcactttcgaaatcaggttaagatacgccgcagggttgacataaacccgggtcatgcagatctcagtgccaaagaagcacaggatgtcatcatggaagtcgttttcccaaatgaagttggagccaggatattgacatcagaatcccaattaacaataacaaaggaaaagaaggaggaacttcaggactgtaagattgctcctttgatggtggcatacatgttggagagagaactggttcgaaaaaccagatttttaccagtagctggcggaacaagcagcgtttatatcgaagtattgcatttaactcaagggacctgctgggaacaaatgtacacaccggga-gggaagtgagaaatgatgatattgatcagagtttgatcattgctgctagaaatatcgttaggagagcaacagtatcagcagacccattggcttcgctcttggaaatgtgccacagtacacaaattggtggaataaggatggtagacattcttagacagaacccaacagaagagcaagccgtggatatatgcaaagcagcaatgggtttaagaatcagttcatccttcagctttggaggtttcactttcaaaagaacaagtggatcgtctgtcaaaagagaagaagaagtgctcacaggcaacctccaaacactgaaaataagagtacatgaaggatatgaggaattcacaatggttggacggagagctacagccattttaaggaaagcaaccagaaggctgatccaattaatagtgagtggaagagacgagcagtcaatcgctgaagcaatcatagtggcaatggttttctcacaagaggactgcatgataaaagcagtacgaggtgatctgaactttgttaatagagcaaatcagcgactaaatcctatgcatcaacttctgaggcatttccaaaaggatgcaaaggtgctgtttcaaaact-gggggttgaaccaattgacaatgtaatggggatgattggaatactgcctgacatgacccccagcacggagatgtcactgagaggagtgagagtcagcaaaatgggagtggatgaatattccagtactgagagagtggtcgtgagcattgatcgtttcttgagagtccgagatcaaagaggaaacgtgctcctgtctcctgaggaagttagtgaaacacagggaacagagaaactaacgataacatattcatcgtccatgatgtgggaaatcaatggtccggaatccgtgctagtcaacacatatcaatggatcatcagaaattgggagactgtgaagattcaatggtcccaagaccctacgatgttgtacaacaagatggaatttgagcccttccaatccttggtgcccaaggctgccagaggccagtatagtggatttgtgaggacattgttccagcagatgcgtgatgtgctgggaacatttgatactgtccaaataataaagctcctgccttttgctgcagccccaccggaacagagtaggatgcagttttcctctctgactgtgaacgtaagaggttcaggaatgagaatactcgtgagaggcaactcccctgtgttcaactataacaaggccaccaagagactcacagttcttggaaaggatgcaggtgccttgacagaagatccagatgagggaacagcaagagtagagtctgcagtattaagaggatttctaattctgggcagagaggacaaaag-atatggaccagcattgagcatcaatgaactgagcaatcttgcgaaaggggaaaaggctaatgtgttgatagggcaaggagacgtagtgttggtaatgaaacggaaacgggactctagcatacttactgacagccagacagcgaccaaaagaattcggatggccatcaattag
[truncated: 7,475,631 more chars]
