# Supplementary material for: Computational Structural Analysis Predicts Host-Range Promiscuity and Antiviral Resistance in North American H5N1 Lineages
Source: Comput Struct Biotechnol J. 2026 May 8;35(1):0066. doi: 10.34133/csbj.0066 (PMC13153456; doi:10.34133/csbj.0066)
Supplement: Supplementary 1 — Files S1 to S23 Figs. S24 to S30 [file csbj.0066.f1.zip › supplemental_data_file_6.phy]

331 1701
LC718258   atggagaacatagtacttcttcttgcaataattagccttgttaaaagtgatcagatttgcattggttaccatgcaaacaattcgacagagcaggttgacacgataatggaaaagaacgtcaccgttacacatgcccaagacatactggaaaaaacacacaacgggaagctctgtgatctaaatggggtgaagcctctgattttaaaggattgtagtgtagctggatggctcctcggaaacccaatgtgcgacgaattcatcagagtgccggaatggtcctacatagtggagcgggctaatccagctaatgacctctgttacccagggagcctcaatgactacgaagaactgaaacacctgttgagcagaataaatcactttgagaagattctgatcatccccaagagttcctggccaaatcatgaaacatcactaggggtgagcgcagcttgtccataccagggagcgccctcctttttcagaaatgtggtgtggcttatcaaaaagaacgatgcatacccaacaataaagataagctacaataataccaatcgggaagatctcttgatactgtgggggattcatcattccaacaatgcagaagagcagacaaatctctataaaaacccaaccacctacatttcagttggaacatcaactttaaaccagaggttggtaccaaaaatagctactagatcccaagtaaacgggcaacgtggaagaatggacttcttctggacaattttaaaaccagatgatgccatccatttcgagagtaatggaaatttcattgctccagaatatgcatacaaaattgtcaagaaaggggactcaacaattatgaaaagtggagtggaatatggccactgcaacaccaaatgtcaaaccccagtaggagcgataaattctagtatgccattccacaacatacatcctctcaccattggggaatgccccaaatacgtgaaatcaaacaagttggtccttgcgactgggctcagaaatagtcctctaagagaaaggagaagaaaaagaggcctgtttggggcgatagcagggtttatagagggaggatggcagggaatggttgatggttggtatgggtaccatcatagcaatgagcaggggagtgggtacgctgcagacaaagaatccacccaaaaggcaatagatggagttaccaataaggtcaactcaatcattgacaaaatgaacactcaatttgaggcagttggaagggagtttaataacttagaaaggaggatagagaatttgaacaagaaaatggaagacggattcctagatgtctggacctataatgctgaacttctagttctcatggaaaacgagaggactctagatttccatgattcaaatgtcaagaacctttacgacaaagtcagactacagcttagggataatgcaaaggagctgggtaatggctgtttcgaattctatcacaaatgcgataatgaatgtatggaaagtgtgagaaatgggacgtatgactaccctcagtattcagaagaagcaagattaaaaagagaagaaataagcggagtgaaattagaatcaataggaacttaccagatactgtcaatttattcaacagcggcgagttccctagcactggcaatcatgatggctggtctatctttatggatgtgctccaatgggtcgttacagtgcagaatttgcatt
EPI2021932 atggagaacatagtacttcttcttgcaataattagccttgttaaaagtgatcagatttgcattggttaccatgcaaacaattcgacagagcaggttgacacgataatggaaaagaacgtcaccgttacacatgcccaagacatactggaaaaaacacacaacgggaagctctgtgatctaaatggggtgaagcctctgattttaaaggattgtagtgtagctggatggctcctcggaaacccaatgtgcgacgaattcatcagagtgccggaatggtcctacatagtggagcgggctaatccagctaatgacctctgttacccagggagcctcaacgactacgaagaactgaaacacctgttgagcagaataaatcactttgagaagattctgatcatccccaagagttcctggccaaatcatgaaacatcactaggggtgagcgcagcttgtccataccagggagcgccctcctttttcagaaatgtggtgtggcttatcaaaaagaacgatgcatacccaacaataaagataagctacaataataccaatcgggaagatctcttgatactgtgggggattcatcattccaacaatgcagaagagcagacaaatctctataaaaacccaaccacctacatttcagttggaacatcaactttaaaccagaggttggtaccaaaaatagctactagatcccaagtaaacgggcaacgtggaagaatggacttcttctggacaattttaaaaccagatgatgccatccatttcgagagtaatggaaatttcattgctccagaatatgcatacaaaattgtcaagaaaggggactcaacaattatgaaaagtggagtggaatatggccactgcaacaccaaatgtcaaaccccagtaggagcgataaattctagtatgccattccacaacatacatcctctcaccattggggaatgccccaaatacgtgaaatcaaacaagttggtccttgcgactgggctcagaaatagtcctctaagagaaaggagaagaaaaagaggcctgtttggggcgatagcagggtttatagagggaggatggcagggaatggttgatggttggtatgggtaccatcatagcaatgagcaggggagtgggtacgctgcagacaaagaatccacccaaaaggcaatagatggagttaccaataaggtcaactcaatcattgacaaaatgaacactcaatttgaggcagttggaagggagtttaataacttagaaaggaggatagagaatttgaacaagaaaatggaagacggattcctagatgtctggacctataatgctgaacttctagttctcatggaaaacgagaggactctagatttccatgattcaaatgtcaagaacctttacgacaaagtcagactacagcttagggataatgcaaaggagctgggtaatggctgtttcgaattctatcacaaatgcgataatgaatgtatggaaagtgtgagaaatgggacgtatgactaccctcagtattcagaagaagcaagattaaaaagagaagaaataagcggagtgaaattagaatcaataggaacttaccagatactgtcaatttattcaacagcggcgagttccctagcactggcaatcatgatggctggtctatctttatggatgtgctccaatgggtcgttacagtgcagaatttgcatt
EPI2021940 atggagaacatagtacttcttcttgcaataattagccttgttaaaagtgatcagatttgcattggttaccatgcaaacaattcgacagagcaggttgacacgataatggaaaagaacgtcaccgttacacatgcccaagacatactggaaaaaacacacaacgggaagctctgtgatctaaatggggtgaagcctctgattttaaaggattgtagtgtagctggatggctcctcggaaacccaatgtgcgacgaattcatcagagtgccggaatggtcctacatagtggagcgggctaatccagctaatgacctctgttacccagggagcctcaatgactacgaagaactgaaacacctgttgagcagaataaatcactttgagaagattctgatcatccccaagagttcctggccaaatcatgaaacatcactaggggtgagcgcagcttgtccataccagggagcgccctcctttttcagaaatgtggtgtggcttatcaaaaagaacgatgcatacccaacaataaagataagttacaataataccaatcgggaagatctcttgatactgtgggggattcatcattccaacaatgcagaagagcagacaaatctctataaaaacccaaccacctacatttcagttggaacatcaactttaaaccagaggttggtaccaaaaatagctactagatcccaagtaaacgggcaacgtggaagaatggacttcttctggacaattttaaaaccagatgatgccatccatttcgagagtaatggaaatttcattgctccagaatatgcatacaaaattgtcaagaaaggggactcaacaattatgaaaagtggagtggaatatggccactgcaacaccaaatgtcaaaccccagtaggagcgataaattctagtatgccattccacaacatacatcctctcaccattggggaatgccccaaatacgtgaaatcaaacaagttggtccttgcgactgggctcagaaatagtcctctaagagaaaggagaagaaaaagaggcctgtttggggcgatagcagggtttatagagggaggatggcagggaatggttgatggttggtatgggtaccatcatagcaatgagcaggggagtgggtacgctgcagacaaagaatccacccaaaaggcaatagatggagttaccaataaggtcaactcaatcattgacaaaatgaacactcaatttgaggcagttggaagggagtttaataacttagaaaggaggatagagaatttgaacaagaaaatggaagacggattcctagatgtctggacctataatgctgaacttctagttctcatggaaaacgagaggactctagatttccatgattcaaatgtcaagaacctttacgacaaagtcagactacagcttagggataatgcaaaggagctgggtaatggctgtttcgaattctatcacaaatgcgataatgaatgtatggaaagtgtgagaaatgggacgtatgactaccctcagtattcagaagaagcaagattaaaaagagaagaaataagcggagtgaaattagaatcaataggaacttaccagatactgtcaatttattcaacagcggcgagttccctagcactggcaatcatgatggctggtctatctttatggatgtgctccaatgggtcgttacagtgcagaatttgcatt
EPI2086002 atggagaacatagtacttcttcttgcaataattagccttgttaaaagtgatcagatttgcattggttaccatgcaaacaattcgacagagcaggttgacacgataatggaaaagaacgtcaccgttacacatgcccaagacatactggaaaaaacacacaacgggaagctctgtgatctaaatggggtgaagcctctgattttaaaggattgtagtgtagctggatggctcctcggaaacccaatgtgcgacgaattcatcagagtgccggaatggtcctacatagtggagcgggctaatccagctaatgacctctgttacccagggagcctcaatgactacgaagaactgaaacacctgttgagcagaataaatcactttgagaagattctgatcatccccaagagttcctggccaaatcatgaaacatcactaggggtgagcgcagcttgtccataccagggagcgccctcctttttcagaaatgtggtgtggcttatcaaaaagaacgatgcatacccaacaataaaggtaagctacaataataccaatcgggaagatctcttgatactgtgggggattcatcattccaacaatgcagaagagcagacaaatctctataaaaacccaaccacctacatttcagttggaacatcaactttaaaccagaggttggtaccaaaaatagctactagatcccaagtaaacgggcaacgtggaagaatggacttcttctggacaattttaaaaccagatgatgccatccatttcgagagtaatggaaatttcattgctccagaatatgcatacaaaattgtcaagaaaggggactcaacaattatgaaaagtggagtggaatatggccactgcaacaccaaatgtcaaaccccagtaggagcgataaattctagtatgccattccacaacatacatcctctcaccattggggaatgccccaaatacgtgaaatcaaacaagttggtccttgcgactgggctcagaaatagtcctctaagagaaaggagaagaaaaagaggcctgtttggggcgatagcagggtttatagagggaggatggcagggaatggttgatggttggtatgggtaccatcatagcaatgagcaggggagtgggtacgctgcagacaaagaatccacccaaaaagcaatagatggagttaccaataaggtcaactcaatcattgacaaaatgaacactcaatttgaggcagttggaagggagtttaataacttagaaaggaggatagagaatttgaacaagaaaatggaagacggattcctagatgtctggacctataatgctgaacttctagttctcatggaaaacgagaggaccctagatttccatgattcaaatgtcaagaacctttacgacaaagtcagactacagcttagggataatgcaaaggagctgggtaatggctgtttcgaattctatcacaaatgcgataatgaatgtatggaaagtgtgagaaatgggacgtatgactaccctcagtattcagaagaagcaagattaaaaagagaagaaataagcggagtgaaattagaatcaataggaacttaccagatactgtcaatttattcaacagcggcgagttccctagcactggcaatcatgatggctggtctatctttatggatgtgctccaatgggtcgttacaatgcagaatttgcatt
EPI2086018 atggagaacatagtacttcttcttgcaataattagccttgttaaaagtgatcagatttgcattggttaccatgcaaacaattcgacagagcaggttgacacgataatggaaaagaacgtcaccgttacacatgcccaagacatactggaaaaaacacacaacgggaagctctgtgatctaaatggggtgaagcctctgattttaaaggattgtagtgtagctggatggctcctcggaaacccaatgtgcgacgaattcatcagagtgccggaatggtcctacatagtggagcgggctaatccagctaatgacctctgttacccagggagcctcaatgactacgaagaactgaaacacctgttgagcagaataaatcactttgagaagattctgatcatccccaagagttcctggccaaatcatgaaacatcactaggggtgagcgcagcttgtccataccagggagcgccctcctttttcagaaatgtggtgtggcttatcaaaaagaacgatgcatacccaacaataaaggtaagctacaataataccaatcgggaagatctcttgatactgtgggggattcatcattccaacaatgcagaagagcagacaaatctctataaaaacccaaccacctacatttcagttggaacatcaactttaaaccagaggttggtaccaaaaatagctactagatcccaagtaaacgggcaacgtggaagaatggacttcttctggacaattttaaaaccagatgatgccatccatttcgagagtaatggaaatttcattgctccagaatatgcatacaaaattgtcaagaaaggggactcaacaattatgaaaagtggagtggaatatggccactgcaacaccaaatgtcaaaccccagtaggagcgataaattctagtatgccattccacaacatacatcctctcaccattggggaatgccccaaatacgtgaaatcaaacaagttgatccttgcgactgggctcagaaatagtcctctaagagaaaggagaagaaaaagaggcctgtttggggcgatagcagggtttatagagggaggatggcagggaatggttgatggttggtatgggtaccatcatagcaatgagcaggggagtgggtacgctgcagacaaagaatccacccaaaaagcaatagatggagttaccaataaggtcaactcaatcattgacaaaatgaacactcaatttgaggcagttggaagggagtttaataacttagaaaggaggatagagaatttgaacaagaaaatggaagacggattcctagatgtctggacctataatgctgaacttctagttctcatggaaaacgagaggactctagatttccatgattcaaatgtcaagaacctttacgacaaagtcagactacagcttagggataatgcaaaggagctgggtaatggctgtttcgaattctatcacaaatgcgataatgaatgtatggaaagtgtgagaaatgggacgtatgactaccctcagtattcagaagaagcaagattaaaaagagaagaaataagcggagtgaaattagaatcaataggaacttaccagatactgtcaatttattcaacagcggcgagttccctagcactggcaatcatgatggctggtctatctttatggatgtgctccaatgggtcgttacaatgcagaatttgcatt
EPI2086034 atggagaacatagtacttcttcttgcaataattagccttgttaaaagtgatcagatttgcattggttaccatgcaaacaattcgacagagcaggttgacacgataatggaaaagaacgtcaccgttacacatgcccaagacatactggaaaaaacacacaacgggaagctctgtgatctaaatggggtgaagcctctgattttaaaggattgtagtgtagctggatggctcctcggaaacccaatgtgcgacgaattcatcagagtgccggaatggtcctacatagtggagcgggctaatccagctaatgacctctgttacccagggagcctcaatgactacgaagaactgaaacacctgttgagcagaataaatcactttgagaagattctgatcatccccaagagttcctggccaaatcatgaaacatcactaggggtgagcgcagcttgtccataccagggagcgccctcctttttcagaaatgtggtgtggcttatcaaaaagaacgatgcatacccaacaataaaggtaagctacaataataccaatcgggaagatctcttgatactgtgggggattcatcattccaacaatgcagaagagcagacaaatctctataaaaacccaaccacctacatttcagttggaacatcaactttaaaccagaggttggtaccaaaaatagctactagatcccaagtaaacgggcaacgtggaagaatggacttcttctggacaattttaaaaccagatgatgccatccatttcgagagtaatggaaatttcattgctccagaatatgcatacaaaattgtcaagaaaggggactcaacaattatgaaaagtggagtggaatatggccactgcaacaccaaatgtcaaaccccagtaggagcgataaattctagtatgccattccacaacatacatcctctcaccattggggaatgccccaaatacgtgaaatcaaacaagttggtccttgcgactgggctcagaaatagtcctctaagagaaaggagaagaaaaagaggcctgtttggggcgatagcagggtttatagagggaggatggcagggaatggttgatggttggtatgggtaccatcatagcaatgagcaggggagtgggtacgctgcagacaaagaatccacccaaaaagcaatagatggagttaccaataaggtcaactcaatcattgacaaaatgaacactcaatttgaggcagttggaagggagtttaataacttagaaaggaggatagagaatttgaacaagaaaatggaagacggattcctagatgtctggacctataatgctgaacttctagttctcatggaaaacgagaggactctagatttccatgattcaaatgtcaagaacctttacgacaaagtcagactacagcttagggataatgcaaaggagctgggtaatggctgtttcgaattctatcacaaatgcgataatgaatgtatggaaagtgtgagaaatgggacgtatgactaccctcagtattcagaagaagcaagattaaaaagagaagaaataagcggagtgaaattagaatcaataggaacttaccagatactgtcaatttattcaacagcggcgagttccctagcactggcaatcatgatggctggtctatctttatggatgtgctccaatgggtcgttacaatgcagaatttgcatt
EPI2109830 atggagaacatagtacttcttcttgcaataattagccttgttaaaagtgatcagatttgcattggttaccatgcaaacaattcgacagagcaggttgacacgataatggaaaagaacgtcaccgttacacatgcccaagacatactggaaaaaacacacaacgggaagctctgtgatctaaatggggtgaagcctctgattttaaaggattgtagtgtagctggatggctcctcggaaacccaatgtgcgacgaattcatcagagtgccggaatggtcctacatagtggagcgggctaatccagctaatgacctctgttacccagggagcctcaatgactacgaagaactgaaacacctgttgagcagaataaatcactttgagaagattctgatcatccccaagagttcctggccaaatcatgaaacatcactaggggtgagcgcagcttgtccataccagggagcgccctcctttttcagaaatgtggtgtggcttatcaaaaagaacgatgcatacccaacaataaagataagctacaataataccaatcgggaagatctcttgatactgtgggggattcatcattccaacaatgcagaagagcagacaaatctctataaaaacccaaccacctacatttcagttggaacatcaactttaaaccagaggttggtaccaaaaatagctactagatcccaagtaaacgggcaacgtggaagaatggacttcttctggacaattttaaaaccagatgatgccatccatttcgagagtaatggaaatttcattgctccagaatatgcatacaaaattgtcaagaaaggggactcaacaattatgaaaagtggagtggaatatggccactgcaacaccaaatgtcaaaccccagtaggagcgataaattctagtatgccattccacaacatacatcctctcaccattggggaatgccccaaatacgtgaaatcaaacaagttggtccttgcgactgggctcagaaatagtcctctaagagaaaggagaagaaaaagaggcctgtttggggcgatagcagggtttatagagggaggatggcagggaatggttgatggttggtatgggtaccatcatagcaatgagcaggggagtgggtacgctgcagacaaagaatccacccaaaaggcaatagatggagttaccaataaggtcaactcaatcattgacaaaatgaacactcaatttgaggcagttggaagggagtttaataacttagaaaggaggatagagaatttgaacaagaaaatggaagacggattcctagatgtctggacctataatgctgaacttctagttctcatggaaaacgagaggactctagatttccatgattcaaatgtcaagaacctttacgacaaagtcagactacagcttagggataatgcaaaggagctgggtaatggctgtttcgaattctatcacaaatgcgataatgaatgtatggaaagtgtgagaaatgggacgtatgactaccctcagtattcagaagaagcaagattaaaaagagaagaaataagcggagtgaaattagaatcaataggaacttaccagatactgtcaatttattcaacagcggcgagttccctagcactggcaatcatgatggctggtctatctttatggatgtgctccaatgggtcgttacagtgcagaatttgcatt
EPI2109835 atggagaacatagtacttcttcttgcaataattagccttgttaaaagtgatcagatttgcattggttaccatgcaaacaattcgacagagcaggttgacacgataatggaaaagaacgtcaccgttacacatgcccaagacatactggaaaaaacacacaacgggaagctctgtgatctaaatggggtgaagcctctgattttaaaggattgtagtgtagctggatggctcctcggaaacccaatgtgcgacgaattcatcagagtgccggaatggtcctacatagtggagcgggctaatccagctaatgacctctgttacccagggagcctcaatgactacgaagaactgaaacacctgttgagcagaataaatcactttgagaagattctgatcatccccaagagttcctggccaaatcatgaaacatcactaggggtgagcgcagcttgtccataccagggagcgccctcctttttcagaaatgtggtgtggcttatcaaaaagaacgatgcatacccaacaataaagataagctacaataataccaatcgggaagatctcttgatactgtgggggattcatcattccaacaatgcagaagagcagacaaatctctataaaaacccaaccacctacatttcagttggaacatcaactttaaaccagaggttggtaccaaaaatagctactagatcccaagtaaacgggcaacgtggaagaatggacttcttctggacaattttaaaaccagatgatgccatccatttcgagagtaatggaaatttcattgctccagaatatgcatacaaaattgtcaagaaaggggactcaacaattatgaaaagtggagtggaatatggccactgcaacaccaaatgtcaaaccccagtaggagcgataaattctagtatgccattccacaacatacatcctctcaccattggggaatgccccaaatacgtgaaatcaaacaagttggtccttgcgactgggctcagaaatagtcctctaagagaaaggagaagaaaaagaggcctgtttggggcgatagcagggtttatagagggaggatggcagggaatggttgatggttggtatgggtaccatcatagcaatgagcaggggagtgggtacgctgcagacaaagaatccacccaaaaggcaatagatggagttaccaataaggtcaactcaatcattgacaaaatgaacactcaatttgaggcagttggaagggagtttaataacttagaaaggaggatagagaatttgaacaagaaaatggaagacggattcctagatgtctggacctataatgctgaacttctagttctcatggaaaacgagaggactctagatttccatgattcaaatgtcaagaacctttacgacaaagtcagactacagcttagggataatgcaaaggagctgggtaatggctgtttcgaattctatcacaaatgcgataatgaatgtatggaaagtgtgagaaatgggacgtatgactaccctcagtattcagaagaagcaagattaaaaagagaagaaataagcggagtgaaattagaatcaataggaacttaccagatactgtcaatttattcaacagcggcgagttccctagcactggcaatcatgatggctggtctatctttatggatgtgctccaatgggtcgttacagtgcagaatttgcatt
EPI2109843 atggagaacatagtacttcttcttgcaataattagccttgttaaaagtgatcagatttgcattggttaccatgcaaacaattcgacagagcaggttgacacgataatggaaaagaacgtcaccgttacacatgcccaagacatactggaaaaaacacacaacgggaagctctgtgatctaaatggggtgaagcctctgattttaaaggattgtagtgtagctggatggctcctcggaaacccaatgtgcgacgaattcatcagagtgccggaatggtcctacatagtggagcgggctaatccagctaatgacctctgttacccagggagcctcaatgactacgaagaactgaaacacctgttgagcagaataaatcactttgagaagattctgatcatccccaagagttcctggccaaatcatgaaacatcactaggggtgagcgcagcttgtccataccagggagcgccctcctttttcagaaatgtggtgtggcttatcaaaaagaacgatgcatacccaacaataaagataagctacaataataccaatcgggaagatctcttgatactgtgggggattcatcattccaacaatgcagaagagcagacaaatctctataaaaacccaaccacctacatttcagttggaacatcaactttaaaccagaggttggtaccaaaaatagctactagatcccaagtaaacgggcaacgtggaagaatggacttcttctggacaattttaaaaccagatgatgccatccatttcgagagtaatggaaatttcattgctccagaatatgcatacaaaattgtcaagaaaggggactcaacaattatgaaaagtggagtggaatatggccactgcaacaccaaatgtcaaaccccagtaggagcgataaattctagtatgccattccacaacatacatcctctcaccattggggaatgccccaaatacgtgaaatcaaacaagttggtccttgcgactgggctcagaaatagtcctctaagagaaaggagaagaaaaagaggcctgtttggggcgatagcagggtttatagagggaggatggcagggaatggttgatggttggtatgggtaccatcatagcaatgagcaggggagtgggtacgctgcagacaaagaatccacccaaaaggcaatagatggagttaccaataaggtcaactcaatcattgacaaaatgaacactcaatttgaggcagttggaagggagtttaataacttagaaaggaggatagagaatttgaacaagaaaatggaagacggattcctagatgtctggacctataatgctgaacttctagttctcatggaaaacgagaggactctagatttccatgattcaaatgtcaagaacctttacgacaaagtcagactacagcttagggataatgcaaaggagctgggtaatggctgtttcgaattctatcacaaatgcgataatgaatgtatggaaagtgtgagaaatgggacgtatgactaccctcagtattcagaagaagcaagattaaaaagagaagaaataagcggagtgaaattagaatcaataggaacttaccagatactgtcaatttattcaacagcggcgagttccctagcactggcaatcatgatggctggtctatctttatggatgtgctccaatgggtcgttacagtgcagaatttgcatt
EPI2109851 atggagaacatagtacttcttcttgcaataattagccttgttaaaagtgatcagatttgcattggttaccatgcaaacaattcgacagagcaggttgacacgataatggaaaagaacgtcaccgttacacatgcccaagacatactggaaaaaacacacaacgggaagctctgtgatctaaatggggtgaagcctctgattttaaaggattgtagtgtagctggatggctcctcggaaatccaatgtgcgacgaattcatcagagtgccggaatggtcctacatagtggagcgggccaatccagctaatgacctctgttacccagggagcctcaatgactacgaagaactgaaacacctgttgagcagaataaatcactttgagaagattctgatcatccccaagagttcctggccaaatcatgaaacatcactaggggtgagcgcagcttgtccataccagggagcgccctcctttttcagaaatgtggtgtggcttatcaaaaagaacggtgcatacccaacaataaagataagctacaataataccaatcgggaagatctcttgatactgtgggggattcatcattccaacaatgcagaagagcagacaaatctctataaaaacccaaccacctacatttcagttggaacatcaactttaaaccagaggttggtaccaaaaatagctactagatcccaagtaaacgggcaacgtggaagaatggacttcttctggacaattttaaaaccagatgatgccatccatttcgagagtaatggaaatttcattgctccagaatatgcatacaaaattgtcaagaaaggggactcaacaattatgaaaagtggagtggaatatggccactgcaacaccaaatgtcaaaccccagtaggagcgataaattctagtatgccattccacaacatacatcctctcaccattggggaatgccccaaatacgtgaaatcaaacaagttggtccttgcgactgggctcagaaatagtcctctaagagaaaggagaagaaaaagaggcctgtttggggcgatagcagggtttatagagggaggatggcagggaatggttgatggttggtatgggtaccatcatagcaatgagcaggggagtgggtacgctgcagacaaagaatccacccaaaaggcaatagatggagttaccaataaggtcaactcaatcattgacaaaatgaacactcaatttgaggcagttggaagggagtttaataacttagaaaggaggatagagaatttgaacaagaaaatggaagacggattcctagatgtctggacctataatgctgaacttctagttctcatggaaaacgagaggactctagatttccatgattcaaatgtcaagaacctttacgacaaagtcagactacagcttagggataatgcaaaggagctgggtaatggctgtttcgaattctatcacaaatgcgataatgaatgtatggaaagtgtgagaaatgggacgtatgactaccctcagtattcagaagaagcaagattaaaaagagaagaaataagcggagtgaaattagaatcaataggaacttaccagatactgtcaatttattcaacagcggcgagttccctagcactggcaatcatgatggctggtctatctttatggatgtgctccaatgggtcgttacagtgcagaatttgcatt
EPI2109867 atggagaacatagtacttcttcttgcaataattagccttgttaaaagtgatcagatttgcattggttaccatgcaaacaattcgacagagcaggttgacacgataatggaaaagaacgtcaccgttacacatgcccaagacatactggaaaaaacacacaacgggaagctctgtgatctaaatggggtgaagcctctgattttaaaggattgtagtgtagctggatggctcctcggaaacccaatgtgcgacgaattcatcagagtgccggaatggtcctacatagtggagcgggctaatccagctaatgacctctgttacccagggagcctcaatgactacgaagaactgaaacacctgttgagcagaataaatcactttgagaagattctgatcatccccaagagttcctggccaaatcatgaaacatcactaggggtgagcgcagcttgtccataccagggagcgccctcctttttcagaaatgtggtgtggcttatcaaaaagaacgatgcatacccaacaataaagataagctacaataataccaatcgggaagatctcttgatactgtgggggattcatcattccaacaatgcagaagagcagacaaatctctataaaaacccaaccacctacatttcagttggaacatcaactttaaaccagaggttggtaccaaaaatagctactagatcccaagtaaacgggcaacgtggaagaatggacttcttctggacaattttaaaaccagatgatgccatccatttcgagagtaatggaaatttcattgctccagaatatgcatacaaaattgtcaagaaaggggactcaacaattatgaaaagtggagtggaatatggccactgcaacaccaaatgtcaaaccccagtaggagcgataaattctagtatgccattccacaacatacatcctctcaccattggggaatgccccaaatacgtgaaatcaaacaagttggtccttgcgactgggctcagaaatagtcctctaagagaaaggagaagaaaaagaggcctgtttggggcgatagcagggtttatagagggaggatggcagggaatggttgatggttggtatgggtaccatcatagcaatgagcaggggagtgggtacgctgcagacaaagaatccacccaaaaggcaatagatggagttaccaataaggtcaactcaatcattgacaaaatgaacactcaattcgaggcagttggaagggagtttaataacttagaaaggaggatagagaatttgaacaagaaaatggaagacggattcctagatgtctggacctataatgctgaacttctagttctcatggaaaacgagaggactctagatttccatgattcaaatgtcaagaacctttacgacaaagtcagactacagcttagggataatgcaaaggagctgggtaatggctgtttcgaattctatcacaaatgcgataatgaatgtatggaaagtgtgagaaatgggacgtatgactaccctcagtattcagaagaagcaagattaaaaagagaagaaataagcagagtgaaattagaatcaataggaacttaccagatactgtcaatttattcaacagcggcgagttccctagcactggcaatcatgatggctggtctatctttatggatgtgctccaatgggtcgttacagtgcagaatttgcatt
EPI2109875 atggagaacatagtacttcttcttgcaataattagccttgttaaaagtgatcagatttgcattggttaccatgcaaacaattcgacagagcaggttgacacgataatggaaaagaacgtcaccgttacacatgcccaagacatactggaaaaaacacacaacgggaagctctgtgatctaaatggggtgaagcctctgattttaaaggattgtagtgtagctggatggctcctcggaaacccaatgtgcgacgaattcatcagagtgccggaatggtcctacatagtggagcgggctaatccagctaatgacctctgttacccagggagcctcaatgactacgaagaactgaaacacctgttgagcagaataaatcactttgagaagattctgatcatccccaagagttcctggccaaatcatgaaacatcactaggggtgagcgcagcttgtccataccagggagcgccctcctttttcagaaatgtggtgtggcttatcaaaaagaatgatgcatacccaacaataaagataagttacaataataccaatcgggaagatctcttgatactgtgggggattcatcattccaacaatgcagaagagcagacaaatctctataaaaacccaaccacctacatttcagttggaacatcaactttaaaccagaggttggtaccaaaaatagctactagatcccaagtaaacgggcaacgtggaagaatggacttcttctggacaattttaaaaccagatgatgccatccatttcgagagtaatggaaatttcattgctccagaatatgcatacaaaattgtcaagaaaggggactcaacaattatgaaaagtggagtggaatatggccactgcaacaccaaatgtcaaaccccagtaggagcgataaattctagtatgccattccacaacatacatcctctcaccattggggaatgccccaaatacgtgaaatcaaacaagttggtccttgcgactgggctcagaaatagtcctctaagagaaaggagaagaaaaagaggcctgtttggggcgatagcagggtttatagagggaggatggcagggaatggttgatggttggtatgggtaccatcatagcaatgagcaggggagtgggtacgctgcagacaaagaatccacccaaaaggcaatagatggagttaccaataaggtcaactcaatcattgacaaaatgaacactcaatttgaggcagttggaagggagtttaataacttagaaaggaggatagagaatttgaacaagaaaatggaagacggattcctagatgtctggacctataatgctgaacttctagttctcatggaaaacgagaggactctagatttccatgattcaaatgtcaagaacctttacgacaaagtcagactacagcttagggataatgcaaaggagctgggtaatggctgtttcgaattctatcacaaatgcgataatgaatgtatggaaagtgtgagaaatgggacgtatgactaccctcagtattcagaagaagcaagattaaaaagagaagaaataagcggagtgaaattagaatcaataggaacttaccagatactgtcaatttattcaacagcggcgagttccctagcactggcaatcatgatggctggtctatctttatggatgtgctccaatgggtcgttacagtgcagaatttgcatt
EPI2109907 atggagaacatagtacttcttcttgcaataattagccttgttaaaagtgatcagatttgcattggttaccatgcaaacaattcgacagagcaggttgacacgataatggaaaagaacgtcaccgttacacatgcccaagacatactggaaaaaacacacaacgggaagctctgtgatctaaatggggtgaagcctctgattttaaaggattgtagtgtagctggatggctcctcggaaacccaatgtgcgacgaattcatcagagtgccggaatggtcctacatagtggagcgggctaatccagctaatgacctctgttacccagggagcctcaatgactacgaagaactgaaacacctgttgagcagaataaatcactttgagaagattctgatcatccccaagagttcctggccaaatcatgaaacatcactaggggtgagcgcagcttgtccataccagggagcgccctcctttttcagaaatgtggtgtggcttatcaaaaagaacgatgcatacccaacaataaagataagctacaataataccaatcgggaagatctcttgatactgtgggggattcatcattccaacaatgcagaagagcagacaaatctctataaaaacccaaccacctacatttcagttggaacatcaactttaaaccagaggttggtaccaaaaatagctactagatcccaagtaaacgggcaacgtggaagaatggacttcttctggacaattttaaaaccagatgatgccatccatttcgagagtaatggaaatttcattgctccagaatatgcatacaaaattgtcaagaaaggggactcaacaattatgaaaagtggagtggaatatggccactgcaacaccaaatgtcaaaccccagtaggagcgataaattctagtatgccattccacaacatacatcctctcaccattggggaatgccccaaatacgtgaaatcaaacaagttggtccttgcgactgggctcagaaatagtcctctaagagaaaggagaagaaaaagaggcctgtttggggcgatagcagggtttatagagggaggatggcagggaatggttgatggttggtatgggtaccatcatagcaatgagcaggggagtgggtacgctgcagacaaagaatccacccaaaaggcaatagatggagttaccaataaggtcaactcaatcattgacaaaatgaacactcaatttgaggcagttggaagggagtttaataacttagaaaggaggatagagaatttgaacaagaaaatggaagacggattcctagatgtctggacctataatgctgaacttctagttctcatggaaaacgagaggactctagatttccatgattcaaatgtcaagaacctttacgacaaagtcagactacagcttagggataatgcaaaggagctgggtaatggctgtttcgaattctatcacaaatgcgataatgaatgtatggaaagtgtgagaaatgggacgtatgactaccctcagtattcagaagaagcaagattaaaaagagaagaaataagcggagtgaaattagaatcaataggaacttaccagatactgtcaatttattcaacagcggcgagttccctagcactggcaatcatgatggctggtctatctttatggatgtgctccaatgggtcgttacagtgcagaatttgcatt
EPI2109915 atggagaacatagtacttcttcttgcaataattagccttgttaaaagtgatcagatttgcattggttaccatgcaaacaattcgacagagcaggttgacacgataatggaaaagaacgtcaccgttacacatgcccaagacatactggaaaaaacacacaacgggaagctctgtgatctaaatggggtgaagcctctgattttaaaggattgtagtgtagctggatggctcctcggaaacccaatgtgcgacgaattcatcagagtgccggaatggtcctacatagtggagcgggctaatccagctaatgacctctgttacccagggagcctcaatgactacgaagaactgaaacacctgttgagcagaataaatcactttgagaagattctgatcatccccaagagttcctggccaaatcatgaaacatcactaggggtgagcgcagcttgtccataccagggagcgccctcctttttcagaaatgtggtgtggcttatcaaaaagaacgatgcatacccaacaataaagataagctacaataataccaatcgggaagatctcttgatactgtgggggattcatcattccaacaatgcagaagagcagacaaatctctataaaaacccaaccacctacatttcagttggaacatcaactttaaaccagaggttggtaccaaaaatagctactagatcccaagtaaacgggcaacgtggaagaatggacttcttctggacaattttaaaaccagatgatgccatccatttcgagagtaatggaaatttcattgctccagaatatgcatacaaaattgtcaagaaaggggactcaacaattatgaaaagtggagtggaatatggccactgcaacaccaaatgtcaaaccccagtaggagcgataaattctagtatgccattccacaacatacatcctctcaccattggggaatgccccaaatacgtgaaatcaaacaagttggtccttgcgactgggctcagaaatagtcctctaagagaaaggagaagaaaaagaggcctgtttggggcaatagcagggtttatagagggaggatggcagggaatggttgatggttggtatgggtaccatcatagcaatgagcaggggagtgggtacgctgcagacaaagaatccacccaaaaggcaatagatggagttaccaataaggtcaactcaatcattgacaaaatgaacactcaatttgaggcagttggaagggagtttaataacttagaaaggaggatagagaatttgaacaagaaaatggaagacggattcctagatgtctggacctataatgctgaacttctagttctcatggaaaacgagaggactctagatttccatgattcaaatgtcaagaacctttacgacaaagtcagactacagcttagggataatgcaaaggagctgggtaatggctgtttcgaattctatcacaaatgcgataatgaatgtatggaaagtgtgagaaatgggacgtatgactaccctcagtattcagaagaagcaagattaaaaagagaagaaataagcggagtgaaattagaatcaataggaacttaccagatactgtcaatttattcaacagcggcgagttccctagcactggcaatcatgatggctggtctatctttatggatgtgctccaatgggtcgttacagtgcagaatttgcatt
EPI2109935 atggagaacatagtacttcttcttgcaataattagcctcgttaaaagtgatcagatttgcattggttaccatgcaaacaattcgacagagcaggttgacacgataatggaaaagaacgtcaccgttacacatgcccaagacatactggaaaaaacacacaacgggaagctctgtgatctaaatggggtgaagcctctgattttaaaggattgtagtgtagctggatggctcctcggaaacccaatgtgcgacgaattcatcagagtgccggaatggtcctacatagtggagcgggctaatccagctaatgacctctgttacccagggagcctcaatgactacgaagaactgaaacacctgttgagcagaataaatcactttgagaagattctgatcatccccaagagttcctggccaaatcatgaaacatcactaggggtgagcgcagcttgtccataccagggagcgccctcctttttcagaaatgtggtgtggcttatcaaaaagaacgatgcatacccaacaataaagataagctacaataataccaatcgggaagatctcttgatactgtgggggattcatcattccaacaatgcagaagagcagacaaatctctataaaaacccaaccacctacatttcagttggaacatcaactttaaaccagaggttggtaccaaaaatagctactagatcccaagtaaacgggcaacgtggaagaatggacttcttctggacaattttaaaaccagatgatgccatccatttcgagagtaatggaaatttcattgctccagaatatgcatacaaaattgtcaagaaaggggactcaacaattatgaaaagtggagtggaatatggccactgcaacaccaaatgtcaaaccccagtaggagcgataaattctagtatgccattccacaacatacatcctctcaccattggggaatgccccaaatacgtgaaatcaaacaagttggtccttgcgactgggctcagaaatagtcctctaagagaaaggagaagaaaaagaggcctgtttggggcgatagcagggtttatagagggaggatggcagggaatggttgatggttggtatgggtaccatcatagcaatgagcaggggagtgggtacgctgcagacaaagaatccacccaaaaggcaatagatggagttaccaataaggtcaactcaatcattgacaaaatgaacactcaatttgaggcagttggaagggagtttaataacttagaaaggaggatagagaatttgaacaagaaaatggaagacggattcctagatgtctggacctataatgctgaacttctagttctcatggaaaacgagaggactctagatttccatgattcaaatgtcaagaacctttacgacaaagtcagactacagcttagggataatgcaaaggagctgggtaatggctgtttcgaattctatcacaaatgcgataatgaatgtatggaaagtgtgagaaatgggacgtatgactaccctcagtattcagaagaagcaagattaaaaagagaagaaataagcggagtgaaattagaatcaataggaacttaccagatactgtcaatttattcaacagcggcgagttccctagcactggcaatcatgatggctggtctatctttatggatgtgctccaatgggtcgttacagtgcagaatttgcatt
EPI2109943 atggagaacatagtacttcttcttgcaataattagccttgttaaaagtgatcagatttgcattggttaccatgcaaacaattcgacagagcaggttgacacgataatggaaaagaacgtcaccgttacacatgcccaagacatactggaaaaaacacacaacgggaagctctgtgatctaaatggggtgaagcctctgattttaaaggattgtagtgtagctggatggctcctcggaaacccaatgtgcgacgaattcatcagagtgccggaatggtcctacatagtggagcgggctaatccagctaatgacctctgttacccagggagcctcaacgactacgaagaactgaaacacctgttgagcagaataaatcactttgagaagattctgatcatccccaagagttcctggccaaatcatgaaacatcactaggggtgagcgcagcttgtccataccagggagcgccctcctttttcagaaatgtggtgtggcttatcaaaaagaacgatgcatacccaacaataaagataagctacaataataccaatcgggaagatctcttgatactgtgggggattcatcattccaacaatgcagaagagcagacaaatctctataaaaacccaaccacctacatttcagttggaacatcaactttaaaccagaggttggtaccaaaaatagctactagatcccaagtaaacgggcaacgtggaagaatggacttcttctggacaattttaaaaccagatgatgccatccatttcgagagtaatggaaatttcattgctccagaatatgcatacaaaattgtcaagaaaggggactcaacaattatgaaaagtggagtggaatatggccactgcaacaccaaatgtcaaaccccagtaggagcgataaattctagtatgccattccacaacatacatcctctcaccattggggaatgccccaaatacgtgaaatcaaacaagttggtccttgcgactgggctcagaaatagtcctctaagagaaaggagaagaaaaagaggcctgtttggggcgatagcagggtttatagagggaggatggcagggaatggttgatggttggtatgggtaccatcatagcaatgagcaggggagtgggtacgctgcagacaaagaatccacccaaaaggcaatagatggagttaccaataaggtcaactcaatcattgacaaaatgaacactcaatttgaggcagttggaagggagtttaataacttagaaaggaggatagagaatttgaacaagaaaatggaagacggattcctagatgtctggacctataatgctgaacttctagttctcatggaaaacgagaggactctagatttccatgattcaaatgtcaagaacctttacgacaaagtcagactacagcttagggataatgcaaaggagctgggtaatggctgtttcgaattctatcacaaatgcgataatgaatgtatggaaagtgtgagaaatgggacgtatgactaccctcagtattcagaagaagcaagattaaaaagagaagaaataagcggagtgaaattagaatcaataggaacttaccagatactgtcaatttattcaacagcggcgagttccctagcactggcaatcatgatggctggtctatctttatggatgtgctccaatgggtcgttacagtgcagaatttgcatt
EPI2132986 atggagaacatagtrcttcttcttgcaataattagccttgttaaaagtgatcagatttgcattggttaccatgcaaacaattcgacagagcaggttgacacgataatggaaaagaacgtcaccgttacacatgcccaagacatactggaaaaaacacacaacgggaagctctgtgatctaaatggggtgaagcctctgattttaaaggattgtagtgtagctggatggctcctcggaaacccaatgtgcgacgaattcatcagagtgccggaatggtcctacatagtggagcgggctaatccagctaatgacctctgttacccagggagcctcaatgactacgaagaactgaaacacctgttgagcagaataaatcactttgagaagattctgatcatccccaagagttcctggccaaatcatgaaacatcactaggggtgagcgcagcttgtccataccagggagcgccctcctttttcagaaatgtggtgtggcttatcaaaaagaacgatgcatacccaacaataaagataagctacaataataccaatcgggaagatctcttgatactgtgggggattcatcattccaacaatgcagaagagcagacaaatctctataaaaacccaaccacctacatttcagttggaacatcaactttaaaccagaggttggtaccaaaaatagctactagatcccaagtaaacgggcaacgtggaagaatggacttcttctggacaattttaaaaccagatgatgccatccatttcgagagtaatggaaatttcattgctccagaatatgcatacaaaattgtcaagaaaggggactcaacaattatgaaaagtggagtggaatatggccactgcaacaccaaatgtcaaaccccagtaggagcgataaattctagtatgccattccacaacatacatcctctcaccattggggaatgccccaaatacgtgaaatcaaacaagttggtccttgcgactgggctcagaaatagtcctctaagagaaaggagaagaaaaagaggcctgtttggggcgatagcagggtttatagagggaggatggcagggaatggttgatggttggtatgggtaccatcatagcaatgagcaggggagtgggtacgctgcagacaaagaatccacccaaaaggcaatagatggagttaccaataaggtcaactcaatcattgacaaaatgaacactcaatttgaggcagttggaagggagtttaataacttagaaaggaggatagagaatttgaacaagaaaatggaagacggattcctagatgtctggacctataatgctgaacttctagttctcatggaaaacgagaggactctagatttccatgattcaaatgtcaagaacctttacgacaaagtcagactacagcttagggataatgcaaaggagctgggtaatggctgtttcgaattctatcacaaatgcgataatgaatgtatggaaagtgtgagaaatgggacgtatgactaccctcagtattcagaagaagcaagattaaaaagagaagaaataagcggagtgaaattagaatcaataggaacttaccagatactgtcaatttattcaacagcggcgagttccctagcactggcaatcatgatggctggtctatctttatggatgtgctccaatgggtcgttacagtgcagaatttgcatt
EPI2133478 atggagaacatagtacttcttcttgcaataattagccttgttaaaagtgatcagatttgcattggttaccatgcaaacaattcgacagagcaggttgacacgataatggaaaagaacgtcaccgttacacatgcccaagacatactggaaaaaacacacaacgggaagctctgtgatctaaatggggtgaagcctctgattttaaaggattgtagtgtagctggatggctcctcggaaacccaatgtgcgacgaattcatcagagtgccggaatggtcctacatagtggagcgggctaatccagctaatgacctctgttacccagggagcctcaatgactacgaagaactgaaacacctgttgagcagaataaatcactttgagaagattctgatcatccccaagagttcctggccaaatcatgaaacatcactaggggtgagcgcagcttgtccataccagggagcgccctcctttttcagaaatgtggtgtggcttatcaaaaagaacgatgcatacccaacaataaagataagctacaataataccaatcgggaagatctcttgatactgtgggggattcatcattccaacaatgcagaagagcagacaaatctctataaaaacccaaccacctacatttcagttggaacatcaactttaaaccagaggttggtaccaaaaatagctactagatcccaagtaaacgggcaacgtggaagaatggacttcttctggacaattttaaaaccagatgatgccatccatttcgagagtaatggaaatttcattgctccagaatatgcatacaaaattgtcaagaaaggggactcaacaattatgaaaagtggagtggaatatggccactgcaacaccaaatgtcaaaccccagtaggagcgataaattctagtatgccattccacaacatacatcctctcaccattggggaatgccccaaatacgtgaaatcaaacaagttggtccttgcgactgggctcagaaatagtcctctaagagaaaggagaagaaaaagaggcctgtttggggcgatagcagggtttatagagggaggatggcagggaatggttgatggttggtatgggtaccatcatagcaatgagcaggggagtgggtacgctgcagacaaagaatccacccaaaaggcaatagatggagttaccaataaggtcaactcaatcattgacaaaatgaacactcaatttgaggcagttggaagggagtttaataacttagaaaggaggatagagaatttgaacaagaaaatggaagacggattcctagatgtctggacctataatgctgaacttctagttctcatggaaaacgagaggactctagatttccatgattcaaatgtcaagaacctttacgacaaagtcagactacagcttagggataatgcaaaggagctgggtaatggctgtttcgaattctatcacaaatgcgataatgaatgtatggaaagtgtgagaaatgggacgtatgactaccctcagtattcagaagaagcaagattaaaaagagaagaaataagcggagtgaaattagaatcaataggaacttaccagatactgtcaatttattcaacagcggcgagttccctagcactggcaatcatgatggctggtctatctttatggatgtgctccaatgggtcgttacagtgcagaatttgcatt
EPI2133486 atggagaacatagtacttcttcttgcaataattagccttgttaaaagtgatcagatttgcattggttaccatgcaaacaattcgacagagcaggttgacacgataatggaaaagaacgtcaccgttacacatgcccaagacatactggaaaaagcacacaacgggaagctctgtgatctaaatggggtgaagcctctgattttaaaggattgtagtgtagctggatggctcctcggaaacccaatgtgcgacgaattcatcagagtgccggaatggtcctacatagtggagcgggctaatccagctaatgacctctgttacccagggagcctcaatgactacgaagaactgaaacacctgttgagcagaataaatcactttgagaagattctgatcatccccaagagttcctggccaaatcatgaaacatcactaggggtgagcgcagcttgtccataccagggagcgccctcctttttcagaaatgtggtgtggcttatcaaaaagaacgatgcatacccaacaataaagataagctacaataataccaatcgggaagatctcttgatactgtgggggattcatcattccaacaatgcagaagagcagacaaatctctataaaaatccaaccacctacatttcagttggaacatcaactttaaaccagaggttggtaccaaaaatagctactagatcccaagtaaacgggcaacgtggaagaatggacttcttctggacaattttaaaaccagatgatgccatccatttcgagagtaatggaaatttcattgctccagaatatgcatacaaaattgtcaagaaaggggactcaacaattatgaaaagtggagtggaatatggccactgcaacaccaaatgtcaaaccccagtaggagcgataaattctagtatgccattccacaacatacatcctctcaccattggggaatgccccaaatacgtgaaatcaaacaagttggtccttgcgactgggctcagaaatagtcctctaagagaaaggagaagaaaaagaggcctgtttggggcgatagcagggtttatagagggaggatggcagggaatggttgatggttggtatgggtaccatcatagcaatgagcaggggagtgggtacgctgcagacaaagaatccacccaaaaggcaatagatggagttaccaataaggtcaactcaatcattgacaaaatgaacactcaatttgaggcagttggaagggagtttaataacttagaaaggaggatagagaatttgaacaagaaaatggaagacggattcctagatgtctggacctataatgctgaacttctagttctcatggaaaacgagaggactctagatttccatgattcaaatgtcaagaacctttacgacaaagtcagactacagcttagggataatgcaaaggagctgggtaatggctgtttcgaattctatcacaaatgcgatgatgaatgtatggaaagtgtgagaaatgggacgtatgactaccctcagtattcagaagaagcaagattaaaaagagaagaaataagcggagtgaaattagaatcaataggaacttaccagatactgtcaatttattcaacagcggcgagttccctagcactggcaatcatgatggctggtctatctttatggatgtgctccaatgggtcgttacagtgcagaatttgcatt
EPI2133494 atggagaacatagtacttcttcttgcaataattagccttgttaaaagtgatcagatttgcattggttaccatgcaaacaattcgacagagcaggttgacacgataatggaaaagaacgtcaccgttacacatgcccaagacatactggaaaaaacacacaacgggaagctctgtgatctaaatggggtgaagcctctgattttaaaggattgtagtgtagctggatggctcctcggaaacccaatgtgcgacgaattcatcagagtgccggaatggtcctacatagtggagcgggctaatccagctaatgacctctgttacccagggagcctcaatgactacgaagaactgaaacacctgttgagcagaataaatcactttgagaagattctgatcatccccaagagttcctggccaaatcatgaaacatcactaggggtgagcgcagcttgtccataccagggagcgccctcctttttcagaaatgtggtgtggcttatcaaaaagaacgatgcatacccaacaataaagataagctacaataataccaatcgggaagatctcttgatactgtgggggattcatcattccaacaatgcagaagagcagacaaatctctataaaaacccaaccacctacatttcagttggaacatcaactttaaaccagaggttggtaccaaaaatagctactagatcccaagtaaacgggcaacgtggaagaatggacttcttctggacaattttaaaaccagatgatgccatccatttcgagagtaatggaaatttcattgctccagaatatgcatacaaaattgtcaagaaaggggactcaacaattatgaaaagtggagtggaatatggccactgcaacaccaaatgtcaaaccccagtaggagcgataaattctagtatgccattccacaacatacatcctctcaccattggggaatgccccaaatacgtgaaatcaaacaagttggtccttgcgactgggctcagaaatagtcctctaagagaaaggagaagaaaaagaggcctgtttggggcgatagcagggtttatagagggaggatggcagggaatggttgatggttggtatgggtaccatcatagcaatgagcaggggagtgggtacgctgcagacaaagaatccacccaaaaggcaatagatggagttaccaataaggtcaactcaatcattgacaaaatgaacactcaatttgaggcagttggaagggagtttaataacttagaaaggaggatagagaatttgaacaagaaaatggaagacggattcctagatgtctggacctataatgctgaacttctagttctcatggaaaacgagaggactctagatttccatgattcaaatgtcaagaacctttacgacaaagtcagactacagcttagggataatgcaaaggagctgggtaatggctgtttcgaattctatcacaaatgcgataatgaatgtatggaaagtgtgagaaatgggacgtatgactaccctcagtattcagaagaagcaagattaaaaagagaagaaataagcggagtgaaattagaatcaataggaacttaccagatactgtcaatttattcaacagcggcgagttccctagcactggcaatcatgatggctggtctatctttatggatgtgctccaatgggtcgttacagtgcagaatttgcatt
EPI2156461 atggagaacatagtacttcttcttgcaataattagccttgttaaaagtgatcagatttgcattggttaccatgcaaacaattcgacagagcaggttgacacgataatggaaaagaacgtcaccgttacacatgcccaagacatactggaaaaaacacacaacgggaagctctgtgatctaaatggggtgaagcctctgattttaaaggattgtagtgtagctggatggctcctcggaaacccaatgtgcgacgaattcatcagagtgccggaatggtcctacatagtggagcgggctaatccagctaatgacctctgttacccagggagcctcaatgactacgaagaactgaaacatctgttgagcagaataaatcactttgagaagattctgatcatccccaagagttcctggccaaatcatgaaacatcactaggggtgagcgcagcttgtccataccagggagcgccctcctttttcagaaatgtggtgtggcttatcaaaaagaacgatgcatacccaacaataaagataagctacaataataccaatcgggaagatctcttgatactgtgggggattcatcattccaacaatgcagaagagcagacaaatctctataaaaacccaaccacctacatttcagttggaacatcaactttaaaccagaggttggtaccaaaaatagctactagatcccaagtaaacgggcaacgtggaagaatggacttcttctggacaattttaaaaccagatgatgccatccatttcgagagtaatggaaatttcattgctccagaatatgcatacaaaattgtcaagaaaggggactcaacaattatgaaaagtggagtggaatatggccactgcaacaccaaatgtcaaaccccagtaggagcgataaattctagtatgccattccacaacatacatcccctcaccattggggaatgccccaaatacgtgaaatcaaacaaattggtccttgcgactgggctcagaaatagtcctctaagagaaaggagaagaaaaagaggcctgtttggggcgatagcagggtttatagagggaggatggcagggaatggttgatggttggtatgggtaccatcatagcaatgagcaggggagtgggtacgctgcagacaaagaatccacccaaaaggcaatagatggagttaccaataaggtcaactcaatcattgacaaaatgaacactcaatttgaggcagttggaagggagtttaataacttagaaaggaggatagagaatttgaacaagaaaatggaagacggattcctagatgtctggacctataatgctgaacttctagttctcatggaaaacgagaggactctagatttccatgattcaaatgtcaagaacctttacgacaaagtcagactacagcttagggataatgcaaaggagctgggtaatggctgtttcgaattctatcacaaatgcgataatgaatgtatggaaagtgtgagaaatgggacgtatgactaccctcagtattcagaagaagcaagattaaaaagagaagaaataagcggagtgaaattagaatcaataggaacttaccagatactgtcaatttattcaacagcggcgagttccctagcactggcaatcatgatggctggtctatctttatggatgtgttccaatgggtcgttacagtgcagaatttgcatt
EPI2156469 atggagaacatagtacttcttcttgcaataattagccttgttaaaagtgatcagatttgcattggttaccatgcaaacaattcgacagagcaggttgacacgataatggaaaagaacgtcaccgttacacatgcccaagacatactggaaaaaacacacaacgggaagctctgtgatctaaatggggtgaagcctctgattttaaaggattgtagtgtagctggatggctcctcggaaacccaatgtgcgacgaattcatcagagtgccggaatggtcctacatagtggagcgggctaatccagctaatgacctctgttacccagggagcctcaatgactacgaagaactgaaacatctgttgagcagaataaatcactttgagaagattctgatcatccccaagagttcctggccaaatcatgaaacatcactaggggtgagcgcagcttgtccataccagggagcgccctcctttttcagaaatgtggtgtggcttatcaaaaagaacgatgcatacccaacaataaagataagctacaataataccaatcgggaagatctcttgatactgtgggggattcatcattccaacaatgcagaagagcagacaaatctctatagaaacccaaccacctacatttcagttggaacatcaactttaaaccagaggttggtaccaaaaatagctactagatcccaagtaaacgggcaacgtggaagaatggacttcttctggacaattttaaaaccagatgatgccatccatttcgagagtaatggaaatttcattgctccagaatatgcatacaaaattgtcaagaaaggggactcaacaattatgaaaagtggagtggaatatggccactgcaacaccaaatgtcaaaccccagtaggagcgataaattctagtatgccattccacaacatacatcccctcaccattggggaatgccccaaatacgtgaaatcaaacaaattggtccttgcgactgggctcagaaatagtcctctaagagaaaggagaagaaaaagaggcctgtttggggcgatagcagggtttatagagggaggatggcagggaatggttgatggttggtatgggtaccatcatagcaatgagcaggggagtgggtacgctgcagacaaagaatccacccaaaaggcaatagatggagttaccaataaggtcaactcaatcattgacaaaatgaacactcaatttgaggcagttggaagggagtttaataacttagaaaggaggatagagaatttgaacaagaaaatggaagacggattcctagatgtctggacctataatgctgaacttctagttctcatggaaaacgagaggactctagatttccatgattcaaatgtcaagaacctttacgacaaagtcagactacagcttagggataatgcaaaggagctgggtaatggctgtttcgaattctatcacaaatgcgataatgaatgtatggaaagtgtgagaaatgggacgtatgactaccctcagtattcagaagaagcaagattaaaaagagaagaaataagcggagtgaaattagaatcaataggaacttaccagatactgtcaatttattcaacagcggcgagttccctagcactggcaatcatgatggctggtctatctttatggatgtgttccaatgggtcgttacagtgcagaatttgcatt
EPI2181803 atggagaacatagtacttcttcttgcaataattagccttgttaaaagtgatcagatttgcattggttaccatgcaaacaattcgacagagcaggttgacacgataatggaaaagaacgtcaccgttacacatgcccaagacatactggaaaaaacacacaacgggaagctctgtgatctaaatggggtgaagcctctgattttaaaggattgtagtgtagctggatggctcctcggaaacccaatgtgcgacgaattcatcagagtgccggaatggtcctacatagtggagcgggctaatccagctaatgacctctgttacccagggagcctcaatgactacgaagaactgaaacacctgttgagcagaataaatcactttgagaagattctgatcatccccaagagtacctggccaaatcatgaaacatcactaggggtgagcgcagcttgtccataccagggagcgccctcctttttcagaaatgtggtgtggcttatcaaaaagaacgatgcatacccaacaataaagataagctacaataataccaatcgggaagatctcttgatactgtgggggattcatcattccaacaatgcagaagagcagacaaatctctataaaaacccaaccacctacatttcagttggaacatcaactttaaaccagaggttggtaccaaaaatagctactagatcccaagtaaacgggcaacgtggaagaatggacttcttctggacaattttaaaaccagatgatgccatccatttcgagagtaatggaaatttcattgctccagaatatgcatacaaaattgtcaagaaaggggactcaacaattatgaaaagtggagtggaatatggccactgcaacaccaaatgtcaaaccccagtaggagcgataaattctagtatgccattccacaacatacatcctctcaccattggggaatgccccaaatacgtgaaatcaaacaagttggtccttgcgactgggctcagaaatagtcctctgagagaaaggagaagaaaaagaggcctgtttggggcgatagcagggtttatagagggaggatggcagggaatggttgatggttggtatgggtaccatcatagcaatgagcaggggagtgggtacgctgcagacaaagaatccacccaaaaggcaatagatggagttaccaataaggtcaactcaatcattgacaaaatgaacactcaatttgaggcagttggaagggagtttaataacttagaaaggaggatagagaatttgaacaagaaaatggaagacggattcctagatgtctggacctataatgctgaacttctagttctcatggaaaacgagaggactctagatttccatgattcaaatgtcaagaacctttacgacaaagtcagactacagcttagggataatgcaaaggagctgggtaatggctgtttcgaattctatcacaaatgcgataatgaatgtatggaaagtgtgagaaatgggacgtatgactaccctcagtattcagaagaagcaagattaaaaagagaagaaataagcggagtgaaattagaatcaataggaacttaccagatactgtcaatttattcaacagcggcgagttccctagcactggcaatcatgatggctggtctatctttatggatgtgctccaatgggtcgttacagtgcagaatttgcatt
EPI2197768 atggagaacatagtacttcttcttgcaataattagccttgttaaaagtgatcagatttgcattggttaccatgcaaacaattcgacagagcaggttgacacgataatggaaaagaacgtcaccgttacacatgcccaagacatactggaaaaaacacacaacgggaagctctgtgatctaaatggggtgaagcctctgattttaaaggattgtagtgtagctggatggctcctcggaaacccactgtgcgacgaattcatcagagtgccggaatggtcctacatagtggagcgggctaatccagctaatgacctctgttacccagggagcctcaatgactacgaagaactgaaacacctgttgagcagaataaatcactttgagaagattctgatcatccccaagagttcctggccaaatcatgaaacatcactgggggtgagcgcagcttgtccataccagggagcgccctcctttttcagaaatgtggtgtggcttatcaaaaagaacgatgcatacccaacaataaagataagctacaataataccaatcgggaagatctcttgatactgtgggggattcatcattccaacaatgcagaagagcagacaaatctctataaaaacccaaccacctacatttcagttggaacatcaactttaaaccagaggttggtaccaaaaatagctactagatcccaagtaaacgggcaacgtggaagaatggacttcttctggacaattttaaaaccagatgatgccatccatttcgagagtaatggaaatttcattgctccagaatatgcatacaaaattgtcaagaaaggggactcaacaattatgaaaagtggagtggaatatggccactgcaacaccaaatgccaaaccccagtaggagcgataaattctagtatgccattccacaacatacatcctctcaccattggggaatgccccaaatacgtgaaatcaaacaagttggtccttgcgactgggctcagaaatagtcctctaagagaaaggagaagaaaaagaggcctgtttggggcgatagcagggtttatagagggaggatggcagggaatggttgatggttggtatgggtaccatcatagcaatgagcaggggagtgggtacgctgcagacaaagaatccacccaaaaggcaatagatggagttaccaataaggtcaactcaatcattgacaaaatgaacactcaatttgaggcagttggaagggagtttaataacttagaaaggaggatagagaatttgaacaagaaaatggaagacggattcctagatgtctggacctataatgctgaacttctagttctcatggaaaacgagaggactctagatttccatgattcaaatgtcaagaacctttacgacaaagtcagactacagcttagggataatgcaaaggagctgggtaatggctgtttcgaattctatcacaaatgcgataatgaatgtatggaaagtgtgagaaatgggacgtatgactaccctcagtattcagaagaagcaagattaaaaagagaagaaataagcggagtgaaattagaatcaataggaacttaccagatactgtcaatttattcaacagcggcgagttccctagcactggcaatcatgatggctggtctatctttatggatgtgctccaatgggtcgttacagtgcagaatttgcatt
EPI2200574 ?????????????????????????????????????????taaaagtgatcagatttgcattggttaccatgcaaacaattcgacagaacaggttgacacgataatggaaaagaacgtcaccgttacacatgcccaagacatactggaaaaaacacacaacgggaagctctgtgatctaaatggggtgaagcctctgattttaaaggattgtagtgtagctggatggctcctcggaaacccaatgtgcgacgaattcatcagggtgccggaatggtcctacatagtggagcgggctaatccagctaatgacctctgttacccagggagcctcaatgactacgaagaactgaaacacctgttgagcagaataaatcactttgagaagattctgatcatccccaagagttcctggccaaatcatgaaacatcactaggggtgagcgcagcttgtccataccagggagcgccctcctttttcagaaatgtggtgtggcttatcaaaaagaacgatgcatacccaacaataaagataagctacaataataccaatcgggaagatctcttgatactgtgggggattcatcattccaacaatgcagaagagcagacaaatctctataaaaacccaaccacctacatttcagttggaacatcaactttaaaccagaggttggtaccaaaaatagctactagatcccaagtaaacgggcaacgtggaagaatggacttcttctggacaattttaaaaccagatgatgccatccatttcgagagtaatggaaatttcattgctccagaatatgcatacaaaattgtcaagaaaggggactcaacaattatgaaaagtggagtggaatatggccactgcaacaccaaatgtcaaaccccagtaggagcgataaattctagtatgccattccacaacatacatcctctcaccattggggaatgccccaaatacgtgaaatcaaacaagttggtccttgcgactgggctcagaaatagtcctctaagagaaaggagaagaaaaagaggcctgtttggggcgatagcagggtttatagagggaggatggcagggaatggttgatggttggtatgggtaccatcatagcaatgagcaggggagtgggtacgctgcagacaaagaatccacccaaaaggcaatagatggagttaccaataaggtcaactcaatcattgacaaaatgaacactcaatttgaggcagttggaagggagtttaataacttagaaaggaggatagagaatttgaacaagaaaatggaagacggattcctagatgtctggacctataatgctgaacttctagttctcatggaaaacgagaggactctagatttccatgattcaaatgtcaagaacctttacgacaaagtcagactacagcttagggataatgcaaaggagctgggtaatggctgtttcgaattctatcacaaatgcgataatgaatgtatggaaagtgtgaaaaatgggacgtatgactaccctcagtattcagaagaagcaagattaaaaagagaagaaataagcggagtgaaattagaatcaataggaacttaccagatactgtcaatttattcaacagcggcgagttccctagcactggcaatcatgatggctggtctatctttatggatgtgctccaatgggtcgttacagtgcagaat???????
EPI2200576 ???????????????????????????ataattagccttgttaaaagtgatcagatttgcattggttaccatgcaaacaatttgacagagcaggttgacacgataatggaaaagaacgtcaccgttacacatgcccaagacatactggaaaaaacacacaacgggaagctctgtgatctaaatggggtgaagcctctgattttaaaggattgtagtgtagctggatggctcctcggaaacccaatgtgcgacgaattcatcagagtgccggaatggtcctacatagtggagcgggctaatccagctaatgacctctgttacccagggagcctcaatgactacgaagaactgaaacacctgttgagcagaataaatcactttgagaagattctgatcatccccaagagttcctggccaaatcatgaaacatcactaggggtgagcgcagcttgtccataccagggagcgccctcctttttcagaaatgtggtgtggcttatcaaaaagaacgatgcatacccaacaataaagataagctacaataataccaatcgggaagatctcttgatactgtgggggattcatcattccaacaatgcagaagagcagacaaatctctataaaaacccaaccacctacatttcagttggaacatcaactttaaaccagaggttggtaccaaaaatagctactagatcccaagtaaacgggcaacgtggaagaatggacttcttctggacaattttaaaaccagatgatgccatccatttcgagagtaatggaaatttcattgctccagaatatgcatacaaaattgtcaagaaaggggactcaacaattatgaaaagtggagtggaatatggccactgcaacaccaaatgtcaaaccccagtaggagcgataaattctagtttgccattccacaacatacatcctctcaccattggggaatgccccaagtacgtgaaatcaaacaagttggtccttgcgactgggctcagaaatagtcctctaagagaaaggagaagaaaaagaggcctgtttggggcgatagcagggtttatagagggaggatggcagggaatggttgatggttggtatgggtaccatcatagcaatgagcaggggagtgggtacgctgcagacaaagaatccacccaaaaggcaatagatggagttaccaataaggtcaactcaatcattgacaaaatgaacactcaatttgaggcagttggaagggagtttaataacttagaaaggaggatagagaatttgaacaagaaaatggaagacggattcctagatgtctggacctataatgctgaacttctagttctcatggaaaacgagaggactctagatttccatgattcaaatgtcaagaacctttacgacaaagtcagactacagcttagggataatgcaaaggagctgggtaatggctgtttcgaattctatcacaaatgcgataatgaatgtatggaaagtgtgagaaatgggacgtatgactaccctcagtattcagaagaagcaagattaaaaagagaagaaataagcggagtgaaattagaatcaataggaacttaccagatactgtcaatttattcaacagcggcgagttccctagcactggcaa?????????????????????????????????????????????????????????????????
EPI2200578 ???????????????????????????ataattagccttgttaaaagtgatcagatttgcattggttaccatgcaaacaattcgacagagcaggttgacacgataatggaaaagaacgtcaccgttacacatgcccaagacatactggaaaaaacacacaacgggaagctctgtgatctaaatggggtgaagcctctgattttaaaggattgtagtgtagctggatggctcctcggaaacccaatgtgcgacgaattcatcagagtgccggaatggtcctacatagtggagcgggctaatccagctaatgacctctgttacccagggagcctcaatgactacgaagaactgaaacacctgttgagcagaataaatcactttgagaagattctgatcatccccaagagttcctggccaaatcatgaaacatcactaggggtgagcgcagcttgtccataccagggagcgccctcctttttcagaaatgtggtgtggcttatcaaaaagaacgatgcatacccaacaataaagataagctacaataataccaatcgggaagatctcttgatactgtgggggattcatcattccaacaatgcagaagagcagacaaatctctataaaaacccaaccacctacatttcagttggaacatcaactttaaaccagaggttggtaccaaaaatagctactagatcccaagtaaacgggcaacgtggaagaatggacttcttctggacaattttaaaaccagatgatgccatccatttcgagagtaatggaaatttcattgctccagaatatgcatacaaaattgtcaagaaaggggactcaacaattatgaaaagtggagtggaatatggccactgcaacaccaaatgtcaaaccccagtaggagcgataaattctagtatgccattccacaacatacatcctctcaccattggggaatgccccaaatacgtgaaatcaaacaagttggtccttgcgactgggctcagaaatagtcctctaagagaaaggagaagaaaaagaggcctgtttggggcgatagcagggtttatagagggaggatggcagggaatggttgatggttggtatgggtaccatcatagcaatgagcaggggagtgggtacgctgcagacaaagaatccacccaaaaggcaatagatggagttaccaataaggtcaactcaatcattgacaaaatgaacactcaatttgaggcagttggaagggagtttaataacttagaaaggaggatagagaatttgaacaagaaaatggaagacggattcctagatgtctggacctataatgctgaacttctagttctcatggaaaacgagaggactctagatttccatgattcaaatgtcaagaacctttacgacaaagtcagactacagcttagggataatgcaaaggagctgggtaatggctgtttcgaattctatcacaaatgcgataatgaatgtatggaaagtgtgagaaatgggacgtatgactaccctcagtattcagaagaagcaagattaaaaagagaagaaataagcggagtgaaattagaatcaataggaacttaccagatactgtcaatttattcaacagcggcgagttccctagcactggcaatcatgatggctggtctatctttatggatgtgctccaatgggtcgttacagtgcagaat???????
EPI2219866 atggagaacatagtacttcttcttgcaataattagccttgttaaaagtgatcagatttgcattggttaccatgcaaacaattcgacagagcaggttgacacgataatggaaaagaacgtcaccgttacacatgcccaagacatactggaaaaaacacacaacgggaagctctgtgatctaaatggggtgaagcctctgattttaaaggattgtagtgtagctggatggctcctcggaaacccaatgtgcgacgaattcatcagagtgccggaatggtcctacatagtggagcgggctaatccagctaatgacctctgttacccagggagcctcaatgactacgaagaactgaaacacctgttgagcagaataaatcactttgagaagattctgatcatccccaagagttcctggccaaatcatgaaacatcactaggggtgagcgcagcttgtccataccagggagcgccctcctttttcagaaatgtggtgtggcttatcaaaaagaacgatgcatacccaacaataaagataagctacaataataccaatcgggaagatctcttgatactgtgggggattcatcattccaacaatgcagaagagcagacaaatctctataaaaacccaaccacctacatttcagttggaacatcaactttaaaccagaggttggtaccaaaaatagctactagatcccaagtaaacgggcaacgtggaagaatggacttcttctggacaattttaaaaccagatgatgccatccatttcgagagtaatggaaatttcattgctccagaatatgcatacaaaattgtcaagaaaggggactcaacaattatgaaaagtggagtggaatatggccactgcaacaccaaatgtcaaaccccagtaggagcgataaattctagtatgccattccacaacatacatcctctcaccattggggaatgccccaaatacgtgaaatcaaacaagttggtccttgcgactgggctcagaaatagtcctctaagagaaaggagaagaaaaagaggcctgtttggggcaatagcagggtttatagagggaggatggcagggaatggttgatggttggtatgggtaccatcatagcaatgagcaggggagtgggtacgctgcagacaaagaatccacccaaaaggcaatagatggagttaccaataaggtcaactcaatcattgacaaaatgaacactcaatttgaggcagttggaagggagtttaataacttagaaaggaggatagagaatttgaacaagaaaatggaagacggattcctagatgtctggacctataatgctgaacttctagttctcatggaaaacgagaggactctagatttccatgattcaaatgtcaagaacctttacgacaaagtcagactacagcttagggataatgcaaaggagctgggtaatggctgtttcgaattctatcacaaatgcgataatgaatgtatggaaagtgtgagaaatgggacgtatgactaccctcagtattcagaagaagcaagattaaaaagagaagaaataagcggagtgaaattagaatcaataggaacttaccagatactgtcaatttattcaacagcggcgagttccctagcactggcaatcatgatggctggtctatctttatggatgtgctccaatgggtcgttacagtgcagaatttgcatt
EPI2263498 atggagaacatagtacttcttcttgcaataattagccttgttaaaagtgatcagatttgcattggttaccatgcaaacaattcgacagagcaggttgacacgataatggaaaagaacgtaaccgttacacatgcccaagacatactggaaaaaacacacaacgggaagctctgtgatctaaatggggtgaagcctctgattttaaaggattgtagtgtagctggatggctcctcggaaacccaatgtgcgacgaattcatcagagtgccggaatggtcctacatagtggagcgggctaatccagctaatgacctctgttacccagggagcctcaatgactacgaagaactgaaacacctgttgagcagaataaatcactttgagaagattctgatcatccccaagagttcctggccaaatcatgaaacatcactaggggtgagcgcagcttgtccataccagggagcgccctcctttttcagaaatgtggtgtggcttatcaaaaagaacgatgcgtacccaacaataaagataagctacaataataccaatcgggaagatctcttgatactgtgggggattcatcattccaacaatgcagaagagcagacaaatctctataaaaacccaaccacctacatttcagttggaacatcaactttaaaccagaggttggtaccaaaaatagctactagatcccaagtaaacgggcaacgtggaagaatggacttcttctggacaattttaaaaccagatgatgccatccatttcgagagtaatggaaatttcattgctccagaatatgcatacaaaattgtcaagaaaggggactcaacaattatgaaaagtggagtggaatatggccactgcaacaccaaatgtcaaaccccagtaggagcgataaattctagtatgccattccacaacatacatcctctcaccattggggaatgccccaaatacgtgaaatcaaacaagttggtccttgcgactgggctcagaaatagtcctctaagagaaaggagaagaaaaagaggcctgtttggggcgatagcagggtttatagagggaggatggcagggaatggttgatggttggtatgggtaccatcatagcaatgagcaggggagtgggtacgctgcagacaaagaatccactcaaaaggcaatagatggagttaccaataaggtcaactcaatcattgacaaaatgaacactcaatttgaggcagttggaagggagtttaataacttagaaaggaggatagagaatttgaacaagaaaatggaagacggattcctagatgtctggacctataatgctgaacttctagttctcatggaaaacgagaggactctagatttccatgattcaaatgtcaagaacctttacgacaaagtcagactacagcttagggataatgcaaaggagctgggtaatggctgtttcgaattctatcacaaatgcgataatgaatgtatggaaagtgtgagaaatgggacgtatgactaccctcagtattcagaagaagcaagattaaaaagagaagaaataagcggagtgaaattagaatcaataggaacttaccagatactgtcaatttattcaacagcggcgagttccctagcactggcaatcatgatggctggtctatctttatggatgtgctccaatgggtcgttacagtgcagaatttgcatt
EPI2306917 atggagaacatagtacttcttcttgcaataattagccttgttaaaagtgatcagatttgcattggttaccatgcaaacaattcgacagagcaggttgacacgataatggaaaagaacgtcaccgttacacatgcccaagacatactggaaaaaacacacaacgggaagctctgtgatctaaatggggtgaagcctctgattttaaaggattgtagtgtagctggatggctcctcggaaacccaatgtgcgacgaattcatcagagtgccggaatggtcctacatagtggagcgggctaatccagctaatgacctctgttacccagggagcctcaatgactatgaagaactgaaacacctgttgagcagaataaatcactttgagaagattctgatcatccccaagagttcctggccagatcatgaaacatcactaggggtgagcgcagcttgtccataccagggagcgccctcctttttcagaaatgtggtgtggcttatcaagaagaacgatgcatacccaacaataaagataagctacaataataccaatcgggaagatctcttgatactgtgggggattcatcattccaacaatgcagaagagcagacaaatctctataaaaacccaaccacctacatttcagttggaacatcaactttaaaccagaggttggtaccaaaaatagctactagatcccaagtaaacgggcaacgtggaagaatggacttcttctggacaattttaaaaccagatgatgccatccatttcgagagtaatggaaatttcattgctccagaatatgcatacaaaattgtcaagaaaggggactcaacaattatgaaaagtggagtggaatatggccactgcaacaccaaatgtcaaaccccagtaggagcgataaattctagtatgccattccacaacatacatcctctcaccattggggaatgccccaaatacgtgaaatcaaacaagttggtccttgcgactgggctcagaaatagtcctctaagagaaaggagaagaaaaagaggcctgtttggggcgatagcagggtttatagagggaggatggcagggaatggttgatggttggtatgggtaccaccatagcaatgagcaggggagtgggtatgctgcagacaaagaatccacccaaaaggcaatagatggagttaccaataaggtcaactcaatcattgacaaaatgaacactcaatttgaggcagttggaagggagtttaataacttagaaaggaggatagagaatttgaacaagaaaatggaagacggattcctagatgtctggacctataatgctgaacttctagttctcatggaaaacgagaggactctagatttccatgattcaaatgtcaagaacctttacgacaaagtcagactacagcttagggataatgcaaaggagctgggtaatggctgtttcgaattctatcacaaatgcgataatgaatgtatggaaagtgtgagaaatgggacgtatgactaccctcagtattcagaagaagcaagattaaaaagagaagaaataagcggagtgaaattagaatcaataggaacttaccagatactgtcaatttattcaacagcggcgagttccctagcactggcaatcatgatggctggtctatctttatggatgtgctccaatgggtcgttacagtgcagaatttgcatt
EPI2306957 atggagaacatagtacttcttcttgcaataattagccttgttaaaagtgatcagatttgcattggttaccatgcaaacaattcgacagagcaggttgacacgataatggaaaagaacgtcaccgttacacatgcccaagacatactggaaaaaacacacaacgggaagctctgtgatctaaatggggtgaagcctctgattttaaaggattgtagtgtagctggatggctcctcggaaacccaatgtgcgacgaattcatcagagtgccggaatggtcctacatagtggagcgggctaatccagctaatgacctctgttacccagggagcctcaatgactatgaagaactgaaacacctgttgagcagaataaatcactttgagaagattctgatcatccccaagagttcctggccagatcatgaaacatcactaggggtgagcgcagcttgtccataccagggagcgccctcctttttcagaaatgtggtgtggcttatcaagaagaacgatgcatacccaacaataaagataagctacaataataccaatcgggaagatctcttgatactgtgggggattcatcattccaacaatgcagaagagcagacaaatctctataaaaacccaaccacctacatttcagttggaacatcaactttaaaccagaggttggtaccaaaaatagctactagatcccaagtaaacgggcaacgtggaagaatggacttcttctggacaattttaaaaccagatgatgccatccatttcgagagtaatggaaatttcattgctccagaatatgcatacaaaattgtcaagaaaggggactcaacaattatgaaaagtggagtggaatatggccactgcaacaccaaatgtcaaaccccagtaggagcgataaattctagtatgccattccacaacatacatcctctcaccattggggaatgccccaaatacgtgaaatcaaacaagttggtccttgcgactgggctcagaaatagtcctctaagagaaaggagaagaaaaagaggcctgtttggggcgatagcagggtttatagagggaggatggcagggaatggttgatggttggtatgggtaccaccatagcaatgagcaggggagtgggtatgctgcagacaaagaatccacccaaaaggcaatagatggagttaccaataaggtcaactcaatcattgacaaaatgaacactcaatttgaggcagttggaagggagtttaataacttagaaaggaggatagagaatttgaacaagaaaatggaagacggattcctagatgtctggacctataatgctgaacttctagttctcatggaaaacgagaggactctagatttccatgattcaaatgtcaagaacctttacgacaaagtcagactacagcttagggataatgcaaaggagctgggtaatggctgtttcgaattctatcacaaatgcgataatgaatgtatggaaagtgtgagaaatgggacgtatgactaccctcagtattcagaagaagcaagattaaaaagagaagaaataagcggagtgaaattagaatcaataggaacttaccagatactgtcaatttattcaacagcggcgagttccctagcactggcaatcatgatggctggtctatctttatggatgtgctccaatgggtcgttacagtgcagaatttgcatt
EPI2317992 atggagaacatagtacttcttcttgcaataattagccttgttaaaagtgatcagatttgcattggttaccatgcaaacaattcgacagagcaggttgacacgataatggaaaagaacgtcaccgttacacatgcccaagacatactggaaaaaacacacaacgggaagctctgtgatctaaatggggtgaagcctctgattttaaaggattgtagtgtagctggatggctcctcggaaacccaatgtgcgacgaattcatcagagtgccggaatggtcctacatagtggagcgggctaatccagctaatgacctctgttacccagggagcctcaatgactacgaagaactgaaacacctgttgagcagaataaatcactttgagaagattctgatcatccccaagagttcctggccaaatcatgaaacatcactaggggtgagcgcagcttgtccataccagggagcgccctcctttttcagaaatgtggtgtggcttatcaaaaagaacgatgcatacccaacaataaagataagctacaataataccaatcgggaagatctcttgatactgtgggggattcatcattccaacaatgcagaagagcagacaaatctctataaaaacccaaccacctacatttcagttggaacatcaactttaaaccagaggttggtaccaaaaatagctactagatcccaagtaaacgggcaacgtggaagaatggacttcttctggacaattttaaaaccagatgatgccatccatttcgagagtaatggaaatttcattgctccagaatatgcatacaaaattgtcaagaaaggggactcaacaattatgaaaagtggagcggaatatggccactgcaacaccaaatgtcaaaccccagtaggagcgataaattctagtatgccattccacaacatacatcctctcaccattggggaatgccccaaatacgtgaaatcaaacaagttggtccttgcgactgggctcagaaatagtcctctaagagaaaggagaaggaaaagaggcctgtttggggcgatagcagggtttatagagggaggatggcagggaatggttgatggttggtatgggtaccatcatagcaatgagcaggggagtgggtacgctgcagacaaagaatccacccaaaaggcaatagatggagttaccaataaggtcaactcaatcattgacaaaatgaacactcaatttgaggcagttggaagggagtttaataacttagaaaggaggatagagaatttgaacaagaaaatggaagacggattcctagatgtctggacctataatgctgaacttctagttctcatggaaaacgagaggactctagatttccatgattcaaatgtcaagaacctttacgacaaagtcagactacagcttagggataatgcaaaggagctgggtaatggctgtttcgaattctatcacaaatgcgataatgaatgtatggaaagtgtgagaaatgggacgtatgactaccctcagtattcagaagaagcaagattaaaaagagaagaaataagcggagtgaaattagaatcaataggaaattaccagatactgtcaatttattcaacagcggcgagttccctagcactggcaatcatgatggctggtctatctttatggatgtgctccaatgggtcgttacagtgcagaatttgcatt
EPI2318000 atggaaaacatagtacttcttcttgcaataattagccttgttaaaagtgatcagatttgcattggttaccatgcaaacaattcaacagagcaggttgacacgataatggaaaagaacgtcaccgttacacatgcccaagacatactggaaaaagcacacaacgggaagctctgtgatctaaatggggtgaagcctctgattttaaaggattgtagtgtagctggatggctcctcggaaacccaatgtgcgacgaattcatcagagtgccggaatggtcctacatagtggagcgggctaatccagctaatgacctctgttacccagggagcctcaatgactacgaagaactgaaacacctgttgagcagaataaatcactttgagaagattctgatcatccccaagagttcctggccaaatcatgaaacatcactaggggtgagcgcagcttgtccataccagggagcgccctcctttttcagaaatgtggtgtggcttatcaaaaagaacgatgcatacccaacaataaagataagctacaataataccaatcgggaagatctcttgatactgtgggggattcatcattccaacaatgcagaagagcagacaaatctctataaaaatccaaccacctacatttcagttggaacatcaactttaaaccagaggttggtaccaaaaatagctactagatcccaagtaaacgggcaacgtggaagaatggacttcttctggacaattttaaaaccagatgatgccatccatttcgagagtaatggaaatttcattgctccagaatacgcatacaaaattgtcaagaaaggggactcaacaattatgaaaagtggagtggaatatggccactgcaacaccaaatgtcaaaccccagtaggagcgataaattctagtatgccattccacaacatacatcctctcaccattggggaatgccccaaatacgtgaaatcaaacaagttggtccttgcgactgggctcagaaatagtcctctaagagaaaggagaataaaaagaggcctgtttggggcgatagcagggtttatagagggaggatggcagggaatggttgatggttggtatgggtaccatcatagcaatgagcaggggagtgggtacgctgcagacaaagaatccacccaaaaggcaatagatggagttaccaataaggtcaactcaatcattgacaaaatgaacactcaatttgaggcagttggaagggagtttaataacttagaaaggaggatagagaatttgaacaagaaaatggaagacggattcctagatgtctggacctataatgctgaacttctagttctcatggaaaacgagaggactctagatttccatgattcaaatgtcaagaacctttacgacaaagtcagactacagcttagggataatgcaaaggagctgggtaatggctgtttcgaattctatcacaaatgcgatgatgaatgtatggaaagtgtgagaaatgggacgtatgactaccctcagtattcagaagaagcaagattaaaaagagaagaaataagcggagtgaaattagaatcaataggaacttaccagatactgtcaatttattcaacagcggcgagttccctagcactggcaatcatgatggctggtctatctttatggatgtgctccaatgggtcgttacagtgcagaatttgcatt
EPI2318008 atggagaacatagtacttcttcttgcaataattagccttgttaaaagtgatcagatttgcattggttaccatgcaaacaattcgacagagcaggttgacacgataatggaaaagaacgtcaccgttacacatgcccaagacatactggaaaaaacacacaacgggaagctctgtgatctaaatggggtgaagcctctgattttaaaggattgtagtgtagctggatggctcctcggaaacccaatgtgcgacgaattcatcagagtgccggaatggtcctacatagtggagcgggctaatccagctaatgacctctgttacccagggagcctcaatgactatgaagaactgaaacacctgttgagcagaataaatcactttgagaagattctgatcatccccaagagttcctggccaaatcatgaaacatcactaggggtgagcgcagcttgtccataccagggagcgccctcctttttcagaaatgtggtgtggcttatcaagaagaacgatgcatacccaacaataaagataagctacaataataccaatcgggaagatctcttgatactgtgggggattcatcattccaacaatgcagaagagcagacaaatctctataaaaacccaaccacctacatttcagttggaacatcaactttaaaccagaggttggtaccaaaaatagctactagatcccaagtaaacgggcaacgtggaagaatggacttcttctggacaattttaaaaccagatgatgccatccatttcgagagtaatggaaatttcattgctccagaatatgcatacaaaattgtcaagaaaggggactcaacaattatgaaaagtggagtggaatatggccactgcaacaccaaatgtcaaaccccagtaggagcgataaattctagtatgccattccacaacatacatcctctcaccattggggaatgccccaaatacgtgaaatcaaacaagttggtccttgcgactgggctcagaaatagtcctctaagagaaaggagaagaaaaagaggcctgtttggggcgatagcagggtttatagagggaggatggcagggaatggttgatggttggtatgggtaccaccatagcaatgagcaggggagtgggtacgctgcagacaaagaatccacccaaaaggcaatagatggagttaccaataaggtcaactcaatcattgacaaaatgaacactcaatttgaggcagttggaagggagtttaataacttagaaaggaggatagagaatttgaacaagaaaatggaagacggattcctagatgtctggacctataatgctgaacttctagttctcatggaaaacgagaggactctagatttccatgattcaaatgtcaagaacctttacgacaaagtcagactacagcttagggataatgcaaaggagctgggtaatggctgtttcgaattctatcacaaatgcgataatgaatgtatggaaagtgtgagaaatgggacgtatgactaccctcagtattcagaagaagcaagattaaaaagagaagaaataagcggagtgaaattagaatcaataggaacttaccagatactgtcaatttattcaacagcggcgagttccctagcactggcaatcatgatggctggtctatctttatggatgtgctccaatgggtcgttacagtgcagaatttgcatt
EPI2318017 atggaaaacatagtacttcttcttgcaataattagccttgttaaaagtgatcagatttgcattggttaccatgcaaacaattcgacagagcaggttgacacgataatggaaaagaacgtcaccgttacacatgcccaagacatactggaaaaagcacacaacgggaagctctgtgatctaaatggggtgaagcctctgattttaaaggattgtagtgtagctggatggctcctcggaaacccaatgtgcgacgaattcatcagagtgccggaatggtcctacatagtggagcgggctaatccagctaatgacctctgttacccagggagcctcaatgactacgaagaactgaaacacctgttgagcagaataaatcactttgagaagattctgatcatccccaagagttcctggccaaatcatgaaacatcactaggggtgagcgcagcttgtccataccagggagcgccctcctttttcagaaatgtggtgtggcttatcaaaaagaacgatgcatacccaacaataaagataagctacaataataccaatcgggaagatctcttgatactgtgggggattcatcattccaacaatgcagaagagcagacaaatctctataaaaatccaaccacctacatttcagttggaacatcaactttaaaccagaggttggtaccaaaaatagctactagatcccaagtaaacgggcaacgtggaagaatggacttcttctggacaattttaaaaccagatgatgccatccatttcgagagtaatggaaatttcattgctccagaatacgcatacaaaattgtcaagaaaggggactcaacaattatgaaaagtggagtggaatatggccactgcaacaccaaatgtcaaaccccagtaggagcgataaattctagtatgccattccacaacatacatcctctcaccattggggaatgccccaaatacgtgaaatcaaacaagttggtccttgcgactgggctcagaaatagtcctctaagagaaaggagaagaaaaagaggcctgtttggggcgatagcagggtttatagagggaggatggcagggaatggttgatggttggtatgggtaccatcatagcaatgagcaggggagtgggtacgctgcagacaaagaatccacccaaaaggcaatagatggagttaccaataaggtcaactcaatcattgacaaaatgaacactcaatttgaggcagttggaagggagtttaataacttagaaaggaggatagagaatttgaacaagaaaatggaagacggattcctagatgtctggacctataatgctgaacttctagttctcatggaaaacgagaggactctagatttccatgattcaaatgtcaagaacctttacgacaaagtcagactacagcttagggataatgcaaaggagctgggtaatggctgtttcgaattctatcacaaatgcgatgatgaatgtatggaaagtgtgagaaatgggacgtatgactaccctcagtattcagaagaagcaagattaaaaagagaagaaataagcggagtgaaattagaatcaataggaacttaccagatactgtcaatttattcaacagcggcgagttccctagcactggcaatcatgatggctggtctatctttatggatgtgctccaatgggtcgttacagtgcagaatttgcatt
EPI2362860 atggagaacatagtacttcttcttgcaataattagccttgttaaaagtgatcagatttgcattggttaccatgcaaacaattcgacagagcaggttgacacgataatggaaaagaacgtcaccgttacacatgcccaagacatactggaaaaaacacacaacgggaagctctgtgatctaaatggggtgaagcctctgattttaaaggattgtagtgtagctggatggctcctcggaaacccaatgtgcgacgaattcatcagagtgccggaatggtcctacatagtggagcgggctaatccagctaatgacctctgttacccagggagcctcaatgactacgaagaactgaaacacctgttgagcagaataaatcactttgagaagattctgatcatccccaagagttcctggccaaatcatgaaacatcactaggggtgagcgcagcttgtccataccagggagcgccctcctttttcagaaatgtggtgtggcttatcaaaaagaacgatgcatacccaacaataaagataagctacaataataccaatcgggaagatctcttgatactgtgggggattcatcattccaacaatgcagaagagcagacaaatctctataaaaacccaaccacctacatttcagttggaacatcaactttaaaccagaggttggtaccaaaaatagctactagatcccaagtaaacgggcaacgtggaagaatggacttcttctggacaattttaaaaccagatgatgccatccatttcgagagtaatggaaatttcattgctccagaatatgcatacaaaattgtcaagaaaggggactcaacaattatgaaaagtggagtggaatatggccactgcaacaccaaatgtcaaaccccagtaggagcgataaattctagtatgccattccacaacatacatcctctcaccattggggaatgccccaaatacgtgaaatcaaacaagttggtccttgcgactgggctcagaaatagtcctctaagagaaaggagaagaaaaagaggcctgtttggggcgatagcagggtttatagagggaggatggcagggaatggttgatggttggtatgggtaccatcatagcaatgagcaggggagtgggtacgctgcagacaaagaatccacccaaaaggcaatagatggagttaccaataaggtcaactcaatcattgacaaaatgaacactcaatttgaggcagttggaagggagtttaataacttagaaaggaggatagagaatttgaacaagaaaatggaagacggattcctagatgtctggacctataatgctgaacttctagttctcatggaaaacgagaggactctagatttccatgattcaaatgtcaagaacctttacgacaaagtcagactacagcttagggataatgcaaaggagctgggtaatggctgtttcgaattctatcacaaatgcgataatgaatgtatggaaagtgtgagaaatgggacgtatgactaccctcagtattcagaagaagcaagattaaaaagagaagaaataagcggagtgaaattagaatcaataggaacttaccagatactgtcaatttattcaacagcggcgagttccctagcactggcaatcatgatggctggtctatctttatggatgtgctccaatgggtcgttacagtgcagaatttgcatt
EPI2362942 atggagaacatagtacttcttcttgcaataattagccttgttaaaagtgatcagatttgcattggttaccatgcaaacaattcgacagagcaggttgacacgataatggaaaagaacgtcaccgttacacatgcccaagacatactggaaaaaacacacaacgggaagctctgtgatctaaatggggtgaagcctctgattttaaaggattgtagtgtagctggatggctcctcggaaacccaatgtgcgacgaattcatcagagtgccggaatggtcctacatagtggagcgggctaatccagctaatgacctctgttacccagggagcctcaatgactacgaagaactgaaacacctgttgagcagaataaatcactttgagaagattctgatcatccccaagagttcctggccaaatcatgaaacatcactaggggtgagcgcagcttgtccataccagggagcgccctcctttttcagaaatgtggtgtggcttatcaaaaagaacgatgcatacccaacaataaagataagctacaataataccaatcgggaagatctcttgatactgtgggggattcatcattccaacaatgcagaagagcagacaaatctctataaaaacccaaccacctacatttcagttggaacatcaactttaaaccagaggttggtaccaaaaatagctactagatcccaagtaaacgggcaacgtggaagaatggacttcttctggacaattttaaaaccagatgatgccatccatttcgagagtaatggaaatttcattgctccagaatatgcatacaaaattgtcaagaaaggggactcaacaattatgaaaagtggagtggaatatggccactgcaacaccaaatgtcaaaccccagtaggagcgataaattctagtatgccattccacaacatacatcctctcaccattggggaatgccccaaatacgtgaaatcaaacaagttggtccttgcgactgggctcagaaatagtcctctaagagaaaggagaagaaaaagaggcctgtttggggcgatagcagggtttatagagggaggatggcagggaatggttgatggttggtatgggtaccatcatagcaatgagcaggggagtgggtacgctgcagacaaagaatccacccaaaaggcaatagatggagttaccaataaggtcaactcaatcattgacaaaatgaacactcaatttgaggcagttggaagggagtttaataacttagaaaggaggatagagaatttgaacaagaaaatggaagacggattcctagatgtctggacctataatgctgaacttctagttctcatggaaaacgagaggactctagatttccatgattcaaatgtcaagaacctttacgacaaagtcagactacagcttagggataatgcaaaggagctgggtaatggctgtttcgaattctatcacaaatgcgataatgaatgtatggaaagtgtgagaaatgggacgtatgactaccctcagtattcagaagaagcaagattaaaaagagaagaaataagcggagtgaaattagaatcaataggaacttaccagatactgtcaatttattcaacagcggcgagttccctagcactggcaatcatgatggctggtctatctttatggatgtgctccaatgggtcgttacagtgcagaatttgcatt
EPI2363028 atggagaacatagtacttcttcttgcaataattagccttgttaaaagtgatcagatttgcattggttaccatgcaaacaattcgacagagcaggttgacacgataatggaaaagaacgtcaccgttacacatgcccaagacatactggaaaaaacacacaacgggaagctctgtgatctaaatggggtgaagcctctgattttaaaggattgtagtgtagctggatggctcctcggaaacccaatgtgcgacgaattcatcagagtgccggaatggtcctacatagtggagcgggctaatccagctaatgacctctgttacccagggagcctcaatgaatacgaagaactgaaacacctgttgagcagaataaatcactttgagaagattctgatcatccccaagagttcctggccaaatcatgatacatcactaggggtgagcgcagcttgtccataccagggagcgccctccttcttcagaaatgtggtgtggcttatcaaaaagaacgatgcatacccaacaataaagataagctacaataataccaatcgggaagatctcttgatactgtgggggattcatcattccaacaatgcagaagagcagacaaatctctataaaaacccaaccacctacatttcagttggaacatcaactttaaaccagaggttggttccaaaaatagctactagatcccaagtaaacgggcaacgtggaagaatggacttcttctggacaattttaaaaccagatgatgccatccatttcgagagtaatggaaatttcattgctccagaatatgcatacaaaattgtcaagaaaggggactcaacaattatgaaaagtggagtggaatatggccactgcaacaccaaatgtcaaaccccagtaggagcgataaattctagtatgccattccacaacatacatcctctcaccattggggaatgccccaaatacgtgaaatcaaacaagttggtccttgcgactgggctcagaaatagtcctctaagagaaaggagaagaaaaagaggcctgtttggggcgatagcagggtttatagagggaggatggcagggaatggttgatggttggtatgggtaccatcatagcaatgagcaggggagtgggtacgctgcagacaaagaatccacccaaaaggcaatagatggagttaccaataaggtcaactcaatcattgacaaaatgaacactcaatttgaggcagttggaagggagtttaataacttagaaaggaggatagagaatttgaacaagaaaatggaagacggattcctagatgtctggacctataatgctgaacttctagttctcatggaaaacgagaggactctagatttccatgattcaaatgtcaagaacctttacgacaaagtcagactacagcttagggataatgcaaaggagctgggtaatggctgtttcgaattctatcacaaatgcgataatgaatgtatggaaagtgtgagaaatgggacgtatgactaccctcagtattcagaagaagcaagattaaaaagagaagaaataagcggagtgaaattagaatcaataggaacttaccagatactgtcaatttattcaacagcggcgagttccctagcactggcaatcatgatggctggtctatctttatggatgtgctccaatgggtcgttacagtgcagaatttgcatt
EPI2363110 atggagaacatagtacttcttcttgcaataattagccttgttaaaagtgatcagatttgcattggttaccatgcaaacaattcgacagagcaggttgacacgataatggaaaagaacgtcaccgttacacatgcccaagacatactggaaaaaacacacaacgggaagctctgtgatctaaatggggtgaagcctctgattttaaaggattgtagtgtagctggatggctcctcggaaacccaatgtgcgacgaattcatcagagtgccggaatggtcctacatagtggagcgggctaatccagctaatgacctctgttacccagggagcctcaatgactacgaagaactgaaacacctgttgagcagaataaatcactttgagaagattctgatcatccccaagagttcctggccaaatcatgaaacatcactaggggtgagcgcagcttgtccataccagggagcgccctcctttttcagaaatgtggtgtggcttatcaaaaagaacgatgcatacccaacaataaagataagctacaataataccaatcgggaagatctcttgatactgtgggggattcatcattccaacaatgcagaagagcagacaaatctctataaaaacccaaccacctacatttcagttggaacatcaactttaaaccagaggttggtaccaaaaatagctactagatcccaagtaaacgggcaacgtggaagaatggacttcttctggacaattttaaaaccagatgatgccatccatttcgagagtaatggaaatttcattgctccagaatatgcatacaaaattgtcaagaaaggggactcaacaattatgaaaagtggagtggaatatggccactgcaacaccaaatgtcaaaccccagtaggagcgataaattctagtatgccattccacaacatacatcctctcaccattggggaatgccccaaatacgtgaaatcaaacaagttggtccttgcgactgggctcagaaatagtcctctaagagaaaggagaagaaaaagaggcctgtttggggcgatagcagggtttatagagggaggatggcagggaatggttgatggttggtatgggtaccatcatagcaatgagcaggggagtgggtacgctgcagacaaagaatccacccaaaaggcaatagatggagttaccaataaggtcaactcaatcattgacaaaatgaacactcaatttgaggcagttggaagggagtttaataacttagaaaggaggatagagaatttgaacaagaaaatggaagacggattcctagatgtctggacctataatgctgaacttctagttctcatggaaaacgagaggactctagatttccatgattcaaatgtcaagaacctttacgacaaagtcagactacagcttagggataatgcaaaggagctgggtaatggctgtttcgaattctatcacaaatgcgataatgaatgtatggaaagtgtgagaaatgggacgtatgactaccctcagtattcagaagaagcaagattaaaaagagaagaaataagcggagtgaaattagaatcaataggaacttaccagatactgtcaatttattcaacagcggcgagttccctagcactggcaatcatgatggctggtctatctttatggatgtgctccaatgggtcgttacagtgcagaatttgcatt
EPI2363179 atggagaacatagtacttcttcttgcaataattagccttgttaaaagtgatcagatttgcattggttaccatgcaaacaattcgacagagcaggttgacacgataatggaaaagaacgtcaccgttacacatgcccaagacatactggaaaaaacacacaacgggaagctctgtgatctaaatggggtgaagcctctgattttaaaggattgtagtgtagctggatggctcctcggaaacccaatgtgcgacgaattcatcagagtgccggaatggtcctacatagtggagcgggctaatccagctaatgacctctgttacccagggagcctcaatgactacgaagaactgaaacacctgttgagcagaataaatcactttgagaagattctgatcatccccaagagttcctggccaaatcatgaaacatcactaggggtgagcgcagcttgtccataccagggagcgccctcctttttcagaaatgtggtgtggcttatcaaaaagaacgatgcatacccaacaataaagataagctacaataataccaatcgggaagatctcttgatactgtgggggattcatcattccaacaatgcagaagagcagacaaatctctataaaaacccaaccacctacatttcagttggaacatcaactttaaaccagaggttggtaccaaaaatagctactagatcccaagtaaacgggcaacgtggaagaatggacttcttctggacaattttaaaaccagatgatgccatccatttcgagagtaatggaaatttcattgctccagaatatgcatacaaaattgtcaagaaaggggactcaacaattatgaaaagtggagtggaatatggccactgcaacaccaaatgtcaaaccccagtaggagcgataaattctagtatgccattccacaacatacatcctctcaccattggggaatgccccaaatacgtgaaatcaaacaagttggtccttgcgactgggctcagaaatagtcctctaagagaaaggagaagaaaaagaggcctgtttggggcgatagcagggtttatagagggaggatggcagggaatggttgatggttggtatgggtaccatcatagcaatgagcaggggagtgggtacgctgcagacaaagaatccacccaaaaggcaatagatggagttaccaataaggtcaactcaatcattgacaaaatgaacactcaatttgaggcagttggaagggagtttaataacttagaaaggaggatagagaatttgaacaagaaaatggaagacggattcctagatgtctggacctataatgctgaacttctagttctcatggaaaacgagaggactctagatttccatgattcaaatgtcaagaacctttacgacaaagtcagactacagcttagggataatgcaaaggagctgggtaatggctgtttcgaattctatcacaaatgcgataatgaatgtatggaaagtgtgagaaatgggacgtatgactaccctcagtattcagaagaagcaagattaaaaagagaagaaataagcggagtgaaattagaatcaataggaacttaccagatactgtcaatttattcaacagcggcgagttccctagcactggcaatcatgatggctggtctatctttatggatgtgctccaatgggtcgttacagtgcagaatttgcatt
EPI2363229 atggagaacatagtacttcttcttgcaataattagccttgttaaaagtgatcagatttgcattggttaccatgcaaacaattcgacagagcaggttgacacgataatggaaaagaacgtcaccgttacacatgcccaagacatactggaaaaaacacacaacgggaagctctgtgatctaaatggggtgaagcctctgattttaaaggattgtagtgtagctggatggctcctcggaaacccaatgtgcgacgaattcatcagagtgccggaatggtcctacatagtggagcgggctaatccagctaatgacctctgttacccagggagcctcaatgactacgaagaactgaaacacctgttgagcagaataaatcactttgagaagattctgatcatccccaagagttcctggccaaatcatgaaacatcactaggggtgagcgcagcttgtccataccagggagcgccctcctttttcagaaatgtggtgtggcttatcaaaaagaatgatgcatacccaacaataaagataagctacaataataccaatcgggaagatctcttgatactgtgggggattcatcattccaacaatgcagaagagcagacaaatctctataaaaacccaaccacctacatttcagttggaacatcaactttaaaccagaggttggtaccaaaaatagctactagatcccaagtaaacgggcaacgtggaagaatggacttcttttggacaattttaaaaccagatgatgccatccatttcgagagtaatggaaatttcattgctccagaatatgcatacaaaattgtcaagaaaggggactcaacaattatgaaaagtggagtggaatatggccactgcaacaccaaatgtcaaacccccgtaggagcgataaattctagtatgccattccacaacatacatcctctcaccattggggaatgccccaaatacgtgaaatcaaacaagttggtccttgcgactgggctcagaaatagtcctctaagagaaaggagaagaaaaagaggcctgtttggggcgatagcagggtttatagagggaggatggcagggaatggttgatggttggtatgggtaccatcatagcaatgagcaggggagtgggtacgctgcagacaaagaatccacccaaaaggcaatagatggagttaccaataaggtcaactcaatcattgacaaaatgaacattcaatttgaggcagttggaagggagtttaataacttagaaaggaggatagagaatttgaacaagaaaatggaagacggattcctagatgtctggacctataatgctgaacttctagttctcatggaaaacgagaggactctagatttccatgattcaaatgtcaagaacctttacgacaaagtcagactacagcttagggataatgcaaaggagctgggtaatggctgtttcgaattctatcacaaatgcgataatgaatgtatggaaagtgtgagaaatgggacgtatgactaccctcaatattcagaagaagcaagattaaaaagagaagaaataagcggagtgaaattagaatcaataggaacttaccagatactgtcaatttattcaacagcggcgagttccctagcactggcaatcatgatggctggtctatctttatggatgtgctccaatgggtcgttacagtgcagaatttgcatt
EPI2363312 atggagaacatagtacttcttcttgcaataattagccttgttaaaagtgatcagatttgcattggttaccatgcaaacaattcgacagagcaggttgacacgataatggaaaagaacgtcaccgttacacatgcccaagacatactggaaaaaacacacaacgggaagctctgtgatctaaatggggtgaagcctctgattttaaaggattgtagtgtagctggatggctcctcggaaacccaatgtgcgacgaattcatcagagtgccggaatggtcctacatagtggagcgggctaatccagctaatgacctctgttacccagggagcctcaatgactacgaagaactgaaacacctgttgagcagaataaatcactttgagaagattctgatcatccccaagagttcctggccaaatcatgaaacatcactaggggtgagcgcagcttgtccataccagggagcgccctcctttttcagaaatgtggtgtggcttatcaaaaagaacgatgcatacccaacaataaagataagctacaataataccaatcgggaagatctcttgatactgtgggggattcatcactccaacaatgcagaagagcagacaaatctctataaaaacccaaccacctacatttcagttggaacatcaactttaaaccagaggttggtaccaaaaatagctactagatcccaagtaaacgggcaacgtggaagaatggacttcttctggacaattttaaaaccagatgatgccatccatttcgagagtaatggaaatttcattgctccagaatatgcatacaaaattgtcaagaaaggggactcaacaattatgaaaagtggagtggaatatggccactgcaacaccaaatgtcaaaccccagtaggagcgataaattctagtatgccattccacaacatacatcctctcaccattggggaatgccccaaatacgtgaaatcaaacaagttggtccttgcgactgggctcagaaatagtcctctaagagaaaggagaagaaaaagaggcctgtttggggcgatagcagggtttatagagggaggatggcagggaatggttgatggttggtatgggtaccatcatagcaatgagcaggggagtgggtacgctgcagacaaagaatccacccaaaaggcaatagatggagttaccaataaggtcaactcaatcattgacaaaatgaacactcaatttgaggcagttggaagggagtttaataacttagaaaggaggatagagaatttgaacaagaaaatggaagacggattcctagatgtctggacctataatgctgaacttctagttctcatggaaaacgagaggactctagatttccatgattcaaatgtcaagaacctttacgacaaagtcagactacagcttagggataatgcaaaggagctgggtaatggctgtttcgaattctatcacaaatgcgataatgaatgtatggaaagtgtgagaaatgggacgtatgactaccctcagtattcagaagaagcaagattaaaaagagaagaaataagcggagtgaaattagaatcaataggaacttaccagatactgtcaatttattcaacagcggcgagttccctagcactggcaatcatgatggctggtctatctttatggatgtgctccaatgggtcgttacagtgcagaatttgcatt
EPI2363556 atggagaacatagtacttcttcttgcaataattagccttgttaaaagtgatcagatttgcattggttaccatgcaaacaattcgacagagcaggttgacacgataatggaaaagaacgtcaccgttacacatgcccaagacatactggaaaaaacacacaacgggaagctctgtgatctaaatggggtgaagcctctgattttaaaggattgtagtgtagctggatggctcctcggaaacccaatgtgcgacgaattcatcagagtgccggaatggtcctacatagtggagcgggctaatccagctaatgacctctgttacccagggagcctcaatgactacgaagaactgaaacacctgttgagcagaataaatcactttgagaagattctgatcatccccaagagttcctggccaaatcatgaaacatcactaggggtgagcgcagcttgtccataccagggagcgccctcctttttcagaaatgtggtgtggcttatcaaaaagaacgatgcatacccaacaataaagataagctacaataataccaatcgggaagatctcttgatactgtgggggattcatcattccaacaatgcagaagagcagacaaatctctataaaaacccaaccacctacatttcagttggaacatcaactttaaaccagaggttggtaccaaaaatagctactagatcccaagtaaacgggcaacgtggaagaatggacttcttctggacaattttaaaaccagatgatgccatccatttcgagagtaatggaaatttcattgctccagaatatgcatacaaaattgtcaagaaaggggactcaacaattatgaaaagtggagtggaatatggccactgcaacaccaaatgtcaaaccccagtaggagcgataaattctagtatgccattccacaacatacatcctctcaccattggggaatgccccaaatacgtgaaatcaaacaagttggtccttgcgactgggctcagaaatagtcctctaagagaaaggagaagaaaaagaggcctgtttggggcgatagcagggtttatagagggaggatggcagggaatggttgatggttggtatgggtaccatcatagcaatgagcaggggagtgggtacgctgcagacaaagaatccacccaaaaggcaatagatggagttaccaataaggtcaactcaatcattgacaaaatgaacactcaatttgaggcagttggaagggagtttaataacttagaaaggaggatagagaatttgaacaagaaaatggaagacggattcctagatgtctggacctataatgctgaacttctagttctcatggaaaacgagaggactctagatttccatgattcaaatgtcaagaacctttacgacaaagtcagactacagcttagggataatgcaaaggagctgggtaatggctgtttcgaattctatcacaaatgcgataatgaatgtatggaaagtgtgagaaatgggacgtatgactaccctcagtattcagaagaagcaagattaaaaagagaagaaataagcggagtgaaattagaatcaataggaacttaccagatactgtcaatttattcaacagcggcgagttccctagcactggcaatcatgatggctggtctatctttatggatgtgctccaatgggtcgttacagtgcagaatttgcatt
EPI2363636 atggagaacatagtacttcttcttgcaataattagccttgttaaaagtgatcagatttgcattggttaccatgcaaacaattcgacagagcaggttgacacgataatggaaaagaacgtcaccgttacacatgcccaagacatactggaaaaaacacacaacgggaagctctgtgatctaaatggggtgaagcctctgattttaaaggattgtagtgtagctggatggctcctcggaaacccaatgtgcgacgaattcatcagagtgccggaatggtcctacatagtggagcgggctaatccagctaatgacctctgttacccagggagcctcaatgactacgaagaactgaaacacctgttgagcagaataaatcactttgagaagattctgatcatccccaagagttcctggccaaatcatgaaacatcactaggggtgagcgcagcttgtccataccagggagcgccctcctttttcagaaatgtggtgtggcttatcaaaaagaacgatgcatacccaacaataaagataagctacaataataccaatcgggaagatctcttgatactgtgggggattcatcattccaacaatgcagaagagcagacaaatctctataaaaacccaaccacctacatttcagttggaacatcaactttaaaccagaggttggtaccaaaaatagctactagatcccaagtaaacgggcaacgtggaagaatggacttcttctggacaattttaaaaccagatgatgccatccatttcgagagtaatggaaatttcattgctccagaatatgcatacaaaattgtcaagaaaggggactcaacaattatgaaaagtggagtggaatatggccactgcaacaccaaatgtcaaaccccagtaggagcgataaattctagtatgccattccacaacatacatcctctcaccattggggaatgccccaaatacgtgaaatcaaacaagttggtccttgcgactgggctcagaaatagtcctctaagagaaaggagaagaaaaagaggcctgtttggggcgatagcagggtttatagagggaggatggcagggaatggttgatggttggtatgggtaccatcatagcaatgagcaagggagtgggtacgctgcagacaaagaatccacccaaaaggcaatagatggagttaccaataaggtcaactcaatcattgacaaaatgaacactcaatttgaggcagttggaagggagtttaataacttagaaaggaggatagagaatttgaacaagaaaatggaagacggattcctagatgtctggacctataatgctgaacttctagttctcatggaaaacgagaggactctagatttccatgattcaaatgtcaggaacctttacgacaaagtcagactacagcttagggataatgcaaaggagctgggtaatggctgtttcgaattctatcacaaatgcgataatgaatgtatggaaagtgtgagaaatgggacgtatgactaccctcagtattcagaagaagcaagattaaaaagagaagaaataagcggagtgaaattagaatcaataggaacttaccagatactgtcaatttattcaacagcggcgagttccctagcactggcaatcatgatggctggtctatctttatggatgtgctccaatgggtcgttacagtgcagaatttgcatt
EPI2363657 atggagaacatagtacttcttcttgcaataattagccttgttaaaagtgatcagatttgcattggttaccatgcaaacaattcgacagagcaggttgacacgataatggaaaagaacgtcaccgttacacatgcccaagacatactggaaaaaacacacaacgggaagctctgtgatctaaatggggtgaagcctctgattttaaaggattgtagtgtagctggatggctcctcggaaacccaatgtgcgacgaattcatcagagtgccggaatggtcctacatagtggagcgggctaatccagctaatgacctctgttacccagggagcctcaatgactacgaagaactgaaacacctgttgagcagaataaatcactttgagaagattctgatcatccccaagagttcatggccaaatcatgaaacatcactaggggtgagcgcagcttgtccataccagggagcgccctcctttttcagaaatgtggtgtggcttatcaaaaagaacgatgcatacccaacaataaagataagctacaataataccaatcgggaagatctcttgatactgtgggggattcatcattccaacaatgcagaagagcagacaaatctctataaaaacccaaccacctacatttcagttggaacatcaactttaaaccagaggttggtaccaaaaatagctactagatcccaagtaaacgggcaacgtggaagaatggacttcttctggacaattttaaaaccagatgatgccatccatttcgagagtaatggaaatttcattgctccagaatatgcatacaaaattgtcaagaaaggggactcaacaattatgaaaagtggagtggaatatggccactgcaacaccaaatgtcaaaccccagtaggagcgataaattctagtatgccattccacaacatacatcctctcaccattggggaatgccccaaatacgtgaaatcaaacaagttggtccttgcgactgggctcagaaatagtcctctaagagaaaggagaagaaaaagaggcctgtttggggcgatagcagggtttatagagggaggatggcagggaatggttgatggttggtatgggtaccatcatagcaatgagcaggggagtgggtacgctgcagacaaagaatccacccaaaaggcaatagatggagttaccaataaggtcaactcaatcattgacaaaatgaacactcaatttgaggcagttggaagggagtttaataacttagaaaggaggatagagaatttgaacaagaaaatggaagacggattcctagatgtctggacctataatgctgaacttctagttctcatggaaaacgagaggactctagatttccatgattcaaatgtcaagaacctttacgacaaagtcagactacagcttagggataatgcaaaggagctgggtaatggctgtttcgaattctatcacaaatgcgataatgaatgtatggaaagtgtgagaaatgggacgtatgactaccctcagtattcagaagaagcaagattaaaaagagaagaaataagcggagtgaaattagaatcaataggaacttaccagatactgtcaatttattcaacagcggcgagttccctagcactggcaatcatgatggctggtctatctttatggatgtgctccaatgggtcgttacagtgcagaatttgcatt
EPI2363665 atggagaacatagtacttcttcttgcaataattagccttgttaaaagtgatcagatttgcattggttaccatgcaaacaattcgacagagcaggttgacacgataatggaaaagaacgtcaccgttacacatgcccaagacatactggaaaaaacacacaacgggaagctctgtgatctaaatggggtgaagcctctgattttaaaggattgtagtgtagctggatggctcctcggaaacccaatgtgcgacgaattcatcagagtgccggaatggtcctacatagtggagcgggctaatccagctaatgacctctgttacccagggagcctcaatgactacgaagaactgaaacacctgttgagcagaataaatcactttgagaagattctgatcatccccaagagttcatggccaaatcatgaaacatcactaggggtgagcgcagcttgtccataccagggagcgccctcctttttcagaaatgtggtgtggcttatcaaaaagaacgatgcatacccaacaataaagataagctacaataataccaatcgggaagatctcttgatactgtgggggattcatcattccaacaatgcagaagagcagacaaatctctataaaaacccaaccacctacatttcagttggaacatcaactttaaaccagaggttggtaccaaaaatagctactagatcccaagtaaacgggcaacgtggaagaatggacttcttctggacaattttaaaaccagatgatgccatccatttcgagagtaatggaaatttcattgctccagaatatgcatacaaaattgtcaagaaaggggactcaacaattatgaaaagtggagtggaatatggccactgcaacaccaaatgtcaaaccccagtaggagcgataaattctagtatgccattccacaacatacatcctctcaccattggggaatgccccaaatacgtgaaatcaaacaagttggtccttgcgactgggctcagaaatagtcctctaagagaaaggagaagaaaaagaggcctgtttggggcgatagcagggtttatagagggaggatggcagggaatggttgatggttggtatgggtaccatcatagcaatgagcaggggagtgggtacgctgcagacaaagaatccacccaaaaggcaatagatggagttaccaataaggtcaactcaatcattgacaaaatgaacactcaatttgaggcagttggaagggagtttaataacttagaaaggaggatagagaatttgaacaagaaaatggaagacggattcctagatgtctggacctataatgctgaacttctagttctcatggaaaacgagaggactctagatttccatgattcaaatgtcaagaacctttacgacaaagtcagactacagcttagggataatgcaaaggagctgggtaatggctgtttcgaattctatcacaaatgcgataatgaatgtatggaaagtgtgagaaatgggacgtatgactaccctcagtattcagaagaagcaagattaaaaagagaagaaataagcggagtgaaattagaatcaataggaacttaccagatactgtcaatttattcaacagcggcgagttccctagcactggcaatcatgatggctggtctatctttatggatgtgctccaatgggtcgttacagtgcagaatttgcatt
EPI2363681 atggagaacatagtacttcttcttgcaataattagccttgttaaaagtgatcagatttgcattggttaccatgcaaacaattcgacagagcaggttgacacgataatggaaaagaacgtcaccgttacacatgcccaagacatactggaaaaaacacacaacgggaagctctgtgatctaaatggggtgaagcctctgattttaaaggattgtagtgtagctggatggctcctcggaaacccaatgtgcgacgaattcatcagagtgccggaatggtcctacatagtggagcgggctaatccagctaatgacctctgttacccagggagcctcaatgactacgaagaactgaaacacctgttgagcagaataaatcactttgagaagattctgatcatccccaagagtacctggccaaatcatgaaacatcactaggggtgagcgcagcttgtccataccagggagcgccctcctttttcagaaatgtggtgtggcttatcaaaaagaacgatgcatacccaacaataaagataagctacaataataccaatcgggaagatctcttgatactgtgggggattcatcattccaacaatgcagaagagcagacaaatctctataaaaacccaaccacctacatttcagttggaacatcaactttaaaccagaggttggtaccaaaaatagctactagatcccaagtaaacgggcaacgtggaagaatggacttcttctggacaattttaaaaccagatgatgccatccatttcgagagtaatggaaatttcattgctccagaatatgcatacaaaattgtcaagaaaggggactcaacaattatgaaaagtggagtggaatatggccactgcaacaccaaatgtcaaaccccagtaggagcgataaattctagtatgccattccacaacatacatcctctcaccattggggaatgccccaaatacgtgaaatcaaacaagttggtccttgcgactgggctcagaaatagtcctctgagagaaaggagaagaaaaagaggcctgtttggggcgatagcagggtttatagagggaggatggcagggaatggttgatggttggtatgggtaccatcatagcaatgagcaggggagtgggtacgctgcagacaaagaatccacccaaaaggcaatagatggagttaccaataaggtcaactcaatcattgacaaaatgaacactcaatttgaggcagttggaagggagtttaataacttagaaaggaggatagagaatttgaacaagaaaatggaagacggattcctagatgtctggacctataatgctgaacttctagttctcatggaaaacgagaggactctagatttccatgattcaaatgtcaagaacctttacgacaaagtcagactacagcttagggataatgcaaaggagctgggtaatggctgtttcgaattctatcacaaatgcgataatgaatgtatggaaagtgtgagaaatgggacgtatgactaccctcagtattcagaagaagcaagattaaaaagagaagaaataagcggagtgaaattagaatcaataggaacttaccagatactgtcaatttattcaacagcggcgagttccctagcactggcaatcatgatggctggtctatctttatggatgtgctccaatgggtcgttacagtgcagaatttgcatt
EPI2363689 atggagaacatagtacttcttcttgcaataattagccttgttaaaagtgatcagatttgcattggttaccatgcaaacaattcgacagagcaggttgacacgataatggaaaagaacgtcaccgttacacatgcccaagacatactggaaaaaacacacaacgggaagctctgtgatctaaatggggtgaagcctctgattttaaaggattgtagtgtagctggatggctcctcggaaacccaatgtgcgacgaattcatcagagtgccggaatggtcctacatagtggagcgggctaatccagctaatgacctctgttacccagggagcctcaatgactacgaagaactgaaacacctgttgagcagaataaatcactttgagaagattctgatcatccccaagagtacctggccaaatcatgaaacatcactaggggtgagcgcagcttgtccataccagggagcgccctcctttttcagaaatgtggtgtggcttatcaaaaagaacgatgcatacccaacaataaagataagctacaataataccaatcgggaagatctcttgatactgtgggggattcatcattccaacaatgcagaagagcagacaaatctctataaaaacccaaccacctacatttcagttggaacatcaactttaaaccagaggttggtaccaaaaatagctactagatcccaggtaaacgggcaacgtggaagaatggacttcttttggacaattttaaaaccagatgatgccatccatttcgagagtaatggaaatttcattgctccagaatatgcatacaaaattgtcaagaaaggggactcaacaattatgaaaagtggagtggaatatggccactgcaacaccaaatgtcaaacccccgtaggagcgataaattctagtatgccattccacaacatacatcctctcaccattggggaatgccccaaatacgtgaaatcaaacaagttggtccttgcgactgggctcagaaatagtcctctaagagaaaggagaagaaaaagaggcctgtttggggcgatagcagggtttatagagggaggatggcagggaatggttgatggttggtatgggtaccatcatagcaatgagcaggggagtgggtacgctgcagacaaagaatccacccaaaaggcaatagatggagttaccaataaggtcaactcaatcattgacaaaatgaacattcaatttgaggcagttggaagggagtttaataacttagaaaggaggatagagaatttgaacaagaaaatggaagacggattcctagatgtctggacctataatgctgaacttctagttctcatggaaaacgagaggactctagatttccatgattcaaatgtcaagaacctttacgacaaagtcagactacagcttagggataatgcaaaggagctgggtaatggctgtttcgaattctatcacaaatgcgataatgaatgtatggaaagtgtgagaaatgggacgtatgactaccctcaatattcagaagaagcaagattaaaaagagaagaaataagcggagtgaaattagaatcaataggaacttaccagatactgtcaatttattcaacagcggcgagttccctagcactggcaatcatgatggctggtctatctttatggatgtgctccaatgggtcgttacagtgcagaatttgcatt
EPI2363697 atggagaacatagtacttcttcttgcaataattagccttgttaaaagtgatcagatttgcattggttaccatgcaaacaattcgacagagcaggttgacacgataatggaaaagaacgtcaccgttacacatgcccaagacatactggaaaaaacacacaacgggaagctctgtgatctaaatggggtgaagcctctgattttaaaggattgtagtgtagctggatggctcctcggaaacccaatgtgcgacgaattcatcagagtgccggaatggtcctacatagtggagcgggctaatccagctaatgacctctgttacccagggagcctcaatgactacgaagaactgaaacacctgttgagcagaataaatcactttgagaagattctgatcatccccaagagttcctggccaaatcatgaaacatcactaggggtgagcgcagcttgtccataccagggagcgccctcctttttcagaaatgtggtgtggcttatcaaaaagaacgatgcatacccaacaataaagataagctacaataataccaatcgggaagatctcttgatactgtgggggattcatcattccaacaatgcagaagagcagacaaatctctataaaaacccaaccacctacatttcagttggaacatcaactttaaaccagaggttggtaccaaaaatagctactagatcccaagtaaacgggcaacgtggaagaatggacttcttctggacaattttaaaaccagatgatgccatccatttcgagagtaatggaaatttcattgctccagaatatgcatacaaaattgtcaagaaaggggactcaacaattatgaaaagtggagtggaatatggccactgcaacaccaaatgtcaaaccccagtaggagcgataaattctagtatgccattccacaacatacatcctctcaccattggggaatgccccaaatacgtgaaatcaaacaagttggtccttgcgactgggctcagaaatagtcctctaagagaaaggagaagaaaaagaggcctgtttggggcgatagcagggtttatagagggaggatggcagggaatggttgatggttggtatgggtaccatcatagcaatgagcaagggagtgggtacgctgcagacaaagaatccacccaaaaggcaatagatggagttaccaataaggtcaactcaatcattgacaaaatgaacactcaatttgaggcagttggaagggagtttaataacttagaaaggaggatagagaatttgaacaagaaaatggaagacggattcctagatgtctggacctataatgctgaacttctagttctcatggaaaacgagaggactctagatttccatgattcaaatgtcaagaacctttacgacaaagtcagactacagcttagggataatgcaaaggagctgggtaatggctgtttcgaattctatcacaaatgcgataatgaatgtatggaaagtgtgagaaatgggacgtatgactaccctcagtattcagaagaagcaagattaaaaagagaagaaataagcggagtgaaattagaatcaataggaacttaccagatactgtcaatttattcaacagcggcgagttccctagcactggcaatcatgatggctggtctatctttatggatgtgctccaatgggtcgttacagtgcagaatttgcatt
EPI2412723 atggaaaacatagtacttcttcttgcaataattagccttgttaaaagtgatcagatttgcattggttaccatgcaaacaattcgacagagcaggttgacacgataatggaaaagaacgtcaccgttacacatgcccaagacatactggaaaaagcacacaacgggaagctctgtgatctaaatggggtgaagcctctgattttaaaggattgtagtgtagctggatggctcctcggaaacccaatgtgcgacgaattcatcagagtgccggaatggtcctacatagtggagcgggctaatccagctaatgacctctgttacccagggagcctcaatgactacgaagaactgaaacacctgttgagcagaataaatcactttgagaagattctgatcatccccaagagttcctggccaaatcatgaaacatcactaggggtgagcgcagcttgtccataccagggagcgccctcctttttcagaaatgtggtgtggcttatcaaaaagaacgatgcatacccaacaataaagataagctacaataataccaatcgggaagatctcttgatactgtgggggattcatcattccaacaatgcagaagagcagacaaatctctataaaaatccaaccacctacatttcagttggaacatcaactttaaaccagaggttggtaccaaaaatagctactagatcccaagtaaacgggcaacgtggaagaatggacttcttctggacaattttaaaaccagatgatgccatccatttcgagagtaatggaaatttcattgctccagaatatgcatacaaaattgtcaagaaaggggactcaacaattatgaaaagtagagtggaatatggccactgcaacactaaatgtcaaaccccagtaggagcgataaattctagtatgccattccacaacatacatcctctcaccattggggaatgccccaaatacgtgaaatcaaacaagttggtccttgcgactgggctcagaaatagtcctctaagagaaaggagaagaaaaagaggcctgtttggggcgatagcagggtttatagagggaggatggcagggaatggttgatggttggtatgggtaccatcatagcaatgagcaggggagtgggtacgctgcagacaaagaatccacccaaaaggcaatagatggagttaccaataaggtcaactcaatcattgacaaaatgaacactcaatttgaggcagttggaagggagtttaataacttagaaaggaggatagagaatttgaacaagaaaatggaagacggattcctagatgtctggacctataatgctgaacttctagttctcatggaaaacgagaggactctagatttccatgattcaaatgtcaagaacctttacgacaaagtcagactacagcttagggataatgcaaaggagctgggtaatggctgtttcgaattctatcacaaatgcaatgatgaatgtatggaaagtgtgagaaatgggacgtatgactaccctcagtattcagaagaagcaagattaaaaagagaagaaataagcggagtgaaattagaatcaataggaacttaccagatactgtcaatttattcaacagcggcgagttccctagcactggcaatcatgatggctggtctatctttatggatgtgctccaatgggtcgttacagtgcagaatttgcatt
EPI2412739 atggaaaacatagtacttcttcttgcaataattagccttgttaaaagtgatcagatttgcattggttaccatgcaaacaattcgacagagcaggttgacacgataatggaaaagaacgtcaccgttacacatgcccaagacatactggaaaaagcacacaacgggaagctctgtgatctaaatggggtgaagcctctgattttaaaggattgtagtgtagctggatggctcctcggaaacccaatgtgcgacgaattcatcagagtgccggaatggtcctacatagtggagcgggctaatccagctaatgacctctgttacccagggagcctcaatgactacgaagaactgaaacacctgttgagcagaataaatcactttgagaagattctgatcatccccaagagttcctggccaaatcatgaaacatcactaggggtgagcgcagcttgtccataccagggagcgccctcctttttcagaaatgtggtgtggcttatcaaaaagaacgatgcatacccaacaataaagataagctacaataataccaatcgggaagatctcttgatactgtgggggattcatcattccaacaatgcagaagagcagacaaatctctataaaaatccaaccacctacatttcagttggaacatcaactttaaaccagaggttggtaccaaaaatagctactagatcccaagtaaatgggcaacgtggaagaatggacttcttctggacaattttaaaaccagatgatgccatccatttcgagagtaatggaaatttcattgctccagaatatgcatacaaaattgtcaagaaaggggactcaacaattatgaaaagtggagtggaatatggccactgcaacaccaaatgtcaaaccccagtaggagcgataaattctagtatgccattccacaacatacatcctctcaccattggggaatgccccaaatacgtgaaatcaaacaagttggtccttgcgactgggctcagaaatagtcctctaagagaaaggagaagaaaaagaggcctgtttggggcgatagcagggttcatagagggaggatggcagggaatggttgatggttggtatgggtaccatcatagcaatgagcaggggagtgggtacgctgcagacaaagaatccacccaaaaggcaatagatggagttaccaataaggtcaactcaatcattgacaaaatgaacactcaatttgaggcagttggaagggagtttaacaacttagaaaggaggatagagaatttgaacaagaaaatggaagacggattcctagatgtctggacctataatgccgaacttctagttctcatggaaaacgagaggactctagatttccatgattcaaatgtcaagaacctttacgacaaagtcagactacagcttagggataatgcaaaggagctgggtaatggctgtttcgaattctatcacaaatgcgatgatgaatgtatggaaagtgtgagaaatgggacgtatgactaccctcagtattcagaagaagcaagattaaaaagagaagaaataagcggagtgaaattagaatcaataggaacttaccagatactgtcaatttattcaacagcggcgagttccctagcactggcaatcatgatggctggtctatctttatggatgtgctccaatgggtcgttacagtgcagaatttgcatt
EPI2412741 atggaaaacatagtacttcttcttgcaataattagccttgttaaaagtgatcagatttgcattggttaccatgcaaacaattcgacagagcaggttgacacgataatggaaaagaacgtcaccgttacacatgcccaggacatactggaaaaagcacacaacgggaagctctgtgatctaaatggggtgaagcctctgattttaaaggattgtagtgtagctggatggctcctcggaaacccaatgtgcgacgaattcatcagagtgccggaatggtcctacatagtggagcgggctaatccagctaatgacctctgttacccagggagcctcaatgactacgaagaactgaaacacctgttgagcagaataaatcactttgagaagattctgatcatccccaagagttcctggccaaatcatgaaacatcactaggggtgagcgcagcttgtccataccagggagcgccctcctttttcagaaatgtggtgtggcttatcaaaaagaacgatgcatacccaacaataaagataagctacaataataccaatcgggaagatctcttgatactgtgggggattcatcattccaacaatgcagaagagcagacaaatctctataaaaatccaaccacctacatttcagttggaacatcaactttaaaccagaggttggtaccaaaaatagctactagatcccaagtaaacgggcaacgtggaagaatggacttcttctggacaattttaaaaccagatgatgccatccatttcgagagtaatggaaatttcattgctccagaatacgcatacaaaattgtcaagaaaggggactcaacaattatgaaaagtggagtggaatatggccactgcaacaccaaatgtcaaaccccagtaggagcgataaattctagtatgccattccacaacatacatcctctcaccattggggaatgccccaaatacgtgaaatcaaacaagttggtccttgcgactgggctcagaaatagtcctctaagagaaaggagaagaaaaagaggcctgtttggggcgatagcagggtttatagagggaggatggcagggaatggttgatggttggtatgggtaccatcatagcaatgagcaggggagtgggtacgctgcagacaaagaatccacccaaaaggcaatagatggagttaccaataaagtcaactcaatcattgacaaaatgaacactcaatttgaggcagttggaagggagtttaataacttagaaaggaggatagagaatttgaacaagaaaatggaagacggattcctagatgtctggacctataatgctgaacttctagttctcatggaaaacgagaggactctagatttccatgattcaaatgtcaagaacctttacgacaaagtcagactacagcttagggataatgcaaaggagctgggtaatggctgtttcgaattctatcacaaatgcgatgatgaatgtatggaaagtgtgagaaatgggacgtatgactaccctcagtattcagaagaagcaagattaaaaagagaagaaataagcggagtgaaattagaatcaataggaacttaccagatactgtcaatttattcaacagcggcgagttccctagcactggcaatcatgatggctggtctatctttatggatgtgctccaatgggtcgttacagtgcagaatttgcatt
EPI2412813 atggaaaacatagtacttcttcttgcaataattagccttgttaaaagtgatcagatttgcattggttaccatgcaaacaattcgacagagcaggttgacacgataatggaaaagaacgtcaccgttacacatgcccaagacatactggaaaaagcacacaacgggaagctctgtgatctaaatggggtgaagcctctgattttaaaggattgtagtgtagctggatggctcctcggaaacccaatgtgcgacgaattcatcagagtgccggaatggtcctacatagtggagcgggctaatccagctaatgacctctgttacccagggagcctcaatgactacgaagaactgaaacacctgttgagcagaataaatcactttgagaagattctgatcatccccaagagttcctggccaaatcatgaaacatcactaggggtgagcgcagcttgtccataccagggagcgccctcctttttcagaaatgtggtgtggcttatcaaaaagaacgatgcatacccaacaataaagataagctacaataataccaatcgggaagatctcttgatactgtgggggattcatcattccaacaatgcagaagagcagacaaatctctataaaaatccaaccacctacatttcagttggaacatcaactttaaaccagaggttggtaccaaaaatagctactagatcccaagtaaacgggcaacgtggaagaatggacttcttctggacaattttaaaaccagatgatgccatccatttcgagagtaatggaaatttcattgctccagaatatgcatacaaaattgtcaagaaaggggactcaacaattatgaaaagtggagtggaatatggccactgcaacaccaaatgtcaaaccccagtaggagcgataaattctagtatgccattccacaacatacatcctctcaccattggggaatgccccaaatacgtgaaatcaaacaagttggtccttgcgactgggctcagaaatagtcctctaagagaaaggagaagaaaaagaggcctgtttggggcgatagcagggtttatagagggaggatggcagggaatggttgatggttggtatgggtaccatcatagcaatgagcaggggagtgggtacgctgcagacaaagaatccacccaaaaggcaatagatggagttaccaataaggtcaactcaatcattgacaaaatgaacactcaatttgaggcagttggaagggagtttaataacttagaaaggaggatagagaatttgaacaagaaaatggaagacggattcctagatgtctggacctataatgctgaacttctagttctcatggaaaacgagaggactctagatttccatgattcaaatgtcaagaacctttacgacaaagtcagactacagcttagggataatgcaaaggagctgggtaatggctgtttcgaattctatcacaaatgcgatgatgaatgtatggaaagtgtgagaaatgggacgtatgactaccctcagtattcagaagaagcaagattaaaaagagaagaaataagcggagtgaaattagaatcaataggaacttaccagatactgtcaatttattcaacagcggcgagttccctagcactggcaatcatgatggctggtctatctttatggatgtgctccaatgggtcgttacagtgcagaatttgcatt
EPI2429056 atggaaaacatagtacttcttcttgcaataattagccttgttaaaagtgatcagatttgcattggttaccatgcaaacaattcgacagagcaggttgacacgataatggaaaagaacgtcaccgttacacatgcccaagacatactggaaaaagcacacaacgggaagctctgtgatctaaatggggtgaagcctctaattttaaaggattgtagtgtagctggatggctcctcggaaacccaatgtgcgacgaattcatcagagtgccggaatggtcctacatagtggagcgggccaatccagctaatgacctctgttacccagggagcctcaatgactacgaagaactgaaacacctgttgagcagaataaatcactttgagaagattctgatcatccccaagagttcctggccaaatcatgaaacatcactaggggtgagcgcagcttgtccataccagggagcgccctcctttttcagaaatgtggtgtggctcatcaaaaagaacgatgcatacccaacaataaagataagctacaataataccaatcgggaagatctcttgatactgtgggggattcatcattccaacaatgcagaagagcagacaaatctctataaaaatccaaccacctacatttcagttggaacatcaactttaaaccagaggttggtaccaaaaatagctactagatcccaagtaaacgggcaacgtggaagaatggacttcttctggacaattttaaaaccagatgatgccatccatttcgagagtaatggaaatttcattgctccagaatatgcatacaaaattgtcaagaaaggggactcaacaattatgaaaagtggagtggaatatggccactgcaacaccaaatgtcaaaccccagtaggagcgataaattctagtatgccattccacaacatacatcctctcaccattggggaatgccccaaatacgtgaaatcaaacaagttggtccttgcgactgggctcagaaatagtcctctaagagaaaggagaagaaaaagaggcctgtttggggcgatagcagggtttatagagggaggatggcagggaatggttgatggttggtatgggtaccatcatagcaatgagcaggggagtgggtacgctgcagacaaagaatccacccaaaaggcaatagatggagttaccaataaggtcaactcaatcattgacaaaatgaacactcaatttgaggcagttggaagggagtttaataacttagaaaggaggatagagaatttgaacaagaaaatggaagacggattcctagatgtctggacctataatgctgaacttctagttctcatggaaaacgagaggactctagatttccatgattcaaatgtcaagaacctttacgacaaagtcagactacagcttagggataatgcaaaggagctgggtaatggctgtttcgaattctatcacaaatgcgatgatgaatgtatggaaagtgtgagaaatgggacgtatgactaccctcagtattcagaagaagcaagattaaaaagagaagaaataagcggagtgaaattagaatcaataggaacttaccagatactgtcaatttattcaacagcggcgagttccctagcactggcaatcatgatggctggtctatctttatggatgtgctccaatgggtcgttacagtgcagaatttgcatt
EPI2429162 atggaaaa-atagtacttcttcttgcaataattagccttgttaaaagtgatcagatttgcattggttaccatgcaaacaattcgacagagcaggttgacacgataatggaaaagaacgtcaccgttacacatgcccaagacatactggaaaaagcacacaacgggaagctctgtgatctaaatggggtgaagcctctgattttaaaggattgtagtgtagctggatggctcctcggaaacccaatgtgcgacgaattcatcagagtgccggaatggtcctacatagtggagcgggccaatccagctaatgacctctgttacccagggagcctcaatgactacgaagaactgaaacacctgttgagcagaataaatcactttgagaagattctgatcatccccaagagttcctggccaaatcatgaaacatcactaggggtgagcgcagcttgtccataccagggagcgccctcctttttcagaaatgtggtgtggctcatcaaaaagaacgatgcatacccaacaataaagataagctacaataataccaatcgggaagatctcttgatactgtgggggattcatcattccaacaatgcagaagagcagacaaatctctataaaaatccaaccacctacatttcagttggaacatcaactttaaaccagaggttggtaccaaaaatagctactagatcccaagtaaacgggcaacgtggaagaatggacttcttctggacaattttaaaaccagatgatgccatccatttcgagagtaatggaaatttcattgctccagaatatgcatacaaaattgtcaagaaaggggactcaacaattatgaaaagtggagtggaatatggccactgcaacaccaaatgtcaaaccccagtaggagcgataaattctagtatgccattccacaacatacatcctctcaccattggggaatgccccaaatacgtgaaatcaaacaagttggtccttgcgactgggctcagaaatagtcctctaagagaaaggagaagaaaaagaggcctgtttggggcgatagcagggtttatagagggaggatggcagggaatggttgatggttggtatgggtaccatcatagcaatgagcaggggagtgggtacgctgcagacaaagaatccacccaaaaggcaatagatggagttaccaataaggtcaactcaatcattgacaaaatgaacactcaatttgaggcagttggaagggagtttaataacttagaaaggaggatagagaatttgaacaagaaaatggaagacggattcctagatgtctggacctataatgctgaacttctagttctcatggaaaacgagaggactctagatttccatgattcaaatgtcaagaacctttacgacaaagtcagactacagcttagggataatgcaaaggagctgggtaatggctgtttcgaattctatcacaaatgcgatgatgaatgtatggaaagtgtgagaaatgggacgtatgactaccctcagtattcagaagaagcaagattaaaaagagaagaaataagcggagtgaaattagaatcaataggaacttaccagatactgtcaatttattcaacagcggcgagttccctagcactggcaatcatgatggctggtctatctttatggatgtgctccaatgggtcgttacagtgcagaatttgcatt
EPI2429277 atggaaaacatagtacttcttcttgcaataattagccttgttaaaagtgatcagatttgcattggttaccatgcaaacaattcgacagagcaggttgacacgataatggaaaagaacgtcaccgttacacatgcccaagacatactggaaaaagcacacaacgggaagctctgtgatctaaatggggtgaagcctctgattttaaaggattgtagtgtagctggatggctcctcggaaacccaatgtgcgacgaattcatcagagtgccggaatggtcctacatagtggagcgggccaatccagctaatgacctctgttacccagggagcctcaatgactacgaagaactgaaacacctgttgagcagaataaatcactttgagaagattctgatcatccccaagagttcctggccaaatcatgaaacatcactaggggtgagcgcagcttgtccatatcagggagcgccctcctttttcagaaatgtggtgtggctcatcaaaaagaacgatgcatacccaacaataaagataagctacaataataccaatcgggaagatctcttgatactgtgggggattcatcattccaacaatgcagaagagcagacaaatctctataaaaatccaaccacctacatttcagttggaacatcaactttaaaccagaggttggtaccaaaaatagctactagatcccaagtaaacgggcaacgtggaagaatggacttcttctggacaattttaaaaccagatgatgccatccatttcgagagtaatggaaatttcattgctccagaatatgcatacaaaattgtcaagaaaggggactcaacaattatgaaaagtggagtggaatatggccactgcaacaccaaatgtcaaaccccagtaggagcgataaattctagtatgccattccacaacatacatcctctcaccattggggaatgccccaaatacgtgaaatcaaacaagttggtccttgcgactgggctcagaaatagtcctctaagagaaaggagaagaaaaagaggcctgtttggggcgatagcagggtttatagagggaggatggcagggaatggttgatggttggtatgggtaccatcatagcaatgagcaggggagtgggtacgctgcagacaaagaatccacccaaaaggcaatagatggagttaccaataaggtcaactcaatcattgacaaaatgaacactcaatttgaggcagttggaagggagtttaataacttagaaaggaggatagagaatttgaacaagaaaatggaagacggattcctagatgtctggacctataatgctgaacttctagttctcatggaaaacgagaggactctagatttccatgattcaaatgtcaagaacctttacgacaaagtcagactacagcttagggataatgcaaaggagctgggtaatggctgtttcgaattctatcacaaatgcgatgatgaatgtatggaaagtgtgagaaatgggacgtatgactaccctcagtattcagaagaagcaagattaaaaagagaagaaataagcggagtgaaattagaatcaataggaacttaccagatactgtcaatttattcaacagcggcgagttccctagcactggcaatcatgatggctggtctatctttatggatgtgctccaatgggtcgttacagtgcagaatttgcatt
EPI2429285 atggagaacatagtacttcttcttgcaataattagccttgttaaaagtgatcagatttgcattggttaccatgcaaacaattcgacagagcaggttgacacgataatggaaaagaacgtaaccgttacacatgcccaagacatactggaaaaaacacacaacgggaagctctgtgatctaaatggggtgaagcctctgattttaaaggattgtagtgtagctggatggctcctcggaaacccaatgtgcgacgaattcatcagagtgccggaatggtcctacatagtggagcgggctaatccagctaatgacctctgttacccagggagcctcaatgactacgaagaactgaaacacctgttgagcagaataaatcactttgagaagattctgatcatccccaagagttcctggccaaatcatgaaacatcactaggggtgagcgcagcttgtccataccagggagcgccctcctttttcagaaatgtggtgtggcttatcaaaaagaacgatgcttacccaacaataaaaataagctacaataataccaatcgggaagatctcttgatactgtgggggattcatcattccaacaatgcagaagagcagacaaatctctataaaaacccaaccacctacatttcagttggaacatcaactttaaaccagaggttggtaccaaaaatagctactagatcccaagtaaacgggcaacgtggaagaatggacttcttctggacaattttaaaaccagatgatgccatccatttcgagagtaatggaaatttcattgctccagaatatgcatacaaaattgtcaagaaaggggactcaacaattatgaaaagtggagtggaatatggccactgcaacaccaaatgtcaaaccccagtaggagcgataaattctagtatgccattccacaacatacatcctctcaccattggggaatgccccaaatacgtgaaatcaaacaagttggtccttgcgactgggctcagaaatagtcctctaagagaaaggagaagaaaaagaggcctgtttggggcgatagcagggtttatagagggaggatggcagggaatggttgatggttggtatgggtaccatcatagcaatgagcaggggagtgggtacgctgcagacaaagaatccacccaaaaggcaatagatggagttaccaataaggtcaactcaatcattgacaaaatgaacactcaatttgaggcagttggaagggagtttaataacttagaaaggaggatagagaatttgaacaagaaaatggaagacggattcctagatgtctggacctataatgctgaacttctagttctcatggaaaacgagaggactctagatttccatgattcaaatgtcaagaacctttacgacaaagtcagactacagcttagggataatgcaaaggagctgggtaatggctgtttcgaattctatcacaaatgtgataatgaatgtatggaaagtgtgagaaatgggacgtatgactaccctcagtattcagaagaagcaagattaaaaagagaagaaataagcggagtgaaattagaatcaataggaacttaccagatactgtcaatttattcaacagcggcgagttccctagcactggcaatcatgatggctggtctatctttatggatgtgctccaatgggtcgttacagtgcagaatttgcatt
EPI2475259 atggaaaacatagtacttcttcttgcaataattagccttgttaaaagtgatcagatttgcattggttaccatgcaaacaattcaacagagcaggttgacacgataatggaaaagaacgtcaccgttacacatgcccaagacatactggaaaaagcacacaacgggaagctctgtgatctaaatggggtgaagcctctgattttaaaggattgtagtgtagctggatggctcctcggaaacccaatgtgcgacgaattcatcagagtgccggaatggtcctacatagtggagcgggctaatccagctaatgacctctgttacccagggagcctcaatgactacgaagaactgaaacacctgttgagcagaataaatcactttgagaagattctgatcatccccaagagttcctggccaaatcatgaaacatcactaggggtgagcgcagcttgtccataccagggagcgccctcctttttcagaaatgtggtgtggcttatcaaaaagaacgatgcatacccaacaataaagataagctacaataataccaatcgggaagatctcttgatactgtgggggattcatcattccaacaatgcagaagagcagacaaatctctataaaaatccaaccacctacatttcagttggaacatcaactttaaaccagaggttggtaccaaaaatagctactagatcccaagtaaacgggcaacgtggaagaatggacttcttctggacaattttaaaaccagatgatgccatccatttcgagagtaatggaaatttcattgctccagaatacgcatacaaaattgtcaagaaaggggactcaacaattatgaaaagtggagtggaatatggccactgcaacaccaaatgtcaaaccccagtaggagcgataaattctagtatgccattccacaacatacatcctctcaccattggggaatgccccaaatacgtgaaatcaaacaagttggtccttgcgactgggctcagaaatagtcctctaagagaaaggagaagaaaaagaggcctgtttggggcgatagcagggtttatagagggaggatggcagggaatggttgatggttggtatgggtaccatcatagcaatgagcaggggagtgggtacgctgcagacaaagaatccacccaaaaggcaatagatggagttaccaataaggtcaactcaatcattgacaaaatgaacactcaatttgaggcagttggaagggagtttaataacttagaaaggaggatagagaatttgaacaagaaaatggaagacggattcctagatgtctggacctataatgctgaacttctagttctcatggaaaacgagaggactctagatttccatgattcaaatgtcaagaacctttacgacaaagtcagactacagcttagggataatgcaaaggagctgggtaatggctgtttcgaattctatcacaaatgcgatgatgaatgtatggaaagtgtgagaaatgggacgtatgactaccctcagtattcagaagaagcaagattaaaaagagaagaaataagcggagtgaaattagaatcaataggaacttaccagatactgtcaatttattcaacagcggcgagttccctagcactggcaatcatgatggctggtctatctttatggatgtgctccaatgggtcgttacagtgcagaatttgcatt
EPI2475273 atggagaacatagtacttcttcttgcaataattagccttgttaaaagtgatcagatttgcattggttaccatgcaaacaattcgacagagcaggttgacacgataatggaaaagaacgtcaccgttacacatgcccaagacatattggaaaaaacacacaacgggaagctctgtgatctaaatggggtgaagcctctgattttaaaggattgtagtgtagctggatggctcctcggaaacccaatgtgcgacgaattcatcagagtgccggaatggtcctacatagtggagcgggctaatccagctaatgacctctgttacccagggagcctcaatgactacgaagaactgaaacacctgttgagcagaataaatcactttgagaagattctaatcatccccaagagttcctggccaaatcatgaaacatcactaggggtgagcgcagcttgtccataccagggagcgccctcctttttcagaaatgtggtgtggcttatcaaaaagaacgatgcatacccaacaataaagataagctacaataataccaatcgggaagatctcttgatactgtgggggattcatcattccaacaatgcagaagagcagacaaatctctataaaaacccaaccacctacatttcagttggaacatcaactttaaaccagaggttggtaccaaaaatagctactagatcccaagtaaacgggcaacgtggaagaatggacttcttctggacaattttaaaaccagatgatgccatccatttcgagagtaatggaaatttcattgctccagaatatgcatacaaaattgtcaagaaaggggactcaacaattatgaaaagtggagtggaatatggccactgcaacaccaaatgtcaaaccccagtaggagcgataaattctagtatgccattccacaacatacatcctctcaccattggggaatgccccaaatacgtgaaatcaaacaagttggtccttgcgactgggctcagaaatagtcctctaagagaaaggagaagaaaaagaggcctgtttggggcgatagcagggtttatagagggaggatggcagggaatggttgatggttggtatgggtaccatcatagcaatgagcaggggagtgggtacgctgcagacaaagaatccacccaaaaggcaatagatggagttaccaataaggtcaactcaatcattgacaaaatgaacactcaatttgaggcagttggaagggagtttaataacttagaaaggaggatagagaatttgaacaagaaaatggaagacggattcctagatgtctggacctataatgctgaacttctagttctcatggaaaacgagaggactctagatttccatgattcaaatgtcaagaatctttacgacaaagtcagactacagcttagggataatgcaaaggagctgggtaatggctgtttcgaattctatcacaaatgcgataatgaatgtatggaaagtgtgagaaatgggacgtatgactaccctcagtattcagaagaagcaagattaaaaagagaagaaataagcggagtgaaattagaatcaataggaacttaccagatactgtcaatttattcaacagcggcgagttccctagcactggcaatcatgatggctggtctatctttatggatgtgctccaatgggtcgttacagtgcagaatttgcatt
EPI2475281 atggagaacatagtacttcttcttgcaataattagccttgttaaaagtgatcagatttgcattggttaccatgcaaacaattcgacagagcaggttgacacgataatggaaaagaacgtcaccgttacacatgcccaagacatactggaaaaaacacacaacgggaagctctgtgatctaaatggggtgaagcctctgattttaaaggattgtagtgtagctggatggctcctcggaaacccaatgtgcgacgaattcatcagagtgccggaatggtcctacatagtggagcgggctaatccagctaatgacctctgttacccagggagcctcaatgactacgaagaactgaaacacctgttgagcagaataaatcactttgagaagattctgatcatccccaagagttcctggccaaatcatgaaacatcactaggggtgagcgcagcttgtccataccagggagcgccctcctttttcagaaatgtggtgtggcttatcaaaaagaacgatgcatacccaacaataaagataagctacaataataccaatcgagaagatctcttgatactgtgggggattcatcattccaacaatgcagaagagcagacaaatctctataaaaacccaaccacctacatttcagttggaacatcaactttaaaccagaggttggtaccaaaaatagctactagatcccaagtaaacgggcaacgtggaagaatggacttcttctggacaattttaaaatcagatgatgccatccatttcgagagtaatggaaatttcattgctccagaatatgcatacaaaattgtcaagaaaggggactcaacaattatgaaaagtggagtggaatatggccactgcaacaccaaatgtcaaaccccagtaggagcgataaattctagtatgccattccacaacatacatcctctcaccattggggaatgccccaaatacgtgaaatcaaacaagttggtccttgcgactgggctcagaaatagtcctctaagagaaaggagaagaaaaagaggcctgtttggggcgatagcagggtttatagagggaggatggcagggaatggttgatggttggtatgggtaccatcatagcaatgagcaggggagtgggtacgctgcagacaaagaatccacccaaaaggcaatagatggagttaccaataaggtcaactcaatcattgacaaaatgaacactcaatttgaggcagttggaagggagtttaataacttagaaaggaggatagagaatttgaacaagaaaatggaagacggattcctagatgtctggacctataatgctgaacttctagttctcatggaaaacgagaggactctagatttccatgattcaaatgtcaagaacctttacgacaaagtcagactacagcttagggataatgcaaaggagctgggtaatggctgtttcgaattctatcacaaatgcgataatgaatgtatggaaagtgtgagaaatgggacgtatgactaccctcagtattcagaagaagcaagattaaaaagagaagaaataagcggagtgaaattagaatcaataggaacttaccagatactgtcaatttattcaacagcggcgagttccctagcactggcaatcatgatggctggtctatctttatggatgtgctccaatgggtcgttacagtgcagaatttgcatt
EPI2487063 atggaaaacatagtacttcttcttgcaataattagccttgttaaaagtgatcagatttgcattggttaccatgcaaacaattcgacagagcaggttgacacgataatggaaaagaacgtcaccgttacacatgcccaagacatactggaaaaagcacacaacgggaagctctgtgatctaaatggggtgaagcctctgattttaaaggattgtagtgtagctggatggctcctcggaaacccaatgtgcgacgaattcatcagagtgccggaatggtcctacatagtggagcgggctaatccagctaatgacctctgttacccagggagcctcaatgactacgaagaactgaaacacctgttgagcagaataaatcactttgagaagattctgatcatccccaagagttcctggccaaatcatgaaacatcactaggggtgagcgcagcttgtccataccagggagcgccctcctttttcagaaatgtggtgtggcttatcaaaaagaacgatgcatacccaacaataaagataagctacaataataccaatcgggaagatctcttgatactgtgggggattcatcattccaacaatgcagaagagcagacaaatctctataaaaatccaaccacctacatttcagttggaacatcaactttaaaccagaggttggtaccaaaaatagctactagatcccaagtaaacgggcaacgtggaaggatggacttcttctggacaattttaaaaccagatgatgccatccatttcgagagtaatggaaatttcattgctccagaatatgcatacaaaattgtcaagaaaggggactcaacaattatgaaaagtggagtggaatatggccactgcaacaccaaatgtcaaaccccagtaggagcgataaattctagtatgccattccacaacatacatcctctcaccattggggaatgccccaaatacgtgaaatcaaacaagttggtccttgcgactgggctcagaaatagtcctctaagagaaaggagaagaaaaagaggcctgtttggggcgatagcagggtttatagagggaggatggcagggaatggttgatggttggtatgggtaccatcatagcaatgagcaggggagtgggtacgctgcagacaaagaatccacccaaaaggcaatagatggagttaccaataaggtcaactcaatcattgacaaaatgaacactcaatttgaggcagttggaagggagtttaataacttagaaaggaggatagagaatttgaacaagaaaatggaagacggattcctagatgtctggacctataatgctgaacttctagttctcatggaaaacgagaggactctagatttccatgattcaaatgtcaagaacctttacgacaaagtcagactacagcttagggataatgcaaaggagctgggtaatggctgtttcgaattctatcacaaatgcgatgatgaatgtatggaaagtgtgagaaatgggacgtatgactaccctcagtattcagaagaagcaagattaaaaagagaagaaataagcggagtgaaattagaatcaataggaacttaccagatactgtcaatttattcaacagcggcgagttccctagcactggcaatcatgatggctggtctatctttatggatgtgctccaatgggtcgttacagtgcagaatttgcatt
EPI2487389 atggagaacatagtacttcttcttgcaataattagccttgttaaaagtgatcagatttgcattggttaccatgcaaacaattcgacagagcaggttgacacgataatggaaaagaacgtcaccgttacacatgcccaagacatattggaaaaaacacacaacgggaagctctgtgatctaaatggggtgaagcctctgattttgaaggattgtagtgtagctggatggctcctcggaaacccaatgtgcgacgaattcatcagagtgccggaatggtcctacatagtggagcgggctaatccagctaatgacctctgttacccagggagcctcaatgactacgaagaactgaaacacctgttgagcagaataaatcactttgagaagattctgatcatccccaagagttcctggccaaatcatgaaacatcactaggggtgagcgcagcttgtccataccagggagcgccctcctttttcagaaatgtggtgtggcttatcaaaaagaacgatgcatacccaacaataaagataagctacaataataccaatcgggaagatctcttgatactgtgggggattcatcattccaacaatgcagaagagcagacaaatctctataaaaacccaaccacctacatttcagttggaacatcaactttaaaccagaggttggtaccaaaaatagctactagatcccaagtaaacgggcaacgtggaagaatggacttcttctggacaattttaaaaccagatgatgccatccatttcgagagtaatggaaatttcattgctccagaatatgcatacaaaattgtcaagaaaggggactcaacaattatgaaaagtggagtggaatatggccactgcaacaccaaatgtcaaaccccagtaggagcgataaattctagtatgccattccacaacatacatcctctcaccattggggaatgccccaaatacgtgaaatcaaacaagttggtccttgcgactgggctcagaaatagtcctctaagagaaaggagaagaaaaagaggcctgtttggggcgatagcagggtttatagagggaggatggcagggaatggttgatggttggtatgggtaccatcatagcaatgagcaggggagtgggtacgctgcagacaaagaatccacccaaaaggcaatagatggagttaccaataaggtcaactcaatcattgacaaaatgaacactcaatttgaggcagttggaagggagtttaataacttagaaaggaggatagagaatttgaacaagaaaatggaagacggattcctagatgtctggacctataatgctgaacttctagttctcatggaaaacgagaggactctagatttccatgattcaaatgtcaagaatctttacgacaaagtcagactacagcttagggataatgcaaaggagctgggtaatggctgtttcgaattctatcacaaatgcgataatgaatgtatggaaagtgtgagaaatgggacgtatgactaccctcagtattcagaagaagcaagattaaaaagagaagaaataagcggagtgaaattagaatcaataggaacttaccagatactgtcaatttattcaacagcggcgagttccctagcactggcaatcatgatggctggtctatctttatggatgtgctccaatgggtcgttacagtgcagaatttgcatt
EPI2487397 atggagaacatagtacttcttcttgcaataattagccttgttaaaagtgatcagatttgcattggttaccatgcaaacaattcgacagagcaggttgacacgataatggaaaagaacgtcaccgttacacatgcccaagacatattggaaaaaacacacaacgggaagctctgtgatctaaatggggtgaagcctctgattttaaaggattgtagtgtagctggatggctcctcggaaacccaatgtgcgacgaattcatcagagtgccggaatggtcctacatagtggagcgggctaatccagctaatgacctctgttacccagggagcctcaatgactacgaagaactgaaacacctgttgagcagaataaatcactttgagaagattctgatcatctccaagagttcctggccaaatcatgaaacatcactaggggtgagcgcagcttgtccataccagggagcgccctcctttttcagaaatgtggtgtggcttatcaaaaagaacgatgcatacccaacaataaagataagctacaataataccaatcgggaagatctcttgatactgtgggggattcatcattccaacaatgcagaagagcagacaaatctctataaaaacccaaccacctacatttcagttggaacatcaactttaaaccagaggttggtaccaaaaatagctactagatcccaagtaaacgggcaacgtggaagaatggacttcttctggacaattttaaaaccagatgatgccatccatttcgagagtaatggaaatttcattgctccagaatatgcatacaaaattgtcaagaaaggggactcaacaattatgaaaagtggagtggaatatggccactgcaacaccaaatgtcaaaccccagtaggagcgataaattctagtatgccattccacaacatacatcctctcaccattggggaatgccccaaatacgtgaaatcaaacaagttggtccttgcgactgggctcagaaatagtcctctaagagaaaggagaagaaaaagaggcctgtttggggcgatagcagggtttatagagggaggatggcagggaatggttgatggttggtatgggtaccatcatagcaatgagcaggggagtgggtacgctgcagacaaagaatccacccaaaaggcaatagatggagttaccaataaggtcaactcaatcattgacaaaatgaacactcaatttgaggcagttggaagggagtttaataacttagaaaggaggatagagaatttgaacaagaaaatggaagacggattcctagatgtctggacctataatgctgaacttctagttctcatggaaaacgagaggactctagatttccatgattcaaatgtcaagaatctttacgacaaagtcagactacagcttagggataatgcaaaggagctgggtaatggctgtttcgaattctatcacaaatgcgataatgaatgtatggaaagtgtgagaaatgggacgtatgactaccctcagtattcagaagaagcaagattaaaaagagaagaaataagcggagtgaaattagaatcaataggaacttaccagatactgtcaatttattcaacagcggcgagttccctagcactggcaatcatgatggctggtctatctttatggatgtgctccaatgggtcgttacagtgcagaatttgcatt
EPI2487413 atggagaacatagtacttcttcttgcaataattagccttgttaaaagtgatcagatttgcattggttaccatgcaaacaattcgacagagcaggttgacacgataatggaaaagaacgtcaccgttacacatgcccaagacatattggaaaaaacacacaacgggaagctctgtgatctaaatggggtgaagcctctgattttaaaggattgtagtgtagctggatggctcctcggaaacccaatgtgcgacgaattcatcagagtgccggaatggtcctacatagtggagcgggctaatccagctaatgacctctgttacccagggagcctcaatgactacgaagaactgaaacacctgttgagcagaataaatcactttgagaagattctaatcatccccaagagttcctggccaaatcatgaaacatcactaggggtgagcgcagcttgtccataccagggagcgccctcctttttcagaaatgtggtgtggcttatcaaaaagaacgatgcatacccaacaataaagataagctacaataataccaatcgggaagatctcttgatactgtgggggattcatcattccaacaatgcagaagagcagacaaatctctataaaaacccaaccacctacatttcagttggaacatcaactttaaaccagaggttggtaccaaaaatagctactagatcccaagtaaacgggcaacgtggaagaatggacttcttctggacaattttaaaaccagatgatgccatccatttcgagagtaatggaaatttcattgctccagaatatgcatacaaaattgtcaagaaaggggactcaacaattatgaaaagtggagtggaatatggccactgcaacaccaaatgtcaaaccccagtaggagcgataaattctagtatgccattccacaacatacatcctctcaccattggggaatgccccaaatacgtgaaatcaaacaagttggtccttgcgactgggctcagaaatagtcctctaagagaaaggagaagaaaaagaggcctgtttggggcgatagcagggtttatagagggaggatggcagggaatggttgatggttggtatgggtaccatcatagcaatgagcaggggagtgggtacgctgcagacaaagaatccacccaaaaggcaatagatggagttaccaataaggtcaactcaatcattgacaaaatgaacactcaatttgaggcagttggaagggagtttaataacttagaaaggaggatagagaatttgaacaagaaaatggaagacggattcctagatgtctggacctataatgctgaacttctagttctcatggaaaacgagaggactctagatttccatgattcaaatgtcaagaatctttacgacaaagtcagactacagcttagggataatgcaaaggagctgggtaatggctgtttcgaattctatcacaaatgcgataatgaatgtatggaaagtgtgagaaatgggacgtatgactaccctcagtattcagaagaagcaagattaaaaagagaagaaataagcggagtgaaattagaatcaataggaacttaccagatactgtcaatttattcaacagcggcgagttccctagcactggcaatcatgatggctggtctatctttatggatgtgctccaatgggtcgttacagtgcagaatttgcatt
EPI2505268 ????????????????????????????????????????????????????agatttgcattggttaccatgcaaacaattcgacagagcaggttgacacgataatggaaaagaacgtcaccgttacacatgcccaagacatactggaaaaaacacacaacgggaagctctgtgatctaaatggggtgaagcctctgattttaaaggattgtagtgtagctggatggctcctcggaaacccactgtgcgacgaattcatcagagtgccggaatggtcctacatagtggagcgggctaatccagctaatgacctctgttacccagggagcctcaatgactacgaagaactgaaacacctgttgagcagaataaatcactttgagaagattctgatcatccccaagagttcctggccaaatcatgaaacatcactgggggtgagcgcagcttgtccataccagggagcgccctcctttttcagaaatgtggtgtggcttatcaaaaagaacgatgcatacccaacaataaagataagctacaataataccaatcgggaagatctcttgatactgtgggggattcatcattccaacaatgcagaagagcagacaaatctctataaaaacccaaccacctacatttcagttggaacatcaactttaaaccagaggttggtaccaaaaatagctactagatcccaagtaaacgggcaacgtggaagaatggacttcttctggacaattttaaaaccagatgatgccatccatttcgagagtaatggaaatttcattgctccagaatatgcatacaaaattgtcaagaaaggggactcaacaattatgaaaagtggagtggaatatggccactgcaacaccaaatgccaaaccccagtaggagcgataaattctagtatgccattccacaacatacatcctctcaccattggggaatgccccaaatacgtgaaatcaaacaagttggtccttgcgactgggctcagaaatagtcctctaagagaaaggagaagaaaaagaggcctgtttggggcgatagcagggtttatagagggaggatggcagggaatggttgatggttggtatgggtaccatcatagcaatgagcaggggagtgggtacgctgcagacaaagaatccacccaaaaggcaatagatggagttaccaataaggtcaactcaatcattgacaaaatgaacactcaatttgaggcagttggaagggagtttaataacttagaaaggaggatagagaatttgaacaagaaaatggaagacggattcctagatgtctggacctataatgctgaacttctagttctcatggaaaacgagaggactctagatttccatgattcaaatgtcaagaacctttacgacaaagtcagactacagcttagggataatgcaaaggagctgggtaatggctgtttcgaattctatcacaaatgcgataatgaatgtatggaaagtgtgagaaatgggacgtatgactaccctcagtattcagaagaagcaagattaaaaagagaagaaataagcggagtgaaattagaatcaataggaacttaccagatactgtcaatttattcaacagcggcgagttccctagcactggcaatcatgatggctggtctatctttatggatgtgctcc??????????????????????????????
EPI2505270 ????????????????????????????????????????????????????agatttgcattggttaccatgcaaacaattcgacagagcaggttgacacgataatggaaaagaacgtcaccgttacacatgcccaagacatactggaaaaagcacacaacgggaagctctgtgatctaaatggggtgaagcctctgattttaaaggattgtagtgtagctggatggctcctcggaaacccaatgtgcgacgaattcatcagagtgccggaatggtcctacatagtggagcgggctaatccagctaatgacctctgttacccagggagcctcaatgactacgaagaactgaaacacctgttgagcagaataaatcactttgagaagattctgatcatccccaagagttcctggccaaatcatgaaacatcactaggggtgagcgcagcttgtccataccagggagcgccctcctttttcagaaatgtggtgtggcttatcaaaaagaacgatgcatacccaacaataaagataagctacaataataccaatcgggaagatctcttgatactgtgggggattcatcatcccaacaatgcaaaagagcagacaaatctctataaaaatccaaccacctacatttcagttggaacatcaactttaaaccagaggttggtaccaaaaatagctactagatcccaagtaaacgggcaacgtggaagaatggacttcttctggacaattttaaaaccagatgatgccatccatttcgagagtaatggaaatttcattgctccagaatacgcatacaaaattgtcaagaaaggggactcaacaattatgaaaagtggagtggaatatggccactgcaacaccaaatgtcaaaccccagtaggagcgataaattctagtatgccattccacaacatacatcctctcaccattggggaatgccccaaatacgtgaaatcaaacaagttggtccttgcgactgggctcagaaatagtcctctaagagaaaggagaagaaaaagaggcctgtttggggcgatagcagggtttatagagggaggatggcagggaatggttgatggttggtatgggtaccatcatagcaatgagcaggggagtgggtacgctgcagacaaagaatccacccaaaaggcaatagatggagttaccaataaagtcaactcaatcattgacaaaatgaacactcaatttgaggcagttggaagggagtttaataacttagaaaggaggatagagaatttgaacaagaaaatggaagacggattcctagatgtctggacctataatgctgaacttctagttctcatggaaaacgagaggactctagatttccatgattcaaatgtcaagaacctttacgacaaagtcagactacagcttagggataatgcaaaggagctgggtaatggctgtttcgaattctatcacaaatgcgatgatgaatgtatggaaagtgtgagaaatgggacgtatgactaccctcagtattcagaagaagcaagattaaaaagagaagaaataagcggagtgaaattagaatcaataggaacttaccagatactgtcaatttattcaacagcggcgagttccctagcactggcaatcatgatggctggtctatctttatggatgtgctcc??????????????????????????????
EPI2505271 ????????????????????????????????????????????????????agatttgcattggttaccatgcaaacaattcgacagagcaggttgacacgataatggaaaagaacgtcaccgttacacatgcccaagacatactggaaaaagcacacaacgggaagctctgtgatctaaatggggtgaagcctctgattttaaaggattgtagtgtagctggatggctcctcggaaacccaatgtgcgacgaattcatcagagtgccggaatggtcctacatagtggagcgggctaatccagctaatgacctctgttacccagggagcctcaatgactacgaagaactgaaacacctgttgagcagaataaatcactttgagaagattctgatcatccccaagagttcctggccaaatcatgaaacatcactaggggtgagcgcagcttgtccataccagggagcgccctcctttttcagaaatgtggtgtggcttatcaaaaagaacgatgcatacccaacaataaagataagctacaataataccaatcgggaagatctcttgatactgtgggggattcatcattccaacaatgcagaagagcagacaaatctctataaaaatccaaccacctacatttcagttggaacatcaactttaaaccagaggttggtaccaaaaatagctactagatcccaagtaaacgggcaacgtggaagaatggacttcttctggacaattttaaaaccagatgatgccatccatttcgagagtaatggaaatttcattgctccagaatatgcatacaaaattgtcaagaaaggggactcaacaattatgaaaagtggagtggaatatggccactgcaacaccaaatgtcaaaccccagtaggagcgataaattctagtatgccattccacaacatacatcctctcaccattggggaatgccccaaatacgtgaaatcaaacaagttggtccttgcgactgggctcagaaatagtcctctaagagaaaggagaagaaaaagaggcctgtttggggcgatagcagggtttatagagggaggatggcagggaatggttgatggttggtatgggtaccatcatagcaatgagcaggggagtgggtacgctgcagacaaagaatccacccaaaaggcaatagatggagttaccaataaggtcaactcaatcattgacaaaatgaacactcaatttgaggcagttggaagggagtttaataacttagaaaggaggatagagaatttgaacaagaaaatggaagacggattcctagatgtctggacctataatgctgaacttctagttctcatggaaaacgagaggactctagatttccatgattcaaatgtcaagaacctttacgacaaagtcagactacagcttagggataatgcaaaggagctgggtaatggctgtttcgaattctatcacaaatgcgatgatgaatgtatggaaagtgtgagaaatgggacgtatgactaccctcagtattcagaagaagcaagattaaaaagagaagaaataagcggagtgaaattagaatcaataggaacttaccagatactgtcaatttattcaacagcggcgagttccctagcactggcaatcatgatggctggtctatctttatggatgtgctcc??????????????????????????????
EPI2505272 ????????????????????????????????????????????????????agatttgcattggttaccatgcaaacaattcgacagagcaggttgacacgataatggaaaagaacgtcaccgttacacatgcccaagacatactggaaaaaacacacaacgggaagctctgtgatctaaatggggtgaagcctctgattttaaaggattgtagtgtagctggatggctcctcggaaacccaatgtgcgacgaattcatcagagtgccggaatggtcctacatagtggagcgggctaatccagctaatgacctctgttacccagggagcctcaatgactatgaagaactgaaacacctgttgagcagaataaatcactttgagaagattctgatcatccccaagagttcctggccaaatcatgaaacatcactaggggtgagcgcagcttgtccataccagggagcgccctcctttttcagaaatgtggtgtggcttatcaagaagaacgatgcatacccaacaataaagataagctacaataataccaatcgggaagatctcttgatactgtgggggattcatcattccaacaatgcagaagagcagacaaatctctataaaaacccaaccacctacatttcagttggaacatcaactttaaaccagaggttggtaccaaaaatagctactagatcccaagtaaacgggcaacgtggaagaatggacttcttctggacaattttaaaaccagatgatgccatccatttcgagagtaatggaaatttcattgctccagaatatgcatacaaaattgtcaagaaaggggactcaacaattatgaaaagtggagtggaatatggccactgcaacaccaaatgtcaaaccccagtaggagcgataaattctagtatgccattccacaacatacatcctctcaccattggggaatgccccaaatacgtgaaatcaaacaagttggtccttgcgactgggctcagaaatagtcctctaagagaaaggagaagaaaaagaggcctgtttggggcgatagcagggtttatagagggaggatggcagggaatggttgatggttggtatgggtaccaccatagcaatgagcaggggagtgggtacgctgcagacaaagaatccacccaaaaggcaatagatggagttaccaataaggtcaactcaatcattgacaaaatgaacactcaatttgaggcagttggaagggagtttaataacttagaaaggaggatagagaatttgaacaagaaaatggaagacggattcctagatgtctggacctataatgctgaacttctagttctcatggaaaacgagaggactctagatttccatgattcaaatgtcaagaacctttacgacaaagtcagactacagcttagggataatgcaaaggagctgggtaatggctgtttcgaattctatcacaaatgcgataatgaatgtatggaaagtgtgagaaatgggacgtatgactaccctcagtattcagaagaagcaagattaaaaagagaagaaataagcggagtgaaattagaatcaataggaacttaccagatactgtcaatttattcaacagcggcgagttccctagcactggcaatcatgatggctggtctatctttatggatgtgctcc??????????????????????????????
EPI2528178 atggaaaacatagtacttcttcttgcaataattagccttgttaaaagtgatcagatttgcattggttaccatgcaaacaattcgacagagcaggttgacacgataatggaaaagaacgtcaccgttacacatgcccaagacatactggaaaaagcacacaacgggaagctctgtgatctaaatggggtgaagcctctgattttaaaggattgtagtgtagctggatggctcctcggaaacccaatgtgcgacgaattcatcagagtgccggaatggtcctacatagtggagcgggctaatccagctaatgacctctgttacccagggagcctcaatgactacgaagaactgaaacacctgttgagcagaataaatcactttgagaagattctgatcatccccaagagttcctggccaaatcatgaaacatcactaggggtgagcgcagcttgtccataccagggagcgccctcctttttcagaaatgtggtgtggcttatcaaaaagaacgatgcatacccaacaataaagataagctacaataataccaatcgggaagatctcttgatactgtgggggattcatcattccaacaatgcagaagagcagacaaatctctataaaaatccaaccacctacatttcagttggaacatcaactttaaaccagaggttggtaccaaaaatagctactagatcccaagtaaacgggcaacgtggaaggatggacttcttctggacaattttaaaaccagatgatgccatccatttcgagagtaatggaaatttcattgctccagaatatgcatacaaaattgtcaagaaaggggactcaacaattatgaaaagtggagtggaatatggccactgcaacaccaaatgtcaaaccccagtaggagcgataaattctagtatgccattccacaacatacatcctctcaccattggggaatgccccaaatacgtgaaatcaaacaagttggtccttgcgactgggctcagaaatagtcctctaagagaaaggagaagaaaaagaggcctgtttggggcgatagcagggtttatagagggaggatggcagggaatggttgatggttggtatgggtaccatcatagcaatgagcaggggagtgggtacgctgcagacaaagaatccacccaaaaggcaatagatggagttaccaataaggtcaactcaatcattgacaaaatgaacactcaatttgaggcagttggaagggagtttaataacttagaaaggaggatagagaatttgaacaagaaaatggaagacggattcctagatgtctggacctataatgctgaacttctagttctcatggaaaacgagaggactctagatttccatgattcaaatgtcaagaacctttacgacaaagtcagactacagcttagggataatgcaaaggagctgggtaatggctgtttcgaattctatcacaaatgcgatgatgaatgtatggaaagtgtgagaaatgggacgtatgactaccctcagtattcagaagaagcaagattaaaaagagaagaaataagcggagtgaaattagaatcaataggaacttaccagatactgtcaatttattcaacagcggcgagttccctagcactggcaatcatgatggctggtctatctttatggatgtgctccaatgggtcgttacagtgcagaatttgcatt
EPI2584339 atggagaacatagtacttcttcttgcaataattagccttgttaaaagtgatcagatttgcattggttaccatgcaaacaattcgacagagcaggttgacacgataatggaaaagaacgtcaccgttacacatgcccaagacatattggaaaaaacacacaacgggaagctctgtgatctaaatggggtgaagcctctgattttaaaggattgtagtgtagctggatggctcctcggaaacccaatgtgcgacgaattcatcagagtgccggaatggtcctacatagtggagcgggctaatccagctaatgacctctgttacccagggagcctcaatgactacgaagaactgaaacacctgttgagcagaataaatcactttgagaagattctgatcatctccaagagttcctggccaaatcatgaaacatcactaggggtgagcgcagcttgtccataccagggagcgccctcctttttcagaaatgtggtgtggcttatcaaaaagaacgatgcatacccaacaataaagataagctacaataataccaatcgggaagatctcttgatactgtgggggattcatcattccaacaatgcagaagagcagacaaatctctataaaaacccaaccacctacatttcagttggaacatcaactttaaaccagaggttggtaccaaaaatagctactagatcccaagtaaacgggcaacgtggaagaatggacttcttctggacaattttaaaaccagatgatgccatccatttcgagagtaatggaaatttcattgctccagaatatgcatacaaaattgtcaagaaaggggactcaacaattatgaaaagtggagtggaatatggccactgcaacaccaaatgtcaaaccccagtaggagcgataaattctagtatgccattccacaacatacatcctctcaccattggggaatgccccaaatacgtgaaatcaaacaagttggtccttgcgactgggctcagaaatagtcctctaagagaaaggagaagaaaaagaggcctgtttggggcgatagcagggtttatagagggaggatggcagggaatggttgatggttggtatgggtaccatcatagcaatgagcaggggagtgggtacgctgcagacaaagaatccacccaaaaggcaatagatggagttaccaataaggtcaactcaatcattgacaaaatgaacactcaatttgaggcagttggaagggagtttaataacttagaaaggaggatagagaatttgaacaagaaaatggaagacggattcctagatgtctggacctataatgctgaacttctagttctcatggaaaacgagaggactctagatttccatgattcaaatgtcaagaatctttacgacaaagtcagactacagcttagggataatgcaaaggagctgggtaatggctgtttcgaattctatcacaaatgcgataatgaatgtatggaaagtgtgagaaatgggacgtatgactaccctcagtattcagaagaagcaagattaaaaagagaagaaataagcggagtgaaattagaatcaataggaacttaccagatactgtcaatttattcaacagcggcgagttccctagcactggcaatcatgatggctggtctatctttatggatgtgctccaatgggtcgttacagtgcagaatttgcatt
EPI2607404 atggagaacatagtacttcttcttgcaataattagccttgttaaaagtgatcagatttgcattggttaccatgcaaacaattcgacagagcaggttgacacgataatggaaaagaacgtcaccgttacacatgcccaagacatattggaaaaaacacacaacgggaagctctgtgatctaaatggggtgaagcctctgattttaaaggattgtagtgtagctggatggctcctcggaaacccaatgtgcgacgaattcatcagagtgccggaatggtcctacatagtggagcgggctaatccagctaatgacctctgttacccagggagcctcaatgactacgaagaactgaaacacctgttgagcagaataaatcactttgagaagattctgatcatccccaagagttcctggccaaatcatgaaacatcactaggggtgagcgcagcttgtccataccagggagcgccctcctttttcagaaatgtggtgtggcttatcaaaaagaacgatgcatacccaacaataaagataagctacaataataccaatcgggaagatctcttgatactgtgggggattcatcattccaacaatgcagaagagcagacaaatctctataaaaacccaaccacctacatttcagttggaacatcaactttaaaccagaggttggtaccaaaaatagctactagatcccaagtaaacgggcaacgtggaagaatggacttcttctggacaattttaaaaccagatgatgccatccatttcgagagtaatggaaatttcattgctccagaatatgcatacaaaattgtcaagaaaggggactcaacaattatgaaaagtggagtggaatatggccactgcaacaccaaatgtcaaaccccagtaggagcgataaattctagtatgccattccacaacatacatcctctcaccattggggaatgccccaaatacgtgaaatcaaacaagttggtccttgcgactgggctcagaaatagtcctctaagagaaaggagaagaaaaagaggcctgtttggggcgatagcagggtttatagagggaggatggcagggaatggttgatggttggtatgggtaccatcatagcaatgagcaggggagtgggtacgctgcagacaaagaatccacccaaaaggcaatagatggagttaccaataaggtcaactcaatcattgacaaaatgaacactcaatttgaggcagttggaagggagtttaataacttagaaaggaggatagagaatttgaacaagaaaatggaagacggattcctagatgtctggacctataatgctgaacttctagttctcatggaaaacgagaggactctagatttccatgattcaaatgtcaagaatctttacgacaaagtcagactacagcttagggataatgcaaaggagctgggtaatggctgtttcgaattctatcacaaatgcgataatgaatgtatggaaagtgtgagaaatgggacgtatgactaccctcagtattcagaagaagcaagattaaaaagagaagaaataagcggagtgaaattagaatcaataggaacttaccagatactgtcaatttattcaacagcggcgagttccctagcactggcaatcatgatggctggtctatctttatggatgtgctccaatgggtcgttacagtgcagaatttgcatt
EPI2613622 atggaaaacatagtacttcttcttgcaataattagccttgttaaaagtgatcagatttgcattggttaccatgcaaacaattcgacagagcaggttgacacgataatggaaaagaacgtcaccgttacacatgcccaagacatactggaaaaagcacacaacgggaagctctgtgatctaaatggggtgaagcctctgattttaaaggattgtagtgtagctggatggctcctcggaaacccaatgtgcgacgaattcatcagagtgccggaatggtcctacatagtggagcgggccaatccagctaatgacctctgttacccagggagcctcaatgactacgaagaactgaaacacctgttgagcagaataaatcactttgagaagattctgatcatccccaagagttcctggccaaatcatgaaacatcactaggggtgagcgcagcttgtccataccagggagcgccctcctttttcagaaatgtggtgtggctcatcaaaaagaacgatgcatacccaacaataaagataagctacaataataccaatcgggaagatctcttgatactgtgggggattcatcattccaacaatgcagaagagcagacaaatctctataaaaatccaaccacctacatttcagttggaacatcaactttaaaccagaggttggtaccaaaaatagctactagatcccaagtaaacgggcaacgtggaagaatggacttcttctggacaattttaaaaccagatgatgccatccatttcgagagtaatggaaatttcattgctccagaatatgcatacaaaattgtcaagaaaggggactcaacaattatgaaaagtggagtggaatatggccactgcaacaccaaatgtcaaaccccagtaggagcgataaattctagtatgccattccacaacatacatcctctcaccattggggaatgccccaaatacgtgaaatcaaacaagttggtccttgcgactgggctcagaaatagtcctctaagagaaaggagaagaaaaagaggcctgtttggggcgatagcagggtttatagagggaggatggcagggaatggttgatggttggtatgggtaccatcatagcaatgagcaggggagtgggtacgctgcagacaaagaatccacccaaaaggcaatagatggagttaccaataaggtcaactcaatcattgacaaaatgaacactcaatttgaggcagttggaagggagtttaataacttagaaaggaggatagagaatttgaacaagaaaatggaagacggattcctagatgtctggacctataatgctgaacttctagttctcatggaaaacgagaggactctagatttccatgattcaaatgtcaagaacctttacgacaaagtcagactacagcttagggataatgcaaaagagctgggtaatggctgtttcgaattctatcacaaatgcgatgatgaatgtatggaaagtgtgagaaatgggacgtatgactaccctcagtattcagaagaagcaagattaaaaagagaagaaataagcggagtgaaattagaatcaataggaacttaccagatactgtcaatttattcaacagcggcgagttccctagcactggcaatcatgatggctggtctatctttatggatgtgctccaatgggtcgttacagtgcagaatttgcatt
EPI2613798 atggagaacatagtacttctttttgcaataattagccttgttaaaagtgatcagatttgcattggttaccatgcaaacaattcgacagagcaggttgacacgataatggaaaagaacgtcaccgttacacatgcccaagacatactggaaaaaacacacaacgggaagctctgtgatctaaatggggtgaagcctctgattttaaaggattgtagtgtagctggatggctcctcggaaacccaatgtgcgacgaattcatcagagtgccggaatggtcctacatagtggagcgggctaatccagccaatgacctctgttacccagggagcctcaatgactacgaagaactgaaacacctgttgagcagaataaatcactttgagaagattctgatcatccccaagagttcctggccaaatcatgaaacatcactaggggtgagcgcagcttgtccataccagggagcgccctcttttttcagaaatgtggtgtggcttatcaaaaagaacgatgcgtacccaacaataaagataagctacaataataccaatcgggaagatctcttgatactgtgggggattcatcattccaacaatgcagaagagcagacaaatctctataaaaacccaaccacctacatttcagttggaacatcaactttaaaccagaggttggtaccaaaaatagctactagatcccaagtaaacgggcaacgtggaagaatggacttcttctggacaattttaaaaccagatgatgccatccatttcgagagtaatggaaatttcattgctccagaatatgcatacaaaattgtcaagaaaggggactcaacaattatgaaaagtggagtggaatatggccactgcaacaccaaatgtcaaaccccagtaggagcgataaattctagtatgccattccacaacatacatcctctcaccattggggaatgccccaaatacgtgaaatcaaacaagttggtccttgcgactgggctcagaaatagtcctctaagagaaaggagaagaaaaagaggcctgtttggggcgatagcagggtttatagagggaggatggcagggaatggttgatggttggtatgggtaccatcatagcaatgagcaggggagtgggtacgctgcagacaaagaatccacccaaaaggcaatagatggagttaccaataaggtcaactcaatcattgacaaaatgaacactcaatttgaggcagttggaagggagtttaataacttagaaaggaggatagagaatttgaacaagaaaatggaagacggattcctagatgtctggacctataatgctgaacttctagttctcatggaaaacgagaggactctagatttccatgattcaaatgtcaagaacctttacgacaaagtcagactacagcttagggataatgcaaaggagctgggtaatggctgtttcgaattctatcacaaatgcgataatgaatgtatggaaagtgtgagaaatgggacgtatgactaccctcagtattcagaagaagcaagattaaaaagagaagaaataagcggagtgaaattagaatcaataggaacttaccagatactgtcaatttattcaacagcggcgagttccctagcactggcaatcatgatggctggtctatctttatggatgtgctccaatgggtcgttacagtgcagaatttgcatt
EPI2613846 atggagaacatagtacttctttttgcaataattagccttgttaaaagtgatcagatttgcattggttaccatgcaaacaattcgacagagcaggttgacacgataatggaaaagaacgtcaccgttacacatgcccaagacatactggaaaaaacacacaacgggaagctctgtgatctaaatggggtgaagcctctgattttaaaggattgtagtgtagctggatggctcctcggaaacccaatgtgcgacgaattcatcagagtgccggaatggtcctacatagtggagcgggctaatccagctaatgacctctgttacccagggagcctcaatgactacgaagaactgaaacacctgttgagcagaataaatcactttgagaagattctgatcatccccaagagctcctggccaaatcatgaaacatcactaggggtgagcgcagcttgtccataccagggagcgccctcttttttcagaaatgtggtgtggcttatcaaaaagaacgatgcgtacccaacaataaagataagctacaataataccaatcgggaagatctcttgatactgtgggggattcatcattccaacaatgcagaagagcagacaaatctctataaaaacccaaccacctacatttcagttggaacatcaactttaaaccagaggttggtaccaaaaatagctactagatcccaagtaaacgggcaacgtggaagaatggacttcttctggacaattttaaaaccagatgatgccatccatttcgagagtaatggaaatttcattgctccagaatatgcatacaaaattgtcaagaaaggggactcaacaattatgaaaagtggagtggaatatggccactgcaacaccaaatgtcaaaccccagtaggagcgataaattctagtatgccattccacaacatacatcctctcaccattggggaatgccccaaatacgtgaaatcaaacaagttggtccttgcgactgggctcagaaatagtcctctaagagaaaggagaagaaaaagaggcctgtttggggcgatagcagggtttatagagggaggatggcagggaatggttgatggttggtatgggtaccatcatagcaatgagcaggggagtgggtacgctgcagacaaagaatccacccaaaaggcaatagatggagttaccaataaggtcaactcaatcattgacaaaatgaacactcaatttgaggcagttggaagggagtttaataacttagaaaggaggatagagaatttgaacaagaaaatggaagacggattcctagatgtctggacctataatgctgaacttctagttctcatggaaaacgagaggactctagatttccatgattcaaatgtcaagaacctttacgacaaagtcagactacagcttagggataatgcaaaggagctgggtaatggctgtttcgaattctatcacaaatgcgataatgaatgtatggaaagtgtgagaaatgggacgtatgactaccctcagtattcagaagaagcaagattaaaaagagaagaaataagcggagtgaaattagaatcaataggagcttaccagatactgtcaatttattcaacagcggcgagttccctagcactggcaatcatgatggctggtctatctttatggatgtgctccaatgggtcgttacagtgcagaatttgcatt
EPI2614046 atggagaacatagtacttcttcttgcaataattagccttgttaaaagtgatcagatttgcattggttaccatgcaaacaattcgacagagcaggttgacacgataatggaaaagaacgtcaccgttacacatgcccaagacatactggaaaaaacacacaacgggaagctctgtgatctaaatggggtgaagcctctgattttaaaggattgtagtgtagctggatggcttctcggaaacccaatgtgcgacgaattcatcagagtgccggaatggtcctacatagtggagcgggctaatccagctaatgacctctgttacccagggagcctcaatgaatacgaagaactgaaacacctgttgagcagaataaatcactttgagaagattctgatcatccccaagagttcctggccaaatcatgaaacatcactaggggtgagcgcagcttgtccataccagggagcgccctcctttttcagaaatgtggtgtggcttatcaaaaagaacgatgcatacccaacaataaagataagctacaataataccaatcgggaagatctcttgatactgtgggggattcatcattccaacaatgcagaagagcagacaaatctttataaaaacccaaccacctacatttcagttggaacatcaactttaaaccagaggttggtaccaaaaatagctactagatcccaagtaaacgggcaacgtggaagaatggacttcttctggacaattttaaaaccagatgatgccatccatttcgagagtaatggaaatttcattgctccagaatatgcatacaaaattgtcaagaaaggggactcaacaattatgaaaagtggagtggaatatggccactgcaacaccaaatgtcaaaccccagtaggagcgataaattctagtatgccattccacaacatacatcctctcaccattggggaatgccccaaatacgtgaaatcaaacaagttggtccttgcgactgggctcagaaatagtcctctaagagaaaggagaagaaaaagaggcctgtttggggcgatagcagggtttatagagggaggatggcagggaatggttgatggttggtatgggtaccatcatagcaatgagcaggggagtgggtacgctgcagacaaagaatccacccaaaaggcaatagatggagttaccaataaggtcaactcaatcattgacaaaatgaacactcaatttgaggcagttggaagggagtttaataacttagaaaggaggatagagaatttgaacaagaaaatggaagacggattcctagatgtctggacctataatgctgaacttctagttctcatggaaaacgagaggaccctagatttccatgattcaaatgtcaagaacctttacgacaaagtcagactacagcttagggataatgcaaaggagctgggtaatggctgtttcgaattctatcacaaatgcgataatgaatgtatggaaagtgtgagaaatgggacgtatgactaccctcagtattcagaagaagcaagattaaaaagagaagaaataagcggagtgaaattagaatcaataggaacttaccagatactgtcaatttattcaacagcggcgagttccctagcactggcaatcatgatggctggtctatctttatggatgtgctccaatgggtcgttacagtgcagaatttgcatt
EPI2614150 atggaaaacatagtacttcttcttgcaataattagccttgttaaaagtgatcagatttgcattggttaccatgcaaacaattcgacagagcaggttgacacgataatggaaaagaacgtcaccgttacacatgcccaagacatactggaaaaagcacacaacgggaagctctgtgatctaaatggagtgaagcctctgattttaaaggattgtagtgtagctggatggctcctcggaaacccaatgtgcgacgaattcatcagagtgccggaatggtcctacatagtggagcgggccaatccagctaatgacctctgttacccagggagcctcaacgactacgaagaactgaaacacctgttgagcagaataaatcactttgagaagattctgatcatccccaagagttcctggccaaatcatgaaacatcactaggggtgagcgcagcttgtccataccagggagcgccctcctttttcagaaatgtggtgtggctcatcaaaaagaacgatgcatacccaacaataaagataagctacaataatactaatcgggaagatctcttgatactgtgggggattcatcattccaacaatgcagaagagcagacaaatctctataaaaatccaaccacctacatttcagttggaacatcaactttaaaccagaggttggtaccaaaaatagctactagatcccaagtaaacgggcaacgtggaagaatggacttcttctggacaattttaaaaccagatgatgccatccatttcgagagtaatggaaatttcattgctccagaatatgcatacaaaattgtcaagaaaggggactcaacaattatgaaaagtggagtggaatatggccactgcaacaccaaatgtcaaaccccagtaggagcgataaattctagtatgccattccacaacatacatcctctcaccattggggaatgccccaaatacgtgaaatcaaacaagttggtccttgcgactgggctcagaaatagtcctctaagagaaaggagaagaaaaagaggcctgtttggggcgatagcagggtttatagagggaggatggcagggaatggttgatggttggtatgggtaccatcatagcaatgagcaggggagtgggtacgctgcagacaaagaatccacccaaaaggcaatagatggagttaccaataaggtcaactcaatcattgacaaaatgaacactcaatttgaggcagttggaagggagtttaataacttagaaaggaggatagagaatttgaacaagaaaatggaagacggattcctagatgtctggacctataatgctgaacttctagttctcatggaaaacgagaggactctagatttccatgattcaaatgtcaagaacctttacgacaaagtcagactacagcttagggataatgcaaaggagctgggtaatggctgtttcgaattctatcacaaatgcgatgatgaatgtatggaaagtgtgagaaatgggacgtatgactaccctcagtattcagaagaagcaagattaaaaagagaagaaataagcggagtgaaattagaatcaataggaacttaccagatactgtcaatttattcaacagcggcgagttccctagcactggcaatcatgatggctggtctatctttatggatgtgctccaatgggtcgttacagtgcagaatttgcatt
EPI2614222 atggagaacatagtacttcttcttgcaataattagccttgttaaaagtgatcagatttgcattggttaccatgcaaacaattcgacagagcaggttgacacgataatggaaaagaacgtcaccgttacacatgcccaagacatactagaaaaaacacacaacgggaagctctgtgatctaaatggggtgaagcctctgattttaaaggattgtagtgtagctggatggctcctcggaaacccaatgtgcgacgaattcatcagagtgccggaatggtcctacatagtggagcgggctaatccagctaatgacctctgttacccagggagcctcaatgactacgaagaactgaaacacctgttgagcagaataaatcactttgagaagattctgatcatccccaagagttcctggccaaatcatgaaacatcactaggggtgagcgcagcttgtccataccagggagcgccctcttttttcagaaatgtggtgtggcttatcaaaaagaacgatgcgtacccaacaataaagataagctacaataataccaatcgggaagatctcttgatactgtgggggattcatcattccaacaatgcagaagagcagacaaatctctataaaaacccaaccacctacatttcagttggaacatcaactttaaaccagaggttggtaccaaaaatagctactagatcccaagtaaacgggcaacgtggaagaatggacttcttctggacaattttaaaaccagatgatgccatccatttcgagagtaatggaaatttcattgctccagaatatgcatacaaaattgtcaagaaaggggactcaacaattatgaaaagtggaatggaatatggccactgcaacaccaaatgtcaaaccccagtaggagcgataaattctagtatgccattccacaacatacatcctctcaccattggggaatgccccaaatacgtgaaatcaaacaagttggtccttgcgactgggctcagaaatagtcctctaagagaaaggagaagaaaaagaggcctgtttggggcgatagcagggtttatagagggaggatggcagggaatggttgatggttggtatgggtaccatcatagcaatgagcaggggagtgggtacgctgcagacaaagaatccacccaaaaggcaatagatggagttaccaataaggtcaactcaatcattgacaaaatgaacactcaatttgaggcagttggaagggagtttaataacttagaaaggaggatagagaatttgaacaagaaaatggaagacggattcctagatgtctggacctataatgctgaacttctagttctcatggaaaacgagaggactctagatttccatgattcaaatgtcaagaacctttacgacaaagtcagactacagcttagggataatgcaaaggagctgggtaatggctgtttcgaattctatcacaaatgcgataatgaatgtatggaaagtgtgagaaatgggacgtatgactaccctcagtattcagaagaagcaagattaaaaagagaagaaataagcggagtgaaattagaatcaataggaacttaccagatactgtcaatttattcaacagcggcgagttccctagcactggcaatcatgatggctggtctatctttatggatgtgctccaatgggtcgttacagtgcagaatttgcatt
EPI2614270 atggagaacatagtacttcttcttgcaataattagccttgttaaaagtgatcagatttgcattggttaccatgcaaacaattcgacagagcaggttgacacgataatggaaaaaaacgtcaccgttacacatgcccaagacatactggaaaaaacacacaacgggaagctctgtgatctaaatggggtgaagcctctgattttaaaggattgtagtgtagctggatggctcctcggaaacccaatgtgcgacgaattcatcagagtgccggaatggtcctacatagtggagcgggctaatccagctaatgacctctgttacccagggagcctcaatgactacgaagaactgaaacacctgttgagcagaataaatcactttgagaagattctgatcatccccaagagttcctggccacatcatgaaacatcactaggggtgagcgcagcttgtccataccagggagcgccctcttttttcagaaatgtagtgtggcttatcaaaaagaacgatgcgtacccaacaataaagataagctacaataataccaatcgggaagatctcttgatactgtgggggattcatcattccaacaatgcagaagagcagacaaatctctataaaaacccaaccacctacatttcagttggaacatcaactttaaaccagaggttggtaccaaaaatagctactagatcccaagtaaacgggcaacgtggaagaatggacttcttctggacaattttaaaaccagatgatgccatccatttcgagagtaatggaaatttcattgctccagaatatgcatacaaaattgtcaagaaaggggactcaacaattatgaaaagtggagtggaatatggccactgcaacaccaaatgtcaaaccccagtaggagcgataaattctagtatgccattccacaacatacatcctctcaccattggggaatgccccaaatacgtgaaatcaaacaagttggtccttgcgactgggctcagaaatagtcctctaagagaaaggagaagaaaaagaggcctgtttggggcgatagcagggtttatagagggaggatggcagggaatggttgatggttggtatgggtaccatcatagcaatgagcaggggagtgggtacgctgcagacaaagaatccacccaaaaggcaatagatggagttaccaataaggtcaactcaatcattgacaaaatgaacactcaatttgaggcagttggaagggagtttaataacttagaaaggaggatagagaatttgaacaagaaaatggaagacggattcctagatgtctggacctataatgctgaacttctagttctcatggaaaacgagaggactctagatttccatgattcaaatgtcaagaacctttacgacaaagtcagactacagcttagggataatgcaaaggagctgggtaatggctgtttcgaattctatcacaaatgcgataatgaatgtatggaaagtgtgagaaatgggacgtatgactaccctcagtattcagaagaagcaagattaaaaagagaagaaataagcggagtgaaattagaatcaataggaacttaccagatactgtcaatttattcaacagcggcgagttccctagcactggcaatcatgatggctggtctatctttatggatgtgctccaatgggtcgttacagtgcagaatttgcatt
EPI2614302 atggagaacatagtacttcttcttgcaataattagccttgttaaaagtgatcagatttgcattggttaccatgcaaacaattcgacagagcaggttgacacgataatggaaaagaacgtcaccgttacacatgcccaagacatactggaaaaaacacacaacgggaagctctgtgatctaaatggggtgaagcctctgattttaaaggattgtagtgtagctggatggctcctcggaaacccaatgtgcgacgaattcatcagagtgccggaatggtcctacatagtggagcgggctaatccagctaatgacctctgttacccagggagcctcaatgactacgaagaactgaaacacctgttgagcagaataaatcactttgagaagattctgatcatccccaagagttcctggccaaatcatgaaacatcactaggggtgagcgcagcttgtccataccagggagcgccctcttttttcagaaatgtggtgtggcttatcaaaaagaacgatgcgtacccaacaataaagataagctacaataataccaatcgggaagatctcttgatactgtgggggattcatcattccaacaatgcagaagagcagacaaatctctataaaaacccaaccacctacatttcagttggaacatcaactttaaaccagaggttggtaccaaaaatagctactagatcccaagtaaacgggcaacgtggaagaatggacttcttctggacaattttaaaaccagatgatgccatccatttcgagagtaatggaaatttcattgctccagaatatgcatacaaaattgtcaagaaaggggactcaacaattatgaaaagtggagtggaatatggccactgcaacaccaaatgtcaaaccccagtaggagcgataaattctaatatgccattccacaacatacatcctctcaccattggggaatgccccaaatacgtgaaatcaaacaagttggtccttgcgactgggctcagaaatagtcctctaagagaaaggagaagaaaaagaggcctgtttggggcgatagcagggtttatagagggaggatggcagggaatggttgatggttggtatgggtaccatcatagcaatgagcaggggagtgggtacgctgcagacaaagaatccacccaaaaggcaatagatggagttaccaataaggtcaactcaatcattgacaaaatgaacactcaatttgaggcagttggaagggagtttaataacttagaaaggaggatagagaatttgaacaagaaaatggaagacggattcctagatgtctggacctataatgctgaacttctagttctcatggaaaacgagaggactctagatttccatgattcaaatgtcaagaacctttacgacaaagtcagactacagcttagggataatgcaaaggagctgggtaatggctgtttcgaattctatcacaaatgcgataatgaatgtatggaaagtgtgagaaatgggacgtatgactaccctcagtattcagaagaagcaagattaaaaagagaagaaataagcggagtgaaattagaatcaataggaacttaccagatactgtcaatttattcaacagcggcgagttccctagcactggcaatcatgatggctggtctatctttatggatgtgctccaatgggtcgttacagtgcagaatttgcatt
EPI2614326 atggagaacatagtacttcttcttgcaataattagccttgttaaaagtgatcagatttgcattggttaccatgcaaacaattcgacagagcaggttgacacgataatggaaaagaacgtcaccgttacacatgcccaagacatactagaaaaaacacacaacgggaagctctgtgatctaaatggggtgaagcctctgattttaaaggattgtagtgtagctggatggctcctcggaaacccaatgtgcgacgaattcatcagagtgccggaatggtcctacatagtggagcgggctaatccagctaatgacctctgttacccagggaacctcaatgactacgaagaactgaaacacctgttgagcagaataaatcactttgagaagattctgatcatccccaagagttcctggccaaatcatgaaacatcactaggggtgagcgcagcttgtccataccagggagcgccctcttttttcagaaatgtggtgtggcttatcaaaaagaacgatgcgtacccaacaataaagataagctacaataataccaatcgggaagatctcttgatactgtgggggattcatcattccaacaatgcagaagagcagacaaatctctataaaaacccaaccacctacatttcagttggaacatcaactttaaaccagaggttggtaccaaaaatagctactagatcccaagtaaacgggcaacgtggaagaatggacttcttctggacaattttaaaaccagatgatgccatccatttcgagagtaatggaaatttcattgctccagaatatgcatacaaaattgtcaagaaaggggactcaacaattatgaaaagtggaatggaatatggccactgcaacaccaaatgtcaaaccccagtaggagcgataaattctagtatgccattccacaacatacatcctctcaccattggggaatgccccaaatacgtgaaatcaaacaagttggtccttgcgactgggctcagaaatagtcctctaagagaaaggagaagaaaaagaggcctgtttggggcgatagcagggtttatagagggaggatggcagggaatggttgatggttggtatgggtaccatcatagcaatgagcaggggagtgggtacgctgcagacaaagaatccacccaaaaggcaatagatggagttaccaataaggtcaactcaatcattgacaaaatgaacactcaatttgaggcagttggaagggagtttaataacttagaaaggaggatagagaatttgaacaagaaaatggaagacggattcctagatgtctggacctataatgctgaacttctagttctcatggaaaacgagaggactctagatttccatgattcaaatgtcaagaacctttacgacaaagtcagactacagcttagggataatgcaaaggagctgggtaatggctgtttcgaattctatcacaaatgcgataatgaatgtatggaaagtgtgagaaatgggacgtatgactaccctcagtattcagaagaagcaagattaaaaagagaagaaataagcggagtgaaattagaatcaataggaacttaccagatactgtcaatttattcaacagcggcgagttccctagcactggcaatcatgatggctggtctatctttatggatgtgctccaatgggtcgttacagtgcagaatttgcatt
EPI2614614 atggagaacatagtacttcttcttgcaataattagccttgttaaaagtgatcagatttgcattggttaccatgcaaacaattcgacagagcaggttgacacgataatggaaaagaacgtcaccgttacacatgcccaagacatactggaaaaaacacacaacgggaagctctgtgatctaaatggggtgaagcctctgattttaaaggattgtagtgtagctggatggctcctcggaaacccaatgtgcgacgaattcatcagagtgccggaatggtcctacatagtggagcgggctaatccagctaatgacctctgttatccagggagcctcaatgactacgaagaactgaaacacctgttgagcagaataaatcactttgagaagattctgatcatccccaagagttcctggccaaatcatgaaacatcactaggggtgagcgcagcttgtccataccagggagcgccctcttttttcagaaatgtggtgtggcttatcaaaaagaacgatgcgtacccaacaataaagataagctacaataataccaatcgggaagatctcttgatactgtgggggattcatcattccaacaatgcagaagagcagacaaatctctataaaaacccaaccacctacatttcagttggaacatcaactttaaaccagaggttggtaccaaaaatagctaccagatcccaagtaaacgggcaacgtggaagaatggacttcttctggacaattttaaaaccagatgatgccatccatttcgagagtaatggaaatttcattgctccagaatatgcatacaaaattgtcaagaaaggggactcaacaattatgaaaagtggagtggaatatggccactgcaacaccaaatgtcaaaccccagtaggagcgataaattctagtatgccattccacaacatacatcctctcaccattggggaatgccccaaatacgtgaaatcaaacaagttggtccttgcgactgggctcagaaatagtcctctaagagaaaggagaagaaaaagaggcctgtttggggcgatagcagggtttatagagggaggatggcagggaatggttgatggttggtatgggtaccatcatagcaatgagcaggggagtgggtacgctgcagacaaagaatccacccaaaaggcaatagatggagttaccaataaggtcaactcaatcattgacaaaatgaacactcaatttgaggcagttggaagggagtttaataacttagaaaggaggatagagaatttgaacaagaaaatggaagacggattcctagatgtctggacctataatgctgaacttctagttctcatggaaaacgagaggactctagatttccatgattcaaatgtcaagaacctttacgacaaagtcagactacagcttagggataatgcaaaggagctgggtaatggctgtttcgaattctatcacaaatgcgataatgaatgtatggaaagtgtgagaaatgggacgtatgactaccctcagtattcagaagaagcaagattaaaaagagaagaaataagcggagtgaaattagaatcaataggaacttaccagatactgtcaatttattcaacagcggcgagttccctagcactggcaatcatgatggctggtctatctttatggatgtgctccaatgggtcgttacagtgcagaatttgcatt
EPI2632288 atggaaaacatagtacttcttcttgcaataattagccttgttaaaagtgatcagatttgcattggttaccatgcaaacaattcgacagagcaggttgacacgataatggaaaagaacgtcaccgttacacatgcccaagacatactggaaaaagcacacaacgggaagctctgtgatctaaatggggtgaagcctctgattttaaaggattgtagtgtagctggatggctcctcggaaacccaatgtgcgacgaattcatcagagtgccggaatggtcctacatagtggagcgggctaatccagctaatgacctctgttacccagggagcctcaatgactacgaagaactgaaacacctgttgagcagaataaatcactttgagaagattctgatcatccccaagagttcctggccaaatcatgaaacatcactaggggtgagcgcagcttgtccataccagggagcgccctcctttttcagaaatgtggtgtggcttatcaaaaagaacgatgcatacccaacaataaagataagctacaataataccaatcgggaagatctcttgatactgtgggggattcatcattccaacaatgcagaagagcagacaaatctctataaaaatccaaccacctacatttcagttggaacatcaactttaaaccagaggttggtaccaaaaatagctactagatcccaagtaaacgggcaacgtggaagaatggacttcttctggacaattttaaaaccagatgatgccatccatttcgagagtaatggaaatttcattgctccagaatatgcatacaaaattgtcaagaaaggggactcaacaattatgaaaagtggagtggaatatggccactgcaacaccaaatgtcaaaccccagtaggagcgataaattctagtatgccattccacaacatacatcctctcaccattggggaatgccccaaatacgtgaaatcaaacaagttggtccttgcgactgggctcagaaatagtcctctaagagaaaggagaagaaaaagaggcctgtttggggcgatagcagggtttatagagggaggatggcagggaatggttgatggttggtatgggtaccatcatagcaatgagcaggggagtgggtacgctgcagacaaagaatccacccaaaaggcaatagatggagttaccaataaggtcaactcaatcattgacaaaatgaacactcaatttgaggcagttggaagggagtttaataacttagaaaggaggatagagaatttgaacaagaaaatggaagacggattcctagatgtctggacctataatgctgaacttctagttctcatggaaaacgagaggactctagatttccatgattcaaatgtcaagaacctttacgacaaagtcagactacagcttagggataatgcaaaggagctgggtaatggctgtttcgaattctatcacaaatgcgatgatgaatgtatggaaagtgtgagaaatgggacgtatgactaccctcagtattcagaagaagcaagattaaaaagagaagaaataagcggagtgaaattagaatcaataggaacttaccagatactgtcaatttattcaacagcggcgagttccctagcactggcaatcatgatggctggtctatctttatggatgtgctccaatgggtcgttacagtgcagaatttgcatt
EPI2666980 atggagaacatagtacttcttcttgcaataattagccttgttaaaagtgatcagatttgcattggttaccatgcaaacaattcgacagagcaggttgacacgataatggaaaagaacgtcaccgttacacatgcccaagacatattggaaaaaacacacaacgggaagctctgtgatctaaatggggtgaagcctctgattttaaaggattgtagtgtagctggatggctcctcggaaacccaatgtgcgacgaattcatcagagtgccggaatggtcctacatagtggagcgggctaatccagctaatgacctctgttacccagggagcctcaatgactacgaagaactgaaacacctgttgagcagaataaatcactttgagaagattctgatcatctccaagagttcctggccaaatcatgaaacatcactaggggtgagcgcagcttgtccataccagggagcgccctcctttttcagaaatgtggtgtggcttatcaaaaagaacgatgcatacccaacaataaagataagctacaataataccaatcgggaagatctcttgatactgtgggggattcatcattccaacaatgcagaagagcagacaaatctctataaaaacccaaccacctacatttcagttggaacatcaactttaaaccagaggttggtaccaaaaatagctactagatcccaagtaaacgggcaacgtggaagaatggacttcttctggacaattttaaaaccagatgatgccatccatttcgagagtaatggaaatttcattgctccagaatatgcatacaaaattgtcaagaaaggggactcaacaattatgaaaagtggagtggaatatggccactgcaacaccaaatgtcaaaccccagtaggagcgataaattctagtatgccattccacaacatacatcctctcaccattggggaatgccccaaatacgtgaaatcaaacaagttggtccttgcgactgggctcagaaatagtcctctaagagaaaggagaagaaaaagaggcctgtttggggcgatagcagggtttatagagggaggatggcagggaatggttgatggttggtatgggtaccatcatagcaatgagcaggggagtgggtacgctgcagacaaagaatccacccaaaaggcaatagatggagttaccaataaggtcaactcaatcattgacaaaatgaacactcaatttgaggcagttggaagggagtttaataacttagaaaggaggatagagaatttgaacaagaaaatggaagacggattcctagatgtctggacctataatgctgaacttctagttctcatggaaaacgagaggactctagatttccatgattcaaatgtcaagaatctttacgacaaagtcagactacagcttagggataatgcaaaggagctgggtaatggctgtttcgaattctatcacaaatgcgataatgaatgtatggaaagtgtgagaaatgggacgtatgactaccctcagtattcagaagaagcaagattaaaaagagaagaaataagcggagtgaaattagaatcaataggaacttaccagatactgtcaatttattcaacagcggcgagttccctagcactggcaatcatgatggctggtctatctttatggatgtgctccaatgggtcgttacagtgcagaatttgcatt
EPI2670206 atggagaacatagtacttcttcttgcaataattagccttgttaaaagtgatcagatttgcattggttaccatgcaaacaattcgacagagcaggttgacacgataatggaaaagaacgtcaccgttacacatgcccaagacatactggaaaaaacacacaacgggaagctctgtgatctaaatggggtgaagcctctgattttaaaggattgtagtgtagctggatggctcctcggaaacccaatgtgcgacgaattcatcagagtgccggaatggtcctacatagtggagcgggctaatccagctaatgacctctgttacccagggagcctcaatgactacgaagaactgaaacacctgttgagcagaataaatcactttgagaagattctgatcatccccaagagttcctggccaaatcatgaaacatcactaggggtgagcgcagcttgtccataccagggagcgccctcctttttcagaaatgtggtgtggcttatcaaaaagaacgatgcatacccaacaataaaggtaagctacaataataccaatcgggaagatctcttgatactgtgggggattcatcattccaacaatgcagaagagcagacaaatctctataaaaacccaaccacctacatttcagttggaacatcaactttaaaccagaggttggtaccaaaaatagctactagatcccaagtaaacgggcaacgtggaagaatggacttcttctggacaattttaaaaccagatgatgccatccatttcgagagtaatggaaatttcattgctccagaatatgcatacaaaattgtcaagaaaggggactcaacaattatgaaaagtggagtggaatatggccactgcaacaccaaatgtcaaaccccagtaggagcgataaattctagtatgccattccacaacatacatcctctcaccattggggaatgccccaaatacgtgaaatcaaacaagttggtccttgcgactgggctcagaaatagtcctctaagagaaaggagaagaaaaagaggcctgtttggggcgatagcagggtttatagagggaggatggcagggaatggttgatggttggtatgggtaccatcatagcaatgagcaggggagtgggtacgctgcagacaaagaatccacccaaaaagcaatagatggagttaccaataaggtcaactcaatcattgacaaaatgaacactcaatttgaggcagttggaagggagtttaataacttagaaaggaggatagagaatttgaacaagaaaatggaagacggattcctagatgtctggacctataatgctgaacttctagttctcatggaaaacgagaggactctagatttccatgattcaaatgtcaagaacctttacgacaaagtcagactacaacttagggataatgcaaaggagctgggtaatggctgtttcgaattctatcacaaatgcgataatgaatgtatggaaagtgtgagaaatgggacgtatgactaccctcagtattcagaagaagcaagattaaaaagagaagaaataagcggagtgaaattagaatcaataggaacttaccagatactgtcaatttattcaacagcggcgagttccctagcactggcaatcatgatggctggtctatctttatggatgtgctccaatgggtcgttacaatgcagaatttgcatt
EPI2708524 atggagaacatagtacttcttcttgcaataattagccttgttaaaagtgatcagatttgcattggttaccatgcaaacaattcgacagagcaggttgacacgataatggaaaagaacgtcaccgttacacatgcccaagacatactggaaaaaacacacaacgggaagctctgtgatctaaatggggtgaagcctctgattttaaaggattgtagtgtagctggatggctcctcggaaacccaatgtgcgacgaattcatcagagtgccggaatggtcctacatagtggagcgggctaatccagctaatgacctctgttacccagggagcctcaatgactacgaagaactgaaacacctgttgagcagaataaatcactttgagaagattctgatcatccccaagagttcctggccaaatcatgaaacatcactaggggtgagcgcagcttgtccataccagggagcgccctcctttttcagaaatgtggtgtggcttatcaaaaagaacgatgcatacccaacaataaagataagctacaataataccaatcgggaagatcttttgatactgtgggggattcatcattccaacaatgcagaagagcagacaaatctctataaaaatccaaccacctacatttcagttggaacatcaactttaaaccagaggttggtaccaaaaatagctactagatcccaagtaaacgggcaacgtggaagaatggacttcttctggacaattttaaaaccagatgatgccatccatttcgagagtaatggaaatttcattgctccagaatatgcatacaaaattgtcaagaaaggggactcaacaattatgaaaagtggagtggaatatggccactgcaacaccaaatgtcaaaccccagtaggagcgataaattctagtatgccattccacaacatacatcctctcaccattggggaatgccccaaatacgtgaaatcaaacaagttggtccttgcgactgggctcagaaatagtcctctaagagaaaggagaagaaaaagaggcctgtttggggcgatagcagggtttatagagggaggatggcagggaatggttgatggttggtatgggtaccatcatagcaatgagcaggggagtgggtacgctgcagacaaagaatccacccaaaaggcaatagatggagttaccaataaggtcaactcaatcattgacaaaatgaacactcaatttgaggcagttggaagggagtttaataacttagaaaggaggatagagaatttgaacaagaaaatggaagacggattcctagatgtctggacctataatgctgaacttctagttctcatggaaaacgagaggactctagatttccatgattcaaatgtcaagaacctttacgacaaagtcagactacagcttagggataatgcaaaggagctgggtaatggctgtttcgaattctatcacaaatgcgataatgaatgtatggaaagtgtgagaaatgggacgtatgactaccctcagtattcagaagaagcaagattaaaaagagaagaaataagcggagtgaaattagaatcaataggaacttaccagatactgtcaatttattcaacagcggcgagttccctagcactggcaatcatgatggctggtctatctttatggatgtgctccaatgggtcgttacagtgcagaatttgcatt
EPI2747666 atggagaacatagtacttcttcttgcaataattagccttgttaaaagtgatcagatttgcattggttaccatgcaaacaattcgacagagcaggttgacacgataatggaaaagaacgtcaccgttacacatgcccaagacatactggaaaaaacacacaacgggaagctctgtgatctaaatggggtgaagcctctgattttaaaggattgtagtgtagctggatggctcctcggaaacccaatgtgcgacgaattcatcagagtgccggaatggtcctacatagtggagcgggctaatccagctaatgacctctgttacccagggagcctcaatgactacgaagaactgaaacacctgttgagcagaataaatcactttgagaagattctgatcatccccaagagttcctggccaaatcatgaaacatcactaggggtgagcgcagcttgtccataccagggagcgccctcctttttcagaaatgtggtgtggcttatcaaaaagaacgatgcatacccaacaataaagataagctacaataataccaatcgggaagatctcttgatactgtgggggattcatcattccaacaatgcagaagagcagacaaatctctataaaaacccaaccacctacatttcagttggaacatcaactttaaaccagaggttggtaccaaaaatagctactagatcccaagtaaacgggcaacgtggaagaatggacttcttctggacaattttaaaaccagatgatgccatccatttcgagagtaatggaaatttcattgctccagaatatgcatacaaaattgtcaagaaaggggactcaacaattatgaaaagtggagcggaatatggccactgcaacaccaaatgtcaaaccccagtaggagcgataaattctagtatgccattccacaacatacatcctctcaccattggggaatgccccaaatacgtgaaatcaaacaagttggtccttgcgactgggctcagaaatagtcctctaagagaaaggagaaggaaaagaggcctgtttggggcgatagcagggtttatagagggaggatggcagggaatggttgatggttggtatgggtaccatcatagcaatgagcaggggagtgggtacgctgcagacaaagaatccacccaaaaggcaatagatggagttaccaataaggtcaactcaatcattgacaaaatgaacactcaatttgaggcagttggaagggagtttaataacttagaaaggaggatagagaatttgaacaagaaaatggaagacggattcctagatgtctggacctataatgctgaacttctagttctcatggaaaacgagaggactctagatttccatgattcaaatgtcaagaacctttacgacaaagtcagactacagcttagggataatgcaaaggagctgggtaatggctgtttcgaattctatcacaaatgcgataatgaatgtatggaaagtgtgagaaatgggacgtatgactaccctcagtattcagaagaagcaagattaaaaagagaagaaataagcggagtgaaattagaatcaataggaaattaccagatactgtcaatttattcaacagcggcgagttccctagcactggcaatcatgatggctggtctatctttatggatgtgctccaatgggtcgttacagtgcagaatttgcatt
EPI2747674 atggaaaacatagtacttcttcttgcaataattagccttgttaaaagtgatcagatttgcattggttaccatgcaaacaattcaacagagcaggttgacacgataatggaaaagaacgtcaccgttacacatgcccaagacatactggaaaaagcacacaacgggaagctctgtgatctaaatggggtgaagcctctgattttaaaggattgtagtgtagctggatggctcctcggaaacccaatgtgcgacgaattcatcagagtgccggaatggtcctacatagtggagcgggctaatccagctaatgacctctgttacccagggagcctcaatgactacgaagaactgaaacacctgttgagcagaataaatcactttgagaagattctgatcatccccaagagttcctggccaaatcatgaaacatcactaggggtgagcgcagcttgtccataccagggagcgccctcctttttcagaaatgtggtgtggcttatcaaaaagaacgatgcatacccaacaataaagataagctacaataataccaatcgggaagatctcttgatactgtgggggattcatcattccaacaatgcagaagagcagacaaatctctataaaaatccaaccacctacatttcagttggaacatcaactttaaaccagaggttggtaccaaaaatagctactagatcccaagtaaacgggcaacgtggaagaatggacttcttctggacaattttaaaaccagatgatgccatccatttcgagagtaatgggaatttcattgctccagaatacgcatacaaaattgtcaagaaaggggactcaacaattatgaaaagtggagtggaatatggccactgcaacaccaaatgtcaaaccccagtaggagcgataaattctagtatgccattccacaacatacatcctctcaccattggggaatgccccaaatacgtgaaatcaaacaagttggtccttgcgactgggctcagaaatagtcctctaagagaaaggagaagaaaaagaggcctgtttggggcgatagcagggtttatagagggaggatggcagggaatggttgatggttggtatgggtaccatcatagcaatgagcaggggagtgggtacgctgcagacaaagaatccacccaaaaggcaatagatggagttaccaataaggtcaactcaatcattgacaaaatgaacactcaatttgaggcagttggaagggagtttaataacttagaaaggaggatagagaatttgaacaagaaaatggaagacggattcctagatgtctggacctataatgctgaacttctagttctcatggaaaacgagaggactctagatttccatgattcaaatgtcaagaacctttacgacaaagtcagactacagcttagggataatgcaaaggagctgggtaatggctgtttcgaattctatcacaaatgcgatgatgaatgtatggaaagtgtgagaaatgggacgtatgactaccctcagtattcagaagaagcaagattaaaaagagaagaaataagcggagtgaaattagaatcaataggaacttaccagatactgtcaatttattcaacagcggcgagttccctagcactggcaatcatgatggctggtctatctttatggatgtgctccaatgggtcgttacagtgcagaatttgcatt
EPI2747794 atggaaaacatagtacttcttcttgcaataattagccttgttaaaagtgatcagatttgcattggttaccatgcaaacaattcgacagagcaggttgacacgataatggaaaagaacgtcaccgttacacatgcccaagacatactggaaaaagcacacaatgggaagctctgtgatctaaatggggtgaagcctctgattttaaaggattgtagtgtagctggatggctcctcggaaacccaatgtgcgacgaattcatcagagtgccggaatggtcctacatagtggagcgggctaatccagctaatgacctctgttacccagggagcctcaatgactacgaagaactgaaacacctgttgagcagaataaatcactttgagaagattctgatcatccccaagagttcctggccaaatcatgaaacatcactaggggtgagcgcagcttgtccataccagggagcgccctcctttttcagaaatgtggtgtggcttatcaaaaagaacgatgcatacccaacaataaagataagctacaataataccaatcgggaagatctcttgatactgtgggggattcatcattccaacaatgcagaagagcagacaaatctctataaaaatccaaccacctacatttcagttggaacatcaactttaaaccagaggttggtaccaaaaatagctactagatcccaagtaaacgggcaacgtggaagaatggacttcttctggacaattttaaaaccagatgatgccatccatttcgagagtaatggaaatttcattgctccagaatatgcatacaaaattgtcaagaaaggggactcaacaattatgaaaagtggagtggaatatggccactgcaacaccaaatgtcaaaccccagtaggagcgataaattctagtatgccattccacaacatacatcctctcaccattggggaatgccccaaatacgtgaaatcaaacaagttggtccttgcgactgggctcagaaatagtcctctaagagaaaggagaagaaaaagaggcctgtttggggcgatagcagggtttatagagggaggatggcagggaatggttgatggttggtatgggtaccatcatagcaatgagcaggggagtgggtacgctgcagacaaagaatccacccaaaaggcaatagatggagttaccaataaggtcaactcaatcattgacaaaatgaacactcaatttgaggcagttggaagggagtttaataacttagaaaggaggatagagaatttgaacaagaaaatggaagacggattcctagatgtctggacctataatgctgaacttctagttctcatggaaaacgagaggactctagatttccatgattcaaatgtcaagaacctttacgacaaagtcagactacagcttagggataatgcaaaggagctgggtaatggctgtttcgaattctatcacaaatgcgatgatgaatgtatggaaagtgtgagaaatgggacgtatgactaccctcagtattcagaagaagcaagattaaaaagagaagaaataagcggagtgaaattagaatcaataggaacttaccagatactgtcaatttattcaacagcggcgagttccctagcactggcaatcatgatggctggtctatctttatggatgtgctccaatgggtcgttacagtgcagaatttgcatt
EPI2751013 atggaaaacatagtacttcttcttgcaataattagccttgttaaaagtgatcagatttgcattggttaccatgcaaacaattcgacagagcaggttgacacgataatggaaaagaacgtcaccgttacacatgcccaagacatactggaaaaagcacacaacgggaagctctgtgatctaaatggggtgaagcctctgattttaaaggattgtagtgtagctggatggctcctcggaaacccaatgtgcgacgaattcatcagagtgccggaatggtcctacatagtggagcgggctaatccagctaatgacctctgttacccagggagcctcaatgactacgaagaactgaaacacctgttgagcagaataaatcactttgagaagattctgatcatccccaagagttcctggccaaatcatgaaacatcactaggggtgagcgcagcttgtccataccagggagcgccctcctttttcagaaatgtggtgtggcttatcaaaaagaacgatgcatacccaacaataaagataagctacaataataccaatcgggaagatctcttgatactgtgggggattcatcattccaacaatgcagaagagcagacaaatctctataaaaatccaaccacctacatttcagttggaacatcaactttaaaccagaggttagtaccaaaaatagctactagatcccaagtaaacgggcaacgtggaagaatggacttcttctggacaattttaaaaccagatgatgccatccatttcgagagtaatggaaatttcattgctccagaatatgcatacaaaattgtcaagaaaggggactcaacaattatgaaaagtggagtggaatatggccactgcaacaccaaatgtcaaaccccagtaggagcgataaattctagtatgccattccacaacatacatcctctcaccattggggaatgccccaaatacgtgaaatcaaacaagttagtccttgcgactgggctcagaaatagtcctctaagagaaaggagaagaaaaagaggcctgtttggggcgatagcagggtttatagagggaggatggcagggaatggttgatggttggtatgggtaccatcatagcaatgagcagggaagtgggtacgctgcagacaaagaatccacccaaaaggcaatagatggagttaccaataaggtcaactcaatcattgacaaaatgaacactcaatttgaggcagttggaagggagtttaataacttagaaaggaggatagagaatttgaacaagaaaatggaagacggattcctagatgtctggacctataatgctgaacttctagttctcatggaaaacgagaggactctagatttccatgattcaaatgtcaagaacctttacgacaaagtcagactacagcttagggataatgcaaaggagctgggtaatggctgtttcgaattctatcacaaatgcgatgatgaatgtatggaaagtgtgagaaatgggacgtatgactaccctcagtattcagaagaagcaagattaaaaagagaagaaataagcggagtgaaattagaatcaataggaacttaccagatactgtcaatttattcaacagcggcgagttccctagcactggcaatcatgatggctggtctatctttatggatgtgctccaatgggtcgttacagtgcagaatttgcatt
EPI2751021 atggaaaacatagtacttcttcttgcaataattagccttgttaaaagtgatcagatttgcattggttaccatgcaaacaattcgacagagcaggttgacacgataatggaaaagaacgtcaccgttacacatgcccaagacatactggaaaaagcacacaacgggaagctctgtgatctaaatggggtgaagcctctgattttaaaggattgtagtgtagctggatggctcctcggaaacccaatgtgcgacgaattcatcagagtgccggaatggtcctacatagtggagcgggctaatccagctaatgacctctgttacccagggagcctcaatgactacgaagaactgaaacacctgttgagcagaataaatcactttgagaagattctgatcatccccaagagttcctggccaaatcatgaaacatcactaggggtgagcgcagcttgtccataccagggagcgccctcctttttcagaaatgtggtgtggcttatcaaaaagaacgatgcatacccaacaataaagataagctacaataataccaatcgggaagatctcttgatactgtgggggattcatcattccaacaatgcagaagagcagacaaatctctataaaaatccaaccacctacatttcagttggaacatcaactttaaaccagaggttagtaccaaaaatagctactagatcccaagtaaacgggcaacgtggaagaatggacttcttctggacaattttaaaaccagatgatgccatccatttcgagagtaatggaaatttcattgctccagaatatgcatacaaaattgtcaagaaaggggactcaacaattatgaaaagtggagtggaatatggccactgcaacaccaaatgtcaaaccccagtaggagcgataaattctagtatgccattccacaacatacatcctctcaccattggggaatgccccaaatacgtgaaatcaaacaagttagtccttgcgactgggctcagaaatagtcctctaagagaaaggagaagaaaaagaggcctgtttggggcgatagcagggtttatagagggaggatggcagggaatggttgatggttggtatgggtaccatcatagcaatgagcagggaagtgggtacgctgcagacaaagaatccacccaaaaggcaatagatggagttaccaataaggtcaactcaatcattgacaaaatgaacactcaatttgaggcagttggaagggagtttaataacttagaaaggaggatagagaatttgaacaagaaaatggaagacggattcctagatgtctggacctataatgctgaacttctagttctcatggaaaacgagaggactctagatttccatgattcaaatgtcaagaacctttacgacaaagtcagactacagcttagggataatgcaaaggagctgggtaatggctgtttcgaattctatcacaaatgcgatgatgaatgtatggaaagtgtgagaaatgggacgtatgactaccctcagtattcagaagaagcaagattaaaaagagaagaaataagcggagtgaaattagaatcaataggaacttaccagatactgtcaatttattcaacagcggcgagttccctagcactggcaatcatgatggctggtctatctttatggatgtgctccaatgggtcgttacagtgcagaatttgcatt
EPI2751052 atggagaacatagtacttcttcttgcaataattagccttgttaaaagtgatcagatttgcattggttaccatgcaaacaattcgacagagcaggttgacacgataatggaaaagaacgtcaccgttacacatgcccaagacatactggaaaaaacacacaacgggaagctctgtgatctaaatggggtgaagcctctgattttaaaggattgtagtgtagctggatggctcctcggaaacccaatgtgcgacgaattcatcagagtgccggaatggtcctacatagtggagcgggctaatccagctaatgacctctgttacccagggagcctcaatgactacgaagaactgaaacacctgttgagcagaataaatcactttgagaagattctgatcatccccaagagttcctggccaaatcatgaaacatcactaggggtgagcgcagcttgtccataccagggagcgccctcctttttcagaaatgtggtgtggcttatcaaaaagaacgatgcatacccaacaataaagataagctacaataataccaatcgggaagatctcttgatactgtgggggattcatcattccaacaatgcagaagagcagacaaatctctataaaaacccaaccacctacatttcagttggaacatcaactttaaaccagaggttggtaccaaaaatagctactagatcccaagtaaacgggcaacgtggaagaatggacttcttctggacaattttaaaaccagatgatgccatccatttcgagagtaatggaaatttcattgctccagaatatgcatacaaaattgtcaagaaaggggactcaacaattatgaaaagtggagtggaatatggccactgcaacaccaaatgtcaaaccccagtaggagcgataaattctagtatgccattccacaacatacatcctctcaccattggggaatgccccaaatacgtgaaatcaaacaagttggtccttgcgactgggctcagaaatagtcctctaagagaaaggagaagaaaaagaggcctgtttggggcgatagcagggtttatagagggaggatggcagggaatggttgatggttggtatgggtaccatcatagcaatgagcaggggagtgggtacgctgcagacaaagaatccacccaaaaggcaatagatggagttaccaataaggtcaactcaatcattgacaaaatgaacactcaatttgaggcagttggaagggagtttaataacttagaaaggaggatagagaatttgaacaagaaaatggaagacggattcctagatgtctggacctataatgctgaacttctagttctcatggaaaacgagaggactctagatttccatgattcaaatgtcaagaacctttacgacaaagtcagactacagcttagggataatgcaaaggagctgggtaatggctgtttcgaattctatcacaaatgtgataatgaatgtatggaaagtgtgagaaatgggacgtatgactaccctcagtattcagaagaagcaagattaaaaagagaagaaataagcggagtgaaattagaatcaataggaacttaccagatactgtcaatttattcaacagcggcgagttccctagcactggcaatcatgatggctggtctatctttatggatgtgctccaatgggtcgttacagtgcagaatttgcatt
EPI2751340 atggagaacatagtacttcttcttgcaataattagccttgttaaaagtgatcagatttgcattggttaccatgcaaacaattcgacagagcaggttgacacgataatggaaaagaacgtcaccgttacacatgcccaagacatactggaaaaaacacacaacgggaagctctgtgatctaaatggggtgaagcctctgattttaaaggattgtagtgtagctggatggctcctcggaaacccaatgtgcgacgaattcatcagagtgccggaatggtcctacatagtggagcgggctaatccagctaatgacctctgttacccagggagcctcaatgactacgaagaactgaaacacctgttgagcagaataaatcactttgagaagattctgatcatccccaagagttcctggccaaatcatgaaacatcactaggggtgagcgcagcttgtccataccagggagcgccctcctttttcagaaatgtggtgtggcttatcaaaaagaacgatgcatacccaacaataaagataagctacaataataccaatcgggaagatctcttgatactgtgggggattcatcattccaacaatgcagaagagcagacaaatctctataaaaacccaaccacctacatttcagttggaacatcaactttaaaccagaggttggtaccaaaaatagctactagatcccaagtaaacgggcaacgtggaagaatggacttcttctggacaattttaaaaccagatgatgccatccatttcgagagtaatggaaatttcattgctccagaatatgcatacaaaattgtcaagaaaggggactcaacaattatgaaaagtggagcggaatatggccactgcaacaccaaatgtcaaaccccagtaggagcgataaattctagtatgccattccacaacatacatcctctcaccattggggaatgccccaaatacgtgaaatcaaacaagttggtccttgcgactgggctcagaaatagtcctctaagagaaaggagaaggaaaagaggcctgtttggggcgatagcagggtttatagagggaggatggcagggaatggttgatggttggtatgggtaccatcatagcaatgagcaggggagtgggtacgctgcagacaaagaatccacccaaaaggcaatagatggagttaccaataaggtcaactcaatcattgacaaaatgaacactcaatttgaggcagttggaagggagtttaataacttagaaaggaggatagagaatttgaacaagaaaatggaagacggattcctagatgtctggacctataatgctgaacttctagttctcatggaaaacgagaggactctagatttccatgattcaaatgtcaagaacctttacgacaaagtcagactacagcttagggataatgcaaaggagctgggtaatggctgtttcgaattctatcacaaatgcgataatgaatgtatggaaagtgtgagaaatgggacgtatgactaccctcagtattcagaagaagcaagattaaaaagagaagaaataagcggagtgaaattagaatcaataggaaattaccagatactgtcaatttattcaacagcggcgagttccctagcactggcaatcatgatggctggtctatctttatggatgtgctccaatgggtcgttacagtgcagaatttgcatt
EPI2751348 atggagaacatagtacttcttcttgcaataattagccttgttaaaagtgatcagatttgcattggttaccatgcaaacaattcgacagagcaggttgacacgataatggaaaagaacgtcaccgttacacatgcccaagacatactggaaaaaacacacaacgggaagctctgtgatctaaatggggtgaagcctctgattttaaaggattgtagtgtagctggatggctcctcggaaacccaatgtgcgacgaattcatcagagtrccggaatggtcctacatagtggagcgggctaatccagctaatgacctctgttacccagggagcctcaatgactacgaagaactgaaacacctgttgagcagaataaatcactttgagaagattctgatcatccccaagagttcctggccaaatcatgaaacatcactaggggtgagcgcagcttgtccataccagggagcgccctcctttttcagaaatgtggtgtggcttatcaaaaagaacgatgcatacccaacaataaagataagctacaataataccaatcgggaagatctcttgatactgtgggggattcatcattccaacaatgcagaagagcagacaaatctctataaaaacccaaccacctacatttcagttggaacatcaactttaaaccagaggttggtaccaaaaatagctactagatcccaagtaaacgggcaacgtggaagaatggacttcttctggacaattttaaaaccagatgatgccatccatttcgagagtaatggaaatttcattgctccagaatatgcatacaaaattgtcaagaaaggggactcaacaattatgaaaagtggagcggaatatggccactgcaacaccaaatgtcaaaccccagtaggagcgataaattctagtatgccattccacaacatacatcctctcaccattggggaatgccccaaatacgtgaaatcaaacaagttggtccttgcgactgggctcagaaatagtcctctaagagaaaggagaaggaaaagaggcctgtttggggcgatagcagggtttatagagggaggatggcagggaatggttgatggttggtatgggtaccatcatagcaatgagcaggggagtgggtactctgcagacaaagaatccacccaaaaggcaatagatggagttaccaataaggtcaactcaatcattgacaaaatgaacactcaatttgaggcagttggaagggagtttaataacttagaaaggaggatagagaatttgaacaagaaaatggaagacggattcctagatgtctggacctataatgctgaacttctagttctcatggaaaacgagaggactctagatttccatgattcaaatgtcaagaacctttacgacaaagtcagactacagcttagggataatgcaaaggagctgggtaatggctgtttcgaattctatcacaaatgcgataatgaatgtatggaaagtgtgagaaatgggacgtatgactaccctcagtattcagaagaagcaagattaaaaagagaagaaataagcggagtgaaattagaatcaataggaaattaccagatactgtcaatttattcaacagcggcgagttccctagcactggcaatcatgatggctggtctatctttatggatgtgctccaatgggtcgttacagtgcagaatttgcatt
EPI2751356 atggagaacatagtacttcttcttgcaataattagccttgttaaaagtgatcagatttgcattggttaccatgcaaacaattcgacagagcaggttgacacgataatggaaaagaacgtcaccgttacacatgcccaagacatactggaaaaaacacacaacgggaagctctgtgatctaaatggggtgaagcctctgattttaaaggattgtagtgtagctggatggctcctcggaaacccaatgtgcgacgaattcatcagagtgccggaatggtcctacatagtggagcgggctaatccagctaatgacctctgttacccagggagcctcaatgactacgaagaactgaaacacctgttgagcagaataaatcactttgagaagattctgatcatccccaagagttcctggccaaatcatgaaacatcactaggggtgagcgcagcttgtccataccagggagcgccctcctttttcagaaatgtggtgtggcttatcaaaaagaacgatgcatacccaacaataaagataagctacaataataccaatcgggaagatctcttgatactgtgggggattcatcattccaacaatgcagaagagcagacaaatctctataaaaacccaaccacctacatttcagttggaacatcaactttaaaccagaggttggtaccaaaaatagctactagatcccaagtaaacgggcaacgtggaagaatggacttcttctggacaattttaaaaccagatgatgccatccatttcgagagtaatggaaatttcattgctccagaatatgcatacaaaattgtcaagaaaggggactcaacaattatgaaaagtggagcggaatatggccactgcaacaccaaatgtcaaaccccagtaggagcgataaattctagtatgccattccacaacatacatcctctcaccattggggaatgccccaaatacgtgaaatcaaacaagttggtccttgcgactgggctcagaaatagtcctctaagagaaaggagaaggaaaagaggcctgtttggggcgatagcagggtttatagagggaggatggcagggaatggttgatggttggtatgggtaccatcatagcaatgagcaggggagtgggtacgctgcagacaaagaatccacccaaaaggcaatagatggagttaccaataaggtcaactcaatcattgacaaaatgaacactcaatttgaggcagttggaagggagtttaataacttagaaaggaggatagagaatttgaacaagaaaatggaagacggattcctagatgtctggacctataatgctgaacttctagttctcatggaaaacgagaggactctagatttccatgattcaaatgtcaagaacctttacgacaaagtcagactacagcttagggataatgcaaaggagctgggtaatggctgtttcgaattctatcacaaatgcgataatgaatgtatggaaagtgtgagaaatgggacgtatgactaccctcagtattcagaagaagcaagattaaaaagagaagaaataagcggagtgaaattagaatcaataggaaattaccagatactgtcaatttattcaacagcggcgagttccctagcactggcaatcatgatggctggtctatctttatggatgtgctccaatgggtcgttacagtgcagaatttgcatt
EPI2751364 atggaaaacatagtacttcttcttgcaataattagccttgttaaaagtgatcagatttgcattggttaccatgcaaacaattcaacagagcaggttgacacgataatggaaaagaacgtcaccgttacacatgcccaagacatactggaaaaagcacacaacgggaagctctgtgatctaaatggggtgaagcctctgattttaaaggattgtagtgtagctggatggctcctcggaaacccaatgtgcgacgaattcatcagagtgccggaatggtcctacatagtggagcgggctaatccagctaatgacctctgttacccagggagcctcaatgactacgaagaactgaaacacctgttgagcagaataaatcactttgagaagattctgatcatccccaagagttcctggccaaatcatgaaacatcactaggggtgagcgcagcttgtccataccagggagcgccctcctttttcagaaatgtggtgtggcttatcaaaaagaacgatgcatacccaacaataaagataagctacaataataccaatcgggaagatctcttgatactgtgggggattcatcattccaacaatgcagaagagcagacaaatctctataaaaatccaaccacctacatttcagttggaacatcaactttaaaccagaggttggtaccaaaaatagctactagatcccaagtaaacgggcaacgtggaagaatggacttcttctggacaattttaaaaccagatgatgccatccatttcgagagtaatggaaatttcattgctccagaatacgcatacaaaattgtcaagaaaggggactcaacaattatgaaaagtggagtggaatatggccactgcaacaccaaatgtcaaaccccagtaggagcgataaattctagtatgccattccacaacatacatcctctcaccattggggaatgccccaaatacgtgaaatcaaacaagttggtccttgcgactgggctcagaaatagtcctctaagagaaaggagaataaaaagaggcctgtttggggcgatagcagggtttatagagggaggatggcagggaatggttgatggttggtatgggtaccatcatagcaatgagcaggggagtgggtacgctgcagacaaagaatccacccaaaaggcaatagatggagttaccaataaggtcaactcaatcattgacaaaatgaacactcaatttgaggcagttggaagggagtttaataacttagaaaggaggatagagaatttgaacaagaaaatggaagacggattcctagatgtctggacctataatgctgaacttctagttctcatggaaaacgagaggactctagatttccatgattcaaatgtcaagaacctttacgacaaagtcagactacagcttagggataatgcaaaggagctgggtaatggctgtttcgaattctatcacaaatgcgatgatgaatgtatggaaagtgtgagaaatgggacgtatgactaccctcagtattcagaagaagcaagattaaaaagagaagaaataagcggagtgaaattagaatcaataggaacttaccagatactgtcaatttattcaacagcggcgagttccctagcactggcaatcatgatggctggtctatctttatggatgtgctccaatgggtcgttacagtgcagaatttgcatt
EPI2751372 atggaaaacatagtacttcttcttgcaataattagccttgttaaaagtgatcagatttgcattggttaccatgcaaacaattcaacagagcaggttgacacgataatggaaaagaacgtcaccgttacacatgcccaagacatactggaaaaagcacacaacgggaagctctgtgatctaaatggggtgaagcctctgattttaaaggattgtagtgtagctggatggctcctcggaaacccaatgtgcgacgaattcatcagagtgccggaatggtcctacatagtggagcgggctaatccagctaatgacctctgttacccagggagcctcaatgactacgaagaactgaaacacctgttgagcagaataaatcactttgagaagattctgatcatccccaagagttcctggccaaatcatgaaacatcactaggggtgagcgcagcttgtccataccagggagcgccctcctttttcagaaatgtggtgtggcttatcaaaaagaacgatgcatacccaacaataaagataagctacaataataccaatcgggaagatctcttgatactgtgggggattcatcattccaacaatgcagaagagcagacaaatctctataaaaatccaaccacctacatttcagttggaacatcaactttaaaccagaggttggtaccaaaaatagctactagatcccaagtaaacgggcaacgtggaagaatggacttcttctggacaattttaaaaccagatgatgccatccatttcgagagtaatggaaatttcattgctccagaatacgcatacaaaattgtcaagaaaggggactcaacaattatgaaaagtggagtggaatatggccactgcaacaccaaatgtcaaaccccagtaggagcgataaattctagtatgccattccacaacatacatcctctcaccattggggaatgccccaaatacgtgaaatcaaacaagttggtccttgcgactgggctcagaaatagtcctctaagagaaaggagaataaaaagaggcctgtttggggcgatagcagggtttatagagggaggatggcagggaatggttgatggttggtatgggtaccatcatagcaatgagcaggggagtgggtacgctgcagacaaagaatccacccaaaaggcaatagatggagttaccaataaggtcaactcaatcattgacaaaatgaacactcaatttgaggcagttggaagggagtttaataacttagaaaggaggatagagaatttgaacaagaaaatggaagacggattcctagatgtctggacctataatgctgaacttctagttctcatggaaaacgagaggactctagatttccatgattcaaatgtcaagaacctttacgacaaagtcagactacagcttagggataatgcaaaggagctgggtaatggctgtttcgaattctatcacaaatgcgatgatgaatgtatggaaagtgtgagaaatgggacgtatgactaccctcagtattcagaagaagcaagattaaaaagagaagaaataagcggagtgaaattagaatcaataggaacttaccagatactgtcaatttattcaacagcggcgagttccctagcactggcaatcatgatggctggtctatctttatggatgtgctccaatgggtcgttacagtgcagaatttgcatt
EPI2751380 atggaaaacatagtacttcttcttgcaataattagccttgttaaaagtgatcagatttgcattggttaccatgcaaacaattcaacagagcaggttgacacgataatggaaaagaacgtcaccgttacacatgcccaagacatactggaaaaagcacacaacgggaagctctgtgatctaaatggggtgaagcctctgattttaaaggattgtagtgtagctggatggctcctcggaaacccaatgtgcgacgaattcatcagagtgccggaatggtcctacatagtggagcgggctaatccagctaatgacctctgttacccagggagcctcaatgactacgaagaactgaaacacctgttgagcagaataaatcactttgagaagattctgatcatccccaagagttcctggccaaatcatgaaacatcactaggggtgagcgcagcttgtccataccagggagcgccctcctttttcagaaatgtggtgtggcttatcaaaaagaacgatgcatacccaacaataaagataagctacaataataccaatcgggaagatctcttgatactgtgggggattcatcattccaacaatgcagaagagcagacaaatctctataaaaatccaaccacctacatttcagttggaacatcaactttaaaccagaggttggtaccaaaaatagctactagatcccaagtaaacgggcaacgtggaagaatggacttcttctggacaattttaaaaccagatgatgccatccatttcgagagtaatggaaatttcattgctccagaatacgcatacaaaattgtcaagaaaggggactcaacaattatgaaaagtggagtggaatatggccactgcaacaccaaatgtcaaaccccagtaggagcgataaattctagtatgccattccacaacatacatcctctcaccattggggaatgccccaaatacgtgaaatcaaacaagttggtccttgcgactgggctcagaaatagtcctctaagagaaaggagaataaaaagaggcctgtttggggcgatagcagggtttatagagggaggatggcagggaatggttgatggttggtatgggtaccatcatagcaatgagcaggggagtgggtacgctgcagacaaagaatccacccaaaaggcaatagatggagttaccaataaggtcaactcaatcattgacaaaatgaacactcaatttgaggcagttggaagggagtttaataacttagaaaggaggatagagaatttgaacaagaaaatggaagacggattcctagatgtctggacctataatgctgaacttctagttctcatggaaaacgagaggactctagatttccatgattcaaatgtcaagaacctttacgacaaagtcagactacagcttagggataatgcaaaggagctgggtaatggctgtttcgaattctatcacaaatgcgatgatgaatgtatggaaagtgtgagaaatgggacgtatgactaccctcagtattcagaagaagcaagattaaaaagagaagaaataagcggagtgaaattagaatcaataggaacttaccagatactgtcaatttattcaacagcggcgagttccctagcactggcaatcatgatggctggtctatctttatggatgtgctccaatgggtcgttacagtgcagaatttgcatt
EPI2751492 atggagaacatagtacttcttcttgcaataattagccttgttaaaagtgatcagatttgcattggttaccatgcaaacaattcgacagagcaggttgacacgataatggaaaagaacgtcaccgttacacatgcccaagacatactggaaaaaacacacaacgggaagctctgtgatctaaatggggtgaagcctctgattttaaaggattgtagtgtagctggatggctcctcggaaacccaatgtgcgacgaattcatcagagtgccggaatggtcctacatagtggagcgggctaatccagctaatgacctctgttacccagggagcctcaatgactacgaagaactgaaacacctgttgagcagaataaatcactttgagaagattctgatcatccccaagagttcctggccaaatcatgaaacatcactaggggtgagcgcagcttgtccataccagggagcgccctcctttttcagaaatgtggtgtggcttatcaagaagaacgatgcatacccaacaataaagataagctacaataataccaatcgggaagatctcttgatactgtgggggattcatcattccaacaatgcagaagagcagacaaatctctataaaaacccaaccacctacatttcagttggaacatcaactttaaaccagaggttggtaccaaaaatagctactagatcccaagtaaacgggcaacgtggaagaatggacttcttctggacaattttaaaaccagatgatgccatccatttcgagagtaatggaaatttcattgctccagaatatgcatacaaaattgtcaagaaaggggactcaacaattatgaaaagtggagtggaatatggccactgcaacaccaaatgtcaaaccccagtaggagcgataaattctagtatgccattccacaacatacatcctctcaccattggggaatgccccaaatacgtgaaatcaaacaagttggtccttgcgactgggctcagaaatagtcctctaagagaaaggagaagaaaaagaggcctgtttggggcgatagcagggtttatagagggaggatggcagggaatggttgatggttggtatgggtaccaccatagcaatgagcaggggagtgggtacgctgcagacaaagaatccacccaaaaggcaatagatggagttaccaataaggtcaactcaatcattgacaaaatgaacactcaatttgaggcagttggaagggagtttaataacttggaaaggaggatagagaatttgaacaagaaaatggaagacggattcctagatgtctggacctataatgctgaacttctagttctcatggaaaacgagaggactctagatttccatgattcaaatgtcaagaacctttacgacaaagtcagactacagcttagggataatgcaaaggagctgggtaatggctgtttcgaattctatcacaaatgcgataatgaatgtatggaaagtgtgagaaatgggacgtatgactaccctcagtattcagaagaagcaagattaaaaagagaagaaataagcggagtgaaattagaatcaataggaacttaccagatactgtcaatttattcaacagcggcgagttccctagcactggcaatcatgatggctggtctatctttatggatgtgctccaatgggtcgttacagtgcagaatttgcatt
EPI2751500 atggaaaacatagtacctcttcttgcaataattagccttgttaaaagtgatcagatttgcataggttaccatgcaaacaattcgacagagcaggttgacacgataatggaaaagaacgtcaccgttacacatgcccaagacatactggaaaaagcacacaacgggaagctctgtgatctaaatggggtgaagcctctgattttaaaggattgtagtgtagctggatggctcctcggaaacccaatgtgcgacgaattcatcagagtgccggaatggtcctacatagtggagcgggctaatccagctaatgacctctgttacccagggagcctcaatgactacgaagaactgaaacacctgttgagcagaataaatcactttgagaagattttgatcatccccaagagttcctggccaaaccatgaaacatcactaggggtgagcgcagcttgtccataccagggagcaccctcctttttcagaaatgtggtgtggcttatcaaaaagaacgatgcatacccaacaataaagataagctacaataataccaatcgggaagatctcttgatactgtgggggattcatcattccaacaatgcagaagagcagacaaatctctataaaaatccaaccacctacatttcagttggaacatcaactttaaaccagaggttggtaccaaaaatagctactagatcccaagtaaacgggcaacgtggaagaatggacttcttctggacaattttaaaaccagatgatgccattcatttcgagagtaatggaaatttcattgctccagaatatgcatacaaaattgtcaagaaaggggactcaacaattatgaaaagtggagtggaatatggccactgcaacaccaaatgtcaaaccccagtaggagcgataaattctagtatgccattccacaacatacatcctctcaccattggggaatgccccaaatacgtgaaatcaaacaagttggtccttgcgactgggctcagaaatagtcctctaagagaaaggagaagaaaaagaggcctgtttggggcgatagcagggtttatagagggaggatggcagggaatggttgatggttggtatgggtaccatcatagcaatgagcaggggagtgggtacgctgcagacaaagaatccacccaaaaggcaatagatggagttaccaataaggtcaactcaatcattgacaaaatgaacactcaatttgaggcagttggaagggagtttaataacttagaaaggaggatagagaatttgaacaagaaaatggaagacggattcctagatgtctggacctataatgctgaacttctagttctcatggaaaacgagaggactctagatttccatgattcaaatgtcaagaacctttacgacaaagtcagactacagcttagggataatgcaaaggagctgggtaatggctgtttcgaattctatcacaaatgcgatgatgaatgtatggaaagcgtgagaaatgggacgtatgactaccctcagtattcagaagaagcaagattaaaaagagaagaaataagcggagtgaaattagaatcaataggaacttaccagataatgtcaatttattcaacagcggcgagttccctagcactggcaatcatgatggctggtctatctttatggatgtgctccaatgggtcgttacagtgcagaatttgcatt
EPI2751508 atggaaaacatagtacctcttcttgcaataattagccttgttaaaagtgatcagatttgcataggttaccatgcaaacaattcgacagagcaggttgacacgataatggaaaagaacgtcaccgttacacatgcccaagacatactggaaaaagcacacaacgggaagctctgtgatctaaatggggtgaagcctctgattttaaaggattgtagtgtagctggatggctcctcggaaacccaatgtgcgacgaattcatcagagtgccggaatggtcctacatagtggagcgggctaatccagctaatgacctctgttacccagggagcctcaatgactacgaagaactgaaacacctgttgagcagaataaatcactttgagaagattttgatcatccccaagagttcctggccaaaccatgaaacatcactaggggtgagcgcagcttgtccataccagggagcaccctcctttttcagaaatgtggtgtggcttatcaaaaagaacgatgcatacccaacaataaagataagctacaataataccaatcgggaagatctcttgatactgtgggggattcatcattccaacaatgcagaagagcagacaaatctctataaaaatccaaccacctacatttcagttggaacatcaactttaaaccagaggttggtaccaaaaatagctactagatcccaagtaaacgggcaacgtggaagaatggacttcttctggacaattttaaaaccagatgatgccattcatttcgagagtaatggaaatttcattgctccagaatatgcatacaaaattgtcaagaaaggggactcaacaattatgaaaagtggagtggaatatggccactgcaacaccaaatgtcaaaccccagtaggagcgataaattctagtatgccattccacaacatacatcctctcaccattggggaatgccccaaatacgtgaaatcaaacaagttggtccttgcgactgggctcagaaatagtcctctaagagaaaggagaagaaaaagaggcctgtttggggcgatagcagggtttatagagggaggatggcagggaatggttgatggttggtatgggtaccatcatagcaatgagcaggggagtgggtacgctgcagacaaagaatccacccaaaaggcaatagatggagttaccaataaggtcaactcaatcattgacaaaatgaacactcaatttgaggcagttggaagggagtttaataacttagaaaggaggatagagaatttgaacaagaaaatggaagacggattcctagatgtctggacctataatgctgaacttctagttctcatggaaaacgagaggactctagatttccatgattcaaatgtcaagaacctttacgacaaagtcagactacagcttagggataatgcaaaggagctgggtaatggctgtttcgaattctatcacaaatgcgatgatgaatgtatggaaagcgtgagaaatgggacgtatgactaccctcagtattcagaagaagcaagattaaaaagagaagaaataagcggagtgaaattagaatcaataggaacttaccagataatgtcaatttattcaacagcggcgagttccctagcactggcaatcatgatggctggtctatctttatggatgtgctccaatgggtcgttacagtgcagaatttgcatt
EPI2751548 atggaaaacatagtacttcttcttgcaataattagccttgttaaaagtgatcagatttgcattggttaccatgcaaacaattcgacagagcaggttgacacgataatggaaaagaacgtcaccgttacacatgcccaagacatactggaaaaagcacacaatgggaagctctgtgatctaaatggggtgaagcctctgattttaaaggattgtagtgtagctggatggctcctcggaaacccaatgtgcgacgaattcatcagagtgccggaatggtcctacatagtggagcgggctaatccagctaatgacctctgttacccagggagcctcaatgactacgaagaactgaaacacctgttgagcagaataaatcactttgagaagattctgatcatccccaagagttcctggccaaatcatgaaacatcactaggggtgagcgcagcttgtccataccagggagcgccctcctttttcagaaatgtggtgtggcttatcaaaaagaacgatgcatacccaacaataaagataagctacaataataccaatcgggaagatctcttgatactgtgggggattcatcattccaacaatgcagaagagcagacaaatctctataaaaatccaaccacctacatttcagttggaacatcaactttaaaccagaggttgataccaaaaatagctactagatcccaagtaaacgggcaacgtggaagaatggacttcttctggacaattttaaaaccagatgatgccatccatttcgagagtaatggaaatttcattgctccagaatatgcatacaaaattgtcaagaaaggggactcaacaattatgaaaagtggagtggaatatggccactgcaacaccaaatgtcaaaccccagtaggagcgataaattctagtatgccattccacaacatacatcctctcaccattggggaatgccccaaatacgtgaaatcaaacaagttggtccttgcgactgggctcagaaatagtcctctaagagaaaggagaagaaaaagaggcctgtttggggcgatagcagggtttatagagggaggatggcagggaatggttgatggttggtatgggtaccatcatagcaatgagcaggggagtgggtacgctgcagacaaagaatccacccaaaaggcaatagatggagttaccaataaggtcaactcaatcattgacaaaatgaacactcaatttgaggcagttggaagggagtttaataacttagaaaggaggatagagaatttgaacaagaaaatggaagacggattcctagatgtctggacctataatgctgaacttctagttctcatggaaaacgagaggactctagatttccatgattcaaatgtcaagaacctttacgacaaagtcagactacagcttagggataatgcaaaggagctgggtaatggctgtttcgaattctatcacaaatgcgatgatgaatgtatggaaagtgtgagaaatgggacgtatgactaccctcagtattcagaagaagcaagattaaaaagagaagaaataagcggagtgaaattagaatcaataggaacttaccagatactgtcaatttattcaacagcggcgagttccctagcactggcaatcatgatggctggtctatctttatggatgtgctccaatgggtcgttacagtgcagaatttgcatt
EPI2751828 atggaaaacatagtacttcttcttgcaataattagccttgttaaaagtgatcagatttgcattggttaccatgcaaacaattcgacagagcaggttgacacgataatggaaaagaacgtcaccgttacacatgcccaagacatactggaaaaagcacacaacgggaagctctgtgatctaaatggggtgaagcctctgattttaaaggattgtagtgtagctggatggctcctcggaaacccaatgtgcgacgaattcatcagagtgccggaatggtcctacatagtggagcgggctaatccagctaatgacctctgttacccagggagcctcaatgactacgaagaactgaaacacctgttgagcagaataaatcactttgagaagattctgatcatccccaagagttcctggccaaatcatgaaacatcactaggggtgagcgcagcttgtccataccagggagcgccctcctttttcagaaatgtggtgtggcttatcaaaaagaacgatgcatacccaacaataaagataagctacaataataccaatcgggaagatctcttgatactgtgggggattcatcattccaacaatgcagaagagcagacaaatctctataaaaatccaaccacctacatttcagttggaacatcaactttaaaccagaggttggtaccaaaaatagctactagatcccaagtaaatgggcaacgtggaagaatggacttcttctggacaattttaaaaccagatgatgccatccatttcgagagtaatggaaatttcattgctccagaatatgcatacaaaattgtcaagaaaggggactcaacaattatgaaaagtggagtggaatatggccactgcaacaccaaatgtcaaaccccagtaggagcgataaattctagtatgccattccacaacatacatcctctcaccattggggaatgccccaaatacgtgaaatcaaacaagttggtccttgcgactgggctcagaaatagtcctctaagagaaaggagaagaaaaagaggcctgtttggggcgatagcagggttcatagagggaggatggcagggaatggttgatggttggtatgggtaccatcatagcaatgagcaggggagtgggtacgctgcagacaaagaatccacccaaaaggcaatagatggagttaccaataaggtcaactcaatcattgacaaaatgaacactcaatttgaggcagttggaagggagtttaacaacttagaaaggaggatagagaatttgaacaagaaaatggaagacggattcctagatgtctggacctataatgccgaacttctagttctcatggaaaacgagaggactctagatttccatgattcaaatgtcaagaacctttacgacaaagtcagactacagcttagggataatgcaaaggagctgggtaatggctgtttcgaattctatcacaaatgcgatgatgaatgtatggaaagtgtgagaaatgggacgtatgactaccctcagtattcagaagaagcaagattaaaaagagaagaaataagcggagtgaaattagaatcaataggaacttaccagatactgtcaatttattcaacagcggcgagttccctagcactggcaatcatgatggctggtctatctttatggatgtgctccaatgggtcgttacagtgcagaatttgcatt
EPI2751836 atggaaaacatagtacttcttcttgcaataattagccttgttaaaagtgatcagatttgcattggttaccatgcaaacaattcgacagagcaggttgacacgataatggaaaagaacgtcaccgttacacatgcccaagacatactggaaaaagcacacaacgggaagctctgtgatctaaatggggtgaagcctctgattttaaaggattgtagtgtagctggatggctcctcggaaacccaatgtgcgacgaattcatcagagtgccggaatggtcctacatagtggagcgggctaatccagctaatgacctctgttacccagggagcctcaatgactacgaagaactgaaacacctgttgagcagaataaatcactttgagaagattctgatcatccccaagagttcctggccaaatcatgaaacatcactaggggtgagcgcagcttgtccataccagggagcgccctcctttttcagaaatgtggtgtggcttatcaaaaagaacgatgcatacccaacaataaagataagctacaataataccaatcgggaagatctcttgatactgtgggggattcatcattccaacaatgcagaagagcagacaaatctctataaaaatccaaccacctacatttcagttggaacatcaactttaaaccagaggttggtaccaaaaatagctactagatcccaagtaaatgggcaacgtggaagaatggacttcttctggacaattttaaaaccagatgatgccatccatttcgagagtaatggaaatttcattgctccagaatatgcatacaaaattgtcaagaaaggggactcaacaattatgaaaagtggagtggaatatggccactgcaacaccaaatgtcaaaccccagtaggagcgataaattctagtatgccattccacaacatacatcctctcaccattggggaatgccccaaatacgtgaaatcaaacaagttggtccttgcgactgggctcagaaatagtcctctaagagaaaggagaagaaaaagaggcctgtttggggcgatagcagggttcatagagggaggatggcagggaatggttgatggttggtatgggtaccatcatagcaatgagcaggggagtgggtacgctgcagacaaagaatccacccaaaaggcaatagatggagttaccaataaggtcaactcaatcattgacaaaatgaacactcaatttgaggcagttggaagggagtttaacaacttagaaaggaggatagagaatttgaacaagaaaatggaagacggattcctagatgtctggacctataatgccgaacttctagttctcatggaaaacgagaggactctagatttccatgattcaaatgtcaagaacctttacgacaaagtcagactacagcttagggataatgcaaaggagctgggtaatggctgtttcgaattctatcacaaatgcgatgatgaatgtatggaaagtgtgagaaatgggacgtatgactaccctcagtattcagaagaagcaagattaaaaagagaagaaataagcggagtgaaattagaatcaataggaacttaccagatactgtcaatttattcaacagcggcgagttccctagcactggcaatcatgatggctggtctatctttatggatgtgctccaatgggtcgttacagtgcagaatttgcatt
EPI2754240 atggaaaacatagtacttcttcttgcaataattagccttgttaaaagtgatcagatttgcattggttaccatgcaaacaattcgacagagcaggttgacacgataatggaaaagaacgtcaccgttacacatgcccaagacatactggaaaaagcacacaacgggaagctctgtgatctaaatggggtgaagcctctgattttaaaggattgtagtgtagctggatggctcctcggaaacccaatgtgcgacgaattcatcagagtgccggaatggtcctacatagtggagcgggctaatccagctaatgacctctgttacccagggagcctcaatgactacgaagaactgaaacacctgttgagcagaataaatcactttgagaagattctgatcatccccaagagttcctggccaaatcatgaaacatcactaggggtgagcgcagcttgtccataccagggagcgccctcctttttcagaaatgtggtgtggcttatcaaaaagaacgatgcatacccaacaataaagataagctacaataataccaatcgggaagatctcttgatactgtgggggattcatcattccaacaatgcagaagagcagacaaatctctataaaaatccaaccacctacatttcagttggaacatcaactttaaaccagaggttggtaccaaaaatagctactagatcccaagtaaacgggcaacgtggaaggatggacttcttctggacaattttaaaaccagatgatgccatccatttcgagagtaatggaaatttcattgctccagaatatgcatacaaaattgtcaagaaaggggactcaacaattatgaaaagtggagtggaatatggccactgcaacaccaaatgtcaaaccccagtaggagcgataaattctagtatgccattccacaacatacatcctctcaccattggggaatgccccaaatacgtgaaatcaaacaagttggtccttgcgactgggctcagaaatagtcctctaagagaaaggagaagaaaaagaggcctgtttggggcgatagcagggtttatagagggaggatggcagggaatggttgatggttggtatgggtaccatcatagcaatgagcaggggagtgggtacgctgcagacaaagaatccacccaaaaggcaatagatggagttaccaataaggtcaactcaatcattgacaaaatgaacactcaatttgaggcagttggaagggagtttaataacttagaaaggaggatagagaatttgaacaagaaaatggaagacggattcctagatgtctggacctataatgctgaacttctagttctcatggaaaacgagaggactctagatttccatgattcaaatgtcaagaacctttacgacaaagtcagactacagcttagggataatgcaaaggagctgggtaatggctgtttcgaattctatcacaaatgcgatgatgaatgtatggaaagtgtgagaaatgggacgtatgactaccctcagtattcagaagaagcaagattaaaaagagaagaaataagcggagtgaaattagaatcaataggaacttaccagatactgtcaatttattcaacagcggcgagttccctagcactggcaatcatgatggctggtctatctttatggatgtgctccaatgggtcgttacagtgcagaatttgcatt
EPI2754248 atggaaaacatagtacttcttcttgcaataattagccttgttaaaagtgatcagatttgcattggttaccatgcaaacaattcgacagagcaggttgacacgataatggaaaagaacgtcaccgttacacatgcccaagacatactggaaaaagcacacaacgggaagctctgtgatctaaatggggtgaagcctctgattttaaaggattgtagtgtagctggatggctcctcggaaacccaatgtgcgacgaattcatcagagtgccggaatggtcctacatagtggagcgggctaatccagctaatgacctctgttacccagggagcctcaatgactacgaagaactgaaacacctgttgagcagaataaatcactttgagaagattctgatcatccccaagagttcctggccaaatcatgaaacatcactaggggtgagcgcagcttgtccataccagggagcgccctcctttttcagaaatgtggtgtggcttatcaaaaagaacgatgcatacccaacaataaagataagctacaataataccaatcgggaagatctcttgatactgtgggggattcatcattccaacaatgcagaagagcagacaaatctctataaaaatccaaccacctacatttcagttggaacatcgactttaaaccagaggttggtaccaaaaatagctactagatcccaagtaaacgggcaacgtggaaggatggacttcttctggacaattttaaaaccagatgatgccatccatttcgagagtaatggaaatttcattgctccagaatatgcatacaaaattgtcaagaaaggggactcaacaattatgaaaagtggagtggaatatggccactgcaacaccaaatgtcaaaccccagtaggagcgataaattctagtatgccattccacaacatacatcctctcaccattggggaatgccccaaatacgtgaaatcaaacaagttggtccttgcgactgggctcagaaatagtcctctaagagaaaggagaagaaaaagaggcctgtttggggcgatagcagggtttatagagggaggatggcagggaatggttgatggttggtatgggtaccatcatagcaatgagcaggggagtgggtacgctgcagacaaagaatccacccaaaaggcaatagatggagttaccaataaggtcaactcaatcattgacaaaatgaacactcaatttgaggcagttggaagggagtttaataacttagaaaggaggatagagaatttgaacaagaaaatggaagacggattcctagatgtctggacctataatgctgaacttctagttctcatggaaaacgagaggactctagatttccatgattcaaatgtcaagaacctttacgacaaagtcagactacagcttagggataatgcaaaggagctgggtaatggctgtttcgaattctatcacaaatgcgatgatgaatgtatggaaagtgtgagaaatgggacgtatgactaccctcagtattcagaagaagcaagattaaaaagagaagaaataagcggagtgaaattagaatcaataggaacttaccagatactgtcaatttattcaacagcggcgagttccctagcactggcaatcatgatggctggtctatctttatggatgtgctccaatgggtcgttacagtgcagaatttgcatt
EPI2856119 atggagaacatagtacttcttcttgcaataattagccttgttaaaagtgatcagatttgcattggttaccatgcaaacaattcgacagagcaggttgacacgataatggaaaagaacgtaaccgttacacatgcccaagacatactggaaaaaacacacaacgggaagctctgtgatctaaatggggtgaagcctctgattttaaaggattgtagtgtagctggatggctcctcggaaacccaatgtgcgacgaattcatcagagtgccggaatggtcctacatagtggagcggactaatccagctaatgacctctgttacccagggagcctcaatgactacgaagaactgaaacacctgttgagcagaataaatcactttgagaagattctgatcatccccaagagttcctggccaaatcatgaaacatcactaggggtgagcgcagcttgtccataccagggagcgccctcctttttcagaaatgtggtgtggcttatcaaaaagaacgatgcgtacccaacaataaagataagctacaataataccaatcgggaagatctcttgatactgtgggggattcatcattccaacaatgcagaagagcagacaaatctctataaaaacccaaccacctacatttcagttggaacatcaactttaaaccagaggttggtaccaaaaatagctactagatcccaagtaaacgggcaacgtggaagaatggacttcttctggacaattttaaaaccagatgatgccatccatttcgagagtaatggaaatttcattgctccagaatatgcatacaaaattgtcaagaaaggggactcaacaattatgaaaagtggagtggaatatggccactgcaacaccaaatgtcaaaccccaataggagcgataaattctagtatgccattccacaacatacatcctctcaccattggggaatgccccaaatacgtgaagtcaaacaagttggtccttgcgactgggctcagaaatagtcctctaagagaaaggagaagaaaaagaggcctgtttggggcgatagcagggtttatagagggaggatggcagggaatggttgatggttggtatgggtaccatcatagcaatgagcaggggagtgggtacgctgcagacaaagaatccactcaaaaggcaatagatggagttaccaataaggtcaactcaatcattgacaaaatgaacactcaatttgaggcagttggaagggagtttaataacttagaaaggaggatagagaatttgaacaagaaaatggaagacggattcctagatgtctggacctataatgctgaacttctagttctcatggaaaacgagaggactctagatttccatgattcaaatgtcaagaacctttacgacaaagtcagactacagcttagggataatgcaaaggagctgggtaatggctgtttcgaattctatcacaaatgcgataatgaatgtatggaaagtgtgagaaatgggacgtatgactaccctcagtattcagaagaagcaagattaaaaagagaagaaataagcggagtgaaattagaatcaataggaacttaccagatactgtcaatttattcaacagcggcgagttccctagcactggcaatcatgatggctggtctatctttatggatgtgctccaatgggtcgttacagtgcagaatttgcatt
EPI2856122 atggaaaacatagtacttcttcttgcaataattagccttgttaaaagtgaccagatttgcattggttaccatgcaaacaattcgacagagcaggttgacacgataatggaaaagaacgtcaccgttacacatgcccaagacatactggaaaaagcacacaacgggaagctctgtgatctaaatggggtgaagcctctgattttaaaggattgtagtgtagctggatggctcctcggaaacccaatgtgcgacgaattcatcagagtgccagaatggtcctacatagtggagcgggccaatccagctaatgacctctgttacccagggagcctcaatgactacgaagaactgaaacacctgttgagcagaataaatcactttgagaagattctgatcatccccaagagttcctggccaaatcatgaaacatcactaggggtgagcgcagcttgtccataccagggagcgccctcctttttcagaaatgtggtgtggcttatcaaaaagaacgatgcatacccaacaataaaaataagctacaataataccaatcgggaagatctcttgatactgtgggggattcatcattccaacaatgcagaagagcagacaaatctctataaaaatccaaccacctacatttcagttggaacatcaactttaaaccagaggttggtaccaaaaatagctactagatcccaagtaaacgggcaacgtggaagaatggacttcttctggacaattttaaaaccagatgatgccatccatttcgagagtaatggaaatttcattgctccagaatatgcatacaaaattgtcaagaaaggggactcaacaattatgaaaagtggagtggaatatggccactgcaacaccaaatgtcaaaccccagtaggagcgataaattctagtatgccattccacaacatacatcctctcaccattggggaatgccccaaatacgtgaaatcaaacaagttggtccttgcgactgggctcagaaatagtcctctaagagaaaggagaagaaaaagaggcctgtttggggcgatagcagggtttatagagggaggatggcaaggaatggttgatggttggtatgggtaccatcatagcaatgagcaggggagtgggtacgctgcagacaaagaatccacccaaaaggcaatagatggagttaccaataaggtcaactcaatcattgacaaaatgaacactcaatttgaggcagttggaagggagtttaataacttagaaaggaggatagagaatttgaacaagaaaatggaagacggattcctagatgtctggacctataatgctgaacttctagttctcatggaaaacgagaggactctagatttccatgattcaaatgtcaagaacctttacgacaaagtcagactacagcttagggataatgcaaaggagctgggtaatggctgtttcgaattctatcacaaatgcgatgatgaatgtatggaaagtgtgagaaatgggacgtatgactaccctcagtattcagaagaagcaagattaaaaagagaagaaataagcggagtgaaattagaatcaataggaacttaccagatactgtcaatttattcaacagcggcgagttccctagcactggcaatcatgatggctggtctatctttatggatgtgctccaatgggtcgttacagtgcagaatttgcatt
EPI2856139 atggagaacatagtacttcttcttgcaataattagccttgttaaaagtgatcagatttgcattggttaccatgcaaacaattcgacagagcaggttgacacgataatggaaaagaacgtaaccgttacacatgcccaagacatactggaaaaaacacacaacgggaagctctgtgatctaaatggggtgaagcctctgattttaaaggattgtagtgtagctggatggctcctcggaaacccaatgtgcgacgaattcatcagagtgccggaatggtcctacatagtggagcggactaatccagctaatgacctctgttacccagggagcctcaatgactacgaagaactgaaacacctgttgagcagaataaatcactttgagaagattctgatcatccccaagagttcctggccaaatcatgaaacatcactaggggtgagcgcagcttgtccataccagggagcgccctcctttttcagaaatgtggtgtggcttatcaaaaagaacgatgcgtacccaacaataaagataagctacaataataccaatcgggaagatctcttgatactgtgggggattcatcattccaacaatgcagaagagcagacaaatctctataaaaacccaaccacctacatttcagttggaacatcaactttaaaccagaggttggtaccaaaaatagctactagatcccaagtaaacgggcaacgtggaagaatggacttcttctggacaattttaaaaccagatgatgccatccatttcgagagtaatggaaatttcattgctccagaatatgcatacaaaattgtcaagaaaggggactcaacaattatgaaaagtggagtggaatatggccactgcaacaccaaatgtcaaaccccaataggagcgataaattctagtatgccattccacaacatacatcctctcaccattggggaatgccccaaatacgtgaagtcaaacaagttggtccttgcgactgggctcagaaatagtcctctaagagaaaggagaagaaaaagaggcctgtttggggcgatagcagggtttatagagggaggatggcagggaatggttgatggttggtatgggtaccatcatagcaatgagcaggggagtgggtacgctgcagacaaagaatccactcaaaaggcaatagatggagttaccaataaggtcaactcaatcattgacaaaatgaacactcaatttgaggcagttggaagggagtttaataacttagaaaggaggatagagaatttgaacaagaaaatggaagacggattcctagatgtctggacctataatgctgaacttctagttctcatggaaaacgagaggactctagatttccatgattcaaatgtcaagaacctttacgacaaagtcagactacagcttagggataatgcaaaggagctgggtaatggctgtttcgaattctatcacaaatgcgataatgaatgtatggaaagtgtgagaaatgggacgtatgactaccctcagtattcagaagaagcaagattaaaaagagaagaaataagcggagtgaaattagaatcaataggaacttaccagatactgtcaatttattcaacagcggcgagttccctagcactggcaatcatgatggctggtctatctttatggatgtgctccaatgggtcgttacagtgcagaatttgcatt
EPI2856157 atggagaacatagtacttcttcttgcaataattagccttgttaaaagtgatcagatttgcattggttaccatgcaaacaattcgacagagcaggttgacacgataatggaaaagaacgtaaccgttacacatgcccaagacatactggaaaaaacacacaacgggaagctctgtgatctaaatggggtgaagcctctgattttaaaggattgtagtgtagctggatggctcctcggaaacccaatgtgcgacgaattcatcagagtgccggaatggtcctacatagtggagcggactaatccagctaatgacctctgttacccagggagcctcaatgactacgaagaactgaaacacctgttgagcagaataaatcactttgagaagattctgatcatccccaagagttcctggccaaatcatgaaacatcactaggggtgagcgcagcttgtccataccagggagcgccctcctttttcagaaatgtggtgtggcttatcaaaaagaacgatgcgtacccaacaataaagataagctacaataataccaatcgggaagatctcttgatactgtgggggattcatcattccaacaatgcagaagagcagacaaatctctataaaaacccaaccacctacatttcagttggaacatcaactttaaaccagaggttggtaccaaaaatagctactagatcccaagtaaacgggcaacgtggaagaatggacttcttctggacaattttaaaaccagatgatgccatccatttcgagagtaatggaaatttcattgctccagaatatgcatacaaaattgtcaagaaaggggactcaacaattatgaaaagtggagtggaatatggccactgcaacaccaaatgtcaaaccccaataggagcgataaattctagtatgccattccacaacatacatcctctcaccattggggaatgccccaaatacgtgaagtcaaacaagttggtccttgcgactgggctcagaaatagtcctctaagagaaaggagaagaaaaagaggcctgtttggggcgatagcagggtttatagagggaggatggcagggaatggttgatggttggtatgggtaccatcatagcaatgagcaggggagtgggtacgctgcagacaaagaatccactcaaaaggcaatagatggagttaccaataaggtcaactcaatcattgacaaaatgaacactcaatttgaggcagttggaagggagtttaataacttagaaaggaggatagagaatttgaacaagaaaatggaagacggattcctagatgtctggacctataatgctgaacttctagttctcatggaaaacgagaggactctagatttccatgattcaaatgtcaagaacctttacgacaaagtcagactacagcttagggataatgcaaaggagctgggtaatggctgtttcgaattctatcacaaatgcgataatgaatgtatggaaagtgtgagaaatgggacgtatgactaccctcagtattcagaagaagcaagattaaaaagagaagaaataagcggagtgaaattagaatcaataggaacttaccagatactgtcaatttattcaacagcggcgagttccctagcactggcaatcatgatggctggtctatctttatggatgtgctccaatgggtcgttacagtgcagaatttgcatt
EPI2856180 atggagaacatagtacttcttcttgcaataattagccttgttaaaagtgatcagatttgcattggttaccatgcaaacaattcgacagagcaggttgacacgataatggaaaagaacgtaaccgttacacatgcccaagacatactggaaaaaacacacaacgggaagctctgtgatctaaatggggtgaagcctctgattttaaaggattgtagtgtagctggatggctcctcggaaacccaatgtgcgacgaattcatcagagtgccggaatggtcctacatagtggagcggactaatccagctaatgacctctgttacccagggagcctcaatgactacgaagaactgaaacacctgttgagcagaataaatcactttgagaagattctgatcatccccaagagttcctggccaaatcatgaaacatcactaggggtgagcgcagcttgtccataccagggagcgccctcctttttcagaaatgtggtgtggcttatcaaaaagaacgatgcgtacccaacaataaagataagctacaataataccaatcgggaagatctcttgatactgtgggggattcatcattccaacaatgcagaagagcagacaaatctctataaaaacccaaccacctacatttcagttggaacatcaactttaaaccagaggttggtaccaaaaatagctactagatcccaagtaaacgggcaacgtggaagaatggacttcttctggacaattttaaaaccagatgatgccatccatttcgagagtaatggaaatttcattgctccagaatatgcatacaaaattgtcaagaaaggggactcaacaattatgaaaagtggagtggaatatggccactgcaacaccaaatgtcaaaccccaataggagcgataaattctagtatgccattccacaacatacatcctctcaccattggggaatgccccaaatacgtgaagtcaaacaagttggtccttgcgactgggctcagaaatagtcctctaagagaaaggagaagaaaaagaggcctgtttggggcgatagcagggtttatagagggaggatggcagggaatggttgatggttggtatgggtaccatcatagcaatgagcaggggagtgggtacgctgcagacaaagaatccactcaaaaggcaatagatggagttaccaataaggtcaactcaatcattgacaaaatgaacactcaatttgaggcagttggaagggagtttaataacttagaaaggaggatagagaatttgaacaagaaaatggaagacggattcctagatgtctggacctataatgctgaacttctagttctcatggaaaacgagaggactctagatttccatgattcaaatgtcaagaacctttacgacaaagtcagactacagcttagggataatgcaaaggagctgggtaatggctgtttcgaattctatcacaaatgcgataatgaatgtatggaaagtgtgagaaatgggacgtatgactaccctcagtattcagaagaagcaagattaaaaagagaagaaataagcggagtgaaattagaatcaataggaacttaccagatactgtcaatttattcaacagcggcgagttccctagcactggcaatcatgatggctggtctatctttatggatgtgctccaatgggtcgttacagtgcagaatttgcatt
EPI2856203 atggagaacatagtacttcttcttgcaataattagccttgttaaaagtgatcagatttgcattggttaccatgcaaacaattcgacagagcaggttgacacgataatggaaaagaacgtaaccgttacacatgcccaagacatactggaaaaaacacacaacgggaagctctgtgatctaaatggggtgaagcctctgattttaaaggattgtagtgtagctggatggctcctcggaaacccaatgtgcgacgaattcatcagagtgccggaatggtcctacatagtggagcggactaatccagctaatgacctctgttacccagggagcctcaatgactacgaagaactgaaacacctgttgagcagaataaatcactttgagaagattctgatcatccccaagagttcctggccaaatcatgaaacatcactaggggtgagcgcagcttgtccataccagggagcgccctcctttttcagaaatgtggtgtggcttatcaaaaagaacgatgcgtacccaacaataaagataagctacaataataccaatcgggaagatctcttgatactgtgggggattcatcattccaacaatgcagaagagcagacaaatctctataaaaacccaaccacctacatttcagttggaacatcaactttaaaccagaggttggtaccaaaaatagctactagatcccaagtaaacgggcaacgtggaagaatggacttcttctggacaattttaaaaccagatgatgccatccatttcgagagtaatggaaatttcattgctccagaatatgcatacaaaattgtcaagaaaggggactcaacaattatgaaaagtggagtggaatatggccactgcaacaccaaatgtcaaaccccaataggagcgataaattctagtatgccattccacaacatacatcctctcaccattggggaatgccccaaatacgtgaagtcaaacaagttggtccttgcgactgggctcagaaatagtcctctaagagaaaggagaagaaaaagaggcctgtttggggcgatagcagggtttatagagggaggatggcagggaatggttgatggttggtatgggtaccatcatagcaatgagcaggggagtgggtacgctgcagacaaagaatccactcaaaaggcaatagatggagttaccaataaggtcaactcaatcattgacaaaatgaacactcaatttgaggcagttggaagggagtttaataacttagaaaggaggatagagaatttgaacaagaaaatggaagacggattcctagatgtctggacctataatgctgaacttctagttctcatggaaaacgagaggactctagatttccatgattcaaatgtcaagaacctttacgacaaagtcagactacagcttagggataatgcaaaggagctgggtaatggctgtttcgaattctatcacaaatgcgataatgaatgtatggaaagtgtgagaaatgggacgtatgactaccctcagtattcagaagaagcaagattaaaaagagaagaaataagcggagtgaaattagaatcaataggaacttaccagatactgtcaatttattcaacagcggcgagttccctagcactggcaatcatgatggctggtctatctttatggatgtgctccaatgggtcgttacagtgcagaatttgcatt
EPI2856227 atggagaacatagtacttcttcttgcaataattagccttgttaaaagtgatcagatttgcattggttaccatgcaaacaattcgacagagcaggttgacacgataatggaaaagaacgtaaccgttacacatgcccaagacatactggaaaaaacacacaacgggaagctctgtgatctaaatggggtgaagcctctgattttaaaggattgtagtgtagctggatggctcctcggaaacccaatgtgcgacgaattcatcagagtgccggaatggtcctacatagtggagcggactaatccagctaatgacctctgttacccagggagcctcaatgactacgaagaactgaaacacctgttgagcagaataaatcactttgagaagattctgatcatccccaagagttcctggccaaatcatgaaacatcactaggggtgagcgcagcttgtccataccagggagcgccctcctttttcagaaatgtggtgtggcttatcaaaaagaacgatgcgtacccaacaataaagataagctacaataataccaatcgggaagatctcttgatactgtgggggattcatcattccaacaatgcagaagagcagacaaatctctataaaaacccaaccacctacatttcagttggaacatcaactttaaaccagaggttggtaccaaaaatagctactagatcccaagtaaacgggcaacgtggaagaatggacttcttctggacaattttaaaaccagatgatgccatccatttcgagagtaatggaaatttcattgctccagaatatgcatacaaaattgtcaagaaaggggactcaacaattatgaaaagtggagtggaatatggccactgcaacaccaaatgtcaaaccccaataggagcgataaattctagtatgccattccacaacatacatcctctcaccattggggaatgccccaaatacgtgaagtcaaacaagttggtccttgcgactgggctcagaaatagtcctctaagagaaaggagaagaaaaagaggcctgtttggggcgatagcagggtttatagagggaggatggcagggaatggttgatggttggtatgggtaccatcatagcaatgagcaggggagtgggtacgctgcagacaaagaatccactcaaaaggcaatagatggagttaccaataaggtcaactcaatcattgacaaaatgaacactcaatttgaggcagttggaagggagtttaataacttagaaaggaggatagagaatttgaacaagaaaatggaagacggattcctagatgtctggacctataatgctgaacttctagttctcatggaaaacgagaggactctagatttccatgattcaaatgtcaagaacctttacgacaaagtcagactacagcttagggataatgcaaaggagctgggtaatggctgtttcgaattctatcacaaatgcgataatgaatgtatggaaagtgtgagaaatgggacgtatgactaccctcagtattcagaagaagcaagattaaaaagagaagaaataagcggagtgaaattagaatcaataggaacttaccagatactgtcaatttattcaacagcggcgagttccctagcactggcaatcatgatggctggtctatctttatggatgtgctccaatgggtcgttacagtgcagaatttgcatt
EPI2856251 atggagaacatagtacttcttcttgcaataattagccttgttaaaagtgatcagatttgcattggttaccatgcaaacaattcgacagagcaggttgacacgataatggaaaagaacgtcaccgttacacatgcccaagacatactggaaaaaacacacaacgggaagctctgtgatctaaatggggtgaagcctctgattttaaaggattgtagtgtagctggatggctcctcggaaacccaatgtgcgacgaattcatcagagtgccggaatggtcctacatagtggagcgggctaatccagctaatgacctctgttacccagggagcctcaatgactacgaagaactgaaacacctgttgagcagaataaaccactttgagaagattctgatcatccccaagagttcctggccaaatcatgaaacatcactaggggtgagcgcagcttgtccataccagggagcgccctcctttttcagaaatgtggtgtggcttatcaaaaagaacgatgcatacccaacaataaagataagctacaataataccaatcgggaagatctcttgatactgtgggggattcatcattccaacaatgcagaagagcagacaaatctctataaaaacccaaccacctacatttcagttggaacatcaactttaaaccagaggttggtaccaaaaatagctactagatcccaagtaaacgggcaacgtggaagaatggacttcttctggacaattttaaaaccagatgatgccatccatttcgagagtaatggaaatttcattgctccagaatatgcatacaaaattgtcaagaaaggggactcaacaattatgaaaagtggagtggaatatggccactgcaacaccaaatgtcaaaccccagtaggagcgataaattctagtatgccattccacaacatacatcctctcaccattggggaatgccccaaatacgtgaaatcaaacaagttggtccttgcgactgggctcagaaatagtcctctaagagaaaggagaagaaaaagaggcctgtttggggcgatagcagggtttatagagggaggatggcagggaatggttgatggttggtatgggtaccatcatagcaatgagcaggggagtgggtacgctgcagacaaagaatccacccaaaaggcaatagatggagttaccaataaggtcaactcaatcattgacaaaatgaacactcaatttgaggcagttggaagggagtttaataacttagaaaggaggatagagaatttgaacaagaaaatggaagacggattcctagatgtctggacctataatgctgaacttctagttctcatggaaaacgagaggactctagatttccatgattcaaatgtcaagaacctttacgacaaagtcagactacagcttagggataatgcaaaggagctgggtaatggctgtttcgaattctatcacaaatgcgataatgaatgtatggaaagtgtgagaaatgggacgtatgactaccctcagtattcagaagaagcaagattaaaaagagaagaaataagcggagtgaaattagaatcaataggaacttaccagatactgtcaatttattcaacagcggcgagttccctagcactggcaatcatgatggctggtctatctttatggatgtgctccaatgggtcgttacagtgcagaatttgcatt
EPI2856255 atggaaaacatagtacttcttcttgcaataattagccttgttaaaagtgaccagatttgcattggttaccatgcaaacaattcgacagagcaggttgacacgataatggaaaagaacgtcaccgttacacatgcccaagacatactggaaaaagcacacaacgggaagctctgtgatctaaatggggtgaagcctctgattttaaaggattgtagtgtagctggatggctcctcggaaacccaatgtgcgacgaattcatcagagtgccagaatggtcctacatagtggagcgggccaatccagctaatgacctctgttacccagggagcctcaatgactacgaagaactgaaacacctgttgagcagaataaatcactttgagaagattctgatcatccccaagagttcctggccaaatcatgaaacatcactaggggtgagcgcagcttgtccataccagggagcgccctcctttttcagaaatgtggtgtggcttatcaaaaagaacgatgcatacccaacaataaagataagctacaataataccaatcgggaagatctcttgatactgtgggggattcatcattccaacaatgcagaagagcagacaaatctctataaaaatccaaccacctacatttcagttggaacatcaactttaaaccagaggttggtaccaaaaatagttactagatcccaagtaaacgggcaacgtggaagaatggacttcttctggacaattttaaaaccagatgatgccatccatttcgagagtaatggaaatttcattgctccagaatatgcatacaaaattgtcaagaaaggggactcaacaattatgaaaagtggagtggaatatggccactgcaacaccaaatgtcaaaccccagtaggagcgataaattctagtatgccattccacaacatacatcctctcaccattggggaatgccccaaatacgtgaaatcaaacaagttggtccttgcgactgggctcagaaatagtcctctaagagaaaggagaagaaaaagaggcctgtttggggcgatagcagggtttatagagggaggatggcaaggaatggttgatggttggtatgggtaccatcatagcaatgagcaggggagtgggtacgctgcagacaaagaatccacccaaaaggcaatagatggagttaccaataaggtcaactctatcattgacaaaatgaacactcaatttgaggcagttggaagggagtttaataacttagaaaggaggatagagaatttgaacaagaaaatggaagacggattcctagatgtctggacctataatgctgaacttctagttctcatggaaaacgagaggactctagatttccatgattcaaatgtcaagaacctttacgacaaagtcagactacagcttagggataatgcaaaggagctgggtaatggctgtttcgaattctatcacaaatgcgatgatgaatgtatggaaagtgtgagaaatgggacgtatgactaccctcagtattcagaagaagcaagattaaaaagagaagaaataagcggagtgaaattagaatcaataggaacttaccagatactgtcaatttattcaacagcggcgagttccctagcactggcaatcatgatggctggtctatctttatggatgtgctccaatgggtcgttacagtgcagaatttgcatt
EPI2856279 ???????acatagtacttcttcttgcaataattagccttgttaaaagtgaccagatttgcattggttaccatgcaaacaattcgacagagcaggttgacacgataatggaaaagaacgtcaccgttacacatgcccaagacatactggaaaaagcacacaacgggaagctctgtgatctaaatggggtgaagcctctgattttaaaggattgtagtgtagctggatggctcctcggaaacccaatgtgcgacgaattcatcagagtgccagaatggtcctacatagtggagcgggccaatccagctaatgacctctgttacccagggagcctcaatgactacgaagaactgaaacacctgttgagcagaataaatcactttgagaagattctgatcatccccaagagttcctggccaaatcatgaaacatcactaggggtgagcgcagcttgtccataccagggagcgccctcctttttcagaaatgtggtgtggcttatcaaaaagaacgatgcatacccaacaataaagataagctacaataataccaatcgggaagatctcttgatactgtgggggattcatcattccaacaatgcagaagagcagacaaatctctataaaaatccaaccacctacatttcagttggaacatcaactttaaaccagaggttggtaccaaaaatagctactagatcccaagtaaacgggcaacgtggaagaatggacttcttctggacaattttaaacccagatgatgccatccatttcgagagtaatggaaatttcattgctccagaatatgcatacaaaattgtcaagaaaggggactcaacaattatgaaaagtggagtggaatatggccactgcaacaccaaatgtcaaaccccagtaggagcgataaattctagtatgccattccacaacatacatcctctcaccattggggaatgccccaaatacgtgaaatcaaacaagttggtccttgcgactgggctcagaaatagtcctctaagagaaaggagaagaaaaagaggcctgtttggggcgatagcagggtttatagagggaggatggcaaggaatggttgatggttggtatgggtaccatcatagcaatgagcaggggagtgggtacgctgcagacaaagaatccacccaaaaggcaatagatggagttaccaataaggtcaactctatcattgacaaaatgaacactcaatttgaggcagttggaagggagtttaataacttagaaaggaggatagagaatttgaacaagaaaatggaagacggattcctagatgtctggacctataatgctgaacttctagttctcatggaaaacgagaggactctagatttccatgattcaaatgtcaagaacctttacgacaaagtcagactacagcttagggataatgcaaaggagctgggtaatggctgtttcgaattctatcacaaatgcgatgatgaatgtatggaaagtgtgagaaatgggacgtatgactaccctcagtattcagaagaagcaagattaaaaagagaagaaataagcggagtgaaattagaatcaataggaacttaccagatactgtcaatttattcaacagcggcgagttccctagcactggcaatcatgatggctggtctatctttatggatgtgctccaatgggtcgttacagtgcagaatttgcatt
EPI2856306 atggaaaacatagtacttcttcttgcaataattagccttgttaaaagtgatcagatttgcattggttaccatgcaaacaattcgacagagcaggttgacacgataatggaaaagaacgtcaccgttacacatgcccaagacatactggaaaaagcacacaacgggaagctctgtgatctaaatggggtgaagcctctgattttaaaggattgtagtgtagctggatggctcctcggaaacccaatgtgcgacgaattcatcagagtgccggaatggtcctacatagtggagcgggccaatccagctaatgacctctgttacccagggagcctcaatgactacgaagaactgaaacacctgttgagcagaataaatcactttgagaagattctgatcatccccaagagttcctggccaaatcatgaaacatcactaggggtgagcgcagcttgtccataccagggagcgccctcctttttcagaaatgtggtgtggctcatcaaaaagaacgatgcatacccaacaataaagataagctacaataataccaatcgggaagatctcttgatactgtgggggattcatcattccaacaatgcagaagagcagacaaatctctataaaaatccaaccacctacatttcagttggaacatcaactttaaaccagaggttggtaccaaaaatagctactagatcccaagtaaacgggcaacgtggaagaatggacttcttctggacaattttaaaaccagatgatgccatccatttcgagagtaatggaaatttcattgctccagaatatgcatacaaaattgtcaagaaaggggactcaacaattatgaaaagtggagtggaatatggccactgcaacaccaaatgtcaaaccccagtaggagcgataaattctagtatgccattccacaacatacatcctctcaccattggggaatgccccaaatacgtgaaatcaaacaagttggtccttgcgactgggctcagaaatagtcctctaagagaaaggagaagaaaaagaggcctgtttggggcgatagcagggtttatagagggaggatggcagggaatggttgatggttggtatgggtaccatcatagcaatgagcaggggagtgggtacgctgcagacaaagaatccacccaaaaggcaatagatggagttaccaataaggtcaactcaatcattgacaaaatgaacactcaatttgaggcagttggaagggagtttaataacttagaaaggaggatagagaatttgaacaagaaaatggaagacggattcctagatgtctggacctataatgctgaacttctagttctcatggaaaacgagaggactctagatttccatgattcaaatgtcaagaacctttacgacaaagtcagactacagcttagggataatgcaaaggagctgggtaatggctgtttcgaattctatcacaaatgcgatgatgaatgtatggaaagtgtgagaaatgggacgtatgactaccctcagtattcagaagaagcaagattaaaaagagaagaaataagcggagtgaaattagaatcaataggaacttaccagatactgtcaatttattcaacagcggcgagttccctagcactggcaatcatgatggctggtctatctttatggatgtgctccaatgggtcgttacagtgcagaatttgcatt
EPI2856502 atggaaaacatagtacttcttcttgcaataattagccttgttaaaagtgatcagatttgcattggttaccatgcaaacaattcgacagagcaggttgacacgataatggaaaagaacgtcaccgttacacatgcccaagacatactggaaaaagcacacaacgggaagctctgtgatctaaatggggtgaagcctctgattttaaaggattgtagtgtagctggatggctcctcggaaacccaatgtgcgacgaattcatcagagtgccggaatggtcctacatagtggagcgggccaatccagctaatgacctctgttacccagggagcctcaatgactacgaagaactgaaacacctgttgagcagaataaatcactttgagaagattctgatcatccccaagagttcctggccaaatcatgaaacatcactaggggtgagcgcagcttgtccataccagggagcgccctcctttttcagaaatgtggtgtggctcatcaaaaagaacgatgcatacccaacaataaagataagctacaataataccaatcgggaagatctcttgatactgtgggggattcatcattccaacaatgcagaagagcagacaaatctctataaaaatccaaccacctacatttcagttggaacatcaactttaaaccagaggttggtaccaaaaatagctactagatcccaagtaaacgggcaacgtggaagaatggacttcttctggacaattttaaaaccagatgatgccatccatttcgagagtaatggaaatttcattgctccagaatatgcatacaaaattgtcaagaaaggggactcaacaattatgaaaagtggagtggaatatggccactgcaacaccaaatgtcaaaccccagtaggagcgataaattctagtatgccattccacaacatacatcctctcaccattggggaatgccccaaatacgtgaaatcaaacaagctggtccttgcgactgggctcagaaatagtcctctaagagaaaggagaagaaaaagaggcctgtttggggcgatagcagggtttatagagggaggatggcagggaatggttgatggttggtatgggtaccatcatagcaatgagcaggggagtgggtacgctgcagacaaagaatccacccaaaaggcaatagatggagttaccaataaggtcaactcaatcattgacaaaatgaacactcaatttgaggcagttggaagggagtttaataacttagaaaggaggatagagaatttgaacaagaaaatggaagacggattcctagatgtctggacctataatgctgaacttctagttctcatggaaaacgagaggactctagatttccatgattcaaatgtcaagaacctttacgacaaagtcagactacagcttagggataatgcaaaggagctgggtaatggctgtttcgaattctatcacaaatgcgatgatgaatgtatggaaagtgtgagaaatgggacgtatgactaccctcagtattcagaagaagcaagattaaaaagagaagaaataagcggagtgaaattagaatcaataggaacttaccagatactgtcaatttattcaacagcggcgagttccctagcactggcaatcatgatggctggtctatctttatggatgtgctccaatgggtcgttacagtgcagaatttgcatt
EPI2856527 ????????????????????????????????????????????aagtgatcagatttgcattggttaccatgcaaacaattcgacagagcaggttgacacgataatggaaaagaacgtcaccgttacacatgcccaagacatactggaaaaagcacacaacgggaagctctgtgatctaaatggggtgaagcctctgattttaaaggattgtagtgtagctggatggctcctcggaaacccaatgtgcgacgaattcatcagagtgccggaatggtcctacatagtggagcgggccaatccagctaatgacctctgttacccagggagcctcaatgactacgaagaactgaaacacctgttgagcagaataaatcactttgagaagattctgatcatccccaagagttcctggccaaatcatgaaacatcactaggggtgagcgcagcttgtccatatcagggagcgccctcctttttcagaaatgtggtgtggctcatcaaaaagaacgatgcatacccaacaataaagataagctacaataataccaatcgggaagatctcttgatactgtgggggattcatcattccaacaatgcagaagagcagacaaatctctataaaaatccaaccacctacatttcagttggaacatcaactttaaaccagaggttggtaccaaaaatagctactagatcccaagtaaacgggcaacgtggaagaatggacttcttctggacaattttaaaaccagatgatgccatccatttcgagagtaatggaaatttcattgctccagaatatgcatacaaaattgtcaagaaaggggactcaacaattatgaaaagtggagtggaatatggccactgcaacaccaaatgtcaaaccccagtaggagcgataaattctagtatgccattccacaacatacatcctctcaccattggggaatgccccaaatacgtgaaatcaaacaagttggtccttgcgactgggctcagaaatagtcctctaagagaaaggagaagaaaaagaggcctgtttggggcgatagcagggtttatagagggaggatggcagggaatggttgatggttggtatgggtaccatcatagcaatgagcaggggagtgggtacgctgcagacaaagaatccacccaaaaggcaatagatggagttaccaataaggtcaactcaatcattgacaaaatgaacactcaatttgaggcagttggaagggagtttaataacttagaaaggaggatagagaatttgaacaagaaaatggaagacggattcctagatgtctggacctataatgctgaacttctagttctcatggaaaacgagaggactctagatttccatgattcaaatgtcaagaacctttacgacaaagtcagactacagcttagggataatgcaaaggagctgggtaatggctgtttcgaattctatcacaaatgcgatgatgaatgtatggaaagtgtgagaaatgggacgtatgactaccctcagtattcagaagaagcaagattaaaaagagaagaaataagcggagtgaaattagaatcaataggaacttaccagatactgtcaatttattcaacagcggcgagttccctagcactggcaatcatgatggctggtctatctttatggatgtgctccaatgggtcgttacagtgcagaatttgcatt
EPI2856551 atggagaacatagtacttcttcttgcaataattagccttgttaaaagtgatcagatttgcattggttaccatgcaaacaattcgacagagcaggttgacacgataatggaaaagaacgtaaccgttacacatgcccaagacatactggaaaaaacacacaacgggaagctctgtgatctaaatggggtgaagcctctgattttaaaggattgtagtgtagctggatggctcctcggaaacccaatgtgcgacgaattcatcagagtgccggaatggtcctacatagtggagcgggctaatccagctaatgacctctgttacccagggagcctcaatgactacgaagaactgaaacacctgttgagcagaataaatcactttgagaagattctgatcatccccaagagttcctggccaaatcatgaaacatcactaggggtgagcgcagcttgtccataccagggagcgccctcctttttcagaaatgtggtgtggcttatcaaaaagaacgatgcttacccaacaataaaaataagctacaataataccaatcgggaagatctcttgatactgtgggggattcatcattccaacaatgcagaagagcagacaaatctctataaaaacccaaccacctacatttcagttggaacatcaactttaaaccagaggttggtaccaaaaatagctactagatcccaagtaaacgggcaacgtggaagaatggacttcttctggacaattttaaaaccagatgatgccatccatttcgagagtaatggaaatttcattgctccagaatatgcatacaaaattgtcaagaaaggggactcaacaattatgaaaagtggagtggaatatggccactgcaacaccaaatgtcaaaccccagtaggagcgataaattctagtatgccattccacaacatacatcctctcaccattggggaatgccccaaatacgtgaaatcaaacaagttggtccttgcgactgggctcagaaatagtcctctaagagaaaggagaagaaaaagaggcctgtttggggcgatagcagggtttatagagggaggatggcagggaatggttgatggttggtatgggtaccatcatagcaatgagcaggggagtgggtacgctgcagacaaagaatccacccaaaaggcaatagatggagttaccaataaggtcaactcaatcattgacaaaatgaacactcaatttgaggcagttggaagggagtttaataacttagaaaggaggatagagaatttgaacaagaaaatggaagacggattcctagatgtctggacctataatgctgaacttctagttctcatggaaaacgagaggactctagatttccatgattcaaatgtcaagaacctttacgacaaagtcagactacagcttagggataatgcaaaggagctgggtaatggctgtttcgaattctatcacaaatgtgataatgaatgtatggaaagtgtgagaaatgggacgtatgactaccctcagtattcagaagaagcaagattaaaaagagaagaaataagcggagtgaaattagaatcaataggaacttaccagatactgtcaatttattcaacagcggcgagttccctagcactggcaatcatgatggctggtctatctttatggatgtgctccaatgggtcgttacagtgcagaatttgcatt
EPI2856554 ??atggaacatagtact-cttcttgcaat-----------ttaaaagtga-cagatttgcattggttaccatgcaaacaattcgacagagca-gttgacacgataatggaaaagaacgtcac-gttacacatgc-caagacatact----------------gggaagct------tgtaaatggggtgaagcc-ctgattttaaaggtg---agtgtagctggatggctcctcggaaacccaatgtgcgacgaattcatcagagtgc--gaatggtc--acatagtggagcggg------caactaatgacctctgttacccagggagcctcaatgacta-gaagaactgaaacac-tgttgagcagaataaatca--ttgagaagattc-gatcat-cccaagagttcctggccaaatcatgaaacatcactaggggtgagcgcagcttgtccataccagggagc-ccctcctttttcagaaatgtggtgtggcttatcaaaaagaacgatgcatacccaacaataaagataagctacaataatac-aatcgggaagatctcttgatactgtgggggattcatcattccaacaatgcagaagagcagacaaatctctaaaaaa---ccaacacctacatttcagttggaacatcaactttaaaccagaggttgg-accaaaaatagctactagatcccaagtaaacgggcaacgtggaagaatggacttcttctggacaat-ttaaaaccagatgatgc-atccatttcgagagtaatggaaatttcattgctccagaatatgcatacaaaattgtcaagaaaggggactcaacaattatgaaaagtggagtggaatatggccactgcaacaccaaatgtcaaaccccagtaggagcgataaattctagtatgccattccacaacatacatcctctcaccattggggaatgccccaaatacgtgaaatcaaacaagttggtccttgcgactgggctcagaaatagtcctctaagagaaaggagaagaaaaagaggcctgtttggggcgatagcagggtttatagagggaggatggcaaggaatggttgatggttggtatgggtaccatcatagcaatgagcaggggagtgggtacgctgcagacaaagaatccacccaaaaggcaatagatggagttaccaataaggtcaactcaatcattgacaaaatgaacactcaatttgaggcagttggaagggagtttaataacttagaaaggaggatagagaatttgaacaagaaaatggaagacggattcctagatgtctggacctataatgctgaacttctagttctcatggaaaacgagaggactctagatttccatgattcaaatgtcaagaacctttacgacaaagtcaga-tacagcttagggataatgcaaaggag-tgggta--ggctgtttcgaattctatcacaaatgcgatgatgaatgtatggaaagtgtgagaaatgggacgtatgactaccctcagtattcagaagaagcaagattaaaaagagaagaaataagcggagtgaaattagaatcaataggaacttaccagatactgtcaatttattcaacagctgcgagttccctagcactggcaatcatgatggctggtctatctttatggatgtgctccaatgggtcgttacagtgcagaatttgcatt
EPI2856557 atggagaacatagtacttcttcttgcaataattagccttgttaaaagtgatcagatttgcattggttaccatgcaaacaattcgacagagcaggttgacacgataatggaaaagaacgtcaccgttacacatgcccaagacatactggaaaaaacacacaacgggaagctctgtgatctaaatggggtgaagcctctgattttaaaggattgtagtgtagctggatggctcctcggaaacccaatgtgcgacgaattcatcagagtgccggaatggtcctacatagtggagcgggctaatccagctaatgacctctgttacccagggagcctcaatgactacgaagaactgaaacacctgttgagcagaataaatcactttgagaagattctgatcatccccaagagttcctggccaaatcatgaaacatcactaggggtgagcgcagcttgtccataccagggagcgccctcctttttcagaaatgtggtgtggcttatcaaaaagaacgatgcgtacccaacaataaagataagctacaataataccaatcgggaagatctcttgatactgtgggggattcatcattccaacaatgcagaagagcagacaaatctctataaaaacccaaccacctacatttcagttggaacatcaactttaaaccagaggttggtaccaaaaatagttactagatcccaagtaaacgggcaacgtggaagaatggacttcttctggacaattttaaaaccagatgatgccatccatttcgagagtaatggaaatttcattgctccagaatatgcatacaaaattgtcaagaaaggggactcaacaattatgaaaagtggagtggaatatggccactgcaacaccaaatgtcaaaccccagtaggagcgataaattctagtatgccattccacaacatacatcctctcaccattggggaatgtcccaaatacgtgaaatcaaacaagttggtccttgcgactgggctcagaaatagtcctctaagagaaaggagaagaaaaagaggcctgtttggggcgatagcagggtttatagagggaggatggcagggaatggttgatggttggtatgggtaccatcatagcaatgagcaggggaatgggtacgctgcagacaaagaatccacccaaaaggcaatagatggagttaccaataaggtcaactcaatcattgacaaaatgaacactcaatttgaggcagttggaagggagtttaataacttagaaaggaggatagagaatttgaacaagaaaatggaagacggattcctagatgtctggacctataatgctgaacttctagttctcatggaaaacgagaggactctagatttccatgattcaaatgtcaagaacctttacgacaaagtcagactacagcttagggataatgcaaaggagctgggtaatggctgtttcgaattctatcacaaatgcgataatgaatgtatggaaagtgtgagaaatgggacgtatgactaccctcagtattcagaagaagcaagattaaaaagagaagaaataagcggagtgaaattagaatcaataggaacttaccagatactgtcaatttattcaacagcggcgagttccctag---tggcaatcatgatggctggtctatctttatggatgtgctccaatgggtcgttacagtgcagaatttgcatt
EPI2856670 atggaaaacatagtacttcttcttgcaataattagccttgttaaaagtgaccagatttgcattggttaccatgcaaacaattcgacagagcaggttgacacgataatggaaaagaacgtcaccgttacacatgcccaagacatactggaaaaagcacacaacgggaagctctgtgatctaaatggggtgaagcctctgattttaaaggattgtagtgtagctggatggctcctcggaaacccaatgtgcgacgaattcatcagagtgccagaatggtcctacatagtggagcgggccaatccagctaatgacctctgttacccagggagcctcaatgactacgaagaactgaaacacctgttgagcagaataaatcactttgagaagattctgatcatccccaagagttcctggccaaatcatgaaacatcactaggagtgagcgcagcttgtccataccagggagcgccctcctttttcagaaatgtggtgtggcttatcaaaaagaacgatgcatacccaacaataaagataagctacaataataccaatcgggaagatctcttgatactgtgggggattcatcattccaacaatgcagaagagcagacaaatctctataaaaatccaaccacctacatttcagttggaacatcaactttaaaccagaggttggtaccaaaaatagctactagatcccaagtaaacgggcaacgtggaagaatggacttcttctggacaattttaaaaccagatgatgccatccatttcgagagtaatggaaatttcattgctccagaatatgcatacaaaattgtcaagaaaggggactcaacaattatgaaaagtggagtggaatatggccactgcaacaccaaatgtcaaaccccagtaggagcgataaattctagtatgccattccacaacatacatcctctcaccattggggaatgccccaaatacgtgaaatcaaacaagttggtccttgcgactgggctcagaaatagtcctctaagagaaaggagaagaaaaagaggcctgtttggggcgatagcaggatttatagagggaggatggcaaggaatggttgatggttggtatgggtaccatcatagcaatgagcaggggagtgggtacgctgcagacaaagaatccacccaaaaggcaatagatggagttaccaataaggtcaactcaatcattgacaaaatgaacactcaatttgaggcagttggaagggagtttaataacttagaaaggaggatagagaatttgaacaagaaaatggaagacggattcctagatgtctggacctataatgctgaacttctagttctcatggaaaacgagaggactctagatttccatgattcaaatgtcaagaacctttacgacaaagtcagactacagcttagggataatgcaaaggagctgggtaatggctgtttcgaattctatcacaaatgcgatgatgaatgtatggaaagtgtgagaaatgggacgtatgactaccctcagtattcagaagaagcaagattaaaaagagaagaaataagcggagtgaaattagaatcaataggaacttaccagatactgtcaatttattcaacagcggcgagttccctagcactggcaatcatgatggctggtctatctttatggatgtgctccaatgggtcgttacagtgcagaatttgcatt
EPI2856691 atggaaaacatagtacttcttcttgcaataattagccttgttaaaagtgaccagatttgcattggttaccatgcaaacaattcgacagagcaggttgacacgataatggaaaagaacgtcaccgttacacatgcccaagacatactggaaaaagcacacaacgggaagctctgtgatctaaatggggtgaagcctctgattttaaaggattgtagtgtagctgggtggctcctcggaaacccaatgtgcgacgaattcatcagagtgccagaatggtcctacatagtggagcgggccaatccagctaatgacctctgttacccagggagcctcaatgactacgaagaactgaaacacctgttgagcagaataaatcactttgagaagattctgatcatccccaagagttcctggccaaatcatgaaacatcactaggggtgagcgcagcttgtccataccagggagcgccctcctttttcagaaatgtggtgtggcttatcaaaaagaacgatgcatacccaacaataaagataagctacaataataccaatcgggaagatctcttgatactgtgggggattcatcattccaacaatgcagaagagcagacaaatctctataaaaatccaaccacctacatttcagttggaacatcaactttaaaccagaggttggtaccaaaaatagctactagatcccaagtaaacgggcaacgtggaagaatggacttcttctggacaattttaaaaccagatgatgccatccatttcgagagtaatggaaatttcattgctccagaatatgcatacaaaattgtcaagaaaggggactcaacaattatgaaaagtggagtggaatatggccactgcaacaccaaatgtcaaaccccattaggagcgataaattctagtatgccattccacaacatacatcctctcaccattggggaatgccccaaatacgtgaaatcaaacaagttggtccttgcgactgggctcagaaatagtcctctaagagaaaggagaagaaaaagaggcctgtttggggcgatagcagggtttatagagggaggatggcaaggaatggttgatggttggtatgggtaccatcatagcaatgagcaggggagtgggtacgctgcagacaaagaatccacccaaaaggcaatagatggagttaccaataaggtcaactcaatcattgacaaaatgaacactcaatttgaggcagttggaagggagtttaataacttagaaaggaggatagagaatttgaacaagaaaatggaagacggattcctagatgtctggacctataatgctgaacttctagttctcatggaaaacgagaggactctagatttccatgattcaaatgtcaagaacctttacgacaaagtcagactacagcttagggataatgcaaaggagctgggtaatggctgtttcgaattctatcacaaatgcgatgatgaatgtatggaaagtgtgagaaatgggacgtatgactaccctcagtattcagaagaagcaagattaaaaagagaagaaataagcggagtgaaattagaatcaataggaacttaccagatactgtcaatttattcaacagcggcgagttccctagcactggcaatcatgatggctggtctatctttatggatgtgctccaatgggtcgttacagtgcagaatttgcatt
EPI2856693 atggaaaacatagtacttcttcttgcaataattagccttgttaaaagtgaccagatttgcattggttaccatgcaaacaattcgacagagcaggttgacacgataatggaaaagaacgtcactgttacacatgcccaagacatactagaaaaagcacacaacgggaagctctgtgatctaaatggggtgaagcctctgattttaaaggattgtagtgtagctggatggctcctcggaaacccaatgtgcgacgaattcatcagagtgccagaatggtcctacatagtggagcgggccaatccagctaatgacctctgttacccagggagcctcaatgactacgaagaactgaaacacctgttgagcagaataaatcactttgagaagattctgatcatccccaagagttcctggccaaatcatgaaacatcactaggggtgagcgcagcttgtccataccagggagcgccctcctttttcagaaatgtggtgtggcttatcaaaaagaacgatgcatacccaacaataaagataagctacaataataccaatcgggaagatctcttgatactgtgggggattcatcattccaacaatgcagaagagcagacaaatctctataaaaatccaaccacctacatttcagttggaacatcaactttaaaccagaggttggtaccaaaaatagctactagatcccaagtaaacgggcaacgtggaagaatggacttcttctggacaattttaaaaccagatgatgccatccatttcgagagtaatggaaatttcattgctccagaatatgcatacaaaattgtcaagaaaggggactcaacaattatgaaaagtggagtggaatatggccactgcaacaccaaatgtcaaaccccagtaggagcgataaattctagtatgccattccacaacatacatcctctcaccattggggaatgccccaaatacgtgaaatcaaacaagttggtccttgcgactgggctcagaaatagtcctctaagagaaaggagaagaaaaagaggcctgtttggggcgatagcagggtttatagagggaggatggcaaggaatggttgatggttggtatgggtaccatcatagcaatgagcaggggagtgggtacgctgcagacaaagaatccacccaaaaggcaatagatggagttaccaataaggtcaactcaatcattgacaaaatgaacactcaatttgaggcagttggaagggagtttaataacttagaaaggaggatagagaatttgaacaagaaaatggaagacggattcctagatgtctggacctataatgctgaacttctagttctcatggaaaacgagaggactctagatttccatgattcaaatgtcaagaacctttacgacaaagtcagactacagcttagggataatgcaaaggagctgggtaatggctgtttcgaattctatcacaaatgcgatgatgaatgtatggaaagtgtgagaaatgggacgtatgactaccctcagtattcagaagaagcaagattaaaaagagaagaaataagcggagtgaaattagaatcaataggaacttaccagatactgtcaatttattcaacagcggcgagttccctagcactggcaatcatgatggctggtctatctttatggatgtgctccaatgggtcgttacagtgcagaatttgcatt
EPI2856715 atggaaaacatagtacttcttcttgcaataattagccttgttaaaagtgaccagatttgcattggttaccatgcaaacaattcgacagagcaggttgacacgataatggaaaagaacgtcaccgttacacatgcccaagacatactggaaaaagcacacaacgggaagctctgtgatctaaatggggtgaagcctctgattttaaaggattgtagtgtagctggatggctcctcggaaacccaatgtgcgacgaattcatcagagtgccagaatggtcctacatagtggagcgggccaatccagctaatgacctctgttacccagggagcctcaatgactacgaagaactgaaacacctgttgagcagaataaatcactttgagaagattctgatcatccccaagagttcctggccaaatcatgaaacatcactaggggtgagcgcagcttgtccataccagggagcgccctcctttttcagaaatgtggtgtggctcatcaaaaagaacgatgcatacccaacaataaagataagctacaataataccaatcgggaagatctcttgatactgtgggggattcatcattccaacaatgcagaagagcagacaaatctctataaaaatccaaccacctacatttcagttggaacatcaactttaaaccagaggttggtaccaaaaatagctactagatcccaagtaaacgggcaacgtggaagaatggacttcttctggacaattttaaaaccagatgatgccatccatttcgagagtaatggaaatttcattgctccagaatatgcatacaaaattgtcaagaaaggggactcaacaattatgaaaagtggagtggaatatggccactgcaacaccaaatgtcaaaccccagtaggagcgataaattctagtatgccattccacaacatacatcctctcaccattggggaatgccccaaatacgtgaaatcaaacaagttggtccttgcgactgggctcagaaatagtcctctaagagaaaggagaagaaaaagaggcctgtttggggcgatagcagggtttatagagggaggatggcaaggaatggttgatggttggtatgggtaccatcatagcaatgagcaggggagtgggtacgctgcagacaaagaatccacccaaaaggcaatagatggagttaccaataaggtcaactcaatcattgacaaaatgaacactcaatttgaggcagttggaagggagtttaataacttagaaaggaggatagagaatttgaacaagaaaatggaagacggattcctagatgtctggacctataatgctgaacttctagttctcatggaaaacgagaggactctagatttccatgattcaaatgtcaagaacctttacgacaaagtcagactacagcttagggataatgcaaaggagctgggtaatggctgtttcgaattctatcacaaatgcgatgatgaatgtatggaaagtgtgagaaatgggacgtatgactaccctcagtattcagaagaagcaagattaaaaagagaagaaataagcggagtgaaattagaatcaataggaacttaccagatactgtcaatttattcaacagcggcgagttccctagcactggcaatcatgatggctggtctatctttatggatgtgctccaatgggtcgttacagtgcagaatttgcatt
EPI2856717 atggaaaacatagtacttcttcttgcaataattagccttgttaaaagtgaccagatttgcattggttaccatgcaaacaattcgacagagcaggttgacacgataatggaaaagaacgtcaccgttacacatgcccaagacatactggaaaaagcacacaacgggaagctctgtgatctaaatggggtgaagcctctgattttaaaggattgtagtgtagctggatggctcctcggaaacccaatgtgcgacgaattcatcagagtgccagaatggtcctacatagtggagcgggccaatccagctaatgacctctgttacccagggagcctcaatgactacgaagaactgaaacacctgttgagcagaataaatcactttgagaagattctgatcatccccaagagttcctggccaaatcatgaaacatcactaggggtgagcgcagcttgtccataccagggagcgccctcctttttcagaaatgtggtgtggcttatcaaaaagaacgatgcatacccaacaataaagataagctacaataataccaatcgggaagatctcttgatactgtgggggattcatcattccaacaatgcagaagagcagacaaatctctataaaaatccaaccacctacatttcagttggaacatcaactttaaaccagaggttggtaccaaaaatagctactagatcccaagtaaacgggcaacgtggaagaatggacttcttctggacaattttaaaaccagatgatgccatccatttcgagagtaatggaaatttcattgctccagaatatgcatacaaaattgtcaagaaaggggactcaacaattatgaaaagtggagtggaatatggccactgcaacaccaaatgtcaaaccccagtaggagcgataaattctagtatgccattccacaacatacatcctctcaccattggggaatgccccaaatacgtgaaatcaaacaagttggtccttgcgactgggctcagaaatagtcctctaagagaaaggagaagaaaaagaggcctgtttggggcgatagcagggtttatagagggaggatggcaaggaatggttgatggttggtatgggtaccatcatagcaatgagcaggggagtgggtacgctgcagacaaagaatccacccaaaaggcaatagatggagttaccaataaggtcaactctatcattgacaaaatgaacactcaatttgaggcagttggaagggagtttaataacttagaaaggaggatagagaatttgaacaagaaaatggaagacggattcctagatgtctggacctataatgctgaacttctagttctcatggaaaacgagaggactctagatttccatgattcaaatgtcaagaacctttacgacaaagtcagactacagcttagggataatgcaaaggagctgggtaatggctgtttcgaattctatcacaaatgcgatgatgaatgtatggaaagtgtgagaaatgggacgtatgactaccctcagtattcagaagaagcaagattaaaaagagaagaaataagcggagtgaaattagaatcaataggaacttaccagatactgtcaatttattcaacagcggcgagttccctagcactggcaatcatgatggctggtctatctttatggatgtgctccaatgggtcgttacagtgcagaatttgcatt
EPI2856766 atggaaaacatagtacttcttcttgcaataattagccttgttaaaagtgatcagatttgcattggttaccatgcaaacaattcgacagagcaggttgacacgataatggaaaagaacgtcaccgttacacatgcccaagacatactggaaaaagcacacaacgggaagctctgtgatctaaatggggtgaagcctctgattttaaaggattgtagtgtagctggatggctcctcggaaacccaatgtgcgacgaattcatcagagtgccggaatggtcctacatagtggagcgggccaatccagctaatgacctctgttacccagggagcctcaatgactacgaagaactgaaacacctgttgagcagaataaatcactttgagaagattctgatcatccccaagagttcctggccaaatcatgaaacatcactaggggtgagcgcagcttgtccataccagggagcgccctcctttttcagaaatgtggtgtggctcatcaaaaagaacgatgcatacccaacaataaagataagctacaataataccaatcgggaagatctcttgatactgtgggggattcatcattccaacaatgcagaagagcagacaaatctctataaaaatccaaccacctacatttcagttggaacatcaactttaaaccagaggttggtaccaaaaatagctactagatcccaagtaaacgggcaacgtggaagaatggacttcttctggacaattttaaaaccagatgatgccatccatttcgagagtaatggaaatttcattgctccagaatatgcatacaaaattgtcaagaaaggggactcaacaattatgaaaagtggagtggaatatggccactgcaacaccaaatgtcaaaccccagtaggagcgataaattctagtatgccattccacaacatacatcctctcaccattggggaatgccccaaatacgtgaaatcaaacaagctggtccttgcgactgggctcagaaatagtcctctaagagaaaggagaagaaaaagaggcctgtttggggcgatagcagggtttatagagggaggatggcagggaatggttgatggttggtatgggtaccatcatagcaatgagcaggggagtgggtacgctgcagacaaagaatccacccaaaaggcaatagatggagttaccaataaggtcaactcaatcattgacaaaatgaacactcaatttgaggcagttggaagggagtttaataacttagaaaggaggatagagaatttgaacaagaaaatggaagacggattcctagatgtctggacctataatgctgaacttctagttctcatggaaaacgagaggactctagatttccatgattcaaatgtcaagaacctttacgacaaagtcagactacagcttagggataatgcaaaggagctgggtaatggctgtttcgaattctatcacaaatgcgatgatgaatgtatggaaagtgtgagaaatgggacgtatgactaccctcagtattcagaagaagcaagattaaaaagagaagaaataagcggagtgaaattagaatcaataggaacttaccagatactgtcaatttattcaacagcggcgagttccctagcactggcaatcatgatggctggtctatctttatggatgtgctccaatgggtcgttacagtgcagaatttgcatt
EPI2856789 atggaaaacatagtacttcttcttgcaataattagccttgttaaaagtgaccagatttgcattggttaccatgcaaacaattcgacagagcaggttgacacgataatggaaaagaacgtcaccgttacacatgcccaagacatactggaaaaagcacacaacgggaagctctgtgatctaaatggggtgaagcctctgattttaaaggattgtagtgtagctggatggctcctcggaaacccaatgtgcgacgaattcatcagagtgccagaatggtcctacatagtggagcgggccaatccagctaatgacctctgttacccagggagcctcaatgactacgaagaactgaaacacctgttgagcagaataaatcactttgagaagattctgatcatccccaagagttcctggccaaatcatgaaacatcactaggggtgagcgcagcttgtccataccagggagcgccctcctttttcagaaatgtggtgtggcttatcaaaaagaacgatgcatacccaacaataaagataagctacaataataccaatcgggaagatctcttgatactgtgggggattcatcattccaacaatgcagaagagcagacaaatctctataaaaatccaaccacctacatttcagttggaacatcaactttaaaccagaggttggtaccaaaaatagctactagatcccaagtaaacgggcaacgtggaagaatggacttcttctggacaattttaaaaccagatgatgccatccatttcgagagtaatggaaatttcattgctccagaatatgcatacaaaattgtcaagaaaggggactcaacaattatgaaaagtggagtggaatatggccactgcaacaccaaatgtcaaaccccagtaggagcgataaattctagtatgccattccacaacatacatcctctcaccattggggaatgccccaaatacgtgaaatcaaacaagttggtccttgcgactgggctcagaaatagtcctctaagagaaaggagaagaaaaagaggcctgtttggggcgatagcagggtttatagagggaggatggcaaggaatggttgatggttggtatgggtaccatcatagcaatgagcaggggagtgggtacgctgcagacaaagaatccactcaaaaggcaatagatggagttaccaataaggtcaactcaatcattgacaaaatgaacactcaatttgaggcagttggaagggagtttaataacttagaaaggaggatagagaatttgaacaagaaaatggaagacggattcctagatgtctggacctataatgctgaacttctagttctcatggaaaacgagaggactctagatttccatgattcaaatgtcaagaacctttacgacaaagtcagactacagcttagggataatgcaaaggagctgggtaatggctgtttcgaattctatcacaaatgcgatgatgaatgtatggaaagtgtgagaaatgggacgtatgactaccctcagtattcagaagaagcaagattaaaaagagaagaaataagcggagtgaaattagaatcaataggaacttaccagatactgtcaatttattcaacagcggcgagttccctagcactggcaatcatgatggctggtctatctttatggatgtgctccaatgggtcgttacagtgcagaatttgcatt
EPI2856886 atggaaaacatagtacttcttcttgcaataattagccttgttaaaagtgaccagatttgcattggttaccatgcaaacaattcgacagagcaggttgacacgataatggaaaagaacgtcaccgttacacatgcccaagacatactggaaaaagcacacaacgggaagctctgtgatctaaatggggtgaaacctctgattttaaaggattgtagtgtagctggatggctcctcggaaacccaatgtgcgacgaattcatcagagtgccagaatggtcctacatagtggagcgggccaatccagctaatgacctctgttacccagggagcctcaatgactacgaagaactgaaacacctgttgagcagaataaatcactttgagaagattctgatcatccccaagagttcctggccaaatcatgaaacatcactaggggtgagcgcagcttgtccataccagggagcgccctcctttttcagaaatgtggtgtggcttatcaaaaagaacgatgcatacccaacaataaagatgagctacaataataccaatcgggaagatctcttgatactgtgggggattcatcattccaacaatgcagaagagcagacaaatctctataaaaatccaaccacctacatttcagttggaacatcaactttaaaccagaggttggtaccaaaaatagctactagatcccaagtaaacgggcaacgtggaagaatggacttcttctggacaattttaaaaccagatgatgccatccatttcgagagtaatggaaatttcattgctccagaatatgcatacaaaattgtcaagaaaggggactcaacaattatgaaaagtggagtggaatatggccactgcaacaccaaatgtcaaaccccattaggagcgataaattctagtatgccattccacaacatacatcctctcaccattggggaatgccccaaatacgtgaaatcaaacaagttggtccttgcgactgggctcagaaatagtcctctaagagaaaggagaagaaaaagaggcctgtttggggcgatagcagggtttatagaggggggatggcaaggaatggttgatggttggtatgggtaccatcatagcaatgagcaggggagtgggtacgctgcagacaaagaatccacccaaaaggcaatagatggagttaccaataaggtcaactcaatcattgacaaaatgaacactcaatttgaggcagttggaagggagtttaataacttagaaaggaggatagagaatttgaacaagaaaatggaagacggattcctagatgtctggacctataatgctgaacttctagttctcatggaaaacgagaggactctagatttccatgattcaaatgtcaagaacctttacgacaaagtcagactacagcttagggataatgcaaaggagctgggtaatggctgtttcgaattctatcacaaatgcgatgatgaatgtatggaaagtgtgagaaatgggacgtatgactaccctcagtattcagaagaagcaagattaaaaagagaagaaataagcggagtgaaattagaatcaataggaacttaccagatactgtcaatttattcaacagcggcgagttccctagcactggcaatcatgatggctggtctatctttatggatgtgctccaatgggtcgttacagtgcagaatttgcatt
EPI2857040 atggaaaacatagtacttcttcttgcaataattagccttgttaaaagtgaccagatttgcattggttaccatgcaaacaattcgacagagcaggttgacacgataatggaaaagaacgtcaccgttacacatgcccaagacatactggaaaaagcacacaacgggaagctctgtgatctaaatggggtgaagcctctgattttaaaggattgtagtgtagctggatggctcctcggaaacccaatgtgcgacgaattcatcagagtgccagaatggtcctacatagtggagcgggccaatccagctaatgacctctgttacccagggagcctcaatgactacgaagaactgaaacacctgttgagcagaataaatcactttgagaagattctgatcatccccaagagttcctggccaaatcatgaaacatcactaggggtgagcgcagcttgtccataccagggagcgccctcctttttcagaaatgtggtgtggcttatcaaaaagaacgatgcatacccaacaataaagataagctacaataataccaatcgggaagatctcttgatactgtgggggattcatcattccaacaatgcagaagagcagacaaatctctataaaaatccaaccacctacatttcagttggaacatcaactttaaaccagaggttggtaccaaaaatagctactagatcccaagtaaacgggcaacgtggaagaatggacttcttctggacaattttaaaaccagatgatgccatccatttcgagagtaatggaaatttcattgctccagaatatgcatacaaaattgtcaagaaaggggactcaacaattatgaaaagtggagtggaatatggccactgcaacaccaaatgtcaaaccccagtaggagcgataaattctagtatgccattccacaacatacatcctctcaccattggggaatgccccaaatacgtgaaatcaaacaagttggtccttgcgactgggctcagaaatagtcctctaagagaaaggagaagaaaaagaggcctgtttggggcgatagcagggtttatagagggaggatggcaaggaatggttgatggttggtatgggtaccatcatagcaatgagcaggggagtgggtacgctgcagacaaagaatccacccaaaaggcaatagatggagttaccaataaggtcaactctatcattgacaaaatgaacactcaatttgaggcagttggaagggagtttaataacttagaaaggaggatagagaatttgaacaagaaaatggaagacggattcctagatgtctggacctataatgctgaacttctagttctcatggaaaacgagaggactctagatttccatgattcaaatgtcaagaacctttacgacaaagtcagactacagcttagggataatgcaaaggagctgggtaatggctgtttcgaattctatcacaaatgcgatgatgaatgtatggaaagtgtgagaaatgggacgtatgactaccctcagtattcagaagaagcaagattaaaaagagaagaaataagcggagtgaaattagaatcaataggaacttaccagatactgtcaatttattcaacagcggcgagttccctagcactggcaatcatgatggctggtctatctttatggatgtgctccaatgggtcgttacagtgcagaatttgcatt
EPI2857137 atggaaaacatagtacttcttcttgcaataattagccttgttaaaagtgaccagatttgcattggttaccatgcaaacaattcgacagagcaggttgacacgataatggaaaagaacgtcaccgttacacatgcccaagacatactggaaaaagcacacaacgggaagctctgcgatctaaatggggtgaagcctctgattttaaaggattgtagtgtagctggatggctcctcggaaacccaatgtgcgacgaattcatcagagtgccagaatggtcctacatagtggagcgggccaatccagctaatgacctctgttacccagggagcctcaatgactacgaagaactgaaacacctgttgagcagaataaatcactttgagaagattctgatcatccccaagagttcctggccaaatcatgaaacatcactaggggtgagcgcagcttgtccataccagggagcgccctcctttttcagaaatgtggtgtggcttatcaaaaagaacgatgcatacccaacaataaagataagctacaataataccaatcgggaagatctcttgatactgtgggggattcatcattccaacaatgcagaagagcaggcaaatctctataaaaatccaaccacctacatttcagttggaacatcaactttaaaccagaggttggtaccaaaaatagctactagatcccaagtaaacgggcaacgtggaagaatggacttcttctggacaattttaaaaccagatgatgccatccatttcgagagtaatggaaatttcattgctccagaatatgcatacaaaattgtcaagaaaggggactcaacaattatgaaaagtggagtggaatatggccactgcaacaccaaatgtcaaaccccagtaggagcgataaattctagtatgccattccacaacatacatcctctcaccattggggaatgccccaaatacgtgaaatcaaacaagttggtccttgcgactgggctcagaaatagtcctctaagagaaaggagaagaaaaagaggcctgtttggggcgatagcagggtttatagagggaggatggcaaggaatggttgatggttggtatgggtaccatcatagcaatgagcaggggagtgggtacgctgcagacaaagaatccacccaaaaggcaatagatggagttaccaataaggtcaactctatcattgacaaaatgaacactcaatttgaggcagttggaagggagtttaataacttagaaaggaggatagagaatttgaacaagaaaatggaagacggattcctagatgtctggacctataatgctgaacttctagttctcatggaaaacgagaggactctagatttccatgattcaaatgtcaagaacctttacgacaaagtcagactacagcttagggataatgcaaaggagctgggtaatggctgtttcgaattctatcacaaatgcgatgatgaatgtatggaaagtgtgagaaatgggacgtatgactaccctcagtattcagaagaagcaagattaaaaagagaagaaataagcggagtgaaattagaatcaataggaacttaccagatactgtcaatttattcaacagcggcgagttccctagcactggcaatcatgatggctggtctatctttatggatgtgctccaatgggtcgttacagtgcagaatttgcatt
EPI2857157 atggaaaacatagtacttcttcttgcaataattagccttgttaaaagtgaccagatttgcattggttaccatgcaaacaattcgacagagcaggttgacacgataatggaaaagaacgtcaccgttacacatgcccaagacatactggaaaaagcacacaacgggaagctctgtgatctaaatggggtgaagcctctgattttaaaggattgtagtgtagctggatggctcctcggaaacccaatgtgcgacgaattcatcagagtgccagaatggtcctacatagtggagcgggccaatccagctaatgacctctgttacccagggagcctcaatgactacgaagaactgaaacacctgttgagcagaataaatcactttgagaagattctgatcatccccaagagttcctggccaaatcatgaaacatcactaggggtgagcgcagcttgtccataccagggagcgccctcctttttcagaaatgtggtgtggcttatcaaaaagaacgatgcatacccaacaataaagataagctacaataataccaatcgggaagatctcttgatactgtgggggattcatcattccaacaatgcagaagagcagacaaatctctataaaaatccaaccacctacatttcagttggaacatcaactttaaaccagaggttggtaccaaaaatagctactagatcccaagtaaacgggcaacgtggaagaatggacttcttctggacaattttaaaaccagatgatgccatccatttcgagagtaatggaaatttcattgctccagaatatgcatacaaaattgtcaagaaaggggactcaacaattatgaaaagtggagtggaatatggccactgcaacaccaaatgtcaaaccccagtaggagcgataaattctagtatgccattccacaacatacatcctctcaccattggggaatgccccaaatacgtgaaatcaaacaagttggtccttgcgactgggctcagaaatagtcctctaagagaaaggagaagaaaaagaggcctgtttggggcgatagcagggtttatagagggaggatggcaaggaatggttgatggttggtatgggtaccatcatagcaatgagcaggggagtgggtacgctgcagacaaagaatccacccaaaaggcaatagatggagttaccaataaggtcaactcaatcattgacaaaatgaacactcaatttgaggcagttggaagggagtttaataacttagaaaggaggatagagaatttgaacaagaaaatggaagacggattcctagatgtctggacctataatgctgaacttctagttctcatggaaaacgagaggactctagatttccatgattcaaatgtcaagaacctttacgacaaagtcagactacagcttagggataatgcaaaggagctgggtaatggctgtttcgaattctatcacaaatgcgatgatgaatgtatggaaagtgtgagaaatgggacgtatgactaccctcagtattcagaagaagcaagattaaaaagagaagaaataagcggagtgaaattggaatcaataggaacttaccagatactgtcaatttattcaacagcggcgagttccctagcactggcaatcatgatggctggtctatctttatggatgtgctccaatgggtcgttacagtgcagaatttgcatt
EPI2857251 atggaaaacatagtacttcttcttgcaataattagccttgttaaaagtgaccagatttgcattggttaccatgcaaacaattcgacagagcaggttgacacgataatggaaaagaacgtcaccgttacacatgcccaagacatactggaaaaagcacacaacgggaagctctgtgatctaaatggggtgaagcctctgattttaaaggattgtagtgtagctggatggctcctcggaaacccaatgtgcgacgaattcatcagagtgccagaatggtcctacatagtggagcgggccaatccagctaatgacctctgttacccagggagcctcaatgactacgaagaactgaaacacctgttgagcagaataaatcactttgagaagattctgatcatccccaagagttcctggccaaatcatgaaacatcactaggggtgagcgcagcttgtccataccagggagcgccttcctttttcagaaatgtggtgtggcttatcaaaaagaacgatgcatacccaacaataaagataagctacaataataccaatcgggaagatctcttgatactgtgggggattcatcattccaacaatgcagaagagcagacaaatctctataaaaatccaaccacctacatttcagttggaacatcaactttaaaccagaggttggtaccaaaaatagctactagatcccaagtaaacgggcaacgtggaagaatggacttcttctggacaattttaaaaccagatgatgccatccatttcgagagtaatggaaatttcattgctccagaatatgcatacaaaattgtcaagaaaggggactcaacaattatgaaaagtggagtggaatatggccactgcaacaccaaatgtcaaaccccagtaggagcgataaattctagtatgccattccacaacatacatcctctcaccattggggaatgccccaaatacgtgaaatcaaacaagttggtccttgcgactgggctcagaaatagtcctctaagagaaaggagaagaaaaagaggcctgtttggggcgatagcagggtttatagagggaggatggcaaggaatggttgatggttggtatgggtaccatcatagcaatgagcaagggagtgggtacgctgcagacaaagaatccacccaaaaggcaatagatggagttaccaataaggtcaactcaatcattgacaaaatgaacactcaatttgaggcagttggaagggagtttaataacttagaaaggaggatagagaatttgaacaagaaaatggaagacggattcctagatgtctggacctataatgctgaacttctagttctcatggaaaacgagaggactctagatttccatgattcaaatgtcaagaacctttacgacaaagtcagactacagcttagggataatgcaaaggagctgggtaatggctgtttcgaattctatcacaaatgcgatgatgaatgtatggaaagtgtgagaaatgggacgtatgactaccctcagtattcagaagaagcaagattaaaaagagaagaaataagcggagtgaaattagaatcaataggaacttaccagatactgtcaatttattcaacagcggcgagttccctagcactggcaatcatgatggctggtctatctttatggatgtgctccaatgggtcgttacagtgcagaatttgcatt
EPI2857405 atggaaaacatagtacttcttcttgcaataattagccttgttaaaagtgaccagatttgcattggttaccatgcaaacaattcgacagagcaggttgacacgataatggaaaagaacgtcaccgttacacatgcccaagacatactggaaaaagcacacaacgggaagctctgtgatctaaatggggtgaagcctctgattttaaaggattgtagtgtagctggatggctcctcggaaacccaatgtgcgacgaattcatcagagtgccagaatggtcctacatagtggagcgggccaatccagctaatgacctctgttacccagggagcctcaatgactacgaagaactgaaacacctgttgagcagaataaatcactttgagaagattctgatcatccccaagagttcctggccaaatcatgaaacatcactaggggtgagcgcagcttgtccataccagggagcgccctcctttttcagaaatgtggtgtggctcatcaaaaagaacgatgcatacccaacaataaagataagctacaataataccaatcgggaagatctcttgatactgtgggggattcatcattccaacaatgcagaagagcagacaaatctctataaaaatccaaccacctacatttcagttggaacatcaactttaaaccagaggttggtaccaaaaatagctactagatcccaagtaaacgggcaacgtggaagaatggacttcttctggacaattttaaaaccagatgatgccatccatttcgagagtaatggaaatttcattgctccagaatatgcatacaaaattgtcaagaaaggggactcaacaattatgaaaagtggagtggaatatggccactgcaacaccaaatgtcaaaccccagtaggagcgataaattctagtatgccattccacaacatacatcctctcaccattggggaatgccccaaatacgtgaaatcaaacaagttggtccttgcgactgggctcagaaatagtcctctaagagaaaggagaagaaaaagaggcctgtttggggcgatagcagggtttatagagggaggatggcaaggaatggttgatggttggtatgggtaccatcatagcaatgagcaggggagtgggtacgctgcagacaaagaatccacccaaaaggcaatagatggagttaccaataaggtcaactcaatcattgacaaaatgaacactcaatttgaggcagttggaagggagtttaataacttagaaaggaggatagagaatttgaacaagaaaatggaagacggattcctagatgtctggacctataatgctgaacttctagttctcatggaaaacgagaggactctagatttccatgattcaaatgtcaagaacctttacgacaaagtcagactacagcttagggataatgcaaaggagctgggtaatggctgtttcgaattctatcacaaatgcgatgatgaatgtatggaaagtgtgagaaatgggacgtatgactaccctcagtattcagaagaagcaagattaaaaagagaagaaataagcggagtgaaattagaatcaataggaacttaccagatactgtcaatttattcaacagcggcgagttccctagcactggcaatcatgatggctggtctatctttatggatgtgctccaatgggtcgttacagtgcagaatttgcatt
EPI2857430 ?????aaacatagtacttcttcttgcaataattagccttgttaaaagtgaccagatttgcattggttaccatgcaaacaattcgacagagcaggttgacacgataatggaaaagaacgtcaccgttacacatgcccaagacatactggaaaaagcacacaacgggaagctctgtgatctaaatggggtgaagcctctgattttaaaggattgtagtgtagctggatggctcctcggaaacccaatgtgcgacgaattcatcagagtgccagaatggtcctacatagtggagcgggccaatccagctaatgacctctgttacccagggagcctcaatgactacgaagaactgaaacacctgttgagcagaataaatcactttgagaagattctgatcatccccaagagttcctggccaaatcatgaaacatcactaggggtgagcgcagcttgtccataccagggagcgccctcctttttcagaaatgtggtgtggcttatcaaaaagaacgatgcatacccaacaataaagataagctacaataataccaatcgggaagatctcttgatactgtgggggattcatcattccaacaatgcagaagagcagacaaatctctataaaaatccaaccacctacatttcagttggaacatcaactttaaaccagaggttggtaccaaaaatagctactagatcccaagtaaacgggcaacgtggaagaatggacttcttctggacaattttaaaaccagatgatgccatccatttcgagagtaatggaaatttcattgctccagaatatgcatacaaaattgtcaagaaaggggactcaacaattatgaaaagtggagtggaatatggccactgcaacaccaaatgtcaaaccccagtaggagcgataaattctagtatgccattccacaacatacatcctctcaccattggggaatgccccaaatacgtgaaatcaaacaagttggtccttgcgactgggctcagaaatagtcctctaagagaaaggagaagaaaaagaggcctgtttggggcgatagcagggtttatagagggaggatggcaaggaatggttgatggttggtatgggtaccatcatagcaatgagcaggggagtgggtacgctgcagacaaagaatccacccaaaaggcaatagatggagttaccaataaggtcaactctatcattgacaaaatgaacactcaatttgaggcagttggaagggagtttaataacttagaaaggaggatagagaatttgaacaagaaaatggaagacggattcctagatgtctggacctataatgctgaacttctagttctcatggaaaacgagaggactctagatttccatgattcaaatgtcaagaacctttacgacaaagtcagactacagcttagggataatgcaaaggagctgggtaatggctgtttcgaattctatcacaaatgcgatgatgaatgtatggaaagtgtgagaaatgggacgtatgactaccctcagtattcagaagaagcaagattaaaaagagaagaaataagcggagtgaaattagaatcaataggaacttaccagatactgtcaatttattcaacagcggcgagttccctagcactggcaatcatgatggctggtctatctttatggatgtgctccaatgggtcgttacagtgcagaatttgcatt
EPI2868713 atggaaaacacagtacttcttcttgcaataattagccttgttaaaagtgatcagatttgcattggttaccatgcaaacaattcgacagagcaggttgacacgataatggaaaagaacgtcaccgttacacatgcccaagacatactggaaaaagcacacaacgggaagctctgtgatctaaatggggtgaagcctctgattttaaaggattgtagtgtagctggatggctcctcggaaacccaatgtgcgacgaattcatcagagtgccggaatggtcctacatagtggagcgggccaatccagctaatggcctctgctacccagggagcctcaatgactacgaagaactgaaacacctgctgagcagaataaatcactttgagaagattctgatcatccccaagagttcctggccaaatcatgaaacatcactaggggtgagcgcagcttgtccataccagggagcgccctcctttttcagaaatgtggtgtggcttatcaaaaagaatgatgcatacccaacaataaagataagctacaataataccaatcgggaagatctcttgatactgtgggggattcatcattccaacaatgcagaagagcagacaaatctctataaaaatccaaccacctacatttcagttggaacatcaactttaaaccagaggttggtaccaaaaatagccactagatcccaagtaaacgggcaacgtggaagaatggacttcttctggacaattttaaaaccagatgatgccatccatttcgagagtaatggaaatttcattgctccagaatatgcatacaaaattgtcaagaaaggggactcaacaattatgaaaagtgaagtggaatatggccactgcaacaccaaatgtcaaaccccagtaggagcgataaattctagtatgccattccacaacatacatcctctcaccattggggaatgccccaaatacgtgaaatcaaacaagttggtccttgcgactgggctcagaaatagtcctctaagagaaaggagaagaaaaagaggcctgtttggggcaatagcagggtttatagagggaggatggcagggaatggttgatggttggtatgggtaccatcatagcaatgagcaggggagtgggtacgctgcagacaaagaatccacccaaaaggcaatagatggagttaccaataaggtcaactcaatcattgacaaaatgaacactcaatttgaggcagttggaagggagtttaataacttagaaaggaggatagagaatttgaacaagaaaatggaagacggattcctagatgtctggacctataatgctgaacttctagttctcatggaaaacgagaggactctagatttccatgattcaaatgtcaagaacctttacgacaaagtcagactacagcttagggataatgcaaaggagctgggtaatggctgtttcgaattctatcacaaatgcgatgatgaatgtatggaaagtgtgagaaatgggacgtatgactaccctcagtattcaggagaagcaagattaaaaagagaagaaataagcggagtgaaattagaatcaataggaacttaccagatactgtcaatttattcaacagcggcgagttccctagcactggcaatcatgatggctggtctatctttatggatgtgctccaatgggtcgttacagtgcagaatttgcatt
EPI2873327 atggaaaacatagtacttcttcttgcaataattagccttgttaaaagtgaccagatttgcattggttaccatgcaaacaattcgacagagcaggttgacacgataatggaaaagaacgtcaccgttacacatgcccaagacatactggaaaaagcacacaacgggaagctctgtgatctaaatggggtgaagcctctgattttaaaggattgtagtgtagctggatggctcctcggaaacccaatgtgcgacgaattcatcagagtgccagaatggtcctacatagtggagcgggccaatccagctaatgacctctgttacccagggagcctcaatgactacgaagaattgaaacacctgttgagcagaataaatcactttgagaagattctgatcatccccaagagttcctggccaaatcatgaaacatcactaggggtgagcgcagcttgtccataccagggagcgccctcctttttcagaaatgtggtgtggcttatcaaaaagaacgatgcatacccaacaataaagataagctacaataataccaatcgggaagatctcttgatactgtgggggattcatcattccaacaatgcagaagagcagacaaatctctataaaaatccaaccacctacatttcagttggaacatcaactttaaaccagaggttggtaccaaaaatagctactagatcccaagtaaacgggcaacgtggaagaatggacttcttctggacaattttaaaaccagatgatgccatccatttcgagagtaatggaaatttcattgctccagaatatgcatacaaaattgtcaagaaaggggactcaacaattatgaaaagtggagtggaatatggccactgcaacaccaaatgtcaaaccccagtaggagcgataaattctagtatgccattccacaacatacatcctctcaccattggggaatgccccaaatacgtgaaatcaaacaagttggtccttgcgactgggctcagaaatagtcctctaagagaaaggagaagaaaaagaggcctgtttggggcgatagcagggtttatagagggaggatggcaaggaatggttgatggttggtatgggtaccatcatagcaatgagcaggggagtgggtacgctgcagacaaagaatccacccaaaaggcaatagatggagttaccaataaggtcaactcaatcattgacaaaatgaacactcaatttgaggcagttggaagggagtttaataacttagaaaggaggatagagaatttgaacaagaaaatggaagacggattcctagatgtctggacctataatgctgaacttctagttctcatggaaaacgagaggactctagatttccatgattcaaatgtcaagaacctttacgacaaagtcagactacagcttagggataatgcaaaggagctgggtaatggctgtttcgaattctatcacaaatgcgatgatgaatgtatggaaagtgtgagaaatgggacgtatgactaccctcagtattcagaagaagcaagattaaaaagagaagaaataagcggagtgaaattagaatcaataggaacttaccagatactgtcaatttattcaacagcggcgagttccctagcactggcaatcatgatggctggtctatctttatggatgtgctccaatgggtcgttacagtgcagaatttgcatt
EPI2873343 atggaaaacatagtacttcttcttgcaataattagccttgttaaaagtgaccagatttgcattggttaccatgcaaacaattcgacagagcaggttgacacgataatggaaaagaacgtcaccgttacacatgcccaagacatactggaaaaagcacacaacgggaagctctgtgatctaaatggggtgaagcctctgattttaaaggattgtagtgtagctggatggctcctcggaaacccaatgtgcgacgaattcatcagagtgccagaatggtcctacatagtggagcgggccaatccagctaatgacctctgttacccagggagcctcaatgactacgaagaactgaaacacctgttgagcagaataaatcactttgagaagattctgatcatccccaagagttcctggccaaatcatgaaacatcactaggggtgagcgcagcttgtccataccagggagcgccctcctttttcagaaatgtggtgtggcttatcaaaaagaacgatgcatacccaacaataaagataagctacaataataccaatcgggaagatctcttgatactgtgggggattcatcattccaacaatgcagaagagcagacaaatctctataaaaatccaaccacctacatttcagttggaacatcaactttaaaccagaggttggtaccaaaaatagctactagatcccaagtaaacgggcaacgtggaagaatggacttcttctggacaattttaaaaccagatgatgccatccatttcgagagtaatggaaatttcattgctccagaatatgcatacaaaattgtcaagaaaggggactcaacaattatgaaaagtggagtggaatatggccactgcaacaccaaatgtcaaaccccagtaggagcgataaattctagtatgccattccacaacatacatcctctcaccattggggaatgccccaaatacgtgaaatcaaacaagttggtccttgcgactgggctcagaaatagtcctctaagagaaaggagaagaaaaagaggcctgtttggggcgatagcagggtttatagagggaggatggcaaggaatggttgatggttggtatgggtaccatcatagcaatgagcaggggagtgggtacgctgcagacaaagaatccacccaaaaggcaatagatggagttaccaataaggtcaactcaatcattgacaaaatgaacactcaatttgaggcagttggaagggagtttaataacttagaaaggaggatagagaatttgaacaagaaaatggaagacggattcctagatgtctggacctataatgctgaacttctagttctcatggaaaacgagaggactctagatttccatgattcaaatgtcaagaacctttacgacaaagtcagactacagcttagggataatgcaaaggagctgggtaatggctgtttcgaattctatcacaaatgcgatgatgaatgtatggaaagtgtgagaaatgggacgtatgactaccctcagtattcagaagaagcaagattaaaaagagaagaaataagcggagtgaaattagaatcaataggaacttaccagatactgtcaatttattcaacagcggcgagttccctagcactggcaatcatgatggctggtctatctttatggatgtgctccaatgggtcgttacagtgcagaatttgcatt
EPI2873361 atggaaaacatagtacttcttcttgcaataattagccttgttaaaagtgaccagatttgcattggttaccatgcaaacaattcgacagagcaggttgacacgataatggaaaagaacgtcaccgttacacatgcccaagacatactggaaaaagcacacaacgggaagctctgtgatctaaatggggtgaagcctctgattttaaaggattgtagtgtagctggatggctcctcggaaacccaatgtgcgacgaattcatcagagtgccagaatggtcctacatagtggagcgggccaatccagctaatgacctctgttacccagggagcctcaatgactacgaagaactgaaacacctgttgagcagaataaatcactttgagaagattctgatcatccccaagagttcctggccaaatcatgaaacatcactaggggtgagcgcagcttgtccataccagggagcgccctcctttttcagaaatgtggtgtggcttatcaaaaagaatgatgcatacccaacaataaagataagctacaataataccaatcgggaagatctcttgatactgtgggggattcatcattccaacaatgcagaagagcagacaaatctctataaaaatccaaccacctacatctcagttggaacatcaactttaaaccagaggttggtaccaaaaatagctactagatcccaagtaaacgggcaacgtggaagaatggacttcttctggacaattttaaaaccagatgatgccatccatttcgagagtaatggaaatttcattgctccagaatatgcatacaaaattgtcaagaaaggggactcaacaattatgaaaagtggagtggaatatggccattgcaacaccaaatgtcaaaccccagtaggagcaataaattctagtatgccattccacaacatacatcctctcaccattggggaatgccccaaatacgtgaaatcaaacaagttggtccttgcgactgggctcagaaatagtcctctaagagaaaggagaagaaaaagaggcctgtttggggcgatagcagggtttatagagggaggatggcaaggaatggttgatggttggtatgggtaccatcatagcaatgagcaggggagtgggtacgctgcagacaaagaatccacccaaaaggcaatagatggagttaccaataaggtcaactcaatcattgacaaaatgaacactcaatttgaggcagttggaagggagtttaataacttagaaaggaggatagagaatttgaacaagaaaatggaagacggattcctagatgtctggacctataatgctgaacttctagttctcatggaaaacgagaggactctagatttccatgattcaaatgtcaagaacctttacgacaaagtcagactacagcttagggataatgcaaaggagctgggtaatggctgtttcgaattctatcacaaatgcgatgatgaatgtatggaaagtgtgagaaatgggacgtatgactaccctcagtattcagaagaagcaagattaaaaagagaagaaataagcggagtgaaattagaatcaataggaacttaccagatactgtcaatttattcaacagcggcgagttccctagcactggcaatcatgatggctggtctatctttatggatgtgctccaatgggtcgttacagtgcagaatttgcatt
EPI2873678 atggaaaacatagtacttcttcttgcaataattagccttgttaaaagtgaccagatttgcattggttaccatgcaaacaattcgacagagcaggttgacacgataatggaaaagaacgtcaccgttacacatgcccaagacatactggaaaaagcacacaacgggaagctctgtgatctaaatggggtgaagcctctgattttaaaggattgtagtgtagctggatggctcctcggaaacccaatgtgcgacgaattcatcagagtgccagaatggtcctacatagtggagcgggccaatccagctaatgacctctgttacccagggagcctcaatgactacgaagaactgaaacacctgttgagcagaataaatcactttgagaagattctgatcatccccaagagttcctggccaaatcatgaaacatcactaggggtgagcgcagcttgtccataccagggagcgccctcctttttcagaaatgtggtgtggcttatcaaaaagaacgatgcatacccaacaataaagataagctacaataataccaatcgggaagatctcttgatactgtgggggattcatcattccaacaatgcagaagagcaaacaaatctctataaaaatccaaccacctacatttcagttggaacatcaactttaaaccagaggttggtaccaaaaatagctactagatcccaagtaaacgggcaacgtggaagaatggacttcttctggacaattttaaaaccagatgatgccatccatttcgagagtaatggaaatttcattgctccagaatatgcatacaaaattgtcaagaaaggggactcaacaattatgaaaagtggagtggaatatggccactgcaacaccaaatgtcaaaccccagtaggagcgataaattctagtatgccattccacaacatacatcctctcaccattggggaatgccccaaatacgtgaaatcaaacaagttggtccttgcgactgggctcagaaatagtcctctaagagaaaggagaagaaaaagaggcctgtttggggcgatagcagggtttatagagggaggatggcaaggaatgattgatggttggtatgggtaccatcatagcaatgagcaggggagtgggtacgctgcagacaaagaatccacccaaaaggcaatagatggagttaccaataaggtcaactcaatcattgacaaaatgaacactcaatttgaggcagttggaagggagtttaataacttagaaaggaggatagagaatttgaacaagaaaatggaagacggattcctagatgtctggacctataatgctgaacttctagttctcatggaaaacgagaggactctagatttccatgattcaaatgtcaagaacctttacgacaaagtcagactacagcttagggataatgcaaaggagctgggtaatggctgtttcgaattctatcacaaatgcaatgatgaatgtatggaaagtgtgagaaatgggacgtatgactaccctcagtattcagaagaagcaagattaaaaagagaagaaataagcggagtgaaattagaatcaataggaacttaccagatactgtcaatttattcaacagcggcgagttccctagcactggcaatcatgatggctggtctatctttatggatgtgctccaatgggtcgttacagtgcagaatttgcatt
EPI2873689 atggaaaacatagtacttcttcttgcaataattagccttgttaaaagtgaccagatttgcattggttaccatgcaaacaattcgacagagcaggttgacacgataatggaaaagaacgtcaccgttacacatgcccaagacatactggaaaaagcacacaacgggaagctctgtgatctaaatggggtgaagcctctgattttaaaggattgtagtgtagctggatggctcctcggaaacccaatgtgcgacgaattcatcagagtgccagaatggtcctacatagtggagcgggccaatccagctaatgacctctgttacccagggagcctcaatgactacgaagaactgaaacacctgttgagcagaataaatcactttgagaagattctgatcatccccaagagttcctggccaaatcatgaaacatcactaggggtgagcgcagcttgtccataccagggagcgccctcctttttcagaaatgtggtgtggcttatcaaaaagaacgatgcatacccaacaataaagataagctacaataataccaatcgggaagatctcttgatactgtgggggattcatcattccaacaatgcagaagagcagacaaatctctataaaaatccaaccacctacatttcagttggaacatcaactttaaaccagaggttggtaccaaaaatagctactagatcccaagtaaacgggcaacgtggaagaatggacttcttctggacaattttaaaaccagatgatgccatccatttcgagagtaatggaaatttcattgctccagaatatgcatacaaaattgtcaagaaaggggactcaacaattatgaaaagtggagtggaatatggccactgcaacaccaaatgtcaaaccccagtaggagcgataaattctagtatgccattccacaacatacatcctctcaccattggggaatgccccaaatacgtgaaatcaaacaagttggtccttgcgactgggctcagaaatagtcctctaagagaaaggagaagaaaaagaggcctgtttggggcgatagcagggtttatagagggaggatggcaaggaatgattgatggttggtatgggtaccatcatagcaatgagcaggggagtgggtacgctgcagacaaagaatccacccaaaaggcaatagatggagttaccaataaggtcaactcaatcattgacaaaatgaacactcaatttgaggcagttggaagggagtttaataacttagaaaggaggatagagaatttgaacaagaaaatggaagacggattcctagatgtctggacctataatgctgaacttctagttctcatggaaaacgagaggactctagatttccatgattcaaatgtcaagaacctttacgacaaagtcagactacagcttagggataatgcaaaggagctgggtaatggctgtttcgaattctatcacaaatgcaatgatgaatgtatggaaagtgtgagaaatgggacgtatgactaccctcagtattcagaagaagcaagattaaaaagagaagaaataagcggagtgaaattagaatcaataggaacttaccagatactgtcaatttattcaacagcggcgagttccctagcactggcaatcatgatggctggtctatctttatggatgtgctccaatgggtcgttacagtgcagaatttgcatt
EPI2885656 atggagaacatagtacttcttcttgcaataattagccttgttaaaagtgatcagatttgcattggttaccatgcaaacaattcgacagagcaggttgacacgataatggaaaagaacgtcaccgttacacatgcccaagacatactggaaaaaacacacaacgggaagctctgtgatctaaatggggtgaagcctctgattttaaaggattgtagtgtagctggatggctcctcggaaacccaatgtgcgacgaattcatcagagtgccggaatggtcctacatagtggagcgggctaatccagctaatgacctctgttacccagggagcctcaatgactacgaagaactgaaacacctgttgagcagaataaatcactttgagaagattctgatcatccccaagagttcctggccaaatcatgaaacatcactaggggtgagcgcagcttgtccataccagggagcgccctcctttttcagaaatgtggtgtggcttatcaaaaagaacgatgcatacccaacaataaagataagctacaataataccaatcgggaagatctcttgatactgtgggggattcatcattccaacaatgcagaagagcagacaaatctctataaaaacccaaccacctacatttcagttggaacatcaactttaaaccagaggttggtaccaaaaatagctactagatcccaagtaaacgggcaacgtggaagaatggacttcttctggacaattttaaaaccagatgatgccatccatttcgagagtaatggaaatttcattgctccagaatatgcatacaaaattgtcaagaaaggggactcaacaattatgaaaagtggagtggaatatggccactgcaacaccaaatgtcaaaccccagtaggagcgataaattctagtatgccattccacaacatacatcctctcaccattggggaatgccccaaatacgtgaaatcaaacaagttggtccttgcgactgggctcagaaatagtcctctaagagaaaggagaagaaaaagaggcctgtttggggcgatagcagggtttatagagggaggatggcagggaatggttgatggttggtatgggtaccatcatagcaatgagcaggggagtgggtacgctgcagacaaagaatccacccaaaaggcaatagatggagttaccaataaggtcaactcaatcattgacaaaatgaacactcaatttgaggcagttggaagggagtttaataacttagaaaggaggatagagaatttgaacaagaaaatggaagacggattcctagatgtctggacctataatgctgaacttctagttctcatggaaaacgagaggactctagatttccatgattcaaatgtcaagaacctttacgacaaagtcagactacagcttagggataatgcaaaggagctgggtaatggctgtttcgaattctatcacaaatgcgataatgaatgtatggaaagtgtgagaaatgggacgtatgactaccctcagtattcagaagaagcaagattaaaaagagaagaaataagcggagtgaaattagaatcaataggaacttaccagatactgtcaatttattcaacagcggcgagttccctagcactggcaatcatgatggctggtctatctttatggatgtgctccaatgggtcgttacagtgcagaatttgcatt
EPI2885841 atggagaacatagtacttcttcttgcaataattagccttgttaaaagtgatcagatttgcattggttaccatgcaaacaattcgacagagcaggttgacacgataatggaaaagaacgtcaccgttacacatgcccaagacatactggaaaaaacacacaacgggaagctctgtgatctaaatggggtgaagcctctgattttaaaggattgtagtgtagctggatggctcctcggaaacccaatgtgcgacgaattcatcagagtgccggaatggtcctacatagtggagcgggctaatccagctaatgacctctgttacccagggagcctcaatgactacgaagaactgaaacacctgttgagcagaataaatcactttgagaagattctgatcatccccaagagttcatggccaaatcatgaaacatcactaggggtgagcgcagcttgtccataccagggagcgccctcctttttcagaaatgtggtgtggcttatcaaaaagaacgatgcatacccaacaataaagataagctacaataataccaatcgggaagatctcttgatactgtgggggattcatcattccaacaatgcagaagagcagacaaatctctataaaaacccaaccacctacatttcagttggaacatcaactttaaaccagaggttggtaccaaaaatagctactagatcccaagtaaacgggcaacgtggaagaatggacttcttctggacaattttaaaaccagatgatgccatccatttcgagagtaatggaaatttcattgctccagaatatgcatacaaaattgtcaagaaaggggactcaacaattatgaaaagtggagtggaatatggccactgcaacaccaaatgtcaaaccccagtaggagcgataaattctagtatgccattccacaacatacatcctctcaccattggggaatgccccaaatacgtgaaatcaaacaagttggtccttgcgactgggctcagaaatagtcctctaagagaaaggagaagaaaaagaggcctgtttggggcgatagcagggtttatagagggaggatggcagggaatggttgatggttggtatgggtaccatcatagcaatgagcaggggagtgggtacgctgcagacaaagaatccacccaaaaggcaatagatggagttaccaataaggtcaactcaatcattgacaaaatgaacactcaatttgaggcagttggaagggagtttaataacttagaaaggaggatagagaatttgaacaagaaaatggaagacggattcctagatgtctggacctataatgctgaacttctagttctcatggaaaacgagaggactctagatttccatgattcaaatgtcaagaacctttacgacaaagtcagactacagcttagggataatgcaaaggagctgggtaatggctgtttcgaattctatcacaaatgcgataatgaatgtatggaaagtgtgagaaatgggacgtatgactaccctcagtattcagaagaagcaagattaaaaagagaagaaataagcggagtgaaattagaatcaataggaacttaccagatactgtcaatttattcaacagcggcgagttccctagcactggcaatcatgatggctggtctatctttatggatgtgctccaatgggtcgttacagtgcagaatttgcatt
EPI2885857 atggagaacatagtacttcttcttgcaataattagccttgttaaaagtgatcagatttgcattggttaccatgcaaacaattcgacagagcaggttgacacgataatggaaaagaacgtcaccgttacacatgcccaagacatactggaaaaaacacacaacgggaagctctgtgatctaaatggggtgaagcctctgattttaaaggattgtagtgtagctggatggctcctcggaaacccaatgtgcgacgaattcatcagagtgccggaatggtcctacatagtggagcgggctaatccagctaatgacctctgttacccagggagcctcaatgactacgaagaactgaaacacctgttgagcagaataaatcactttgagaagattctgatcatccccaagagttcatggccaaatcatgaaacatcactaggggtgagcgcagcttgtccataccagggagcgccctcctttttcagaaatgtggtgtggcttatcaaaaagaacgatgcatacccaacaataaagataagctacaataataccaatcgggaagatctcttgatactgtgggggattcatcattccaacaatgcagaagagcagacaaatctctataaaaacccaaccacctacatttcagttggaacatcaactttaaaccagaggttggtaccaaaaatagctactagatcccaagtaaacgggcaacgtggaagaatggacttcttctggacaattttaaaaccagatgatgccatccatttcgagagtaatggaaatttcattgctccagaatatgcatacaaaattgtcaagaaaggggactcaacaattatgaaaagtggagtggaatatggccactgcaacaccaaatgtcaaaccccagtaggagcgataaattctagtatgccattccacaacatacatcctctcaccattggggaatgccccaaatacgtgaaatcaaacaagttggtccttgcgactgggctcagaaatagtcctctaagagaaaggagaagaaaaagaggcctgtttggggcgatagcagggtttatagagggaggatggcagggaatggttgatggttggtatgggtaccatcatagcaatgagcaggggagtgggtacgctgcagacaaagaatccacccaaaaggcaatagatggagttaccaataaggtcaactcaatcattgacaaaatgaacactcaatttgaggcagttggaagggagtttaataacttagaaaggaggatagagaatttgaacaagaaaatggaagacggattcctagatgtctggacctataatgctgaacttctagttctcatggaaaacgagaggactctagatttccatgattcaaatgtcaagaacctttacgacaaagtcagactacagcttagggataatgcaaaggagctgggtaatggctgtttcgaattctatcacaaatgcgataatgaatgtatggaaagtgtgagaaatgggacgtatgactaccctcagtattcagaagaagcaagattaaaaagagaagaaataagcggagtgaaattagaatcaataggaacttaccagatactgtcaatttattcaacagcggcgagttccctagcactggcaatcatgatggctggtctatctttatggatgtgctccaatgggtcgttacagtgcagaatttgcatt
EPI2885887 atggagaacatagtacttcttcttgcaataattagccttgttaaaagtgatcagatttgcattggttaccatgcaaacaattcgacagagcaggttgacacgataatggaaaagaacgtcaccgttacacatgcccaagacatactggaaaaaacacacaacgggaagctctgtgatctaaatggggtgaagcctctgattttaaaggattgtagtgtagctggatggctcctcggaaacccaatgtgcgacgaattcatcagagtgccggaatggtcctacatagtggagcgggctaatccagctaatgacctctgttacccagggagcctcaatgactacgaagaactgaaacacctgttgagcagaataaatcactttgagaagattctgatcatccccaagagttcatggccaaatcatgaaacatcactaggggtgagcgcagcttgtccataccagggagcgccctcctttttcagaaatgtggtgtggcttatcaaaaagaacgatgcatacccaacaataaagataagctacaataataccaatcgggaagatctcttgatactgtgggggattcatcattccaacaatgcagaagagcagacaaatctctataaaaacccaaccacctacatttcagttggaacatcaactttaaaccagaggttggtaccaaaaatagctactagatcccaagtaaacgggcaacgtggaagaatggacttcttctggacaattttaaaaccagatgatgccatccatttcgagagtaatggaaatttcattgctccagaatatgcatacaaaattgtcaagaaaggggactcaacaattatgaaaagtggagtggaatatggccactgcaacaccaaatgtcaaaccccagtaggagcgataaattctagtatgccattccacaacatacatcctctcaccattggggaatgccccaaatacgtgaaatcaaacaagttggtccttgcgactgggctcagaaatagtcctctaagagaaaggagaagaaaaagaggcctgtttggggcgatagcagggtttatagagggaggatggcagggaatggttgatggttggtatgggtaccatcatagcaatgagcaggggagtgggtacgctgcagacaaagaatccacccaaaaggcaatagatggagttaccaataaggtcaactcaatcattgacaaaatgaacactcaatttgaggcagttggaagggagtttaataacttagaaaggaggatagagaatttgaacaagaaaatggaagacggattcctagatgtctggacctataatgctgaacttctagttctcatggaaaacgagaggactctagatttccatgattcaaatgtcaagaacctttacgacaaagtcagactacagcttagggataatgcaaaggagctgggtaatggctgtttcgaattctatcacaaatgcgataatgaatgtatggaaagtgtgagaaatgggacgtatgactaccctcagtattcagaagaagcaagattaaaaagagaagaaataagcggagtgaaattagaatcaataggaacttaccagatactgtcaatttattcaacagcggcgagttccctagcactggcaatcatgatggctggtctatctttatggatgtgctccaatgggtcgttacagtgcagaatttgcatt
EPI2885916 atggagaacatagtacttcttcttgcaataattagccttgttaaaagtgatcagatttgcattggttaccatgcaaacaattcgacagagcaggttgacacgataatggaaaagaacgtcaccgttacacatgcccaagacatactggaaaaaacacacaacgggaagctctgtgatctaaatggggtgaagcctctgattttaaaggattgtagtgtagctggatggctcctcggaaacccaatgtgcgacgaattcatcagagtgccggaatggtcctacatagtggagcgggctaatccagctaatgacctctgttacccagggagcctcaatgactacgaagaactgaaacacctgttgagcagaataaatcactttgagaagattctgatcatccccaagagttcctggccaaatcatgaaacatcactaggggtgagcgcagcttgtccataccagggagcgccctcctttttcagaaatgtggtgtggcttatcaaaaagaacgatgcatacccaacaataaagataagctacaataataccaatcgggaagatctcttgatactgtgggggattcatcattccaacaatgcagaagagcagacaaatctctataaaaacccaaccacctacatttcagttggaacatcaactttaaaccagaggttggtaccaaaaatagctactagatcccaagtaaacgggcaacgtggaagaatggacttcttctggacaattttaaaaccagatgatgccatccatttcgagagtaatggaaatttcattgctccagaatatgcatacaaaattgtcaagaaaggggactcaacaattatgaaaagtggagtggaatatggccactgcaacaccaaatgtcaaaccccagtaggagcgataaattctagtatgccattccacaacatacatcctctcaccattggggaatgccccaaatacgtgaaatcaaacaagttggtccttgcgactgggctcagaaatagtcctctaagagaaaggagaagaaaaagaggcctgtttggggcgatagcagggtttatagagggaggatggcagggaatggttgatggttggtatgggtaccatcatagcaatgagcaagggagtgggtacgctgcagacaaagaatccacccaaaaggcaatagatggagttaccaataaggtcaactcaatcattgacaaaatgaacactcaatttgaggcagttggaagggagtttaataacttagaaaggaggatagagaatttgaacaagaaaatggaagacggattcctagatgtctggacctataatgctgaacttctagttctcatggaaaacgagaggactctagatttccatgattcaaatgtcaggaacctttacgacaaagtcagactacagcttagggataatgcaaaggagctgggtaatggctgtttcgaattctatcacaaatgcgataatgaatgtatggaaagtgtgagaaatgggacgtatgactaccctcagtattcagaagaagcaagattaaaaagagaagaaataagcggagtgaaattagaatcaataggaacttaccagatactgtcaatttattcaacagcggcgagttccctagcactggcaatcatgatggctggtctatctttatggatgtgctccaatgggtcgttacagtgcagaatttgcatt
EPI2885931 atggagaacatagtacttcttcttgcaataattagccttgttaaaagtgatcagatttgcattggttaccatgcaaacaattcgacagagcaggttgacacgataatggaaaagaacgtcaccgttacacatgcccaagacatactggaaaaaacacacaacgggaagctctgtgatctaaatggggtgaagcctctgattttaaaggattgtagtgtagctggatggctcctcggaaacccaatgtgcgacgaattcatcagagtgccggaatggtcctacatagtggagcgggctaatccagctaatgacctctgttacccagggagcctcaatgactacgaagaactgaaacacctgttgagcagaataaatcactttgagaagattttgatcatccccaagagttcctggccaaatcatgaaacatcactaggggtgagcgcagcttgtccataccagggagcgccctcctttttcagaaatgtggtgtggcttatcaaaaagaacgatgcatacccaacaataaagataagctacaataataccaatcgggaagatctcttgatactgtgggggattcatcattccaacaatgcagaagagcagacaaatctctataaaaacccaaccacctacatttcagttggaacatcaactttaaaccagaggttggtaccaaaaatagctactagatcccaagtaaacgggcaacgtggaagaatggacttcttctggacaattttaaaaccagatgatgccatccatttcgagagtaatggaaatttcattgctccagaatatgcatacaaaattgtcaagaaaggggactcaacaattatgaaaagtggagtggaatatggccactgcaacaccaaatgtcaaaccccagtaggagcgataaattctagtatgccattccacaacatacatcctctcaccattggggaatgccccaaatacgtgaaatcaaacaagttggtccttgcgactgggctcagaaatagtcctctaagagaaaggagaagaaaaagaggcctgtttggggcgatagcagggtttatagagggaggatggcagggaatggttgatggttggtatgggtaccatcatagcaatgagcaagggagtgggtacgctgcagacaaagaatccacccaaaaggcaatagatggagttaccaataaggtcaactcaatcattgacaaaatgaacactcaatttgaggcagttggaagggagtttaataacttagaaaggaggatagagaatttgaacaagaaaatggaagacggattcctagatgtctggacctataatgctgaacttctagttctcatggaaaacgagaggactctagatttccatgattcaaatgtcaggaacctttacgacaaagtcagactacagcttagggataatgcaaaggagctgggtaatggctgtttcgaattctatcacaaatgcgataatgaatgtatggaaagtgtgagaaatgggacgtatgactaccctcagtattcagaagaagcaagattaaaaagagaagaaataagcggagtgaaattagaatcaataggaacttaccagatactgtcaatttattcaacagcggcgagttccctagcactggcaatcatgatggctggtctatctttatggatgtgctccaatgggtcgttacagtgcagaatttgcatt
EPI2885947 atggagaacatagtacttcttcttgcaataattagccttgttaaaagtgatcagatttgcattggttaccatgcaaacaattcgacagagcaggttgacacgataatggaaaagaacgtcaccgttacacatgcccaagacatactggaaaaaacacacaacgggaagctctgtgatctaaatggggtgaagcctctgattttaaaggattgtagtgtagctggatggctcctcggaaacccaatgtgcgacgaattcatcagagtgccggaatggtcctacatagtggagcgggctaatccagctaatgacctctgttacccagggagcctcaatgactacgaagaactgaaacacctgttgagcagaataaatcactttgagaagattctgatcatccccaagagttcctggccaaatcatgaaacatcactaggggtgagcgcagcttgtccataccagggagcgccctcctttttcagaaatgtggtgtggcttatcaaaaagaacgatgcatacccaacaataaagataagctacaataataccaatcgggaagatctcttgatactgtgggggattcatcattccaacaatgcagaagagcagacaaatctctataaaaacccaaccacctacatttcagttggaacatcaactttaaaccagaggttggtaccaaaaatagctactagatcccaagtaaacgggcaacgtggaagaatggacttcttctggacaattttaaaaccagatgatgccatccatttcgagagtaatggaaatttcattgctccagaatatgcatacaaaattgtcaagaaaggggactcaacaattatgaaaagtggagtggaatatggccactgcaacaccaaatgtcaaaccccagtaggagcgataaattctagtatgccattccacaacatacatcctctcaccattggggaatgccccaaatacgtgaaatcaaacaagttggtccttgcgactgggctcagaaatagtcctctaagagaaaggagaagaaaaagaggcctgtttggggcgatagcagggtttatagagggaggatggcagggaatggttgatggttggtatgggtaccatcatagcaatgagcaagggagtgggtacgctgcagacaaagaatccacccaaaaggcaatagatggagttaccaataaggtcaactcaatcattgacaaaatgaacactcaatttgaggcagttggaagggagtttaataacttagaaaggaggatagagaatttgaacaagaaaatggaagacggattcctagatgtctggacctataatgctgaacttctagttctcatggaaaacgagaggactctagatttccatgattcaaatgtcaggaacctttacgacaaagtcagactacagcttagggataatgcaaaggagctgggtaatggctgtttcgaattctatcacaaatgcgataatgaatgtatggaaagtgtgagaaatgggacgtatgactaccctcagtattcagaagaagcaagattaaaaagagaagaaataagcggagtgaaattagaatcaataggaacttaccagatactgtcaatttattcaacagcggcgagttccctagcactggcaatcatgatggctggtctatctttatggatgtgctccaatgggtcgttacagtgcagaatttgcatt
EPI2885964 atggagaacatagtacttcttcttgcaataattagccttgttaaaagtgatcagatttgcattggttaccatgcaaacaattcgacagagcaggttgacacgataatggaaaagaacgtcaccgttacacatgcccaagacatactggaaaaaacacacaacgggaagctctgtgatctaaatggggtgaagcctctgattttaaaggattgtagtgtagctggatggctcctcggaaacccaatgtgcgacgaattcatcagagtgccggaatggtcctacatagtggagcgggctaatccagctaatgacctctgttacccagggagcctcaatgactacgaagaactgaaacacctgttgagcagaataaatcactttgagaagattctgatcatccccaagagttcatggccaaatcatgaaacatcactaggggtgagcgcagcttgtccataccagggagcgccctcctttttcagaaatgtggtgtggcttatcaaaaagaacgatgcatacccaacaataaagataagctacaataataccaatcgggaagatctcttgatactgtgggggattcatcattccaacaatgcagaagagcagacaaatctctataaaaacccaaccacctacatttcagttggaacatcaactttaaaccagaggttggtaccaaaaatagctactagatcccaagtaaacgggcaacgtggaagaatggacttcttctggacaattttaaaaccagatgatgccatccatttcgagagtaatggaaatttcattgctccagaatatgcatacaaaattgtcaagaaaggggactcaacaattatgaaaagtggagtggaatatggccactgcaacaccaaatgtcaaaccccagtaggagcgataaattctagtatgccattccacaacatacatcctctcaccattggggaatgccccaaatacgtgaaatcaaacaagttggtccttgcgactgggctcagaaatagtcctctaagagaaaggagaagaaaaagaggcctgtttggggcgatagcagggtttatagagggaggatggcagggaatggttgatggttggtatgggtaccatcatagcaatgagcaggggagtgggtacgctgcagacaaagaatccacccaaaaggcaatagatggagttaccaataaggtcaactcaatcattgacaaaatgaacactcaatttgaggcagttggaagggagtttaataacttagaaaggaggatagagaatttgaacaagaaaatggaagacggattcctagatgtctggacctataatgctgaacttctagttctcatggaaaacgagaggactctagatttccatgattcaaatgtcaagaacctttacgacaaagtcagactacagcttagggataatgcaaaggagctgggtaatggctgtttcgaattctatcacaratgcgataatgaatgtatggaaagtgtgagaaatgggacgtatgactaccctcagtattcagaagaagcaagattaaaaagagaagaaataagcggagtgaaattagaatcaataggaacttaccagatactgtcaatttattcaacagcggcgagttccctagcactggcaatcatgatggctggtctatctttatggatgtgctccaatgggtcgttacagtgcagaatttgcatt
EPI2885978 atggagaacatagtacttcttcttgcaataattagccttgttaaaagtgatcagatttgcattggttaccatgcaaacaattcgacagagcaggttgacacgataatggaaaagaacgtcaccgttacacatgcccaagacatactggaaaaaacacacaacgggaagctctgtgatctaaatggggtgaagcctctgattttaaaggattgtagtgtagctggatggctcctcggaaacccaatgtgcgacgaattcatcagagtgccggaatggtcctacatagtggagcgggctaatccagctaatgacctctgttacccagggagcctcaatgactacgaagaactgaaacacctgttgagcagaataaatcactttgagaagattctgatcatccccaagagttcctggccaaatcatgaaacatcactaggggtgagcgcagcttgtccataccagggagcgccctcctttttcagaaatgtggtgtggcttatcaaaaagaatgatgcatacccaacaataaagataagttacaataataccaatcgggaagatctcttgatactgtgggggattcatcattccaacaatgcagaagagcagacaaatctctataaaaacccaaccacctacatttcagttggaacatcaactttaaaccagaggttggtaccaaaaatagctactagatcccaagtaaacgggcaacgtggaagaatggacttcttctggacaattttaaaaccagatgatgccatccatttcgagagtaatggaaatttcattgctccagaatatgcatacaaaattgtcaagaaaggggactcaacaattatgaaaagtggagtggaatatggccactgcaacaccaaatgtcaaaccccagtaggagcgataaattctagtatgccattccacaacatacatcctctcaccattggggaatgccccaaatacgtgaaatcaaacaagttggtccttgcgactgggctcagaaatagtcctctaagagaaaggagaagaaaaagaggcctgtttggggcgatagcagggtttatagagggaggatggcagggaatggttgatggttggtatgggtaccatcatagcaatgagcaggggagtgggtacgctgcagacaaagaatccacccaaaaggcaatagatggagttaccaataaggtcaactcaatcattgacaaaatgaacactcaatttgaggcagttggaagggagtttaataacttagaaaggaggatagagaatttgaacaagaaaatggaagacggattcctagatgtctggacctataatgctgaacttctagttctcatggaaaacgagaggactctagatttccatgattcaaatgtcaagaacctttacgacaaagtcagactacagcttagggataatgcaaaggagctgggtaatggctgtttcgaattctatcacaaatgcgataatgaatgtatggaaagtgtgagaaatgggacgtatgactaccctcagtattcagaagaagcaagattaaaaagagaagaaataagcggagtgaaattagaatcaataggaacttaccagatactgtcaatttattcaacagcggcgagttccctagcactggcaatcatgatggctggtctatctttatggatgtgctccaatgggtcgttacagtgcagaatttgcatt
EPI2885994 atggagaacatagtacttcttcttgcaataattagccttgttaaaagtgatcagatttgcattggttaccatgcaaacaattcgacagagcaggttgacacgataatggaaaagaacgtcaccgttacacatgcccaagacatactggaaaaaacacacaacgggaagctctgtgatctaaatggggtgaagcctctgattttaaaggattgtagtgtagctggatggctcctcggaaacccaatgtgcgacgaattcatcagagtgccggaatggtcctacatagtggagcgggctaatccagctaatgacctctgttacccagggagcctcaatgactacgaagaactgaaacacctgttgagcagaataaatcactttgagaagattctgatcatccccaagagttcctggccaaatcatgaaacatcactaggggtgagcgcagcttgtccataccagggagcgccctcctttttcagaaatgtggtgtggcttatcaaaaagaacgatgcatacccaacaataaagataagytacaataataccaatcgggaagatctcttgatactgtgggggattcatcattccaacaatgcagaagagcagacaaatctctataaaaacccaaccacctacatttcagttggaacatcaactttaaaccagaggttggtaccaaaaatagctactagatcccaagtaaacgggcaacgtggaagaatggacttcttctggacaattttaaaaccagatgatgccatccatttcgagagtaatggaaatttcattgctccagaatatgcatacaaaattgtcaagaaaggggactcaacaattatgaaaagtggagtggaatatggccactgcaacaccaaatgtcaaaccccagtaggagcgataaattctagtatgccattccacaacatacatcctctcaccattggggaatgccccaaatacgtgaaatcaaacaagttggtccttgcgactgggctcagaaatagtcctctaagagaaaggagaagaaaaagaggcctgtttggggcgatagcagggtttatagagggaggatggcagggaatggttgatggttggtatgggtaccatcatagcaatgagcaggggagtgggtacgctgcagacaaagaatccacccaaaaggcaatagatggagttaccaataaggtcaactcaatcattgacaaaatgaacactcaatttgaggcagttggaagggagtttaataacttagaaaggaggatagagaatttgaacaagaaaatggaagacggattcctagatgtctggacctataatgctgaacttctagttctcatggaaaacgagaggactctagatttccatgattcaaatgtcaagaacctttacgacaaagtcagactacagcttagggataatgcaaaggagctgggtaatggctgtttcgaattctatcacaaatgcgataatgaatgtatggaaagtgtgagaaatgggacgtatgactaccctcagtattcagaagaagcaagattaaaaagagaagaaataagcggagtgaaattagaatcaataggaacttaccagatactgtcaatttattcaacagcggcgagttccctagcactggcaatcatgatggctggtctatctttatggatgtgctccaatgggtcgttacagtgcagaatttgcatt
EPI2885995 atggagaacatagtacttcttcttgcaataattagccttgttaaaagtgatcagatttgcattggttaccatgcaaacaattcgacagagcaggttgacacgataatggaaaagaacgtcaccgttacacatgcccaagacatactggaaaaaacacacaacgggaagctctgtgatctaaatggggtgaagcctctgattttaaaggattgtagtgtagctggatggctcctcggaaacccaatgtgcgacgaattcatcagagtgccggaatggtcctacatagtggagcgggctaatccagctaatgacctctgttacccagggagcctcaatgactacgaagaactgaaacacctgttgagcagaataaatcactttgagaagattctgatcatccccaagagttcatggccaaatcatgaaacatcactaggggtgagcgcagcttgtccataccagggagcgccctcctttttcagaaatgtggtgtggcttatcaaaaagaacgatgcatacccaacaataaagataagctacaataataccaatcgggaagatctcttgatactgtgggggattcatcattccaacaatgcagaagagcagacaaatctctataaaaacccaaccacctacatttcagttggaacatcaactttaaaccagaggttggtaccaaaaatagctactagatcccaagtaaacgggcaacgtggaagaatggacttcttctggacaattttaaaaccagatgatgccatccatttcgagagtaatggaaatttcattgctccagaatatgcatacaaaattgtcaagaaaggggactcaacaattatgaaaagtggagtggaatatggccactgcaacaccaaatgtcaaaccccagtaggagcgataaattctagtatgccattccacaacatacatcctctcaccattggggaatgccccaaatacgtgaaatcaaacaagttggtccttgcgactgggctcagaaatagtcctctaagagaaaggagaagaaaaagaggcctgtttggggcgatagcagggtttatagagggaggatggcagggaatggttgatggttggtatgggtaccatcatagcaatgagcaggggagtgggtacgctgcagacaaagaatccacccaaaaggcaatagatggagttaccaataaggtcaactcaatcattgacaaaatgaacactcaatttgaggcagttggaagggagtttaataacttagaaaggaggatagagaatttgaacaagaaaatggaagacggattcctagatgtctggacctataatgctgaacttctagttctcatggaaaacgagaggactctagatttccatgattcaaatgtcaagaacctttacgacaaagtcagactacagcttagggataatgcaaaggagctgggtaatggctgtttcgaattctatcacaaatgcgataatgaatgtatggaaagtgtgagaaatgggacgtatgactaccctcagtattcagaagaagcaagattaaaaagagaagaaataagcggagtgaaattagaatcaataggaacttaccagatactgtcaatttattcaacagcggcgagttccctagcactggcaatcatgatggctggtctatctttatggatgtgctccaatgggtcgttacagtgcagaatttgcatt
EPI2886010 atggagaacatagtacttcttcttgcaataattagccttgttaaaagtgatcagatttgcattggttaccatgcaaacaattcgacagagcaggttgacacgataatggaaaagaacgtcaccgttacacatgcccaagacatactggaaaaaacacacaacgggaagctctgtgatctaaatggggtgaagcctctgattttaaaggattgtagtgtagctggatggctcctcggaaacccaatgtgcgacgaattcatcagagtgccggaatggtcctacatagtggagcgggctaatccagctaatgacctctgttacccagggagcctcaatgactacgaagaactgaaacacctgttgagcagaataaatcactttgagaagattctgatcatccccaagagttcctggccaaatcatgaaacatcactaggggtgagcgcagcttgtccataccagggagcgccctcctttttcagaaatgtggtgtggcttatcaaaaagaatgatgcatacccaacaataaagataagttacaataataccaatcgggaagatctcttgatactgtgggggattcatcattccaacaatgcagaagagcagacaaatctctataaaaacccaaccacctacatttcagttggaacatcaactttaaaccagaggttggtaccaaaaatagctactagatcccaagtaaacgggcaacgtggaagaatggacttcttctggacaattttaaaaccagatgatgccatccatttcgagagtaatggaaatttcattgctccagaatatgcatacaaaattgtcaagaaaggggactcaacaattatgaaaagtggagtggaatatggccactgcaacaccaaatgtcaaaccccagtaggagcgataaattctagtatgccattccacaacatacatcctctcaccattggggaatgccccaaatacgtgaaatcaaacaagttggtccttgcgactgggctcagaaatagtcctctaagagaaaggagaagaaaaagaggcctgtttggggcgatagcagggtttatagagggaggatggcagggaatggttgatggttggtatgggtaccatcatagcaatgagcaggggagtgggtacgctgcagacaaagaatccacccaaaaggcaatagatggagttaccaataaggtcaactcaatcattgacaaaatgaacactcaatttgaggcagttggaagggagtttaataacttagaaaggaggatagagaatttgaacaagaaaatggaagacggattcctagatgtctggacctataatgctgaacttctagttctcatggaaaacgagaggactctagatttccatgattcaaatgtcaagaacctttacgacaaagtcagactacagcttagggataatgcaaaggagctgggtaatggctgtttcgaattctatcacaaatgcgataatgaatgtatggaaagtgtgagaaatgggacgtatgactaccctcagtattcagaagaagcaagattaaaaagagaagaaataagcggagtgaaattagaatcaataggaacttaccagatactgtcaatttattcaacagcggcgagttccctagcactggcaatcatgatggctggtctatctttatggatgtgctccaatgggtcgttacagtgcagaatttgcatt
EPI2886011 atggagaacatagtacttcttcttgcaataattagccttgttaaaagtgatcagatttgcattggttaccatgcaaacaattcgacagagcaggttgacacgataatggaaaagaacgtcaccgttacacatgcccaagacatactggaaaaaacacacaacgggaagctctgtgatctaaatggggtgaagcctctgattttaaaggattgtagtgtagctggatggctcctcggaaacccaatgtgcgacgaattcatcagagtgccggaatggtcctacatagtggagcgggctaatccagctaatgacctctgttacccagggagcctcaatgactacgaagaactgaaacacctgttgagcagaataaatcactttgagaagattctgatcatccccaagagttcatggccaaatcatgaaacatcactaggggtgagcgcagcttgtccataccagggagcgccctcctttttcagaaatgtggtgtggcttatcaaaaagaacgatgcatacccaacaataaagataagctacaataataccaatcgggaagatctcttgatactgtgggggattcatcattccaacaatgcagaagagcagacaaatctctataaaaacccaaccacctacatttcagttggaacatcaactttaaaccagaggttggtaccaaaaatagctactagatcccaagtaaacgggcaacgtggaagaatggacttcttctggacaattttaaaaccagatgatgccatccatttcgagagtaatggaaatttcattgctccagaatatgcatacaaaattgtcaagaaaggggactcaacaattatgaaaagtggagtggaatatggccactgcaacaccaaatgtcaaaccccagtaggagcgataaattctagtatgccattccacaacatacatcctctcaccattggggaatgccccaaatacgtgaaatcaaacaagttggtccttgcgactgggctcagaaatagtcctctaagagaaaggagaagaaaaagaggcctgtttggggcgatagcagggtttatagagggaggatggcagggaatggttgatggttggtatgggtaccatcatagcaatgagcaggggagtgggtacgctgcagacaaagaatccacccaaaaggcaatagatggagttaccaataaggtcaactcaatcattgacaaaatgaacactcaatttgaggcagttggaagggagtttaataacttagaaaggaggatagagaatttgaacaagaaaatggaagacggattcctagatgtctggacctataatgctgaacttctagttctcatggaaaacgagaggactctagatttccatgattcaaatgtcaagaacctttacgacaaagtcagactacagcttagggataatgcaaaggagctgggtaatggctgtttcgaattctatcacaaatgcgataatgaatgtatggaaagtgtgagaaatgggacgtatgactaccctcagtattcagaagaagcaagattaaaaagagaagaaataagcggagtgaaattagaatcaataggaacttaccagatactgtcaatttattcaacagcggcgagttccctagcactggcaatcatgatggctggtctatctttatggatgtgctccaatgggtcgttacagtgcagaatttgcatt
EPI2886042 atggagaacatagtacttcttcttgcaataattagccttgttaaaagtgatcagatttgcattggttaccatgcaaacaattcgacagagcaggttgacacgataatggaaaagaacgtcaccgttacacatgcccaagacatactggaaaaaacacacaacgggaagctctgtgatctaaatggggtgaagcctctgattttaaaggattgtagtgtagctggatggctcctcggaaacccaatgtgcgacgaattcatcagagtgccggaatggtcctacatagtggagcgggctaatccagctaatgacctctgttacccagggagcctcaatgactacgaagaactgaaacacctgttgagcagaataaatcactttgagaagattctgatcatccccaagagttcctggccaaatcatgaaacatcactaggggtgagcgcagcttgtccataccagggagcgccctcctttttcagaaatgtggtgtggcttatcaaaaagaacgatgcatacccaacaataaagataagctacaataataccaatcgggaagatctcttgatactgtgggggattcatcattccaacaatgcagaagagcagacaaatctctataaaaacccaaccacctacatttcagttggaacatcaactttaaaccagaggttggtaccaaaaatagctactagatcccaagtaaacgggcaacgtggaagaatggacttcttctggacaattttaaaaccagatgatgccatccatttcgagagtaatggaaatttcattgctccagaatatgcatacaaaattgtcaagaaaggggactcaacaattatgaaaagtggagtggaatatggccactgcaacaccaaatgtcaaaccccagtaggagcgataaattctagtatgccattccacaacatacatcctctcaccattggggaatgccccaaatacgtgaaatcaaacaagttggtccttgcgactgggctcagaaatagtcctctaagagaaaggagaagaaaaagaggcctgtttggggcgatagcagggtttatagagggaggatggcagggaatggttgatggttggtatgggtaccatcatagcaatgagcaggggagtgggtacgctgcagacaaagaatccacccaaaaggcaatagatggagttaccaataaggtcaactcaatcattgacaaaatgaacactcaatttgaggcagttggaagggagtttaataacttagaaaggaggatagagaatttgaacaagaaaatggaagacggattcctagatgtctggacctataatgctgaacttctagttctcatggaaaacgagaggactctagatttccatgattcaaatgtcaagaacctttacgacaaagtcagactacagcttagggataatgcaaaggagctgggtaatggctgtttcgaattctatcacaaatgcgataatgaatgtatggaaagtgtgagaaatgggacgtatgactaccctcagtattcagaagaagcaagattaaaaagagaagaaataagcggagtgaaattagaatcaataggaacttaccagatactgtcaatttattcaacagcggcgagttccctagcactggcaatcatgatggctggtctatctttatggatgtgctccaatgggtcgttacagtgcagaatttgcatt
EPI2886058 atggagaacatagtacttcttcttgcaataattagccttgttaaaagtgatcagatttgcattggttaccatgcaaacaattcgacagaacaggttgacacgataatggaaaagaacgtcaccgttacacatgcccaagacatactggaaaaaacacacaacgggaagctctgtgatctaaatggggtgaagcctctgattttaaaggattgtagtgtagctggatggctcctcggaaacccaatgtgcgacgaattcatcagagtgccggaatggtcctacatagtggagcgggctaatccagctaatgacctctgttacccagggagcctcaatgactacgaagaactgaaacacctgttgagcagaataaatcactttgagaagattctgatcatccccaagagttcctggccaaatcatgaaacatcactaggggtgagcgcagcttgtccataccagggagcgccctcctttttcagaaatgtggtgtggcttatcaaaaagaacgatgcatacccaacaataaagataagctacaataataccaatcgggaagatctcttgatactgtgggggattcatcattccaacaatgcagaagagcagacaaatctctataaaaacccaaccacctacatttcagttggaacatcaactttaaaccagaggttggtaccaaaaatagctactagatcccaagtaaacgggcaacgtggaagaatggacttcttctggacaattttaaaaccagatgatgccatccatttcgagagtaatggaaatttcattgctccagaatatgcatacaaaattgtcaagaaaggggactcaacaattatgaaaagtggagtggaatatggccactgcaacaccaaatgtcaaaccccagtaggagcgataaattctagtatgccattccacaacatacatcctctcaccattggggaatgccccaaatacgtgaaatcaaacaagttggtccttgcgactgggctcagaaatagtcctctaagagaaaggagaagaaaaagaggcctgtttggggcgatagcagggtttatagagggaggatggcagggaatggttgatggttggtatgggtaccatcatagcaatgagcaggggagtgggtacgctgcagacaaagaatccacccaaaaggcaatagatggagttaccaataaggtcaactcaatcattgacaaaatgaacactcaatttgaggcagttggaagggagtttaataacttagaaaggaggatagagaatttgaacaagaaaatggaagacggattcctagatgtctggacctataatgctgaacttctagttctcatggaaaacgagaggactctagatttccatgattcaaatgtcaagaacctttacgacaaagtcagactacagcttagggataatgcaaaggagctgggtaatggctgtttcgaattctatcacaaatgcgataatgaatgtatggaaagtgtgagaaatgggacgtatgactaccctcagtattcagaagaagcaagattaaaaagagaagaaataagcggagtgaaattagaatcaataggaacttaccagatactgtcaatttattcaacagcggcgagttccctagcactggcaatcatgatggctggtctatctttatggatgtgctccaatgggtcgttacagtgcagaatttgcatt
EPI2886100 atggagaacatagtacttcttcttgcaataattagccttgttaaaagtgatcagatttgcattggttaccatgcaaacaattcgacagagcaggttgacacgataatggaaaagaacgtcaccgttacacatgcccaagacatactggaaaaaacacacaacgggaagctctgtgatctaaatggggtgaagcctctgattttaaaggattgtagtgtagctggatggctcctcggaaacccaatgtgcgacgaattcatcagagtgccggaatggtcctacatagtggagcgggctaatccagctaatgacctctgttacccagggagcctcaatgactacgaagaactgaaacacctgttgagcagaataaatcactttgagaagattctgatcatccccaagagtacctggccaaatcatgaaacatcactaggggtgagcgcagcttgtccataccagggagcgccctcctttttcagaaatgtggtgtggcttatcaaaaagaacgatgcatacccaacaataaagataagctacaataataccaatcgggaagatctcttgatactgtgggggattcatcattccaacaatgcagaagagcagacaaatctctataaaaacccaaccacctacatttcagttggaacatcaactttaaaccagaggttggtaccaaaaatagctactagatcccaagtaaacgggcaacgtggaagaatggacttcttctggacaattttaaaaccagatgatgccatccatttcgagagtaatggaaatttcattgctccagaatatgcatacaaaattgtcaagaaaggggactcaacaattatgaaaagtggagtggaatatggccactgcaacaccaaatgtcaaaccccagtaggagcgataaattctagtatgccattccacaacatacatcctctcaccattggggaatgccccaaatacgtgaaatcaaacaagttggtccttgcgactgggctcagaaatagtcctctgagagaaaggagaagaaaaagaggcctgtttggggcgatagcagggtttatagagggaggatggcagggaatggttgatggttggtatgggtaccatcatagcaatgagcaggggagtgggtacgctgcagacaaagaatccacccaaaaggcaatagatggagttaccaataaggtcaactcaatcattgacaaaatgaacactcaatttgaggcagttggaagggagtttaataacttagaaaggaggatagagaatttgaacaagaaaatggaagacggattcctagatgtctggacctataatgctgaacttctagttctcatggaaaacgagaggactctagatttccatgattcaaatgtcaagaacctttacgacaaagtcagactacagcttagggataatgcaaaggagctgggtaatggctgtttcgaattctatcacaaatgcgataatgaatgtatggaaagtgtgagaaatgggacgtatgactaccctcagtattcagaagaagcaagattaaaaagagaagaaataagcggagtgaaattagaatcaataggaacttaccagatactgtcaatttattcaacagcggcgagttccctagcactggcaatcatgatggctggtctatctttatggatgtgctccaatgggtcgttacagtgcagaatttgcatt
EPI2886129 atggagaacatagtacttcttcttgcaataattagccttgttaaaagtgatcagatttgcattggttaccatgcaaacaattcgacagagcaggttgacacgataatggaaaagaacgtcaccgttacacatgcccaagacatactggaaaaaacacacaacgggaagctctgtgatctaaatggggtgaagcctctgattttaaaggattgtagtgtagctggatggctcctcggaaacccaatgtgcgacgaattcatcagagtgccggaatggtcctacatagtggagcgggctaatccagctaatgacctctgttacccagggagcctcaatgactacgaagaactgaaacacctgttgagcagaataaatcactttgagaagattctgatcatccccaagagtacctggccaaatcatgaaacatcactaggggtgagcgcagcttgtccataccagggagcgccctcctttttcagaaatgtggtgtggcttatcaaaaagaacgatgcatacccaacaataaagataagctacaataataccaatcgggaagatctcttgatactgtgggggattcatcattccaacaatgcagaagagcagacaaatctctataaaaacccaaccacctacatttcagttggaacatcaactttaaaccagaggttggtaccaaaaatagctactagatcccaagtaaacgggcaacgtggaagaatggacttcttctggacaattttaaaaccagatgatgccatccatttcgagagtaatggaaatttcattgctccagaatatgcatacaaaattgtcaagaaaggggactcaacaattatgaaaagtggagtggaatatggccactgcaacaccaaatgtcaaaccccagtaggagcgataaattctagtatgccattccacaacatacatcctctcaccattggggaatgccccaaatacgtgaaatcaaacaagttggtccttgcgactgggctcagaaatagtcctctgagagaaaggagaagaaaaagaggcctgtttggggcgatagcagggtttatagagggaggatggcagggaatggttgatggttggtatgggtaccatcatagcaatgagcaggggagtgggtacgctgcagacaaagaatccacccaaaaggcaatagatggagttaccaataaggtcaactcaatcattgacaaaatgaacactcaatttgaggcagttggaagggagtttaataacttagaaaggaggatagagaatttgaacaagaaaatggaagacggattcctagatgtctggacctataatgctgaacttctagttctcatggaaaacgagaggactctagatttccatgattcaaatgtcaagaacctttacgacaaagtcagactacagcttagggataatgcaaaggagctgggtaatggctgtttcgaattctatcacaaatgcgataatgaatgtatggaaagtgtgagaaatgggacgtatgactaccctcagtattcagaagaagcaagattaaaaagagaagaaataagcggagtgaaattagaatcaataggaacttaccagatactgtcaatttattcaacagcggcgagttccctagcactggcaatcatgatggctggtctatctttatggatgtgctccaatgggtcgttacagtgcagaatttgcatt
EPI2886142 atggagaacatagtacttcttcttgcaataattagccttgttaaaagtgatcagatttgcattggttaccatgcaaacaattcgacagaacaggttgacacgataatggaaaagaacgtcaccgttacacatgcccaagacatactggaaaaaacacacaacgggaagctctgtgatctaaatggggtgaagcctctgattttaaaggattgtagtgtagctggatggctcctcggaaacccaatgtgcgacgaattcatcagagtgccggaatggtcctacatagtggagcgggctaatccagctaatgacctctgttacccagggagcctcaatgactacgaagaactgaaacacctgttgagcagaataaatcactttgagaagattctgatcatccccaagagttcctggccaaatcatgaaacatcactaggggtgagcgcagcttgtccataccagggagcgccctcctttttcagaaatgtggtgtggcttatcaaaaagaacgatgcatacccaacaataaagataagctacaataataccaatcgggaagatctcttgatactgtgggggattcatcattccaacaatgcagaagagcagacaaatctctataaaaacccaaccacctacatttcagttggaacatcaactttaaaccagaggttggtaccaaaaatagctactagatcccaagtaaacgggcaacgtggaagaatggacttcttctggacaattttaaaaccagatgatgccatccatttcgagagtaatggaaacttcattgctccagaatatgcatacaaaattgtcaagaaaggggactcaacaattatgaaaagtggagtggaatatggccactgcaacaccaaatgtcaaaccccagtaggagcgataaattctagtatgccattccacaacatacatcctctcaccattggggaatgccccaaatacgtgaaatcaaacaagttggtccttgcgactgggctcagaaatagtcctctaagagaaaggagaagaaaaagaggcctgtttggggcgatagcagggtttatagagggaggatggcagggaatggttgatggttggtatgggtaccatcatagcaatgagcaggggagtgggtacgctgcagacaaagaatccacccaaaaggcaatagatggagttaccaataaggtcaactcaatcattgacaaaatgaacactcaatttgaggcagttggaagggagtttaataacttagaaaggaggatagagaatttgaacaagaaaatggaagacggattcctagatgtctggacctataatgctgaacttctagttctcatggaaaacgagaggactctagatttccatgattcaaatgtcaagaacctttacgacaaagtcagactacagcttagggataatgcaaaggagctgggtaatggctgtttcgaattctatcacaaatgcgataatgaatgtatggaaagtgtgagaaatgggacgtatgactaccctcagtattcagaagaagcaagattaaaaagagaagaaataagcggagtgaaattagaatcaataggaacttaccagatactgtcaatttattcaacagcggcgagttccctagcactggcaatcatgatggctggtctatctttatggatgtgctccaatgggtcgttacagtgcagaatttgcatt
EPI2886159 atggagaacatagtacttcttcttgcaataattagccttgttaaaagtgatcagatttgcattggttaccatgcaaacaattcgacagaacaggttgacacgataatggaaaagaacgtcaccgttacacatgcccaagacatactggaaaaaacacacaacgggaagctctgtgatctaaatggggtgaagcctctgattttaaaggattgtagtgtagctggatggctcctcggaaacccaatgtgcgacgaattcatcagagtgccggaatggtcctacatagtggagcgggctaatccagctaatgacctctgttacccagggagcctcaatgactacgaagaactgaaacacctgttgagcagaataaatcactttgagaagattctgatcatccccaagagttcctggccaaatcatgaaacatcattaggggtgagtgcagcttgtccataccagggagcgccctcctttttcagaaatgtggtgtggcttatcaaaaagaacgatgcatacccaacaataaagataagctacaataataccaatcgggaagatctcttgatactgtgggggattcatcattccaacaatgcagaagagcagacaaatctctataaaaacccaaccacctacatttcagttggaacatcaactttaaaccagaggttggtaccaaaaatagccactagatcccaagtaaacgggcaacgtggaagaatggacttcttctggacaattttaaaaccagatgatgccatccatttcgagagtaatggaaatttcattgctccagaatatgcatacaaaattgtcaagaaaggggactcaacaattatgaaaagtggagtggaatatggccactgcaacaccaaatgtcaaaccccagtaggagcgataaattctagtatgccattccacaacatacatcctctcaccattggggaatgccccaaatacgtgaaatcaaacaagttggtccttgcgactgggctcagaaatagtcctctaagagaaaggagaagaaaaagaggcctgtttggggcgatagcagggtttatagagggaggatggcagggaatggttgatggttggtatgggtaccatcatagcaatgagcaggggagtgggtacgctgcagacaaagaatccacccaaaaggcaatagatggagttaccaataaggtcaactcaatcattgacaaaatgaacactcaatttgaggcagttggaagggagtttaataacttagaaaggaggatagagaatttgaacaagaaaatggaagacggattcctagatgtctggacctataatgctgaacttctagttctcatggaaaacgagaggactctagatttccatgattcaaatgtcaagaacctttacgacaaagtcagactacagcttagggataatgcaaaggagctgggtaatggctgtttcgaattctatcacaaatgcgataatgaatgtatggaaagtgtgagaaatgggacgtatgactaccctcagtattcagaagaagcaagattaaaaagagaagaaataagcggagtgaaattagaatcaataggaacttaccagatactgtcaatttattcaacagcggcgagttccctagcactggcaatcatgatggctggtctatctttatggatgtgctccaatgggtcgttacagtgcagaatttgcatt
EPI2886175 atggagaacatagtacttcttcttgcaataattagccttgttaaaagtgatcagatttgcattggttaccatgcaaacaattcgacagagcaggttgacacgataatggaaaagaacgtcaccgttacacatgcccaagacatactggaaaaaacacacaacgggaagctctgtgatctaaatggggtgaagcctctgattttaaaggattgtagtgtagctggatggctcctcggaaacccaatgtgcgacgaattcatcagagtgccggaatggtcctacatagtggagcgggctaatccagctaatgacctctgttacccagggagcctcaatgactacgaagaactgaaacacctgttgagcagaataaatcactttgagaagattctgatcatccccaagagttcctggccaaatcatgaaacatcactaggggtgagcgcagcttgtccataccagggagcgccctcctttttcagaaatgtggtgtggcttatcaaaaagaacgatgcatacccaacaataaagataagctacaataataccaatcgggaagatctcttgatactgtgggggattcatcattccaacaatgcagaagagcagacaaatctctataaaaacccaaccacctacatttcagttggaacatcaactttaaaccagaggttggtaccaaaaatagctactagatcccaagtaaacgggcaacgtggaagaatggacttcttctggacaattttaaaaccagatgatgccatccatttcgagagtaatggaaatttcattgctccagaatatgcatacaaaattgtcaagaaaggggactcaacaattatgaaaagtggagtggaatatggccactgcaacaccaaatgtcaaaccccagtaggagcgataaattctagtatgccattccacaacatacatcctctcaccattggggaatgccccaaatacgtgaaatcaaacaagttggtccttgcgactgggctcagaaatagtcctctaagagaaaggagaagaaaaagaggcctgtttggggcgatagcagggtttatagagggaggatggcagggaatggttgatggttggtatgggtaccatcatagcaatgagcaggggagtgggtacgctgcagacaaagaatccacccaaaaggcaatagatggagttaccaataaggtcaactcaatcattgacaaaatgaacactcaatttgaggcagttggaagggagtttaataacttagaaaggaggatagagaatttgaacaagaaaatggaagacggattcctagatgtctggacctataatgctgaacttctagttctcatggaaaacgagaggactctagatttccatgattcaaatgtcaagaacctttacgacaaagtcagactacagcttagggataatgcaaaggagctgggtaatggctgtttcgaattctatcacaaatgcgataatgaatgtatggaaagtgtgagaaatgggacgtatgactaccctcagtattcagaagaagcaagattaaaaagagaagaaataatcggagtgaaattagaatcaataggaacttaccagatactgtcaatttattcaacagcggcgagttccctagcactggcaatcatgatggctggtctatctttatggatgtgctccaatgggtcgttacagtgcagaatttgcatt
EPI2886182 atggagaacatagtacttcttcttgcaataattagccttgttaaaagtgatcagatttgcattggttaccatgcaaacaattcgacagagcaggttgacacgataatggaaaagaacgtcaccgttacacatgcccaagacatactggaaaaaacacacaacgggaagctctgtgatctaaatggggtgaagcctctgattttaaaggattgtagtgtagctggatggctcctcggaaacccaatgtgcgacgaattcatcagagtgccggaatggtcctacatagtggagcgggctaatccagctaatgacctctgttacccagggagcctcaatgactacgaagaactgaaacacctgttgagcagaataaatcactttgagaagattctgatcatccccaagagtacctggccaaatcatgaaacatcactaggggtgagcgcagcttgtccataccagggagcgccctcctttttcagaaatgtggtgtggcttatcaaaaagaacgatgcatacccaacaataaagataagctacaataataccaatcgggaagatctcttgatactgtgggggattcatcattccaacaatgcagaagagcagacaaatctctataaaaacccaaccacctacatttcagttggaacatcaactttaaaccagaggttggtaccaaaaatagctactagatcccaggtaaacgggcaacgtggaagaatggacttcttttggacaattttaaaaccagatgatgccatccatttcgagagtaatggaaatttcattgctccagaatatgcatacaaaattgtcaagaaaggggactcaacaattatgaaaagtggagtggaatatggccactgcaacaccaaatgtcaaacccccgtaggagcgataaattctagtatgccattccacaacatacatcctctcaccattggggaatgccccaaatacgtgaaatcaaacaagttggtccttgcgactgggctcagaaatagtcctctaagagaaaggagaagaaaaagaggcctgtttggggcgatagcagggtttatagagggaggatggcagggaatggttgatggttggtatgggtaccatcatagcaatgagcaggggagtgggtacgctgcagacaaagaatccacccaaaaggcaatagatggagttaccaataaggtcaactcaatcattgacaaaatgaacattcaatttgaggcagttggaagggagtttaataacttagaaaggaggatagagaatttgaacaagaaaatggaagacggattcctagatgtctggacctataatgctgaacttctagttctcatggaaaacgagaggactctagatttccatgattcaaatgtcaagaacctttacgacaaagtcagactacagcttagggataatgcaaaggagctgggtaatggctgtttcgaattctatcacaaatgcgataatgaatgtatggaaagtgtgagaaatgggacgtatgactaccctcaatattcagaagaagcaagattaaaaagagaagaaataagcggagtgaaattagaatcaataggaacttaccagatactgtcaatttattcaacagcggcgagttccctagcactggcaatcatgatggctggtctatctttatggatgtgctccaatgggtcgttacagtgcagaatttgcatt
EPI2886198 atggagaacatagtacttcttcttgcaataattagccttgttaaaagtgatcagatttgcattggttaccatgcaaacaattcgacagagcaggttgacacgataatggaaaagaacgtcaccgttacacatgcccaagacatactggaaaaaacacacaacgggaagctctgtgatctaaatggggtgaagcctctgattttaaaggattgtagtgtagctggatggctcctcggaaacccaatgtgcgacgaattcatcagagtgccggaatggtcctacatagtggagcgggctaatccagctaatgacctctgttacccagggagcctcaatgactacgaagaactgaaacacctgttgagcagaataaatcactttgagaagattctgatcatccccaagagtacctggccaaatcatgaaacatcactaggggtgagcgcagcttgtccataccagggagcgccctcctttttcagaaatgtggtgtggcttatcaaaaagaacgatgcatacccaacaataaagataagctacaataataccaatcgggaagatctcttgatactgtgggggattcatcattccaacaatgcagaagagcagacaaatctctataaaaacccaaccacctacatttcagttggaacatcaactttaaaccagaggttggtaccaaaaatagctactagatcccaggtaaacgggcaacgtggaagaatggacttcttttggacaattttaaaaccagatgatgccatccatttcgagagtaatggaaatttcattgctccagaatatgcatacaaaattgtcaagaaaggggactcaacaattatgaaaagtggagtggaatatggccactgcaacaccaaatgtcaaacccccgtaggagcgataaattctagtatgccattccacaacatacatcctctcaccattggggaatgccccaaatacgtgaaatcaaacaagttggtccttgcgactgggctcagaaatagtcctctaagagaaaggagaagaaaaagaggcctgtttggggcgatagcagggtttatagagggaggatggcagggaatggttgatggttggtatgggtaccatcatagcaatgagcaggggagtgggtacgctgcagacaaagaatccacccaaaaggcaatagatggagttaccaataaggtcaactcaatcattgacaaaatgaacattcaatttgaggcagttggaagggagtttaataacttagaaaggaggatagagaatttgaacaagaaaatggaagacggattcctagatgtctggacctataatgctgaacttctagttctcatggaaaacgagaggactctagatttccatgattcaaatgtcaagaacctttacgacaaagtcagactacagcttagggataatgcaaaggagctgggtaatggctgtttcgaattctatcacaaatgcgataatgaatgtatggaaagtgtgagaaatgggacgtatgactaccctcaatattcagaagaagcaagattaaaaagagaagaaataagcggagtgaaattagaatcaataggaacttaccagatactgtcaatttattcaacagcggcgagttccctagcactggcaatcatgatggctggtctatctttatggatgtgctccaatgggtcgttacagtgcagaatttgcatt
EPI2886223 atggagaacatagtacttcttcttgcaataattagccttgttaaaagtgatcagatttgcattggttaccatgcaaacaattcgacagagcaggttgacacgataatggaaaagaacgtcaccgttacacatgcccaagacatactggaaaaaacacacaacgggaagctctgtgatctaaatggggtgaagcctctgattttaaaggattgtagtgtagctggatggctcctcggaaacccaatgtgcgacgaattcatcagagtgccggaatggtcctacatagtggagcgggctaatccagctaatgacctctgttacccagggagcctcaatgactacgaagaactgaaacacctgttgagcagaataaatcactttgagaagattctgatcatccccaagagttcctggccaaatcatgaaacatcactaggggtgagcgcagcttgtccataccagggagcgccctcctttttcagaaatgtggtgtggcttatcaaaaagaacgatrcatacccaacaataaagataagctacaataataccaatcgggaagatctcttgatactgtgggggattcatcattccaacaatgcagaagagcagacaaatctctataaaaacccaaccacctacatttcagttggaacatcaactttaaaccagaggttggtaccaaaaatagctactagatcccaagtaaacgggcaacgtggaagaatggacttcttctggacaattttaaaaccagatgatgccatccatttcgagagtaatggaaatttcattgctccagaatatgcatacaaaattgtcaagaaaggggactcaacaattatgaaaagtggagtggaatatggccactgcaacaccaaatgtcaaaccccagtaggagcgataaattctagtatgccattccacaacatacatcctctcaccattggggaatgccccaaatacgtgaaatcaaacaagttggtccttgcgactgggctcagaaatagtcctctaagagaaaggagaagaaaaagaggcctgtttggggcgatagcagggtttatagagggaggatggcagggaatgrttgatggttggtatgggtaccatcatagcaatgagcaggggagtgggtacgctgcagacaaagaatccacccaaaaggcaatagatggagttaccaataaggtcaactcaatcattgacaaaatgaacactcaatttgaggcagttggaagggagtttaataatttagaaaggaggatagagaatttgaacaagaaaatggaagacggattcctagatgtctggacctataatgctgaacttctagttctcatggaaaacgagaggactctagatttccatgattcaaatgtcaagaacctttacgacaaagtcagactacagcttagggataatgcaaaggagctgggtaatggctgtttcgaattctatcacaaatgcgataatgaatgtatggaaagtgtgagaaatgggacgtatgactaccctcagtattcagaagaagcaagattaaaaagagaagaaataagcggagtgaaattagaatcaataggaacttaccagatactgtcaatttattcaacagcggcgagttccctagcactggcaatcatgatggctggtctatctttatggatgtgctccaatgggtcgttacagtgcagaatttgcatt
EPI2886255 atggagaacatagtacttcttcttgcaataattagccttgttaaaagtgatcagatttgcattggttaccatgcaaacaattcgacagagcaggttgacacgataatggaaaagaacgtcaccgttacacatgcccaagacatactggaaaaaacacacaacgggaagctctgtgatctaaatggggtgaagcctctgattttaaaggattgtagtgtagctggatggctcctcggaaacccaatgtgcgacgaattcatcagagtgccggaatggtcctacatagtggagcgggctaatccagctaatgacctctgttacccagggagcctcaatgactacgaagaactgaaacacctgttgagcagaataaatcactttgagaagattctgatcatccccaagagttcctggccaaatcatgaaacatcactaggggtgagcgcagcttgtccataccagggagcgccctcctttttcagaaatgtggtgtggcttatcaaaaagaacgatgcatacccaacaataaagataagctacaataataccaatcgggaagatctcttgatactgtgggggattcatcattccaacaatgcagaagagcagacaaatctctataaaaacccaaccacctacatttcagttggaacatcaactttaaaccagaggttggtaccaaaaatagctactagatcccaagtaaacgggcaacgtggaagaatggacttcttctggacaattttaaaaccagatgatgccatccatttcgagagtaatggaaatttcattgctccagaatatgcatacaaaattgtcaagaaaggggactcaacaattatgaaaagtggagtggaatatggccactgcaacaccaaatgtcaaaccccagtaggagcgataaattctagtatgccattccacaacatacatcctctcaccattggggaatgccccaaatacgtgaaatcaaacaagttggtccttgcgactgggctcagaaatagtcctctaagagaaaggagaagaaaaagaggcctgtttggggcgatagcagggtttatagagggaggatggcagggaatggttgatggttggtatgggtaccatcatagcaatgagcaggggagtgggtacgctgcagacaaagaatccacccaaaaggcaatagatggagttaccaataaggtcaactcaatcattgacaaaatgaacactcaatttgaggcagttggaagggagtttaataacttagaaaggaggatagagaatttgaacaagaaaatggaagacggattcctagatgtctggacctataatgctgaacttctagttctcatggaaaacgagaggactctagatttccatgattcaaatgtcaagaacctttacgacaaagtcagactacagcttagggataatgcaaaggagctgggtaatggctgtttcgaattctatcacaaatgcgataatgaatgtatggaaagtgtgagaaatgggacgtatgactaccctcagtattcagaagaagcaagattaaaaagagaagaaataagcggagtgaaattagaatcaataggaacttaccagatactgtcaatttattcaacagcggcgagttccctagcactggcaatcatgatggctggtctatctttatggatgtgctccaatgggtcgttacagtgcagaatttgcatt
EPI2886281 atggagaacatagtacttcttcttgcaataattagccttgttaaaagtgatcagatttgcattggttaccatgcaaacaattcgacagagcaggttgacacgataatggaaaagaacgtcaccgttacacatgcccaagacatactggaaaaaacacacaacgggaagctctgtgatctaaatggggtgaagcctctgattttaaaggattgtagtgtagctggatggctcctcggaaacccaatgtgcgacgaattcatcagagtgccggaatggtcctacatagtggagcgggctaatccagctaatgacctctgttacccagggagcctcaatgactacgaagaactgaaacacctgttgagcagaataaatcactttgagaagattctgatcatccccaagagttcctggccaaatcatgaaacatcactaggggtgagcgcagcttgtccataccagggagcgccctcctttttcagaaatgtggtgtggcttatcaaaaagaacgatgcatacccaacaataaagataagttacaataataccaatcgggaagatctcttgatactgtgggggattcatcattccaacaatgcagaagagcagacaaatctctataaaaacccaaccacctacatttcagttggaacatcaactttaaaccagaggttggtaccaaaaatagctactagatcccaagtaaacgggcaacgtggaagaatggacttcttctggacaattttaaaaccagatgatgccatccatttcgagagtaatggaaatttcattgctccagaatatgcatacaaaattgtcaagaaaggggactcaacaattatgaaaagtggagtggaatatggccactgcaacaccaaatgtcaaaccccagtaggagcgataaattctagtatgccattccacaacatacatcctctcaccattggggaatgccccaaatacgtgaaatcaaacaagttggtccttgcgactgggctcagaaatagtcctctaagagaaaggagaagaaaaagaggcctgtttggggcgatagcagggtttatagagggaggatggcagggaatggttgatggttggtatgggtaccatcatagcaatgagcaggggagtgggtacgctgcagacaaagaatccacccaaaaggcaatagatggagttaccaataaggtcaactcaatcattgacaaaatgaacactcaatttgaggcagttggaagggagtttaataacttagaaaggaggatagagaatttgaacaagaaaatggaagacggattcctagatgtctggacctataatgctgaacttctagttctcatggaaaacgagaggactctagatttccatgattcaaatgtcaagaacctttacgacaaagtcagactacagcttagggataatgcaaaggagctgggtaatggctgtttcgaattctatcacaaatgcgataatgaatgtatggaaagtgtgagaaatgggacgtatgactaccctcagtattcagaagaagcaagattaaaaagagaagaaataagcggagtgaaattagaatcaataggaacttaccagatactgtcaatttattcaacagcggcgagttccctagcactggcaatcatgatggctggtctatctttatggatgtgctccaatgggtcgttacagtgcagaatttgcatt
EPI2886289 atggagaacatagtacttcttcttgcaataattagccttgttaaaagtgatcagatttgcattggttaccatgcaaacaattcgacagagcaggttgacacgataatggaaaagaacgtcaccgttacacatgcccaagacatactggaaaaaacacacaacgggaagctctgtgatctaaatggggtgaagcctctgattttaaaggattgtagtgtagctggatggctcctcggaaacccaatgtgcgacgaattcatcagagtgccggaatggtcctacatagtggagcgggctaatccagctaatgacctctgttacccagggagcctcaatgactacgaagaactgaaacacctgttgagcagaataaatcactttgagaagattctgatcatccccaagagttcctggccaaatcatgaaacatcactaggggtgagcgcagcttgtccataccagggagcgccctcctttttcagaaatgtgctgtggcttatcaaaaagaacgatgcatacccaacaataaagataagctacaataataccaatcgggaagatctcttgatactgtgggggattcatcattccaacaatgcagaagagcagacaaatctctataaaaacccaaccacctacatttcagttggaacatcaactttaaaccagaggttggtaccaaaaatagctactagatcccaagtaaacgggcaacgtggaagaatggacttcttctggacaattttaaaaccagatgatgccatccatttcgagagcaatggaaatttcattgctccagaatatgcatacaaaattgtcaagaaaggggactcaacaattatgaaaagtggagtggaatatggccactgcaacaccaaatgtcaaaccccagtaggagcgataaattctagtatgccattccacaacatacatcctctcaccattggggaatgccccaaatacgtgaaatcaaacaagttggtccttgcgactgggctcagaaatagtcctctaagagaaaggagaagaaaaagaggcctgtttggggcgatagcagggtttatagagggaggatggcagggaatggttgatggttggtatgggtaccatcatagcaatgagcaggggagtgggtacgctgcagacaaagaatccacccaaaaggcaatagatggagttaccaataaggtcaactcaatcattgacaaaatgaacactcaatttgaggcagttggaagggagtttaataacttagaaaggaggatagagaatttgaacaagaaaatggaagacggattcctagatgtctggacctataatgctgaacttctagttctcatggaaaacgagaggactctagatttccatgattcaaatgtcaagaacctttacgacaaagtcagactacagcttagggataatgcaaaggagctgggtaatggctgtttcgaattctatcacaaatgcgataatgaatgtatggaaagtgtgagaaatgggacgtatgactaccctcagtattcagaagaagcaagattaaaaagagaagaaataagcggagtgaaattagaatcaataggaacttaccagatactgtcaatttattcaacagcggcgagttccctagcactggcaatcatgatggctggtctatctttatggatgtgctccaatgggtcgttacagtgcagaatttgcatt
EPI2886297 atggagaacatagtacttcttcttgcaataattagccttgttaaaagtgatcagatttgcattggttaccatgcaaacaattcgacagagcaggttgacacgataatggaaaagaacgtcaccgttacacatgcccaagacatactggaaaaaacacacaacgggaagctctgtgatctaaatggggtgaagcctctgattttaaaggattgtagtgtagctggatggctcctcggaaacccaatgtgcgacgaattcatcagagtgccggaatggtcctacatagtggagcgggctaatccagctaatgacctctgttacccagggagcctcaatgactacgaagaactgaaacacctgttgagcagaataaatcactttgagaagattctgatcatccccaagagttcctggccaaatcatgaaacatcactaggggtgagcgcagcttgtccataccagggagcgccctcctttttcagaaatgtggtgtggcttatcaaaaagaacgatgcatacccaacaataaagataagctacaataataccaatcgggaagatctcttgatactgtgggggattcatcattccaacaatgcagaagagcagacaaatctctataaaaacccaaccacctacatttcagttggaacatcaactttaaaccagaggttggtaccaaaaatagctactagatcccaagtaaacgggcaacgtggaagaatggacttcttctggacaattttaaaaccagatgatgccatccatttcgagagtaatggaaatttcattgctccagaatatgcatacaaaattgtcaagaaaggggactcaacaattatgaaaagtggagtggaatatggccactgcaacaccaaatgtcaaaccccagtaggagcgataaattctagtatgccattccacaacatacatcctctcaccattggggaatgccccaaatacgtgaaatcaaacaagttggtccttgcgactgggctcagaaatagtcctctaagagaaaggagaagaaaaagaggcctgtttggggcgatagcagggtttatagagggaggatggcagggaatggttgatggttggtatgggtaccatcatagcaatgagcaggggagtgggtacgctgcagacaaagaatccacccaaaaggcaatagatggagttaccaataaggtcaactcaatcattgacaaaatgaacactcaatttgaggcagttggaagggagtttaataacttagaaaggaggatagagaatttgaacaagaaaatggaagacggattcctagatgtctggacctataatgctgaacttctagttctcatggaaaacgagaggactctagatttccatgattcaaatgtcaagaacctttacgacaaagtcagactacagcttagggataatgcaaaggagctgggtaatggctgtttcgaattctatcacaaatgcgataatgaatgtatggaaagtgtgagaaatgggacgtatgactaccctcagtattcagaagaagcaagattaaaaagagaagaaataagcggagtgaaattagaatcaataggaacttaccagatactgtcaatttattcaacagcggcgagttccctagcactggcaatcatgatggctggtctatctttatggatgtgctccaatgggtcgttacagtgcagaatttgcatt
EPI2886305 atggagaacatagtacttcttcttgcaataattagccttgttaaaagtgatcagatttgcattggttaccatgcaaacaattcgacagagcaggttgacacgataatggaaaagaacgtcaccgttacacatgcccaagacatactggaaaaaacacacaacgggaagctctgtgatctaaatggggtgaagcctctgattttaaaggattgtagtgtagctggatggctcctcggaaacccaatgtgcgacgaattcatcagagtgccggaatggtcctacatagtggagcgggctaatccagctaatgacctctgttacccagggagcctcaatgactacgaagaactgaaacacctgttgagcagaataaatcactttgagaagattctgatcatccccaagagttcctggccaaatcatgaaacatcactaggggtgagcgcagcttgtccataccagggagcgccctcctttttcagaaatgtggtgtggcttatcaaaaagaacgatgcatacccaacaataaagataagctacaataataccaatcgggaagatctcttgatactgtgggggattcatcattccaacaatgcagaagagcagacaaatctctataaaaacccaaccacctacatttcagttggaacatcaactttaaaccagaggttggtaccaaaaatagctactagatcccaagtaaacgggcaacgtggaagaatggacttcttctggacaattttaaaaccagatgatgccatccatttcgagagtaatggaaatttcattgctccagaatatgcatacaaaattgtcaagaaaggggactcaacaattatgaaaagtggagtggaatatggccactgcaacaccaaatgtcaaaccccagtaggagcgataaattctagtatgccattccacaacatacatcctctcaccattggggaatgccccaaatacgtgaaatcaaacaagttggtccttgcgactgggctcagaaatagtcctctaagagaaaggagaagaaaaagaggcctgtttggggcgatagcagggtttatagagggaggatggcagggaatggttgatggttggtatgggtaccatcatagcaatgagcaggggagtgggtacgctgcagacaaagaatccacccaaaaggcaatagatggagttaccaataaggtcaactcaatcattgacaaaatgaacactcaatttgaggcagttggaagggagtttaataacttagaaaggaggatagagaatttgaacaagaaaatggaagacggattcctagatgtctggacctataatgctgaacttctagttctcatggaaaacgagaggactctagatttccatgattcaaatgtcaagaacctttacgacaaagtcagactacagcttagggataatgcaaaggagctgggtaatggctgtttcgaattctatcacaaatgcgataatgaatgtatggaaagtgtgagaaatgggacgtatgactaccctcagtattcaggagaagcaagattaaaaagagaagaaataagcggagtgaaattagaatcaataggaacttaccagatactgtcaatttattcaacagcggcgagttccctagcactggcaatcatgatggctggtctatctttatggatgtgctccaatgggtcgttacagtgcagaatttgcatt
EPI2886313 atggagaacatagtacttcttcttgcaataattagccttgttaaaagtgatcagatttgcattggttaccatgcaaacaattcgacagagcaggttgacacgataatggaaaagaacgtcaccgttacacatgcccaagacatactggaaaaaacacacaacgggaagctctgtgatctaaatggggtgaagcctctgattttaaaggattgtagtgtagctggatggctcctcggaaacccaatgtgcgacgaattcatcagagtgccggaatggtcctacatagtggagcgggctaatccagctaatgacctctgttacccagggagcctcaatgactacgaagaactgaaacacctgttgagcagaataaatcactttgagaagattctgatcatccccaagagttcctggccaaatcatgaaacatcactaggggtgagcgcagcttgtccataccagggagcgccctcctttttcagaaatgtggtgtggcttatcaaaaagaacratgcatacccaacaataaagataagctacaataataccaatcgggaagatctcttgatactgtgggggattcatcattccaacaatgcagaagagcagacaaatctctataaaaacccaaccacctacatttcagttggaacatcaactttaaaccagaggttggtaccaaaaatagctactagatcccaagtaaacgggcaacgtggaagaatggacttcttctggacaattttaaaaccagatgatgccatccatttcgagagtaatggaaatttcattgctccagaatatgcatacaaaattgtcaagaaaggggactcaacaattatgaaaagtggagtggaatatggccactgcaacaccaaatgtcaaaccccagtaggagcgataaattctagtatgccattccacaacatacatcctctcaccattggggaatgccccaaatacgtgaaatcaaacaagttggtccttgcgactgggctcagaaatagtcctctaagagaaaggagaagaaaaagaggcctgtttggggcgatagcagggtttatagagggaggatggcagggaatggttgatggttggtatgggtaccatcatagcaatgagcaggggagtgggtacgctgcagacaaagaatccacccaaaaggcaatagatggagttaccaataaggtcaactcaatcattgacaaaatgaacactcaatttgaggcagttggaagggagtttaataacttagaaaggaggatagagaatttgaacaagaaaatggaagacggattcctagatgtctggacctataatgctgaacttctagttctcatggaaaacgagaggactctagatttccatgattcaaatgtcaagaacctttacgacaaagtcagactacagcttagggataatgcaaaggagctgggtaatggctgtttcgaattctatcacaaatgcgataatgaatgtatggaaagtgtgagaaatgggacgtatgactaccctcagtattcagaagaagcaagattaaaaagagaagaaataagcggagtgaaattagaatcaataggaacttaccagatactgtcaatttattcaacagcggcgagttccctagcactggcaatcatgatggctggtctatctttatggatgtgctccaatgggtcgttacagtgcagaatttgcatt
EPI2886321 atggagaacatagtacttcttcttgcaataattagccttgttaaaagtgatcagatttgcattggttaccatgcaaacaattcgacagagcaggttgacacgataatggaaaagaacgtcaccgttacacatgcccaagacatactggaaaaaacacacaacgggaagctctgtgatctaaatggggtgaagcctctgattttaaaggattgtagtgtagctggatggctcctcggaaacccaatgtgcgacgaattcatcagagtgccggaatggtcctacatagtggagcgggctaatccagctaatgacctctgttacccagggagcctcaatgactacgaagaactgaaacacctgttgagcagaataaatcactttgagaagattctgatcatccccaagagttcctggccaaatcatgaaacatcactaggggtgagcgcagcttgtccataccagggagcgccctcctttttcagaaatgtggtgtggcttatcaaaaagaacgatgcatacccaacaataaagataagctacaataataccaatcgggaagatctcttgatactgtgggggattcatcattccaacaatgcagaagagcagacaaatctctataaaaacccaaccacctacatttcagttggaacatcaactttaaaccagaggttggtaccaaaaatagctactagatcccaagtaaacgggcaacgtggaagaatggacttcttctggacaattttaaaaccagatgatgccatccatttcgagagtaatggaaatttcattgctccagaatatgcatacaaaattgtcaagaaaggggactcaacaattatgaaaagtggagtggaatatggccactgcaacaccaaatgtcaaaccccagtaggagcgataaattctagtatgccattccacaacatacatcctctcaccattggggaatgccccaaatacgtgaaatcaaacaagttggtccttgcgactgggctcagaaatagtcctctaagagaaaggagaagaaaaagaggcctgtttggggcgatagcagggtttatagagggaggatggcagggaatggttgatggttggtatgggtaccatcatagcaatgagcaggggagtgggtacgctgcagacaaagaatccacccaaaaggcaatagatggagttaccaataaggtcaactcaatcattgacaaaatgaacactcaatttgaggcagttggaagggagtttaataacttagaaaggaggatagagaatttgaacaagaaaatggaagacggattcctagatgtctggacctataatgctgaacttctagttctcatggaaaacgagaggactctagatttccatgattcaaatgtcaagaacctttacgacaaagtcagactacagcttagggataatgcaaaggagctgggtaatggctgtttcgaattctatcacaaatgcgataatgaatgtatggaaagtgtgagaaatgggacgtatgactaccctcagtattcagaagaagcaagattaaaaagagaagaaataagcggagtgaaattagaatcaataggaacttaccagatactgtcaatttattcaacagcggcgagttccctagcactggcaatcatgatggctggtctatctttatggatgtgctccaatgggtcgttacagtgcagaatttgcatt
EPI2886329 atggagaacatagtacttcttcttgcaataattagccttgttaaaagtgatcagatttgcattggttaccatgcaaacaattcgacagagcaggttgacacgataatggaaaagaacgtcaccgttacacatgcccaagacatactggaaaaaacacacaacgggaagctctgtgatctaaatggggtgaagcctctgattttaaaggattgtagtgtagctggatggctcctcggaaacccaatgtgcgacgaattcatcagagtgccggaatggtcctacatagtggagcgggctaatccagctaatgacctctgttacccagggagcctcaatgactacgaagaactgaaacacctgttgagcagaataaatcactttgagaagattctgatcatccccaagagttcctggccaaatcatgaaacatcactaggggtgagcgcagcttgtccataccagggagcgccctcctttttcagaaatgtggtgtggcttatcaaaaagaacgatgcatacccaacaataaagataagctacaataataccaatcgggaagatctcttgatactgtgggggattcatcattccaacaatgcagaagagcagacaaatctctataaaaacccaaccacctacatttcagttggaacatcaactttaaaccagaggttggtaccaaaaatagctactagatcccaagtaaacgggcaacgtggaagaatggacttcttctggacaattttaaaaccagatgatgccatccatttcgagagtaatggaaatttcattgctccagaatatgcatacaaaattgtcaagaaaggggactcaacaattatgaaaagtggagtggaatatggccactgcaacaccaaatgtcaaaccccagtaggagcgataaattctagtatgccattccacaacatacatcctctcaccattggggaatgccccaaatacgtgaaatcaaacaagttggtccttgcgactgggctcagaaatagtcctctaagagaaaggagaagaaaaagaggcctgtttggggcgatagcagggtttatagagggaggatggcagggaatggttgatggttggtatgggtaccatcatagcaatgagcaggggagtgggtacgctgcagacaaagaatccacccaaaaggcaatagatggagttaccaataaggtcaactcaatcattgacaaaatgaacactcaatttgaggcagttggaagggagtttaataacttagaaaggaggatagagaatttgaacaagaaaatggaagacggattcctagatgtctggacctataatgctgaacttctagttctcatggaaaacgagaggactctagatttccatgattcaaatgtcaagaacctttacgacaaagtcagactacagcttagggataatgcaaaggagctgggtaatggctgtttcgaattctatcacaaatgcgataatgaatgtatggaaagtgtgagaaatgggacgtatgactaccctcagtattcagaagaagcaagattaaaaagagaagaaataagcggagtgaaattagaatcaataggaacttaccagatactgtcaatttattcaacagcggcgagttccctagcactggcaatcatgatggctggtctatctttatggatgtgctccaatgggtcgttacagtgcagaatttgcatt
EPI2886337 atggagaacatagtacttcttcttgcaataattagccttgttaaaagtgatcagatttgcattggttaccatgcaaacaattcgacagagcaggttgacacgataatggaaaagaacgtcaccgttacacatgcccaagacatactggaaaaaacacacaacgggaagctctgtgatctaaatggggtgaagcctctgattttaaaggattgtagtgtagctggatggctcctcggaaacccaatgtgcgacgaattcatcagagtgccggaatggtcctacatagtggagcgggctaatccagctaatgacctctgttacccagggagcctcaatgactacgaagaactgaaacacctgttgagcagaataaatcactttgagaagattctgatcatccccaagagttcctggccaaatcatgaaacatcactaggggtgagcgcagcttgtccataccagggagcgccctcctttttcagaaatgtggtgtggcttatcaaaaagaacgatgcatacccaacaataaagataagctacaataataccaatcgggaagatctcttgatactgtgggggattcatcattccaacaatgcagaagagcagacaaatctctataaaaacccaaccacctacatttcagttggaacatcaactttaaaccagaggttggtaccaaaaatagctactagatcccaagtaaacgggcaacgtggaagaatggacttcttctggacaattttaaaaccagatgatgccatccatttcgagagtaatggaaatttcattgctccagaatatgcatacaaaattgtcaagaaaggggactcaacaattatgaaaagtggagtggaatatggccactgcaacaccaaatgtcaaaccccagtaggagcgataaattctagtatgccattccacaacatacatcctctcaccattggggaatgccccaaatacgtgaaatcaaacaagttggtccttgcgactgggctcagaaatagtcctctaagagaaaggagaagaaaaagaggcctgtttggggcgatagcagggtttatagagggaggatggcagggaatggttgatggttggtatgggtaccatcatagcaatgagcaggggagtgggtatgctgcagacaaagaatccacccaaaaggcaatagatggagttaccaataaggtcaactcaatcattgacaaaatgaacactcaatttgaggcagttggaagggagtttaataacttagaaaggaggatagagaatttgaacaagaaaatggaagacggattcctagatgtctggacctataatgctgaacttctagttctcatggaaaacgagaggactctagatttccatgattcaaatgtcaagaacctttacgacaaagtcagactacagcttagggataatgcaaaggagctgggtaatggctgtttcgaattctatcacaaatgcgataatgaatgtatggaaagtgtgagaaatgggacgtatgactaccctcagtattcagaagaagcaagattaaaaagagaagaaataagcggagtgaaattagaatcaataggaacttaccagatactgtcaatttattcaacagcggcgagttccctagcattggcaatcatgatggctggtctatctttatggatgtgctccaatgggtcgttacagtgcagaatttgcatt
EPI2886353 atggagaacatagtacttcttcttgcaataattagccttgttaaaagtgatcagatttgcattggttaccatgcaaacaattcgacagagcaggttgacacgataatggaaaagaacgtcaccgttacacatgcccaagacatactggaaaaaacacacaacgggaagctctgtgatctaaatggggtgaagcctctgattttaaaggattgtagtgtagctggatggctcctcggaaacccaatgtgcgacgaattcatcagagtgccggaatggtcctacatagtggagcgggctaatccagctaatgacctctgttacccagggagcctcaatgactacgaagaactgaaacacctgttgagcagaataaatcactttgagaagattctgatcatccccaagagttcctggccaaatcatgaaacatcactaggggtgagcgcagcttgtccataccagggagcgccctcctttttcagaaatgtggtgtggcttatcaaaaagaacgatgcatacccaacaataaagataagctacaataataccaatcgggaagatctcttgatactgtgggggattcatcattccaacaatgcagaagagcagacaaatctctataaaaacccaaccacctacatttcagttggaacatcaactttaaaccagaggttggtaccaaaaatagctactagatcccaagtaaacgggcaacgtggaagaatggacttcttctggacaattttaaaaccagatgatgccatccatttcgagagtaatggaaatttcattgctccagaatatgcatacaaaattgtcaagaaaggggactcaacaattatgaaaagtggagtggaatatggccactgcaacaccaaatgtcaaaccccagtaggagcgataaattctagtatgccattccacaacatacatcctctcaccattggggaatgccccaaatacgtgaaatcaaacaagttggtccttgcgactgggctcagaaatagtcctctaagagaaaggagaagaaaaagaggcctgtttggggcgatagcagggtttatagagggaggatggcagggaatggttgatggttggtatgggtaccatcatagcaatgagcaggggagtgggtacgctgcagacaaagaatccacccaaaaggcaatagatggagttaccaataaggtcaactcaatcattgacaaaatgaacactcaatttgaggcagttggaagggagtttaataacttagaaaggaggatagagaatttgaacaagaaaatggaagacggattcctagatgtctggacctataatgctgaacttctagttctcatggaaaacgagaggactctagatttccatgattcaaatgtcaagaacctttacgacaaagtcagactacagcttagggataatgcaaaggagctgggtaatggctgtttcgaattctatcacaaatgcgataatgaatgtatggaaagtgtgagaaatgggacgtatgactaccctcagtattcagaagaagcaagattaaaaagagaagaaataagcggagtgaaattagaatcaataggaacttaccagatactgtcaatttattcaacagcggcgagttccctagcactggcaatcatgatggctggtctatctttatggatgtgctccaatgggtcgttacagtgcagaatttgcatt
EPI2886377 atggagaacatagtacttcttcttgcaataattagccttgtcaaaagtgatcagatttgcattggttaccatgcaaacaattcgacagagcaggttgacacgataatggaaaagaacgtcaccgttacacatgcccaagacatactggaaaaaacacacaacgggaagctctgtgatctaaatggggtgaagcctctgattttaaaggattgtagtgtagctggatggctcctcggaaacccaatgtgcgacgaattcatcagagtgccggaatggtcctacatagtggagcgggctaatccagctaatgacctctgttacccagggagcctcaatgactacgaagaactgaaacacctgttgagcagaataaatcactttgagaagattctgatcatccccaagagttcctggccaaatcatgaaacatcactaggggtgagcgcagcttgtccataccagggagcgccctcctttttcagaaatgtggtgtggcttatcaaaaagaacgatgcatacccaacaataaagataagctacaataataccaatcgggaagatctcttgatactgtgggggattcatcattccaacaatgcagaagagcagacaaatctctataaaaacccaaccacctacatttcagttggaacatcaactttaaaccagaggttggtaccaaaaatagctactagatcccaagtaaacgggcaacgtggaagaatggacttcttctggacaattttaaaaccagatgatgccatccatttcgagagtaatggaaatttcattgctccagaatatgcatacaaaattgtcaagaaaggggactcaacaattatgaaaagtggagtggaatatggccactgcaacaccaaatgtcaaaccccagtaggagcgataaattctagtatgccattccacaacatacatcctctcaccattggggaatgccccaaatacgtgaaatcaaacaagttggtccttgcgactgggctcagaaatagtcctctaagagaaaggagaagaaaaagaggcctgtttggggcgatagcagggtttatagagggaggatggcagggaatggttgatggttggtatgggtaccatcatagcaatgagcaggggagtgggtacgctgcagacaaagaatccacccaaaaggcaatagatggagttaccaataaggtcaactcaatcattgacaaaatgaacactcaatttgaggcagttggaagggagtttaataacttagaaaggaggatagagaatttgaacaagaaaatggaagacggattcctagatgtctggacctataatgctgaacttctagttctcatggaaaacgagaggactctagatttccatgattcaaatgtcaagaacctttacgacaaagtcagactacagcttagggataatgcaaaggagctgggtaatggctgtttcgaattctatcacaaatgcgataatgaatgtatggaaagtgtgagaaatgggacgtatgactaccctcagtattcagaagaagcaagattaaaaagagaagaaataagcggagtgaaattagaatcaataggaacttaccagatactgtcaatttattcaacagcggcgagttccctagcactggcaatcatgatggctggtctatctttatggatgtgctccaatgggtcgttacagtgcagaatttgcatt
EPI2886385 atggagaacatagtacttcttcttgcaataattagccttgttaaaagtgatcagatttgcattggttaccatgcaaacaattcgacagagcaggttgacacgataatggaaaagaacgtcaccgttacacatgcccaagacatactggaaaaagcacacaacgggaagctctgtgatctaaatggggtgaagcctctgattttaaaggattgtagtgtagctggatggctcctcggaaacccaatgtgcgacgaattcatcagagtgccggaatggtcctacatagtggagcgggctaatccagctaatgacctctgttacccagggagcctcaatgactacgaagaactgaaacacctgttgagcagaataaatcactttgagaagattctgatcatccccaagagttcctggccaaatcatgaaacatcactaggggtgagcgcagcttgtccataccagggagcgccctcctttttcagaaatgtggtgtggcttatcaaaaagaacgatgcatacccaacaataaagataagctacaataataccaatcgggaagatctcttgatactgtgggggattcatcattccaacaatgcagaagagcagacaaatctctataaaaatccaaccacctacatttcagttggaacatcaactttaaaccagaggttggtaccaaaaatagctactagatcccaagtaaacgggcaacgtggaagaatggacttcttctggacaattttaaaaccaggtgatgccatccatttcgagagtaatggaaatttcattgctccagaatatgcatacaaaattgtcaagaaaggggactcaacaattatgaaaagtggagtggaatatggccactgcaacaccaaatgtcaaaccccagtaggagcgataaattctagtatgccattccacaacatacatcctctcaccattggggaatgccccaaatacgtgaaatcaaacaagttggtccttgcgactgggctcagaaatagtcctctaagagaaaggagaagaaaaagaggcctgtttggggcgatagcagggtttatagagggaggatggcagggaatggttgatggttggtatgggtaccatcatagcaatgagcaggggagtgggtacgctgcagacaaagaatccacccaaaaggcaatagatggagttaccaataaggtcaactcaatcattgacaaaatgaacactcaatttgaggcagttggaagggagtttaataacttagaaaggaggatagagaatttgaacaagaaaatggaagacggattcctagatgtctggacctataatgctgaacttctagttctcatggaaaacgagaggactctagatttccatgattcaaatgtcaagaacctttacgacaaagtcagactacagcttagggataatgcaaaggagctgggtaatggctgtttcgaattctatcacaaatgcgatgatgaatgtatggaaagtgtgagaaatgggacgtatgactaccctcagtattcagaagaagcaagattaaaaagagaagaaataagcggagtgaaattagaatcaataggaacttaccagatactgtcaatttattcaacagcggcgagttccctagcactggcaatcatgatggctggtctatctttatggatgtgctccaatgggtcgttacagtgcagaatttgcatt
EPI2886393 atggagaacatagtacttcttcttgcaataattagccttgttaaaagtgatcagatttgcattggttaccatgcaaacaattcgacagagcaggttgacacgataatggaaaagaacgtcaccgttacacatgcccaagacatactggaaaaagcacacaacgggaagctctgtgatctaaatggggtgaagcctctgattttaaaggattgtagtgtagctggatggctcctcggaaacccaatgtgcgacgaattcatcagagtgccggaatggtcctacatagtggagcgggctaatccagctaatgacctctgttacccagggagcctcaatgactacgaagaactgaaacacctgttgagcagaataaatcactttgagaagattctgatcatccccaagagttcctggccaaatcatgaaacatcactaggggtgagcgcagcttgtccataccagggagcgccctcctttttcagaaatgtggtgtggcttatcaaaaagaacgatgcatacccaacaataaagataagctacaataataccaatcgggaagatctcttgatactgtgggggattcatcattccaacaatgcagaagagcagacaaatctctataaaaatccaaccacctacatttcagttggaacatcaactttaaaccagaggttggtaccaaaaatagctactagatcccaagtaaacgggcaacgtggaagaatggacttcttctggacaattttaaaaccaggtgatgccatccatttcgagagtaatggaaatttcattgctccagaatatgcatacaaaattgtcaagaaaggggactcaacaattatgaaaagtggagtggaatatggccactgcaacaccaaatgtcaaaccccagtaggagcgataaattctagtatgccattccacaacatacatcctctcaccattggggaatgccccaaatacgtgaaatcaaacaagttggtccttgcgactgggctcagaaatagtcctctaagagaaaggagaagaaaaagaggcctgtttggggcgatagcagggtttatagagggaggatggcagggaatggttgatggttggtatgggtaccatcatagcaatgagcaggggagtgggtacgctgcagacaaagaatccacccaaaaggcaatagatggagttaccaataaggtcaactcaatcattgacaaaatgaacactcaatttgaggcagttggaagggagtttaataacttagaaaggaggatagagaatttgaacaagaaaatggaagacggattcctagatgtctggacctataatgctgaacttctagttctcatggaaaacgagaggactctagatttccatgattcaaatgtcaagaacctttacgacaaagtcagactacagcttagggataatgcaaaggagctgggtaatggctgtttcgaattctatcacaaatgcgatgatgaatgtatggaaagtgtgagaaatgggacgtatgactaccctcagtattcagaagaagcaagattaaaaagagaagaaataagcggagtgaaattagaatcaataggaacttaccagatactgtcaatttattcaacagcggcgagttccctagcactggcaatcatgatggctggtctatctttatggatgtgctccaatgggtcgttacagtgcagaatttgcatt
EPI2886408 atggagaacatagtacttcttcttgcaataattagccttgttaaaagtgatcagatttgcattggttaccatgcaaacaattcgacagagcaggttgacacgataatggaaaagaacgtcaccgttacacatgcccaagacatactggaaaaaacacacaacgggaagctctgtgatctaaatggggtgaagcctctgattttaaaggattgtagtgtagctggatggctcctcggaaacccaatgtgcgacgaattcatcagagtgccggaatggtcctacatagtggagcgggctaatccagctaatgacctctgttacccagggagcctcaatgactacgaagaactgaaacacctgttgagcagaataaatcactttgagaagattctgatcatccccaagagttcctggccaaatcatgaaacatcactaggggtgagcgcagcttgtccataccagggagcgccctcctttttcagaaatgtggtgtggcttatcaaaaagaacgatgcatacccaacaataaagataagctacaataataccaatcgggaagatctcttgatactgtgggggattcatcattccaacaatgcagaagagcagacaaatctctataaaaacccaaccacctacatttcagttggaacatcaactttaaaccagaggttggtaccaaaaatagctactagatcccaagtaaacgggcaacgtggaagaatggacttcttctggacaattttaaaaccagatgatgccatccatttcgagagtaatggaaatttcattgctccagaatatgcatacaaaattgtcaagaaaggggactcaacaattatgaaaagtggagtggaatatggccactgcaacaccaaatgtcaaaccccagtaggagcgataaattctagtatgccattccacaacatacatcctctcaccattggggaatgccccaaatacgtgaaatcaaacaagttggtccttgcgactgggctcagaaatagtcctctaagagaaaggagaagaaaaagaggcctgtttggggcgatagcagggtttatagagggaggatggcagggaatggttgatggttggtatgggtaccatcatagcaatgagcaagggagtgggtacgctgcagacaaagaatccacccaaaaggcaatagatggagttaccaataaggtcaactcaatcattgacaaaatgaacactcaatttgaggcagttggaagggagtttaataacttagaaaggaggatagagaatttgaacaagaaaatggaagacggattcctagatgtctggacctataatgctgaacttctagttctcatggaaaacgagaggactctagatttccatgattcaaatgtcaagaacctttacgacaaagtcagactacagcttagggataatgcaaaggagctgggtaatggctgtttcgaattctatcacaaatgcgataatgaatgtatggaaagtgtgagaaatgggacgtatgactaccctcagtattcagaagaagcaagattaaaaagagaagaaataagcggagtgaaattagaatcaataggaacttaccagatactgtcaatttattcaacagcggcgagttccctagcactggcaatcatgatggctggtctatctttatggatgtgctccaatgggtcgttacagtgcagaatttgcatt
EPI2886424 atggagaacatagtacttcttcttgcaataattagccttgttaaaagtgatcagatttgcattggttaccatgcaaacaattcgacagagcaggttgacacgataatggaaaagaacgtcaccgttacacatgcccaagacatactggaaaaaacacacaacgggaagctctgtgatctaaatggggtgaagcctctgattttaaaggattgtagtgtagctggatggctcctcggaaacccaatgtgcgacgaattcatcagagtgccggaatggtcctacatagtggagcgggctaatccagctaatgacctctgttacccagggagcctcaatgactacgaagaactgaaacacctgttgagcagaataaatcactttgagaagattctgatcatccccaagagttcctggccaaatcatgaaacatcactaggggtgagcgcagcttgtccataccagggagcgccctcctttttcagaaatgtggtgtggcttatcaaaaagaacgatgcatacccaacaataaagataagctacaataataccaatcgggaagatctcttgatactgtgggggattcatcattccaacaatgcagaagagcagacaaatctctataaaaacccaaccacctacatttcagttggaacatcaactttaaaccagaggttggtaccaaaaatagctactagatcccaagtaaacgggcaacgtggaagaatggacttcttctggacaattttaaaaccagatgatgccatccatttcgagagtaatggaaatttcattgctccagaatatgcatacaaaattgtcaagaaaggggactcaacaattatgaaaagtggagtggaatatggccactgcaacaccaaatgtcaaaccccagtaggagcgataaattctagtatgccattccacaacatacatcctctcaccattggggaatgccccaaatacgtgaaatcaaacaagttggtccttgcgactgggctcagaaatagtcctctaagagaaaggagaagaaaaagaggcctgtttggggcaatagcagggtttatagagggaggatggcagggaatggttgatggttggtatgggtaccatcatagcaatgagcaagggagtgggtacgctgcagacaaagaatccacccaaaaggcaatagatggagttaccaataaggtcaactcaatcattgacaaaatgaacactcaatttgaggcagttggaagggagtttaataacttagaaaggaggatagagaatttgaacaagaaaatggaagacggattcctagatgtctggacctataatgctgaacttctagttctcatggaaaacgagaggactctagatttccatgattcaaatgtcaagaacctttacgacaaagtcagactacagcttagggataatgcaaaggagctgggtaatggctgtttcgaattctatcacaaatgcgataatgaatgtatggaaagtgtgagaaatgggacgtatgactaccctcagtattcagaagaagcaagattaaaaagagaagaaataagcggagtgaaattagaatcaataggaacttaccagatactgtcaatttattcaacagcggcgagttccctagcactggcaatcatgatggctggtctatctttatggatgtgctccaatgggtcgttacagtgcagaatttgcatt
EPI2886437 ????????????????????????????????????cttgttaaaagtgatcagatttgcattggttaccatgcaaacaattcgacagagcaggttgacacgataatggaaaagaacgtcaccgttacacatgcccaagacatactggaaaaaacacacaacgggaagctctgtgatctaaatggggtgaagcctctgattttaaaggattgtagtgtagctggatggctcctcggaaacccaatgtgcgacgaattcatcagagtgccggaatggtcctacatagtggagcgggctaatccagctaatgacctctgttacccagggagcctcaatgactacgaagaactgaaacacctgttgagcagaataaatcactttgagaagattctgatcatccccaagagttcctggccaaatcatgaaacatcactaggggtgagcgcagcttgtccataccagggagcgccctcctttttcagaaatgtggtgtggcttatcaaaaagaacgatgcatacccaacaataaagataagctacaataataccaatcgggaagatctcttgatactgtgggggattcatcattccaacaatgcagaagagcagacaaatctctataaaaacccaaccacctacatttcagttggaacatcaactttaaaccagaggttggtaccaaaaatagctactagatcccaagtaaacgggcaacgtggaagaatggacttcttctggacaattttaaaaccagatgatgccatccatttcgagagtaatggaaatttcattgctccagaatatgcatacaaaattgtcaagaaaggggactcaacaattatgaaaagtggagtggaatatggccactgcaacaccaaatgtcaaaccccagtaggagcgataaattctagtatgccattccacaacatacatcctctcaccattggggaatgccccaaatacgtgaaatcaaacaagttggtccttgcgactgggctcagaaatagtcctctaagagaaaggagaagaaaaagaggcctgtttggggcgatagcagggtttatagagggaggatggcagggaatggttgatggttggtatgggtaccatcatagcaatgagcaagggagtgggtacgctgcagacaaagaatccacccaaaaggcaatagatggagttaccaataaggtcaactcaatcattgacaaaatgaacactcaatttgaggcagttggaagggagtttaataacttagaaaggaggatagagaatttgaacaagaaaatggaagacggattcctagatgtctggacctataatgctgaacttctagttctcatggaaaacgagaggactctagatttccatgattcaaatgtcaagaacctttacgacaaagtcagactacagcttagggataatgcaaaggagctgggtaatggctgtttcgaattctatcacaaatgcgataatgaatgtatggaaagtgtgagaaatgggacgtatgactaccctcagtattcagaagaagcaagattaaaaagagaagaaataagcggagtgaaattagaatcaataggaacttaccagatactgtcaatttattcaacagcggcgagttccctagcactggcaatcatgatggctggtctatctttatggatgtgctccaatgggtcgttacagtgcagaatttgcatt
EPI2886453 atggagaacatagtacttcttcttgcaataattagccttgttaaaagtgatcagatttgcattggttaccatgcaaacaattcgacagagcaggttgacacgataatggaaaagaacgtcaccgttacacatgcccaagacatactggaaaaaacacacaacgggaagctctgtgatctaaatggggtgaagcctctgattttaaaggattgtagtgtagctggatggctcctcggaaacccaatgtgcgacgaattcatcagagtgccggaatggtcctacatagtggagcgggctaatccagctaatgacctctgttacccagggagcctcaatgactacgaagaactgaaacacctgttgagcagaataaatcactttgagaagattctgatcatccccaagagttcctggccaaatcatgaaacatcactaggggtgagcgcagcttgtccataccagggagcgccctcctttttcagaaatgtggtgtggcttatcaaaaagaacgatgcatacccaacaataaagataagctacaataataccaatcgggaagatctcttgatactgtgggggattcatcattccaacaatgcagaagagcagacaaatctctataaaaacccaaccacctacatttcagttggaacatcaactttaaaccagaggttggtaccaaaaatagctactagatcccaagtaaacgggcaacgtggaagaatggacttcttctggacaattttaaaaccagatgatgccatccatttcgagagtaatggaaatttcattgctccagaatatgcatacaaaattgtcaagaaaggggactcaacaattatgaaaagtggagtggaatatggccactgcaacaccaaatgtcaaaccccagtaggagcgataaattctagtatgccattccacaacatacatcctctcaccattggggaatgccccaaatacgtgaaatcaaacaagttggtccttgcgactgggctcagaaatagtcctctaagagaaaggagaagaaaaagaggcctgtttggggcgatagcagggtttatagagggaggatggcagggaatggttgatggttggtatgggtaccatcatagcaatgagcaagggagtgggtacgctgcagacaaagaatccacccaaaaggcaatagatggagttaccaataaggtcaactcaatcattgacaaaatgaacactcaatttgaggcagttggaagggagtttaataacttagaaaggaggatagagaatttgaacaagaaaatggaagacggattcctagatgtctggacctataatgctgaacttctagttctcatggaaaacgagaggactctagatttccatgattcaaatgtcaagaacctttacgacaaagtcagactacagcttagggataatgcaaaggagctgggtaatggctgtttcgaattctatcacaaatgcgataatgaatgtatggaaagtgtgagaaatgggacgtatgactaccctcagtattcagaagaagcaagattaaaaagagaagaaataagcggagtgaaattagaatcaataggaacttaccagatactgtcaatttattcaacagcggcgagttccctagcactggcaatcatgatggctggtctatctttatggatgtgctccaatgggtcgttacagtgcagaatttgcatt
EPI2886470 atggagaacatagtacttcttcttgcaataattagccttgttaaaagtgatcagatttgcattggttaccatgcaaacaattcgacagagcaggttgacacgataatggaaaagaacgtcaccgttacacatgcccaagacatactggaaaaaacacacaacgggaagctctgtgatctaaatggggtgaagcctctgattttaaaggattgtagtgtagctggatggctcctcggaaacccaatgtgcgacgaattcatcagagtgccggaatggtcctacatagtggagcgggctaatccagctaatgacctctgttacccagggagcctcaatgactacgaagaactgaaacacctgttgagcagaataaatcactttgagaagattctgatcatccccaagagttcctggccaaatcatgaaacatcactaggggtgagcgcagcttgtccataccagggagcgccctcctttttcagaaatgtggtgtggcttatcaaaaagaacgatgcatacccaacaataaagataagctacaataataccaatcgggaagatctcttgatactgtgggggattcatcattccaacaatgcagaagagcagacaaatctctataaaaacccaaccacctacatttcagttggaacatcaactttaaaccagaggttggtaccaaaaatagctactagatcccaagtaaacgggcaacgtggaagaatggacttcttctggacaattttaaaaccagatgatgccatccatttcgagagtaatggaaatttcattgctccagaatatgcatacaaaattgtcaagaaaggggactcaacaattatgaaaagtggagtggaatatggccactgcaacaccaaatgtcaaaccccagtaggagcgataaattctagtatgccattccacaacatacatcctctcaccattggggaatgccccaaatacgtgaaatcaaacaagttggtccttgcgactgggctcagaaatagtcctctaagagaaaggagaagaaaaagaggcctgtttggggcgatagcagggtttatagagggaggatggcagggaatggttgatggttggtatgggtaccatcatagcaatgagcaggggagtgggtacgctgcagacaaagaatccacccaaaaggcaatagatggagttaccaataaggtcaactcaatcattgacaaaatgaacactcaatttgaggcagttggaagggagtttaataacttagaaaggaggatagagaatttgaacaagaaaatggaagacggattcctagatgtctggacctataatgctgaacttctagttctcatggaaaacgagaggactctagatttccatgattcaaatgtcaagaacctttacgacaaagtcagactacagcttagggataatgcaaaggagctgggtaatggctgtttcgaattctatcacaaatgcgataatgaatgtatggaaagtgtgagaaatgggacgtatgactaccctcagtattcagaagaagcaagattaaaaagagaagaaataagcggagtgaaattagaatcaataggaacttaccagatactgtcaatttattcaacagcggcgagttccctagcactggcaatcatgatggctggtctatctttatggatgtgctccaatgggtcgttacagtgcagaatttgcatt
EPI2895279 atggaaaacatagtacttcttcttgcaataattagccttgttaaaagtgatcagatttgcgttggttaccatgcaaacaattcgacagagcaggttgacacgataatggaaaagaacgtcaccgttacacatgcccaagacatactggaaaaagcacacaacgggaagctctgtgatctaaatggggtgaagcctctgattttaaaggattgtagtgtagctggatggctcctcggaaacccaatgtgcgacgaattcatcagagtgccggaatggtcctacatagtggagcgggccaatccagctaatgacctctgttacccagggagcctcaatgactacgaagaactgaaacacctgctgagcagaataaatcactttgagaagattctgatcatccccaagagttcctggccaaatcatgaaacatcactaggggtgagcgcagcttgtccataccagggagcgccctcctttttcagaaatgtggtgtggcttatcaaaaagaatgatgcatacccaacaataaagataagctacaataataccaatcgggaagatctcttgatactgtgggggattcatcattccaacaatgcagaagaacagacaaatctctataaaaatccaaccacctacatttcagttggaacatcaactttaaaccagaggttggtaccaaaaatagctactagatcccaagtaaacgggcaacgtggaagaatggacttcttctggacaattttaaaaccagatgatgccatccatttcgagagtaatggaaatttcattgctccagaatatgcatacaaaattgtcaagaaaggggactcaacaattatgaaaagtggagtggaatatggccactgcaacaccaaatgtcaaaccccagtaggagcgataaattctagtatgccattccacaacatacatcctctcaccattggggaatgccccaaatacgtgaaatcaaacaagttggtccttgcgactgggctcagaaatagtcctctaagagaaaggagaagaaaaagaggcctgtttggggcgatagcagggtttatagagggaggatggcagggaatggttgatggttggtatgggtaccatcatagcaatgaacaggggagtgggtacgctgcagacaaagaatcaacccaaaaggcaatagatggagttaccaataaggtcaactcaatcattgacaaaatgaacactcaatttgaggcagttggaagggagtttaataacttagaaaggaggatagagaatttgaacaagaaaatggaagacggattcctagatgtctggacctataatgctgaacttctagttctcatggaaaacgagaggactctagatttccatgattcaaatgtcaagaacctttacgacaaagtcagactacagcttagggataatgcaaaggagctgggtaatggctgtttcgaattctatcacaaatgcgatgatgaatgtatggaaagtgtgagaaatgggacgtatgactaccctcagtattcaggagaagcaagattaaaaagagaagaaataagcggagtgaaattagaatcaataggaacttaccagatactgtcaatttattcaacagcggcgagttccctagcactggcaatcatgatggctggtctatctttatggatgtgctccaatgggtcgttacagtgcagaatttgcatt
EPI2895287 atggaaaacatagtacttcttcttgcaataattagccttgttaaaagtgatcagatttgcattggttaccatgcaaacaattcgacagagcaggttgacacgataatggaaaagaacgtcaccgttacacatgcccaagacatactggaaaaagcacacaacgggaagctctgtgatctaaatggggtgaagcctctgattttaaaggattgtagtgtagctggatggctcctcggaaacccaatgtgcgacgagttcatcagagtgccggaatggtcctacatagtggagcgggccaatccagctaatgacctctgttacccagggagcctcaatgactacgaagaactgaaacacctgctgagcagaataaatcactttgagaagattctgatcatccccaagagttcctggccaaatcatgaaacatcactaggggtgagcgcagcttgtccataccagggagcgccctcctttttcagaaatgtggtgtggcttatcaaaaagaatgatgcatacccaacaataaagataagctacaataataccaatcgggaagatctcttgatactgtgggggattcatcattccaacaatgcagaagagcagacaaatctctataaaaatccaaccacctacatttcagttggaacatcaactttaaaccagaggttggtaccaaaaatagctactagatcccaagtaaacgggcaacgtggaagaatggacttcttctggacaattttaaaaccagatgatgccatccatttcgagagcaatggaaatttcattgctccagaatatgcatacaaaattgtcaagaaaggggactcaacaattatgaaaagtggagtggaatatggccactgcaacaccaaatgtcaaaccccagtaggagcgataaattctagtatgccattccacaacatacatcctctcaccattggggaatgccccaaatacgtgaaatcaaacaagttggtccttgcgactgggctcagaaatagtcctctaagagaaaggagaagaaaaagaggcctgtttggggcgatagcagggtttatagagggaggatggcagggaatggttgatggttggtatgggtaccatcatagcaatgagcaggggagtgggtacgctgcagacaaagaatccacccaaaaggcaatagatggagttaccaataaggtcaactcaatcattgacaaaatgaacactcaatttgaggcagttggaagggagtttaataacttagaaaggaggatagagaatttgaacaagaaaatggaagacggattcctagatgtctggacctataatgctgaacttctagttctcatggaaaacgagaggactctagatttccatgattcaaatgtcaagaacctttacgacaaagtcagactacagcttagggataatgcaaaggagctgggtaatggctgtttcgaattctatcacaaatgcgatgatgaatgtatggaaagtgtgagaaatgggacgtatgactaccctcagtattcaggagaagcaagattaaaaagagaagaaataagcggagtgaaattagaatcaataggaacttaccagatactgtcaatttattcaacagcggcgagttccctagcactggcaatcatgatggctggtctatctttatggatgtgctccaatgggtcgttacagtgcagaatttgcatt
EPI2895351 atggaaaacatagtacttcttcttgcaataattagccttgttaaaagtgaccagatttgcattggttaccatgcaaacaattcgacagagcaggttgacacgataatggaaaagaacgtcaccgttacacatgcccaagacatactggaaaaaacacacaacgggaagctctgtgatctaaatggggtgaagcctctgattttaaaggattgtagtgtagctggatggctcctcggaaacccaatgtgcgacgaattcatcagagtgccagaatggtcctacatagtggagcgggccaatccagctaatgacctctgttacccagggagcctcaatgactacgaagaactgaaacacctgttgagcagaataaatcactttgagaagattctgatcatccccaagagttcctggccaaatcatgaaacatcactaggggtgagcgcagcttgtccataccagggagcgccctcctttttcagaaatgtggtgtggcttatcaaaaagaacgatgcatacccaacaataaagataagctacaataataccaatcgggaagatcttttgatactgtgggggattcatcattccaacaatgcagaagagcagacaaatctctataaaaatccaaccacctacatttcagttggaacatcaactttaaaccagaggttggtaccaaaaatagctactagatcccaagtaaacgggcaacgtggaagaatggacttcttctggacaattttaaaaccagatgatgccatccatttcgagagtaatggaaatttcattgctccagaatatgcatacaaaattgtcaagaaaggggactcaacaattatgaaaagtggagtggaatatggccactgcaacaccaaatgtcaaaccccagtaggagcgataaattctagtatgccattccacaacatacatcctctcaccattggggaatgccccaaatacgtgaaatcaaacaagttggtccttgcgactgggctcagaaatagtcctctaagagaaaggagaagaaaaagaggcctgtttggggcgatagcagggtttatagagggaggatggcaaggaatggttgatggttggtatgggtaccatcatagcaatgagcaggggagtgggtacgctgcagacaaagaatccacccaaaaggcaatagatggagttaccaataaggtcaactcaatcattgacaaaatgaacactcaatttgaggcagttggaagggagtttaataacttagaaaggaggatagagaatttgaacaagaaaatggaagacggattcctagatgtctggacctataatgctgaacttctagttctcatggaaaacgagaggactctagatttccatgattcaaatgtcaagaacctttacgacaaagtcagactacagcttagggataatgcaaaggagctgggtaatggctgtttcgaattctatcacaaatgcgatgatgaatgtatggaaagtgtgagaaatgggacgtatgactaccctcagtattcagaagaagcaagattaaaaagagaagaaataagcggagtgaaattagaatcaataggaacttaccagatactgtcaatttattcaacagcggcgagttccctagcactggcaatcatgatggctggtctatctttatggatgtgctccaatgggtcgttacagtgcagaatttgcatt
EPI2909469 atggagaacatagtacttcttcttgcaataattagccttgttaaaagtgatcagatttgcattggttaccatgcaaacaattcgacagagcaggttgacacgataatggaaaagaacgtcaccgttacacatgcccaagacatactggaaaaaacacacaacgggaagctctgtgatctaaatggggtgaagcctctgattttaaaggattgtagtgtagctggatggctcctcggaaacccaatgtgcgacgaattcatcagagtgccggaatggtcctacatagtggagcgggctaatccagctaatgacctctgttacccagggagcctcaatgactacgaagaactgaaacacctgttgagcagaataaatcactttgagaagattctgatcatccccaagagttcctggccaaatcatgaaacatcactaggggtgagcgcagcttgtccataccagggagcgccctcctttttcagaaatgtggtgtggcttatcaaaaagaacgatgcatacccaacaataaagataagctacaataataccaatcgggaagatctcttgatactgtgggggattcatcattccaacaatgcagaagagcagacaaatctctataaaaacccaaccacctacatttcagttggaacatcaactttaaaccagaggttggtaccaaaaatagctactagatcccaagtaaacgggcaacgtggaagaatggacttcttctggacaattttaaaaccagatgatgccatccatttcgagagtaatggaaatttcattgctccagaatatgcatacaaaattgtcaagaaaggggactcaacaattatgaaaagtggagtggaatatggccactgcaacaccaaatgtcaaaccccaataggagcgataaattctagtatgccattccacaacatacatcctctcaccattggggaatgccccaaatacgtgaaatcaaacaagttggtccttgcgactgggctcagaaatagtcctctaagagaaaggagaagaaaaagaggcctgtttggggcgatagcagggtttatagagggaggatggcagggaatggttgatggttggtatgggtaccatcatagcaatgagcaggggagtgggtacgctgcagacaaagaatccacccaaaaggcaatagatggagttaccaataaggtcaactcaatcattgacaaaatgaacactcaatttgaggcagttggaagggagtttaataacttagaaaggaggatagagaatttgaacaagaaaatggaagacggattcctagatgtctggacctataatgctgaacttctagttctcatggaaaacgagaggactctagatttccatgattcaaatgtcaagaacctttacgacaaagtcagactacagcttagggataatgcaaaggagctgggtaatggctgtttcgaattctatcacaaatgcgataatgaatgtatggaaagtgtgagaaatgggacgtatgactaccctcagtattcagaagaagcaagattaaaaagagaagaaataagcggagtgaaattagaatcaataggaacttaccagatactgtcaatttattcaacagcggcgagttccctagcactggcaatcatgatggctggtctatctttatggatgtgctccaatgggtcgttacagtgcagaatttgcatt
EPI2917423 atggagaacatagtacttcttcttgcaataattagccttgttaaaagtgatcagatttgcattggttaccatgcaaacaattcgacagagcaggttgacacgataatggaaaagaacgtcaccgttacacatgcccaagacatactggaaaaaacacacaacgggaagctctgtgatctaaatggggtgaagcctctgattttaaaggattgtagtgtagctggatggctcctcggaaacccaatgtgcgacgaattcatcagagtgccggaatggtcctacatagtggagcgggctaatccagctaatgacctctgttacccagggagcctcaatgactacgaagaactgaaacacctgttgagcagaataaatcactttgagaagattctgatcatccccaagagttcctggccaaatcatgaaacatcactaggggtgagcgcagcttgtccataccagggagcgccctcctttttcagaaatgtggtgtggcttatcaaaaagaacgatgcatacccaacaataaagataagctacaataataccaatcgggaagatctcttgatactgtgggggattcatcattccaacaatgcagaagagcagacaaatctctataaaaacccaaccacctacatttcagttggaacatcaactttaaaccagaggttggtaccaaaaatagctactagatcccaagtaaacgggcaacgtggaagaatggacttcttctggacaattttaaaaccagatgatgccatccatttcgagagtaatggaaatttcattgctccagaatatgcatacaaaattgtcaagaaaggggactcaacaattatgaaaagtggagtggaatatggccactgcaacaccaaatgtcaaaccccagtaggagcgataaattctagtatgccattccacaacatacatcctctcaccattggggaatgccccaaatacgtgaaatcaaacaagttggtccttgcgactgggctcagaaatagtcctctaagagaaaggagaagaaaaagaggcctgtttggggcgatagcagggtttatagagggaggatggcagggaatggttgatggttggtatgggtaccatcatagcaatgagcaggggagtgggtacgctgcagacaaagaatccacccaaaaggcaatagatggagttaccaataaggtcaactcaatcattgacaaaatgaacactcaatttgaggcagttggaagggagtttaataacttagaaaggaggatagagaatttgaacaagaaaatggaagacggattcctagatgtctggacctataatgctgaacttctagttctcatggaaaacgagaggactctagatttccatgattcaaatgtcaagaacctttacgacaaagtcagactacagcttagggataatgcaaaggagctgggtaatggctgtttcgaattctatcacaaatgcgataatgaatgtatggaaagtgtgagaaatgggacgtatgactaccctcagtattcagaagaagcaagattaaaaagagaagaaataagcggagtgaaattagaatcaataggaacttaccagatactgtcaatttattcaacagcggcgagttccctagcactggcaatcatgatggctggtctatctttatggatgtgctccaatgggtcgttacagtgcagaatttgcatt
EPI2921537 atggaaaacatagtacttcttcttgcaataattagccttgttaaaagtgatcagatttgcattggttaccatgcaaacaattcgacagagcaggttgacacgataatggaaaagaacgtcaccgttacacatgcccaagacatactggaaaaagcacacaacgggaagctctgtgatctaaatggggtgaagcctctgattttaaaggattgtagtgtagctggatggctcctcggaaacccaatgtgcgacgaattcatcagagtgccggaatggtcctacatagtggagcgggctaatccagctaatgacctctgttacccagggagcctcaatgactacgaagaactgaaacacctgttgagcagaataaatcactttgagaagattctgatcatccccaagagttcctggccaaatcatgaaacatcactaggggtgagcgcagcttgtccataccagggagcgccctcctttttcagaaatgtggtgtggcttatcaaaaagaacgatgcatacccaacaataaagataagctacaataataccaatcgggaagatctcttgatactgtgggggattcatcattccaacaatgcagaagagcagacaaatctctataaaaatccaaccacctacatttcagttggaacatcaactttaaaccagaggttggtaccaaaaatagctactagatcccaagtaaacgggcaacgtggaagaatggacttcttctggacaattttaaaaccagatgatgccatccatttcgagagtaatggaaatttcattgctccagaatatgcatacaaaattgtcaagaaaggggactcaacaattatgaaaagtggagtggaatatggccactgcaacaccaaatgtcaaaccccagtaggagcgataaattctagtatgccattccacaacatacatcctctcaccattggggaatgccccaaatacgtgaaatcaaacaagttggtccttgcgactgggctcagaaatagtcctctaagagaaaggagaagaaaaagaggcctgtttggggcgatagcagggtttatagagggaggatggcagggaatggttgatggttggtatgggtaccatcatagcaatgagcaggggagtgggtacgctgcagacaaagaatccacccaaaaggcaatagatggagttaccaataaggtcaactcaatcattgacaaaatgaacactcaatttgaggcagttggaagggagtttaataacttagaaaggaggatagagaatttgaacaagaaaatggaagacggattcctagatgtctggacctataatgctgaacttctagttctcatggaaaacgagaggactctagatttccatgattcaaatgtcaagaacctttacgacaaagtcagactacagcttagggataatgcaaaggagctgggtaatggctgtttcgaattctatcacaaatgcgatgatgaatgtatggaaagtgtgagaaatgggacgtatgactaccctcagtattcagaagaagcaagattaaaaagagaagaaataagcggagtgaaattagaatcaataggaacttaccagatactgtcaatttattcaacagcggcgagttccctagcactggcaatcatgatggctggtctatctttatggatgtgctccaatgggtcgttacagtgcagaatttgcatt
EPI3110584 atggaaaacatagtacttcttcttgcaataattagccttgttaaaagtgatcagatttgcattggttaccatgcaaacaattcgacagagcaggttgacacgataatggaaaagaacgtcaccgttacacatgcccaagacatactggaaaaagcacacaacgggaagctctgtgatctaaatggggtgaagcctctgattttaaaggattgtagtgtagctggatggctcctcggaaacccaatgtgcgacgaattcatcagagtgccggaatggtcctacatagtggagcgggccaatccagctaatgacctctgttacccagggagcctcaatgactacgaagaactgaaacacctgctgagcagaataaatcactttgagaagattctgatcatccccaagagttcctggccaaatcatgaaacatcactaggggtgagcgcagcttgtccataccagggagcgccctcctttttcagaaatgtggtgtggcttatcaaaaagaatgatgcatacccaacaataaagataagctacaataataccaatagggaagatctcttgatactgtgggggattcatcattccaacaatgcagaagagcagacaaatctctataaaaatccaaccacctacatttcagttggaacatcaactttaaaccagaggttggtaccaaaaatagctactagatcccaagtaaacgggcaacgtggaagaatggacttcttctggacaattttaaaaccagatgatgccatccatttcgagagtaatggaaatttcattgctccagaatatgcatacaaaattgtcaagaaaggggactcaacaattatgaaaagtggagtggaatatggccactgcaacaccaaatgtcaaaccccagtaggagcgataaattctagtatgccattccacaacatacatcctctcaccattggggaatgccccaaatacgtgaaatcaaacaagttggtccttgcgactgggctcagaaatagtcctctaagagaaaggagaagaaaaagaggcctgtttggggcgatagcagggtttatagagggaggatggcagggaatggttgatggttggtatgggtaccatcatagcaatgagcaggggagtgggtacgctgcagacaaagaatccacccaaaaggcaatagatggagttaccaataaggtcaactcaatcattgacaaaatgaacactcaatttgaggcagttggaagggagtttaataacttagaaaggaggatagagaatttgaacaagaaaatggaagacggattcctagatgtctggacctataatgctgaacttctagttctcatggaaaacgagaggactctagatttccatgattcaaatgtcaagaacctttacgacaaagtcagactacagcttagggataatgcaaaggagctgggtaatggctgtttcgaattctatcacaaatgcgatgatgaatgtatggaaagtgtgagaaatgggacgtatgactaccctcagtattcaggagaagcaagattaaaaagagaagaaataagcggagtgaaattagaatcaataggaacttaccagatactgtcaatttattcaacagcggcgagttccctagcactggcaatcatgatggctggtctatctttatggatgtgctccaatgggtcgttacagtgcagaatttgcatt
EPI3311440 atggaaaacatagtacttcttcttgcaataattagccttgttaaaagtgatcagatttgcattggttaccatgcaaacaattcgacagagcaggttgacacgataatggaaaagaacgtcaccgttacacatgcccaagacatactggaaaaagcacacaacgggaagctctgtgatctaaatggggtgaagcctctgattttaaaggattgtagtgtagctggatggctcctcggaaatccaatgtgcgacgaattcatcagagtgccggaatggtcctacatagtggagcgggccaatccagctaatgacctctgttacccagggagcctcaatgactacgaagaactgaaacacctgttgagcagaataaatcactttgagaagattctgatcatccccaagagttcctggccaaatcatgaaacatcactaggggtgagcgcagcttgtccataccagggagcgccctcctttttcagaaatgtggtgtggctcatcaaaaagaacgatgcatacccaacaataaagataagctacaataataccaatcgggaagatctcttgatactgtgggggattcatcattccaacaatgcagaagagcagacaaatctctataaaaatccaaccacctacatttcagttggaacatcaactttaaaccagaggttggtaccaaaaatagctactagatcccaagtaaacgggcaacgtggaagaatggacttcttctggacaattttaaaaccagatgatgccatccatttcgagagtaatggaaatttcattgctccagaatatgcatacaaaattgtcaagaaaggggactcaacaattatgaaaagtggagtggaatatggccactgcaacaccaaatgtcaaaccccagtaggagcgataaattctagtatgccattccacaacatacatcctctcaccattggggaatgccccaaatacgtgaaatcaaacaagttggtccttgcgactgggctcagaaatagtcctctaagagaaaggagaagaaaaagaggcctgtttggggcgatagcagggtttatagagggaggatggcagggaatggttgatggttggtatgggtaccatcatagcaatgagcaggggagtgggtacgctgcagacaaagaatccacccaaaaggcaatagatggagttaccaataaggtcaactcaatcattgacaaaatgaacactcaatttgaggcagttggaagggagtttaataacttagaaaggaggatagagaatttgaacaagaaaatggaagacggattcctagatgtctggacctataatgctgaacttctagttctcatggaaaacgagaggactctagatttccatgattcaaatgtcaagaacctttacgacaaagtcagactacagcttagggataatgcaaaggagctgggtaatggctgtttcgaattctatcacaaatgcgatgatgaatgtatggaaagtgtgagaaatgggacgtatgactaccctcagtattcagaagaagcaagattaaaaagagaagaaataagcggagtgaaattagaatcaataggaacttaccagatactgtcaatttattcaacagcggcgagttccctagcactggcaatcatgatggctggtctatctttatggatgtgctccaatgggtcgttacagtgcagaatttgcatt
EPI3315072 atggaaaacatagtacttcttcttgcaataattagccttgttaaaagtgatcagatttgcattggttaccatgcaaacaattcgacagagcaggttgacacgataatggaaaagaacgtcaccgttacacatgcccaagacatactggaaaaagcacacaacgggaagctctgtgatctaaatggggtgaagcctctgattttaaaggattgtagtgtagctggatggctcctcggaaatccaatgtgcgacgaattcatcagagtgccggaatggtcctacatagtggagcgggccaatccagctaatgacctctgttacccagggagcctcaatgactacgaagaactgaaacacctgttgagcagaataaatcactttgagaagattctgatcatccccaagagttcctggccaaatcatgaaacatcactaggggtgagcgcagcttgtccataccagggagcgccctcctttttcagaaatgtggtgtggctcatcaaaaagaacgatgcatacccaacaataaagataagctacaataataccaatcgggaagatctcttgatactgtgggggattcatcattccaacaatgcagaagagcagacaaatctctataaaaatccaaccacctacatttcagttggaacatcaactttaaaccagaggttggtaccaaaaatagctactaggtcccaagtaaacgggcaacgtggaagaatggacttcttctggacaattttaaaacctgatgatgccatccatttcgagagtaatggaaatttcattgctccagaatatgcatacaaaattgtcaagaaaggggactcaacaattatgaaaagtggagtggaatatggccactgcaacaccaaatgtcaaaccccagtaggagcgataaattctagtatgccattccacaacatacatcctctcaccattggggaatgccccaaatacgtgaaatcaaacaagttggtccttgcgactgggctcagaaatagtcctctaagagaaaggagaagaaaaagaggcctgtttggggcgatagcagggtttatagagggaggatggcagggaatggttgatggttggtatgggtaccatcatagcaatgagcaggggagtgggtacgctgcagacaaagaatccacccaaaaggcaatagatggagttaccaataaggtcaactcaatcattgacaaaatgaacactcaatttgaggcagttggaagggagtttaataacttagaaaggaggatagagaatttgaacaagaaaatggaagacggattcctagatgtctggacctataatgctgaacttctagttctcatggaaaacgagaggactctagatttccatgattcaaatgtcaagaacctttacgacaaagtcagactacagcttagggataatgcaaaggagctgggtaatggctgtttcgaattctatcacaaatgcgatgatgaatgtatggaaagtgtgagaaatgggacgtatgactaccctcagtattcagaagaagcaagattaaaaagagaagaaataagcggagtgaaattagaatcaataggaacttaccagatactgtcaatttattcaacagcggcgagttccctagcactggcaatcatgatggctggtctatctttatggatgtgctccaatgggtcgttacagtgcagaatttgcatt
EPI3315424 atggaaaacatagtacttcttcttgcaataattagccttgttaaaagtgatcagatttgcattggttaccatgcaaacaattcgacagagcaggttgacacgataatggaaaagaacgtcaccgttacacatgcccaagacatactggaaaaagcacacaacgggaagctctgtgatctaaatggggtgaagcctctgattttaaaggattgtagtgtagctggatggctcctcggaaatccaatgtgcgacgaattcatcagagtgccggaatggtcctacatagtggagcgggccaatccagctaatgacctctgttacccagggagcctcaatgactacgaagaactgaaacacctgttgagcagaataaatcactttgagaagattctgatcatccccaagagttcctggccaaatcatgaaacatcactaggggtgagcgcagcttgtccataccagggagcgccctcctttttcagaaatgtggtgtggctcatcaaaaagaacgatgcatacccaacaataaagataagctacaataataccaatcgggaagatctcttgatactgtgggggattcatcattccaacaatgcagaagagcagacaaatctctataaaaatccaaccacctacatttcagttggaacatcaactttaaaccagaggttggtaccaaaaatagctactagatcccaagtaaacgggcaacgtggaagaatggacttcttctggacaattttaaaatcagatgatgccatccatttcgagagtaatggaaatttcattgctccagaatatgcatacaaaattgtcaagaaaggggactcaacaattatgaaaagtggagtggaatatggccactgcaacaccaaatgtcaaaccccagtaggagcgataaattctagtatgccattccacaacatacatcctctcaccattggggaatgccccaaatacgtgaaatcaaacaagttggtccttgcgactgggctcagaaatagtcctctaagagaaaggagaagaaaaagaggcctgtttggggcgatagcagggtttatagagggaggatggcagggaatggttgatggttggtatgggtaccatcatagcaatgagcaggggagtgggtacgctgcagacaaagaatccacccaaaaggcaatagatggagttaccaataaggtcaactcaatcattgacaaaatgaacactcaatttgaggcagttggaagggagtttaataacttagaaaggaggatagagaatttgaacaagaaaatggaagacggattcctagatgtctggacctataatgctgaacttctagttctcatggaaaacgagaggactctagatttccatgattcaaatgtcaagaacctttacgacaaagtcagactacagcttagggataatgcaaaggagctgggtaatggctgtttcgaattctatcacaaatgcgatgatgaatgtatggaaagtgtgagaaatgggacgtatgactaccctcagtattcagaagaagcaagattaaaaagagaagaaataagcggagtgaaattagaatcaataggaacttaccagatactgtcaatttattcaacagcggcgagttccctagcactggcaatcatgatggctggtctatctttatggatgtgctccaatgggtcgttacagtgcagaatttgcatt
EPI3315512 atggaaaacatagtacttcttcttgcaataattagccttgttaaaagtgatcagatttgcattggttaccatgcaaacaattcgacagagcaggttgacacgataatggaaaagaacgtcaccgttacacatgcccaagacatactggaaaaagcacacaacgggaagctctgtgatctaaatggggtgaagcctctgattttaaaggattgtagtgtagctggatggctcctcggaaatccaatgtgcgacgaattcatcagagtgccggaatggtcctacatagtggagcgggccaatccagctaatgacctctgttacccagggagcctcaatgactacgaagaactgaaacacctgttgagcagaataaatcactttgagaagattctgatcatccccaagagttcctggccaaatcatgaaacatcactaggggtgagcgcagcttgtccataccagggagcgccctcctttttcagaaatgtggtgtggctcatcaaaaagaacgatgcatacccaacaataaagataagctacaataataccaatcgggaagatctcttgatactgtgggggattcatcattccaacaatgcagaagagcagacaaatctctataaaaatccaaccacctacatttcagttggaacatcaactttaaaccagaggttggtaccaaaaatagctactagatcccaagtaaacgggcaacgtggaagaatggacttcttctggacaattttaaaaccagatgatgccatccatttcgagagtaatggaaatttcattgctccagaatatgcatacaaaattgtcaagaaaggggactcaacaattatgaaaagtggagtggaatatggccagtgcaacaccaaatgtcaaaccccagtaggagcgataaattctagtatgccattccacaacatacatcctctcaccattggggaatgccccaaatacgtgaaatcaaacaagttggtccttgcgactgggctcagaaatagtcctctaagagaaaggagaagaaaaagaggcctgtttggggcgatagcagggtttatagagggaggatggcagggaatggttgatggttggtatgggtaccatcatagcaatgagcaggggagtgggtacgctgcagacaaagaatccacccaaaaggcaatagatggagttaccaataaggtcaactcaatcattgacaaaatgaacactcaatttgaggcagttggaagggagtttaataacttagaaaggaggatagagaatttgaacaagaaaatggaagacggattcctagatgtctggacctataatgctgaacttctagttctcatggaaaacgagaggactctagatttccatgattcaaatgtcaagaacctttacgacaaagtcagactacagcttagggataatgcaaaggagctgggtaatggctgtttcgaattctatcacaaatgcgatgatgaatgtatggaaagtgtgagaaatgggacgtatgactaccctcagtattcagaagaagcaagattaaaaagagaagaaataagcggagtgaaattagaatcaataggaacttaccagatactgtcaatttattcaacagcggcgagttccctagcactggcaatcatgatggctggtctatctttatggatgtgctccaatgggtcgttacagtgcagaatttgcatt
EPI3323058 atggagaacatagtacttcttcttgcaataattagccttgttaaaagtgatcagatttgcattggttaccatgcaaacaattcgacagagcaggttgacacgataatggaaaagaacgtcaccgttacacatgcccaagacatactggaaaaaacacacaacgggaagctctgtgatctaaatggggtgaagcctctgattttaaaggattgtagtgtagctggatggctcctcggaaacccaatgtgcgacgaattcatcagagtgccggaatggtcctacatagtggagcgggctaatccagctaatgacctctgttacccagggagcctcaatgactacgaagaactgaaacacctgttgagcagaataaatcactttgagaagattctgatcatccccaagagttcctggccaaatcatgaaacatcactaggggtgagcgcagcttgtccataccagggagcgccctcctttttcagaaatgtggtgtggcttatcaaaaagaacgatgcatacccaacaataaagataagctacaataataccaatcgggaagatctcttgatactgtgggggattcatcattccaacaatgcagaagagcagacaaatctctataaaaacccaaccacctacatttcagttggaacatcaactttaaaccagaggttggtaccaaaaatagctactagatcccaagtaaacgggcaacgtggaagaatggacttcttctggacaattttaaaaccagatgatgccatccatttcgagagtaatggaaatttcattgctccagaatatgcatacaaaattgtcaagaaaggggactcaacaattatgaaaagtggagtggaatatggccactgcaacaccaaatgtcaaaccccagtaggagcgataaattctagtatgccattccacaacatacatcctctcaccattggggaatgccccaaatacgtgaaatcaaacaagttggtccttgcgactgggctcagaaatagtcctctaagagaaaggagaagaaaaagaggcctgtttggggcgatagcagggtttatagagggaggatggcagggaatggttgatggttggtatgggtaccatcatagcaatgagcaggggagtgggtacgctgcagacaaagaatccacccaaaaggcaatagatggagttaccaataaggtcaactcaatcattgacaaaatgaacactcaatttgaggcagttggaagggagtttaataacttagaaaggaggatagagaatttgaacaagaaaatggaagacggattcctagatgtctggacctataatgctgaacttctagttctcatggaaaacgagaggactctagatttccatgattcaaatgtcaagaacctttacgacaaagtcagactacagattagggataatgcaaaggagctgggtaatggctgtttcgaattctatcacaaatgcgataatgaatgtatggaaagtgtgaggaatgggacgtatgactaccctcagtattcagaagaagcaagattaaaaagagaagaaataagcggagtgaaattagaatcaataggaacttaccagatactgtcaatttattcaacagcggcgagttccctagcactggcaatcatgatggctggtctatctttatggatgtgctccaatgggtcgttacagtgcagaatttgcatt
EPI3323277 atggagaacatagtacttcttcttgcaataattagccttgttaaaagtgatcagatttgcattggttaccatgcaaacaattcgacagagcaggttgacacgataatggaaaagaacgtcaccgttacacatgcccaagacatactggaaaaaacacacaacgggaagctctgtgatctaaatggggtgaagcctctgattttaaaggattgtagtgtagctggatggctcctcggaaacccaatgtgcgacgaattcatcagagtgccggaatggtcctacatagtggagcgggctaatccagctaatgacctctgttacccagggagcctcaatgactacgaagaactgaaacacctgttgagcagaataaatcactttgagaagattctgatcatccccaagagttcctggccaaatcatgaaacatcactaggggtgagcgcagcttgtccataccagggagcgccctcctttttcagaaatgtggtgtggcttatcaaaaagaacgatgcatacccaacaataaagataagctacaataataccaatcgggaagatctcttgatactgtgggggattcatcattccaacaatgcagaagagcagacaaatctctataaaaacccaaccacctacattacagttggaacatcaactttaaaccagaggttggtaccaaaaatagctactagatcccaagtaaacgggcaacgtggaagaatggacttcttctggacaattttaaaaccagatgatgccatccatttcgagagtaatggaaatttcattgctccagaatatgcatacaaaattgtcaagaaaggggactcaacaattatgaaaagtggagtggaatatggccactgcaacaccaaatgtcaaaccccagtaggagcgataaattctagtatgccattccacaacatacatcctctcaccattggggaatgccccaaatacgtgaaatcaaacaagttggtccttgcgactgggctcagaaatagtcctctaagagaaaggagaagaaaaagaggcctgtttggggc-atagcagggtttatagagggaggatggcagggaatggttgatggttggtatgggtaccatcatagcaatgagcaggggagtgggtacgctgcagacaaagaatccacccaaaaggcaatagatggagttaccaataaggtcaactcaatcattgacaaaatgaacactcaatttgaggcagttggaagggagtttaataacttagaaaggaggatagagaatttgaacaagaaaatggaagacggattcctagatgtctggacctataatgctgaacttctagttctcatggaaaacgagaggactctagatttccatgattcaaatgtcaagaacctttacgacaaagtcagactacagcttagggataatgcaaaggagctgggtaatggctgtttcgaattctatcacaaatgcgataatgaatgtatggaaagtgtgaggaatgggacgtatgactaccctcagtattcagaagaagcaagattaaaaagagaagaaataagcggagtgaaattagaatcaataggaacttaccagatactgtcaatttattcaacagcggcgagttccctagcactggcaatcatgatggctggtctatctttatggatgtgctccaatgggtcgttacagtgcagaatttgcatt
EPI3323285 atggagaacatagtacttcttcttgcaataattagccttgttaaaagtgatcagatttgcattggttaccatgcaaacaattcgacagagcaggttgacacgataatggaaaagaacgtcaccgttacacatgcccaagacatactggaaaaaacacacaacgggaagctctgtgatctaaatggggtgaagcctctgattttaaaggattgtagtgtagctggatggctcctcggaaacccaatgtgcgacgaattcatcagagtgccggaatggtcctacatagtggagcgggctaatccagctaatgacctctgttacccagggagcctcaatgactacgaagaactgaaacacctgttgagcagaataaatcactttgagaagattctgatcatccccaagagttcctggccaaatcatgaaacatcactaggggtgagcgcagcttgtccataccagggagcgccctcctttttcagaaatgtggtgtggcttatcaaaaagaacgatgcatacccaacaataaagataagctacaataataccaatcgggaagatctcttgatactgtgggggattcatcattccaacaatgcagaagagcagacaaatctctataaaaacccaaccacctacattacagttggaacatcaactttaaaccagaggttggtaccaaaaatagctactagatcccaagtaaacgggcaacgtggaagaatggacttcttctggacaattttaaaaccagatgatgccatccatttcgagagtaatggaaatttcattgctccagaatatgcatacaaaattgtcaagaaaggggactcaacaattatgaaaagtggagtggaatatggccactgcaacaccaaatgtcaaaccccagtaggagcgataaattctagtatgccattccacaacatacatcctctcaccattggggaatgccccaaatacgtgaaatcaaacaagttggtccttgcgactgggctcagaaatagtcctctaagagaaaggagaagaaaaagaggcctgtttggggcgatagcagggtttatagagggaggatggcagggaatggttgatggttggtatgggtaccatcatagcaatgagcaggggagtgggtacgctgcagacaaagaatccacccaaaaggcaatagatggagttaccaataaggtcaactcaatcattgacaaaatgaacactcaatttgaggcagttggaagggagtttaataacttagaaaggaggatagagaatttgaacaagaaaatggaagacggattcctagatgtctggacctataatgctgaacttctagttctcatggaaaacgagaggactctagatttccatgattcaaatgtcaagaacctttacgacaaagtcagactacagcttagggataatgcaaaggagctgggtaatggctgtttcgaattctatcacaaatgcgataatgaatgtatggaaagtgtgaggaatgggacgtatgactaccctcagtattcagaagaagcaagattaaaaagagaagaaataagcggagtgaaattagaatcaataggaacttaccagatactgtcaatttattcaacagcggcgagttccctagcactggcaatcatgatggctggtctatctttatggatgtgctccaatgggtcgttacagtgcagaatttgcatt
EPI3323293 atggagaacatagtacttcttcttgcaataattagccttgttaaaagtgatcagatttgcattggttaccatgcaaacaattcgacagagcaggttgacacgataatggaaaagaacgtcaccgttacacatgcccaagacatactggaaaaaacacacaacgggaagctctgtgatctaaatggggtgaagcctctgattttaaaggattgtagtgtagctggatggctcctcggaaacccaatgtgcgacgaattcatcagagtgccggaatggtcctacatagtggagcgggctaatccagctaatgacctctgttacccagggagcctcaatgactacgaagaactgaaacacctgttgagcagaataaatcactttgagaagattctgatcatccccaagagttcctggccaaatcatgaaacatcactaggggtgagcgcagcttgtccataccagggagcgccctcctttttcagaaatgtggtgtggcttatcaaaaagaacgatgcatacccaacaataaagataagctacaataataccaatcgggaagatctcttgatactgtgggggattcatcattccaacaatgcagaagagcagacaaatctctataaaaacccaaccacctacattacagttggaacatcaactttaaaccagaggttggtaccaaaaatagctactagatcccaagtaaacgggcaacgtggaagaatggacttcttctggacaattttaaaaccagatgatgccatccatttcgagagtaatggaaatttcattgctccagaatatgcatacaaaattgtcaagaaaggggactcaacaattatgaaaagtggagtggaatatggccactgcaacaccaaatgtcaaaccccagtaggagcgataaattctagtatgccattccacaacatacatcctctcaccattggggaatgccccaaatacgtgaaatcaaacaagttggtccttgcgactgggctcagaaatagtcctctaagagaaaggagaagaaaaagaggcctgtttggggcgatagcagggtttatagagggaggatggcagggaatggttgatggttggtatgggtaccatcatagcaatgagcaggggagtgggtacgctgcagacaaagaatccacccaaaaggcaatagatggagttaccaataaggtcaactcaatcattgacaaaatgaacactcaatttgaggcagttggaagggagtttaataacttagaaaggaggatagagaatttgaacaagaaaatggaagacggatt-ctagatgtctggacctataatgctgaacttctagttctcatggaaaacgagaggactctagatttccatgattcaaatgtcaagaacctttacgacaaagtcagactacagcttagggataatgcaaaggagctgggtaatggctgtttcgaattctatcacaaatgcgataatgaatgtatggaaagtgtgaggaatgggacgtatgactaccctcagtattcagaagaagcaagattaaaaagagaagaaataagcggagtgaaattagaatcaataggaacttaccagatactgtcaatttattcaacagcggcgagttccctagcactggcaatcatgatggctggtctatctttatggatgtgctccaatgggtcgttacagtgcagaatttgcatt
EPI3323300 atggagaacatagtacttcttcttgcaataattagccttgttaaaagtgatcagatttgcattggttaccatgcaaacaattcgacagagcaggttgacacgataatggaaaagaacgtcaccgttacacatgcccaagacatactggaaaaaacacacaacgggaagctctgtgatctaaatggggtgaagcctctgattttaaaggattgtagtgtagctggatggctcctcggaaacccaatgtgcgacgaattcatcagagtgccggaatggtcctacatagtggagcgggctaatccagctaatgacctctgttacccagggagcctcaatgactacgaagaactgaaacacctgttgagcagaataaatcactttgagaagattctgatcatccccaagagttcctggccaaatcatgaaacatcactaggggtgagcgcagcttgtccataccagggagcgccctcctttttcagaaatgtggtgtggcttatcaaaaagaacgatgcatacccaacaataaagataagctacaataataccaatcgggaagatctcttgatactgtgggggattcatcattccaacaatgcagaagagcagacaaatctctataaaaacccaaccacctacattacagttggaacatcaactttaaaccagaggttggtaccaaaaatagctactagatcccaagtaaacgggcaacgtggaagaatggacttcttctggacaattttaaaaccagatgatgccatccatttcgagagtaatggaaatttcattgctccagaatatgcatacaaaattgtcaagaaaggggactcaacaattatgaaaagtggagtggaatatggccactgcaacaccaaatgtcaaaccccagtaggagcgataaattctagtatgccattccacaacatacatcctctcaccattggggaatgccccaaatacgtgaaatcaaacaagttggtccttgcgactgggctcagaaatagtcctctaagagaaaggagaagaaaaagaggcctgtttggggcgatagcagggtttatagagggaggatggcagggaatggttgatggttggtatgggtaccatcatagcaatgagcaggggagtgggtacgctgcagacaaagaatccacccaaaaggcaatagatggagttaccaataaggtcaactcaatcattgacaaaatgaacactcaatttgaggcagttggaagggagtttaataacttagaaaggaggatagagaatttgaacaagaaaatggaagacggattcctagatgtctggacctataatgctgaacttctagttctcatggaaaacgagaggactctagatttccatgattcaaatgtcaagaacctttacgacaaagtcagactacagcttagggataatgcaaaggagctgggtaatggctgtttcgaattctatcacaaatgcgataatgaatgtatggaaagtgtgaggaatgggacgtatgactaccctcagtattcagaagaagcaagattaaaaagagaagaaataagcggagtgaaattagaatcaataggaacttaccagatactgtcaatttattcaacagcggcgagttccctagcactggcaatcatgatggctggtctatctttatggatgtgctccaatgggtcgttacagtgcagaatttgcatt
EPI3323314 atgga-aacatagtacttcttcttgcaataattagccttgttaaaagtgatcagatttgcattggttaccatgcaaacaattcgacagagcaggttgacacgataatggaaaagaacgtcaccgttacacatgcccaagacatactgga-aaaacacacaacgggaagctctgtgatctaaatggggtgaagcctctgattttaaaggattgtagtgtagctggatggctcctcggaaacccaatgtgcgacgaattcatcagagtgccggaatggtcctacatagtggagcgggctaatccagctaatgacctctgttacccagggagcctcaatgactacgaagaactgaaacacctgttgagcagaataaatcactttgagaagattctgatcatccccaagagttcctggccaaatcatgaaacatcactaggggtgagcgcagcttgtccataccagggagcgccctcctttttcagaaatgtggtgtggcttatcaaaaagaacgatgcatacccaacaataaagataagctacaataataccaatcgggaagatctcttgatactgtgggggattcatcattccaacaatgcagaagagcagacaaatctctataaaaa-ccaaccacctacatttcagttggaacatcaactttaaaccagaggttggtaccaaaaatagctactagatcccaagtaaacgggcaacgtggaagaatggacttcttctggacaattttaaaaccagatgatgccatccatttcgagagtaatggaaatttcattgctccagaatatgcatacaaaattgtcaagaaaggggactcaacaattatgaaaagtggagtggaatatggccactgcaacaccaaatgtcaaaccccagtaggagcgataaattctagtatgccattccacaacatacatcctctcaccattggggaatgccccaaatacgtgaaatcaaacaagttggtccttgcgactgggctcagaaatagtcctctaagagaaaggagaagaaaaagaggcctgtttggggcgatagcagggtttatagagggaggatggcagggaatggttgatggttggtatgggtaccatcatagcaatgagcaggggagtgggtacgctgcagacaaagaatccacccaaaaggcaatagatggagttaccaataaggtcaactcaatcattgacaaaatgaacactcaatttgaggcagttggaagggagtttaataacttagaaaggaggatagagaatttgaacaagaaaatggaagacggattcctagatgtctggacctataatgctgaacttctagttctcatggaaaacgagaggactctagatttccatgattcaaatgtcaagaacctttacgacaaagtcagactacagcttagggataatgcaaaggagctgggtaatggctgtttcgaattctatcacaaatgcgat-atgaatgtatggaaagtgtgagaaatgggacgtatgactaccctcagtattcagaagaagcaagattaaaaagagaagaaataagcggagtgaaattagaatcaataggaacttaccagatactgtcaatttattcaacagcggcgagttccctagcactggcaatcatgatggctggtctatctttatggatgtgctccaatgggtcgttacagtgcagaatttgcatt
EPI3323361 atggagaacatagtacttcttcttgcaataattagccttgttaaaagtgatcagatttgcattggttaccatgcaaacaattcgacagagcaggttgacacgataatggaaaagaacgtcaccgttacacatgcccaagacatactggaaaaaacacacaacgggaagctctgtgatctaaatggggtgaagcctctgattttaaaggattgtagtgtagctggatggctcctcggaaacccaatgtgcgacgaattcatcagagtgccggaatggtcctacatagtggagcgggctaatccagctaatgacctctgttacccagggagcctcaatgactacgaagaactgaaacacctgttgagcagaataaatcactttgagaagattctgatcatccccaagagttcctggccaaatcatgaaacatcactaggggtgagcgcagcttgtccataccagggagcgccctcttttttcagaaatgtggtgtggcttatcaaaaagaacgatgcgtacccaacaataaagataagctacaataataccaatcgggaagatctcttgatactgtgggggattcatcattccaacaatgcagaagagcagacaaatctctataaaaacccaaccacctacatttcagttggaacatcaactttaaaccagaggttggtaccaaaaatagctactagatcccaagtaaacgggcaacgtggaagaatggacttcttctggacaattttaaaaccagatgatgccatccatttcgagagtaatggaaatttcattgctccagaatatgcatacaaaattgtcaagaaaggggactcaacaattatgaaaagtggagtggaatatggccactgcaacaccaaatgtcaaaccccagtaggagcgataaattctagtatgccattccacaacatacatcctctcaccattggggaatgccccaaatacgtgaaatcaaacaagttggtccttgcgactgggctcagaaatagtcctctaagagaaaggagaagaaaaagaggcctgtttggggcgatagcagggtttatagagggaggatggcagggaatggttgatggttggtatgggtaccatcatagcaatgagcaggggagtgggtacgctgcagacaaagaatccacccaaaaggcaatagatggagttaccaataaggtcaactcaatcattgacaaaatgaacactcaatttgaggcagttggaagggagtttaataacttagaaaggaggatagagaatttgaacaagaaaatggaagacggattcctagatgtctggacctataatgctgaacttctagttctcatggaaaacgagaggactctagatttccatgattcaaatgtcaagaacctttacgacaaagtcagactacagcttagggataatgcaaaggagctgggtaatggctgtttcgaattctatcacagatgcgataatgaatgtatggaaagtgtgagaaatgggacgtatgactaccctcagtattcagaagaagcaagattaaaaagagaagaaataagcggagtgaaattagaatcaataggaacttaccagatactgtcaatttattcaacagcggcgagttccctagcactggcaatcatgatggctggtctatctttatggatgtgctccaatgggtcgttacagtgcagaatttgcatt
EPI3323369 atggagaacatagtacttctttttgcaataattagccttgttaaaagtgatcagatttgcattggttaccatgcaaacaattcgacagagcaggttgacacgataatggaaaagaacgtcaccgttacacatgcccaagacatactggaaaaaacacacaacgggaagctctgtgatctaaatggggtgaagcctctgattttaaaggattgtagtgtagctggatggctcctcggaaacccaatgtgcgacgaattcatcagagtgccggaatggtcctacatagtggagcgggctaatccagctaatgacctctgttacccagggagcctcaatgactacgaagaactgaaacacctgttgagcagaataaatcactttgagaagattctgatcatccccaagagttcctggccaaatcatgaaacatcactaggggtgagcgcagcttgttcataccagggagcgccctcttttttcagaaatgtggtgtggcttatcaaaaagaacgatgcgtacccaacaataaagataagctacaataataccaatcgggaagatctcttgatactgtgggggattcatcattccaacaatgcagaagagcagacaaatctctataaaaacccaaccacctacatttcagttggaacatcaactttaaaccagaggttggtaccaaaaatagctactagatcccaagtaaacgggcaacgtggaagaatggacttcttctggacaattttaaaaccagatgatgccatccatttcgagagtaatggaaatttcattgctccagaatatgcatacaaaattgtcaagaaaggggactcaacaattatgaaaagtggagtggaatatggccactgcaacaccaaatgtcaaaccccagtaggagcgataaattctagtatgccattccacaacatacatcctctcaccattggggaatgccccaaatacgtgaaatcaaacaagttggtccttgcgactgggctcagaaatagtcctctaagagaaaggagaagaaaaagaggcctgtttggggcgatagcagggtttatagagggaggatggcagggaatggttgatggttggtatgggtaccatcatagcaatgagcaggggagtgggtacgctgcagacaaagaatccacccaaaaggcaatagatggagttaccaataaggtcaactcaatcattgacaaaatgaacactcaatttgaggcagttggaagggagtttaataacttagaaaggaggatagagaatttgaacaagaaaatggaagacggattcctagatgtctggacctataatgctgaacttctagttctcatggaaaacgagaggactctagatttccatgattcaaatgtcaagaacctttacgacaaagtcagactacagcttagggataatgcaaaggagctgggtaatggctgtttcgaattctatcacaaatgcgataatgaatgtatggaaagtgtgagaaatgggacgtatgactaccctcagtattcagaagaagcaagattaaaaagagaagaaataagcggagtgaaattagaatcaataggaacttaccagatactgtcaatttattcaacagcggcgagttccctagcactggcaatcatgatggctggtctatctttatggatgtgctccaatgggtcgttacagtgcagaatttgcatt
EPI3323393 atggagaacatagtacttcttcttgcaataattagccttgttaaaagtgatcagatttgcattggttaccatgcaaacaattcgacagagcaggttgacacgataatggaaaagaacgtcaccgttacacatgcccaagacatactggaaaaaacacacaacgggaagctctgtgatctaaatggggtgaagcctctgattttaaaggattgtagtgtagctggatggctcctcggaaacccaatgtgcgacgaattcatcagagtgccggaatggtcctacatagtggagcgggctaatccagctaatgacctctgttacccagggagcctcaatgactacgaagaactgaaacacctgttgagcagaataaatcactttgagaagattctgatcatccccaagagttcctggccaaatcatgaaacatcactaggggtgagcgcagcttgtccataccagggagcgccctcctttttcagaaatgtggtgtggcttatcaaaaagaacgatgcatacccaacaataaagataagctacaataataccaatcgggaagatctcttgatactgtgggggattcatcattccaacaatgcagaagagcagacaaatctctataaaaacccaaccacctacatttcagttggaacatcaactttaaaccagaggttggtaccaaaaatagctactagatcccaagtaaacgggcaacgtggaagaatggacttcttctggacaattttaaaaccagatgatgccatccatttcgagagtaatggaaatttcattgctccagaatatgcatacaaaattgtcaagaaaggggactcaacaattatgaaaagtggagtggaatatggccactgcaacaccaaatgtcaaaccccagtaggagcgataaattctagtatgccattccacaacatacatcctctcaccattggggaatgccccaaatacgtgaaatcaaacaagttggtccttgcgactgggctcagaaataatcctctaagagaaaggagaagaaaaagaggcctgtttggggcgatagcagggtttatagagggaggatggcagggaatggttgatggttggtatgggtaccatcatagcaatgagcaggggagtgggtacgctgcagacaaagaatccacccaaaaggcaatagatggagttaccaataaggtcaactcaatcattgacaaaatgaacactcaatttgaggcagttggaagggagtttaataacttagaaaggaggatagagaatttgaacaagaaaatggaagacggattcctagatgtctggacctataatgctgaacttctagtcctcatggaaaacgagaggactctagatttccatgattcaaatgtcaagaacctttacgacaaagtcagactacagcttagggataatgcaaaggagctgggtaatggctgtttcgaattctatcacaaatgcgataatgaatgtatggaaagtgtgagaaatgggacgtatgactaccctcagtattcagaagaagcaagattaaaaagagaagaaataagcggagtgaaattagaatcaataggaacttaccagatactgtcaatttattcaacagcggcgagttccctagcactggcaatcatgatggctggtctatctttatggatgtgctccaatgggtcgttacagtgcagaatttgcatt
EPI3323456 atggagaacatagtacttcttcttgcaataattagccttgttaaaagtgatcagatttgcattggttaccatgcaaacaattcgacagagcaggttgacacgataatggaaaagaacgtcaccgttacacatgcccaagacatactggaaaaaacacacaacgggaagctctgtgatctaaatggggtgaagcctctgattttaaaggattgtagtgtagctggatggctcctcggaaacccaatgtgcgacgaattcatcagagtgccggaatggtcctacatagtggagcgggctaatccagctaatgacctctgttacccagggagcctcaatgactacgaagaactgaaacacctgttgagcagaataaatcactttgagaagattctgatcatccccaagagttcctggccaaatcatgaaacatcactaggggtgagcgcagcttgtccataccagggagcgccctcctttttcagaaatgtggtgtggcttatcaaaaagaacgatgcatacccaacaataaagataagctacaataataccaatcgggaagatctcttgatactgtgggggattcatcattccaacaatgcagaagagcagacaaatctctataaaaacccaaccacctacatttcagttggaacatcaactttaaaccagaggttggtaccaaaaatagctactagatcccaagtaaacgggcaacgtggaagaatggacttcttctggacaattttaaaaccagatgatgccatccatttcgagagtaatggaaatttcattgctccagaatatgcatacaaaattgtcaagaaaggggactcaacaattatgaaaagtggagtggaatatggccactgcaacaccaaatgtcaaaccccagtaggagcgataaattctagtatgccattccacaacatacatcctctcaccattggggaatgccccaaatacgtgaaatcaaacaagttggtccttgcgactgggctcagaaataatcctctaagagaaaggagaagaaaaagaggcctgtttggggcgatagcagggtttatagagggaggatggcagggaatggttgatggttggtatgggtaccatcatagcaatgagcaggggagtgggtacgctgcagacaaagaatccacccaaaaggcaatagatggagttaccaataaggtcaactcaatcattgacaaaatgaacactcaatttgaggcagttggaagggagtttaataacttagaaaggaggatagagaatttgaacaagaaaatggaagacggattcctagatgtctggacctataatgctgaacttctagtcctcatggaaaacgagaggactctagatttccatgattcaaatgtcaagaacctttacgacaaagtcagactacagcttagggataatgcaaaggagctgggtaatggctgtttcgaattctatcacaaatgcgataatgaatgtatggaaagtgtgagaaatgggacgtatgactaccctcagtattcagaagaagcaagattaaaaagagaagaaataagcggagtgaaattagaatcaataggaacttaccagatactgtcaatttattcaacagcggcgagttccctagcactggcaatcatgatggctggtctatctttatggatgtgctccaatgggtcgttacagtgcagaatttgcatt
EPI3323480 atggagaacatagtacttcttcttgcaataattagccttgttaaaagtgatcagatttgcattggttaccatgcaaacaattcgacagagcaggttgacacgataatggaaaagaacgtcaccgttacacatgcccaagacatactggaaaaaacacacaacgggaagctctgtgatctaaatggggtgaagcctctgattttaaaggattgtagtgtagctggatggctcctcggaaacccaatgtgcgacgaattcatcagagtgccggaatggtcctacatagtggagcgggctaatccagctaatgacctctgttacccagggagcctcaatgactacgaagaactgaaacacctgttgagcagaataaatcactttgagaagattctgatcatccccaagagttcctggccaaatcatgaaacatcactaggggtgagcgcagcttgtccataccagggagcgccctcctttttcagaaatgtggtgtggcttatcaaaaagaacgatgcatacccaacaataaagataagctacaataataccaatcgggaagatcttttgatactgtgggggattcatcattccaacaatgcagaagagcagacaaatctctataaaaatccaaccacctacatttcagttggaacatcaactttaaaccagaggttggtaccaaaaatagctactagatcccaagtaaacgggcaacgtggaagaatggacttcttctggacaattttaaaaccagatgatgccatccatttcgagagtaatggaaatttcattgctccagaatatgcatacaaaattgtcaagaaaggggactcaacaattatgaaaagtggagtggaatatggccactgcaacaccaaatgtcaaaccccagtaggagcgataaattctagtatgccattccacaacatacatcctctcaccattggggaatgccccaaatacgtgaaatcaaacaagttggtccttgcgactgggctcagaaatagtcctctaagagaaaggagaagaaaaagaggcctgtttggggcgatagcagggtttatagagggaggatggcagggaatggttgatggttggtatgggtaccatcatagcaatgagcaggggagtgggtacgctgcagacaaagaatccacccaaaaggcaatagatggagttaccaataaggtcaactcaatcattgacaaaatgaacactcaatttgaggcagttggaagggagtttaataacttagaaaggaggatagagaatttgaacaagaaaatggaagacggattcctagatgtctggacctataatgctgaacttctagttctcatggaaaacgagaggactctagatttccatgattcaaatgtcaagaacctttacgacaaagtcagactacagcttagggataatgcaaaggagctgggtaatggctgtttcgaattctatcacaaatgcgataatgaatgtatggaaagtgtgagaaatgggacgtatgactaccctcagtattcagaagaagcaagattaaaaagagaagaaataagcggagtgaaattagaatcaataggaacttaccagatactgtcaatttattcaacagcggcgagttccctagcactggcaatcatgatggctggtctatctttatggatgtgctccaatgggtcgttacagtgcagaatttgcatt
EPI3323496 atggagaacatagtacttcttcttgcaataattagccttgttaaaagtgatcagatttgcattggttaccatgcaaacaattcgacagagcaggttgacacgataatggaaaagaacgtcaccgttacacatgcccaagacatactggaaaaaacacacaacgggaagctctgtgatctaaatggggtgaagcctctgattttaaaggattgtagtgtagctggatggctcctcggaaacccaatgtgcgacgaattcatcagagtgccggaatggtcctacatagtggagcgggctaatccagctaatgacctctgttacccagggagcctcaatgactacgaagaactgaaacacctgttgagcagaataaatcactttgagaagattctgatcatccccaagagttcctggccaaatcatgaaacatcactaggggtgagcgcagcttgtccataccagggagcgccctcctttttcagaaatgtggtgtggcttatcaaaaagaacgatgcatacccaacaataaagataagctacaataataccaatcgggaagatctcttgatactgtgggggattcatcattccaacaatgcagaagagcagacaaatctctataaaaacccaaccacctacatctcagttggaacatcaactttaaaccagaggttggtaccaaaaatagctactagatcccaagtaaacgggcaacgtggaagaatggacttcttctggacaattttaaaaccagatgatgccatccatttcgagagtaatggaaatttcattgctccagaatatgcatacaaaattgtcaagaaaggggactcaacaattatgaaaagtggagtggaatatggccactgcaacaccaaatgtcaaaccccagtaggagcgataaattctagtatgccattccacaacatacatcctctcaccattggggaatgccccaaatacgtgaaatcaaacaagttggtccttgcgactgggctcagaaatagtcctctaagagaaaggagaagaaaaagaggcctgtttggggcgatagcagggtttatagagggaggatggcagggaatggttgatggttggtatgggtaccatcatagcaatgagcaggggagtgggtacgctgcagacaaagaatccacccaaaaggcaatagatggagttaccaataaggtcaactcaatcattgacaaaatgaacactcaatttgaggcagttggaagggagtttaataacttagaaaggaggatagagaatttgaacaagaaaatggaagacggattcctagatgtctggacctataatgctgaacttctagttctcatggaaaacgagaggactctagatttccatgattcaaatgtcaagaacctttacgacaaagtcagactacagcttagggataatgcaaaggagctgggtaatggctgtttcgaattctatcacaaatgcgataatgaatgtatggaaagtgtgagaaatgggacgtatgactaccctcagtattcagaagaagcaagattaaaaagagaagaaataagcggagtgaaattagaatcaataggaacttaccagatactgtcaatttattcaacagcggcgagttccctagcactggcaatcatgatggctggtctatctttatggatgtgctccaatgggtcgttacagtgcagaatttgcatt
EPI3323587 atggagaacatagtacttcttcttgcaataattagccttgttaaaagtgatcagatttgcattggttaccatgcaaacaattcgacagagcaggttgacacgataatggaaaagaacgtcaccgttacacatgcccaagacatactggaaaaaacacacaacgggaagctctgtgatctaaatggggtgaagcctctgattttaaaggattgtagtgtagctggatggctcctcggaaacccaatgtgcgacgaattcatcagagtgccggaatggtcctacatagtggagcgggctaatccagctaatgacctctgttacccagggagcctcaatgactacgaagaactgaaacacctgttgagcagaataaatcactttgagaagattctgatcatccccaagagttcctggccaaatcatgaaacatcactaggggtgagcgcagcttgtccataccagggagcgccctcctttttcagaaatgtggtgtggcttatcaaaaagaacgatgcatacccaacaataaagataagctacaataataccaatcgggaagatctcttgatactgtgggggattcatcattccaacaatgcagaagagcagacaaatctctataaaaacccaaccacctacatttcagttggaacatcaactttaaaccagaggttggtaccaaaaatagctactagatcccaagtaaacgggcaacgtggaagaatggacttcttctggacaattttaaaaccagatgatgccatccatttcgagagtaatggaaatttcattgctccagaatatgcatacaaaattgtcaagaaaggggactcaacaattatgaaaagtggagtggaatatggccactgcaacaccaaatgtcaaaccccaataggagcgataaattctagtatgccattccacaacatacatcctctcaccattggggaatgccccaaatacgtgaaatcaaacaagttggtccttgcgactgggctcagaaatagtcctctaagagaaaggagaagaaaaagaggcctgtttggggcgatagcagggtttatagagggaggatggcagggaatggttgatggttggtatgggtaccatcatagcaatgagcaggggagtgggtacgctgcagacaaagaatccacccaaaaggcaatagatggagttaccaataaggtcaactcaatcattgacaaaatgaacactcaatttgaggcagttggaagggagtttaataacttagaaaggaggatagagaatttgaacaagaaaatggaagacggattcctagatgtctggacctataatgctgaacttctagttctcatggaaaacgagaggactctagatttccatgattcaaatgtcaagaacctttacgacaaagtcagactacagcttagggataatgcaaaggagctgggtaatggctgtttcgaattctatcacaaatgcgataatgaatgtatggaaagtgtgagaaatgggacgtatgactaccctcagtattcagaagaagcaagattaaaaagagaagaaataagcggagtgaaattagaatcaataggaacttaccagatactgtcaatttattcaacagcggcgagttccctagcactggcaatcatgatggctggtctatctttatggatgtgctccaatgggtcgttacagtgcagaatttgcatt
EPI3323619 atggagaacatagtacttcttcttgcaataattagccttgttaaaagtgatcagatttgcattggttaccatgcaaacaattcgacagagcaggttgacacgataatggaaaagaacgtcaccgttacacatgcccaagacatactggaaaaaacacacaacgggaagctctgtgatctaaatggggtgaagcctctgattttaaaggattgtagtgtagctggatggctcctcggaaacccaatgtgcgacgaattcatcagagtgccggaatggtcctacatagtggagcgggctaatccagctaatgacctctgttacccagggagcctcaatgactacgaagaactgaaacacctgttgagcagaataaatcactttgagaagattctgatcatccccaagagttcctggccaaatcatgaaacatcactaggggtgagcgcagcttgtccataccagggagcgccctcctttttcagaaatgtggtgtggcttatcaaaaagaacgatgcatacccaacaataaagataagctacaataataccaatcgggaagatctcttgatactgtgggggattcatcattccaacaatgcagaagagcagacaaatctctataaaaacccaaccacctacatttcagttggaacatcaactttaaaccagaggttggtaccaaaaatagctactagatcccaagtaaacgggcaacgtggaagaatggacttcttctggacaattttaaaaccagatgatgccatccatttcgagagtaatggaaatttcattgctccagaatatgcatacaaaattgtcaagaaaggggactcaacaattatgaaaagtggagtggaatatggccactgcaacaccaaatgtcaaaccccagtaggagcgataaattctagtatgccattccacaacatacatcctctcaccattggggaatgccccaaatacgtgaaatcaaacaagttggtccttgcgactgggctcagaaatagtcctctaagagaaaggagaagaaaaagaggcctgtttggggcgatagcagggtttatagagggaggatggcagggaatggttgatggttggtatggataccatcatagcaatgagcaggggagtgggtacgctgcagacaaagaatccacccaaaaggcaatagatggagttaccaataaggtcaactcaatcattgacaaaatgaacactcaatttgaggcagttggaagggagtttaataacttagaaaggaggatagagaatttgaacaagaaaatggaagacggattcctagatgtctggacctataatgctgaacttctagttctcatggaaaacgagaggactctagatttccatgattcaaatgtcaagaacctttacgacaaagtcagactacagcttagggataatgcaaaggagctgggtaatggctgtttcgaattctatcacaaatgcgataatgaatgtatggaaagtgtgagaaatgggacgtatgactaccctcagtattcagaagaagcaagattaaaaagagaagaaataagcggagtgaaattagaatcaataggaacttaccagatactgtcaatttattcaacagcggcgagttccctagcactggcaatcatgatggctggtctatctttatggatgtgctccaatgggtcgttacagtgcagaatttgcatt
EPI3323805 atggagaacatagtacttcttcttgcaataattagccttgttaaaagtgatcagatttgcattggttaccatgcaaacaattcgacagagcaggttgacacgataatggaaaagaacgtcaccgttacacatgcccaagacatactggaaaaaacacacaacgggaagctctgtgatctaaatggggtgaagcctctgattttaaaggattgtagtgtagctggatggctcctcggaaacccaatgtgcgacgaattcatcagagtgccggaatggtcctacatagtggagcgggctaatccagctaatgacctctgttacccagggagcctcaatgactacgaagaactgaaacacctgttgagcagaataaatcactttgagaagattctgatcatccccaagagttcctggccaaatcatgaaacatcactaggggtgagcgcagcttgtccataccagggagcgccctcctttttcagaaatgtggtgtggcttatcaagaagaacgatgcatacccaacaataaagataagctacaataataccaatcgggaagatctcttgatactgtgggggattcatcattccaacaatgcagaagagcagacaaatctctataaaaacccaaccacctacatttcagttggaacatcaactttaaaccagaggttggtaccaaaaatagctactagatcccaagtaaacgggcaacgtggaagaatggacttcttctggacaattttaaaaccagatgatgccatccatttcgagagtaatggaaatttcattgctccagaatatgcatacaaaattgtcaagaaaggggactcaacaattatgaaaagtggagtggaatatggccactgcaacaccaaatgtcaaaccccagtaggagcgataaattctagtatgccattccacaacatacatcctctcaccattggggaatgccccaaatacgtgaaatcaaacaagttggtccttgcgactgggctcagaaatagtcctctaagaaaaaggagaagaaaaagaggcctgtttggggcgatagcagggtttatagagggaggatggcagggaatggttgatggttggtatgggtaccaccatagcaatgagcaggggagtgggtacgctgcagacaaagaatccacccaaaaggcaatagatggagttaccaataaggtcaactcaatcattgacaaaatgaacactcaatttgaggcagttggaagggagtttaataacttagaaaggaggatagagaatttgaacaagaaaatggaagacggattcctagatgtctggacctataatgctgaacttctagttctcatggaaaacgagaggactctagatttccatgattcaaatgtcaagaacctttacgacaaagtcagactacagcttagggataatgcaaaggagctgggtaatggctgtttcgaattctatcacaaatgcgataatgaatgtatggaaagtgtgagaaatgggacgtatgactaccctcagtattcagaagaagcaagattaaaaagagaagaaataagcggagtgaaattagaatcaataggaacttaccagatactgtcaatttattcaacagcggcgagttccctagcactggcaatcatgatggctggtctatctttatggatgtgctccaatgggtcgttacagtgcagaatttgcatt
EPI3323813 atggagaacatagtacttcttcttgcaataattagccttgttaaaagtgatcagatttgcattggttaccatgcaaacaattcgacagagcaggttgacacgataatggaaaagaacgtcaccgttacacatgcccaagacatactggaaaaaacacacaacgggaagctctgtgatctaaatggggtgaagcctctgattttaaaggattgtagtgtagctggatggctcctcggaaacccaatgtgcgacgaattcatcagagtgccggaatggtcctacatagtggagcgggctaatccagctaatgacctctgttacccagggagcctcaatgactacgaagaactgaaacacctgttgagcagaataaatcactttgagaagattctgatcatccccaaaagttcctggccaaatcatgaaacatcactaggggtgagcgcagcttgtccataccagggagcgccctcctttttcagaaatgtggtgtggcttatcaaaaagaacgatgcatacccaacaataaagataagctacaataataccaatcgggaagatctcttgatactgtgggggattcatcattccaacaatgcagaagagcagacaaatctctataaaaacccaaccacctacatttcagttggaacatcaactttaaaccagaggttggtaccaaaaatagctactagatcccaagtaaacgggcaacgtggaagaatggacttcttctggacaattttaaaaccagatgatgccatccatttcgagagtaatggaaatttcattgctccagaatatgcatacaaaattgtcaagaaaggggactcaacaattatgaaaagtggagtggaatatggccactgcaacaccaaatgtcaaaccccagtaggagcgataaattctagtatgccattccacaacatacatcctctcaccattggggaatgccccaaatacgtgaaatcaaacaagttggtccttgcgactgggctcagaaatagtcctctaagagaaaggagaagaaaaagaggcctgtttggggcgatagcagggtttatagagggaggatggcagggaatggttgatggttggtatgggtaccaccatagcaatgagcaggggagtgggtacgctgcagacaaagaatccacccaaaaggcaatagatggagttaccaataaggtcaactcaatcattgacaaaatgaacactcaatttgaggcagttggaagggagtttaataacttagaaaggaggatagagaatttgaacaagaaaatggaagacggattcctagatgtctggacctataatgctgaacttctagttctcatggaaaacgagaggactctagatttccatgattcaaatgtcaagaacctttacgacaaagtcagactacagcttagggataatgcaaaggagctgggtaatggctgtttcgaattctatcacaaatgcgataatgaatgtatggaaagtgtgagaaatgggacgtatgactaccctcagtattcagaagaagcaagattaaaaagagaagaaataagcggagtgaaattagaatcaataggaacttaccagatactgtcaatttattcaacagcggcgagttccctagcactggcaatcatgatggctggtctatctttatggatgtgctccaatgggtcgttacagtgcagaatttgcatt
EPI3323837 atggagaacatagtacttcttcttgcaataattagccttgttaaaagtgatcagatttgcattggttaccatgcaaacaattcgacagagcaggttgacacgataatggaaaagaacgtcaccgttacacatgcccaagacatactggaaaaaacacacaacgggaagctctgtgatctaaatggggtgaagcctctgattttaaaggattgtagtgtagctggatggctcctcggaaacccaatgtgcgacgaattcatcagagtgccggaatggtcctacatagtggagcgggctaatccagctaatgacctctgttacccagggagcctcaatgactacgaagaactgaaacacctgttgagcagaataaatcactttgagaagattctgatcatccccaagagttcctggccaaatcatgaaacgtcactaggggtgagcgcagcttgtccataccagggagcgccctcctttttcagaaatatggtgtggcttatcaagaagaacgatgcatacccaacaataaagataagctacaataataccaatcgggaagatctcttgatactgtgggggattcatcattccaacaatgcagaagagcagacaaatctctataaaaacccaaccacctacatttcagttggaacatcaactttaaaccagaggttggtaccaaaaatagctactagatcccaagtaaacgggcaacgtggaagaatggacttcttctggacaattttaaaaccagatgatgccatccatttcgagagtaatggaaatttcattgctccagaatatgcatacaaaattgtcaagaaaggggactcaacaattatgaaaagtggagtggaatatggccactgcaacaccaaatgtcaaaccccagtaggagcgataaattctagtatgccattccacaacatacatcctctcaccattggggaatgccccaaatacgtgaaatcaaacaagttggtccttgcgactgggctcagaaatagtcctctaagagaaaggagaagaaaaagaggcctgtttggggcgatagcagggtttatagagggaggatggcagggaatggttgatggttggtatggttaccaccatagcaatgagcaggggagtgggtacgctgcagacaaagaatccacccaaaaggcaatagatggagttaccaataaggtcaactcaatcattgacaaaatgaacactcaatttgaggcagttggaagggagtttaataacttagaaaggaggatagagaatttgaacaagaaaatggaagacggattcctagatgtctggacctataatgctgaacttctagttctcatggaaaacgagaggactctagatttccatgattcaaatgtcaagaacctttacgacaaagtcagactacagcttagggataatgcaaaggagctgggtaatggctgtttcgaattctatcacaaatgcgataatgaatgtatggaaagtgtgagaaatgggacgtatgactaccctcagtattcagaagaagcaagattaaaaagagaagaaataagcggagtgaaattagaatcaataggaacttaccagatactgtcaatttattcaacagcggcgagttccctagcactggcaatcatgatggctggtctatctttatggatgtgctccaatgggtcgttacagtgcagaatttgcatt
EPI3323853 atggagaacatagtacttcttcttgcaataattagccttgttaaaagtgatcagatttgcattggttaccatgcaaacaattcgacagagcaggttgacacgataatggaaaagaacgtcaccgttacacatgcccaagacatactggaaaaaacacacaacgggaagctctgtgatctaaatggggtgaagcctctgattttaaaggattgtagtgtagctggatggctcctcggaaacccaatgtgcgacgaattcatcagagtgccggaatggtcctacatagtggagcgggctaatccagctaatgacctctgttacccagggagcctcaatgactacgaagaactgaaacacctgttgagcagaataaatcactttgagaagattctgatcatccccaagagttcctggccaaatcatgaaacatcactaggggtgagcgcagcttgtccataccagggagcgccctcctttttcagaaatgtggtgtggcttatcaagaagaacgatgcatacccaacaataaagataagctacaataataccaatcgggaagatctcttgatactgtgggggattcatcattccaacaatgcagaagagcagacaaatctctataaaaacccaaccacctacatttcagttggaacatcaactttaaaccagaggttggtaccaaaaatagctactagatcccaagtaaacgggcaacgtggaagaatggacttcttctggacaattttaaaaccagatgatgccatccatttcgagagtaatggaaatttcattgctccagaatatgcatacaaaattgtcaagaaaggggactcaacaattatgaaaagtggagtggaatatggccactgcaacaccaaatgtcaaaccccagtaggagcgataaattctagtatgccattccacaacatacatcctctcaccattggggaatgccccaaatacgtgaaatcaaacaagttggtccttgcgactgggctcagaaatagtcctctaagagaaaggagaagaaaaagaggcctgtttggggcgatagcagggtttatagagggaggatggcagggaatggttgatggttggtatgggtaccaccatagcaatgagcaggggagtgggtacgctgcagacaaagaatccacccaaaaggcaatagatggagttaccaataaggtcaactcaatcattgacaaaatgaacactcaatttgaggcagttggaagggagtttaataacttagaaaggaggatagagaatttgaacaagaaaatggaagacggattcctagatgtctggacctataatgctgaacttctagttctcatggaaaacgagaggactctagatttccatgattcaaatgtcaagaacctttatgacaaagtcagactacagcttagggataatgcaaaggagctgggtaatggctgtttcgaattctatcacaaatgcgataatgaatgtatggaaagtgtgagaaatgggacgtatgactaccctcagtattcagaagaagcaagattaaaaagagaagaaataagcggagtgaaattagaatcaataggaacttaccagatactgtcaatttattcaacagcggcgagttccctagcactggcaatcatgatggctggtctatctttatggatgtgctccaatgggtcgttacagtgcagaatttgcatt
EPI3323957 atggagaacatagtacttcttcttgcaataattagccttgttaaaagtgatcagatttgcattggttaccatgcaaacaattcgacagagcaggttgacacgataatggaaaagaacgtcaccgttacacatgcccaagacatactggaaaaaacacacaacgggaagctctgtgatctaaatggggtgaagcctctgattttaaaggattgtagtgtagctggatggctcctcggaaacccaatgtgcgacgaattcatcagagtgccggaatggtcctacatagtggagcgggctaatccagctaatgacctctgttacccagggagcctcaatgactacgaagaactgaaacacctgttgagcagaataaatcactttgagaagattctgatcatccccaagagttcctggccaaatcatgaaacatcactaggggtgagcgcagcttgtccataccagggagcgccctcttttttcagaaatgtggtgtggcttatcaaaaagaacgatgcgtacccaacaataaagataagctacaataataccaatcgggaagatctcttgatactgtgggggattcatcattccaacaatgcagaagagcagacaaatctctataaaaacccaaccacctacatttcagttggaacatcaactttaaaccagaggttggtaccaaaaatagctactagatcccaagtaaacgggcaacgtggaagaatggacttcttctggacaattttaaaaccagatgatgccatccatttcgagagtaatggaaatttcattgctccagaatatgcatacaaaattgtcaagaaaggggactcaacaattatgaaaagtggggtggaatatggccactgcaacaccaaatgtcaaaccccagtaggagcgataaattctagtatgccattccacaacatacatcctctcaccattggggaatgccccaaatacgtgaaatcaaacaagttggtccttgcgactgggctcagaaatagtcctctaagagaaaggagaagaaaaagaggcctgtttggggcgatagcagggtttatagagggaggatggcagggaatggttgatggttggtatgggtaccatcatagcaatgagcaggggagtgggtacgctgcagacaaagaatccacccaaaaggcaatagatggagttaccaataaggtcaactcaatcattgacaaaatgaacactcaatttgaggcagttggaagggagtttaataacttagaaaggaggatagagaatttgaacaagaaaatggaagacggattcctagatgtctggacctataatgctgaacttctagttctcatggaaaacgagaggactctagatttccatgattcaaatgtcaagaacctttacgacaaagtcagactacagcttagggataatgcaaaggagctgggtaatggctgtttcgaattctatcacaaatgcgataatgaatgtatggaaagtgtgagaaatgggacgtatgactaccctcagtattcagaagaagcaagattaaaaagagaagaaataagcggagtgaaattagaatcaataggaacttaccagatactgtcaatttattcaacagcggcgagttccctagcactggcaatcatgatggctggtctatctttatggatgtgctccaatgggtcgttacagtgcagaatttgcatt
EPI3324011 atggagaacatagtacttcttcttgcaataattagccttgttaaaagtgatcagatttgcattggttaccatgcaaacaattcgacagagcaggttgacacgataatggaaaagaacgtcaccgttacacatgcccaagacatactggaaaaaacacacaacgggaagctctgtgatctaaatggggtgaagcctctgattttaaaggattgtagtgtagctggatggctcctcggaaacccaatgtgcgacgaattcatcagagtgccggaatggtcctacatagtggagcgggctaatccagctaatgacctctgttacccagggagcctcaatgactacgaagaactgaaacacctgttgagcagaataaatcactttgagaagattctgatcatccccaagagttcctggccaaatcatgaaacatcactaggggtgagcgcagcttgtccataccagggagcgccctcttttttcagaaatgtggtgtggcttatcaaaaagaacgatgcgtacccaacaataaagataagctacaataataccaatcgggaagatctcttgatactgtgggggattcatcattccaacaatgcagaagagcagacaaatctctataaaaacccaaccacctacatttcagttggaacatcaactttaaaccagaggttggtaccaaaaatagctactagatcccaagtaaacgggcaacgtggaagaatggacttcttctggacaattttaaaaccagatgatgccatccatttcgagagtaatggaaatttcattgctccagaatatgcatacaaaattgtcaagaaaggggactcaacaattatgaaaagtggagtggaatatggccactgcaacaccaaatgtcaaaccccagtaggagcgataaattctagtatgccattccacaacatacatcctctcaccattggggaatgccccaaatacgtgaaatcaaacaagttggtccttgcgactgggctcagaaatagtcctctaagagaaaggagaagaaaaagaggcctgtttggggcgatagcagggtttatagagggaggatggcagggaatggttgatggttggtatgggtaccatcatagcaatgagcaggggagtgggtacgctgcagacaaagaatccacccaaaaggcaatagatggagttaccaataaggtcaactcaatcattgacaaaatgaacactcaatttgaggcagttggaagggagtttaataacttagaaaggaggatagagaatttgaacaagaaaatggaagacggattcctagatgtctggacctataatgctgaacttctagttctcatggaaaacgagaggactctagatttccatgattcaaatgtcaagaacctttacgacaaagtcagactacagcttagggataatgcaaaggagctgggtaatggctgtttcgaattctatcacaaatgcgataatgaatgtatggaaagtgtgagaaatgggacgtatgactaccctcagtattcagaagaagcaagattaaaaagagaagaaataagcggagtgaaattagaatcaataggaacttaccagatactgtcaatttattcaacagcggcgagttccctagcactggcaatcatgatggctggtctatctttatggatgtgctccaatgggtcgttacagtgcagaatttgcatt
EPI3324019 atggaaaacatagtacttcttcttgcaataattagccttgttaaaagtgatcagatttgcattggttaccatgcaaacaattcgacagagcaggttgacacgataatggaaaagaacgtcaccgttacacatgcccaagacatactggaaaaagcacacaacgggaagctctgtgatctaaatggggtgaagcctctgattttaaaggattgtagtgtagctggatggctcctcggaaacccaatgtgcgacgaattcatcagagtgccggaatggtcctacatagtggagcgggctaatccagctaatgacctctgttacccagggagcctcaatgactacgaagaactgaaacacctgttgagcagaataaatcactttgagaagattctgatcatccccaagagttcctggccaaatcatgaaacatcactaggggtgagcgcagcttgtccataccagggagcgccctcctttttcagaaatgtggtgtggcttatcaaaaagaacgatgcatacccaacaataaagataagctacaataataccaatcgggaagatctcttgatactatgggggattcatcattccaacaatgcagaagagcagacaaatctctataaaaatccaaccacctacatttcagttggaacatcaactttaaaccagaggttggtaccaaaaatagctactagatcccaagtaaacgggcaacgtggaagaatggacttcttctggacaattttaaaaccagatgatgccatccatttcgagagtaatggaaatttcattgctccagaatatgcatacaaaattgtcaagaaaggggactcaacaattatgaaaagtggagtggaatatggccactgcaacaccaaatgtcaaaccccagtaggagcgataaattctagtatgccattccacaacatacatcctctcaccattggggaatgccccaaatacgtgaaatcaaacaagttggtccttgcgactgggctcagaaatagtcctctaagagaaaggagaagaaaaagaggcctgtttggggcgatagcagggtttatagagggaggatggcagggaatggttgatggttggtatgggtaccatcatagcaatgagcaggggagtgggtacgctgcagacaaagaatccacccaaaaggcaatagatggagttaccaataaggtcaactcaatcattgacaaaatgaacactcaatttgaggcagttggaagggagtttaataacttagaaaggaggatagagaatttgaacaagaaaatggaagacggattcctagatgtctggacctataatgctgaacttctagttctcatggaaaacgagaggactctagatttccatgattcaaatgtcaagaacctttacgacaaagtcagactacagcttagggataatgcaaaggagctgggtaatggctgtttcgaattctatcacaaatgcgatgatgaatgtatggaaagtgtgagaaatgggacgtatgactaccctcagtattcagaagaagcaagattaaaaagagaagaaataagcggagtgaaattagaatcaataggaacttaccagatactttcaatttattcaacagcggcgagttccctagcactggcaatcatgatggctggtctatctttatggatgtgctccaatgggtcgttacagtgcagaatttgcatt
EPI3324027 atggagaacatagtacttcttcttgcaataattagccttgttaaaagtgatcagatttgcattggttaccatgcaaacaattcgacagagcaggttgacacgataatggaaaagaacgtcaccgttacacatgcccaagacatactggaaaaaacacacaacgggaagctctgtgatctaaatggggtgaagcctctgattttaaaggattgtagtgtagctggatggctcctcggaaacccaatgtgcgacgaattcatcagagtgccggaatggtcctacatagtggagcgggctaatccagctaatgacctctgttacccagggagcctcaatgactacgaagaactgaaacacctgttgagcagaataaatcactttgagaagattctgatcatccccaagagttcctggccaaatcatgaaacatcactaggggtgagcgcagcttgtccataccagggagcgccctcctttttcagaaatgtggtgtggcttatcaaaaagaacgatgcatacccaacaataaagataagctacaataataccaatcgggaagatctcttgatactgtgggggattcatcattccaacaatgcagaagagcagacaaatctctataaaaacccaaccacctacatttcagttggaacatcaactttaaaccagaggttggtaccaaaaatagctactagatcccaagtaaacgggcaacgtggaagaatggacttcttctggacaattttaaaaccagatgatgccatccatttcgagagtaatggaaatttcattgctccagaatatgcatacaaaattgtcaagaaaggggactcaacaattatgaaaagtggagtggaatatggccactgcaacaccaaatgtcaaaccccagtaggagcgataaattctagtatgccattccacaacatacatcctctcaccattggggaatgccccaaatacgtgaaatcaaacaagttggtccttgcgactgggctcagaaatagtcctctaagagaaaggagaagaaaaagaggcctgtttggggcgatagcagggtttatagagggaggatggcagggaatggttgatggttggtatgggtaccatcatagcaatgagcaggggagtgggtacgctgcagacaaagaatccacccaaaaggcaatagatggagttaccaataaggtcaactcaatcattgacaaaatgaacactcaatttgaggcagttggaagggagtttaataacttagaaaggaggatagagaatttgaacaagaaaatggaagacggattcctagatgtctggacctataatgctgaacttctagttctcatggaaaacgagaggactctagatttccatgattcaaatgtcaagaacctttacgacaaagtcagactacagcttagggataatgcaaaggagctgggtaatggctgtttcgaattctatcacaaatgcgataatgaatgtatggaaagtgtgagaaatgggacgtatgactaccctcagtattcagaagaagcaagattaaaaagagaagaaataagcggagtgaaattagaatcaataggaacttaccagatactgtcaatttattcaacagcggcgagttccctagcactggcaatcatgatggctggtctatctttatggatgtgctccaatgggtcgttacagtgcagaatttgcatt
EPI3324043 atggagaacatagtacttcttcttgcaataattagacttgttaaaagtgatcagatttgcattggttaccatgcaaacaattcgacagagcaggttgacacgataatggaaaagaacgtcaccgttacacatgcccaagacatactggaaaaaacacacaacgggaagctctgtgatctaaatggggtgaagcctctgattttaaaggattgtagtgtagctggatggctcctcggaaacccaatgtgcgacgaattcatcagagtgccggaatggtcctacatagtggagcgggctaatccagctaatgacctctgttacccagggagcctcaatgactacgaagaactgaaacacctgttgagcagaataaatcactttgagaagattctgatcatccccaagagttcctggccaaatcatgaaacatcactaggggtgagcgcagcttgtccataccagggagcgccctcctttttcagaaatgtggtgtggcttatcaaaaagaacgatgcatacccaacaataaagataagctacaataataccaatcgggaagatctcttgatactgtgggggattcatcattccaacaatgcagaagagcagacaaatctctataaaaacccaaccacctacatttcagttggaacatcaactttaaaccagaggttggtaccaaaaatagctactagatcccaagtaaacgggcaacgtggaagaatggacttcttctggacaattttaaaaccagatgatgccatccatttcgagagtaatggaaatttcattgctccagaatatgcatacaaaattgtcaagaaaggggactcaacaattatgaaaagtggagtggaatatggccactgcaacaccaaatgtcaaaccccaataggagcgataaattctagtatgccattccacaacatacatcctctcaccattggggaatgccccaaatacgtgaaatcaaacaagttggtccttgcgactgggctcagaaatagtcctctaagagaaaggagaagaaaaagaggcctgtttggggcgatagcagggtttatagagggaggatggcagggaatggttgatggttggtatgggtaccatcatagcaatgagcaggggagtgggtacgctgcagacaaagaatccacccaaaaggcaatagatggagttaccaataaggtcaactcaatcattgacaaaatgaacactcaatttgaggcagttggaagggagtttaataacttagaaaggaggatagagaatttgaacaagaaaatggaagacggattcctagatgtctggacctataatgctgaacttctagttctcatggaaaacgagaggactctagatttccatgattcaaatgtcaagaacctttacgacaaagtcagattacagcttagggataatgcaaaggagctgggtaatggctgtttcgaattctatcacaaatgcgataatgaatgtatggaaagtgtgagaaatgggacgtatgactaccctcagtattcagaagaagcaagattaaaaagagaagaaataagcggagtgaaattagaatcaataggaacttaccagatactgtcaatttattcaacagcggcgagttccctagcactggcaatcatgatggctggtctatctttatggatgtgctccaatgggtcgttacagtgcagaatttgcatt
EPI3324625 atggaaaacatagtacttcttcttgcaataattagccttgttaaaagtgatcagatttgcattggttaccatgcaaacaattcgacagagcaagttgacacgataatggaaaagaacgtcaccgttacacatgcccaagacatactggaaaaagcacacaacgggaagctctgtgatctaaatggggtgaagcctctgattttaaaggattgtagtgtagctggatggctcct-ggaaacccaatgtgcgacgaattcatcagagtgccggaatggtcctacatagtggagcgggccaatccagctaatgacctctgttacccagggagcctcaatgactacgaagaactgaaacacctgttgagcagaataaatcactttgagaagattctgatcatccccaagagttcctggccaaatcatgaaacatcactaggggtgagcgcagcttgtccataccagggagcgccctcctttttcagaaatgtggtgtggcttatcaaaaagaacgatgcatacccaacaataaagataagctacaataataccaatcgggaagatctcttgatactgtgggggattcatcattccaacaatgcagaagagcagacaaatctctataaaaatccaaccacctacatttcagttggaacatcaactttaaaccagaggttggtaccaaaaatagctactagatcccaagtaaacgggcaacgtggaagaatggacttcttctggacaattttaaaaccagatgatgccatccatttcgagagtaatggaaatttcattgctccagaatatgcatacaaaattgtcaagaaaggggactcaacaattatgaaaagtggagtggaatatggccactgcaacaccaaatgtcaaaccccagtaggagcgataaattctagtatgccattccacaacatacatcctctcaccattggggaatgccccaaatacgtgaaatcaaacaagttggtccttgcgactgggctcagaaatagtcctctaagagaaaggagaagaaaaagaggcctgtttggggcgatagcagggtttatagagggaggatggcagggaatggttgatggttggtatgggtaccatcatagcaatgagcaggggagtgggtacgctgcagacaaagaatccacccaaaaggcaatagatggagttaccaataaggtcaactcaatcattgacaaaatgaacactcaatttgaggcagttggaagggagtttaataacttagaaaggaggatagagaatttgaacaagaaaatggaagacggattcctagatgtctggacctataatgctgaacttctagttctcatggaaaacgagaggactctagatttccatgattcaaatgtcaagaacctttacgacaaagtcagactacagcttagggataatgcaaaggagctgggtaatggctgtttcgaattctatcacaaatgcgatgatgaatgtatggaaagtgtgagaaatgggacgtatgactaccctcagtattcagaagaagcaagattaaaaagagaagaaataagcggagtgaaattagaatcaataggaacttaccagatactgtcaatttattcaacagcggcgagttccctagcactggcaatcatgatggctggtctatctttatggatgtgctccaatgggtcgttacagtgcagaatttgcatt
EPI3358365 atggaaaacacagtacttcttcttgcaataattagccttgttaaaagtgatcagatttgcattggttaccatgcaaacaattcgacagagcaggttgacacgataatggaaaagaacgtcaccgttacacatgcccaagacatactggaaaaagcacacaacgggaagctctgtgatctaaatggggtgaagcctctgattttaaagggttgtagtgtagctggatggctcctcggaaacccaatgtgcgacgaattcatcagagtgccggaatggtcctacatagtggagcgggccaatccagctaatggcctctgttacccagggagcctcaatgactacgaagaactgaaacacctgctgagcagaataaatcactttgagaagattctgataatccccaagagttcctggccaaatcatgaaacatcactaggggtgagcgcagcttgtccataccagggagcgccctcctttttcagaaatgtggtgtggcttatcaaaaagaatgatgcatacccaacaataaagataagctacaataataccaatcgggaagatctcttgatactgtgggggattcatcattccaacaatgcagaagagcagacaaatctctataaaaatccaaccacctacatttcagttggaacatcaactttaaaccagaggttggtaccaaaaatagctactagatcccaagtaaacgggcaacgtggaagaatggacttcttctggacaattttaaaaccagatgatgccatccatttcgagagtaatggaaatttcattgctccagaatatgcatacaaaattgtcaagaaaggggactcaacaattatgaaaagtgaagtggaatatggccactgcaacaccaaatgtcaaaccccagtaggagcgataaattctagtatgccattccacaacatacatcctctcaccattggggaatgccccaaatacgtgaaatcaaacaagttggtccttgcgactgggctcagaaatagtcctctaagagaaaggagaagaaaaagaggcctgtttggggcaatagcagggtttatagagggaggatggcagggaatggttgatggttggtatgggtaccatcatagcaatgagcaggggagtgggtacgctgcagacaaagaatccacccaaaaggcaatagatggagttaccaataaggtcaactcaatcattgacaaaatgaacactcaatttgaggcagttggaagggagtttaataacttagaaaggaggatagagaatttgaacaagaaaatggaagacggattcctagatgtctggacctataatgctgaacttctagttctcatggaaaacgagaggactctagatttccatgattcaaatgtcaagaacctttacgacaaagtcagactacagcttagggataatgcaaaggagctgggtaatggctgtttcgaattctatcacaaatgcgatgatgaatgtatggaaagtgtgaaaaatgggacgtatgactaccctcagtattcagaagaagcaagattaaaaagagaagaaataagcggagtgaaattagaatcaataggaacttaccagatactgtcaatttattcaacagcggcgagttccctagcactggcaatcatgatggctggtctatctttatggatgtgctccaatgggtcgttacagtgcagaatttgcatt
EPI3358373 atggaaaacacagtacttcttcttgcaataattagccttgttaaaagtgatcagatttgcattggttaccatgcaaacaattcgacagagcaggttgacacgataatggaaaagaacgtcaccgttacacatgcccaagacatactggaaaaagcacataacgggaagctctgtgatctaaatggggtgaagcctctgattttaaagggttgtagtgtagctggatggctcctcggaaacccaatgtgcgacgaattcatcagagtgccggaatggtcctacatagtggagcgggccaatccagctaatggcctctgttacccagggagcctcaatgactacgaagaactgaaacacctgctgagcagaataaatcactttgagaagattctgatcatccccaagagttcctggccaaatcatgaaacatcactaggggtgagcgcagcttgtccataccagggagcgccctcctttttcagaaatgtggtgtggcttatcaaaaagaatgatgcatacccaacaataaagataagctacaataataccaatcgggaagatctcttgatactgtgggggattcatcattccaacaatgcagaagagcagacaaatctctataaaaatccaaccacctacatttcagttggaacatcaactttaaaccagaggttggtaccaaaaatagctactagatcccaagtaaacgggcaacgtggaagaatggacttcttctggacaattttaaaaccagatgatgccatccatttcgagagtaatggaaatttcattgctccagaatatgcatacaaaattgtcaagaaaggggactcaacaattatgaaaagtgaagtggaatatggccactgcaacaccaaatgtcaaaccccagtaggagcgataaattctagtatgccattccacaacatacatcctctcaccattggggaatgccccaaatacgtgaaatcaaacaagttggtccttgcgactgggctcagaaatagtcctctaagagaaaggagaagaaaaagaggcctgtttggggcaatagcagggtttatagagggaggatggcagggaatggttgatggttggtatgggtaccatcatagcaatgagcaggggagtgggtacgctgcagacaaagaatccacccaaaaggcaatagatggagttaccaataaggtcaactcaatcattgacaaaatgaacactcaatttgaggcagttggaagggagtttaataacttagaaaggaggatagagaatttgaacaagaaaatggaagacggattcctagatgtctggacctataatgctgaacttctagttctcatggaaaacgagaggactctagatttccatgattcaaatgtcaagaacctttacgacaaagtcagactacagcttagggataatgcaaaggagctgggtaatggctgtttcgaattttatcacaaatgcgatgatgaatgtatggaaagtgtgagaaatgggacgtatgactaccctcagtattcaggagaagcaagattaaaaagagaagaaataagcggagtgaaattagaatcaataggaacttaccagatactgtcaatttattcaacagcggcgagttccctagcactggcaatcatgatggctggtctatctttatggatgtgctccaatgggtcgttacagttcagaatttgcatt
EPI3358381 atggaaaacacagtacttcttcttgcaataattagccttgttaaaagtgatcagatttgcattggttaccatgcaaacaattcgacagagcaggttgacacgataatggaaaagaacgtcaccgttacacatgcccaagacatactggaaaaagcacacaacgggaagctctgtgatctaaatggggtgaagcctctgattttaaagggttgtagtgtagctggatggctcctcggaaacccaatgtgcgacgaattcatcagagtgccggaatggtcctacatagtggagcgggccaatccagctaatggcctctgttacccagggagcctcaatgactacgaagaactgaaacacctgctgagcagaataaatcactttgagaagattctgatcatccccaagagttcctggccaaatcatgaaacatcactaggggtgagcgcagcttgtccataccagggagcgccctcctttttcagaaatgtggtgtggctcatcaaaaagaatgatgcatacccaacaataaagataagctacaataataccaatcgggaagatctcttgatactgtgggggattcatcattccaacaatgcagaagagcagacaaatctctataaaaatccaaccacctacatttcagttggaacatcaactttaaaccagaggttggtaccaaaaatagctactagatcccaagtaaacgggcaacgtggaagaatggacttcttctggacaattttaaaaccagatgatgccatccatttcgagagtaatggaaatttcattgctccagaatatgcatacaaaattgtcaagaaaggggactcaacaattatgaaaagtgaagtggaatatggccactgcaacaccaaatgtcaaaccccagtaggagcgataaattctagtatgccattccacaacatacatcctctcaccattggggaatgccccaaatacgtgaaatcaaacaagttggtccttgcgactgggctcagaaatagtcctctaagagaaaggagaagaaaaagaggcctgtttggggcaatagcagggtttatagagggaggatggcagggaatggttgatggttggtatgggtaccatcatagcaatgagcaggggagtgggtacgctgcagacaaagaatccacccaaaaggcaatagatggagttaccaataaggtcaactcaatcattgacaaaatgaacactcaatttgaggcagttggaagggagtttaataacttagaaaggaggatagagaatttgaacaagaaaatggaagacggattcctagatgtctggacctataatgctgaacttctagttctcatggaaaacgagaggactctagatttccatgattcaaatgtcaagaacctttacgacaaagtcagactacagcttagggataatgcaaaggagctgggtaatggctgtttcgaattctatcacaaatgcgatgatgaatgtatggaaagtgtgagaaatgggacgtatgactaccctcagtattcaggagaagcaagattaaaaagagaagaaataagcggagtgaaattagaatcaataggaacttaccagatactgtcaatttattcaacagcggcgagttccctagcactggcaatcatgatggctggtctatctttatggatgtgctccaatgggtcgttacagtgcagaatttgcatt
EPI3358449 atggaaaacacagtacttcttcttgcaataattagccttgttaaaagtgatcagatttgcattggttaccatgcaaacaattcgacagagcaggttgacacgataatggaaaagaacgtcaccgttacacatgcccaagacatactggaaaaagcacacaacgggaagctctgtgatctaaatggggtgaagcctctgattttaaagggttgtagtgtagctggatggctcctcggaaacccaatgtgcgacgaattcatcagagtgccggaatggtcctacatagtggagcgggccaatccagctaatggcctctgttacccagggagcctcaatgactacgaagaactgaaacacctgctgagcagaataaatcactttgagaagattctgatcatccccaagagttcctggccaaatcatgaaacatcactaggggtgagcgcagcttgtccataccagggagcgccctcctttttcagaaatgtggtgtggcttatcaaaaagaatgatgcatacccaacaataaagataagctacaataataccaatcgggaagatctcttgatactgtgggggattcatcattccaacaatgcagaagagcagacaaatctctataaaaatccaaccacctacatttcagttggaacatcaactttaaaccagaggttggtaccaaaaatagctactagatcccaagtaaacgggcaacgtggaagaatggacttcttctggacaattttaaaaccagatgatgccatccatttcgagagtaatggaaatttcattgctccagaatatgcatacaaaattgtcaagaaaggggactcaacaattatgaaaagtgaagtggaatatggccactgcaacaccaaatgtcaaaccccagtaggagcgataaattctagtatgccattccacaacatacatcctctcaccattggggaatgccccaaatacgtgaaatcaaacaagttggtccttgcgactgggctcagaaatagtcctctaagagaaaggagaagaaaaagaggcctgtttggggcaatagcagggtttatagagggaggatggcagggaatggttgatggttggtatgggtaccatcatagcaatgagcaggggagtgggtacgctgcagacaaagaatccacccaaaaggcaatagatggagttaccaataaggtcaactcaatcattgacaaaatgaacactcaatttgaggcagttggaagggagtttaataacttagaaaggaggatagagaatttgaacaagaaaatggaagacggattcctagatgtctggacctataatgctgaacttctagttctcatggaaaacgagaggactctagatttccatgattcaaatgtcaagaacctttacgacaaagtcagactacagcttagggacaatgcaaaggagctgggtaatggctgtttcgaattctatcacaaatgcgatgatgaatgtatggaaagtgtgagaaatgggacgtatgactaccctcagtattcaggagaagcaagattaaaaagagaagaaataagcggagtgaaattagaatcaataggaacttaccagatactgtcaatttattcaacagcggcgagttccctagcactggcaatcatgatggctggtctatctttatggatgtgctccaatgggtcgttacagtgcagaatttgcatt
EPI3358645 atggaaaacacagtacttcttcttgcaataattagccttgttaaaagtgatcagatttgcattggttaccatgcaaacaattcgacagagcaggttgacacgataatggaaaagaacgtcaccgttacacatgcccaagacatactggaaaaagcacacaacgggaagctctgtgatctaaatggggtgaagcctctgattttaaagggttgtagtgtagctggatggctcctcggaaacccaatgtgcgacgaattcatcagagtgccggaatggtcctacatagtggagcgggccaatccagctaatggcctctgttacccagggagcctcaatgactacgaagaactgaaacacctgctgagcagaataaatcactttgagaagattctgatcatccccaagagttcctggccaaatcatgaaacatcactaggggtgagcgcagcttgtccataccagggagcgccctcctttttcagaaatgtggtgtggcttatcaaaaagaatgatgcatacccaacaataaagataagctacaataataccaatcgggaagatctcttgatactgtgggggattcatcattccaacaatgcagaagagcagacaaatctctataaaaatccaaccacctacatttcagttggaacatcaactttaaaccagaggttggtaccaaaaatagctactagatcccaagtaaacgggcaacgtggaagaatggacttcttctggacaattttaaaaccagatgatgccatccatttcgagagtaatggaaatttcattgctccagaatatgcatacaaaattgtcaagaaaggggactcaacaattatgaaaagtgaagtggaatatggccactgcaacaccaaatgtcaaaccccagtaggagcgataaattctagtatgccattccacaacatacatcctctcaccattggggaatgccccaaatacgtgaaatcaaacaagttggtccttgcgactgggctcagaaatagtcctctaagagaaaggagaagaaaaagaggcctgtttggggcaatagcagggtttatagagggaggatggcagggaatggttgatggttggtatgggtaccatcatagcaatgagcaggggagtgggtacgctgcagacaaagaatccacccaaaaggcaatagatggagttaccaataaggtcaactcaatcattgacaaaatgaacactcaatttgaggcagttggaagggagtttaataacttagaaaggaggatagagaatttgaacaagaaaatggaagacggattcctagatgtctggacctataatgctgaacttctagttctcatggaaaacgagaggactctagatttccatgattcaaatgtcaagaacctttacgacaaagtcagactacagcttagggataatgcaaaggagctgggtaatggctgtttcgaattctatcacaaatgcgatgatgaatgtatggaaagtgtgagaaatgggacgtatgactaccctcagtattcaggagaagcaagattaaaaagagaagaaataagcggagtgaaattagaatcaataggaacttaccagatactgtcaatttattcaacagcggcgagttccctagcactggcaatcatgatggctggtctatctttatggatgtgctccaatgggtcgttacagtgcagaatttgcatt
EPI3416669 atggaaaacatagtacttcttcttgcaataattagccttgttaaaagtgaccagatttgcattggttaccatgcaaacaattcgacagagcaggttgacacgataatggaaaagaacgtcaccgttacacatgcccaagacatactggaaaaagcacacaacgggaagctctgtgatctaaatggggtgaagcctctgattttaaaggattgtagtgtagctggatggctcctcggaaacccaatgtgcgacgaattcatcagagtgccagaatggtcctacatagtggagcgggccaatccagctaatgacctctgttacccagggagcctcaatgactacgaagaactgaaacacctgttgagcagaataaatcactttgagaagattctgatcatccccaagagttcctggccaaatcatgaaacatcactaggggtgagcgcagcttgtccataccagggagcgccctcctttttcagaaatgtggtgtggcttatcaaaaagaacgatgcatacccaacaataaagataagctacaataataccaatcgggaagatctcttgatactgtgggggattcatcattccaacaatgcagaagagcagacaaatctctataaaaatccaaccacctacatttcagttggaacatcaactttaaaccagaggttggtaccaaaaatagctactagatcccaagtaaacgggcaacgtggaagaatggacttcttctggacaattttaaaaccagatgatgccatccatttcgagagtaatggaaatttcattgctccagaatatgcatacaagattgtcaagaaaggggactcaacaattatgaaaagtggagtggaatatggccactgcaacaccaaatgtcaaaccccagtaggagcgataaattctagtatgccattccacaacatacatcctctcaccattggggaatgccccaaatacgtgaaatcaaacaagttggtccttgcgactgggctcagaaatagtcctctaagagaaaggagaagaaaaagaggcctgtttggggcgatagcagggtttatagagggaggatggcaaggaatggttgatggttggtatgggtaccatcatagcaatgagcaggggagtgggtacgctgcagacaaagaatccacccaaaaggcaatagatggagttaccaataaggtcaactcaatcattgacaaaatgaacactcaatttgaggcagttggaagggagtttaataacttagaaaggaggatagagaatttgaacaagaaaatggaagacggattcctagatgtctggacctataatgctgaacttctagttctcatggaaaacgagaggactctagatttccatgattcaaatgtcaagaacctttacgacaaagtcagactacagcttagggataatgcaaaggagctgggtaatggctgtttcgaattctatcacaaatgcgatgatgaatgtatggaaagtgtgagaaatgggacgtatgactaccctcagtattcagaagaagcaagattaaaaagagaagaaataagcggagtgaaattagaatcaataggaacttaccagatactgtcaatttattcaacagcggcgagttccctagcactggcaatcatgatggctggtctatctttatggatgtgctccaatgggtcgttacagtgcagaatttgcatt
EPI3484652 atggaaaacatagtacttcttcttgcaataattagccttgttaaaagtgaccagatttgcattggttaccatgcaaacaattcgacagagcaggttgacacgataatggaaaagaacgtcaccgttacacatgcccaagacatactggaaaaagcacacaacgggaagctctgtgatctaaatggggtgaagcctctgattttaaaggattgtagtgtagctggatggctcctcggaaacccaatgtgcgacgaattcatcagagtgccagaatggtcctacatagtggagcgggccaatccagctaatgacctctgttacccagggagcctcaatgactacgaagaactgaaacacctgttgagcagaataaatcactttgagaagattctgatcatccccaagagttcctggccaaatcatgaaacatcactaggagtgagcgcagcttgtccataccagggagcgccctcctttttcagaaatgtggtgtggcttatcaaaaagaacgatgcatacccaacaataaagataagctacaataataccaatcgggaagatctcttgatactgtgggggattcatcattccaacaatgcagaagagcagacaaatctctataaaaatccaaccacctacatttcagttggaacatcaactttaaaccagaggttggtaccaaaaatagctactagatcccaagtaaacgggcaacgtggaagaatggacttcttctggacaattttaaaaccagatgatgccatccatttcgagagtaatggaaatttcattgctccagaatatgcatacaaaattgtcaagaaaggggactcaacaattatgaaaagtggagtggaatatggccactgcaacaccaaatgtcaaaccccagtaggagcgataaattctagtatgccattccacaacatacatcctctcaccattggggaatgccccaaatacgtgaaatcaaacaagttggtccttgcgactgggctcagaaatagtcctctaagagaaaggagaagaaaaagaggcctgtttggggcgatagcaggatttatagagggaggatggcaaggaatggttgatggttggtatgggtaccatcatagcaatgagcaggggagtgggtacgctgcagacaaagaatccacccaaaaggcaatagatggagttaccaataaggtcaactcaatcattgacaaaatgaacactcaatttgaggcagttggaagggagtttaataacttagaaaggaggatagagaatttgaacaagaaaatggaagacggattcctagatgtctggacctataatgctgaacttctagttctcatggaaaacgagaggactctagatttccatgattcaaatgtcaagaacctttacgacaaagtcagactacagcttagggataatgcaaaggagctgggtaatggctgtttcgaattctatcacaaatgcgatgatgaatgtatggaaagtgtgagaaatgggacgtatgactaccctcagtattcagaagaagcaagattaaaaagagaagaaataagcggagtgaaattagaatcaataggaacttaccagatactgtcaatttattcaacagcggcgagttccctagcactggcaatcatgatggctggtctatctttatggatgtgctccaatgggtcgttacagtgcagaatttgcatt
EPI3484660 atggaaaacatagtacttcttcttgcaataattagccttgttaaaagtgaccagatttgcattggttaccatgcaaacaattcgacagagcaggttgacacgataatggaaaagaacgtcaccgttacacatgcccaagacatactggaaaaagcacacaacgggaagctctgtgatctaaatggggtgaagcctctgattttaaaggattgtagtgtagctggatggctcctcggaaacccaatgtgcgacgaattcatcagagtgccagaatggtcctacatagtggagcgggccaatccagctaatgacctctgttacccagggagcctcaatgactacgaagaactgaaacacctgttgagcagaataaatcactttgagaagactctgatcatccccaagagttcctggccaaatcatgaaacatcactaggggtgagcgcagcttgtccataccagggagcgccctcctttttcagaaatgtggtgtggcttatcaaaaagaacgatgcatacccaacaataaagataagctacaataataccaatcgggaagatctcttgatactgtgggggattcatcattccaacaatgcagaagagcagacaaatctctataaaaatccaaccacctacatttcagttggaacatcaactttaaaccagaggttggtaccaaaaatagctactagatcccaagtaaacgggcaacgtggaagaatggacttcttctggacaattttaaaaccagatgatgccatccatttcgagagtaatggaaatttcattgctccagaatatgcatacaaaattgtcaagaaaggggactcaacaattatgaaaagtggagtggaatatggccactgcaacaccaaatgtcaaaccccagtaggagcgataaattctagtatgccattccacaacatacatcctctcaccattggggaatgccccaaatacgtgaaatcaaacaagttggtccttgcgactgggctcagaaatagtcctctaagagaaaggagaagaaaaagaggcctgtttggggcgatagcagggtttatagagggaggatggcaaggaatggttgatggttggtatgggtaccatcatagcaatgagcaggggagtgggtacgctgcagacaaagaatccacccaaaaggcaatagatggagttaccaataaggtcaactcaatcattgacaaaatgaacactcaatttgaggcagttggaagggagtttaataacttagaaaggagaatagagaatttgaacaagaaaatggaagacggattcctagatgtctggacctataatgctgaacttctagttctcatggaaaacgagaggactctagatttccatgattcaaatgtcaagaacctttacgacaaagtcagactacagcttagggataatgcaaaggagctgggtaatggctgtttcgaattctatcacaaatgcgatgatgaatgtatggaaagtgtgagaaatgggacgtatgactaccctcagtattcagaagaagcaagattaaaaagagaagaaataagcggagtgaaattagaatcaataggaacttaccagatactgtcaatttattcaacagcggcgagttccctagcactggcaatcatgatggctggtctatctttatggatgtgctccaatgggtcgttacagtgcagaatttgcatt
EPI3484668 atggaaaacatagtacttcttcttgcaataattagccttgttaaaagtgaccagatttgcattggttaccatgcaaacaattcgacagagcaggttgacacgataatggaaaagaacgtcaccgttacacatgcccaagacatactggaaaaagcacacaacgggaagctctgtgatctaaatggggtgaagcctctgattttaaaggattgtagtgtagctggatggctcctcggaaacccaatgtgcgacgaattcatcagagtgccagaatggtcctacatagtggagcgggccaatccagctaatgacctctgttacccagggagcctcaatgactacgaagaactgaaacacctgttgagcagaataaatcactttgagaagattctgatcatccccaagagttcctggccaaatcatgaaacatcactaggggtgagcgcagcttgtccgtaccagggagcgccctcctttttcagaaatgtggtgtggcttatcaaaaagaacgatgcatacccaacaataaagataagctacaataataccaatcgggaagatctcttgatactgtgggggattcatcattccaacaatgcagaagagcagacaaatctctataaaaatccaaccacctacatttcagttggaacatcaactttaaaccagaggttggtaccaaaaatagctactagatcccaagtaaacgggcaacgtggaagaatggacttcttctggacaattttaaaaccagatgatgccatccatttcgagagtaatggaaatttcattgctccagaatatgcatacaaaattgtcaagaaaggggactcaacaattatgaaaagtggagtggaatatggccactgcaacaccaaatgtcaaaccccagtaggagcgataaattctagtatgccattccacaacatacatcctctcaccattggggaatgccccaaatacgtgaaatcaaacaagttggtccttgcgactgggctcagaaatagtcctctaagagaaaggagaagaaaaagaggcctgtttggggcgatagcagggtttatagagggaggatggcaaggaatggttgatggttggtatgggtaccatcatagcaatgagcaggggagtgggtacgctgcagacaaagaatccacccaaaaggcaatagatggagttaccaataaggtcaactctatcattgacaaaatgaacactcaatttgaggcagttggaagggagtttaataacttagaaaggaggatagagaatttgaacaagaaaatggaagacggattcctagatgtctggacctataatgctgaacttctagttctcatggaaaacgagaggactctagatttccatgattcaaatgtcaagaacctttacgacaaagtcagactacagcttagggataatgcaaaggagctgggtaatggctgttttgaattctatcacaaatgcgatgatgaatgtatggaaagtgtgagaaatgggacgtatgactaccctcagtattcagaagaagcaagattaaaaagagaagaaataagcggagtgaaattagaatcaataggaacttaccagatactgtcaatttattcaacagcggcgagttccctagcactggcaatcatgatggctggtctatctttatggatgtgctccaatgggtcgttacagtgcagaatttgcatt
EPI3484676 atggaaaacatagtacttcttcttgcaataattagccttgttaaaagtgaccagatttgcattggttaccatgcaaacaattcgacagagcaggttgacacgataatggaaaagaacgtcaccgttacacatgcccaagacatactggaaaaagcacacaacgggaagctctgtgatctaaatggggtgaagcctctgattttaaaggattgtagtgtagctggatggctcctcggaaacccaatgtgcgacgaattcatcagagtgccagaatggtcctacatagtggagcgggccaatccagctaatgacctctgttacccagggagcctcaatgactacgaagaactgaaacacctgttgagcagaataaatcactttgagaagattctgatcatccccaagagttcctggccaaatcatgaaacatcactaggggtgagcgcagcttgtccataccagggagcgccctcctttttcagaaatgtggtgtggcttatcaaaaagaacgatgcatacccaacaataaagataagctacaataataccaatcgggaagatctcttgatactgtgggggattcatcattccaacaatgcagaagagcagacaaatctctataaaaatccaaccacctacatttcagttggaacatcaactttaaaccagaggttggtaccaaaaatagctactagatcccaagtaaacgggcaacgtggaagaatggacttcttctggacaattttaaaaccagatgatgccatccatttcgagagtaatggaaatttcattgctccagaatatgcatacaaaattgtcaagaaaggggactcaacaattatgaaaagtggagtggaatatggccactgcaacaccaaatgtcaaaccccagtaggagcgataaattctagtatgccattccacaacatacatcctctcaccattggggaatgccccaaatacgtgaaatcaaacaagttggtccttgcgactgggctcagaaatagtcctctaagagaaaggagaagaaaaagaggcctgtttggggcgatagcagggtttatagagggaggatggcaaggaatggttgatggttggtatgggtaccatcatagcaatgagcaggggagtgggtacgctgcagacaaagaatccacccaaaaggcaatagatggagttaccaataaggtcaactcaatcattgacaaaatgaacactcaatttgaggcagttggaagggagtttaataacttagaaaggaggatagagaatttgaacaagaaaatggaagacggattcctagatgtctggacctataatgctgaacttctagttctcatggaaaacgagaggactctagatttccatgattcaaatgtcaagaacctttacgacaaagtcagactacagcttagggataatgcaaaggagctgggtaatggctgtttcgaattctatcacaaatgcgatgatgaatgtatggaaagtgtgagaaatgggacgtatgactaccctcagtattcagaagaagcaagattaaaaagagaagaaataagcggagtgaaattagaatcaataggaacttaccagatactgtcaatttattcaacagcggcgagttccctagcactggcaatcatgatggctggtctatctttatggatgtgctccaatgggtcgttacagtgcagaatttgcatt
EPI3484716 atggaaaacatagtacttcttcttgcaataattagccttgttaaaagtgaccagatttgcattggttaccatgcaaacaattcgacagagcaggttgacacgataatggaaaagaacgtcaccgttacacatgcccaagacatactggaaaaagcacacaacgggaagctctgtgatctaaatggggtgaagcctctgattttaaaggattgtagtgtagctggatggctcctcggaaacccaatgtgcgacgaattcatcagagtgccagaatggtcctacatagtggagcgggccaatccagctaatgacctctgttacccagggagcctcaatgactacgaagaactgaaacacctgttgagcagaataaatcactttgagaagattctgatcatccccaagagttcctggccaaatcatgaaacatcactaggggtgagcgcagcttgtccataccagggagcgccctcctttttcagaaatgtgctgtggcttatcaaaaagaacgatgcatacccaacaataaagataagctacaataataccaatcgggaagatctcttgatactgtgggggattcatcattccaacaatgcagaagagcagacaaatctctataaaaatccaaccacctacatttcagttggaacatcaactttaaaccagaggttggtaccaaaaatagctactagatcccaagtaaacgggcaacgtggaagaatggacttcttctggacaattttaaaaccagatgatgccatccatttcgagagtaatggaaatttcattgctccagaatatgcatacaaaattgtcaagaaaggggactcaacaattatgaaaagtggagtggaatatggccactgcaacaccaaatgtcaaaccccagtaggagcgataaattctagtatgccattccacaacatacatcctctcaccattggggaatgccccaaatacgtgaaatcaaacaagttggtccttgcgactgggctcagaaatagtcctctaagagaaaggagaagaaaaagaggcctgtttggggcgatagcagggtttatagagggaggatggcaaggaatggttgatggttggtatgggtaccatcatagcaatgagcaggggagtgggtacgctgcagacaaagaatccacccaaaaggcaatagatggagttaccaataaggtcaactcaatcattgacaaaatgaacactcaatttgaggcagttggaagggagtttaataacttagaaaggaggatagagaatttgaacaagaaaatggaagacggattcctagatgtctggacctataatgctgaacttctagttctcatggaaaacgagaggactctagatttccatgattcaaatgtcaagaacctttacgacaaagtcagactacagcttagggataatgcaaaggagctgggtaatggctgtttcgaattctatcacaaatgcgatgatgaatgtatggaaagtgtgagaaatgggacgtatgactaccctcagtattcagaagaagcaagattaaaaagagaagaaataagcggagtgaaattagaatcaataggaacttaccagatactgtcaatttattcaacagcggcgagttccctagcactggcaatcatgatggctggtctatctttatggatgtgctccaatgggtcgttacagtgcagaatttgcatt
EPI3484763 atggaaaacatagtacttcttcttgcaataattagccttgttaaaagtgaccagatttgcattggttaccatgcaaacaattcgacagagcaggttgacacgataatggaaaagaacgtcaccgttacacatgcccaagacatactggaaaaagcacacaacgggaagctctgtgatctaaatggggtgaagcctctgattttaaaggattgtagtgtagctggatggctcctcggaaacccaatgtgcgacgaattcatcagagtgccagaatggtcctacatagtggagcgggccaatccagctaatgacctctgttacccagggagcctcaatgactacgaagaactgaaacacctgttgagcagaataaatcactttgagaagattctgatcatccccaaaagttcctggccaaatcatgaaacatcactaggggtgagcgcagcttgtccataccagggagcgccctcctttttcagaaatgtggtgtggcttatcaaaaagaacgatgcatacccaacaataaagataagctacaataataccaatcgggaagatctcttgatactgtgggggattcatcattccaacaatgcagaagagcagacaaatctctataaaaatccaaccacctacatttcagttggaacatcaactttaaaccagaggttggtaccaaaaatagctactagatcccaagtaaacgggcaacgtggaagaatggacttcttctggacaattttaaaaccagatgatgccatccatttcgagagtaatggaaatttcattgctccagaatatgcatacaaaattgtcaagaaaggggactcaacaattatgaaaagtggagtggaatatggccactgcaacaccaaatgtcaaaccccagtaggagcgataaattctagtatgccattccacaacatacatcctctcaccattggggaatgccccaaatacgtgaaatcaaacaagttggtccttgcgactgggctcagaaatagtcctctaagagaaaggagaagaaaaagaggcctgtttggggcgatagcagggtttatagagggaggatggcaaggaatggttgatggttggtatgggtaccatcatagcaatgagcaggggagtgggtacgctgcagacaaagaatccacccaaaaggcaatagatggagttaccaataaggtcaactcaatcattgacaaaatgaacactcaatttgaggcagttggaagggagtttaataacttagaaaggaggatagagaatttgaacaagaaaatggaagacggattcctagatgtctggacctataatgctgaacttctagttctcatggaaaacgagaggactctagatttccatgattcaaatgtcaagaacctttacgacaaagtcagactacagcttagggataatgcaaaggagctgggtaatggctgtttcgaattctatcacaaatgcgatgatgaatgtatggaaagtgtgagaaatgggacgtatgactaccctcagtattcagaagaagcaagattaaaaagagaagaaataagcggagtgaaattagaatcaataggaacttaccagatactgtcaatttattcaacagcggcgagttccctagcactggcaatcatgatggctggtctatctttatggatgtgctccaatgggtcgttacagtgcagaatttgcatt
EPI3484883 atggaaaacatagtacttcttcttgcaataattagccttgttaaaagtgaccagatttgcattggttaccatgcaaacaattcgacagagcaggttgacacgataatggaaaagaacgtcaccgttacacatgcccaagacatactggaaaaagcacacaacgggaagctctgtgatctaaatggggtgaagcctctgattttaaaggattgtagtgtagctggatggctcctcggaaacccaatgtgcgacgaattcatcagagtgccagaatggtcctacatagtggagcgggccaatccagctaatgacctctgttacccagggagcctcaatgactacgaagaactgaaacacctgttgagcagaataaatcactttgagaagattctgatcatccccaagagttcctggccaaatcatgaaacatcactaggggtgagcgcagcttgtccataccagggagcgccctcctttttcagaaatgtggtgtggcttatcaaaaagaacgatgcatacccaacaataaagataagctacaataataccaatcgggaagatctcttgatactgtgggggattcatcattccaacaatgcagaagagcagacaaatctctataaaaatccaaccacctacatttcagttggaacatcaactttaaaccagaggttggtaccaaaaatagctactagatcccaagtaaacgggcaacgtggaagaatggacttcttctggacaattttaaaaccagatgatgccatccatttcgagagtaatggaaatttcattgctccagaatatgcatacaaaattgtcaagaaaggggactcaacaattatgaaaagtggagtggaatatggccactgcaacaccaaatgtcaaaccccagtaggagcgataaattctagtatgccattccacaacatacatcctctcaccattggggaatgccccaaatacgtgaaatcaaacaagttggtccttgcgactgggctcagaaatagtcctctaagagaaaggagaagaaaaagaggcctgtttggggcgatagcagggtttatagagggaggatggcaaggaatggttgatggttggtatgggtaccatcatagcaatgagcaggggagtgggtacgctgcagacaaagaatccacccaaaaggcaatagatggagttaccaataaggtcaactcaatcattgacaaaatgaacactcaatttgaggcagttggaagggagtttaataacttagaaaggaggatagagaatttgaacaagaaaatggaagacggattcctagatgtctggacctataatgctgaacttctagttctcatggaaaacgagaggactctagatttccatgattcaaatgtcaagaacctttacgacaaagtcagactacagcttagggataatgcaaaggagctgggtaatggctgtttcgaattctatcacaaatgcgatgatgaatgtatggaaagtgtgagaaatgggacgtatgactaccctcagtattcagaagaagcaagattaaaaagagaagaaataagcggagtgaaattagaatcaataggaacttaccagatactgtcaatttattcaacagcggcgagttccctagcactggcaatcatgatggctggtctatctttatggatgtgctccaatgggtcgttacagtgcagaatttgcatt
EPI3484891 atggaaaacatagtacttcttcttgcaataattagccttgttaaaagtgaccagatttgcattggttaccatgcaaacaattcgacagagcaggttgacacgataatggaaaagaacgtcaccgttacacatgcccaagacatactggaaaaagcacacaacgggaagctctgtgatctaaatggggtgaagcctctgattttaaaggattgtagtgtagctggatggctcctcggaaacccaatgtgcgacgaattcatcagagtgccagaatggtcctacatagtggagcgggccaatccagctaatgacctctgttacccagggagcctcaatgactacgaagaactgaaacatctgttgagcagaataaatcactttgagaagattctgatcatccccaagagttcctggccaaatcatgaaacatcactaggggtgagcgcagcttgtccataccagggagcgccctcctttttcagaaatgtggtgtggcttatcaaaaagaacgatgcatacccaacaataaagataagctacaataataccaatcgggaagatctcttgatactgtgggggattcatcattccaacaatgcagaagagcagacaaatctctataaaaatccaaccacctacatttcagttggaacatcaactttaaaccagaggttggtaccaaaaatagctactagatcccaagtaaacgggcaacgtggaagaatggacttcttctggacaattttaaaaccagatgatgccatccatttcgagagtaatggaaatttcattgctccagaatatgcatacaaaattgtcaagaaaggggactcaacaattatgaaaagtggagtggaatatggccactgcaacaccaaatgtcaaaccccagtaggagcgataaattctagtatgccattccacaacatacatcctctcaccattggggaatgccccaaatacgtgaaatcaaacaagttggtccttgcgactgggctcagaaatagtcctctaagagaaaggagaagaaaaagaggcctgtttggggcaatagcagggtttatagagggaggatggcaaggaatggttgatggttggtatgggtaccatcatagcaatgagcaggggagtgggtacgctgcagacaaagaatccacccaaaaggcaatagatggagttaccaataaggtcaactcaatcattgacaaaatgaacactcaatttgaggcagttggaagggagtttaataacttagaaaggaggatagagaatttgaacaagaaaatggaagacggattcctagatgtctggacctataatgctgaacttctagttctcatggaaaacgagaggactctagatttccatgattcaaatgtcaagaacctttacgacaaagtcagactacagcttagggataatgcaaaggagctgggtaatggctgtttcgaattctatcacaaatgcgatgatgaatgtatggaaagtgtgagaaatgggacgtatgactaccctcattattcagaagaagcaagattaaaaagagaagaaataagcggagtgaaattagaatcaataggaacttaccagatactgtcaatttattcaacagcggcgagttccctagcactggcaatcatgatggctggtctatctttatggatgtgctccaatgggtcgttacagtgcagaatttgcatt
EPI3493940 atggaaaacatagtacttcttcttgcaataattagccttgttaaaagtgaccagatttgcattggttaccatgcaaacaattcgacagagcaggttgacacgataatggaaaagaacgtcaccgttacacatgcccaagacatactggaaaaagcacacaacgggaagctctgtgatctaaatggggtgaagcctctgattttaaaggattgtagtgtagctggatggctcctcggaaacccaatgtgcgacgaattcatcagagtgccagaatggtcctacatagtggagcgggccaatccagctaatgacctctgttacccagggagcctcaatgactacgaagaactgaaacacctgttgagcagaataaatcactttgagaagatactgatcatccccaagagttcctggccaaatcatgagacatcactaggggtgagcgcagcttgtccataccagggagcgccctcctttttcagaaatgtggtgtggcttatcaaaaagaacgatgcatacccaacaataaagataagctacaataataccaatcgggaagatctcttgatactgtgggggattcatcattccaacaatgcagaagagcagacaaatctctataaaaatccaaccacctacatttcagttggaacatcaactttaaaccagaggttggtaccaaaaatagctactagatcccaagtaaacgggcaacgtggaagaatggacttcttctggacaattttaaaaccagatgatgccatccatttcgagagtaatggaaatttcattgctccagaatatgcatacaaaattgtcaagaaaggggactcaacaattatgaaaagtggagtggaatatggccactgcaacaccaaatgtcaaaccccagtaggagcgataaattctagtatgccattccacaacatacatcctctcaccattggggaatgccccaaatacgtgaaatcaaacaagttggtccttgcgactgggctcagaaatagtcctctaagagaaaggagaagaaaaagaggcctgtttggggcgatagcagggtttatagagggaggatggcaaggaatggttgatggttggtatgggtaccatcatagcaatgagcaggggagtgggtacgctgcagacaaagaatccacccaaaaggcaatagatggagttaccaataaggtcaactcaatcattgacaaaatgaacactcaatttgaggcagttggaagggagtttaataacttagaaaggaggatagagaatttgaacaagaaaatggaagacggattcctagatgtctggacctataatgctgaacttctagttctcatggaaaacgagaggactctagatttccatgattcaaatgtcaagaacctttacgacaaagtcagactacagcttagggataatgcaaaggagctgggtaatggctgtttcgaattctatcacaaatgcgatgatgaatgtatggaaagtgtgagaaatgggacgtatgactaccctcagtattcagaagaagcaagattaaaaagagaagaaataagcggagtgaaattagaatcaataggaacttaccagatactgtcaatttattcaacagcggcgagttccctagcactggcaatcatgatggctggtctatctttatggatgtgctccaatgggtcgttacagtgcagaatttgcatt
EPI3581817 atggaaaacatagtacttcttcttgcaataattagccttgttaaaagtgatcagatttgcattggttaccatgcaaacaattcgacagagcaggttgacacgataatggaaaagaacgtcaccgttacacatgcccaagacatactggaaaaagcacacaacgggaagctctgtgatctaaatggggtgaagcctctgattttaaaggattgtagtgtagctggatggctcctcggaaacccaatgtgcgacgaattcatcagagtgccggaatggtcctacatagtggagcgggctaatccagctaatgacctctgttacccagggagcctcaatgactacgaagaactgaaacacctgttgagcagaataaatcactttgagaagattctgatcatccccaagagttcctggccaaatcatgaaacatcactaggggtgagcgcagcttgtccataccagggagcgccctcctttttcagaaatgtggtgtggcttatcaaaaagaacgatgcatacccaacaataaagataagctacaataataccaatcgggaagatctcttgatactgtgggggattcatcatcccaacaatgcaaaagagcagacaaatctctataaaaatccaaccacctacatttcagttggaacatcaactttaaaccagaggttggtaccaaaaatagctactagatcccaagtaaacgggcaacgtggaagaatggacttcttctggacaattttaaaaccagatgatgccatccatttcgagagtaatggaaatttcattgctccagaatacgcatacaaaattgtcaagaaaggggactcaacaattatgaaaagtggagtggaatatggccactgcaacaccaaatgtcaaaccccagtaggagcgataaattctagtatgccattccacaacatacatcctctcaccattggggaatgccccaaatacgtgaaatcaaacaagttggtccttgcgactgggctcagaaatagtcctctaagagaaaggagaagaaaaagaggcctgtttggggcgatagcagggtttatagagggaggatggcagggaatggttgatggttggtatgggtaccatcatagcaatgagcaggggagtgggtacgctgcagacaaagaatccacccaaaaggcaatagatggagttaccaataaagtcaactcaatcattgacaaaatgaacactcaatttgaggcagttggaagggagtttaataacttagaaaggaggatagagaatttgaacaagaaaatggaagacggattcctagatgtctggacctataatgctgaacttctagttctcatggaaaacgagaggactctagatttccatgattcaaatgtcaagaacctttacgacaaagtcagactacagcttagggataatgcaaaggagctgggtaatggctgtttcgaattctatcacaaatgcgatgatgaatgtatggaaagtgtgagaaatgggacgtatgactaccctcagtattcagaagaagcaagattaaaaagagaagaaataagcggagtgaaattagaatcaataggaacttaccagatactgtcaatttattcaacagcggcgagttccctagcactggcaatcatgatggctggtctatctttatggatgtgctccaatgggtcgttacagtgcagaatttgcatt
[truncated: 167,875 more chars]
