# Supplementary material for: Computational Structural Analysis Predicts Host-Range Promiscuity and Antiviral Resistance in North American H5N1 Lineages
Source: Comput Struct Biotechnol J. 2026 May 8;35(1):0066. doi: 10.34133/csbj.0066 (PMC13153456; doi:10.34133/csbj.0066)
Supplement: Supplementary 1 — Files S1 to S23 Figs. S24 to S30 [file csbj.0066.f1.zip › supplemental_data_file_8.phy]

1528 2277
CY205506   atggagagaattaaagaactgagagatctaatgtcacagtctcgcactcgcgagatactaaccaaaaccactgttgaccacatggccataatcaagaagtacacatcaggaaggcaagagaagaaccctgcactcaggatgaaatggatgatggcaatgaaatatccaatcacagcagacaagcgaataatggaaatgatccctgaaaggaatgaacaagggcaaaccctctggagcaagacaaacgatgccggatcagatcgagtgatggtatcacccctggctgtgacatggtggaataggaatggaccaacaacaagtacagttcactatccaaaggtatacaaaacttattttaaaaaagttgaaaggttgaaacacgggacctttggccctgtacacttcagaaaccaagttaagataagacggagggtcgacataaacccgggccatgctgacctcagtgccaaagaggcgcaggacgtaatcatggaagttgtctttccaaatgaagtgggagcgagaatactgacgtcggagtcacaattgacgataacaaaggaaaagaaggaagaactccaggactgcaaaatcgcccctctgatggttgcatacatgctagaaagagagctggtccgcaagacaaggtttctcccagtggctggtggaacaagcagtgtctacattgaggtgctgcatttgacccagggaacatgctgggagcagatgtatactccaggaggagaagtgagaaacgatgatgtagaccagagcttgattattgctgccaggaacatagtaagaagagcaacagtgtcagcagacccattagcatctctattggagatgtgccacagcacacaaattggaggaataaggatggtagacattcttcggcaaaatccaacagaggaacaagccgtggacatatgcaaggcagcaatgggcttgaggattagctcatctttcagctttggtggattcacctttaaaagaacaagtggatcgtcagtcaaaagggaagaagaggtgcttacgggcaaccttcaaacattgaaaataagagtacatgaggggtatgaagaattcacaatggttggaagaagagcaacggccattctcaggaaagcaaccagaaggctgatccagctaatagtaagtggaagggacgaacagtcaattgctgaagcaataattgtggccatggtattctcacaagaggactgcatgattaaggcagttcgaggtgatctgaattttgtcaatagggcgaatcagcggctgaatccaatgcatcagctcttgagacacttccaaaaggatgcaaaagtgcttttccaaaattggggaattgagcccattgacaatgtgatgggaatgatcgggatattgcctgacatgactccaagtactgagatgtcactgaggggaataagagtcagtaagatgggagtagatgaatactccagtacagagcgggtagtagtaagcatcgaccgatttttaagagttcgagaccaacgggggaacgtactactgtcacccgaagaagtcagcgagacacaaggaacagagaaactgacaatcacttattcgtcatcaatgatgtgggagatcaatggtcctgagtcggtgttggtcaatacttatcagtggataatcagaaactgggaaactgtaaaaattcaatggtcacaggatcccacaatgttgtataataagatggagttcgagccattccagtctctggtccctaaggcagccaggggtcaatacagtgggttcgtgaggacactatttcagcaaatgcgagatgtacttggaacatttgacactgttcagataataaaacttctcccctttgctgctgccccaccggaacaaagtaggatgcaattctcctctctgactgtgaatgtgagaggatcaggaatgagaatactggtaagaggcaattctccagtgttcaattacaacaaggccaccaagaggctcacagttctcgggaaagatgcaggtgcattgaccgaagatccagatgaaggcacagctggagtggagtctgctgttttaagaggattcctcattttgggcaaagaagacaagagatatggcccagcactgagcatcaatgagctgagcaatcttgcaaagggagagaaggctaatgtgctaattgggcaaggagacgtagtgttggtgatgaaacggaaacgggactctagcatacttactgacagccagacagcgaccaaaagaattcggatggccatcaaa
EPI2017044 atggagagaataaaagaactaagagatctaatgtcacagtctcgcactcgcgagatactcaccaaaaccactgtggaccacatggccataatcaaaaaatacacatcggggaggcaagagaagaaccccgcactcaggatgaaatggatgatggcaatgaaatatccaatcacagcagacaagagaataatggaaatgattcctgaaagaaatgaacaaggacaaaccctctggagcaaaacgaacgatgctgggtcagaccgagtgatggtatcacctctggctgtgacatggtggaataggaatggaccaacaacaagtacggtccactacccaaaggtatacaaaacttatttcgaaaaagttgaaaggttgaaacacgggacctttggccctgtccatttcagaaatcaagttaagataagacggagggtcgacataaacccaggtcatgcagacctcagtgccaaagaggcgcaggatgtaatcatggaagttgtcttcccaaatgaagtgggagcgagaatactaacatcggagtcacaactgacgataacaaaggagaagaaggaagaactccaggactgcaaaatcgcccctctgatggtcgcatacatgctagaaagagaattagtccgcaagacgaggttcctcccagtggctggtggaacaagcagtgtctatattgaggtgctgcatttaacccaagggacatgctgggagcagatgtacactccaggaggagaagtgagaaatgatgatgtagaccaaagtttgattatcgctgccaggaacatagtaagaagagcaacagtatcagcagacccactagcatctctactggagatgtgccacagcacacagattgggggaattaggatggtcgacatccttcggcaaaatccaacagaggaacaagccgtggacatatgcaaggcagcaatgggcttgaggattagctcatctttcagttttggtggattcacttttaaaagaacaagtggatcatcagtcaaaagagaagaagaagtgcttacgggcaacctccaaacattgaaaataagagtacatgaggggtatgaagagttcacaatggttggaagaagagcaacggctattctcaggaaggcaaccagaaggttgatccaactaatagtaagtgggagagacgagcagtcaattgctgaagcaataattgttgccatggtattctcacaagaagactgcatgatcaaggcagttcgaggtgatctgaattttgtcaatagggcaaaccagcggctgaatccaatgcatcaactcttgagacacttccaaaaggatgctaaagtgcttttccaaaactggggaattgaaaccattgacaatgtgatggggatgatcgggatattgcccgatatgaccccaagcactgaggtgtcactgagggggataagagtcagtaaaatgggggtagatgagtactccagcacagagagggtggtggtgagcatcgaccgatttttaagagttagggaccaacgagggaatgtactattgtcacctgaagaagtcagcgagacacaaggaacagagaaattgacaatcacttattcgtcatcaatgatgtgggagatcaatggacctgagtcggtgttggtcaacacttatcagtggatcatcagaaactgggaaactgtgaaaattcaatggtcacaggatcccacaatgttatataataagatggaattcgagccattccagtctctggtacctaaagcagccagaggtcaatacagtggattcgtgaggacactattccagcagatgcgagatgtgctcggaacatttgacaccgttcaaataataaaactcctcccctttgctgctgccccaccagaacaaagtagaatgcaattctcctccctgactgtaaatgtgagaggatcaggaatgagaatactggtaagaggcaattccccagtgttcaattacaacaaggccaacaagaggctcacagttctcgggaaagatgcaggtgcattgaccgaagatccagatgaaggcacagccggagtagagtctgctgttttacgaggattcctcattttgggcaaagaagacaagagatatggcccagcattgagcatcaatgagctgagcaatcttgcaaagggagagaaggctaatgtgttaattgggcaaggagacgtggtgttggtaatgaaacggaaacgggactctagcatacttactgacagccagacagcgaccaaaaggattcggatggccatcaaa
GU052525   atggagagaataaaagaattaagagatctaatgtcgcagtctcgcactcgcgagatactaacaaagaccactgtggaccatatggccataatcaagaaatacacatcagggagacaagagaagaaccctgctctcagaatgaaatggatgatggcaatgaaatacccaatcacagcagacaagagaataatggagatgattcctgaaagaaatgaacaagggcaggcgctttggagcaagacaaatgatgctggatcagacagggtgatggtgtcacccctagctgtaacctggtggaacagaaatggaccgacaacaagtacagtccattatccaaaggtttacaaaacatactttgaaaaggttgaaaggttgaagcatggaactttcggtcccgttcatttccgaaaccaagttaaaatacgccgccgggttgacataaacccgggccatgcagatctcagtgctaaagaagcacaagatgttatcatggaagtcgttttcccgaatgaagtgggagctagaatattgacatcagagtcacaattgacaataacaaaagagaagaaggaagagctccaggattgtaagattgctcctttaatggtggcatacatgttggaaagagaactggttcgcaaaaccagattcctaccggtagcgggtggaacaagcagtgtgtacattgaagtattgcatttgactcaaggaacctgctgggaacagatgtacaccccaggtggagaagtgagaaatgatgatgttgaccagagtttgatcattgctgccagaaacattgttaggagagcaacagtatcggcagatccactggcatcactattggagatgtgccatagcacacaaattggtgggataaggatggtggacatccttagacaaaatccaacagaagagcaagccgtggatatatgcaaagcagcaatgggtctgaggatcagctcatcctttagctttggaggcttcactttcaaaagaacaagtggatcatctgtcaaaagagaagaagaagtgcttacaggcaacctccaaacattgaaaataagagtacatgaggggtatgaggaattcacaatggttgggcggagagcaacagctatcttaaggaaagcaactagaaggctgattcagctgatagtaagtggaagagatgaacagtcaatcgctgaagcgatcattgtagcaatggtgttctcacaagaggattgcatgataaaggcagttcgaggtgatctgaatttcgtaaacagagcgaaccaacggctgaaccccatgcatcaactcctgaggcacttccaaaaggatgcaaaagtgctgtttcaaaactggggaattgaacccattgacaatgtcatggggatgatcggaatattacctgacatgactccaagcacagagatgtcactgagaggagtaagggttagtaaaatgggagtggatgaatattccagcactgagagagtggttgtgagtattgaccgcttcttaagggttcgagatcagagaggaaatgtactcttatctcctgaagaggttagtgaaacacagggaacagagaaattgacaataacatattcatcatcaatgatgtgggagatcaacggtcctgagtcagtgcttgttaacacctatcaatggatcatcagaaattgggaggctgtaaagattcaatggtcccaagaccctacaatgctatacaataaaatggagtttgagccatttcaatccttggtacctaaagctaccagaggccaatacagtggatttgtgagaacactattccaacaaatgcgtgatgtgctggggacatttgacactgtccaaataataaagctgctaccatttgcagcagccccaccggagcagagtagaatgcagttctcttctctaactgtgaatgtaagaggctcaggaatgagaatactcgtaaggggtaattcccccgtgtttaactataataaggcaaccaaaaggcttacagtcctcggaaaggacgcaggtgcattaacagaagacccagatgagggaacagctggagtggaatctgcggtactgagaggatttctaattctaggcaaggaggacaagagatatggaccagcattgagcatcaatgaactgagcaatcttgcgaaaggggagaaagctaacgtgttgatagggcaaggagacgtggtgttggtaatgaaacggaaacgggactctagcatacttactgacagccagacagcgaccaaaaggattcggatggccatcaaa
EPI2017108 atggagagaataaaagaactaagagatctaatgtcacagtctcgcactcgcgagatactcaccaaaaccactgtggaccacatggccataatcaaaaaatacacatcggggaggcaagagaagaaccccgcactcaggatgaaatggatgatggcaatgaaatatccaatcacagcagacaagagaataatggaaatgattcctgaaagaaatgaacaaggacaaaccctctggagcaaaacgaacgatgctggatcagaccgagtgatggtatcacctctggctgtgacatggtggaataggaatggaccaacaacaagtacggtccactacccaaaggtatacaaaacttatttcgaaaaagttgaaaggttgaaacacgggacctttggccctgtccatttcagaaatcaagttaagataagacggagggtcgacataaacccaggtcatgcagacctcagtgccaaagaggcgcaggatgtaatcatggaagttgtcttcccaaatgaagtgggagcgagaatactaacatcggagtcacaactgacgataacaaaggagaagaaggaagaactccaggactgcaaaatcgcccctctgatggtcgcatacatgctagaaagagagttagtccgcaagacgaggttcctcccagtggctggtggaacaagcagtgtctatattgaggtgctgcatttaacccaagggacatgctgggagcagatgtacactccaggaggagaagtgagaaatgatgatgtagaccaaagtttgattatcgctgccaggaacatagtaagaagagcaacagtatcagcagacccactagcatctctactggagatgtgccacagcacacagattgggggaattaggatggtcgacatccttcggcaaaatccaacagaggaacaagccgtggacatatgcaaggcagcaatgggcttgaggattagctcatctttcagttttggtggattcacttttaaaagaacaagtggatcatcagtcaaaagagaagaagaagtgcttacgggcaacctccaaacattgaaaataagagtacatgaggggtatgaagagttcacaatggttggaagaagagcaacggctattctcaggaaggcaaccagaaggttgatccagctaatagtaagtgggagagacgagcagtcaattgctgaagcaataattgttgccatggtattctcacaagaagactgcatgatcaaggcagttcgaggtgatctgaattttgtcaatagggcaaaccagcggctgaatccaatgcatcaactcttgagacacttccaaaaggatgctaaagtgcttttccaaaactggggaattgaaaccattgacaatgtgatggggatgatcgggatattgcccgatatgaccccaagcactgaggtgtcactgagggggataagagtcagtaaaatgggggtagatgagtactccagcacagagagggtggtggtgagcatcgaccgatttttaagagttagggaccaacgagggaacgtactattgtcacctgaagaagtcagcgagacacaaggaacagagaaattgacaatcacttattcgtcatcaatgatgtgggagatcaatggacctgagtcggtgttggtcaacacttatcagtggatcatcagaaactgggaaactgtgaaaattcaatggtcacaggatcccacaatgttatataataagatggaattcgagccattccagtctctggtacctaaagcagccagaggtcaatacagtggattcgtgaggacactattccagcagatgcgagatgtgctcggaacatttgacaccgttcaaataataaaactcctcccctttgctgctgccccaccagaacaaagtagaatgcaattctcctccctgactgtaaatgtgagaggatcaggaatgagaatactggtaagaggcaattccccagtgttcaattacaacaaggccaacaagaggctcacagttctcgggaaagatgcaggtgcattgaccgaagatccagatgaaggcacagccggagtagagtctgctgttttacgaggattcctcattttgggcaaagaagacaagagatatggcccagcattgagcatcaatgagctgagcaatcttgcaaagggagagaaggctaatgtgttaattgggcaaggagacgtggtgttggtaatgaaacggaaacgggactctagcatacttactgacagccagacagcgaccaaaaggattcggatggccatcaaa
EPI2017092 atggagagaataaaagaactaagagatctaatgtcacagtctcgcactcgcgagatactgaccaaaaccactgttgaccacatggccataatcaaaaagtacacatcgggaaggcaagagaagaaccccgcactcagaatgaaatggatgatggcaatgaaatatccaattacagcagataagcgaataatggaaatgatccctgagaggaatgaacaagggcaaactctctggagcaaaacaaacgatgccggatcagaccgagtgatggtatcacccctggctgtgacatggtggaacaggaacggaccaacaacaagtacagttcactacccaaaggtatataaaacttatttcgaaaaagttgaaaggttgaaacacgggacctttggccctgtgcacttcagaaaccaagttaagataagacggagggtcgatataaacccgggccatgctgacctcagtgccaaagaggcgcaggatgtaatcatggaagtcgtcttcccaaatgaagtgggagcaaggatattgacgtcggagtcacaactgacgataacaaaggagaaaaaggaagaactccaggactgcaaaatcgctcctctgatggttgcatacatgctagaaagagagttggttcgcaagacgaggtttctcccagttgctggtgggacaagcagtgtctacattgaggtgctgcatttgactcaggggacatgctgggagcagatgtacactccgggaggagaagtgaggaacgatgatgtagaccaaagcttgatcattgctgccaggaatatagtaagaagagcaacagtatcagcagatccattagcatctctattggagatgtgtcacagcacacaaattgggggaataaggatggtagacatccttcggcaaaatccaacagaggaacaagccgtggatatatgcaaggcagcaatgggcttgaggattagctcatctttcagctttggtggattcacttttaaaagaacaagtggatcgtcagtcaaaaaagaagaagaagtactaacaggcaatcttcaaacattgaaaataagagtacatgaggggtatgaagagttcacaatggttgggagaagagcaacggccattctcaggaaagcaaccagaaggctgatccagctaatagtaagtgggagagacgagcagtcaattgctgaagcaataattgtggccatggtattctcacaagaggactgcatgattaaagcagttagaggtgacctgaattttgtcaatagggcgaaccagcgactaaacccaatgcatcaactcttgagacatttccaaaaggatgcaaaggtgcttttccaaaattggggaattgaacccattgacaatgtgatgggaatgatcgggataatgcccgacatgaccccaagtactgagatgtcgctgaggggaataagagtcagtaagatgggagtagatgaatactcaagtacagagcgagtagtagtaagcatcgaccggtttttaagagttcgagaccaacgggggaacgtactattatcacccgaagaggtcagtgagacacaaggaacggagaaactgacaatcacttattcgtcatcaatgatgtgggagatcaatggtcctgagtcggtgttggtcaatacttatcagtggataattagaaactgggaaactgtaaaaattcaatggtcacaggatcccacaatgttgtataataagatggaattcgagccattccagtctctagtccctaaggcagccagaggtcaatacagtgggtttgtgagaacactattccagcaaatgcgagatgtgcttggaacatttgacactgttcagataataaaactcctcccctttgctgccgccccaccggaacaaagtaggatgcagttctcctccctgactgtgaatgtaagaggatcaggaatgaggataatggtaagaggcaattcaccagtgttcaattacaacaaggccaccaagaggctcacagttctcgggaaagatgcaggtgcattgaccgaagatccagatgaaggcacagctggagtggagtctgctgttttaagaggattcctcattttgggcaaagaagacaagagatatggcccagcattgagcatcaatgagctgagcaatcttgcaaagggagagaaggctaatgtgctaattgggcaaggagacgtagtgttggtgatgaaacggaaacgggactctagcatacttactgacagccagacagcgaccaaaagaattcggatggccatcaaa
EPI2017124 atggagagaataaaagaactaagagatctaatgtcacagtctcgcacccgcgagatactaaccaagaccactgttgaccacatggccataatcaaaaagtacacctcgggaaggcaagagaagaaccccgcactcaggatgaaatgggtgatggcaatgaaatatccaatcacagcagacaagcgaataatggaaatgatccctgaaaggaacgagcaagggcaaaccctctggagcaaaacaaacgatgccgggtcagaccgagtgatggtatcacccctggctgtgacatggtggaataggaatggaccaacaacaagtacagttcactatccaaaggtatataaaacttatttcgaaaaagttgaaaggttaaaacacgggacctttgggcctgtacacttcagaaatcaagttaagataagacggagagtcaacataaacccgggccatgctgacctcagtgccaaagaggcgcaagatgtaatcatggaagttgtcttcccaaatgaagtgggagcaagaatactgacgtcggagtcccaattgacaataacaaaggagaagaaggaagaactccaggattgcaaaatcgcccctctgatggttgcgtacatgctagaaagagagttagtccgcaagacaaggtttctcccagtggctggtggaacaagcagtgtctacattgaagtgctgcatttgacccaggggacatgctgggagcagatgtacactccgggaggagaagtgagaaacgatgatgtggaccagagcttaattattgctgctaggaacattgtaagaagagcaacagtgtcagcagacccactagcatctttattagagatgtgccacagtacacaaattgggggaataaggatggtagacattcttcggcaaaatccaacagaggaacaagccgtggacatatgcaaagcagcaatgggcttgaggattagctcatctttcagctttggtgggttcacttttaaaagaacaagtggatcatcagttaaaagggaagaagaagtgctcacgggcaatctccaaacattgaaaataagagtacatgaggggtatgaagagttcacaatggttggaagaagggcaacggccatcctcaggaaggcaaccagacggctgattcagctaatagtaagtggaagagacgagcagtcaattgctgaagcaataattgtggccatggtattttcacaagaggactgcatgattaaggcagttcgaggtgatctgaattttgtcaatagggcgaatcagaggctgaacccaatgcatcagctcttgagacatttccaaaaggatgcaaaagtgctttttcaaaattggggaattgaacccattgacaatgtgatgggaatgattgggatattgcctgacatgaccccaagtactgagatgtcactgaggggaataagagtcagtaagatgggagtagatgaatactccagtacagaacgggtagtagtaagcatcgaccgatttttaagagttcgagaccaacgggggaacgtactattgtcaccagaagaagtcagcgagacgcaagggacagagaaactgacaatcacttattcgtcatcaatgatgtgggaaatcaatggccctgaatcggtgttggtcaatacttatcagtggataatcagaaactgggaaactgtaaaaattcaatggtcacaggatcccacaatgttgtataataagatggaattcgagccattccagtctctggtccctaaagcagccagaggtcaatacagtgggttcgtaaggacactattccagcaaatgagagatgtgcttggaacatttgacacggttcagataataaaactcctcccgtttgctgctgctccaccggaacaaagcaggatgcagttctcctctctgactgtgaatgtgagaggatcggggatgagaatactggtaagaggcaattccccagtgtttaattacaacaaggccaccaagaggctcacagttatcggaaaagatgcaggtgcattgaccgaagatccagatgaaggcacagatggggtggagtctgctgttttaagaggattcctcattttgggcaaagaagacaagagatatggtccagcactgagcatcaatgagttgagcaatcttgcaaagggagagaaggctaatgtactaattggacaaggagacgtggtgttggtaatgaaacggaaacgggactctagcatacttactgacagccagacagcgaccaaaaggattcggatggccatcaaa
EPI2035006 atggagagaataaaagaactaagagatctaatgtcacagtctcgcactcgcgagatactcaccaaaaccactgtggaccacatggccataatcaaaaaatacacatcggggaggcaagagaagaaccccgcactcaggatgaaatggatgatggcaatgaaatatccaatcacagcagacaagagaataatggaaatgattcctgaaagaaatgaacaaggacaaaccctctggagcaaaacgaacgatgctgggtcagaccgagtgatggtatcacctctggctgtgacatggtggaataggaatggaccaacaacaagtacggtccactacccaaaggtatacaaaacttatttcgaaaaagttgaaaggttgaaacacgggacctttggccctgtccatttcagaaatcaagttaagataagacggagggtcgacataaacccaggtcatgcagacctcagtgccaaagaggcgcaggatgtaatcatggaagttgtcttcccaaatgaagtgggagcgagaatactaacatcggagtcacaactgacgataacaaaggagaagaaggaagaactccaggactgcaaaatcgcccctctgatggtcgcatacatgctagaaagagagttagtccgcaagacgaggttcctcccagtggctggtggaacaagcagtgtctatattgaggtgctgcatttaacccaagggacatgctgggagcagatgtacactccaggaggagaagtgagaaatgatgatgtagaccaaagtttgattatcgctgccaggaacatagtaagaagagcaacagtatcagcagacccactagcatctctactggagatgtgccacagcacacagattgggggaattaggatggtcgacatccttcggcaaaatccaacagaggaacaagccgtggacatatgcaaggcagcaatgggcttgaggattagctcatctttcagttttggtggattcacttttaaaagaacaagtggatcatcagtcaaaagagaagaagaagtgcttacgggcaacctccaaacattgaaaataagagtacatgaggggtatgaagagttcacaatggttggaagaagagcaacggctattctcaggaaggcaaccagaaggttgatccagctaatagtaagtgggagagacgagcagtcaattgctgaagcaataattgttgccatggtattctcacaagaagactgcatgatcaaggcagttcgaggtgatctgaattttgtcaatagggcaaaccagcggctgaatccaatgcatcaactcttgagacacttccaaaaggatgctaaagtgcttttccaaaactggggaattgaaaccattgacaatgtgatggggatgatcgggatattgcccgatatgaccccaagcactgaggtgtcactgagggggataagagtcagtaaaatgggggtagatgagtactccagcacagagagggtggtggtgagcatcgaccgatttttaagagttagggaccaacgagggaacgtactattgtcacctgaagaagtcagcgagacacaaggaacagagaaattgacaatcacttattcatcatcaatgatgtgggagatcaatggacctgagtcggtgttggtcaacacttatcagtggatcatcagaaactgggaaactgtgaaaattcaatggtcacaggatcccacaatgttatataataagatggaattcgagccattccagtctctggtacctaaagcagccagaggtcaatacagtggattcgtgaggacactattccagcagatgcgagatgtgctcggaacatttgacaccgttcaaataataaaactcctcccctttgctgctgccccaccagaacaaagtagaatgcaattctcctccctgactgtaaatgtgagaggatcaggaatgagaatactggtaagaggcaattccccagtgttcaattacaacaaggccaacaagaggctcacagttctcgggaaagatgcaggtgcattgaccgaagatccagatgaaggcacagccggagtagagtctgctgttttacgaggattcctcattttgggcaaagaagacaagagatatggcccagcattgagcatcaatgagctgagcaatcttgcaaagggagagaaggctaatgtgttaattgggcaaggagacgtggtgttggtaatgaaacggaaacgggactctagcatacttactgacagccagacagcgaccaaaaggattcggatggccatcaaa
EPI2035150 atggagagaataaaagaactaagagatctaatgtcacagtctcgcactcgcgagatactcaccaaaaccactgtggaccacatggccataatcaaaaaatacacatcggggaggcaagagaagaaccccgcactcaggatgaaatggatgatggcaatgaaatatccaatcacagcagacaagagaataatggaaatgattcctgaaagaaatgaacaaggacaaaccctctggagcaaaacgaacgatgctgggtcagaccgagtgatggtatcacctctggctgtgacatggtggaataggaatggaccaacaacaagtacggtccactacccaaaggtatacaaaacttatttcgaaaaagttgaaaggttgaaacacgggacctttggccctgtccatttcagaaatcaagttaagataagacggagggtcgacataaacccaggtcatgcagacctcagtgccaaagaggcgcaggatgtaatcatggaagttgtcttcccaaatgaagtgggagcgagaatactaacatcggagtcacaactgacgataacaaaggagaagaaggaagaactccaggactgcaaaatcgcccctctgatggtcgcatacatgctagaaagagagttagtccgcaagacgaggttcctcccagtggctggtggaacaagcagtgtctatattgaggtgctgcatttaacccaagggacatgctgggagcagatgtacactccaggaggagaagtgagaaatgatgatgtagaccaaagtttgattatcgctgccaggaacatagtaagaagagcaacagtatcagcagacccactagcatctctactggagatgtgccacagcacacagattgggggaattaggatggtcgacatccttcggcaaaatccaacagaggaacaagccgtggacatatgcaaggcagcaatgggcttgaggattagctcatctttcagttttggtggattcacttttaaaagaacaagtggatcatcagtcaaaagagaagaagaagtgcttacgggcaacctccaaacattgaaaataagagtacatgaggggtatgaagagttcacaatggttggaagaagagcaacggctattctcaggaaggcaaccagaaggttgatccagctaatagtaagtgggagagacgagcagtcaattgctgaagcaataattgttgccatggtattctcacaagaagactgcatgatcaaggcagttcgaggtgatctgaattttgtcaatagggcaaaccagcggctgaatccaatgcatcaactcttgagacacttccaaaaggatgctaaagtgcttttccaaaactggggaattgaaaccattgacaatgtgatggggatgatcgggatattgcccgatatgaccccaagcactgaggtgtcactgagggggataagagtcagtaaaatgggggtagatgagtactccagcacagagagggtggtggtgagcatcgaccgatttttaagagttagggaccaacgagggaacgtactattgtcacctgaagaagtcagcgagacacaaggaacagagaaattgacaatcacttattcgtcatcaatgatgtgggagatcaatggacctgagtcggtgttggtcaacacttatcagtggatcatcagaaactgggaaactgtgaaaattcaatggtcacaggatcccacaatgttatataataagatggaattcgagccattccagtctctggtacctaaagcagccagaggtcaatacagtggattcgtgaggacactattccagcagatgcgagatgtgctcggaacatttgacactgttcaaataataaaactcctcccctttgctgctgccccaccagaacaaagtagaatgcaattctcctccctgactgtaaatgtgagaggatcaggaatgagaatactggtaagaggcaattccccagtgttcaattacaacaaggccaacaagaggctcacagttctcgggaaagatgcaggtgcattgaccgaagatccagatgaaggcacagccggagtagagtctgctgttttacgaggattcctcattttgggcaaagaagacaagagatatggcccagcattgagcatcaatgagctgagcaatcttgcaaagggagagaaggctaatgtgttaattgggcaaggagacgtggtgttggtaatgaaacggaaacgggactctagcatacttactgacagccagacagcgaccaaaaggattcggatggccatcaaa
EPI2035166 atggagagaataaaagaactaagagatctaatgtcacagtctcgcactcgcgagatactcaccaaaaccactgtggaccacatggccataatcaaaaaatacacatcggggaggcaagagaagaaccccgcactcaggatgaaatggatgatggcaatgaaatatccaatcacagcagacaagagaataatggaaatgattcctgaaagaaatgaacaaggacaaaccctctggagcaaaacgaacgatgctgggtcagaccgagtgatggtatcacctctggctgtgacatggtggaataggaatggaccaacaacaagtacggtccactacccaaaggtatacaaaacttatttcgaaaaagttgaaaggttgaaacacgggacctttggccctgtccatttcagaaatcaagttaagataagacggagggtcgacataaacccaggtcatgcagacctcagtgccaaagaggcgcaggatgtaatcatggaagttgtcttcccaaatgaagtgggagcgagaatactaacatcggagtcacaactgacgataacaaaggagaagaaggaagaactccaggactgcaaaatcgcccctctgatggtcgcatacatgctagaaagagaattagtccgcaagacgaggttcctcccagtggctggtggaacaagcagtgtctatattgaggtgctgcatttaacccaagggacatgctgggagcagatgtacactccaggaggagaagtgagaaatgatgatgtagaccaaagtttgattatcgctgccaggaacatagtaagaagagcaacagtatcagcagacccactagcatctctactggagatgtgccacagcacacagattgggggaattaggatggtcgacatccttcggcaaaatccaacagaggaacaagccgtagacatatgcaaggcagcaatgggcttgaggattagctcatctttcagttttggtggattcacttttaaaagaacaagtggatcatcagtcaaaagagaagaagaagtgcttacgggcaacctccaaacattgaaaataagagtacatgaggggtatgaagagttcacaatggttggaagaagagcaacggctattctcaggaaggcaaccagaaggttgatccagctaatagtaagtgggagagacgagcagtcaattgctgaagcaataattgttgccatggtattctcacaagaagactgcatgatcaaggcagttcgaggtgatctgaattttgtcaatagggcaaaccagcggctgaatccaatgcatcaactcttgagacacttccaaaaggatgctaaagtgcttttccaaaactggggaattgaaaccattgacaatgtgatggggatgatcgggatattgcccgatatgaccccaagcactgaggtgtcactgagggggataagagtcagtaaaatgggggtagatgagtactccagcacagagagggtggtggtgagcatcgaccgatttttaagagttagggaccaacgagggaatgtactattgtcacctgaagaagtcagcgagacacaaggaacagagaaattgacaatcacttattcgtcatcaatgatgtgggagatcaatggacctgagtcggtgttggtcaacacttatcagtggatcatcagaaactgggaaactgtgaaaattcaatggtcacaggatcccacaatgttatataataagatggaattcgagccattccagtctctggtacctaaagcagccagaggtcaatacagtggattcgtgaggacactattccagcagatgcgagatgtgctcggaacatttgacaccgttcaaataataaaactcctcccctttgctgctgccccaccagaacaaagtagaatgcaattctcctccctgactgtaaatgtgagaggatcaggaatgagaatactggtaagaggcaattccccagtgttcaattacaacaaggccaacaagaggctcacagttctcgggaaagatgcaggtgcattgaccgaagatccagatgaaggcacagccggagtagagtctgctgttttacgaggattcctcattttgggcaaagaagacaagagatatggcccagcattgagcatcaatgagctgagcaatcttgcaaagggagagaaggctaatgtgttaattgggcaaggagacgtggtgttggtaatgaaacggaaacgggactctagcatacttactgacagccagacagcgaccaaaaggattcggatggccatcaaa
EPI2035198 atggagagaataaaagaactaagagatctaatgtcacagtctcgcactcgcgagatactcaccaaaaccactgtggaccacatggccataatcaaaaaatacacatcggggaggcaagagaagaacccagcactcaggatgaaatggatgatggcaatgaaatatccaatcacagcagacaagagaataatggaaatgattcctaaaagaaatgaacaaggacaaaccctctggagcaaaacgaacgatgctgggtcagaccgagtgatggtatcacctctggctgtgacatggtggaataggaatggaccaacaacaagtacggtccactacccaaaggtatacaaaacttatttcgaaaaagttgaaaggttgaaacacgggacctttggccctgtccatttcagaaatcaagttaagataagacggagggtcgacataaacccaggtcatgcagccctcagtgccaaagaggcgcaggatgtaatcatggaagttgtcttcccaaatgaagtgggagcgagaatactaacatcggagtcacaactgacgataacaaaggagaagaaggaagaactccaggactgcaaaatcgcccctctgatggtcgcatacatgctagaaagagagttagtccgcaagacgaggttcctcccagtggctggtggaacaagcagtgtctatattgaggtgctgcatttaacccaagggacatgctgggagcagatgtacactccaggaggagaagtgagaaatgatgatgtagaccaaagtttgattatcgctgccaggaacatagtaagaagagcaacagtatcagcagacccactagcatctctactggagatgtgccacagcacacagattgggggaattaggatggtcgacatccttcggcaaaatccaacagaggaacaagccgtggacatatgcaaggcagcaatgggcttgaggattagctcatctttcagttttggtggattcacttttaaaagaacaagtggatcatcagtcaaaagagaagaagaagtgcttacgggcaacctccaaacattgaaaataagagtacatgaggggtatgaagagttcacaatggttggaagaagagcaacggctattctcaggaaggcaaccagaaggttgatccagctaatagtaagtgggagagacgagcagtcaattgctgaagcaataattgttgccatggtattctcacaagaagactgcatgatcaaggcagttcgaggtgatctgaattttgtcaatagggcaaaccagcggctgaatccaatgcatcaactcttgagacacttccaaaaggatgctaaagtgcttttccaaaactggggaattgaaaccattgacaatgtgatggggatgatcgggatattgcccgatatgaccccaagcactgaggtgtcactgagggggataagagtcagtaaaatgggggtagatgagtactccagcacagagagggtggtggtgagcatcgaccgatttttaagagttagggaccaacgagggaacgtactattgtcacctgaagaagtcagcgagacacaaggaacagagaaattgacaatcacttattcgtcatcaatgatgtgggagatcaatggacctgagtcggtgttggtcaacacttatcagtggatcatcagaaaatgggaaactgtgaaaattcaatggtcacaggatcccacaatgttatataataagatggaattcgagccattccagtctctggtacctaaagcagccagaggtcaatacagtggattcgtgaggacactattccagcagatgcgagatgtgctcggaacatttgacaccgttcaaataataaaactcctcccctttgctgctgccccaccagaacaaagtagaatgcaattctcctccctgactgtaaatgtgagaggatcaggaatgagaatactggtaagaggcaattccccagtgttcaattacaacaaggccaacaagaggctcacagttctcgggaaagatgcaggtgcattgaccgaagatccagatgaaggcacagccggagtagagtctgctgttttacgaggattcctcattttgggcaaagaagacaagagatatggcccagcattgagcatcaatgagctgagcaatcttgcaaagggagagaaggctaatgtgttaattgggcaaggagacgtggtgttggtaatgaaacggaaacgggactctagcatacttactgacagccagacagcgaccaaaaggattcggatggccatcaaa
EPI2035238 atggagagaataaaagaactaagagatctaatgtcacagtctcgcactcgcgagatactgaccaaaaccactgttgaccacatggccataatcaaaaagtacacatcgggaaggcaagagaagaaccccgcactcagaatgaaatggatgatggcaatgaaatatccaattacagcagataagcgaataatggaaatgatccctgagaggaatgaacaagggcaaactctctggagcaaaacaaacgatgccggatcagaccgagtgatggtatcacccctggctgtgacatggtggaacaggaacggaccaacaacaagtacagttcactacccaaaggtatataaaacttatttcgaaaaagttgaaaggttgaaacacgggacctttggccctgtgcacttcagaaaccaagttaagataagacggagggtcgatataaacccgggccatgctgacctcagtgccaaagaggcgcaggatgtaatcatggaagtcgtcttcccaaatgaagtgggagcaaggatattgacgtcggagtcacaactgacgataacaaaggagaaaaaggaagaactccaggactgcaaaatcgctcctctgatggttgcatacatgctagaaagggagttggttcgcaagacgaggtttctcccagttgctggtgggacaagcagtgtctacattgaggtgctgcatttgactcaggggacatgctgggagcagatgtacactccgggaggagaagtgaggaacgatgatgtagaccaaagcttgatcattgctgccaggaatatagtaagaagagcaacggtatcagcagatccattagcatctctattggagatgtgtcacagcacacaaattgggggaataaggatggtagacatccttcggcaaaatccaacagaggaacaagccgtggatatatgcaaggcagcaatgggcttgaggattagctcatctttcagctttggtggattcacttttaaaagaacaagtggatcgtcagtcaaaaaagaagaagaagtgctaacaggcaaccttcaaacattgaaaataagagtacatgaggggtatgaagagttcacaatggttgggagaagagcaacggccattctcaggaaagcaaccagaaggctgatccagctaatagtaagtgggagagacgagcagtcaattgctgaagcaataattgtggcaatggtattctcacaagaggactgcatgattaaagcagttagaggtgacctgaattttgtcaatagggcgaaccagcgactaaacccaatgcatcaactcttgagacatttccaaaaggatgcaaaggtgcttttccaaaattggggaattgaacccattgacaatgtgatgggaatgatcgggataatgcccgacatgaccccaagtactgagatgtcgctgaggggaataagagtcagtaagatgggagtagatgaatactcaagtacagagcgagtagtagtaagcatcgaccggtttttaagagttcgagaccaacgggggaacgtactattatcacccgaagaggtcagtgagacacaaggaacggagaaactgacaatcacttattcgtcatcaatgatgtgggagatcaatggtcctgagtcggtgttggtcaatacttatcagtggataattagaaactgggaaactgtaaaaattcaatggtcacaggatcccacaatgttgtataataagatggaattcgagccattccagtctctagtccctaaggcagccagaggtcaatacagtgggtttgtgagaacactattccagcaaatgcgagatgtgcttggaacatttgacactgttcagataataaaactcctcccctttgctgccgccccaccggaacaaagtaggatgcagttctcctccctgactgtgaatgtaagaggatcaggaatgaggatactggtaagaggcaattcaccagtgttcaattacaacaaggccaccaagaggctcacagttctcgggaaagatgcaggtgcattgaccgaagatccagatgaaggcacagctggagtggagtctgctgttttaagaggattcctcattttgggcaaagaagacaagagatatggcccagcattgagcatcaatgagctgagcaatcttgcaaagggagagaaggctaatgtgctaattgggcaaggagacgtagtgttggtgatgaaacggaaacgggactctagcatacttactgacagccagacagcgaccaaaagaattcggatggccatcaaa
EPI2050378 atggagagaataaaagaactaagagatctaatgtcacagtctcgcactcgcgagatactcaccaaaaccactgtggaccacatggccataatcaaaaaatacacatcggggaggcaagagaagaaccccgcactcaggatgaaatggatgatggcaatgaaatatccaatcacagcagacaagagaataatggaaatgattcctgaaagaaatgaacaaggacaaaccctctggagcaaaacgaacgatgctgggtcagaccgagtgatggtatcacctctggctgtgacatggtggaataggaatggaccaacaacaagtacggtccactacccaaaggtatacaaaacttatttcgaaaaagttgaaaggttgaaacacgggacctttggccctgtccatttcagaaatcaagttaagataagacggagggtcgacataaacccaggtcatgcagacctcagtgccaaagaggcgcaggatgtaatcatggaagttgtcttcccaaatgaagtgggagcgagaatactaacatcggagtcacaactgacgataacaaaggagaagaaggaagaactccaggactgcaaaatcgcccctctgatggtcgcatacatgctagaaagagagttagtccgcaagacgaggttcctcccagtggctggtggaacaagcagtgtctatattgaggtgctgcatttaacccaagggacatgctgggagcagatgtacactccaggaggagaagtgagaaatgatgatgtagaccaaagtttgattatcgctgccaggaacatagtaagaagagcaacagtatcagcagacccactagcatctctactggagatgtgccacagcacacagattgggggaattaggatggtcgacatccttcggcaaaatccaacagaggaacaagccgtggacatatgcaaggcagcaatgggcttgaggattagctcatctttcagttttggtggattcacttttaaaagaacaagtggatcatcagtcaaaagagaagaagaagtgcttacgggcaacctccaaacattgaaaataagagtacatgaggggtatgaagagttcacaatggttggaagaagagcaacggctattctcaggaaggcaaccagaaggttgatccagctaatagtaagtgggagagacgagcagtcaattgctgaagcaataattgttgccatggtattctcacaagaagactgcatgatcaaggcagttcgaggtgatctgaattttgtcaatagggcaaaccagcggctgaatccaatgcatcaactcttgagacacttccaaaaggatgctaaagtgcttttccaaaactggggaattgaaaccattgacaatgtgatggggatgatcgggatattgcccgatatgaccccaagcactgaggtgtcactgagggggataagagtcagtaaaatgggggtagatgagtactccagcacagagagggtggtggtgagcatcgaccgattcttaagagttagggaccaacgagggaacgtactattgtcacctgaagaagtcagcgagacacaaggaacagagaaattgacaatcacttattcgtcatcaatgatgtgggagatcaatggacctgaatcggtgttggtcaacacttatcagtggatcatcagaaactgggaaactgtgaaaattcaatggtcacaggatcccacaatgttatataataagatggaattcgagccattccagtctctggtacctaaagcagccagaggtcaatacagtggattcgtgaggacactattccagcagatgcgagatgtgctcggaacatttgacaccgttcaaataataaaactcctcccctttgctgctgccccaccagaacaaagtagaatgcaattctcctccctgactgtaaatgtgagaggatcaggaatgagaatactggtaagaggcaattccccagtgttcaattacaacaaggccaacaagaggctcacagttctcgggaaagatgcaggtgcattgaccgaagatccagaagaaggcacagccggagtagagtctgctgttttacgaggattcctcattttgggcaaagaagacaagagatatggcccagcattgagcatcaatgagctgagcaatcttgcaaagggagagaaggctaatgtgttaattgggcaaggagacgtggtgttggtaatgaaacggaaacgggactctagcatacttactgacagccagacagcgaccaaaaggattcggatggccatcaaa
EPI2050410 atggagagaataaaagaactaagagatctaatgtcacagtctcgcactcgcgagatactcaccaaaaccactgtggaccacatggccataatcaaaaaatacacatcggggaggcaagagaagaaccccgcactcaggatgaaatggatgatggcaatgaaatatccaatcacagcagacaagagaataatggaaatgattcctgaaagaaatgaacaaggacaaaccctctggagcaaaacgaacgatgctgggtcagaccgagtgatggtatcacctctggctgtgacatggtggaataggaatggaccaacaacaagtacggtccactacccaaaggtatacaaaacttatttcgaaaaagttgaaaggttgaaacacgggacctttggccctgtccatttcagaaatcaagttaagataagacggagggtcgacataaacccaggtcatgcagacctcagtgccaaagaggcgcaggatgtaatcatggaagttgtcttcccaaatgaagtgggagcgagaatactaacatcggagtcacaactgacgataacaaaggagaagaaggaagaactccaggactgcaaaatcgcccctctgatggtcgcatacatgctagaaagagagttagtccgcaagacgaggttcctcccagtggctggtggaacaagcagtgtctatattgaggtgctgcatttaacccaagggacatgctgggagcagatgtacactccaggaggagaagtgagaaatgatgatgtagaccaaagtttgattatcgctgccaggaacatagtaagaagagcaacagtatcagcagacccactagcatctctactggagatgtgccacagcacacagattgggggaattaggatggtcgacatccttcggcaaaatccaacagaggaacaagccgtggacatatgcaaggcagcaatgggcttgaggattagctcatctttcagttttggtggattcacttttaaaagaacaagtggatcatcagtcaaaagagaagaagaagtgcttacgggcaacctccaaacattgaaaataagagtacatgaggggtatgaagagttcacaatggttggaagaagagcaacggctattctcaggaaggcaaccagaaggttgatccagctaatagtaagtgggagagacgagcagtcaattgctgaagcaataattgttgccatggtattctcacaagaagactgcatgatcaaggcagttcgaggtgatctgaattttgtcaatagggcaaaccagcggctgaatccaatgcatcaactcttgagacacttccaaaaggatgctaaagtgcttttccaaaactggggaattgaaaccattgacaatgtgatggggatgatcgggatattgcccgatatgaccccaagcactgaggtgtcactgagggggataagagtcagtaaaatgggggtagatgagtactccagcacagagagggtggtggtgagcatcgaccgatttttaagagttagggaccaacgagggaacgtactattgtcacctgaagaagtcagcgagacacaaggaacagagaaattgacaatcacttattcgtcatcaatgatgtgggagatcaatggacctgagtcggtgttggtcaacacttatcagtggatcatcagaaactgggaaactgtgaaaattcaatggtcacaggatcccacaatgttatataataagatggaattcgagccattccagtctctggtacctaaagcagccagaggtcaatacagtggattcgtgaggacactattccagcagatgcgagatgtgctcggaacatttgacactgttcaaataataaaactcctcccctttgctgctgccccaccagaacaaagtagaatgcaattctcctccctgactgtaaatgtgagaggatcaggaatgagaatactggtaagaggcaactccccagtgttcaattacaacaaggccaacaagaggctcacagttctcgggaaagatgcaggtgcattgaccgaagatccagatgaaggcacagccggagtagagtctgctgttttacgaggattcctcattttgggcaaagaagacaagagatatggcccagcattgagcatcaatgagctgagcaatcttgcaaagggagagaaggctaatgtgttaattgggcaaggagacgtggtgttggtaatgaaacggaaacgggactctagcatacttactgacagccagacagcgaccaaaaggattcggatggccatcaaa
EPI2053685 atggagagaataaaagaactaagagatctaatgtcacagtctcgcactcgcgagatactcaccaaaaccactgtggaccacatggccataatcaaaaaatacacatcggggaggcaagagaagaaccccgcactcaggatgaaatggatgatggcaatgaaatatccaatcacagcagacaagagaataatggaaatgattcctgaaagaaatgaacaaggacaaaccctctggagcaaaacgaacgatgctgggtcagaccgagtgatggtatcacctctggctgtgacatggtggaataggaatggaccaacaacaagtacggtccactacccaaaggtatacaaaacttatttcgaaaaagttgaaaggttgaaacacgggacctttggccctgtccatttcagaaatcaagttaagataagacggagggtcgacataaacccaggtcatgcagacctcagtgccaaagaggcgcaggatgtaatcatggaagttgtcttcccaaatgaagtgggagcgagaatactaacatcggagtcacaactgacgataacaaaggagaagaaggaagaactccaggactgcaaaatcgcccctctgatggtcgcatacatgctagaaagagagttagtccgcaagacgaggttcctcccagtggctggtggaacaagcagtgtctatattgaggtgctgcatttaacccaagggacatgctgggagcagatgtacactccaggaggagaagtgagaaatgatgatgtagaccaaagtttgattatcgctgccaggaacatagtaagaagagcaacagtatcagcagacccactagcatctctactggagatgtgccacagcacacagattgggggaattaggatggtcgacatccttcggcaaaatccaacagaggagcaagccgtggacatatgcaaggcagcaatgggcttgaggattagctcatctttcagttttggtggattcacttttaaaagaacaagtggatcatcagtcaaaagagaagaagaagtgcttacgggcaacctccaaacattgaaaataagagtacatgaggggtatgaagagttcacaatggttggaagaagagcaacggctattctcaggaaggcaaccagaaggttgatccagctaatagtaagtgggagagacgagcagtcaattgctgaagcaataattgttgccatggtattctcacaagaagactgcatgatcaaggcagttcgaggtgatctgaattttgtcaatagggcaaaccagcggctgaatccaatgcatcaactcttaagacacttccaaaaggatgctaaagtgcttttccaaaactggggaattgaaaccattgacaatgtgatggggatgatcgggatattgcccgatatgaccccaagcactgaggtgtcactgagggggataagagtcagtaaaatgggggtagatgagtactccagcacagagagggtggtggtgagcatcgaccgatttttaagagttagggaccaacgagggaacgtactattgtcacctgaagaagtcagcgagacacaaggaacagagaaattgacaatcacttattcgtcatcaatgatgtgggagatcaatggacctgagtcggtgttggtcaacacttatcagtggatcatcagaaactgggaaactgtgaaaattcaatggtcacaggatcccacaatgttatataataagatggaattcgagccattccagtctctggtacctaaagcagccagaggtcaatacagtggattcgtgaggacactattccagcagatgcgagatgtgctcggaacatttgacaccgttcaaataataaaactcctcccctttgctgctgccccaccagaacaaagtagaatgcaattctcctccctgactgtaaatgtgagaggatcaggaatgagaatactggtaagaggcaattccccagtgttcaattacaacaaggccaacaagaggctcacagttctcgggaaagatgcaggtgcattgaccgaagatccagatgaaggcacagccggagtagagtctgctgttttacgaggattcctcattttgggcaaagaagacaagagatatggcccagcattgagcatcaatgagctgagcaatcttgcaaagggagagaaggctaatgtgttaattgggcaaggagacgtggtgttggtaatgaaacggaaacgggactctagcatacttactgacagccagacagcgaccaaaaggattcggatggccatcaaa
EPI2053717 atggagagaataaaagaactaagagatctaatgtcacagtctcgcactcgcgagatactcaccaaaaccactgtggaccacatggccataatcaaaaaatacacatcggggaggcaagagaagaaccccgcactcaggatgaaatggatgatggcaatgaaatatccaatcacagcagacaagagaataatggaaatgattcctgaaagaaatgaacaaggacaaaccctctggagcaaaacgaacgatgctgggtcagaccgagtgatggtatcacctctggctgtgacatggtggaataggaatggaccaacaacaagtacggtccactacccaaaggtatacaaaacttatttcgaaaaagttgaaaggttgaaacacgggacctttggccctgtccatttcagaaatcaagttaagataagacggagggtcgacataaacccaggtcatgcagacctcagtgccaaagaggcgcaggatgtaatcatggaagttgtcttcccaaatgaagtgggagcgagaatactaacatcggagtcacaactgacgataacaaaggagaagaaggaagaactccaggactgcaaaatcgcccctctgatggtcgcatacatgctagaaagagagttagtccgcaagacgaggttcctcccagtggctggtggaacaagcagtgtctatattgaggtgctgcatttaacccaagggacatgctgggagcagatgtacactccaggaggagaagtgagaaatgatgatgtagaccaaagtttgattatcgctgccaggaacatagtaagaagagcaacagtatcagcagacccactagcatctctactggagatgtgccacagcacacagattgggggaattaggatggtcgacatccttcggcaaaatccaacagaggaacaagccgtggacatatgcaaggcagcaatgggcttgaggattagctcatctttcagttttggtggattcacttttaaaagaacaagtggatcatcagtcaaaagagaagaagaagtgctcacgggcaacctccaaacattgaaaataagagtacatgaggggtatgaagagttcacaatggttggaagaagagcaacggctattctcaggaaggcaaccagaaggttgatccagctaatagtaagtgggagagacgagcagtcaattgctgaagcaataattgttgccatggtattctcacaagaagactgcatgatcaaggcagttcgaggtgatctgaattttgtcaatagggcaaaccagcggctgaatccaatgcatcaactcttgagacacttccaaaaggatgctaaagtgcttttccaaaactggggaattgaaaccattgacaatgtgatggggatgatcgggatattgcccgatatgaccccaagcactgaggtgtcactgagggggataagagtcagtaaaatgggggtagatgagtactccagcacagagagggtggtggtgagcatcgaccgatttttaagagttagggaccaacgagggaacgtactattgtcacctgaagaagtcagcgagacacaaggaacagagaaattgacaatcacttattcgtcatcaatgatgtgggagatcaatggacctgagtcggtgttggtcaacacttatcagtggatcatcaggaactgggaaactgtgaaaattcaatggtcacaggatcccacaatgttatataataagatggaattcgagccattccagtctctggtacctaaagcagccagaggtcaatacagtggattcgtgaggacactattccagcagatgcgagatgtgctcggaacatttgacaccgttcaaataataaaactcctcccctttgctgctgccccaccagaacaaagtagaatgcaattctcctccctgactgtaaatgtgagaggatcaggaatgagaatactggtaagaggcaattccccagtgttcaattacaacaaggccaacaagaggctcacagttctcgggaaagatgcaggtgcattgaccgaagatccagatgaaggcacagccggagtagagtctgctgttttacgaggattcctcattttgggcaaagaagacaagagatatggcccagcattgagcatcaatgagctgagcaatcttgcaaagggagagaaggctaatgtgttaattgggcaaggagacgtggtgttggtaatgaaacggaaacgggactctagcatacttactgacagccagacagcgaccaaaaggattcggatggccatcaaa
EPI2053781 atggagagaataaaagaactaagagatctaatgtcacagtctcgcactcgcgagatactcaccaaaaccactgtggaccacatggccataatcaaaaaatacacatcggggaggcaagagaagaaccccgcactcaggatgaaatggatgatggcaatgaaatatccaatcacagcagacaagagaataatggaaatgattcctgaaagaaatgaacaaggacaaaccctctggagcaaaacgaacgatgctgggtcagaccgagtgatggtatcacctctggctgtgacatggtggaataggaatggaccaacaacaagtacggtccactacccaaaggtatacaaaacttatttcgaaaaagttgaaaggttgaaacacgggacctttggccctgtccatttcagaaatcaagttaagataagacggagggtcgacataaacccaggtcatgcagacctcagtgccaaagaggcgcaggatgtaatcatggaagttgtcttcccaaatgaagtgggagcgagaatactaacatcggagtcacaactgacgataacaaaggagaagaaggaagaactccaggactgcaaaatcgcccctctgatggtcgcatacatgctagaaagagagttagtccgcaagacgaggttcctcccagtggctggtggaacaagcagtgtctatattgaggtgctgcatttaacccaagggacatgctgggagcagatgtacactccaggaggagaagtgagaaatgatgatgtagaccaaagtttgattatcgctgccaggaacatagtaagaagagcaacagtatcagcagacccactagcatctctactggagatgtgccacagcacacagattgggggaattaggatggtcgacatccttcggcaaaatccaacagaggaacaagccgtggacatatgcaaggcagcaatgggcttgaggattagctcatctttcagttttggtggattcacttttaaaagaacaagtggatcatcagtcaaaagagaagaagaagtgcttacgggcaacctccaaacattgaaaataagagtacatgaggggtatgaagagttcacaatggttggaagaagagcaacggctattctcaggaaggcaaccagaaggttgatccagctaatagtaagtgggagagacgagcagtcaattgctgaagcaataattgttgccatggtattctcacaagaagactgcatgatcaaggcagttcgaggtgatctgaattttgtcaatagggcaaaccagcggctgaatccaatgcatcaactcttgagacacttccaaaaggatgctaaagtgcttttccaaaactggggaattgaaaccattgacaatgtgatggggatgatcgggatattgcccgatatgaccccaagcactgaggtgtcactgagggggataagagtcagtaaaatgggggtagatgagtactccagcacagagagggtggtggtgagcatcgaccgatttttaagagttagggaccaacgagggaacgtactattgtcacctgaagaagtcagcgagacacaaggaacagagaaattgacaatcacttattcgtcatcaatgatgtgggagatcaatggacctgagtcggtgttggtcaacacttatcagtggatcatcagaaactgggaaactgtgaaaattcaatggtcacaggatcccacaatgttatataataagatggaattcgagccattccagtctctggtacctaaagcagccagaggtcaatacagtggattcgtgaggacactattccagcagatgcgagatgtgctcggaacatttgacactgttcaaataataaaactcctcccctttgctgctgccccaccagaacaaagtagaatgcaattctcctccctgactgtaaatgtgagaggatcaggaatgagaatactggtaagaggcaattccccagtgttcaattacaacaaggccaacaagaggctcacagttctcgggaaagatgcaggtgcattgaccgaagatccagatgaaggcacagccggagtagagtctgctgttttacgaggattcctcattttgggcaaagaagacaagagatatggcccagcattgagcatcaatgagctgagcaatcttgcaaagggagagaaagctaatgtgttaattgggcaaggagacgtggtgttggtaatgaaacggaaacgggactctagcatacttactgacagccagacagcgaccaaaaggattcggatggccatcaaa
EPI2053870 atggagagaataacagaactaagagatctaatgtcacagtctcgaactcgcgagatactcaccaaaaccactgtggaccacatggccataatcaaaaaatacacatcggggaggcaagagaagaaccccgcactcaggatgaaatggatgatggcaatgaaatatccaatcacagcagacaagagaataatggaaatgattcctgaaagaaatgaacaaggacaaaccctctggagcaaaacgaacgatgctgggtcagaccgagtgatggtatcacctctggctgtgacatggtggaataggaatggaccaacaacaagtacggttcactacccaaaggtatacaaaacttatttcgaaaaagttgaaaggttgaaacacgggacctttggccctgtccatttcagaaatcaagttaagataagacggagggtcgacataaacccaggtcatgcagacctcagtgccaaagaggcgcaggatgtaatcatggaagttgtcttcccaaatgaagtgggagcgagaatactaacatcggagtcacaactgacgataacaaaggagaagaaggaagaactccaggactgcaaaatcgcccctctgatggtcgcatacatgctagaaagagagttagtccgcaagacgaggttcctcccagtggctggtggaacaagcagtgtctatattgaggtgctgcatttaacccaagggacatgctgggagcagatgtacactccaggaggagaagtgagaaatgatgatgtagaccaaagtttgattatcgctgccaggaacatagtaagaagagcaacagtatcagcagacccactagcatctctactggagatgtgccacagcacacagattgggggaattaggatggtcgacatccttcggcaaaatccaacagaggaacaagccgtggacatatgcaaggcagcaatgggcttgaggattagctcatctttcagttttggtggattcacttttaaaagaacaagtggatcatcagtcaaaagagaagaagaagtgcttacgggcaacctccaaacattgaaaataagagtacatgaggggtatgaagagttcacaatggttggaagaagagcaacggctattctcaggaaggcaaccagaaggttgatccagctaatagtaagtgggagagacgagcagtcaattgctgaagcaataattgttgccatggtattctcacaagaagactgcatgatcaaggcagttcgaggtgatctgaattttgtcaatagggcaaaccagcggctgaatccaatgcatcaactcttgagacacttccaaaaggatgctaaagtgcttttccaaaactggggaattgaaaccactgacaatgtgatggggatgatcgggatattgcccgatatgaccccaagcactgaggtgtcactgagggggataagagtcagtaaaatgggggtagatgagtactccagcacagagagggtggtggtgagcatcgaccgatttttaagagttagggaccaacgagggaacgtactattgtcacctgaagaagtcagcgagacacaaggaacagagaaattgacaatcacttattcgtcatcaatgatgtgggagatcaatggacctgagtcggtgttggtcaacacttatcagtggatcatcagaaactgggaaactgtgaaaattcaatggtcacaggatcccacaatgttatataataagatggaattcgagccattccagtctctggtacctaaagcagccagaggtcaatacagtggattcgtgaggacactattccagcagatgcgagatgtgctcggaacatttgacaccgttcaaataataaaactcctcccctttgctgctgcaccaccagaacaaagtagaatgcaattctcctccctgactgtaaatgtgagaggatcaggaatgagaatactggtaagaggcaattccccagtgttcaattacaacaaggccaacaagaggctcacagttctcgggaaagatgcaggtgcattgaccgaagatccagatgaaggcacagccggagtagagtctgctgttttacgaggattcctcattttgggcaaagaagacaagagatatggcccagcattgagcatcaatgagctgagcaatcttgcaaagggagagaaggctaatgtgttaattgggcaaggagacgtggtgttggtaatgaaacggaaacgggactctagcatacttactgacagccagacagcgaccaaaaggattcggatggccatcaaa
EPI2053902 atggagagaataaaagaactaagagatctaatgtcacagtctcgcactcgcgagatactcaccaaaaccactgtggaccacatggccataatcaaaaaatacacatcggggaggcaagagaagaaccccgcactcaggatgaaatggatgatggcaatgaaatacccaatcacagcagacaagagaataatggaaatgattcctgaaagaaatgaacaaggacaaaccctctggagcaaaacgaacgatgctgggtcagaccgagtgatggtatcacctctggctgtgacatggtggaataggaatggaccaacaacaagtacggtccactacccaaaggtatacaaaacttatttcgaaaaagttgaaaggttgaaacacgggacctttggccctgtccatttcagaaatcaagttaagataagacggagggtcgacataaacccaggtcatgcagacctcagtgccaaagaggcgcaggatgtaatcatggaagttgtcttcccaaatgaagtgggagcgagaatactaacatcggagtcacaactgacgataacaaaggagaagaaggaagaactccaggactgcaaaatcgcccctctgatggtcgcatacatgctagaaagagagttagtccgcaagacgaggttcctcccagtggctggtggaacaagcagtgtctatattgaggtgctgcatttaacccaagggacatgctgggagcagatgtacactccaggaggagaagtgagaaatgatgatgtagaccaaagtttgattatcgctgccaggaacatagtaagaagagcaacagtatcagcagacccactagcatctctactggagatgtgccacagcacacagattgggggaattaggatggtcgacatccttcggcaaaatccaacagaggaacaagccgtggacatatgcaaggcagcaatgggcttgaggattagctcatctttcagttttggtggattcacttttaaaagaacaagtggatcatcagtcaaaagagaagaagaagtgcttacgggcaacctccaaacattgaaaataagagtacatgaggggtatgaagagttcacaatggttggaagaagagcaacggctattctcaggaaggcaaccagaaggttgatccagctaatagtaagtgggagagacgagcagtcaattgctgaagcaataattgttgccatggtattctcacaagaagactgcatgatcaaggcagttcgaggtgatctgaattttgtcaatagggcaaaccagcggctgaatccaatgcatcaactcttgagacacttccaaaaggatgctaaagtgcttttccaaaactggggaattgaaaccattgacaatgtgatggggatgatcgggatattgcccgatatgaccccaagcactgaggtgtcactgagggggataagagtcagtaaaatgggggtagatgagtactccagcacagagagggtggtggtgagcatcgaccgatttttaagagttagggaccaacgagggaacgtactattgtcacctgaagaagtcagcgagacacaaggaacagagaaattgacaatcacttattcgtcatcaatgatgtgggagatcaatggacctgagtcggtgttggtcaacacttatcagtggatcatcagaaactgggaaactgtgaaaattcaatggtcacaggatcccacaatgttatataataagatggaattcgagccattccagtctctggtacctaaagcagccagaggtcaatacagtggattcgtgaggacactattccagcagatgcgagatgtgctcggaacatttgacaccgtacaaataataaaactcctcccctttgctgctgccccaccagaacaaagtagaatgcaattctcctccctgactgtaaatgtgagaggatcaggaatgagaatactggtaagaggcaattccccagtgttcaattacaacaaggccaacaagaggctcacagttctcgggaaagatgcaggtgcattgaccgaagatccagatgaaggcacagccggagtagagtctgctgttttacgaggattcctcattttgggcaaagaagacaagagatatggcccagcattgagcatcaatgagctgagcaatcttgcaaagggagagaaggctaatgtgttaattgggcaaggagacgttgtgttggtaatgaaacggaaacgggactctagcatacttactgacagccagacagcgaccaaaaggattcggatggccatcaaa
EPI2053910 atggagagaataaaagaactaagagatctaatgtcacagtctcgcactcgcgagatactcaccaaaaccactgtggaccacatggccataatcaaaaaatacacatcggggaggcaagagaagaaccccgcactcaggatgaaatggatgatggcaatgaaatatccaatcacagcagacaagagaataatggaaatgattcctgaaagaaatgaacaaggacaaaccctctggagcaaaacgaacgatgctgggtcagaccgagtgatggtatcacctctggctgtgacatggtggaataggaatggaccaacaacaagtacggtccactacccaaaggtatacaaaacttatttcgaaaaagttgaaaggttgaaacacgggacctttggccctgtccatttcagaaatcaagttaagataagacggagggtcgacataaacccaggtcatgcaaacctcagtgccaaagaggcgcaggatgtaatcatggaagttgtcttcccaaatgaagtgggagcgagaatactaacatcggagtcacaactgacgataacaaaggagaagaaggaagaactccaggactgcaaaatcgcccctctgatggtcgcatacatgctagaaagagagttagtccgcaagacgaggttcctcccagtggctggtggaacaagcagtgtctatattgaggtgctgcatttaacccaagggacatgctgggagcagatgtacactccaggaggagaagtgagaaatgatgatgtagaccaaagtttgattatcgctgccaggaacatagtaagaagagcaacagtatcagcagacccactagcatctctactggagatgtgccacagcacacagattgggggaattaggatggtcgacatccttcggcaaaatccaacagaggaacaagccgtggacatatgcaaggcagcaatgggcttgaggattagctcatctttcagttttggtggattcacttttaaaagaacaagtggatcatcagtcaaaagagaagaagaagtgcttacgggcaacctccaaacattgaaaataagagtacatgaggggtatgaagagttcacaatggttggaagaagagcaacggctattctcaggaaggcaaccagaaggttgatccagctaatagtaagtgggagagacgagcagtcaattgctgaagcaataattgttgccatggtattctcacaagaagactgcatgatcaaggcagttcgaggtgatctgaattttgtcaatagggcaaaccagcggctgaatccaatgcatcaactcttgagacacttccaaaaggatgctaaagtgcttttccaaaactggggaattgaaaccattgacaatgtgatggggatgatcgggatattgcccgatatgaccccaagcactgaggtgtcactgagggggataagagtcagtaaaatgggggtagatgagtactccagcacagagagggtggtggtgagcatcgaccgatttttaagagttagggaccaacgagggaacgtactattgtcacctgaagaagtcagcgagacacaaggaacagagaaattgacaatcacttattcgtcatcaatgatgtgggagatcaatggacctgagtcggtgttggtcaacacttatcagtggatcatcagaaactgggaaactgtgaaaattcaatggtcacaggatcccacaatgttatataataagatggaattcgagccattccagtctctggtacctaaagcagccagaggtcaatacagtggattcgtgaggacactattccagcagatgcgagatgtgctcggaacatttgacaccgtacaaataataaaactcctcccctttgctgctgccccaccagaacaaagtagaatgcaattctcctccctgactgtaaatgtgagaggatcaggaatgagaatactggtaagaggcaattccccagtgttcaattacaacaaggccaacaagaggctcacagttctcgggaaagatgcaggtgcattgaccgaagatccagatgaaggcacagccggagtagagtctgctgttttacgaggattcctcattttgggcaaagaagacaagagatatggcccagcattgagcatcaatgagctgagcaatcttgcaaagggagagaaggctaatgtgttaattgggcaaggagacgtggtgttggtaatgaaacggaaacgggactctagcatacttactgacagccagacagcgaccaaaaggattcggatggccatcaaa
EPI2053926 atggagagaataaaagaactaagagatctaatgtcacagtctcgcactcgcgagatactgaccaaaaccactgttgaccacatggccataatcaaaaagtacacatcgggaaggcaagagaagaaccccgcactcagaatgaaatggatgatggcaatgaaatatccaattacagcagataagcgaataatggaaatgatccctgagaggaataaacaagggcaaactctctggagcaaaacaaacgatgccggatcagaccgagtgatggtatcacccctggctgtgacatggtggaacaggaacggaccaacaacaagtacagttcactacccaaaggtatataaaacttatttcgaaaaagttgaaaggttgaaacacgggacctttggccctgtgcacttcagaaaccaagttaagataagacggagggtcgatataaacccgggccatgctgacctcagtgccaaagaggcgcaggatgtaatcatggaagtcgtcttcccaaatgaagtgggagcaaggatattgacgtcggagtcacaactgacgataacaaaggagaaaaaggaagaactccaggactgcaaaatcgctcctctgatggttgcatacatgctagaaagagagttggttcgcaagacgaggtttctcccagttgctggtgggacaagcagtgtctacattgaggtgctgcatttgactcaggggacatgctgggagcagatgtacactccgggaggagaagtgaggaacgatgatgtagaccaaagcttgatcattgctgctaggaatatagtaagaagagcaacagtatcagcagatccattagcatctctattggagatgtgtcacagcacacaaattgggggaataaggatggtagacatccttcggcaaaatccaacagaggaacaagctgtggatatatgcaaggcagcaatgggcttgaggattagctcatctttcagctttggtggattcacttttaaaagaacaagtggatcgtcagtcaaaaaagaagaagaagtgctaacaggcaaccttcaaacattgaaaataagagtacatgaggggtatgaagagttcacaatggttgggagaagagcaacggccattctcaggaaagcaaccagaaggctgatccagctaatagtaagtgggagagacgagcagtcaattgctgaagcaataattgtggccatggtattctcacaagaggactgcatgattaaagcagttagaggtgacctgaattttgtcaatagggcgaaccagcgactaaacccaatgcatcaactcttgagacatttccaaaaggatgcaaaggtgcttttccaaaattggggaattgaacccattgacaatgtgatgggaatgatcgggataatgcccgacatgaccccaagtactgagatgtcgctgaggggaataagagtcagtaagatgggagtagatgaatactcaagtacagagcgagtagtagtaagcatcgaccggtttttaagagttcgagaccaacgggggaacgtactattatcacccgaagaggtcagtgagacacaaggaacggagaaactgacaatcacttattcgtcatcaatgatgtgggagatcaatggtcctgagtcggtgttggtcaatacttatcagtggataattagaaactgggaaactgtaaaaattcaatggtcacaggatcccacaatgttgtataataagatggaattcgagccattccagtctctagtccctaaggcagccagaggtcaatacagtgggtttgtgagaacactattccagcaaatgcgagatgtgcttggaacatttgacactgttcagataataaaactcctcccctttgctgccgccccaccggaacaaagtaggatgcagttctcctccctgactgtgaatgtaagaggatcaggaatgaggataatggtaagaggcaattcaccagtgttcaattacaacaaggccaccaagaggctcacagttctcgggaaagatgcaggcgcattgaccgaagatccagatgaaggcacagctggagtggagtctgctgttttaagaggattcctcattttgggcaaagaagacaagagatatggcccagcattgagcatcaatgagctgagcaatcttgcaaagggagagaaggctaatgtgctaattgggcaaggagacgtagtgttggtgatgaaacggaaacgggactctagcatacttactgacagccagacagcgaccaaaagaattcggatggccatcaaa
EPI2053934 atggagagaataaaagaactaagagatctaatgtcacagtctcgcacccgcgagatactgaccaaaaccactgttgaccacatggccataatcaaaaagtacacatcgggaaggcaagagaagaaccccgcactcagaatgaaatggatgatggcaatgaaatatccaattacagcagataagcgaataatggaaatgatccctgagaggaatgaacaagggcaaactctctggagcaaaacaaacgatgccggatcagaccgagtgatggtatcacccctggctgtgacatggtggaacaggaacggaccaacaacaagtacagttcactacccaaaggtatataaaacttatttcgaaaaagttgaaaggttgaaacacgggacctttggccctgtgcacttcagaaaccaagttaagataagacggagggtcgatataaacccgggccatgctgacctcagtgccaaagaggcgcaggatgtaatcatggaagtcgtcttcccaaatgaagtgggagcaaggatattgacgtcggagtcacaactgacgataacaaaggagaaaaaggaagaactccaggactgcaaaatcgctcctctgatggttgcatacatgctagaaagagagttggttcgcaagacgaggtttctcccagttgctggtgggacaagcagtgtctacattgaggtgctgcatttgactcaggggacatgctgggagcagatgtacactccgggaggagaagtgaggaacgatgatgtagaccaaagcttgatcattgctgctaggaatatagtaagaagagcaacagtatcagcagatccattagcatctctattggagatgtgtcacagcacacaaattgggggaataaggatggtagacatccttcggcaaaatccaacagaggaacaagctgtggatatatgcaaggcagcaatgggcttgaggattagctcatctttcagctttggtggattcacttttaaaagaacaagtggatcgtcagtcaaaaaagaagaagaagtgctaacaggcaaccttcaaacattgaaaataagagtacatgaggggtatgaagagttcacaatggttgggagaagagcaacggccattctcaggaaagcaaccagaaggctgatccagctaatagtaagtgggagagacgagcagtcaattgctgaagcaataattgtggccatggtattctcacaagaggactgcatgattaaagcagttagaggtgacctgaattttgtcaatagggcgaaccagcgactaaacccaatgcatcaactcttgagacatttccaaaaggatgcaaaggtgcttttccaaaattggggaattgaacccattgacaatgtgatgggaatgatcgggataatgcccgacatgaccccaagtactgagatgtcgctgaggggaataagagtcagtaagatgggagtagatgaatactcaagtacagagcgagtagtagtaagcatcgaccggtttttaagagttcgagaccaacgggggaacgtactattatcacccgaagaggtcagtgagacacaaggaacggagaaactgacaatcacttattcgtcatcaatgatgtgggagatcaatggtcctgagtcggtgttggtcaatacttatcagtggataattagaaactgggaaactgtaaaaattcaatggtcacaggatcccacaatgttgtataataagatggaattcgagccattccagtctctagtccctaaggcagccagaggtcaatacagtgggtttgtgagaacactattccagcaaatgcgagatgtgcttggaacatttgacactgttcagataataaaactcctcccctttgctgccgccccaccggaacaaagtaggatgcagttctcctccctgactgtgaatgtaagaggatcaggaatgaggataatggtaagaggcaattcaccagtgttcaattacaacaaggccaccaagaggctcacagttctcgggaaagatgcaggcgcattgaccgaagatccagatgaaggcacagctggagtggagtctgctgttttaagaggattcctcattttgggcaaagaagacaagagatatggcccagcattgagcatcaatgagctgagcaatcttgcaaagggagagaaggctaatgtgctaattgggcaaggagacgtagtgttggtgatgaaacggaaacgggactctagcatacttactgacagccagacagcgaccaaaagaattcggatggccatcaaa
EPI2056378 atggagagaataaaagaactgagagatctaatgtcacagtctcgcactcgcgagatactaaccaaaaccactgttgaccacatggccataatcaagaagtacacatcaggaagacaagaaaagaaccctgcactcagaatgaaatggatgatggcaatgaaatatccaatcacagcagacaagcgaataatggaaatgatccctgaaaggaatgaacaaggacaaaccctctggagcaagacaaatgatgccggatcagatcgagtgatggtatcacccctggctgtgacatggtggaataggagtggaccaacaacaagtacagttcactatccaaaggtatacaaaacttattttgaaaaagttgaaaggttgaaacacgggacctttggccctgtacacttcagaaaccaagttaagataagacggagggtcgacataaacccgggccatgctgacctcagcgccaaagaggcgcaggacgtaatcatggaagttgtctttccaaatgaagtgggagcgagaatactgacgtcggagtcacagttgacaataacaaaggaaaagaaagaagaactccaggactgcaaaatcgcccctctgatggttgcatacatgctagaaagagagctggtccgcaagacaaggttcctcccagtggctggtggaacaagcagtgtctacattgaggtgctgcatttgacccagggaacatgctgggagcagatgtatactccaggaggagaagtgagaaacgatgatgtagaccagagcttaatcattgctgcccggaatatagtaagaagagcaacagtgtcagcagacccattagcatctctattggagatgtgccacagcacacaaattggaggaataaggatggtagacattcttcggcaaaatccaacggaggaacaagccgtggacatatgcaaggcagcaatgggcttgaggattagctcatcgttcagctttggtggattcacttttaaaagaacaagtggatcgtcaatcaaaagggaagaagaggtgcttacgggcaaccttcaaacattgaaaataagagtacatgaggggtatgaagagttcactatggttggaagaagagcaacggccatcctcaggaaagcaaccagaaggctgatccagctaatagtaagtggaagggacgaacagtcaattgctgaagcaataatcgtggccatggtattctcacaagaggactgcatgataaaggcagttcgaggtgatctgaactttgtcaatagagcgaatcagcggctgaatccaatgcatcagctcttgagacacttccaaaaggatgcaaaagtgcttttccaaaattggggaattgagcccattgacaatgtgatgggaatgatcgggatattgcctgacatgactccaagtactgagatgtcactgaggggaataagagtcagtaagatgggagtagatgaatactccagtacagagcgggtagtagtaagcatcgatcgatttttaagagttcgagaccaacgggggagcgtactactgtcacccgaagaagtcagcgagacacaaggaacagagaaattgacaatcacttattcgtcatcaatgatgtgggagatcaatggtcctgagtcggtgttggtcaatacttatcagtggataatcagaaactgggaaacagtaaaaattcaatggtcacaagatcccacaatgttgtataataagatggagttcgagccattccagtctctggtccctaaggcagccaggggtcaatacagtgggttcgtgaggacactatttcagcaaatgcgagatgtgcttggaacatttgacactgttcagataataaaacttctcccctttgctgctgccccaccggaacaaagtaggatgcaattctcctctctgactgtgaatgtgagaggatcaggaatgagaatactggtaagaggcaattctccagtgttcaattacaacaaggccaccaagaggctcacaattctcgggaaagatgcaggtgcattgaccgaagacccagatgaaggcacagctggagtggagtctgctgttttaagaggattcctcattttgggcaaagaagacaagagatatggcccagcactgagcatcaatgagctgagcaatttggcaaagggagagaaggctaatgtgctaattgggcaaggagacgtggtgttggtgatgaaacggaaacgggactctagcatacttactgacagccagacagcgaccaaaagaattcggatggccatcaaa
EPI2056402 atggagagaataaaagaactgagagatctaatgtcacagtctcgcactcgcgagatactaaccaaaaccactgttgaccacatggccataatcaagaagtacacatcaggaagacaagaaaagaaccctgcactcagaatgaaatggatgatggcaatgaaatatccaatcacagcagacaagcgaataatggaaatgatccctgaaaggaatgaacaaggacaaaccctctggagcaagacaaatgatgccggatcagatcgagtgatggtatcacccctggctgtgacatggtggaataggagtggaccaacaacaagtacagttcactatccaaaggtatacaaaacttattttgaaaaagttgaaaggttgaaacacgggacctttggccctgtacacttcagaaaccaagttaagataagacggagggtcgacataaacccgggccatgctgacctcagcgccaaagaggcgcaggacgtaatcatggaagttgtctttccaaatgaagtgggagcgagaatactgacgtcggagtcacagttgacaataacaaaggaaaagaaagaagaactccaggactgcaaaatcgcccctctgatggttgcatatatgctagaaagagagctggtccgcaagacaaggttcctcccagtggctggtggaacaagcagtgtctacattgaggtgctgcatttgacccagggaacatgctgggagcagatgtatactccaggaggagaagtgagaaacgatgatgtagaccagagcttaatcattgctgcccggaatatagtaagaagagcaacagtgtcagcagacccattagcatctctattggagatgtgccacagcacacaaattggaggaataaggatggtagacattcttcggcaaaatccaacggaggaacaagccgtggacatatgcaaggcagcaatgggcttgaggattagctcatcgttcagctttggtggattcacttttaaaagaacaagtggatcgtcaatcaaaagggaagaagaggtgcttacgggcaaccttcaaacattgaaaataagagtacatgaggggtatgaagagttcactatggttggaagaagagcaacggccatcctcaggaaagcaaccagaaggctgatccagctaatagtaagtggaagggacgaacagtcaattgctgaagcaataatcgtggccatggtattctcacaagaggactgcatgataaaggcagttcgaggtgatctgaactttgtcaatagagcgaatcagcggctgaatccaatgcatcagctcttgagacacttccaaaaggatgcaaaagtgcttttccaaaattggggaattgagcccattgacaatgtgatgggaatgatcgggatattgcctgacatgactccaagtactgagatgtcactgaggggaataagagtcagtaagatgggagtagatgaatactccagtacagagcgggtagtagtaagcatcgatcgatttttaagagttcgagaccaacgggggagcgtactactgtcacccgaagaagtcagcgagacacaaggaacagagaaattgacaatcacttattcgtcatcaatgatgtgggagatcaatggtcctgagtcggtgttggtcaatacttatcagtggataatcagaaactgggaaacagtaaaaattcaatggtcacaagatcccacaatgttgtataataagatggagttcgagccattccagtctctggtccctaaggcagccaggggtcaatacagtgggttcgtgaggacactatttcagcaaatgcgagatgtgcttggaacatttgacactgttcagataataaaacttctcccctttgctgctgccccaccggaacaaagtaggatgcaattctcctctctgactgtgaatgtgagaggatcaggaatgagaatactggtaagaggcaattctccagtgttcaattacaacaaggccaccaagaggctcacaattctcgggaaagatgcaggtgcattgaccgaagacccagatgaaggcacagctggagtggagtctgctgttttaagaggattcctcattttgggcaaagaagacaagagatatggcccagcactgagcatcaatgagctgagcaatttggcaaagggagagaaggctaatgtgctaattgggcaaggagacgtggtgttggtgatgaaacggaaacgggactctagcatacttactgacagccagacagcgaccaaaagaattcggatggccatcaaa
EPI2056410 atggagagaataaaagaactgagagatctaatgtcacagtctcgcactcgcgagatactaaccaaaaccactgttgaccacatggccataatcaagaagtacacatcaggaagacaagaaaagaaccctgcactcagaatgaaatggatgatggcaatgaaatatccaatcacagcagacaagcgaataatggaaatgatccctgaaaggaatgaacaaggacaaaccctctggagcaagacaaatgatgccggatcagatcgagtgatggtatcacccctggctgtgacatggtggaataggagtggaccaacaacaagtacagttcactatccaaaggtatacaaaacttattttgaaaaagttgaaaggttgaaacacgggacctttggccctgtacacttcagaaaccaagttaagataagacggagggtcgacataaacccgggccatgctgacctcagcgccaaagaggcgcaggacgtaatcatggaagttgtctttccaaatgaagtgggagcgagaatactgacgtcggagtcacagttgacaataacaaaggaaaagaaagaagaactccaggactgcaaaatcgcccctctgatggttgcatacatgctagaaagagagctggtccgcaagacaaggttcctcccagtggctggtggaacaagcagtgtctacattgaggtgctgcatttgacccagggaacatgctgggagcagatgtatactccaggaggagaagtgagaaacgatgatgtagaccagagcttaatcattgctgcccggaatatagtaagaagagcaacagtgtcagcagacccattagcatctctattggagatgtgccacagcacacaaattggaggaataaggatggtagacattcttcggcaaaatccaacggaggaacaagccgtggacatatgcaaggcagcaatgggcttgaggattagctcatcgttcagctttggtggattcacttttaaaagaacaagtggatcgtcaatcaaaagggaagaagaggtgcttacgggcaaccttcaaacattgaaaataagagtacatgaggggtatgaagagttcactatggttggaagaagagcaacggccatcctcaggaaagcaaccagaaggctgatccagctaatagtaagtggaagggacgaacagtcaattgctgaagcaataatcgtggccatggtattctcacaagaggactgcatgataaaggcagttcgaggtgatctgaactttgtcaatagagcgaatcagcggctgaatccaatgcatcagctcttgagacacttccaaaaggatgcaaaagtgcttttccaaaattggggaattgagcccattgacaatgtgatgggaatgatcgggatgttgcctgacatgactccaagtactgagatgtcactgaggggaataagagtcagtaagatgggagtagatgaatactccagtacagagcgggtagtagtaagcatcgatcgatttttaagagttcgagaccaacgggggagcgtactactgtcacccgaagaagtcagcgagacacaaggaacagagaaattgacaatcacttattcgtcatcaatgatgtgggagatcaatggtcctgagtcggtgttggtcaatacttatcagtggataatcagaaactgggaaacagtaaaaattcaatggtcacaagatcccacaatgttgtataataagatggagttcgagccattccagtctctggtccctaaggcagccaggggtcaatacagtgggttcgtgaggacactatttcagcaaatgcgagatgtgcttggaacatttgacactgttcagataataaaacttctcccctttgctgctgccccaccggaacaaagtaggatgcaattctcctctctgactgtgaatgtgagaggatcaggaatgagaatactggtaagaggcaattctccagtgttcaattacaacaaggccaccaagaggctcacaattctcgggaaagatgcaggtgcattgaccgaagacccagatgaaggcacagctggagtggagtctgctgttttaagaggattcctcattttgggcaaagaagacaagagatatggcccagcactgagcatcaatgagctgagcaatttggcaaagggagagaaggctaatgtgctaattgggcaaggagacgtggtgttggtgatgaaacggaaacgggactctagcatacttactgacagccagacagcgaccaaaagaattcggatggccatcaaa
EPI2056418 atggagagaataaaagaactaagagatctaatgtcacagtctcgcactcgcgagatactcaccaaaaccactgtggaccacatggccataatcaaaaaatacacatcggggaggcaagagaagaaccccgcactcaggatgaaatggatgatggcaatgaaatatccaatcacagcagacaagagaataatggaaatgattcctgaaagaaatgaacaaggacaaaccctctggagcaaaacgaacgatgctgggtcagaccgagtgatggtatcacctctggctgtgacatggtggaataggaatggaccaacaacaggtacggtccactacccaaaggtatacaaaacttatttcgaaaaagttgaaaggttgaaacacgggacctttggccctgtccatttcagaaatcaagttaagataagacggagggtcgacataaacccaggtcatgcagacctcagtgccaaagaggcgcaggatgtaatcatggaagttgtcttcccaaatgaagtgggagcgagaatactaacatcggagtcacaactgacgataacaaaggagaagaaggaagaactccaggactgcaaaatcgcccctctgatggtcgcatacatgctagaaagagagttagtccgcaagacgaggttcctcccagtggctggtggaacaagcagtgtctatattgaggtgctgcatttaacccaagggacatgctgggagcagatgtacactccaggaggagaagtgagaaatgatgatgtagaccaaagtttgattatcgctgccaggaacatagtaagaagagcaacagtatcagcagacccactagcatctctactggagatgtgccacagcacacagattgggggaattaggatggtcgacatccttcggcaaaatccaacagaggaacaagccgtggacatatgcaaggcagcaatgggcttgaggattagctcatctttcagttttggtggattcacttttaaaagaacaagtggatcatcagtcaaaagagaagaagaagtgcttacgggcaacctccaaacattgaaaataagagtacatgaggggtatgaagagttcacaatggttggaagaagagcaacggctattctcaggaaggcaaccagaaggttgatccagctaatagtaagtgggagagacgagcagtcaattgctgaagcaataattgttgccatggtattctcacaagaagactgcatgatcaaggcagttcgaggtgatctgaattttgtcaatagggcaaaccagcggctgaatccaatgcatcaactcttgagacacttccaaaaggatgctaaagtgcttttccaaaactggggaattgaaaccattgacaatgtgatggggatgatcgggatattgcccgatatgaccccaagcactgaggtgtcactgagggggataagagtcagtaaaatgggggtagatgagtactccagcacagagagggtggtggtgagcatcgaccgatttttaagagttagggaccaacgagggaacgtactattgtcacctgaagaagtcagcgagacacaaggaacagagaaattgacaatcacttattcgtcatcaatgatgtgggagatcaatggacctgagtcggtgttggtcaacacttatcagtggatcatcagaaactgggaaactgtgaaaattcaatggtcacaggatcccacaatgttatataataagatggaattcgagccattccagtctctggtacctaaagcagccagaggtcaatacagtggattcgtgaggacactattccagcagatgcgagatgtgctcggaacatttgacactgttcaaataataaaactcctcccctttgctgctgccccaccagaacaaagtagaatgcaattctcctccctgactgtaaatgtgagaggatcaggaatgagaatactggtaagaggcaattccccagtgttcaattacaacaaggctaacaagaggctcacagttctcgggaaagatgcaggtgcattgaccgaagatccagatgaaggcacagccggagtagagtctgctgttttacgaggattcctcattttgggcaaagaagacaagagatatggcccagcattgagcatcaatgagctgagcaatcttgcaaagggagagaaggctaatgtgttaattgggcaaggagacgtggtgttggtaatgaaacggaaacgggactctagcatacttactgacagccagacagcgaccaaaaggattcggatggccatcaaa
EPI2131354 atggagagaataagagaactaagagatctaatgtcacagtctcgcactcgcgagatactcaccaaaactactgtggaccacatggccataatcaaaaaatacacatcgggaaggcaagagaagaaccccgcgctcaggatgaaatggatgatggcaatgaaatatccaatcacagcagacaagagaataatggaaatgattcctgaaagaaatgaacaaggacaaaccctttggagcaaaacgaacgatgccgggtctgaccgagtgatggtatcacctctggccgtgacatggtggaataggaacggaccaacaacaagtacggtccactacccaaaggtatacaaaacgtatttcgaaaaagttgaaagattgaaacatgggacctttggtcctgttcacttcagaaatcaaattaagataagacggagagtcgacataaacccaggccatgcagacctcagtgccaaagaggcgcaggatgtaatcatggaagttgtcttcccaaatgaagtgggagcgagaatactaacatcggagtcacaactgacgataacaaaggagaagaaggaagaactccaggactgcaaaattgcacctttgatggtcgcatacatgctagaaagagagttagtccgcaagacgaggttcctcccagtggctggtggaacaagcagtgtctatattgaggtgctgcatttaacccaggggacatgctgggagcagatgtacactccaggaggagaagtgagaaatgatgatgtagaccagagtttgattatcgccgccaggaacatagtaagaagagcaacagtatcagcagatccactagcatctctattggagatgtgccacagcacacagattgggggaataaggatggtcgacattcttcgacaaaatccaacagaggaacaagccgtggatatatgcaaggcagcaatgggcttgaggattagctcatctttcagctttggtggattcactttcaaaagaacaagtggatcatcagtcaaaagagaagaagaagtgcttacgggcaaccttcaaacactgaaaataagagtacatgaggggtatgaagagttcacgatggttggaagaagagcaacggctattctcaggaaggcaaccagaaggttgatccagctaatagtaagtggaagagacgagcagtcaattgctgaagcaataattgtggccatggtattctcacaggaagactgcatgatcaaggcagttcgaggtgatctgaattttgtcaatagggcgaaccagcggctgaatccaatgcatcaactcttgagacacttccaaaaggatgctaaagtgcttttccaaaactggggaattgaatccattgacaacgtgatggggatgattgggatattgcccgacatgaccccaagcactgagatgtcactgaggggaataagagtcagcaagatgggagtagatgaatactccagtacagagagggtggtggtgagcatcgaccgatttttaagagtccgggaccaacgagggaacgtactattgtcaccagaagaagtcagcgagacacaaggaacagagaaattgacaatcacttattcatcatcaatgatgtgggagattaatggacccgaatcggtgttggtcaacacttatcagtggatcatcaggaactgggaaactgtgaaaattcaatggtcacaggatcccacaatgttatataataagatggaattcgagccattccagtctctgatacctaaagcagccagaggtcaatacagtggattcgtgaggacactattccagcagatgcgagatgtgctcggaacatttgacactgtccaaataataaaactcctcccctttgctgctgccccaccagaacaaagtagaatgcaattctcctccctgactgtaaatgtgagaggatcaggaatgagaatactggttagaggcaattccccagtgttcaattacaacaaggccaccaagaggctcacagttctcgggaaagatgcaggtgcattgaccgaagatccagatgaaggcacagctggagtagagtctgctgttctaagaggattcctcattttgggcaaagaagacaagagatatggcccagcattgagcatcaatgagctgagcaatcttgcaaagggagagaaggctaatgtgctaattgggcaaggagacgtggtgttggtaatgaaacggaaacgggactctagcatacttactgacagccagacagcgaccaaaaggattcggatggccatcaaa
EPI2131375 atggagagaataaaagaactaagagatctaatgtcacagtctcgcactcgcgagatactcaccaaaactactgtggaccacatggccataatcaaaaaatacacatcgggaaggcaagagaagaaccccgcgctcaggatgaaatggatgatggcaatgaaatatccaatcacagcagacaagagaataatggaaatgattcctgaaagaaatgaacaaggacaaaccctttggagcaaaacgaacgatgccgggtctgaccgagtgatggtatcacctctggccgtgacatggtggaataggaacggaccaacaacaagtacggtccactacccaaaggtatacaaaacgtatttcgaaaaagttgaaagattgaaacatgggacctttggtcctgttcacttcagaaatcaagttaagataagacggagagtcgacataaacccaggccatgcagacctcagtgccaaagaggcgcaggatgtaatcatggaagttgtcttcccaaatgaagtgggagcgagaatactaacatcggagtcacaactgacgataacaaaggagaagaaggaagaactccaggactgcaaaattgcacctttgatggtcgcatacatgctagaaagagagttagtccgcaagacgaggttcctcccagtggctggtggaacaagcagtgtctatattgaggtgctgcatttaacccaggggacatgctgggagcagatgtacactccaggaggagaagtgagaaatgatgatgtagaccagagtttgattatcgccgccaggaacatagtaagaagagcaacagtatcagcagacccactagcatctctattggagatgtgccacagcacacagattgggggaataaggatggtcgacatccttcgacaaaatccaacagaggaacaagccgtggacatatgcaaggcagcaatgggcttgaggattagctcatctttcagctttggtggattcactttcaaaagaacaagtggatcatcagtcaaaagagaagaagaagtgcttacgggcaaccttcaaacactgaaaataagagtacatgaggggtatgaagagttcacgatggttggaagaagagcaacggctattctcaggaaggcaaccagaaggttgatccagctaatagtaagtggaagggacgagcagtcaattgctgaagcaataattgtggccatggtattctcacaggaagactgcatgatcaaggcagttcgaggtgatctgaattttgtcaatagggcgaaccagcggctgaatccaatgcatcaactcttgagacacttccaaaaggatgctaaagtgcttttccaaaactggggaattgaatccattgacaacgtgatggggatgattgggatattgcccgacatgaccccaagcactgagatgtcactgaggggaataagagtcagcaagatgggagtagatgaatactccagtacagagagggtggtggtgagcatcgaccgatttttaagagtccgggaccaacgagggaacgtactattgtcaccagaagaagtcagcgagacacaaggaacagagaaattgacaatcacttattcatcatcaatgatgtgggagattaatggacccgaatcggtgttggtcaacacttatcagtggatcatcaggaactgggaaactgtgaaaattcaatggtcacaggatcccacaatgttatataataagatggaattcgagccattccagtctctgatacctaaagcagccagaggtcaatacagtggattcgtgaggacactattccagcagatgcgagatgtgctcggaacatttgacactgtccaaataataaaactcctcccctttgctgctgccccaccagaacaaagtagaatgcaattctcctccctgactgtaaatgtgagaggatcaggaatgagaatactggttagaggcaattccccagtgttcaattacaacaaggccaccaagaggctcacagttctcgggaaagatgcaggtgcattgaccgaagatccagatgaaggcacagctggagtagagtctgctgttctaagaggattcctcattttgggcaaagaagacaagagatatggcccagcattgagcatcaatgagctgagcaatcttgcaaagggagagaaggctaatgtgctaattgggcaaggagacgtggtgttggtaatgaaacggaaacgggactctagcatacttactgacagccagacagcgaccaaaaggattcggatggccatcaaa
EPI2176423 atggagagaataaaagaactaagagatctaatgtcacagtctcgcactcgcgagatactcaccaaaaccactgtggaccacatggccataatcaaaaaatacacatcggggaggcaagagaagaaccccgcactcaggatgaaatggatgatggcaatgaaatatccaatcacagcagacaagagaataatggaaatgattcctgaaagaaatgaacaaggacaaaccctctggagcaaaacgaacgatgctgggtcagaccgagtgatggtatcacctctggctgtgacatggtggaataggaatggaccaacaacaagtacggtccactacccaaaggtatacaaaacttatttcgaaaaagttgaaaggttgaaacacgggacctttggccctgtccatttcagaaatcaagttaagataagacggagggtcgacataaacccaggtcatgcagacctcagtgccaaagaggcgcaggatgtaatcatggaagttgtcttcccaaatgaagtgggagcgagaatactaacatcggagtcacaactgacgataacaaaggagaagaaggaagaactccaggactgcaaaatcgcccctctgatggtcgcatacatgctagaaagagagttagtccgcaagacgaggttcctcccagtggctggtggaacaagcagtgtctatattgaggtgctgcatttaacccaagggacatgctgggagcagatgtacactccaggaggggaagtgagaaatgatgatgtagaccaaagtttgattatcgctgccaggaacatagtaagaagagcaacagtatcagcagacccactagcatctctactggagatgtgccacagcacacagattgggggaattaggatggtcgacatccttcggcaaaatccaacagaggaacaagccgtggacatatgcaaggcagcaatgggcttgaggattagctcatctttcagttttggtggattcacttttaaaagaacaagtggatcatcagtcaaaagagaagaagaagtgcttacgggcaacctccaaacattgaaaataagagtacatgaggggtatgaagagttcacaatggttggaagaagagcaacggctattctcaggaaggcaaccagaaggttgatccagctaatagtaagtgggagagacgagcagtcaattgctgaagcaataattgttgccatggtattctcacaagaagactgcatgatcaaggcagttcgaggtgatctgaattttgtcaatagggcaaaccagcggctgaatccaatgcatcaactcttgagacacttccaaaaggatgctaaagtgcttttccaaaactggggaattgaaaccattgacaatgtgatggggatgatcgggatattgcccgatatgaccccaagcactgaggtgtcactgagggggataagagtcagtaaaatgggggtagatgagtactccagcacagagagggtggtggtgagcatcgaccgatttttaagagttagggaccaacgagggaacgtactattgtcacctgaagaagtcagcgagacacaaggaacagagaaattgacaatcacttattcgtcatcaatgatgtgggagatcaatggacctgagtcggtgttggtcaacacttatcagtggatcatcagaaactgggaaactgtgaaaattcaatggtcacaggatcccacaatgttatataataagatggaattcgagccattccagtctctggtacctaaagcagccagaggtcaatacagtggattcgtgaggacactattccagcagatgcgagatgtgctcggaacatttgacaccgttcaaataataaaactcctcccctttgctgctgccccaccagaacaaagtagaatgcaattctcctccctgactgtaaatgtgagaggatcaggaatgagaatactggtaagaggcaattccccagtgttcaattacaacaaggccaacaagaggctcacagttctcgggaaagatgcaggtgcattgaccgaagatccagatgaaggcacagccggagtagagtctgctgttttacgaggattcctcattttgggcaaagaagacaagagatatggcccagcattgagcatcaatgagctgagcaatcttgcaaagggagagaaggctaatgtgttaattgggcaaggagacgtggtgttggtaatgaaacggaaacgggactctagcatacttactgacagccagacagcgaccaaaaggattcggatggccatcaaa
EPI2176431 atggagagaataagagaactaagagatctaatgtcacagtctcgcactcgcgagatactcaccaaaactactgtggaccacatggccataatcaaaaaatacacatcgggaaggcaagagaagaaccccgcgctcaggatgaaatggatgatggcaatgaaatatccaatcacagcagacaagagaataatggaaatgattcctgaaagaaatgaacaaggacaaaccctttggagcaaaacgaacgatgccgggtctgaccgagtgatggtatcacctctggccgtgacatggtggaataggaacggaccaacaacaagtacggtccactacccaaaggtatacaaaacgtatttcgaaaaagttgaaagattgaaacatgggacctttggtcctgttcacttcagaaatcaagttaagataagacggagagtcgacataaacccaggccatgcagacctcagtgccaaagaggcgcaggatgtaatcatggaagttgtcttcccaaatgaagtgggagcgagaatactaacatcggagtcacaactgacgataacaaaggagaagaaggaagaactccaggactgcaaaatttcacctttgatggtcgcatacatgctagaaagagagttagtccgcaagacgaggttcctcccagtggctggtggaacaagcagtgtctatattgaggtgctgcatttaacccaggggacatgctgggagcagatgtacactccaggaggagaagtgagaaatgatgatgtagaccagagtttgattatcgccgccaggaacatagtaagaagagcaacagtatcagcagatccactagcatctctattggagatgtgccacagcacacagattgggggaataaggatggtcgacattcttcgacaaaatccaacagaggaacaagccgtggacatatgcaaggcagcaatgggcttgaggattagctcatctttcagctttggtggattcactttcaaaagaacaagtggatcatcagtcaaaagagaagaagaagtgcttacgggcaaccttcaaacactgaaaataagagtacatgaggggtatgaagagttcacgatggttggaagaagagcaacggctattctcaggaaggcaaccagaaggttgatccagctaatagtaagtggaagagacgagcagtcaattgctgaagcaataattgtggccatggtattctcacaggaagactgcatgatcaaggcagttcgaggtgatctgaattttgtcaatagggcgaaccagcggctgaatccaatgcatcaactcttgagacacttccaaaaggatgctaaagtgcttttccaaaactggggaattgaatccattgacaacgtgatggggatgattgggatattgcccgacatgaccccaagcactgagatgtcactgaggggaataagagtcagcaagatgggagtagatgaatactccagtacagagagggtggtggtgagcatcgaccgatttttaagagtccgggaccaacgagggaacgtactattgtcaccagaagaagtcagcgagacacaaggaacagagaaattgacaatcacttattcatcatcaatgatgtgggagattaatggacccgaatcggtgttggtcaacacttatcagtggatcatcaggaactgggaaactgtgaaaattcaatggtcacaggatcccacaatgttatataataagatggaattcgagccattccagtctctgatacctaaagcagccagaggtcaatacagtggattcgtgaggacactattccagcagatgcgagatgtgctcggaacatttgacactgtccaaataataaaactcctcccctttgctgctgccccaccagaacaaagtagaatgcaattctcctccctgactgtaaatgtgagaggatcaggaatgagaatactggttagaggcaattccccagtgttcaattacaacaaggccaccaagaggctcacagttctcgggaaagatgcaggtgcattgaccgaagatccagatgaaggcacagctggagtagagtctgctgttctaagaggattcctcattttgggcaaagaagacaagagatatggcccagcattgagcatcaatgagctgagcaatcttgcaaagggagagaaggctaatgtgctaattgggcaaggagacgtggtgttggtaatgaaacggaaacgggactctagcatacttactgacagccagacagcgaccaaaaggattcggatggccatcaaa
EPI2176446 atggagagaataagagaactaagagatctaatgtcacagtctcgcactcgcgagatactcaccaaaactactgtggaccacatggccataatcaaaaaatacacatcgggaaggcaagagaagaaccccgcgctcaggatgaaatggatgatggcaatgaaatatccaatcacagcagacaagagaataatggaaatgattcctgaaagaaatgaacaaggacaaaccctttggagcaaaacgaacgatgccgggtctgaccgagtgatggtatcacctctggccgtgacatggtggaataggaacggaccaacaacaagtacggtccactacccaaaggtatacaaaacgtatttcgaaaaagttgaaagattgaaacatgggacctttggtcctgttcacttcagaaatcaagttaagataagacggagagtcgacataaacccaggccatgcagacctcagtgccaaagaggcgcaggatgtaatcatggaagttgtcttcccaaatgaagtgggagcgagaatactaacatcggagtcacaactgacgataacaaaggagaagaaggaagaactccaggactgcaaaattgcacctttgatggtcgcatacatgctagaaagagagttagtccgcaagacgaggttcctcccagtggctggtggaacaagcagtgtctatattgaggtgctgcatttaacccaggggacatgctgggagcagatgtacactccaggaggagaagtgagaaatgatgatgtagaccagagtttgattatcgccgccaggaacatagtaagaagagcaacagtatcagcagatccactagcatctctattggagatgtgccacagcacacagattgggggaataaggatggtcgacattcttcgacaaaatccaacagaggaacaagccgtggacatatgcaaggcagcaatgggcttgaggattagctcatctttcagctttggtggattcactttcaaaagaacaagtggatcatcagtcaaaagagaagaagaagtgcttacgggcaaccttcaaacactgaaaataagagtacatgaggggtatgaagagttcacgatggttggaagaagagcaacggctattctcaggaaggcaaccagaaggttgatccagctaatagtaagtggaagagacgagcagtcaattgctgaagcaataattgtggccatggtattctcacaggaagactgcatgatcaaggcagttcgaggtgatttgaattttgtcaatagggcgaaccagcggctgaatccaatgcatcaactcttgagacacttccaaaaggatgctaaagtgcttttccaaaactggggaattgaatccattgacaacgtgatggggatgattgggatattgcccgacatgaccccaagcactgagatgtcactgaggggaataagagtcagcaagatgggagtagatgaatactccagtacagagagggtggtggtgagcatcgaccgatttttaagagtccgggaccaacgagggaacgtactattgtcaccagaagaagtcagcgagacacaaggaacagagaaattgacaatcacttattcatcatcaatgatgtgggagattaatggacccgaatcggtgttggtcaacacttatcagtggatcatcaggaactgggaaactgtgaaaattcaatggtcacaggatcccacaatgttatataataagatggaattcgagccattccagtctctgatacctaaagcagccagaggtcaatacagtggattcgtgaggacactattccagcagatgcgagatgtgctcggaacatttgacactgtccaaataataaaactcctcccctttgctgctgccccaccagaacaaagtagaatgcaattctcctccctgactgtaaatgtgagaggatcaggaatgagaatactggttagaggcaattccccagtgttcaattacaacaaggccaccaagaggctcacagttctcgggaaagatgcaggtgcattgaccgaagatccagatgaaggcacagctggagtagagtctgctgttctaagaggattcctcattttgggcaaagaagacaagagatatggcccagcattgagcatcaatgagctgagcaatcttgcaaagggagagaaggctaatgtgctaattgggcaaggagacgtggtgttggtaatgaaacggaaacgggactctagcatacttactgacagccagacagcgaccaaaaggattcggatggccatcaaa
EPI2176489 atggagagaataagagaactaagagatctaatgtcacagtctcgcactcgcgagatactcaccaaaactactgtggaccacatggccataatcaaaaaatacacatcgggaaggcaagagaagaaccccgcgctcaggatgaaatggatgatggcaatgaaatatccaatcacagcagacaagagaataatggaaatgattcctgaaagaaatgaacaaggacaaaccctttggagcaaaacgaacgatgccgggtctgaccgagtgatggtatcacctctggccgtgacatggtggaataggaacggaccaacaacaagtacggtccactacccaaaggtatacaaaacgtatttcgaaaaagttgaaagattgaaacatgggacctttggtcctgttcacttcagaaatcaagttaagataagacggagagtcgacataaacccaggccatgcagacctcagtgccaaagaggcgcaggatgtaatcatggaagttgtcttcccaaatgaagtgggagcgagaatactaacatcggagtcacaactggcgataacaaaggagaagaaggaagaactccaggactgcaaaattgcacctttgatggtcgcatacatgctagaaagagagttagtccgcaagacgaggttcctcccagtggctggtggaacaagcagtgtctatattgaggtgctgcatttaacccaggggacatgctgggagcagatgtacactccaggaggagaagtgagaaatgatgatgtagaccagagtttgattatcgccgccaggaacatagtaagaagagcaacagtatcagcagatccactagcatctctattggagatgtgccacagcacacagattgggggaataaggatggtcgacattcttcgacaaaatccaacagaggaacaagccgtggatatatgcaaggcagcaatgggcttgaggattagctcatctttcagctttggtggattcactttcaaaagaacaagtggatcatcagtcaaaagagaagaagaagtgcttacgggcaaccttcaaacactgaaaataagagtacatgaggggtatgaagagttcacgatggttggaagaagagcaacggctattctcaggaaggcaaccagaaggttgatccagctaatagtaagtggaagagacgagcagtcaattgctgaagcaatgattgtggccattgtattctcacaggaagactgcatgatcaaggcagttcgaggtgatctgaattttgtcaatagggcgaaccagcggctgaatccaatgcatcaactcttgagacacttccaaaaggatgctaaagtgcttttccaaaactggggaattgaatccattgacaacgtgatggggatgattgggatattgcccgacatgaccccaagcactgagatgtcactgaggggaataagagtcagcaagatgggagtagatgaatactccagtacagagagggtggtggtgagcatcgaccgatttttaagagtccgggaccaacgagggaacgtactattgtcaccagaagaagtcagcgagacacaaggaacagagaaattgacaatcacttattcatcatcaatgatgtgggagattaatggacccgaatcggtgttggtcaacacttatcagtggatcatcaggaactgggaaactgtgaaaattcaatggtcacaggatcccacaatgttatataataagatggaattcgagccattccagtctctgatacctaaagcagccagaggtcaatacagtggattcgtgaggacactattccagcagatgcgagatgtgctcggaacatttgacactgtccaaataataaaactcctcccctttgctgctgccccaccagaacaaagtagaatgcaattctcctccctgactgtaaatgtgagaggatcaggaatgagaatactggttagaggcaattccccagtgttcaattacaacaaggccaccaagaggctcacagttctcgggaaagatgcaggtgcattgaccgaagatccagatgaaggcacagctggagtagagtctgctgttctaagaggattcctcattttgggcaaagaagacaagagatatggcccagcattgagcatcaatgagctgagcaatcttgcaaagggagagaaggctaatgtgctaattgggcaaggagacgtggtgttggtaatgaaacggaaacgggactctagcatacttactgacagccagacagcgaccaaaaggattcggatggccatcaaa
EPI2176505 atggagagaataagagaactaagagatctaatgtcacagtctcgcactcgcgagatactcaccaaaactactgtggaccacatggccataatcaaaaaatacacatcgggaaggcaagagaagaaccccgcgctcaggatgaaatggatgatggcaatgaaatatccaatcacagcagacaagagaataatggaaatgattcctgaaagaaatgaacaaggacaaaccctttggagcaaaacgaacgatgccgggtctgaccgagtgatggtatcacctctggccgtgacatggtggaataggaacggaccaacaacaagtacggtccactacccaaaggtatacaaaacgtatttcgaaaaagttgaaagattgaaacatgggacctttggtcctgttcacttcagaaatcaagttaagataagacggagagtcgacataaacccaggccatgcagacctcagtgccaaagaggcgcaggatgtaatcatggaagttgtcttcccaaatgaagtgggagcgagaatactaacatcggagtcacaactgacgataacaaaggagaagaaggaagaactccaggactgcaaaattgcacctttgatggtcgcatacatgctagaaagagagttagtccgcaagacgaggttcctcccagtggctggtggaacaagcagtgtctatattgaggtgctgcatttaacccaggggacatgctgggagcagatgtacactccaggaggagaagtgagaaatgatgatgtagaccagagtttgattatcgccgccaggaacatagtaagaagagcaacagtatcagcagatccactagcatctctattggagatgtgccacagcacacagattgggggaataaggatggtcgacattcttcgacaaaatccaacagaggaacaagccgtggatatatgcaaggcagcaatgggcttgaggattagctcatctttcagctttggtggattcactttcaaaagaacaagtggatcatcagtcaaaagagaagaagaagtgcttacgggcaaccttcaaacactgaaaataagagtacatgaggggtatgaagagttcacgatggttggaagaagagcaacggctattctcaggaaggcaaccagaaggttgatccagctaatagtaagtggaagagacgagcagtcaattgctgaagcaataattgtggccatggtattctcacaggaagactgcatgatcaaggcagttcgaggtgatctgaattttgtcaatagggcgaaccagcggctgaatccaatgcatcaactcttgagacacttccaaaaggatgctaaagtgcttttccaaaactggggaattgaatccattgacaacgtgatggggatgattgggatattgcccgacatgaccccaagcactgagatgtcactgaggggaataagagtcagcaagatgggagtagatgaatactccagtacagagagggtggtggtgagcatcgaccgatttttaagagtccgggaccaacgagggaatgtactattgtcaccagaagaagtcagcgagacacaaggaacagagaaattgacaatcacttattcatcatcaatgatgtgggagattaatggacccgaatcggtgttggtcaacacttatcagtggatcatcaggaactgggaaactgtgaaaattcaatggtcacaggatcccacaatgttatataataagatggaattcgagccattccagtctctgatacctaaagcagccagaggtcaatacagtggattcgtgaggacactattccagcagatgcgagatgtgctcggaacatttgacactgtccaaataataaaactcctcccctttgctgctgccccaccagaacaaagtagaatgcaattctcctccctgactgtaaatgtgagaggatcaggaatgagaatactggttagaggcaattccccagtgttcaattacaacaaggccaccaagaggctcacagttctcgggaaagatgcaggtgcattgaccgaagatccagatgaaggcacagctggagtagagtctgctgttctaagaggattcctcattttgggcaaagaagacaagagatatggcccagcattgagcatcaatgagctgagcaatcttgcaaagggagagaaggctaatgtgctaattgggcaaggagacgtggtgttggtaatgaaacggaaacgggactctagcatacttactgacagccagacagcgaccaaaaggattcggatggccatcaaa
EPI2176513 atggagagaataaaagaactaagagatctaatgtcacagtctcgcactcgcgagatactcaccaaaaccactgtggaccacatggccataatcaaaaaatacacatcggggaggcaagagaagaaccccgcactcaggatgaaatggatgatggcaatgaaatatccaatcacagcagacaagagaataatggaaatgattcctgaaagaaatgaacaaggacaaaccctctggagcaaaacgaacgatgctgggtcagaccgagtgatggtatcacctctggctgtgacatggtggaataggaatggaccaacaacaagtacggtccactacccaaaggtatacaaaacttatttcgaaaaagttgaaaggttgaaacacgggacctttggccctgtccatttcagaaatcaagttaagataagacggagggtcgacataaacccaggtcatgcagacctcagtgccaaagaggcgcaggatgtaatcatggaagttgtcttcccaaatgaagtgggagcgagaatactaacatcggagtcacaactgacgataacaaaggagaagaaggaagaactccaggactgcaaaatcgcccctctgatggtcgcatacatgctagaaagagagttagtccgcaagacgaggttcctcccagtggctggtggaacaagcagtgtctatattgaggtgctgcatttaacccaagggacatgctgggagcagatgtacactccaggaggagaagtgagaaatgatgatgtagaccaaagtttgattatcgctgccaggaacatagtaagaagagcaacagtatcagcagacccactagcatctctactggagatgtgccacagcacacagattgggggaattaggatggtcgacatccttcggcaaaatccaacagaggaacaagccgtggacatatgcaaggcagcaatgggcttgaggattagctcatctttcagttttggtggattcacttttaaaagaacaagtggatcatcagtcaaaagagaagaagaagtgcttacgggcaacctccaaacattgaaaataagagtacatgaggggtatgaagagttcacaatggttggaagaagagcaacggctattctcaggaaggcaaccagaaggttgatccagctaatagtaagtgggagagacgagcagtcaattgctgaagcaataattgttgccatggtattctcacaagaagactgcatgatcaaggcagttcgaggtgatctgaattttgtcaatagggcaaaccagcggctgaatccaatgcatcaactcttgagacacttccaaaaggatgctaaagtgcttttccaaaactggggaattgaaaccattgacaatgtgatggggatgatcgggatattgcccgatatgaccccaagcactgaggtgtcactgagggggataagagtcagtaaaatgggggtagatgagtactccagcacagagagggtggtggtgagcatcgaccgatttttaagagttagggaccaacgagggaacgtactattgtcacctgaagaagtcagcgagacacaaggaacagagaaattgacaatcacttattcgtcatcaatgatgtgggagatcaatggacctgagtcggtgttggtcaacacttatcagtggatcatcagaaactgggaaactgtgaaaattcaatggtcacaggatcccacaatgttatataataagatggaattcgagccattccagtctctggtacctaaagcagccagaggtcaatacagtggattcgtgaggacactattccagcagatgcgagatgtgctcggaacatttgacaccattcaaataataaaactcctcccctttgctgctgccccaccagaacaaagtagaatgcaattctcctccctgactgtaaatgtgagaggatcaggaatgagaatactggtaagaggcaattccccagtgttcaattacaacaaggccaacaagaggctcacagttctcgggaaagatgcaggtgcattgaccgaagatccagatgaaggcacagccggagtagagtctgctgttttacgaggattcctcattttgggcaaagaagacaagagatatggcccagcattgagcatcaatgagctgagcaatcttgcaaagggagagaaggctaatgtgttaattgggcaaggagacgtggtgttggtaatgaaacggaaacgggactctagcatacttactgacagccagacagcgaccaaaaggattcggatggccatcaaa
EPI2176520 atggagagaataaaagagctaagagatctaatgtcacagtctcgcactcgcgagatactgacaaaaaccactgtggaccatatggccataatcaaaaaatatacatcaggaagacaggagaagaaccctgcacttaggatgaagtggatgatggcaatgaaatatccgattacagcagacaagaggataatggagatgatccctgaaagaaatgagcaaggtcagactctttggagcaaaacaaatgatgctggatcagacagagtgatggtgtcacctctggctgtgacatggtggaatagaaatggaccaacaacaagtacggtccactacccaaaggtatacaaaacgtatttcgaaaaagttgaaagattgaaacatgggacctttggtcctgttcacttcagaaatcaagttaagataagacggagagtcgacataaacccaggccatgcagacctcagtgccaaagaggcgcaggatgtaatcatggaagttgtcttcccaaatgaagtgggagcgagaatactaacatcggagtcacaactgacgataacaaaggagaagaaggaagaactccaggactgcaaaattgcacctttgatggtcgcatacatgctagaaagagagttagtccgcaagacgaggttcctcccagtggctggtggaacaagcagtgtctatattgaggtgctgcatttaacccaggggacatgctgggagcagatgtacactccaggaggagaagtgagaaatgatgatgtagaccagagtttgattatcgccgccaggaacatagtaagaagagcaacagtatcagcagatccactagcatctctattggagatgtgccacagcacacagattgggggaataaggatggtcgacattcttcgacaaaatccaacagaggaacaagccgtggacatatgcaaggcagcaatgggcttgaggattagctcatctttcagctttggtggattcactttcaaaagaacaagtggatcatcagtcaaaagagaagaagaagtgcttacgggcaaccttcaaacactgaaaataagagtacatgaggggtatgaagagttcacgatggttggaagaagagcaacggctattctcaggaaggcaaccagaaggttgatccagctaatagtaagtggaagagacgagcagtcaattgctgaagcaataattgtggccatggtattctcacaggaagactgcatgatcaaggcagttcgaggtgatctgaattttgtcaatagggcgaaccagcggctgaatccaatgcatcaactcttgagacacttccaaaaggatgctaaagtgcttttccaaaactggggaattgaatccattgacaacgtgatggggatgattgggatattgcccgacatgaccccaagcaatgagatgtcactgaggggaataagagtcagcaagatgggagtagatgaatactccagtacagagagggtggtggtgagcatcgaccgatttttaagagtccgggaccaacgagggaacgtactattgtcaccagaagaagtcagcgagacacaaggaacagagaaattgacaatcacttattcatcatcaatgatgtgggagattaatggacccgaatcggtgttggtcaacacttatcagtggatcatcaggaactgggaaactgtgaaaattcaatggtcacaggatcccacaatgttatataataagatggaattcgagccattccagtctctgatacctaaagcagccagaggtcaatacagtggattcgtgaggacactattccagcagatgcgagatgtgctcggaacatttgacactgtccaaataataaaactcctcccctttgctgctgccccaccagaacaaagtagaatgcaattctcctccctgactgtaaatgtgagaggatcaggaatgagaatactggttagaggcaactcccctgtgttcaactataacaaggcaaccaagaggctcacagtccttggaaaggatgctggtgcattgacagaagacccagatgaggggacagcaggagtggagtctgctgttttgagagggttcctaattttgggcaaagaagacaaaagatatggcccagcattgagcatcaatgagctgagcaatcttgcaaagggagagaaggctaatgtgctaattgggcaaggagacgtggtgttggtaatgaaacggaaacgggactctagcatacttactgacagccagacagcgaccaaaaggattcggatggccatcaaa
EPI2181650 atggagagaataaaagaactaagagatctaatgtcacagtctcgcactcgcgagatactcaccaaaaccactgtggaccacatggccataatcaaaaaatacacatcaggaagacaggagaagaaccctgcgctcaggatgaagtggatgatggcaatgaaatatccgattacagcagacaagagaataatggagatgatccctgaaagaaatgagcaaggtcagactctttggggcaaaacaaatgatgcaggatcagaccgagtgatggtatcacccctggctgtgacatggtggaacaggaacggaccaacaacaagtacagtccactacccaaaggtatataaaacttatttcgaaaaagttgaaaggttgaaacacgggaccttcggccctgtccacttcagaaaccaagttaaaataagaaggagagtcgatataaacccgggccatgctgacctcagtgccaaagaggcgcaggatgtaatcatggaagtcgtcttcccaaatgaagtgggagcaaggatattgacgtcggagtcacaactgacgataacaaaggagaaaaaggaagaactccaggactgcaaaatcgctcctctgatggttgcatacatgctagaaagagagttggttcgcaagacgaggtttctcccagttgctggtgggacaagcagtgtctacattgaggtgctgcatttgactcaggggacatgctgggagcagatgtacactccgggaggagaagtgaggaacgatgatgtagaccaaagcttgatcattgctgccaggaatatagtaagaagagcaacggtatcagcagatccattagcatctctattggagatgtgtcacagcacacaaattgggggaataaggatggtagacatccttcggcaaaatccaacagaggaacaagccgtggatatatgcaaggcagcaatgggcttgaggattagctcatctttcagctttggtggattcactttcaaaagaacaagtggatcgtcagtcaaaaaagaagaagaagtgctaacgggcaacctccaaacactgaaaataagagtacatgaggggtatgaagagttcacaatggttgggagaagagcaacagccattctcaggaaagcaaccagaaggctgatccaactaatagtaagtgggagagacgagcagtcaattgctgaagcaataattgtggccatggtattctcacaagaggactgcatgataaaagcagttcgaggtgatctgaattttgtcaatagggcgaaccagcggctgaacccaatgcatcaactcctgaggcatttccaaaaggatgcaaaggtgctgttccaaaattggggaattgaacccattgacaatgtgatgggaatgatcggaataatgcccgacatgaccccaagtactgagatgtcgctgaggggaataagagtcagtaagatgggagtagatgaatactcaagtacagagagagtagtagtaagcatcgaccggtttttaagagttcgagaccaacgggggaacgtactattatcacccgaagaggtcagtgagacacaaggaacggagaaactgacaatcacttattcgtcatcaatgatgtgggagatcaatggtcctgagtcggtgttggtcaatacttatcagtggataattagaaactgggaaactgtaaaaattcaatggtcacaggatcccacaatgttgtataataagatggaattcgagccattccagtctctggtccctaaggcagccagaggtcaatacagtgggtttgtgagaacactattccagcaaatgcgagatgtgcttggaacatttgacactgtccaaataataaaactcctcccatttgcagcagccccaccggaacaaagtaggatgcagttctcctctctgactgtgaatgtaagaggctcaggaatgaggatactggtgagaggcaattcccctgtgttcaactataacaaagcaaccaagagactcacagttcttggaaaggatgcaggtgcattgacagaagacccagatgaggggacagcaggagtagagtctgcagttctaagaggattcctcattttgggcaaagaagacaagagatatggcccagcattgagcatcaatgagctgagcaatcttgcaaagggagagaaggctaatgtgctaattgggcaaggagacgtggtgttggtaatgaaacggaaacgggactctagcatacttactgacagccagacagcgaccaaaaggattcggatggccatcaaa
EPI2181674 atggagagaataaaagaactaagagatctaatgtcacagtctcgcactcgcgagatactcaccaaaaccactgtggaccacatggccataatcaaaaaatacacatcggggaggcaagagaagaaccccgcactcaggatgaaatggatgatggcaatgaaatatccaatcacagcagacaagagaataatggaaatgattcctgaaagaaatgaacaaggacaaaccctctggagcaaaacgaacgatgctgggtcagaccgagtgatggtatcacctctggctgtgacatggtggaataggaatggaccaacaacaagtacggtccactacccaaaggtatacaaaacttatttcgaaaaagttgaaaggttgaaacacgggacctttggccctgtccatttcagaaatcaagttaagataagacggagggtcgacataaacccaggtcatgcagacctcagtgccaaagaggcgcaggatgtaatcatggaagttgtcttcccaaatgaagtgggagcgagaatactaacatcggagtcacaactgacgataacaaaggagaagaaggaagaactccaggactgcaaaatcgcccctctgatggtcgcatacatgctagaaagagagttagtccgcaagacgaggttcctcccagtggctggtggaacaagcagtgtctatattgaggtgctgcatttaacccaagggacatgctgggagcagatgtacactccaggaggagaagtgagaaatgatgatgtagaccaaagtttgattatcgctgccaggaacatagtaagaagagcaacagtatcagcagacccactagcatctctactggagatgtgccacagcacacagattgggggaattaggatggtcgacatccttcggcaaaatccaacagaggaacaagccgtggacatatgcaaggcagcaatgggcttgaggattagctcatctttcagttttggtggattcacttttaaaagaacaagtggatcatcagtcaaaagagaagaagaagtgcttacgggcaacctccaaacattgaaaataagagtacatgaggggtatgaagagttcacaatggttggaagaagagcaacggctattctcaggaaggcaaccagaaggttgatccagctaatagtaagtgggagagacgagcagtcaattgctgaagcaataattgttgccatggtattctcacaagaagactgcatgatcaaggcagttcgaggtgatctgaattttgtcaatagggcaaaccagcggctgaatccaatgcatcaactcttgagacacttccaaaaggatgctaaagtgcttttccaaaactggggaattgaaaccattgacaatgtgatggggatgatcgggatattgcccgatatgaccccaagcactgaggtgtcactgagggggataagagtcagtaaaatgggggtagatgagtactccagcacagagagggtggtggtgagcatcgaccgatttttaagagttagggaccaacgagggaacgtactattgtcacctgaagaagtcagcgagacacaaggaacagagaaattgacaatcacttattcgtcatcaatgatgtgggagatcaatggacctgagtcggtgttggtcaacacttatcagtggatcatcagaaactgggaaactgtgaaaattcaatggtcacaggatcccacaatgttatataataagatggaattcgagccattccagtctctggtacctaaagcagccagaggtcaatacagtggattcgtgaggacactattccagcagatgcgagatgtgctcggaacatttgacaccgttcaaataataaaactcctcccctttgctgctgccccaccagaacaaagtagaatgcaattctcctccctgactgtaaatgtgagaggatcaggaatgagaatactggtaagaggcaattccccagtgttcaattacaacaaggccaacaagaggctcacagttctcgggaaagatgcaggtgcattgaccgaagatccagatgaaggcacagccggagtagagtctgctgttttacgaggattcctcattttgggcaaagaagacaagagatatggcccagcattgagcatcaatgagctgagcaatcttgcaaagggagagaaggctaatgtgttaattgggcaaggagacgtggtgttggtaatgaaacggaaacgggactctagcatacttactgacagccagacagcgaccaaaaggattcggatggccatcaaa
EPI2181714 atggagagaataagagaactaagagatctaatgtcacagtctcgcactcgcgagatactcaccaaaactactgtggaccacatggccataatcaaaaaatacacatcgggaaggcaagagaagaaccccgcgctcagaatgaaatggatgatggcaatgaaatatccaatcacagcagacaagagaataatggaaatgattcctgaaagaaatgaacaaggacaaaccctttggagcaaaacgaacgatgccgggtctgaccgagtgatggtatcacctctggccgtgacatggtggaataggaacggaccaacaacaagtacggtccactacccaaaggtatacaaaacgtatttcgaaaaagttgaaagattgaaacatgggacctttggtcctgttcacttcagaaatcaagttaagataagacggagagtcgacataaacccaggccatgcagacctcagtgccaaagaggcgcaggatgtaatcatggaagttgtcttcccaaatgaagtgggagcgagaatactaacatcggagtcacaactgacgataacaaaggagaagaaggaagaactccaggactgcaaaattgcacctttgatggtcgcatacatgctagaaagagagttagtccgcaagacgaggttcctcccagtggctggtggaacaagcagtgtctatattgaggtgctgcatttaacccaggggacatgctgggagcagatgtacactccaggaggagaagtgagaaatgatgatgtagaccagagtttgattatcgccgccaggaacatagtaagaagagcaacagtatcagcagatccactagcatctctattggagatgtgccacagcacacagattgggggaataaggatggtcgacattcttcgacaaaatccaacagaggaacaagccgtggacatatgcaaggcagcaatgggcttgaggattagctcatctttcagctttggtggattcactttcaaaagaacaagtggatcatcagtcaaaagagaagaagaagtgcttacgggcaaccttcaaacactgaaaataagagtacatgaggggtatgaagagttcacgatggttggaagaagagcaacggctattctcaggaaggcaaccagaaggttgatccagctaatagtaagtggaagagacgagcagtcaattgctgaagcaataattgtggccatggtattctcacaggaagactgcatgatcaaggcagttcgaggtgatctgaattttgtcaatagggcgaaccagcggctgaatccaatgcatcaactcttgagacacttccaaaaggatgctaaagtgcttttccaaaactggggaattgaatccattgacaacgtgatggggatgattgggatattgcccgacatgaccccaagcaatgagatgtcactgaggggaataagagtcagcaagatgggagtagatgaatactccagtacagagagggtggtggtgagcatcgaccgatttttaagagtccgggaccaacgagggaacgtactattgtcaccagaagaagtcagcgagacacaaggaacagagaaattgacaatcacttattcatcatcaatgatgtgggagattaatggacccgaatcggtgttggtcaacacttatcagtggatcatcaggaactgggaaactgtgaaaattcaatggtcacaggatcccacaatgttatataataagatggaattcgagccattccagtctctgatacctaaagcagccagaggtcaatacagtggattcgtgaggacactattccagcagatgcgagatgtgctcggaacatttgacactgtccaaataataaaactcctcccctttgctgctgccccaccagaacaaagtagaatgcaattctcctccctgactgtaaatgtgagaggatcaggaatgagaatactggttagaggcaattccccagtgttcaatcacaacaaggccaccaagaggctcacagttctcgggaaagatgcaggtgcattgaccgaagatccagatgaaggcacagctggagtagagtctgctgttctaagaggattcctcattttgggcaaagaagacaagagatatggcccagcattgagcatcaatgagctgagcaatcttgcaaagggagagaaggctaatgtgctaattgggcaaggagacgtggtgttggtaatgaaacggaaacgggactctagcatacttactgacagccagacagcgaccaaaaggattcggatggccatcaaa
EPI2181852 atggagagaataaaagaactaagagatctaatgtcacagtctcgcactcgcgagatactcaccaaaaccactgtggaccacatggccataatcaaaaaatacacatcggggaggcaagagaagaaccccgcactcaggatgaaatggatgatggcaatgaaatatccaatcacagcagacaagagaataatggaaatgattcctgaaagaaatgaacaaggacaaaccctctggagcaaaacgaacgatgctgggtcagaccgagtgatggtatcacctctggctgtgacatggtggaataggaatggaccaacaacaagtacggtccactacccaaaggtatacaaaacttatttcgaaaaagttgaaaggttgaaacacgggacctttggccctgtccatttcagaaatcaagttaagataagacggagggtcgacataaacccaggtcatgcagacctcagtgccaaagaggcgcaggatgtaatcatggaagttgtcttcccaaatgaagtgggagcgagaatactaacatcggagtcacaactgacgataacaaaggagaagaaggaagaactccaggactgcaaaatcgcccctctgatggtcgcatacatgctagaaagagagttagtccgcaagacgaggttcctcccagtggctggtggaacaagcagtgtctatattgaggtgctgcatttaacccaagggacatgctgggagcagatgtacactccaggaggagaagtgagaaatgatgatgtagaccaaagtttgattatcgctgccaggaacatagtaagaagagcaacagtatcagcagacccactagcatctctactggagatgtgccacagcacacagattgggggaattaggatggtcgacatccttcggcaaaatccaacagaggaacaagccgtggacatatgcaaggcagcaatgggcttgaggattagctcatctttcagttttggtggattcacttttaaaagaacaagtggatcatcagtcaaaagagaagaagaagtgcttacgggcaacctccaaacattgaaaataagagtacatgaggggtatgaagagttcacaatggttggaagaagagcaacggctattctcaggaaggcaaccagaaggttgatccagctaatagtaagtgggagagacgagcagtcaattgctgaagcaataattgttgccatggtattctcacaagaagactgcatgatcaaggcagttcgaggtgatctgaattttgtcaatagggcaaaccagcggctgaatccaatgcatcaactcttgagacacttccaaaaggatgctaaagtgcttttccaaaactggggaattgaaaccattgacaatgtgatggggatgatcgggatattgcccgatatgaccccaagcactgaggtgtcactgagggggataagagtcagtaaaatgggggtagatgagtactccagcacagagagggtggtggtgagcatcgaccgatttttaagagttagggaccaacgagggaacgtactattgtcacctgaagaagtcagcgagacacaaggaacagagaaattgacaatcacttattcgtcatcaatgatgtgggagatcaatggacctgagtcggtgttggtcaacacttatcagtggatcatcagaaactgggaaactgtgaaaattcaatggtcacaggatcccacaatgttatataataagatggaattcgagccattccagtctctggtacctaaagcagccagaggtcaatacagtggattcgtgaggacactattccagcagatgcgagatgtgctcggaacatttgacaccgtacaaataataaaactcctcccctttgctgctgccccaccagaacaaagtagaatgcaattctcctccctgactgtaaatgtgagaggatcaggaatgagaatactggtaagaggcaattccccagtgttcaattacaacaaggccaacaagaggctcacagttctcgggaaagatgcaggtgcattgaccgaagatccagatgaaggcacagccggagtagagtctgctgttttacgaggattcctcattttgggcaaagaagacaagagatatggcccagcattgagcatcaatgagctgagcaatcttgcaaagggagagaaggctaatgtgttaattgggcaaggagacgtggtgttggtaatgaaacggaaacgggactctagcatacttactgacagccagacagcgaccaaaaggattcggatggccatcaaa
EPI2182084 atggagagaataaaagaactaagagatctaatgtcacagtctcgcactcgcgagatactgaccaaaaccactgttgaccacatggccataatcaaaaagtacacatcgggaaggcaagagaagaaccccgcactcagaatgaaatggatgatggcaatgaaatatccaattacagcagataagcgaataatggaaatgatccctgagaggaatgaacaagggcaaactctctggagcaaaacaaacgatgccggatcagaccgagtgatggtatcacccctggctgtgacatggtggaacaggaacggatcaacaacaagtacagttcactacccaaaggtatataaaacttatttcgaaaaagttgaaaggttgaaacacgggacctttggccctgtgcacttcagaaaccaagttaagataagacggagggtcgatataaacccgggccatgctgacctcagtgccaaagaggcgcaggatgtaatcatggaagtcgtcttcccaaacgaagtgggagcaaggatattgacgtcggagtcacaactgacgataacaaaggagaaaaaggaagaactccaggactgcaaaatcgctcctctgatggttgcatacatgctagaaagagagttggttcgcaagacgaggtttctcccagttgctggtgggacaagcagtgtctacattgaggtgctgcatttgactcaggggacatgctgggagcagatgtacactccgggaggagaagtgaggaacgatgatgtagaccaaagcttgatcattgctgccaggaatatagtaagaagagcaacagtatcagcagatccattagcatctctattggagatgtgtcacagcacacaaattgggggaataaggatggtagacatccttcggcaaaatccaacagaggaacaagccgtggatatatgcaaggcagcaatgggcttgaggattagctcatctttcagctttggtggattcacttttaaaagaacaagtggatcgtcagtcaaaaaagaagaagaagtgctaacaggcaaccttcaaacattgaaaataagagtacatgaggggtatgaagagttcacaatggttgggagaagagcaacggccattctcaggaaagcaaccagaaggctgatccagctaatagtaagtgggagagacgagcagtcaattgctgaagcaataattgtggccatggtattctcacaagaggactgcatgattaaagcagttagaggtgacctgaattttgtcaatagggcgaaccagcgactaaacccaatgcatcaactcttgagacatttccaaaaggatgcaaaggtgcttttccaaaattggggaattgaacccattgacaatgtgatgggaatgatcgggataatgcccgacatgaccccaagtactgagatgtcgctgaggggaataagagtcagtaagatgggagtagatgaatactcaagtacagagcgagtagtagtaagcatcgaccggtttttaagagttcgagaccaacgggggaacgtactattatcacccgaagaggtcagtgagacacaaggaacggagaaactgacaatcacttattcgtcatcaatgatgtgggagatcaatggtcctgagtcggtgttggtcaatacttatcagtggataattagaaactgggaaactgtaaaaattcaatggtcacaggatcccacaatgttgtataataagatggaattcgagccattccagtctctagtccctaaggcagccagaggtcaatacagtgggtttgtgagaacactattccagcaaatgcgagatgtgcttggaacatttgacactgttcagataataaaactcctcccctttgctgccgccccaccggaacaaagtaggatgcagttctcctccctgactgtgaatgtaagaggatcaggaatgaggataatggtaagaggcaattcaccagtgttcaattacaacaaggccaccaagaggctcacagttctcgggaaagatgcgggtgcattgaccgaagatccagatgaaggcacagctggagtggagtctgctgttttaagaggattcctcattttgggcaaagaagacaagagatatggcccagcattgagcatcaatgagctgagcaatcttgcaaagggagagaaggctaatgtgctaattgggcaaggagacgtagtgttggtgatgaaacggaaacgggactctagcatacttactgacagccagacagcgaccaaaagaattcggatggccatcaaa
EPI2182108 atggagagaataaaagaactaagagatctaatgtcacagtctcgcactcgcgagatactgaccaaaaccactgttgaccacatggccataatcaaaaagtacacatcgggaaggcaagagaagaaccccgcactcagaatgaaatggatgatggcaatgaaatatccaattacagcagataagcgaataatggaaatgatccctgagaggaatgaacaagggcaaactctctggagcaaaacaaacgatgccggatcagaccgagtgatggtatcacccctggctgtgacatggtggaacaggaacggaccaacaacaagtacagttcactacccaaaggtatataaaacttatttcgaaaaagttgaaaggttgaaacacgggacctttggccctgtgcacttcagaaaccaagttaagataagacggagggtcgatataaacccgggccatgctgacctcagtgccaaagaggcgcaggatgtaatcatggaagtcgtcttcccaaatgaagtgggagcaaggatattgacgtcggagtcacaactgacgataacaaaggagaaaaaggaagaactccaggactgcaaaatcgctcctctgatggttgcatacatgctagaaagagagttggttcgcaagacgaggtttctcccagttgctggtgggacaagcagtgtctacattgaggtgctgcatttgactcaggggacatgctgggagcagatgtacactccgggaggagaagtgaggaacgatgatgtagaccaaagcttgatcattgctgccaggaatatagtaaggagagcaacggtatcggcagatccattagcatctctattggagatgtgtcacagcacacaaattgggggaataaggatggtagacatccttcggcaaaatccaacagaggaacaagccgtggatatatgcaaggcagcaatgggcttgaggattagctcatctttcagctttggtggattcacttttaaaagaacaagtggatcgtcagtcaaaaaagaagaagaagtgctaacaggcaaccttcaaacattgaaaataagagtacatgaggggtatgaagagttcacaatggttgggagaagagcaacggccattctcaggaaagcaaccagaaggctgatccagctaatagtaagtgggagagacgagcagtcaattgctgaagcaataattgtggcaatggtattctcacaagaggactgcatgattaaagcagttagaggtgacctgaattttgtcaatagggcgaaccagcgactaaacccaatgcatcaactcttgagacatttccaaaaggatgcaaaggtgcttttccaaaattggggaattgaacccattgacaatgtgatgggaatgatcgggataatgcccgacatgaccccaagtactgagatgtcgctgaggggaataagagtcagtaagatgggagtagatgaatactcaagtacagagcgagtagtagtaagcatcgaccggtttttaagagttcgagaccaacgggggaacgtactattatcacccgaagaggtcagtgagacacaaggaacggagaaactgacaatcacttattcgtcatcaatgatgtgggagatcaatggtcctgagtcggtgttggtcaatacttatcagtggataattagaaactgggaaactgtaaaaattcaatggtcacaggatcccacaatgttgtataataagatggaattcgagccattccagtctctagtccctaaggcagccagaggtcaatacagtgggtttgtgagaacactattccagcaaatgcgagatgtgcttggaacatttgacactgttcagataataaaactcctcccctttgctgccgccccaccgaaacaaagtaggatgcagttctcctccctgactgtgaatgtaagaggatcaggaatgaggatactggtaagaggcaattcaccagtgttcaattacaacaaggccaccaagaggctcacagttctcgggaaagatgcaggtgcattgaccgaagatccagatgaaggcacagctggagtggagtctgctgttttaagaggattcctcattttgggcaaagaagacaagagatatggcccagcattgagcatcaatgagctgagcaatcttgcaaagggagagaaggctaatgtgctaattgggcaaggagacgtagtgttggtgatgaaacggaaacgggactctagcatacttactgacagccagacagcgaccaaaagaattcggatggccatcaaa
EPI2182124 atggagagaataaaagaactaagagatctaatgtcacagtctcgcactcgcgagatactgaccaaaaccactgttgaccacatggccataatcaaaaagtacacatcgggaaggcaagagaagaaccccgcactcagaatgaaatggatgatggcaatgaaatatccaattacagcagataagcgaataatggaaatgatccctgagaggaatgaacaagggcaaactctctggagcaaaacaaacgatgccggatcagaccgagtgatggtatcacccctggctgtgacatggtggaacaggaacggaccaacaacaagtacagttcactacccaaaggtatataaaacttatttcgaaaaagttgaaaggttgaaacacgggacctttggccctgtgcacttcagaaaccaagttaagataagacggagggtcgatataaacccgggccatgctgacctcagtgccaaagaggcgcaggatgtaatcatggaagtcgtcttcccaaatgaagtgggagcaaggatattgacgtcggagtcacaactgacgataacgaaggagaaaaaggaagaactccaggactgcaaaatcgctcctctgatggttgcatacatgctagaaagagagttggttcgcaagacgaggtttctcccagttgctggtgggacaagcagcgtctacattgaggtgctgcatttgactcaggggacatgctgggagcagatgtacactccgggaggagaagtgaggaacgatgatgtagaccaaagcttgatcattgctgccaggaatatagtaagaagagcaacagtatcagcagatccattagcatctctattggagatgtgtcacagcacacaaattgggggaataaggatggtagacatccttcggcaaaatccaatagaggaacaagccgtggatatatgcaaggcagcaatgggcttgaggattagctcatccttcagctttggtggattcacttttaaaagaacaagtggatcgtcagtcaaaaaagaagaagaagtgctaacaggcaaccttcaaacattgaaaataagagtacatgaggggtatgaagagttcacaatggttgggagaagagcaacggccattctcaggaaagcaaccagaaggctgatccagctaatagtaagtgggagagacgagcagtcaattgctgaagcaataattgtggccatggtattctcacaagaggactgcatgattaaagcagttagaggtgacctgaattttgtcaatagggcgaaccagcgactaaacccaatgcatcaactcttgagacatttccaaaaggatgcaaaggtgcttttccaaaattggggaattgaacccattgacaatgtgatgggaatgatcgggataatgcccgacatgaccccaagtactgagatgtcgctgaggggaataagagtcagtaagatgggagtagatgaatactcaagtacagagcgagtagtagtaagaatcgaccggtttttaagagttcgagaccaacgggggaacgtactattatcacccgaagaggtcagtgagacacaaggaacggagaaactgacaatcacttattcgtcatcaatgatgtgggagatcaatggtcctgagtcggtgttggtcaatacttatcagtggataattagaaactgggaaactgtaaaaattcaatggtcacaggatcccacaatgttgtataataagatggaattcgagccattccagtctctagtccctaaggcagccagaggtcaatacagtgggtttgtgagaacactattccagcaaatgcgagatgtgcttggaacatttgacactgttcagataataaaactcctcccctttgctgccgccccaccgaaacaaagtaggatgcagttctcctccctgactgtgaatgtaagaggatcaggaatgaggataatggtaagaggcaattcaccagtgttcaattacaacaaggccaccaagaggctcacagttctcgggaaagatgcaggtgcattgaccgaagatccagatgaaggcacagctggagtggagtctgctgttttaagaggattcctcattttgggcaaagaagacaagagatatggcccagcattgagcatcaatgagctgagcaatcttgcaaagggagagaaggctaatgtgctaattgggcaaggagacgtagtgttggtgatgaaacggaaacgggactctagcatacttactgacagccagacagcgaccaaaagaattcggatggccatcaaa
EPI2182132 atggagagaataaaagaactaagagatctaatgtcacagtctcgcactcgcgagatactgaccaaaaccactgttgaccacatggccataatcaaaaagtacacatcgggaaggcaagagaagaaccccgcactcagaatgaaatggatgatggcaatgaaatacccaattacagcagataagcgaataatggaaatgatccctgagaggaatgaacaagggcaaactctctggagcaaaacaaacgatgccggatcagaccgagtgatggtatcacccctggctgtgacatggtggaacaggaacggaccaacaacaagtacagttcactacccaaaggtatataaaacttatttcgaaaaagttgaaaggttgaaacacgggacctttggccctgtgcacttcagaaaccaagttaagataagacggagggtcgatataaacccgggccatgctgacctcagtgccaaagaggcgcaggatgtaatcatggaagtcgtcttcccaaatgaagtgggagcaaggatattgacgtcggagtcacaactgacgataacaaaggagaaaaaggaagaactccaggactgcaaaatcgctcctctgatggttgcatacatgctagaaagagagttggttcgcaagacgaggtttctcccagttgctggtgggacaagcagtgtctacattgaggtgctgcatttgactcaggggacatgctgggagcagatgtacactccgggaggagaagtgaggaacgatgatgtagaccaaagcttgatcattgctgccaggaatatagtaagaagagcaacagtatcagcagatccattagcatctctattggagatgtgtcacagcacacaaattgggggaataaggatggtagacatccttcggcaaaatccaacagaggaacaagccgtggatatatgcaaggcagcaatgggcttgaggattagctcatctttcagctttggtggattcacttttaaaagaacaagtggatcgtcagtcaaaaaagaagaagaagtgctaacaggcaaccttcaaacattgaaaataagagtacatgaggggtatgaagagttcacaatggttgggagaagagcaacggccattctcaggaaagcaaccagaaggctgatccagctaatagtaagtgggagagacgagcagtcaattgctgaagcaataattgtggccatggtattctcacaagaggactgcatgattaaagcagttagaggtgacctgaattttgtcaatagggcgaaccagcgactaaacccaatgcatcaactcttgagacatttccaaaaggatgcaaaggtgcttttccaaaattggggaattgaacccattgacaatgtgatgggaatgatcggggtaatgcccgacatgaccccaagtactgagatgtcgctgaggggaataagagtcagtaagatgggagtagatgaatactcaagtacagagcgagtagtagtaagcatcgaccggtttttaagagttcgagaccaacgggggaacgtactattatcacccgaagaggtcagtgagacacaaggaacggagaaactgacaatcacttattcgtcatcaatgatgtgggagatcaatggtcctgagtcggtgttggtcaatacttatcagtggataattagaaactgggaaactgtaaaaattcaatggtcacaggatcccacaatgttgtataataagatggaattcgagccattccagtctctagtccctaaggcagccagaggtcaatacagtgggtttgtgagaacactattccagcaaatgcgagatgtgcttggaacatttgacactgttcagataataaaactcctcccctttgctgccgccccaccggaacaaagtaggatgcagttctcctccctgactgtgaatgtaagaggatcaggaatgaggatactggtaagaggcaattcaccagtgttcaattacaacaaggccaccaagaggctcacagttctcgggaaagatgcaggtgcattgaccgaagatccagatgaaggcacagctggagtggagtctgctgttttaagaggattcctcattttgggcaaagaagacaagagatatggcccagcattgagcatcaatgagctgagcaatcttgcaaagggagagaaggctaatgtgctaattgggcaaggagacgtagtgttggtgatgaaacggaaacgggactctagcatacttactgacagccagacagcgaccaaaagaattcggatggccatcaaa
EPI2188171 atggagagaataagagaactaagagatctaatgtcacagtctcgcactcgcgagatactcaccaaaactactgtggaccacatggccataatcaaaaaatacacatcgggaaggcaagagaagaaccccgcgctcaggatgaaatggatgatggcaatgaaatatccaatcacagcagacaagagaataatggaaatgattcctgaaagaaatgaacaaggacaaaccctttggagcaaaacgaacgatgccgggtctgaccgagtgatggtatcacctctggccgtgacatggtggaataggaacggaccaacaacaagtacggtccactacccaaaggtatacaaaacgtatttcgaaaaagttgaaagattgaaacatgggacctttggtcctgttcacttcagaaatcaagttaagataagacggagagtcgacataaacccaggccatgcagacctcagtgccaaagaggcgcaggatgtaatcatggaagttgtcttcccaaatgaagtgggagcgagaatactaacatcggagtcacaactgacgataacaaaggagaagaaggaagaactccaggactgcaaaattgcacctttgatggtcgcatacatgctagaaagagagttagtccgcaagacgaggttcctcccagtggctggtggaacaagcagtgtctatattgaggtgctgcatttaacccaggggatatgctgggagcagatgtacactccaggaggagaagtgagaaatgatgatgtagaccagagtttgattatcgccgccaggaacatagtaagaagagcaacagtatcagcagatccactagcatctctattggagatgtgccacagcacacagattgggggaataaggatggtcgacattcttcgacaaaatccaacagaggaacaagccgtggacatatgcaaggcagcaatgggcttgaggattagctcatctttcagctttggtggattcactttcaaaagaacaagtggatcatcagtcaaaagagaagaagaagtgcttacgggcaaccttcaaacactgaaaataagagtacatgaggggtatgaagagttcacgatggttggaagaagagcaacggctattctcaggaaggcaaccagaaggttgatccagctaatagtaagtggaagagacgagcagtcaattgctgaagcaataattgtggccatggtattctcacaggaagactgcatgatcaaggcagttcgaggtgatctgaattttgtcaatagggcgaaccagcggctgaatccaatgcatcaactcttgagacacttccaaaaggatgctaaagtgcttttccaaaactggggaattgaatccattgacaacgtgatggggatgattgggatattgcccgacatgaccccaagcactgagatgtcactgaggggaataagagtcagcaagatgggagtagatgaatactccagtacagagagggtggtggtgagcatcgaccgatttttaagagtccgggaccaacgagggaacgtactattgtcaccagaagaagtcagcgagacacaaggaacagagaaattgacaatcacttattcatcatcaatgatgtgggagattaatggacctgaatcggtgttggtcaacacttatcagtggatcatcaggaactgggaaactgtgaaaattcaatggtcacaggatcccacaatgttatataataagatggaattcgagccattccagtctctgatacctaaagcagccagaggtcaatacagtggattcgtgaggacactattccagcagatgcgagatgtgctcggaacatttgacactgtccaaataataaaactcctcccctttgctgctgccccaccagaacaaagtagaatgcaattctcctccctgactgtaaatgtgagaggatcaggaatgagaatactggttagaggcaattccccagtgttcaattacaacaaggccaccaagaggctcacagttctcgggaaagatgcaggtgcattgaccgaagatccagatgaaggcacagctggagtagagtctgctgttctaagaggattcctcattttgggcaaagaagacaagagatatggcccagcattgagcatcaatgagctgagcaatcttgcaaagggagagaaggctaatgtgctaattgggcaaggagacgtggtgttggtaatgaaacggaaacgggactctagcatacttactgacagccagacagcgaccaaaaggattcggatggccatcaaa
EPI2188186 atggagagaataaaagaactaagagatctaatgtcacagtctcgcactcgcgagatactcaccaaaactactgtggaccacatggccataatcaaaaaatacacatcgggaaggcaagagaagaaccccgcgctcaggatgaaatggatgatggcaatgaaatatccaatcacagcagacaagagaataatggaaatgattcctgaaagaaatgaacaaggacaaaccctttggagcaaaacgaacgatgccgggtctgaccgagtgatggtatcacctctggccgtgacatggtggaataggaacggaccaacaacaagtacggtccactacccaaaggtatacaaaacgtatttcgaaaaagttgaaagattgaaacatgggacctttggtcctgttcacttcagaaatcaagttaagataagaaggagagtcgacataaacccaggccatgcagacctcagtgccaaagaggcgcaggatgtaatcatggaagttgtcttcccaaatgaagtgggagcgagaatactaacatcggagtcacaactgacgataacaaaggagaagaaggaagaactccaggactgcaaaattgcacctttgatggtcgcatacatgctagaaagagagttagtccgcaagacgaggttcctcccagtggctggtggaacaagcagtgtctatattgaggtgctgcatttaacccaggggacatgctgggagcagatgtacactccaggaggagaagtgagaaatgatgatgtagaccagagtttgattatcgccgccaggaacatagtaagaagagcaacagtatcagcagatccactagcatctctattggagatgtgccacagcacacagattgggggaataaggatggtcgacatccttcgacaaaatccaacagaggaacaagccgtggacatatgcaaggcagcaatgggcttgaggattagctcatctttcagctttggtggattcactttcaaaagaacaagtggatcatcagtcaaaagagaagaagaagtgcttacgggcaaccttcaaacactgaaaataagagtacatgaggggtatgaagagttcacgatggttggaagaagagcaacggctattctcaggaaggcaaccagaaggttgatccagctaatagtaagtggaagagacgagcagtcaattgctgaagcaataattgtggccatggtattctcacaggaagactgcatgatcaaggcagttcgaggtgatctgaattttgtcaatagggcgaaccagcggctgaatccaatgcatcaactcttgagacacttccaaaaggatgctaaagtgcttttccaaaactggggaattgaatccattgacaacgtgatggggatgattgggatattgcccgacatgaccccaagcactgagatgtcactgaggggaataagagtcagcaagatgggagtagatgaatactccagtacagagagggtggtggtgagcatcgaccgatttttaagagtccgggaccaacgagggaacgtactattgtcaccagaagaagtcagcgagacacaaggaacagagaaattgacaatcacttattcatcatcaatgatgtgggagattaatggacccgaatcggtgttggtcaacacttatcagtggatcatcaggaactgggaaactgtgaaaatccaatggtcacaggatcccacaatgttatataataagatggaattcgagccattccagtctctgatacctaaagcagccagaggtcaatacagtggattcgtgaggacactattccagcagatgcgagatgtgctcggaacatttgacactgtccaaataataaaactcctcccctttgctgctgccccaccagaacaaagtagaatgcaattctcctccctgactgtaaatgtgagaggatcaggaatgagaatactggttagaggcaattccccagtgttcaattacaacaaggccaccaagagactcacagttctcgggaaagatgcaggtgcattgaccgaagatccagatgaaggcacagctggagtagagtctgctgttctaagaggattcctcattttgggcaaagaagacaagagatatggcccagcattgagcatcaatgagctgagcaatcttgcaaagggagagaaggctaatgtgctaattgggcaaggagacgtggtgttggtaatgaaacggaaacgggactctagcatacttactgacagccagacagcgaccaaaaggattcggatggccatcaaa
EPI2188226 atggagagaataaaagaactaagagatctaatgtcacagtctcgcactcgcgagatactcaccaaaaccactgtggaccacatggccataatcaaaaaatacacatcggggaggcaagagaagaaccccgcactcaggatgaaatggatgatggcaatgaaatatccaatcacagcagacaagagaataatggaaatgattcctgaaagaaatgaacaaggacaaaccctctggagcaaaacgaacgatgctgggtcagaccgagtgatggtatcacctctggctgtgacatggtggaataggaatggaccaacaacaagtacggtccactacccaaaggtatacaaaacttatttcgaaaaagttgaaaggttgaaacacgggacctttggccctgtccatttcagaaatcaagttaagataagacggagggtcgacataaacccaggtcatgcagacctcagtgccaaagaggcgcaggatgtaatcatggaagttgtcttcccaaatgaagtgggagcgagaatactaacatcggagtcacaactgacgataacaaaggagaagaaggaagaactccaggactgcaaaatcgcccctctgatggtcgcatacatgctagaaagagagttagtccgcaagacgaggttcctcccagtggctggtggaacaagcagtgtctatattgaggtgctgcatttaacccaagggacatgctgggagcagatgtacactccaggaggagaagtgagaaatgatgatgtagaccaaagtttgattatcgctgccaggaacatagtaagaagagcaacagtatcagcagacccactagcatctctactggagatgtgccacagcacacagattgggggaattaggatggtcgacatccttcggcaaaatccaacagaggaacaagccgtggacatatgcaaggcagcaatgggcttgaggattagctcatctttcagttttggtggattcacttttaaaagaacaagtggatcatcagtcaaaagagaagaagaagtgcttacgggcaacctccaaacattgaaaataagagtacatgaggggtatgaagagttcacaatggttggaagaagagcaacggctattctcaggaaggcaaccagaaggttgatccagctaatagtaagtgggagagacgagcagtcaattgctgaagcaataattgttgccatggtattctcacaagaagactgcatgatcaaggcagttcgaggtgatctgaattttgtcaatagggcaaaccagcggctgaatccaatgcatcaactcttgagacacttccaaaaggatgctaaagtgcttttccaaaactggggaattgaaaccattgacaatgtgatggggatgatcgggatattgcccgatatgaccccaagcactgaggtgtcactgagggggataagagtcagtaaaatgggggtagatgagtactccagcacagagagggtggtggtgagcatcgaccgatttttaagagttagggaccaacgagggaacgtactattgtcacctgaagaagtcagcgagacacaaggaacagagaaattgacaatcacttattcgtcatcaatgatgtgggagatcaatggacctgagtcggtgttggtcaacacttatcagtggatcatcagaaactgggaaactgtgaaaattcaatggtcacaggatcccacaatgttatataataagatggaattcgagccattccagtctctggtacctaaagcagccagaggtcaatacagtggattcgtgaggacactattccagcagatgcgagatgtgctcggaacatttgacaccgttcaaataataaaactcctcccctttgctgctgccccaccagaacaaagtagaatgcaattctcctccctgactgtaaatgtgagaggatcaggaatgagaatactggtaagaggcaattccccagtgttcaattacaacaaggccaacaagaggctcacagttctcgggaaagatgcaggtgcattgaccgaagatccagatgaaggcacagccggagtagagtctgctgttttacgaggattcctcattttgggcaaagaagacaagagatatggcccagcattgagcatcaatgagctgagcaatcttgcaaagggagagaaggctaatgtgttaattgggcaaggagacgtggtgttggtaatgaaacggaaacgggactctagcatacttactgacagccagacagcgaccaaaaggattcggatggccatcaaa
EPI2188290 atggagagaataaaagaactaagagatctaatgtcacagtctcgcactcgcgagatactgaccaaaaccactgttgaccacatggccataatcaaaaagtacacatcgggaaggcaagagaagaaccccgcactcagaatgaaatggatgatggcaatgaaatatccaattacagcagataagcgaataatggaaatgatccctgagaggaatgaacaagggcaaactctctggagcaaaacaaacgatgccggatcagaccgagtgatggtatcacccctggctgtgacatggtggaacaggaacggaccaacaacaagtacagttcactacccaaaggtatataaaacttatttcgaaaaagttgaaaggttgaaacacgggacctttggccctgtgcacttcagaaaccaagttaagataagacggagggtcgatataaacccgggccatgctgacctcagtgccaaagaggcgcaggatgtaatcatggaagtcgtcttcccaaatgaagtgggagcaaggatattgacgtcggagtcacaactgacgataacaaaggagaaaaaggaagaactccaggactgcaaaatcgctcctctgatggttgcatacatgttagaaagagagttggttcgcaagacgaggtttctcccagttgctggtgggacaagcagtgtctacattgaggtgctgcatttgactcaggggacatgctgggagcagatgtacactccgggaggaaaagtgaggaacgatgatgtagaccaaagcttgatcattgctgccaggaatatagtaagaagagcaacagtatcagcagatccattagcatctctattggagatgtgtcacagcacacaaattgggggaataaggatggtagacatccttcggcaaaatccaacagaggaacaagccgtggatatatgcaaggcagcaatgggcttgaggattagctcatctttcagctttggtggattcacttttaaaagaacaagtggatcgtcagtcaaaaaagaagaagaagtgctaacaggcaaccttcaaacattgaaaataagagtacatgaggggtatgaagagttcacaatggttgggagaagagcaacggccattctcaggaaagcaaccagaaggctgatccagctaatagtaagtgggagagacgagcagtcaattgctgaagcaataattgtggccatggtattctcacaagaggactgcatgattaaagcagttagaggtgacctgaattttgtcaatagggcgaaccagcgactaaacccaatgcatcaactcttgagacatttccaaaaggatgcaaaggtgcttttccaaaattggggaattgaacccattgacaatgtgatgggaatgatcgggataatgcccgacatgaccccaagtactgagatgtcgctgaggggaataagagtcagtaagatgggagtagatgaatactcaagtacagagcgagtagtagtaagcatcgaccggtttttaagagttcgagaccaacgggggaacgtactattatcacccgaagaggtcagtgagacacaaggaacggagaaactgacaatcacttattcgtcatcaatgatgtgggagatcaatggtcctgagtcggtgttggtcaatacttatcagtggataattagaaactgggaaactgtaaaaattcaatggtcacaggatcccacaatgttgtataataagatggaattcgagccattccagtccctagtccctaaggcagccagaggtcaatacagtgggtttgtgagaacactattccagcaaatgcgagatgtgcttggaacatttgacactgttcagataataaaactcctcccctttgctgccgccccaccggaacaaagtaggatgcagttctcctccctgactgtgaatgtaagaggatcaggaatgaggatactggtaagaggcaattcaccagtgttcaattacaacaaggccaccaagaggctcacagttctcgggaaagatgcaggtgcattgaccgaagatccagatgaaggcacagctggagtggagtctgctgttttaagaggattcctcattttgggcaaagaagacaagagatatggcccagcattgagcatcaatgagctgagcaatcttgcaaagggagagaaggctaatgtgctaattgggcaaggagacgtagtgttggtgatgaaacggaaacgggactctagcatacttactgacagccagacagcgaccaaaagaattcggatggccatcaaa
EPI2188338 atggagagaataagagaactaagagatctaatgtcacagtctcgcactcgcgagatactcaccaaaactactgtggaccacatggccataatcaaaaaatacacatcgggaaggcaagagaagaaccccgcgctcaggatgaaatggatgatggcaatgaaatatccaatcacagcagacaagagaataatggaaatgattcctgaaagaaatgaacaaggacaaaccctttggagcaaaacgaacgatgccgggtctgaccgagtgatggtatcacctctggccgtgacatggtggaataggaacggaccaacaacaagtacggtccactacccaaaggtatacaaaacgtatttcgaaaaagttgaaagattgaaacatgggacctttggtcctgttcacttcagaaatcaagttaagataagacggagagtcgacataaacccaggccatgcagacctcagtgccaaagaggcgcaggatgtaatcatggaagttgtcttcccaaatgaagtgggagcgagaatactaacatcggagtcacaactgacgataacaaaggagaagaaggaagaactccaggactgcaaaattgcacctttgatggtcgcatacatgctagaaagagagttagtccgcaagacgaggttcctcccagtggctggtggaacaagcagtgtctatattgaggtgctgcatttaacccaggggacatgctgggagcagatgtacactccaggaggagaagtgagaaatgatgatgtagaccagagtttgattatcgccgccaggaacatagtaagaagagcaacagtatcagcagatccactagcatctctattggagatgtgccacagcacacagattgggggaataaggatggtcgacattcttcgacaaaatccaacagaggaacaagccgtggacatatgcaaggcagcaatgggcttgaggattagctcatctttcagctttggtggattcactttcaaaagaacaagtggatcatcagtcaaaagagaagaagaagtgcttacgggcaaccttcaaacactgaaaataagagtacatgaggggtatgaagagttcacgatggttggaagaagagcaacggctattctcaggaaggcaaccagaaggttgatccagctaatagtaagtggaagagacgagcagtcaattgctgaagcaataattgtggctatggtattctcacaggaagactgcatgatcaaggcagttcgaggtgatctgaattttgtcaacagggcgaaccagcggctgaatccaatgcatcaactcttgagacacttccaaaaggatgctaaagtgcttttccaaaactggggaattgaatccattgacaacgtgatggggatgattgggatattgcccgacatgaccccaagcactgagatgtcactgaggggaataagagtcagcaagatgggagtagatgaatactccagtacagagagggtggtggtgagcatcgaccgatttttaagagtccgggaccaacgagggaacgtactattgtcaccagaagaagtcagcgagacacaaggaacagagaaattgacaatcacttattcatcatcaatgatgtgggagattaatggacccgaatcggtgttggtcaacacttatcagtggatcatcaggaactgggaaactgtgaaaattcaatggtcacaggatcccacaatgttatataataagatggaattcgagccattccagtctctgatacctaaagcagccagaggtcaatacagtggattcgtgaggacactattccagcagatgcgagatgtgctcggaacatttgacactgtccaaataataaaactcctcccctttgctgctgccccaccagaacaaagtagaatgcaattctcctccctgactgtaaatgtgagaggatcaggaatgagaatactggttagaggcaattccccagtgttcaattacaacaaggccaccaagaggctcacagttctcgggaaagatgcaggtgcattgaccgaagatccagatgaaggcacagctggagtagagtctgctgttctaagaggattcctcattttgggcaaagaagacaagagatatggcccagcattgagcatcaatgagctgagcaatcttgcaaagggagagaaggctaatgtgctaattgggcaaggagacgtggtgttggtaatgaaacggaaacgggactctagcatacttactgacagccagacagcgaccaaaaggattcggatggccatcaaa
EPI2201182 atggagagaataaaagaactaagagatctaatgtcacagtctcgcactcgcgagatactcaccaaaaccactgtggaccacatggccataatcaaaaaatacacatcggggaggcaagagaagaaccccgcactcaggatgaaatggatgatggcaatgaaatatccaatcacagcagacaagagaataatggaaatgattcctgaaagaaatgaacaaggacaaaccctctggagcaaaacgaacgatgctgggtcagaccgagtgatggtatcacctctggctgtgacatggtggaataggaatggaccaacaacaagtacggtccactacccaaaggtatacaaaacttatttcgaaaaagttgaaaggttgaaacacgggacctttggccctgtccatttcagaaatcaagttaagataagacggagggtcgacataaacccaggtcatgcagacctcagtgccaaagaggcgcaggatgtaatcatggaagttgtcttcccaaatgaagtgggagcgagaatactaacatcggagtcacaactgacgataacaaaggagaagaaggaagaactccaggactgcaaaatcgcccctctgatggtcgcatacatgctagaaagagagttagtccgcaagacgaggttcctcccagtggctggtggaacaagcagtgtctatattgaggtgctgcatttaacccaagggacatgctgggagcagatgtacactccaggaggagaagtgagaaatgatgatgtagaccaaagtttgattatcgctgccaggaacatagtaagaagagcaacagtatcagcagacccactagcatctctactggagatgtgccacagcacacagattgggggaattaggatggtcgacatccttcggcaaaatccaacagaggaacaagccgtggacatatgcaaggcagcaatgggcttgaggattagctcatctttcagttttggtggattcacttttaaaagaacaagtggatcatcagtcaaaagagaagaagaagtgcttacgggcaacctccaaacattgaaaataagagtacatgaggggtatgaagagttcacaatggttggaagaagagcaacggctattctcaggaaggcaaccagaaggttgatccagctaatagtaagtgggagagacgagcagtcaattgctgaagcaataattgttgccatggtattctcacaagaagactgcatgatcaaggcagttcgaggtgatctgaattttgtcaatagggcaaaccagcggctgaatccaatgcatcaactcttgagacacttccaaaaggatgctaaagtgcttttccaaaactggggaattgaaaccattgacaatgtgatggggatgatcgggatattgcccgatatgaccccaagcactgaggtgtcactgagggggataagagtcagtaaaatgggggtagatgagtactccagcacagagagggtggtggtgagcatcgaccgatttttaagagttagggaccaacgagggaacgtactattgtcacctgaagaagtcagcgagacacaaggaacagagaaattgacaatcacttattcgtcatcaatgatgtgggagatcaatggacctgagtcggtgttggtcaacacttatcagtggatcatcagaaactgggaaactgtgaaaattcaatggtcacaggatcccacaatgttatataataagatggaattcgagccattccagtctctggtacctaaagcagccagaggtcaatacagtggattcgtgaggacactattccagcagatgcgagatgtgctcggaacatttgacaccgttcaaataataaaactcctcccctttgctgctgccccaccagaacaaagtagaatgcaattctcctccctgactgtaaatgtgagaggatcaggaatgagaatactggtaagaggcaattccccagtgttcaattacaacaaggccaacaagaggctcacagttctcgggaaagatgcaggtgcattgaccgaagatccagatgaaggcacagccggagtagagtctgctgttttacgaggattcctcattttgggcaaagaagacaagagatatggcccagcattgagcatcaatgagctgagcaatcttgcaaagggagagaaggctaatgtgttaattgggcaaggagacgtggtgttggtaatgaaacggaaacgggactctagcatacttactgacagccagacagcgaccaaaaggattcggatggccatcaaa
EPI2205096 atggagagaataaaagaactaagagatctaatgtcacagtctcgcactcgcgagatactgaccaaaaccactgttgaccacatggccataatcaaaaagtacacatcgggaagacaagagaagaaccccgcactcagaatgaaatggatgatggcaatgaaatatccaattacagcagataagcgaataatggaaatgatccctgagaggaatgaacaagggcaaactctctggagcaaaacaaacgatgccggatcagaccgagtgatggtatcacctctggctgtgacatggtggaacaggaacggaccaacaacaagtacagttcactacccaaaggtatataaaacttatttcgaaaaagttgaaaggttgaaacacgggacctttggccctgtgcacttcagaaaccaagttaagataagacggagggtcgatataaacccgggccatgctgacctcagtgccaaagaggcgcaggatgtaatcatggaagtcgtcttcccaaatgaagtgggagcaaggatattgacgtcggagtcacaactgacgataacaaaggagaaaaaggaagaactccaggactgcaaaatcgctcctctgatggttgcatacatgctagaaagagagttggttcgcaagacgaggtttctcccagttgctggtgggacaagcagtgtctacattgaggtgctgcatttgactcaggggacatgctgggagcagatgtacactccgggaggagaagtgaggaacgatgatgtagaccaaagcttgatcattgctgccaggaatatagtaagaagagcaacagtatcagcagatccattagcatctctattggagatgtgtcacagcacacaaattgggggaataaggatggtagacatccttcggcaaaatccaacagaggaacaagccgtggatatatgcaaggcagcaatgggcttgaggattagctcatctttcagctttggtggattcacttttaaaagaacaagtggatcgtcagtcaaaaaagaagaagaagtgctaacaggcaaccttcaaacattgaaaataagagtacatgaggggtatgaagagttcacaatggttgggagaagagcaacggccattctcaggaaagcaaccagaaggctgatccagctaatagtaagtgggagagacgagcagtcaattgctgaagcaataattgtggccatggtattctcacaagaggactgcatgattaaagcagttagaggtgacctgaattttgtcaatagggcgaaccagcgactaaacccaatgcatcaactcttgagacatttccaaaaggatgcaaaggtgcttttccaaaattggggaattgaacccattgacaatgtgatgggaatgatcggggtaatgcccgacatgacccccagtactgaggtgtcgctgaggggaataagagtcagtaagatgggagtagatgaatactcaagtacagagcgagtagtagtaagcatcgaccggtttttaagagttcgagaccaacgggggaacgtgctattatcacccgaagaggtcagtgagacacaaggaacggagaaactgacaatcacttattcgtcatcaatgatgtgggagatcaatggtcctgagtcggtgttggtcaatacttatcagtggataattagaaactgggaaactgtaaaaattcaatggtcacaggatcccacaatgttgtataataagatggaattcgagccattccagtctctagtccctaaggcagccagaggtcaatacagtgggtttgtgagaacactattccaacaaatgcgagatgtgcttggaacatttgacactgttcagataataaaactcctcccctttgctgccgccccaccggaacaaagtaggatgcagttctcctccctgactgtgaatgtaagaggatcaggaatgaggatactggtaagaggcaattcaccagtgttcaattacaacaaggccaccaagaggctcacagttctcgggaaagatgcaggtgcattgaccgaagatccagatgaaggcacagctggagtggagtctgctgttttaagaggattcctcattttgggcaaagaagacaagagatatggcccagcattgagcatcaatgagctgagcaatcttgcaaagggagagaaggctaatgtgctaattgggcaaggagacgtagtgttggtgatgaaacggaaacgggactctagcatacttactgacagccagacagcgaccaaaagaattcggatggccatcaaa
EPI2235589 atggagagaataagagaactaagagatctaatgtcacagtctcgcactcgcgagatactcaccaaaactactgtggaccacatggccataatcaagaaatacacatcgggaaggcaagagaagaaccccgcgctcaggatgaaatggatgatggcaatgaaatatccaatcacagcagacaagagaataatggaaatgattcctgaaagaaatgaacaaggacaaaccctttggagcaaaacgaacgatgccgggtctgaccgagtgatggtatcacctctggccgtgacatggtggaataggaacggaccaacaacaagtacggtccactacccaaaggtatacaaaacgtatttcgaaaaagttgaaagattgaaacatgggacctttggtcctgttcacttcagaaatcaagttaagataagacggagagtcgacataaacccaggccatgcagacctcagtgccaaagaggcgcaggatgtaatcatggaagttgtcttcccaaatgaagtgggagcgagaatactaacatcggagtcacaactgacgataacaaaggagaagaaggaagaactccaggactgcaaaattgcacctttgatggtcgcatacatgctagaaagagagttagtccgcaagacgaggttcctcccagtggctggtggaacaagcagtgtctatattgaggtgctgcatttaacccaggggacatgctgggagcagatgtacactccaggaggagaagtgagaaatgatgatgtagaccagagtttgattatcgccgccaggaacatagtaagaagagcaacagtatcagcagatccactagcatctctattggagatgtgccacagcacacagattgggggaataaggatggtcgacattcttcgacaaaatccaacagaggaacaagccgtggacatatgcaaggcagcaatgggcttgaggattagctcatctttcagctttggtggattcactttcaaaagaacaagtggatcatcagtcaaaagagaagaagaagtgcttacgggcaaccttcaaacactgaaaataagagtacatgaggggtatgaagagttcacgatggttggaagaagagcaacggctattctcaggaaggcaaccagaaggttgatccagctaatagtaagtggaagagacgagcagtcaattgctgaagcaataattgtggccatggtattctcacaggaagactgcatgatcaaggcagttcgaggtgatctgaattttgtcaatagggcgaaccagcggctgaatccaatgcatcaactcttgagacacttccaaaaggatgctaaagtgcttttccaaaactggggaattgaatccattgacaacgtgatggggatgattgggatattgcccgacatgaccccaagcactgagatgtcactgaggggaataagagtcagcaagatgggagtagatgaatactccagtacagagagggtggtggtgagcatcgaccgatttttaagagtccgggaccaacgagggaacgtactattgtcaccagaagaagtcagcgagacacaaggaacagagaaattgacaatcacttattcatcatcaatgatgtgggagattaatggacccgaatcggtgttggtcaacacttatcagtggatcatcaggaactgggaaactgtgaaaattcaatggtcacaggatcccacaatgttatataataagatggaattcgagccattccagtctctgatacctaaagcagccagaggtcaatacagtggattcgtgaggacactattccagcagatgcgagatgtgctcggaacatttgacactgtccaaataataaaactcctcccctttgctgctgccccaccagaacaaagtagaatgcaattctcctccctgactgtaaatgtgagaggatcaggaatgagaatactggttagaggcaattccccagtgttcaattacaacaaggccaccaagaggctcacagttctcgggaaagatgcaggtgcattgaccgaagatccagatgaaggcacagctggagtagagtctgctgttctaagaggattcctcattttgggcaaagaagacaagagatatggcccagcattgagcatcaatgagctgagcaatcttgcaaagggagagaaggccaatgtgctaattgggcaaggagacatggtgttggtaatgaaacggaaacgggactctagcatacttactgacagccagacagcgaccaaaaggattcggatggccatcaaa
EPI2235597 atggagagaataagagaactaagagatctaatgtcacagtctcgcactcgcgagatactcaccaaaactactgtggaccacatggccataatcaaaaaatacacatcgggaaggcaagagaagaaccccgcgctcaggatgaaatggatgatggcaatgaaatatccaatcacagcagacaagagaataatggaaatggttcctgaaagaaatgaacaaggacaaaccctttggagcaaaacgaacgatgccgggtctgaccgagtgatggtatcacctctggccgtgacatggtggaataggaacggaccaacaacaagtacggtccactacccaaaggtatacaaaacgtatttcgaaaaagttgaaagattgaaacatgggacctttggtcctgttcacttcagaaatcaagttaagataagacggagagtcgacataaacccaggccatgcagacctcagtgccaaagaggcgcaggatgtaatcatggaagttgtcttcccaaatgaagtgggagcgagaatactaacatcggagtcacaactgacgataacaaaggagaagaaggaagaactccaggactgcaaaattgcacctttgatggtcgcatacatgctagaaagagagttagtccgcaagacgaggttcctcccagtggctggtggaacaagcagtgtctatattgaggtgctgcatttaacccaggggacatgctgggagcagatgtacactccaggaggagaagtgagaaatgatgatgtagaccagagtttgattatcgccgccaggaacatagtaagaagagcaacagtttcagcagatccactagcatctctattggagatgtgccacagcacacagattgggggaataaggatggtcgacattcttcgacaaaatccaacagaggaacaagccgtggacatatgcaaggcagcaatgggcttgaggattagctcatctttcagctttggtggattcactttcaaaagaacaagtggatcatcagtcaaaagagaagaagaagtgcttacgggcaaccttcaaacactgaaaataagagtacatgaggggtatgaagagttcacgatggttggaagaagagcaacggctattctcaggaaggcaaccagaaggttgatccagctaatagtaagtggaagagacgagcagtcaattgctgaagcaataattgtggccatggtattctcacaggaagactgcatgatcaaggcagttcgaggtgatctgaattttgtcaatagggcgaaccagcggctgaatccaatgcatcaactcttgagacacttccaaaaggatgctaaagtgcttttccaaaactggggaattgaatccattgacaacgtgatggggatgattgggatattgcccgacatgaccccaagcactgagatgtcactgaggggaataagagtcagcaagatgggagtagatgaatactccagtacagagagggtggtggtgagcatcgaccgatttttaagagtccgggaccaacgagggaacgtactattgtcaccagaagaagtcagcgagacacaaggaacagagaaattgacaatcacttattcatcatcaatgatgtgggagattaatggacccgaatcggtgttggtcaacacttatcagtggatcatcaggaactgggaaactgtgaaaattcaatggtcacaggatcccacaatgttatataataagatggaattcgagccattccagtctctgatacctaaagcagccagaggtcaatacagtggattcgtgaggacactattccagcagatgcgagatgtgctcggaacatttgacactgtccaaataataaaactcctcccctttgctgctgccccaccagaacaaagtagaatgcaattctcctccctgactgtaaatgtgagaggatcaggaatgagaatactggttagaggcaattccccagtgttcaattacaacaaggccaccaagaggctcacagttctcgggaaagatgcaggtgcattgaccgaagatccagatgaaggcacagctggagtagagtctgctgttctaagaggattcctcattttgggcaaagaagacaagagatatggcccagcattgagcatcaatgagctgagcaatcttgcaaagggagagaaggctaatgtgctaattgggcaaggagacatggtgttggtaatgaaacggaaacgggactctagcatacttactgacagccagacagcgaccaaaaggattcggatggccatcaaa
EPI2236173 atggagagaataaaagaactaagagatctaatgtcacagtctcgcactcgcgagatactcaccaaaaccactgtggaccacatggccataatcaaaaaatacacatcggggaggcaagagaagaaccccgcactcaggatgaaatggatgatggcaatgaaatatccaatcacagcagacaagagaataatggaaatgattcctgaaagaaatgaacaaggacaaaccctctggagcaaaacgaacgatgctggatcagaccgagtgatggtatcacctctggctgtgacatggtggaataggaatggaccaacaacaagtgcggtccactacccaaaggtatacaaaacttatttcgaaaaagttgaaaggttgaaacacgggacctttggccctgtccatttcagaaatcaagttaagataagacggagggtcgacataaacccaggtcatgcagacctcagtgccaaagaggcgcaggatgtaatcatggaagttgtcttcccaaatgaagtgggagcgagaatactaacatcggagtcacaactgacgataacaaaggagaagaaggaagaactccaggactgcaaaatcgcccctctgatggtcgcatacatgttagaaagagagttagtccgcaagacgaggttcctcccagtggctggtggaacaagcagtgtctatattgaggtgctacatttaacccaagggacatgctgggagcagatgtacactccaggaggagaagtgagaaatgatgatgtagaccaaagtttgattatcgctgccaggaacatagtaagaagagcaacagtatcagcagacccactagcatctctactggagatgtgccacagcacacagattgggggaattaggatggtcgacatccttcggcaaaatccaacagaggaacaagccgtggacatatgcaaggcagcaatgggcttgaggattagctcatctttcagttttggtggattcacttttaaaagaacaagtggatcatcagccaaaagagaagaagaagtgcttacgggcaacctccaaacattgaaaataagagtacatgaggggtatgaagagttcacaatggttggaagaagagcaacggctattctcaggaaggcaaccagaaggttgatccagctaatagtaagtgggagagacgagcagtcaattgctgaagcaataattgttgccatggtattctcacaagaagactgcatgatcaaggcagttcgaggtgatctgaattttgtcaatagggcaaaccagcggctgaatccaatgcatcaactcttgagacacttccaaaaggatgctaaagtgcttttccaaaactggggaattgaaaccattgacaatgtgatggggatgatcgggatattgcccgatatgaccccaagcactgaggtgtcactgagggggataagagtcagtaaaatgggagtagatgagtactccagcacagagagggtggtggtgagcattgaccgatttttaagagttagggaccaacgagggaacgtactattgtcacctgaagaagtcagcgagacacaaggaacagagaaattgacaatcacttattcgtcatcaatgatgtgggagatcaatggacctgagtcggtgttggtcaacacttatcagtggatcatcagaaactgggaaactgtgaaaattcaatggtcacaggatcccacaatgttatataataagatggaattcgagccattccagtctctggtacctaaagcagccagaggtcaatacagtggattcgtgaggacactattccagcagatgcgagatgtgctcggaacatttgacaccgttcaaataataaaactcctcccctttgctgctgccccaccagaacaaagtagaatgcaattctcctccctgactgtaaatgtgagaggatcaggaatgagaatactggtaagaggcaattccccagtgttcaattacaacaaggccaacaagaggctcacagttctcgggaaagatgcaggtgcattgaccgaagatccagatgaaggcacagccggagtagagtctgctgttttacgaggattcctcattttgggcaaagaagacaagagatatggcccagcattgagcatcaatgagctgagcaatcttgcaaagggagagaaggctaatgtgttaattgggcaaggagacgtggtgttggtaatgaaacggaaacgggactctagcatacttactgacagccagacagcgaccaaaaggattcggatggccatcaaa
EPI2236221 atggagagaataagagaactaagagatctaatgtcacagtctcgcactcgcgagatactcaccaaaactactgtggaccacatggccataatcaaaaaatacacatcgggaaggcaagagaagaaccccgcgctcaggatgaaatggatgatggcaatgaaatatccaatcacagcagacaagagaataatggaaatgattcctgaaagaaatgaacaaggacaaaccctttggagcaaaacgaacgatgccgggtctgaccgagtgatggtatcacctctggccgtgacatggtggaataggaacggaccaacaacaagtacggtccactacccaaaggtatacaaaacgtatttcgaaaaagttgaaagattgaaacatgggacctttggtcctgttcacttcagaaatcaagttaagataagacggagagtcgacataaacccaggccatgcagacctcagtgccaaagaggcgcaggatgtaatcatggaagttgtcttcccaaatgaagtgggagcgagaatactaacatcggagtcacaactgacgataacaaaggagaagaaggaagaactccaggactgcaaaattgcacctttgatggtcgcatacatgctagaaagagagttagtccgcaagacgaggttcctcccagtggctggtggaacaagcagtgtctatattgaggtgctgcatttaacccaggggacatgctgggagcagatgtacactccaggaggagaagtgagaaatgatgatgtagaccagagtttgattatcgccgccaggaacatagtaagaagagcaacagtatcagcagatccactagcatctctattggagatgtgccacagcacacagattgggggaataaggatggtcgacattcttcgacaaaatccaacagaggaacaagccgtggacatatgcaaggcagcaatgggcttgaggattagctcatctttcagctttggtggattcactttcaaaagaacaagtggatcatcagtcaaaagagaagaagaagtgcttacgggcaaccttcaaacactgaaaataagagtacatgaggggtatgaagagttcacgatggttggaagaagagcaacggctattctcaggaaggcaaccagaaggttgatccagctaatagtaagtggaagagacgagcagtcaattgctgaagcaataattgtggccatggtattctcacaggaagactgcatgatcaaggcagttcgaggtgatctgaattttgtcaatagggcgaaccagcggctgaatccaatgcatcaactcttgagacacttccaaaaggatgctaaagtgcttttccaaaactggggaattgaatccattgacaacgtgatggggatgattgggatattgcccgacatgaccccaagcactgagatgtcactgaggggaataagagtcagcaagatgggagtagatgaatactccagtacagagagggtggtggtgagcatcgaccgatttttaagagtccgggaccaacgagggaacgtactattgtcaccagaagaagtcagcgagacacaaggaacagagaaattgacaatcacttattcatcatcaatgatgtgggagattaatggacccgaatcggtgttggtcaacacttatcagtggatcatcaggaactgggaaactgtgaaaattcaatggtcacaggatcccacaatgttatataataagatggaattcgagccattccagtctctgatacctaaagcagccagaggtcaatacagtggattcgtgaggacactattccagcagatgcgagatgtgctcggaacatttgacactgtccaaataataaaactcctcccctttgctgctgccccaccagaacaaagtagaatgcaattctcctccctgactgtaaatgtgagaggatcaggaatgagaatactggttagaggcaattccccagtgttcaattacaacaaggccaccaagaggctcacagttctcgggaaagatgcaggtgcattgaccgaagatccagatgaaggcacagctggagtagagtctgctgttctaagaggattcctcattttgggcaaagaagacaagagatatggcccagcattgagcatcaatgagctgagcaatcttgcaaagggagagaaggctaatgtgctaattgggcaaggagacatggtgttggtaatgaaacggaaacgggactctagcatacttactgacagccagacagcgaccaaaaggattcggatggccatcaaa
EPI2236237 atggagagaataagagaactaagagatctaatgtcacagtctcgcactcgcgagatactcaccaaaactactgtggaccacatggccataatcaaaaaatacacatcgggaaggcaagagaagaaccccgcgctcaggatgaaatggatgatggcaatgaaatatccaatcacagcagacaagagaataatggaaatgattcctgaaagaaatgaacaaggacaaaccctttggagcaaaacgaacgatgccgggtctgaccgagtgatggtatcacctctggccgtgacatggtggaataggaacggaccaacaacaagtacggtccactacccaaaggtatacaaaacgtatttcgaaaaagttgaaagattgaaacatgggacctttggtcctgttcacttcagaaatcaagttaagataagacggagagtcgacataaacccaggccatgcagacctcagtgccaaagaggcgcaggatgtaatcatggaagttgtcttcccaaatgaagtgggagcgagaatactaacatcggagtcacaactgacgataacaaaggagaagaaggaaggactccaggactgcaaaattgcacctttgatggtcgcatacatgctagaaagagagttagtccgcaagacgaggttcctcccagtggctggtggaacaagcagtgtctatattgaggtgctgcatttaacccaggggacatgctgggagcagatgtacactccaggaggagaagtgagaaatgatgatgtagaccagagtttgattatcgccgccaggaacatagtaagaagagcaacagtatcagcagatccactagcatctctattggagatgtgccacagcacacagattgggggaataaggatggtcgacattcttcgacaaaatccaacagaggaacaagccgtggacatatgcaaggcagcaatgggcttgaggattagctcatctttcagctttggtggattcactttcaaaagaacaagtggatcatcagtcaaaagagaagaagaagtgcttacgggcaaccttcaaacactgaaaataagagtacatgaggggtatgaagagttcacgatggttggaagaagagcaacggctattctcaggaaggcaaccagaaggttgatccagctaatagtaagtggaagagacgagcagtcaattgctgaagcaataattgtggccatggtattctcacaggaagactgcatgatcaaggcagttcgaggtgatctgaattttgtcaatagggcgaaccagcggctgaatccaatgcatcaactcttgagacacttccaaaaggatgctaaagtgcttttccaaaactggggaattgaatccattgacaacgtgatggggatgattgggatattgcccgacatgaccccaagcactgagatgtcactgaggggaataagagtcagcaagatgggagtagatgaatactccagtacagagagggtggtggtgagcatcgaccgatttttaagagtccgggaccaacgagggaacgtactattgtcaccagaagaagtcagcgagacacaaggaacagagaaattgacaatcacttattcatcatcaatgatgtgggagattaatggacccgaatcagtgttggtcaacacttatcagtggatcatcaggaactgggaaactgtgaaaattcaatggtcacaggaccccacaatgttatataataagatggaattcgagccattccagtctctgatacctaaagcagccagaggtcaatacagtggattcgtgaggacactattccagcagatgcgagatgtgctcggaacatttgacactgtccaaataataaaactcctcccctttgctgctgccccaccagaacaaagtagaatgcaattctcctccctgactgtaaatgtgagaggatcaggaatgagaatactggttagaggcaattccccagtgttcaattacaacaaggccaccaagaggctcacagttctcgggaaagatgcaggtgcattgaccgaagatccagatgaaggcacagctggagtagagtctgctgttctaagaggattcctcattttgggcaaagaagacaagagatatggcccagcattgagcatcaatgagctgagcaatcttgcaaagggagagaaggctaatgtgctaattgggcaaggagacatggtgttggtaatgaaacggaaacgggactctagcatacttactgacagccagacagcgaccaaaaggattcggatggccatcaaa
EPI2236253 atggagagaataagagaactaagagatctaatgtcacagtctcgcactcgcgagatactcaccaaaactactgtggaccacatggccataatcaaaaaatacacatcgggaaggcaagagaagaaccccgcgctcaggatgaaatggatgatggcaatgaaatatccaatcacagcagacaagagaataatggaaatgattcctgaaagaaatgaacaaggacaaaccctttggagcaaaacgaacgatgccgggtctgaccgagtgatggtatcacctctggccgtgacatggtggaataggaacggaccaacaacaagtacggtccactacccaaaggtatacaaaacgtatttcgaaaaagttgaaagattgaaacatgggacctttggtcctgttcacttcagaaatcaagttaagataagacggagagtcgacataaacccaggccatgcagacctcagtgccaaagaggcgcaggatgtaatcatggaagttgtcttcccaaatgaagtgggagcgagaatactaacatcggagtcacaactgacgataacaaaggagaagaaggaagaactccaggactgcaaaattgcacctttgatggtcgcatacatgctagaaagagagttagtccgcaagacgaggttcctcccagtggctggtggaacaagcagtgtctatattgaggtgctgcatttaacccaggggacatgctgggagcagatgtacactccaggaggagaagtgagaaatgatgatgtagaccagagtttgattatcgccgccaggaacatagtaagaagagcaacagtatcagcagatccactagcatctctattggagatgtgccacagcacacagattgggggaataaggatggtcgacattcttcgacaaaatccaacagaggaacaagccgtggacatatgcaaggcagcaatgggcttgaggattagctcatctttcagctttggtggattcactttcaaaagaacaagtggatcatcagtcaaaagagaagaagaagtgcttacgggcaaccttcaaacactgaaaataagagtacatgaggggtatgaagagttcacgatggttggaagaagagcaacggctattctcaggaaggcaaccagaaggttgatccagctaatagtaagtggaagagacgagcagtcaattgctgaagcaataattgtggccatggtattctcacaggaagactgcatgatcaaggcagttcgaggtgatctgaattttgtcaatagggcgaaccagcggctgaatccaatgcatcaactcttgagacacttccaaaaggatgctaaagtgcttttccaaaactggggaattgaatccattgacaacgtgatggggatgattgggatattgcccgacatgaccccaagcactgagatgtcactgaggggaataagagtcagcaagatgggagtagatgaatactccagtacagagagggtggtggtgagcatcgaccgatttttaagagtccgggaccaacgagggaacgtactattgtcaccagaagaagtcagcgagacacaaggaacagagaaattgacaatcacttattcatcatcaatgatgtgggagattaatggacccgaatcggtgttggtcaacacttatcagtggatcatcaggaactgggaaactgtgaaaattcaatggtcacaggatcccacaatgttatataataagatggaattcgagccattccagtctctgatacctaaagcagccagaggtcaatacagtggattcgtgaggacactattccagcagatgcgagatgtgctcggaacatttgacactgtccaaataataaaactcctcccctttgctgctgccccaccagtacaaagtagaatgcaattctcctccctgactgtaaatgtgagaggatcaggaatgagaatactggttagaggcaattccccagtgttcaattacaacaaggccaccaagaggctcacagttctcgggaaagatgcaggtgcattgaccgaagatccagatgaaggcacagctggagtagagtctgctgttctaagaggattcctcattttgggcaaagaagacaagagatatggcccagcattgagcatcaatgagctgagcaatcttgcaaagggagagaaggctaatgtgctaattgggcaaggagacatggtgttggtaatgaaacggaaacgggactctagcatacttactgacagccagacagcgaccaaaaggattcggatggccatcaaa
EPI2236289 atggagagaataagagaactaagagatctaatgtcacagtctcgcactcgcgagatactcaccaaaactactgtggaccacatggccataatcaaaaaatacacatcgggaaggcaagagaagaaccccgcgctcaggatgaaatggatgatggcaatgaaatatccaatcacagcagacaagagaataatggaaatgattcctgaaagaaatgaacaaggacaaaccctttggagcaaaacgaacgatgccgggtctgaccgagtgatggtatcacctctggccgtgacatggtggaataggaacggaccaacaacaagtacggtccactacccaaaggtatacaaaacgtatttcgaaaaagttgaaagattgaaacatgggacctttggtcctgttcacttcagaaatcaagttaagataagacggagagtcgacataaacccaggccatgcagacctcagtgccaaagaggcgcaggatgtaatcatggaagttgtcttcccaaatgaagtgggagcgagaatactaacatcggagtcacaactgacgataacaaaggagaagaaggaagaactccaggactgcaaaattgcacctttgatggtcgcatacatgctagaaagagagttagtccgcaagacgaggttcctcccagtggctggtggaacaagcagtgtctatattgaggtgctgcatttaacccaggggacatgctgggagcagatgtacactccaggaggagaagtgagaaatgatgatgtagaccagagtttgattatcgccgccaggaacatagtaagaagagcaacagtatcagcagatccactagcatctctattggagatgtgccacagcacacagattgggggaataaggatggtcgacattcttcgacaaaatccaacagaggaacaagccgtggacatatgcaaggcagcaatgggcttgaggattagctcatctttcagctttggtggattcactttcaaaagaacaagtggatcatcagtcaaaagagaagaagaagtgcttacgggcaaccttcaaacactgaaaataagagtacatgaggggtatgaagagttcacgatggttggaagaagagcaacggctattctcaggaaggcaaccagaaggttgatccagctaatagtaagtggaagagacgagcagtcaattgctgaagcaataattgtggccatggtattctcacaggaagactgcatgatcaaggcagttcgaggtgatctgaattttgtcaatagggcgaaccagcggctgaatccaatgcatcaactcttgagacacttccaaaaggatgctaaagtgcttttccaaaactggggaattgaatccattgacaacgtgatggggatgattgggatattgcccgacatgaccccaagcactgagatgtcactgaggggaataagagtcagcaagatgggagtagatgaatactccagtacagagagggtggtggtgagcatcgaccgatttttaagagtccgggaccaacgagggaacgtactattgtcaccagaagaagtcagcgagacacaaggaacagagaaattgacaatcacttattcatcatcaatgatgtgggagattaatggacccgaatcggtgttggtcaacacttatcagtggatcatcaggaactgggaaactgtgaaaattcaatggtcacaggatcccacaatgttatataataagatggaattcgagccattccagtctctgatacctaaagcagccagaggtcaatacagtggattcgtgaggacactattccagcagatgcgagatgtgctcggaacatttgacactgtccaaataataaaactcctcccctttgctgctgccccaccaaaacaaagtagaatgcaattctcctccctgactgtaaatgtgagaggatcaggaatgagaatactggttagaggcaattccccagtgttcaattacaataaggccaccaagaggctcacagttctcgggaaagatgcaggtgcattgaccgaagatccagatgaaggcacagctggagtagagtctgctgttctaagaggattcctcattttgggcaaagaagacaagagatatggcccagcattgagcatcaatgagctgagcaatcttgcaaagggagagaaggctaatgtgctaattgggcaaggagacatggtgttggtaatgaaacggaaacgggactctagcatacttactgacagccagacagcgaccaaaaggattcggatggccatcaaa
EPI2236675 atggagagaataaaagaactaagagatctaatgtcacagtctcgcactcgcgagatactgaccaaaaccactgttgaccacatggccataatcaaaaagtacacatcgggaaggcaagagaagaaccccgcactcagaatgaaatggatgatggcaatgaaatatccaattacagcagataagcgaataatggaaatgatccctgaaaggaatgaacaagggcaaactctctggagcaaaacaaacgatgccggatcagaccgagtgatggtatcacccctggctgtgacatggtggaacaggaacggaccaacaacaagtacagttcactacccaaaggtatataaaacttatttcgaaaaagttgaaaggttgaaacacgggacctttggccctgtgcacttcagaaaccaagttaagataagacggagggtcgatataaacccgggccatgctgacctcagtgccaaagaggcgcaggatgtaatcatggaagtcgtcttcccaaatgaagtgggagcaaggatattgacgtcggagtcacaactgacgataacaaaggagaaaaaggaagaactccaggactgcaaaatcgctcctctgatggttgcatacatgctagaaagagagttggttcgcaagacaaggtttctcccagttgctggtgggacaagcagtgtctacattgaggtgttgcatttgactcaggggacatgctgggagcagatgtacactccgggaggagaagtgaggaacgatgatgtagaccaaagcttgatcattgctgccaggaatatagtaagaagagcaacagtatcagcagatccattagcatctctattggagatgtgtcacagcacacaaattgggggaataaggatggtagacatccttcggcaaaatccaacagaggaacaagccgtggatatatgcaaggcagcaatgggcttgaggattagctcatctttcagctttggtggattcacttttaaaagaacaagtggatcgtcagtcaaaaaagaagaagacgtgctaacaggcaaccttcaaacattgaaaataagagtacatgaggggtatgaagagttcacaatggttgggagaagagcaacggccattctcaggaaagcaaccagaaggctgatccagctaatagtaagtgggagagacgagcagtcaattgctgaagcaataattgtggccatggtattctcacaagaggactgcatgattaaagcaattagaggtgacctgaattttgtcaatagggcgaaccagcgactaaacccaatgcatcaactcttgagacatttccaaaaggatgcaaaggtgcttttccaaaattggggaattgaacccattgacaatgtgatgggaatgatcgggataatgcccgacatgaccccaagtactgagatgtcgctgaggggaataagagtcagtaagatgggagtagatgaatactcaagtacagagcgagtagtagtaagcatcgaccggtttttaagagttcgagaccaacgggggaacgtactattatcacccgaagaggtcagtgagacacaaggaacggagaaactgacaatcacttattcgtcatcaatgatgtgggagatcaatggtcctgagtcggtgttggtcaatacttatcagtggataattagaaactgggaaactgtaaaaattcaatggtcacaggatcccacaatgttgtataataagatggaattcgagccattccagtctctagtccctaaggcagccagaggtcaatacagtgggtttgtgagaacactattccagcaaatgcgagatgtgcttggaacatttgacactgttcagataataaaactcctcccctttgctgccgccccaccggaacaaagtaggatgcagttctcctccctgactgtgaatgtaagaggatcaggaatgaggatactggtaagaggcaattcaccagtgttcaattacaacaaggccaccaagaggctcacagttctcgggaaagatgcaggtgcattgaccgaagatccagatgaaggcacagctggagtggagtctgctgttttaagaggattcctcattttgggcaaagaagacaagagatatggcccagcattgagcatcaatgagctgagcaatcttgcaaagggagagaaggctaatgtgctaattgggcaaggagacgtagtgttggtgatgaaacggaaacgggactctagcatacttactgacagccagacagcgaccaaaagaattcggatggccatcaaa
EPI2236693 atggagagaataaaagaactaagagatctaatgtcacagtctcgcactcgcgagatactgaccaaaaccactgttgaccacatggccataatcaaaaagtacacatcgggaaggcaagagaagaaccccgcactcagaatgaaatggatgatggcaatgaaatatccaattacagcagataagcgaataatggaaatgatccctgagaggaatgaacaagggcaaactctctggagcaaaacaaacgatgccggatcagaccgagtgatggtatcacccctggctgtgacatggtggaacaggaacggaccaacaacaagtacagttcactacccaaaggtatataaaacttatttcgaaaaagttgaaaggttgaaacacgggacctttggccctgtgcacttcagaaaccaagttaagataagacggagggtcgatataaacccgggccatgctgacctcagtgccaaagaggcgcaggatgtaatcatggaagtcgtcttcccaaatgaagtgggagcaaggatattgacgtcggagtcacaactgacgataacaaaggagaaaaaggaagaactccaggactgcaaaatcgctcctctgatggttgcatacatgctagaaagagagttggttcgcaagaagaggtttctcccagttgctggtgggacaagcagtgtctacattgaggtgctgcatttgacccaggggacatgctgggagcagatgtacactccgggaggagaagtgaggaacgatgatgtagaccaaagcttgatcattgctgccaggaatatagtaagaagagcaacagtatcagcagatccattagcatctctattggagatgtgtcacagcacacaaattgggggaataaggatggtagacatccttcggcaaaatccaacagaggaacaagccgtggatatatgcaaggcagcaatgggcttgaggattagctcatctttcagctttggtggattcacttttaaaagaacaagtggatcgtcagtcaaaaaagaagaagaagtgctaacaggcaaccttcaaacattgaaaataagagtacatgaggggtatgaagagttcacaatggttgggagaagagcaacggccattctcaggaaagcaaccagaaggctgatccagctaatagtaagtgggagagacgagcagtcaattgctgaagcaataattgtggccatggtattctcacaagaggactgcatgattaaagcagttagaggtgacctgaattttgtcaatagggcgaaccagcgactaaacccaatgcatcaactcttgaggcatttccaaaaggatgcaaaggtgcttttccaaaattggggaattgaacccattgacaatgtgatgggaatgatcggggtaatgcccgacatgaccccaagtactgagatgtcgctgaggggaataagagtcagtaagatgggagtagatgaatactcaagtacagagcgagtagtagtaagcatcgaccggtttttaagagttcgagaccaacgggggaacgtactattatcacccgaagaggtcagtgagacacaaggaacggagaaactgacaatcacttattcgtcatcaatgatgtgggagatcaatggtcctgagtcggtgttggtcaatacttatcagtggataattagaaactgggaaactgtaaaaattcaatggtcacaggatcccacaatgttgtataataagatggaattcgagccattccagtctctagtccctaaggcagccagaggtcaatacagtgggtttgtgagaacactattccagcaaatgcgagatgtgcttggaacatttgacactgttcagatagtaaaactcctcccctttgctgccgccccaccggaacaaagtaggatgcagttctcctccctgactgtgaatgtaagaggatcaggaatgaggatactggtaagaggcaattcaccagtgttcaattacaacaaggccaccaagaggctcacagttctcgggaaagatgcaggtgcattgaccgaagatccagatgaaggcacagctggagtggagtctgctgttttaagaggattcctcattttgggcaaagaagacaagagatatggcccagcattgagcatcaatgagctgagcaatcttgcaaagggagagaaggctaatgtgctaattgggcaaggagacgtagtgttggtgatgaaacggaaacgggactctagcatacttactgacagccagacagcgaccaaaagaattcggatggccatcaaa
EPI2236717 atggagagaataaaagaactgagagatctaatgtcacagtctcgcactcgcgagatactaaccaaaaccactgttgaccacatggccataatcaagaagtacacatcaggaagacaagaaaagaaccctgcactcagaatgaaatggatgatggcaatgaaatatccaatcacagcagacaagcgaataatggaaatgatccctgaaaggaatgaacaaggacaaaccctctggagcaagacaaatgatgccggatcagatcgagtgatggtatcacccctggctgtgacatggtggaataggaatggaccaacaacaagtacagttcactatccaaaggtatacaaaacttattttgaaaaagttgaaaggttgaaacacgggacctttggccctgtacacttcagaaaccaagttaagataagacggagggtcgacataaacccgggccatgctgacctcagcgccaaagaggcgcaggacgtaatcatggaagttgtctttccaaatgaagtgggagcgagaatactgacgtcggagtcacagttgacaataacaaaggaaaagaaagaagaactccaggactgcaaaatcgcccctctgatggttgcatacatgctagaaagagagctggtccgcaagacaaggttcctcccagtggctggtggaacaagcagtgtctacattgaggtgctgcatttgacccagggaacatgctgggagcagatgtatactccaggaggagaagtgagaaacgatgatgtagaccagagcttaatcattgctgcccggaatatagtaagaagagcaacagtgtcagcagacccattagcatctctattggagatgtgccacagcacactaattggaggaataaggatggtagacattcttcggcaaaatccaacggaggaacaagccgtggacatatgcaaggcagcaatgggcttgaggattagctcatcgttcagctttggtggattcacttttaaaagaacaagtggatcgtcaatcaaaagggaagaagaggtgcttacgggcaaccttcaaacattgaaaataagagtacatgaggggtatgaagagttcactatggttggaagaagagcaacggccatcctcaggaaagcaaccagaaggctgatccagctaatagtaagtggaagggacgaacagtcaattgctgaagcaataatcgtggccatggtattctcacaagaggactgcatgataaaggcagttcgaggtgatctgaactttgtcaatagagcgaatcagcggctgaatccaatgcatcagctcttgagacacttccaaaaggatgcaaaagtgcttttccaaaattggggaattgagcccattgacaatgtgatgggaatgatcgggatattgcctgacatgactccaagtactgagatgtcactgaggggaataagagtcagtaagatgggagtagatgaatactccagtacagagcgggtagtagtaagcatcgatcgatttttaagagttcgagaccaacgggggagcgtactactgtcacccgaagaagtcagcgagacacaaggaacagagaaattgacaatcacttattcgtcatcaatgatgtgggagatcaatggtcctgagtcggtgttggtcaatacttatcagtggataatcagaaactgggaaacagtaaaaattcaatggtcacaagatcccacaatgttgtataataagatggagttcgagccattccagtctctggtccctaaggcagccaggggtcaatacagtgggttcgtgaggacactatttcagcaaatgcgagatgtgcttggaacatttgacactgttcagataataaaacttctcccctttgctgctgccccaccggaacaaagtaggatgcaattctcctctctgactgtgaatgtgagaggatcaggaatgagaatactggtaagaggcaattctccagtgttcaattacaacaaggccaccaagaggctcacaattctcgggaaagatgcaggtgcattgaccgaagatccagatgaaggcacagctggagtggagtctgctgttttaagaggattcctcattttgggcaaagaagacaagagatatggcccagcactgagcatcaatgagctgagcaatttggcaaagggagagaaggctaatgtgctaattgggcaaggagacgtggtgttggtgatgaaacggaaacgggactctagcatacttactgacagccagacagcgaccaaaagaattcggatggccatcaaa
EPI2236725 atggagagaataaaagaactgagagatctaatgtcacagtctcgcactcgcgagatactaaccaaaaccactgttgaccacatggccataatcaagaagtacacatcaggaagacaagaaaagaaccctgcactcagaatgaaatggatgatggcaatgaaatatccaatcacagcagacaagcgaataatggaaatgatccctgaaaggaatgaacaaggacaaaccctctggagcaagacaaatgatgccggatcagatcgagtgatggtatcacccctggctgtgacatggtggaataggaatggaccaacaacaagtacagttcactatccaaaggtatacaaaacttattttgaaaaagttgaaaggttgaaacacgggacctttggccctgtacacttcagaaaccaagttaagataagacggagggtcgacataaacccgggccatgctgacctcagcgccaaagaggcgcaggacgtaatcatggaagttgtctttccaaatgaagtgggagcgagaatactgacgtcggagtcacagttgacaataacaaaggaaaagaaagaagaactccaggactgcaaaatcgcccctctgatggttgcatacatgctagaaagagagctggtccgcaagacaaggttcctcccagtggctggtggaacaagcagtgtctacattgaggtgctgcatttgacccagggaacatgctgggagcagatgtatactccaggaggagaagtgagaaacgatgatgtagaccagagcttaatcattgctgcccggaatatagtaagaagagcaacagtgtcagcagacccattagcatctctattggagatgtgccacagcacacaaattggaggaataaggatggtagacattcttcggcaaaatccaacggaggaacaagccgtggacatatgcaaggcagcaatgggcttgaggattagctcatcgttcagctttggtggattcacttttaaaagaacaagtggatcgtcaatcaaaagggaagaagaggtgcttacgggcaaccttcaaacattgaaaataagagtacatgaggggtatgaagagttcactatggttggaagaagagcaacggccatcctcaggaaagcaaccagaaggctgatccagctaatagtaagtggaagggacgaacagtcaattgctgaagcaataatcgtggccatggtattctcacaagaggactgcatgataaaggcagttcgaggtgatctgaactttgtcaatagagcgaatcagcggctgaatccaatgcatcagctcttgagacacttccaaaaggatgcaaaagtgcttttccaaaattggggaattgagcccattgacaatgtgatgggaatgatcgggatattgcctgacatgactccaagtactgagatgtcactgaggggaataagagtcagtaagatgggagtagatgaatactccagtacagagcgggtagtagtaagcatcgatcgatttttaagagttcgagaccaacgggggagcgtactactgtcacccgaagaagtcagcgagacacaaggaacagagaaattgacaatcacttattcgtcatcaatgatgtgggagatcaatggtcctgagtcggtgttggtcaatacttatcagtggataatcagaaactgggaaacagtaaaaattcaatggtcacaagatcccacaatgctgtataataagatggagttcgagccattccagtctctggtccctaaggcagccaggggtcaatacagtgggttcgtgaggacactatttcagcaaatgcgagatgtgcttggaacatttgacactgttcagataataaaacttctcccctttgctgctgccccaccggaacaaagtaggatgcaattctcctctctgactgtgaatgtgagaggatcaggaatgagaatactggtaagaggcaattctccagtgttcaattacaacaaggccaccaagaggctcacaattctcgggaaagatgcaggtgcattgaccgaagatccagatgaaggcacagctggagtggagtctgctgttttaagaggattcctcattttgggcaaagaagacaagagatatggcccagcactgagcatcaatgagctgagcaatttggcaaagggagagaaggctaatgtgctaattgggcaaggagacgtggtgttggtgatgaaacggaaacgggactctagcatacttactgacagccagacagcgaccaaaagaattcggatggccatcaaa
EPI2236757 atggagagaataaaagaactaagagatctaatgtcacagtctcgcactcgcgagatactgaccaaaaccactgttgaccacatggccataatcaaaaagtacacatcgggaaggcaagagaagaaccccgcactcagaatgaaatggatgatggcaatgaaatatccaattacagcagataagcgaataatggaaatgatccctgagaggaatgaacaagggcaaactctctggagcaaaacaaacgatgccggatcagaccgagtgatggtatcacccctggctgtgacatggtggaacaggaacggaccaacaacaagtacagttcactacccaaaggtatataaaacttatttcgaaaaagttgaaaggttgaaacacgggacctttggccctgtgcacttcagaaaccaagttaagataagacggagggtcgatataaacccgggccatgctgacctcagtgccaaagaggcgcaggatgtaatcatggaagtcgtcttcccaaatgaagtgggagcaaggatattgacgtcggagtcacaactgacgataacaaaggagaaaaaggaagaactccaggactgcaaaatcgctcctctgatggttgcatacatgctagaaagagagttggttcgcaagacgaggtttctcccagttgctggtgggacaagcagtgtctacattgaggtgctgcatttgactcaggggacatgctgggagcagatgtacactccgggaggagaagtgaggaacgatgatgtagaccaaagcttgatcattgctgccaggaatatagtaagaagagcaacggtatcagcagatccattagcatctctattggagatgtgtcacagcacacaaattgggggaataaggatggtagacatccttcggcaaaatccaacagaggaacaagccgtggatatatgcaaggcagcaatgggcttgaggattagctcatctttcagctttggtggattcacttttaaaagaacaagtggatcgtcagtcaaaaaagaagaagaagtgctaacaggcaaccttcaaacattgaaaataagagtgcatgaggggtatgaagagttcacaatggttgggagaagagcaacggccattctcaggaaagcaaccagaaggctgatccagctaatagtaagtgggagagacgagcagtcaattgctgaagcaataattgtggccatggtattctcacaagaggactgcatgattaaagcagttagaggtgacctgaattttgtcaatagggcgaaccagcgactaaacccaatgcatcaactcttgagacatttccaaaaggatgcaaaggtgcttttccaaaattggggaattgaacccattgacaatgtgatgggaatgatcgggataatgcccgacatgaccccaagtactgagatgtcgctgaggggaataagagtcagtaagatgggagtagatgaatactcaagtacagagcgagtagtagtaagcatcgaccggtttttaagagttcgagaccaacgggggaacgtactattatcacccgaagaggtcagtgagacacaaggaacagagaaactgacaatcacttattcgtcatcaatgatgtgggagatcaatggtcctgagtcggtgttggtcaatacttatcagtggataattagaaactgggaaactgtaaaaattcaatggtcacaggatcccacaatgttgtataataagatggaattcgagccattccagtctctagtccctaaggcagccagaggtcaatacagtgggtttgtgagaacactattccagcaaatgcgagatgtgcttggaacatttgacactgttcagataataaaactcctcccctttgctgccgccccaccggaacaaagtaggatgcagttctcctccctgactgtgaatgtaagaggatcaggaatgaggatactggtaagaggcaattcaccagtgttcaattacaacaaggccaccaagaggctcacagttctcgggaaagatgcaggtgcattgaccgaagatccagatgaaggcacagctggagtggagtctgctgttttaagaggattcctcattttgggcaaagaagacaagagatatggcccagcattgagcatcaatgagctgagcaatcttgcaaagggagagaaggctaatgtgctaattgggcaaggagacgtagtgttagtgatgaaacggaaacgggactctagcatacttactgacagccagacagcgaccaaaagaattcggatggccatcaaa
EPI2246653 atggagagaataaaagaactaagagatctaatgtcacagtctcgcactcgcgagatactcaccaaaaccactgtggaccacatggccataatcaaaaaatacacatcggggaggcaagagaagaaccccgcactcaggatgaaatggatgatggcaatgaaatatccaatcacagcagacaagagaataatggaaatgattcctgaaagaaatgaacaaggacaaaccctctggagcaaaacgaacgatgctgggtcagaccgagtgatggtatcacctctggctgtgacatggtggaataggaatggaccaacaacaaatacggtccactacccaaaggtatacaaaacttatttcgaaaaagttgaaaggttgaaacacgggacctttggccctgtccatttcagaaatcaagttaagataagacggagggtcgatataaacccaggtcatgcagacctcagtgccaaagaggcgcaggatgtaatcatggaagttgtattcccaaatgaagtgggagcgagaatactaacatcggagtcacaactgacgataacaaaggagaagaaggaagaactccaggactgcaaaatcgcccctctgatggtcgcatacatgctagaaagagagttagtccgcaagacgaggttcctcccagtggctggtggaacaagcagtgtctatattgaggtgctgcatttaacccaagggacatgctgggagcagatgtacactccaggaggagaagtgagaaatgatgatgtagaccaaagtttgattatcgctgccaggaacatagtaagaagagcaacagtatcagcagacccactagcatctctactggagatgtgccacagcacacagattgggggaattaggatggtcgacatccttcggcaaaatccaacagaggaacaagccgtggacatatgcaaggcagcaatgggcttgaggattagctcatctttcagttttggtggattcacttttaaaagaacaagtggatcatcagtcaaaagagaagaagaagtgcttacgggcaacctccaaacattgaaaataagagtacatgaggggtatgaagagttcacaatggttggaagaagagcaacggctattctcaggaaggcaaccagaaggttgatccagctaatagtaagtgggagagacgagcagtcaattgctgaagcaataattgttgccatggtattctcacaagaagactgcatgatcaaggcagttcgaggtgatctgaattttgtcaatagggcaaaccagcggctgaatccaatgcatcaactcttgagacacttccaaaaggatgctaaagtgcttttccaaaactggggaattgaaaccattgacaatgtgatggggatgatcgggatattgcccgatatgaccccaagcactgaggtgtcactgagggggataagagtcagtaaaatgggggtagatgagtactccagcacagagagggtggtggtgagcatcgaccgatttttaagagttagggaccaacgagggaacgtactattgtcacctgaagaagtcagcgagacacaaggaacagagaaattgacaatcacttattcgtcatcaatgatgtgggagatcaatggacctgagtcggtgttggtcaacacttatcagtggatcatcagaaactgggaaactgtgaaaattcaatggtcacaggatcccacaatgttatataataagatggaattcgagccattccagtctctggtacctaaagcagccagaggtcaatacagtggattcgtgaggacactattccagcagatgcgagatgtgctcggaacatttgacaccgttcaaataataaaactcctcccctttgctgctgccccaccagaacaaagtagaatgcaattctcctccctgactgtaaatgtgagaggatcaggaatgagaatactggtaagaggcaattccccagtgttcaattacaacaaggccaacaagaggctcacagttctcgggaaagatgcaggtgcattgaccgaagatccagatgaaggcacagccggagtagagtctgctgttttacgaggattcctcattttgggcaaagaagacaagagatatggcccagcattgagcatcaatgagctgagcaatcttgcaaagggagagaaggctaatgtgttaattgggcaaggagacgtggtgttggtaatgaaacggaaacgggactctagcatacttactgacagccagacagcgaccaaaaggattcggatggccatcaaa
EPI2246717 atggagagaataaaagaactaagagatctaatgtcacagtctcgcactcgcgagatactcaccaaaaccactgtggaccacatggccataatcaaaaaatacacatcggggaggcaagagaagaaccccgcactcaggatgaaatggatgatggcaatgaaatatccaatcacagcagacaagagaataatggaaatgattcctgaaagaaatgaacaaggacaaaccctctggagcaaaacgaacgatgctgggtcagaccgagtgatggtatcacctctggctgtgacatggtggaataggaatggaccaacaacaagtacggtccactacccaaaggtatacaaaacttatttcgaaaaagttgaaaggttgaaacacgggacctttggccctgtccatttcagaaatcaagttaagataagacggagggtcgacataaacccaggtcatgcagacctcagtgccaaagaggcgcaggatgtaatcatggaagttgtcttcccaaatgaagtgggagcgagaatactaacatcggagtcacaactgacgataacaaaggagaagaaggaagaactccaggactgcaaaatcgcccctctgatggtcgcatacatgctagaaagagagttagtccgcaagacgaggttcctcccagtggctggtggaacaagcagtgtctatattgaggtgctgcatttaacccaagggacatgctgggagcagatgtacactccaggaggagaagtgagaaatgatgatgtagaccaaagtttgattatcgctgccaggaacatagtaagaagagcaacagtatcagcagacccactagcatctctactggagatgtgccacagcacacagattgggggaattaggatggtcgacatccttcggcaaaatccaacagaggaacaagccgtggacatatgcaaggcagcaatgggcttgaggattagctcatctttcagttttggtggattcacttttaaaagaacaagtggatcatcagtcaaaagagaagaagaagtgcttacgggcaacctccaaacattgaaaataagagtacatgaggggtatgaagagttcacaatggttggaagaagagcaacggctattctcaggaaggcaaccagaaggttgatccagctaatagtaagtgggagagacgagcagtcaattgctgaagcaataattgttgccatggtattctcacaagaagactgcatgatcaaggcagttcgaggtgatctgaattttgtcaatagggcaaaccagcggctgaatccaatgcatcaactcttgagacacttccaaaaggatgctaaagtgcttttccaaaactggggaattgaaaccattgacaatgtgatggggatgatcgggatattgcccgatatgaccccaagcactgaggtgtcactgagggggataagagtcagtaaaatgggggtagatgagtactccagcacagagagggtggtggtgagcatcgaccgatttttaagagttagggaccaacgagggaacgtactattgtcacctgaagaagtcagcgagacccaaggaacagagaagttgacaatcacttattcgtcatcaatgatgtgggagatcaatggacctgagtcggtgttggtcaacacttatcagtggatcatcagaaactgggaaactgtgaaaattcaatggtcacaggatcccacaatgttatataataagttggaattcgatccattccagtctctggtacctaaagcagccagaggtcaatacagtggattcgtgaggacactattccagcagatgcgagatgtgctcggaacatttgacaccgttcaaataataaaactcctcccctttgctgctgccccaccagaacaaagtagaatgcaattctcctccctgactgtaaatgtgagaggatcaggaatgagaatactggtaagaggcaattccccagtgttcaattacaacaaggccaacaagaggctcacagttctcgggaaagatgcaggtgcattgaccgaagatccagatgaaggcacagccggagtagagtctgctgttttacgaggattcctcattttgggcaaagaagacaagagatatggcccagcattgagcatcaatgagctgagcaatcttgcaaagggagagaaggctaatgtgttaattgggcaaggagacgtggtgttggtaatgaaacggaaacgggactctagcatacttactgacagccagacagcgaccaaaaggattcggatggccatcaaa
EPI2246765 atggagagaataaaagaactaagagatctaatgtcacagtctcgcactcgcgagatactcaccaaaaccactgtggaccacatggccataatcaaaaaatacacatcggggaggcaagagaagaaccccgcactcaggatgaaatggatgatggcaatgaaatatccaatcacagcagacaagagaataatggaaatgattcctgaaagaaatgaacaaggacaaaccctctggagcaaaacgaacgatgctgggtcagaccgagtgatggtatcacctctggctgtgacatggtggaataggaatggaccaacaacaagtacggtccactacccaaaggtatacaaaacttatttcgaaaaagttgaaaggttgaaacacgggacctttggccctgtccatttcagaaatcaagttaagataagacggagggtcgacataaacccaggtcatgcagacctcagtgccaaagaggcgcaggatgtaatcatggaagttgtcttcccaaatgaagtgggagcgagaatactaacatcggagtcacaactgacgataacaaaggagaagaaggaagaactccaggactgcaaaatcgcccctctgatggtcgcatacatgctagaaagagagttagtccgcaagacgaggttcctcccagtggctggtggaacaagcagtgtctatattgaggtgctgcatttaacccaagggacatgctgggagcagatgtacactccaggaggagaagtgagaaatgatgatgtagaccaaagtttgattatcgctgccaggaacatagtaagaagagcaacagtatcagcagacccactagcatctctactggagatgtgccacagcacacagattgggggaattaggatggtcgacatccttcggcaaaatccaacagaggaacaagccgtggacatatgcaaggcagcaatgggcttgaggattagctcatctttcagttttggtggattcacttttaaaagaacaagtggatcatcagtcaaaagagaagaagaagtgcttacgggcaacctccaaacattgaaaataagagtacatgaggggtatgaagagttcacaatggttggaagaagagcaacggctattctcaggaaggcaaccagaaggttgatccagctaatagtaagtgggagagacgagcagtcaattgctgaagcaataattgttgccatggtattctcacaagaagactgcatgatcaaggcagttcgaggtgatctgaattttgtcaatagggcaaaccagcggctgaatccaatgcatcaactattgagacacttccaaaaggatgctaaagtgcttttccaaaactggggaattgaaaccattgacaatgtgatggggatgatcgggatattgcccgatatgaccccaagcactgaggtgtcactgagggggataagagtcagtaaaatgggggtagatgagtactccagcacagagagggtggtggtgagcatcgaccgatttttaagagttagggaccaacgagggaacgtactattgtcacctgaagaagtcagcgagacacaaggaacagagaaattgacaatcacttattcgtcatcaatgatgtgggagatcaatggacctgagtcggtgttggtcaacacttatcagtggatcatcagaaactgggaaactgtgaaaattcaatggtcacaggatcccacaatgttatataataagatggaattcgagccattccagtctctggtacctaaagcagccagaggtcaatacagtggattcgtgaggacactattccagcagatgcgagatgtgctcggaacatttgacaccgttcaaataataaaactcctcccctttgctgctgccccaccagaacaaagtagaatgcaattctcctccctgactgtaaatgtgagaggatcaggaatgagaatactggtaagaggcaattccccagtgttcaattacaacaaggccaacaagaggctcacagttctcgggaaagatgcaggtgcattgaccgaagatccagatgaaggcacagccggagtagagtctgctgttttacgaggattcctcattttgggcaaagaagacaagagatatggcccagcattgagcatcaatgagctgagcaatcttgcaaagggagagaaggctaatgtgttaattgggcaaggagacgtggtgttggtaatgaaacggaaacgggactctagcatacttactgacagccagacagcgaccaaaaggattcggatggccatcaaa
EPI2246773 atggagagaataaaagaactaagagatctaatgtcacagtctcgcactcgcgagatactgaccaaaaccactgttgaccacatggccataatcaaaaagtacacatcgggaaggcaagagaagaaccccgcactcagaatgaaatggatgatggcaatgaaatatccaattacagcagataagcgaataatggaaatgatccctgagaggaatgaacaagggcaaactctctggagcaaaacaaacgatgccggatcagaccgagtgatggtatcacccctggctgtgacatggtggaacaggaacggaccaacaacaagtacatttcactacccaaaggtatataaaacttatttcgaaaaagttgaaaggttgaaacacgggacctttggccctgtgcacttcagaaaccaagttaagataagacggagggtcgatataaacccgggccatgctgacctcagtgccaaagaggcgcaggatgtaatcatggaagtcgtcttcccaaatgaagtgggagcaaggatattgacgtcggagtcacaactgacgataacaaaggagaaaaaggaagaactccaggactgcaaaatcgctcctctgatggttgcatacatgctagaaagagagttggttcgcaagacgaggtttctcccagttgctggtgggacaagcagtgtctacattgaggtgctgcatttgactcaggggacatgctgggagcagatgtacactccgggaggagaagtgaggaacgatgatgtagaccaaagcttgatcattgctgccaggaatatagtaagaagagcaacagtatcagcagatccattagcatctctattggagatgtgtcacagcacacaaattgggggaataaggatgatagacatccttcggcaaaatccaacagaggaacaagccgtggatatatgcaaggcagcaatgggcttgaggattagctcatctttcagctttggtggattcacttttaaaagaacaagtggatcgtcagtcaaaaaagaagaagaagtgctaacaggaaaccttcaaacattgaaaataagagtacatgaggggtatgaagagttcacaatggttgggagaagagcaacggccattctcaggaaagcaaccagaaggctgatccagctaatagtaagtgggagagacgagcagtcaattgctgaagcaataattgtggccatggtattctcacaagaggactgcatgattaaagcagttagaggtgacctgaattttgtcaatagggcgaaccagcgactaaacccaatgcatcaactcttgagacatttccaaaaggatgcaaaggtgcttttccaaaattggggaattgaacccattgacaatgtgatgggaatgatcgggataatgcccgacatgaccccaagtactgagatgtcgctgaggggaataagagtcagtaagatgggagtagatgaatactcaagtaccgggcgagtagtagtaagcatcgaccggtttttaagagttcgagaccaacgggggaacgtactattatcacccgaagaggtcagtgagacacaaggaaaggagaaactgacaatcacttattcgtcatcaatgatgtgggagatcaatggtcctgagtcggtgttggtcaatacttatcagtggataattagaaactgggaaaatgtaaaaattcaatggtcacaggatcccacaatgttgtataataagatggaattcgagccattccagtctctagtccctaaggcagccagaggtcaatacagtgggtttgtgagaacactattccagcaaatgcgagatgtgcttggaacatttgacactgttcagataataaaactcctcccctttgctgccgccccaccggaacaaagtaggatgcagttctcctccctgactgtgaatgtaagaggatcaggaatgaggatactggtaagaggcaattcaccagtgttcaattacaacaaggccaccaagaggctcacagttctcgggaaagatgcaggtgcattgaccgaagatccagatgaaggcacagctggagtggagtctgctgttttaagaggattcctcattttgggcaaagaagacaagagatatggcccagcattgagcatcaatgagctgagcaatcttgcaaagggagagaaggctaatgtgctaattgggcaaggagacgtagtgttggtgatgaaacggaaacgggactctagcatacttactgacagccagacagcgaccaaaagaattcggatggccatcaaa
EPI2246781 atggagagaataaaagaactaagagatctaatgtcacagtctcgcactcgcgagatactgaccaaaaccactgttgaccacatggccataatcaaaaagtacacatcgggaaggcaagagaagaaccccgcactcagaatgaaatggatgatggcaatgaaatatccaattacagcagataagcgaataatggaaatgatccctgagaggaatgaacaagggcaaactctctggagcaaaacaaacgatgccggatcagaccgagtgatggtatcacccctggctgtgacatggtggaacaggaacggaccaacaacaagtacagttcactacccaaaggtatataaaacttatttcgaaaaagttgaaaggttgaaacacgggacctttggccctgtgcacttcagaaaccaagttaagataagacggagggtagatataaacccaggccatgctgacctcagtgccaaagaggcgcaggatgtaatcatggaagtcgtcttcccaaatgaagtgggagcaaggatattgacgtcggaatcacaactgacgataacaaaggagaaaaaggaagaactccaggactgcaaaatcgctcctctgatggttgcatacatgctagaaagagagttggttcgcaagacgaggtttctcccagttgctggtgggacaagcagtgtctacattgaggtgctgcatttgactcaggggacatgctgggagcagatgtacactccgggaggagaagtgaggaacgatgatgtagaccaaagcttgatcattgctgccaggaatatagtaagaagagcaacagtatcagcagatccattagcatctctattggagatgtgtcacagcacacaaattgggggaataaggatggtagacatccttcggcaaagtccaacagaggaacaagccgtggatatatgcaaggcagcaatgggcttgaggattagctcatctttcagctttggtggattcacttttaaaagaacaagtggatcgtcagtcaaaaaagaagaagaagtgctaacaggcaaccttcaaacattgaaaataagagtacatgaggggtatgaagagttcacaatggttgggagaagagcaacggccattctcaggaaagcaaccagaaggctgatccagctaatagtaagtgggagagacgagcagtcaattgctgaagcattaattgtggccatggtattctcacaagaggactgcatgattaaagctgttagaggtgacctgaattttgtcaatagggcgaaccagcgactaaacccaatgcatcaactcttgagacatttccaaaaggatgcaaaggtgcttttccaaaattggggaattgaacccattgacaatgtgatgggaatgatcgggataatgcccgacatgaccccaagtactgagatgtcgctgaggggaataagagtcagtaagatgggagtagatgaatactcaagtacagagcgagtagtagtaagcatcgaccggtttttaagagttcgagaccaacgggggaacgtactattatcacccgaagaggtcagtgagacacaaggaacggagaaactgacaatcacttattcgtcatcaatgatgtgggagatcaatggtcctgagtcggtgttggtcaatacttatcagtggataattagaaactgggaaactgtaaaaattcaatggtcacaggatcccacaatgttgtataataagatggaattcgagccattccagtctctagtccctaaggcagccagaggtcaatacagtgggtttgtgagaacactattccagcaaatgcgagatgtgcttggaacatttgacactgttcagataataaaactcctcccctttgctgccgccccaccggaacaaagtaggatgcagttctcctccctgactgtgaatgtaagaggatcaggaatgaggatactggtaagaggcaattcaccagtgttcaattacaacaaggccaccaagaggctcacagttctcgggaaagatgcaggtgcattgaccgaagatccagatgaaggcacagctggagtggagtctgctgttttaagaggattcctcattttgggcaaagaagaaaagagatatggcccagcattgagcatcaatgagctgagcaatcttgcaaagggagagaaggctaatgtgctaattgggcaaggagacgtagtgttggtgatgaaacggaaacgggactctagcatacttactgacagccagacagcgaccaaaaggattcggatggccatcaaa
EPI2246797 atggagagaataaaagaactgagagatctaatgtcacagtctcgcactcgcgagatactaaccaaaaccactgttgaccacatggccataatcaagaagtacacatcaggaagacaagaaaagaaccctgcactcagaatgaaatggatgatggcaatgaaatatccaatcacagcagacaagcgaataatggaaatgatccctgaaaggaatgaacaaggacaaaccctctggagcaagacaaatgatgccggatcagatcgagtgatggtatcacccctggctgtgacatggtggaataggaatggaccaacaacaagtacagttcactatccaaaggtatacaaaacttattttgaaaaagttgaaaggttgaaacacgggacctttggccctgtacacttcagaaaccaagttaagataagacggagggtcgacataaacccgggccatgctgacctcagcgccaaagaggcgcaggacgtaatcatggaagttgtctttccaaatgaagtgggagcgagaatactgacgtcggagtcacagttgacaataacaaaggaaaagaaagaagaactccaggactgcaaaatcgcccctctgatggttgcatacatgctagaaagagagctggtccgcaagacaaggttcctcccagtggctggtggaacaagcagtgtctacattgaggtgctgcatttgacccagggaacatgctgggagcagatgtatactccaggaggagaagtgagaaacgatgatgtagaccagagcttaatcattgctgcccggaatatagtaagaagagcaacagtgtcagcagacccattagcatctctattggagatgtgccacagcacacaaattggaggaataaggatggtagacattcttcggcaaaatccaacggaggaacaagccgtggacatatgcaaggcagcaatgggcttgaggattagctcatcgttcagctttggtggattcacttttaaaagaacaagtggatcgtcaatcaaaagggaagaagaggtgcttacgggcaaccttcaaacattgaaaataagagtacatgaggggtatgaagagttcactatggttggaagaagagcaacggccatcctcaggaaagcaaccagaaggctgatccagctaatagtaagtggaagggacgaacagtcaattgctgaagcaataatcgtggccatggtattctcacaagaggactgcatgataaaggcagttcgaggtgatctgaactttgtcaatagagcgaatcagcggctgaatccaatgcatcagctcttgagacacttccaaaaggatgcaaaagtgcttttccaaaattggggaattgagcccattgacaatgtgatgggaatgatcgggatattgcctgacatgactccaagtactgagatgtcactgaggggaataagaatcagtaagatgggagtagatgaatactccagtacagagcgggtagtagtaagcatcgatcgattcttaagagttcgagaccaacgggggagcgtactactgtcacccgaagaagtcagcgagacacaaggaacagagaaattgacaatcacttattcgtcatcaatgatgtgggagatcaatggtcctgagtctgtgttggtcaatacttatcagtggataatcagaaactgggaaacagtaaaaattcaatggtcacaagatcccacaatgttgtataataagatggagttcgagccattccagtctctggtccctaaggcagccaggggtcaatacagtgggttcgtgaggacactatttcagcaaatgcgagatgtgcttggaacatttgacactgttcagataataaaacttctcccctttgctgctgccccaccggaacaaagtaggatgcaattctcctctctgactgtgaatgtgagaggatcaggaatgagaatactggtaagaggcaattctccagtgttcaattacaacaaggccaccaagaggctcacaattctcgggaaagatgcaggtgcattgaccgaagatccagatgaaggcacagctggagtggagtctgctgttttaagaggattcctcattttgggcaaagaagacaagagatatggcccagcactgagcatcaatgagctgagcaatttggcaaagggagagaaggctaatgtgctaattgggcaaggagacgtggtgttggtgatgaaacggaaacgggactctagcatacttactgacagccagacagcgaccaaaagaattcggatggccatcaaa
EPI2246877 atggagagaataaaagaactaagagatctaatgtcacagtctcgcactcgcgagatactcaccaaaaccactgtggaccacatggccataatcaaaaaatacacatcggggaggcaagagaagaaccccgcactcaggatgaaatggatgatggcaatgaaatatccaatcacagcagacaagagaataatggaaatgattcctgaaagaaatgaacaaggacaaaccctctggagcaaaacgaacgatgctgggtcagaccgagtgatggtatcacctctggctgtgacatggtggaataggaatggaccaacaacaagtacggtccactacccaaaggtatacaaaacttatttcgaaaaagttgaaaggttgaaacacgggacctttggccctgtccatttcagaaatcaagttaagataagacggagggtcgacataaacccaggtcatgcagacctcagtgccaaagaggcgcaggatgtaatcatggaagttgtcttcccaaatgaagtgggagcgagaatactaacatcggagtcacaactgacgataacaaaggagaagaaggaagaactccaggactgcaaaatcgcccctctgatggtcgcatacatgctagaaagagagttagtccgcaagacgaggttcctcccagtggctggtggaacaagcagtgtctatattgaggtgctgcatttaacccaagggacatgctgggagcagatgtacactccaggaggagaagtgagaaatgatgatgtagaccaaagtttgattatcgctgccaggaacatagtaagaagagcaacagtatcagcagacccactagcatctctactggagatgtgccacagcacacagattgggggaattaggatggtcgacatccttcggcaaaatccaacagaggaacaagccgtggacatatgcaaggcagcaatgggcttgaggattagctcatctttcagttttggtggattcacttttaaaagaacaagtggatcatcagtcaaaagagaagaagaagtgcttacgggcaacctccaaacattgaaaataagagtacatgaggggtatgaagagttcacaatggttggaagaagagcaacggctattctcaggaaggcaaccagaaggttgatccagctaatagtaagtgggagagacgagcagtcaattgctgaagcaataattgttgccatggtattctcacaagaagactgcatgatcaaggcagttcgaggtgatctgaattttgtcaatagggcaaaccagcggctgaatccaatgcatcaactcttgagacacttccaaaaggatgctaaagtgcttttccaaaactggggaattgaaaccattgacaatgtgatggggatgatcgggatattgcccgatatgaccccaagcactgaggtgtcactgagggggataagagtcagtaaaatgggggtagatgagtactccagcacagagagggtggtggtgagcatcgaccgatttttaagagttagggaccaacgagggaacgtactattgtcacctgaagaagtcagcgagacacaaggaacagagaaattgacaatcacttattcgtcatcaatgatgtgggagatcaatggacctgagtcggtgttggtcaacacttatcagtggatcatcagaaactgggaaactgtgaaaattcaatggtcacaggatcccacaatgttatataataagatggaattcgagccattccagtctctggtacctaaagcagccagaggtcaatacagtggattcgtgaggacactattccagcagatgcgagatgtgctcggaacatttgacaccgttcaaataataaaactcctcccctttgctgctgccccaccagaacaaagtagaatgcaattctcctccctgactgtaaatgtgagaggatcaggaatgagaatactggtaagaggcaattccccagtgttcaattacaacaaggccaacaagaggctcacagttctcgggaaagatgcaggtgcattgaccgaagatccagatgaaggcacagccggagtagagtctgctgttttacgaggattcctcattttgggcaaagaagacaagagatatggcccagcattgagcatcaatgagctgagcaatcttgcaaagggagagaaggctaatgtgttaattgggcaaggagacgtggtgttggtaatgaaacggaaacgggactctagcatacttactgacagccagacagcgaccaaaaggattcggatggccatcaaa
EPI2246926 atggagagaataagagaactaagagatctaatgtcacagtctcgcactcgcgagatactcaccaaaactactgtggaccacatggccataatcaaaaaatacacatcgggaaggcaagagaagaaccccgcgctcaggatgaaatggatgatggcaatgaaatatccaatcacagcagacaagagaataatggaaatgattcctgaaagaaatgaacaaggacaaaccctttggagcaaaacgaacgatgccgggtctgaccgagtgatggtatcacctctggccgtgacatggtggaataggaacggaccaacaacaagtacggtccactacccaaaggtatacaaaacgtatttcgaaaaagttgaaagattgaaacatgggacctttggtcctgttcacttcagaaatcaagttaagataagacggagagtcgacataaacccaggccatgcagacctcagtgccaaagaggcgcaggatgtaatcatggaagttgtcttcccaaatgaagtgggagcgagaatactaacatcggagtcacaactgacgataacaaaggagaagaaggaagaactccaggactgcaaaattgcacctttgatggtcgcatacatgctagaaagagagttagtccgcaagacgaggttcctcccagtggctggtggaacaagcagtgtctatattgaggtgctgcatttaacccaggggacatgctgggagcagatgtacactccaggaggagaagtgagaaatgatgatgtagaccagagtttgattatcgccgccaggaacatagtaagaagagcaacagtatcagcagatccactagcatctctattggagatgtgccacagcacacagattgggggaataaggatggtcgacattcttcgacaaaatccaacagaggaacaagccgtggacatatgcaaggcagcaatgggcttgaggattagctcatctttcagctttggtggattcactttcaaaagaacaagtggatcatcagtcaaaagagaagaagaagtgcttacgggcaaccttcaaacactgaaaataagagtacatgaggggtatgaagagttcacgatggttggaagaagagcaacggctattctcaggaaggcaaccagaaggttgatccagctaatagtaagtggaagagacgagcagtcaattgctgaagcaataattgtggccatggtattctcacaggaagactgcatgatcaaggcagttcgaggtgatctgaattttgtcaatagggcgaaccagcggctgaatccaatgcatcaactcttgagacacttccaaaaggatgctaaagtgcttttccaaaactggggaattgaatccattgacaacgtgatggggatgattgggatattgcccgacatgaccccaagcactgagatgtcactgaggggaataagagtcagcaagatgggagtagatgaatactccagtacggagagggtggtggtgagcatcgaccgatttttaagagtccgggaccaacgagggaacgtactattgtcaccagaagaagtcagcgagacacaaggaacagagaaattgacaatcacttattcatcatcaatgatgtgggagattaatggacccgaatcggtgttggtcaacacttatcagtggatcatcaggaactgggaaactgtgaaaattcaatggtcacaggatcccacaatgttatataataagatggaattcgagccattccagtctctgatacctaaagcagccagaggtcaatacagtggattcgtgaggacactattccagcagatgcgagatgtgctcggaacatttgacactgtccaaataataaaactcctcccctttgctgctgccccaccagaacaaagtagaatgcaattctcctccctgactgtaaatgtgagaggatcaggaatgagaatactggttagaggcaattccccagtgttcaattacaacaaggccaccaagaggctcacagttctcgggaaagatgcaggtgcattgaccgaagatccagatgaaggcacagctggagtagagtctgctgttctaagaggattcctcattttgggcaaagaagacaagagatatggcccagcattgagcatcaatgagctgagcaatcttgcaaagggagagaaggctaatgtgctaattgggcaaggagacatggtgttggtaatgaaacggaaacgggactctagcatacttactgacagccagacagcgaccaaaaggattcggatggccatcaaa
EPI2247000 atggagagaataagagaactaagagatctaatgtcacagtctcgcactcgcgagatactcaccaaaactactgtggaccacatggccataatcaaaaaatacacatcgggaaggcaagagaagaaccccgcgctcaggatgaaatggatgatggcaatgaaatatccaatcacagcagacaagagaataatggaaatgattcctgaaagaaatgaacaaggacaaaccctttggagcaaaacgaacgatgccgggtctgaccgagtgatggtatcacctctggccgtgacatggtggaataggaacggaccaacaacaagtacggtccactacccaaaggtatacaaaacgtatttcgaaaaagttgaaagattgaaacatgggacctttggccctgttcacttcagaaatcaagttaagataagacggagagtcgacataaacccaggccatgcagacctcagtgccaaagaggcgcaggatgtaatcatggaagttgtcttcccaaatgaagtgggagcgagaatactaacatcggagtcacaactgacgataacaaaggagaagaaggaagaactccaggactgcaaaattgcacctttgatggtcgcatacatgctagaaagagagttagtccgcaagacgaggttcctcccagtggctggtggaacaagcagtgtctatattgaggtgctgcatttaacccaggggacatgctgggagcagatgtacactccaggaggagaagtgagaaatgatgatgtagaccagagtttgattatcgctgccaggaacatagtaagaagagcaacagtatcagcagatccactagcatctctattggagatgtgccacagcacacagattgggggaataaggatggtcgacattcttcgacaaaatccaacagaggaacaagccgtggacatatgcaaggcagcaatgggcttgaggattagctcatctttcagctttggtggattcactttcaaaagaacaagtggatcatcagtcaaaagagaagaagaagtgcttacgggcaaccttcaaacactgaaaataagagtacatgaggggtatgaagagttcacgatggttggaagaagagcaacggctattctcaggaaggcaaccagaaggttgatccagctaatagtaagtggaagagacgagcagtcaattgctgaagcaataattgtggccatggtattctcacaggaagactgcatgatcaaggcagttcgaggtgatctgaattttgtcaatagggcgaaccagcggctgaatccaatgcatcaactcttgagacacttccaaaaggatgctaaagtgcttttccaaaactggggaattgaatccattgacaacgtgatggggatgattgggatattgcccgacatgaccccaagcactgagatgtcactgaggggaataagagtcagcaagatgggagtagatgaatactccagtacagagagggtggtggtgagcatcgaccgatttttaagagtccgggaccaacgagggaacgtactattgtcaccagaagaagtcagcgagacacaaggaacagagaaattgacaatcacttattcatcatcaatgatgtgggagattaatggacccgaatcggtgttggtcaacacttatcagtggatcatcaggaactgggaaactgtgaaaattcaatggtcacaggatcccacaatgttatataataagatggaattcgagccattccagtctctgatacctaaagcagccagaggtcaatacagtggattcgtgaggacactattccagcagatgcgagatgtgctcggaacatttgacactgtccaaataataaaactcctcccctttgctgctgccccaccagaacaaagtagaatgcaattctcctccctgactgtaaatgtgagaggatcaggaatgagaatactggttagaggcaattccccagtgttcaattacaacaaggccaccaagaggctcacagttctcgggaaagatgcaggtgcattgaccgaagatccagatgaaggcacagctggagtagagtctgctgttctaagaggattcctcattttgggcaaagaagacaagagatatggcccagcattgagcatcaatgagctgagcaatcttgcaaagggagagaaggctaatgtgctaattgggcaaggagacatggtgttggtaatgaaacggaaacgggactctagcatacttactgacagccagacagcgaccaaaaggattcggatggccatcaaa
EPI2247177 atggagagaataaaagaactaagagatctaatgtcacagtctcgcactcgcgagatactgaccaaaaccactgttgaccacatggccataatcaaaaagtacacatcgggaaggcaagagaagaaccccgcactcagaatgaaatggatgatggcaatgaaatatccaattacagcagataagcgaataatggaaatgatccctgagaggaatgaacaagggcaaactctctggagcaaaacaaacgatgccggatcagaccgagtgatggtatcacccctggctgtgacatggtggaacaggaacggaccaacaacaagtacagttcactacccaaaggtatataaaacttatttcgaaaaagttgaaaggttgaaacacgggacctttggccctgtgcacttcagaaaccaagttaagataagacggagggtcgatataaacccgggccatgctgacctcagtgccaaagaggcgcaggatgtaatcatggaagtcgtcttcccaaatgaagtgggagcaaggatattgacgtcggagtcacaactgacgataacaaaggagaaaaaggaagaactccaggactgcaaaatcgctcctctgatggttgcatacatgctagaaagagagttggttcgcaagacgaggtttctcccagttgctggtgggacaagcagtgtctacattgaggtgctgcatttgactcaggggacatgctgggagcagatgtacactccgggaggagaagtgaggaacgatgatgtagaccaaagcttgatcattgctgccaggaatatagtaagaagagcaacagtatcagcagatccattagcatctctattggagatgtgtcacagcacacaaattgggggaataaggatggtagacatccttcggcaaaatccaacagaggaacaagccgtggatatatgcaaggcagcaatgggcttgaggattagctcatctttcagctttggtggattcacttttaaaagaacaagtggatcgtcagtcaaaaaagaagaagaagtgctaacaggcaaccttcaaacattgaaaataagagtacatgaggggtatgaagagttcacaatggttgggagaagagcaacggccattctcaggaaagcaaccagaaggctgatccagctaatagtaagtgggagagacgagcagtcaattgctgaagcaataattgtggccatggtattctcacaagaggactgcatgattaaagcagttagaggtgacctgaattttgtcaatagggcgaaccagcgactaaacccaatgcatcaactcttgagacatttccaaaaggatgcaaaggtgcttttccaaaattggggaattgaacccattgacaatgtgatgggaatgatcgggataatgcccgacatgaccccaagtactgagatgtcgctgaggggaataagagtcagtaagatgggagtagatgaatactcaagtacagagcgagtagtagtaagcatcgaccggtttttaagagttcgagaccaacgggggaacgtactattatcacccgaagaggtcagtgagacacaaggaacggagaaactgacaatcacttattcgtcatcaatgatgtgggagatcaatggtcctgagtcggtgttggtcaatacttatcagtggataattagaaactgggaaactgtaaaaattcaatggtcacaggatcccacaatgttgtataataagatggaattcgagccattccagtctctagtccctaaggcagccagaggtcaatacagtgggtttgtgagaacactattccagcaaatgcgagatgtgcttggaacatttgacactgttcagataataaaactcctcccctttgctgccgccccaccggaacaaagtagaatgcagttctcctccctgactgtgaatgtaagaggatcaggaatgaggataatggtaagaggcaattcaccagtgttcaattacaacaaggccaccaagaggctcacagttctcgggaaagatgcaggtgcattgaccgaagattcagatgaaggcacagctggagtggagtctgctgttttaagaggattcctcattttgggcaaagaagacaagagatatggcccagcattgagcatcaatgagctgagcaatcttgcaaagggagagaaggctaatgtgctaattgggcaaggagacgtagtgttggtgatgaaacggaaacgggactctagcatacttactgacagccagacagcgaccaaaagaattcggatggccatcaaa
EPI2247257 atggagagaataaaagaactaagagatctaatgtcacagtctcgcactcgcgagatactcaccaaaaccactgtggaccacatggccataatcaaaaaatacacatcggggaggcaagagaagaaccccacactcaggatgaaatggatgatggcaatgaaatatccaatcacagcagacaagagaataatggaaatgattcctgaaagaaatgaacaaggacaaaccctctggagcaaaacgaacgatgctgggtcagaccgagtgatggtatcacctctggctgtgacatggtggaataggaatggaccaacaacaagtacggtccactacccaaaggtatacaaaacttatttcgaaaaagttgaaaggttgaaacacgggacctttggccctgtccatttcagaaatcaagttaagataagacggagggtcgacataaacccaggtcatgcagacctcagtgccaaagaggcgcaggatgtaatcatggaagttgtcttcccaaatgaagtgggagcgagaatactaacatcggagtcacaactgacgataacaaaggagaagaaggaagaactccaggactgcaaaatcgcccctctgatggtcgcatacatgctagaaagagagttagtccgcaagacgaggttcctcccagtggctggtggaacaagcagtgtctatattgaggtgctgcatttaacccaagggacatgctgggagcagatgtacactccaggaggagaagtgagaaatgatgatgtagaccaaagtttgattatcgctgccaggaacatagtaagaagagcaacagtatcagcagacccactagcatctctactggagatgtgccacagcacacagattgggggaattaggatggtcgacatccttcggcaaaatccaacagaggaacaagccgtggacatatgcaaggcagcaatgggcttgaggattagctcatctttcagttttggtggattcacttttaaaagaacaagtggatcatcagtcaaaagagaagaagaagtgcttacgggcaacctccaaacattgaaaataagagtacatgaggggtatgaagagttcacaatggttggaagaagagcaacggctattctcaggaaggcaaccagaaggttgatccagctaatagtaagtgggagagacgagcagtcaattgctgaagcaataattgttgccatggtattctcacaagaagactgcatgatcaaggcagttcgaggtgatctgaattttgtcaatagggcaaaccagcggctgaatccaatgcatcaactcttgagacacttccaaaaggatgctaaagtgcttttccaaaactggggaattgaaaccattgacaatgtgatggggatgatcgggatattgcccgatatgaccccaagcactgaggtgtcactgagggggataagagtcagtaaaatgggggtagatgagtactccagcacagagagggtggtggtgagcatcgaccgatttttaagagttagggaccaacgagggaacgtactattgtcacctgaagaagtcagcgagacacaaggaacagagaaattgacaatcacttattcgtcatcaatgatgtgggagatcaatggacctgagtcggtgttggtcaacacttatcagtggatcatcagaaactgggaaactgtgaaaattcaatggtcacaggatcccacaatgttatataataagatggaattcgagccattccagtctctggtacctaaagcagccagaggtcaatacagtggattcgtgaggacactattccagcagatgcgagatgtgctcggaacatttgacaccgttcaaataataaaactcctcccctttgctgctgccccaccagaacaaagtagaatgcaattctcctccctgactgtaaatgtgagaggatcaggaatgagaatactggtaagaggcaattccccagtgttcaattacaacaaggccaacaagaggctcacagttctcgggaaagatgcaggtgcattgaccgaagatccagatgaaggcacagccggagtagagtctgctgttttacgaggattcctcattttgggcaaagaagacaagagatatggcccagcattgagcatcaatgagctgagcaatcttgcaaagggagagaaggctaatgtgttaattgggcaaggagacgtggtgttggtaatgaaacggaaacgggactctagcatacttactgacagccagacagcgaccaaaaggattcggatggccatcaaa
EPI2247289 atggagagaataaaagaactgagagatctaatgtcacagtctcgcactcgcgagatactaaccaaaaccactgttgaccacatggccataatcaagaagtacacatcaggaagacaagaaaagaaccctgcactcagaatgaaatggatgatggcaatgaaatatccaatcacagcagacaagcgaataatggaaatgatccctgaaaggaatgaacaaggacaaaccctctggagcaagacaaatgatgccggatcagatcgagtgatggtatcacccctggctgtgacatggtggaataggaatggaccaacaacaagtacagttcactatccaaaggtatacaaaacttattttgaaaaagttgaaaggttgaaacacgggacctttggccctgtacacttcagaaaccaagttaagataagacggagggtcgacataaacccgggccatgctgacctcagcgccaaagaggcgcaggacgtaatcatggaagttgtctttccaaatgaagtgggagcgagaatactgacgtcggagtcacagttgacaataacaaaagaaaagaaagaagaactccaggactgcaaaatcgcccctctgatggttgcatacatgctagaaagagagctggtccgcaagacaaggttcctcccagtggctggtggaacaagcagtgtctacattgaggtgctgcatttgacccagggaacatgctgggagcagatgtatactccaggaggagaagtgagaaacgatgatgtagaccagagcttaatcattgctgcccggaatatagtaagaagagcaacagtgtcagcagacccattagcatctctattggagatgtgccacagcacacaaattggaggaataaggatggtagacattcttcggcaaaatccaacggaggaacaagccgtggacatatgcagggcagcaatgggcttgaggattagctcatcgttcagctttggtggattcacttttaaaagaacaagtggatcgtcaatcaaaagggaagaagaggtgcttacgggcaaccttcaaacattgaaaataagagtacatgaggggtatgaagagttcactatggttggaagaagagcaacggccatcctcaggaaagcaaccagaaggctgatccagctaatagtaagtggaagggacgaacagtcaattgctgaagcaataatcgtggccatggtattctcacaagaggactgcatgataaaggcagttcgaggtgatctgaactttgtcaatagagcgaatcagcggctgaatccaatgcatcagctcttgagacacttccaaaaggatgcaaaagtgcttttccaaaattggggaattgagcccattgacaatgtgatgggaatgatcgggatattgcctgacatgactccaagtactgagatgtcactgaggggaataagagtcagtaagatgggagtagatgaatactccagtacagagcgggtagtagtaagcatcgatcgatttttaagagttcgagaccaacgggggagcgtactactgtcacccgaagaagtcagcgagacacaaggaacagagaaattgacaatcacttattcgtcatcaatgatgtgggagatcaatggtcctgagtcggtgttggtcaatacttatcagtggataatcagaaactgggaaacagtaaaaattcaatggtcacaagatcccacaatgttgtataataagatggagttcgagccattccagtctctggtccctaaggcagccaggggtcaatacagtgggttcgtgaggacactatttcagcaaatgcgagatgtgcttggaacatttgacactgttcagataataaaacttctcccctttgctgctgccccaccggaacaaagtaggatgcaattctcctctctgactgtgaatgtgagaggatcaggaatgagaatactggtaagaggcaattctccagtgttcaattacaacaaggccaccaagaggctcacaattctcgggaaagatgcaggtgcattgaccgaagatccagatgaaggcacagctggagtggagtctgctgttttaagaggattcctcattttgggcaaagaagacaagagatatggcccagcactgagcatcaatgagctgagcaatttggcaaagggagagaaggctaatgtgctaattgggcaaggagacgtggtgttggtgatgaaacggaaacgggactctagcatacttactgacagccagacagcgaccaaaagaattcggatggccatcaaa
EPI2247321 atggagagaataaaagaactgagagatctaatgtcacagtctcgcactcgcgagatactaaccaaaaccactgttgaccacatggccataatcaagaagtacacatcaggaagacaagaaaagaaccctgcactcagaatgaaatggatgatggcaatgaaatatccaatcacagcagacaagcgaataatggaaatgatccctgaaaggaatgaacaaggacaaaccctctggagcaagacaaatgatgccggatcagatcgagtgatggtatcacccctggctgtgacatggtggaataggaatggaccaacaacaagtacagttcactatccaaaggtatacaaaacttattttgaaaaagttgaaaggttgaaacacgggacctttggccctgtacacttcagaaaccaagttaagataagacggagggtcgacataaacccgggccatgctgacctcagcgccaaagaggcgcaggacgtaatcatggaagttgtctttccaaatgaagtgggagcgagaatactgacgtcggagtcacagttgacaataacaaaggaaaagaaagaagaactccaggactgcaaaatcgcccctctgatggttgcatacatgctagaaagagagctggtccgcaagacaaggttcctcccagtggctggtggaacaagcagtgtctacattgaggtgctgcatttgacccagggaacatgctgggagcagatgtatactccaggaggagaagtgagaaacgatgatgtagaccagagcttaatcattgctgcccggaatatagtaagaagagcaacagtgtcagcagacccattagcatctctattggagatgtgccacagcacacaaattggaggaataaggatggtagacattcttcggcaaaatccaacggaggaacaagccgtggacatatgcaaggcagcaatgggcttgaggattagctcatcgttcagctttggtggattcacttttaaaagaacaagtggatcgtcaatcaaaagggaagaagaggtgcttacgggcaaccttcaaacattgaaaataagagtacatgaggggtatgaagagttcactatggttggaagaagagcaacggccatcctcaggaaagcaaccagaaggctgatccagctaatagtaagtggaagggacgaacagtcaattgctgaagcaataatcgtggccatggtattctcacaagaggactgcatgataaaggcagttcgaggtgatctgaactttgtcaatagagcgaatcagcggctgaatccaatgcatcagctcttgagacacttccaaaaggatgcaaaagtgcttttccaaaattggggaattgagcccattgacaatgtgatgggaatgatcgggatattgcctgacatgactccaagtactgagatgtcactgaggggaataagagtcagtaagatgggagtagatgaatactccagtacagagcgggtagtagtaagcatcgatcgatttttaagagttcgagaccaacgggggagcgtactactgtcacccgaagaagtcagcgagacacaaggaacagagaaattgacaatcacttattcgtcatcaatgatgtgggagatcaatggtcctgagtcggtgttggtcaatacttatcagtggataatcagaaactgggaaacagtaaaaattcaatggtcacaagatcccacaatgttgtataataagatggagttcgagccattccagtctctggtccctaaggcagccaggggtcaatacagtgggttcgtgaggacactatttcagcaaatgcgagatgtgcttggaacatttgacactgttcagataataaaacttctcccctttgctgctgccccaccggaacaaagtaggatgcaattctcctctctgactgtgaatgtgagaggatcaggaatgagaatactggtaagaggcaattctccagtgttcaattacaacaaggccaccaagaggctcacaattctcgggaaagatgcaggtgcattgaccgaagatccagatgaaggcacagctggagtggagtctgctgttttaagaggattcctcattttgggcaaagaagacaagagatatggcccagcactgagcatcaatgagctgagcaatttggcaaagggagagaaggctaatgtgctaattgggcaaggagacgtggtgttggtgatgaaacggaaacgggactctagcatacttactgacagccagacagcgaccaaaagaattcggatggccatcaaa
EPI2257433 atggagagaataagagaactaagagatctaatgtcacagtctcgcactcgcgagatactcaccaaaactactgtggaccacatggccataatcaaaaaatacacatcgggaaggcaagagaagaaccccgcgctcaggatgaaatggatgatggcaatgaaatatccaatcacagcagacaagagaataatggaaatgattcctgaaagaaatgaacaaggacaaaccctttggagcaaaacgaacgatgccgggtctgaccgagtgatggtatcacctctggccgtgacatggtggaataggaacggaccaacaacaagtacggtccactacccaaaggtatacaaaacgtatttcgaaaaagttgaaagattgaaacatgggacctttggtcctgttcacttcagaaatcaagttaagataagacggagagtcgacataaacccaggccatgcagacctcagtgccaaagaggcgcaggatgtaatcatggaagttgtcttcccaaatgaagtgggagcgagaatactaacatcggagtcacaactgacgataacaaaggagaagaaggaagaactccaggactgcaaaattgcacctttgatggtcgcatacatgctagaaagagagttagtccgcaagacgaggttcctcccagtggctggtggaacaagcagtgtctatattgaggtgctgcatttaacccaggggacatgctgggagcagatgtacactccaggaggagaagtgagaaatgatgatgtagaccagagtttgattatcgccgccaggaacatagtaagaagagcaacagtatcagcagatccactagcatctctattggagatgtgccacagcacacagattgggggaataaggatggtcgacattcttcgacaaaatccaacagaggaacaagccgtggacatatgcaaggcagcaatgggcttgaggattagctcatctttcagctttggtggattcactttcaaaagaacaagtggatcatcagtcaaaagagaagaagaagtgcttacgggcaaccttcaaacactgaaaataagagtacatgaggggtatgaagagttcacgatggttggaagaagagcaacggctattctcaggaaggcaaccagaaggttgatccagctaatagtaagtggaagagacgagcagtcaattgctgaagcaataattgtggccatggtattctcacaggaagactgcatgatcaaggcagttcgaggtgatctgaattttgtcaatagggcgaaccagcggctgaatccaatgcatcaactcttgagacacttccaaaaggatgctaaagtgcttttccaaaactggggaattgaatccattgacaacgtgatggggatgattgggatattgcccgacatgaccccaagcactgagatgtcactgaggggaataagagtcagcaagatgggagtagatgaatactccagtacagagaaggtggtggtgagcatcgaccgatttttaagagtccgggaccaacgagggaacgtactattgtcaccagaagaagtcagcgagacacaaggaacagagaaattgacaatcacttattcatcatcaatgatgtgggagattaatggacccgaatcggtgttggtcaacacttatcagtggatcatcaggaactgggaaactgtgaaaattcaatggtcacaggatcccacaatgttatataataagatggaattcgagccattccagtctctgatacctaaagcagccagaggtcaatacagtggattcgtgaggacactattccagcagatgcgagatgtgctcggaacatttgacactgtccaaataataaaactcctcccctttgctgctgccccaccagaacaaagtagaatgcaattctcctccctgactgtaaatgtgagaggatcaggaatgagaatactggttagaggcaattccccagtgttcaattacaacaaggccaccaagaggctcacagttctcgggaaagatgcaggtgcattgaccgaagatccagatgaaggcacagctggagtagagtctgctgttctaagaggattcctcattttgggcaaagaagacaagagatatggcccagcattgagcatcaatgagctgagcaatcttgcaaagggagagaaggctaatgtgctaattgggcaaggagacgtggtgttggtaatgaaacggaaacgggactctagcatacttactgacagccagacagcgaccaaaaggattcggatggccatcaaa
EPI2258716 atggagagaataaaagaactaagagatctaatgtcacagtctcgcactcgcgagatactgaccaaaaccactgttgaccacatggccataatcaaaaagtacacatcgggaaggcaagagaagaaccccgcactcagaatgaaatggatgatggcaatgaaatatccaattacagcagataagcgaataatggaaatgatccctgagaggaatgaacaagggcaaactctctggagcaaaacaaacgatgccggatcagaccgagtgatggtatcacccctggctgtgacatggtggaacaggaacggaccaacaacaagtacagttcactacccaaaggtatataaaacttatttcgaaaaagttgaaaggttgaaacacgggacctttggccctgtgcacttcagaaaccaagttaagataagacggagggtcgatataaacccgggccatgctgacctcagtgccaaagaggcgcaggatgtaatcatggaagtcgtcttcccaaatgaagtgggagcaaggatattgacgtcggagtcacaactgacggtaacaaaggagaaaaaggaagaactccaggactgcaaaatcgctcctctgatggttgcatacatgctagaaagagagttggttcgcaagacgaggtttctcccaattgctggtgggacaagcagtgtctacattgaggtgctgcatttgactcaggggacatgctgggagcagatgtacactccgggaggagaagtgaggaacgatgatgtagaccaaagcttgatcattgctgccaggaatatagtaagaagagcaacagtatcagcagatccattagcatctctattggagatgtgtcacagcacacaaattgggggaataaggatggtagacatccttcggcaaaatccaacagaggaacaagccgtggatatatgcaaggcagcaatgggcttgaggattagctcatctttcagctttggtggattcactttcaaaagaacaagtggatcgtcagtcaaaaaagaagaagaagtgctaacaggcaaccttcaaacattgaaaataagagtacatgaggggtatgaagagttcacaatggttgggagaagagcaacggccattctcaggaaagcaaccagaaggatgatccagctaatagtaagtgggagagacgagcagtcaattgctgaagcaataattgtggccatggtattctcacaagaggactgcatgattaaagcagttagaggtgacctgaattttgtcaatagggcgaaccagcgactaaacccaatgcatcaactcttgagacatttccaaaaggatgcaaaggtgcttttccaaaattggggaattgaacccattgacaatgtgatgggaatgatcgggataatgcccgacatgaccccaagtactgagatgtcgctgaggggaataagagtcagtaagatgggagtagatgaatactcaagtacagagcgagtagtagtaagcatcgaccggtttttaagagttcgagaccaacgggggaacgtactattatcacctgaagaggtcagtgagacacaaggaacggagaaactgacaatcacttattcgtcatcaatgatgtgggagatcaatggtcctgagtcggtgttggtcaatacttatcagtggataattagaaactgggaaactgtaaaaattcaatggtcacaggatcccacaatgttgtataataagatggaattcgagccattccagtctctagtccctaaggcagccagaggtcaatacagtgggtttgtgagaacactattccagcaaatgcgagatgtgcttggaacatttgacactgttcaggtaataaaactcctcccctttgctgccgccccaccggaacaaagtaggatgcagttctcctccctgactgtgaatgtaagaggatcaggaatgaggataatggtaagaggcaattcaccagtgttcaattacaacaaggccaccaagaggctcacagttctcgggaaagatgcgggtgcattgaccgaagatccagatgaaggcacagctggagtggagtctgctgttttaagaggattcctcattttgggcaaagaagacaagagatatggcccagcattgagcatcaatgagctgagcaatcttgcaaagggagagaaggctaatgtgctaattgggcaaggagacgtagtgttggtgatgaaacggaaacgggactctagcatacttactgacagccagacagcgaccaaaagaattcggatggccatcaaa
EPI2258756 atggagagaataaaagaactgagagatctaatgtcacagtctcgcactcgcgagatactaaccaaaaccactgttgaccacatggccataatcaagaagtacacatcaggaagacaagaaaagaaccctgcactcagaatgaaatggatgatggcaatgaaatatccaatcacagcagacaagcgaataatggaaatgatccctgaaaggaatgaacaaggacaaaccctctggagcaagacaaatgatgccggatcagatcgagtgatggtatcacccctggctgtgacatggtggaataggagtggaccaacaacaagtacagttcactatccaaaggtatacaaaacttattttgaaaaagttgaaaggttgaaacacgggacctttggccctgtacacttcagaaaccaagttaagataagacggagggtcgacataaacccgggccatgctgacctcagcgccaaagaggcgcaggacgtaatcatggaagttgtctttccaaatgaagtgggagcgagaatactgacgtcggagtcacagttgacaataacaaaggaaaagaaagaagaactccaggactgcaaaatcgcccctctgatggttgcatacatgctagaaagagagctggtccgcaagacaaggttcctcccagtggctggtggaacaagcagtgtctacattgaggtgctgcatttgacccagggaacatgctgggagcagatgtatactccaggaggagaagtgagaaacgatgatgtagaccagagcttaatcattgctgcccggaatatagtaagaagagcaacagtgtcagcagacccattagcatctctattggagatgtgccacagcacacaaattggaggaataaggatggtagacattcttcggcaaaatccaacggaggaacaagccgtggacatatgcaaggcagcaatgggcttgaggattagctcatcgttcagctttggtggattcacttttaaaagaacaagtggatcgtcaatcaaaagggaagaagaggtgcttacgggcaaccttcaaacattgaaaataagagtacatgaggggtatgaagagttcactatggttggaagaagagcaacggccatcctcaggaaagcaaccagaaggctgatccagctaatagtaagtggaagggacgaacagtcaattgctgaagcaataatcgtggccatggtattctcacaagaggactgcatgataaaggcagttcgaggtgatctgaactttgtcaatagagcgaatcagcggctgaatccaatgcatcagctcttgagacacttccaaaaggatgcaaaagtgcttttccaaaattggggaattgagcccattgacaatgtgatgggaatgatcgggatattgcctgacatgactccaagtactgagatgtcactgaggggaataagagtcagtaagatgggagtagatgaatactccagtacagagcgggtagtagtaagcatcgatcgatttttaagagttcgagaccaacgggggagcgtactactgtcacccgaagaagtcagcgagacacaaggaacagagaaattgacaatcacttattcatcatcaatgatgtgggagatcaatggtcctgagtcggtgttggtcaatacttatcagtggataatcagaaactgggaaacagtaaaaattcaatggtcacaagatcccacaatgttgtataataagatggagttcgagccattccagtctctggtccctaaggcagccaggggtcaatacagtgggttcgtgaggacactatttcagcaaatgcgagatgtgcttggaacatttgacactgttcagataataaaacttctcccctttgctgctgccccaccggaacaaagtaggatgcaattctcctctctgactgtgaatgtgagaggatcaggaatgagaatactggtaagaggcaattctccagtgttcaattacaacaaggccaccaagaggctcacaattctcgggaaagatgcaggtgcattgaccgaagacccagatgaaggcacagctggagtggagtctgctgttttaagaggattcctcattttgggcaaagaagacaagagatatggcccagcactgagcatcaatgagctgagcaatttggcaaagggagagaaggctaatgtgctaattgggcaaggagacgtggtgttggtgatgaaacggaaacgggactctagcatacttactgacagccagacagcgaccaaaagaattcggatggccatcaaa
EPI2258900 atggagagaataagagaactaagagatctaatgtcacagtctcgcactcgcgagatactcaccaaaactactgtggaccacatggccataatcaaaaaatacacatcgggaaggcaagagaagaaccccgcgctcaggatgaaatggatgatggcaatgaaatatccaatcacagcagacaagagaataatggaaatgattcctgaaagaaatgaacaaggacaaaccctttggagcaaaacgaacgatgccgggtctgaccgagtgatggtatcacctctggccgtgacatggtggaataggaacggaccaacaacaagtacggtccactacccaaaggtatacaaaacgtatttcgaaaaagttgaaagattgaaacatgggacctttggtcctgttcacttcagaaatcaagttaagataagacggagagtcgacataaacccaggccatgcagacctcagtgccaaagaggcgcaggatgtaatcatggaagttgtcttcccaaatgaagtgggagcgagaatactaacatcggagtcacaactgacgataacaaaggagaagaaggaagaactccaggactgcaaaattgcacctttgatggtcgcatacatgctagaaagagagttagtccgcaagacgaggttcctcccagtggctggtggaacaagcagtgtctatattgaggtgctgcatttaacccaggggacatgctgggagcagatgtacactccaggaggagaagtgagaaatgatgatgtagaccagagtttgattatcgccgccaggaacatagtaagaagagcaacagtatcagcagatccactagcatctctattggagatgtgccacagcacacagattgggggaataaggatggtcgacattcttcgacaaaatccaacagaggaacaagccgtggacatatgcaaggcatcaatgggcttgaggattagctcatctttcagctttggtggattcactttcaaaagaacaagtggatcatcagtcaaaagagaggaagaagtgcttacgggcaaccttcaaacactgaaaataagagtacatgaggggtatgaagagttcacgatggttggaagaagagcaacggctattctcaggaaggcaaccagaaggttgatccagctaatagtaagtggaagagacgagcagtcaattgctgaagcaataattgtggccatggtattctcacaggaagactgcatgatcaaggcagttcgaggtgatctgaattttgtcaatagggcgaaccagcggctgaatccaatgcatcaactcttgagacacttccaaaaggatgctaaagtgcttttccaaaactggggaattgaatccattgacaacgtgatggggatgattgggatattgcccgacatgaccccaagcactgagatgtcactgaggggaataagagtcagcaagatgggagtagatgaatactccagtacagagagggtggtggtgagcatcgacagatttttaagagtccgggaccaacgagggaacgtactattgtcaccagaagaagtcagcgagacacaaggaacagagaaattgacaatcacttattcatcatcaatgatgtgggagattaatggacccgaatcggtgttggtcaacacttatcagtggatcatcaggaactgggaaactgtgaaaattcaatggtcacaggatcccacaatgttatataataagatggaattcgagccattccagtctctgatacctaaagcagccagaggtcaatacagtggattcgtgaggacactattccagcagatgcgagatgtgctcggaacatttgacactgtccaaataataaaactcctcccctttgctgctgccccaccagaacaaagtagaatgcaattctcctccctgactgtaaatgtgagaggatcaggaatgagaatactggttagaggcaattccccagtgttcaattacaacagggccaccaagaggctcacagttctcgggaaagatgcaggtgcattgaccgaagatccagatgaaggcacagctggagtagagtctgctgttctaagaggattcctcattttgggcaaagaagacaagagatatggcccagcattgagcatcaatgagctgagcaatcttgcaaagggagagaaggctaatgtgctaattgggcaaggagacgtggtgttggtaatgaaacggaaacgggactctagcatacttactgacagccagacagcgaccaaaaggattcggatggccatcaaa
EPI2258916 atggagagaataagagaactaagagatctaatgtcacagtctcgcactcgcgagatactcaccaaaactactgtggaccacatggccataatcaaaaaatacacatcgggaaggcaagagaagaaccccgcgctcaggatgaaatggatgatggcaatgaaatatccaatcacagcagacaagagaataatggaaatgattcctgaaagaaatgaacaaggacaaaccctttggagcaaaacgaacgatgccgggtctgaccgagtgatggtatcacctctggccgtgacatggtggaataggaacggaccaacaacaagtacggtccactacccaaaggtatacaaaacgtatttcgaaaaagttgaaagattgaaacatgggacctttggtcctgttcacttcagaaatcaagttaagataagacggagagtcgacataaacccaggccatgcagacctcagtgccaaagaggcgcaggatgtaatcatggaagttgtcttcccaaatgaagtgggagcgagaatactaacatcggagtcacaactgacgataacaaaggagaagaaggaagaactccaggattgcaaaattgcacctttgatggtcgcatacatgctagaaagagagttagtccgcaagacgaggttcctcccagtggctggtggaacaagcagtgtctatattgaggtgctgcatttaacccaggggacatgctgggagcagatgtacactccaggaggagaagtgagaaatgatgatgtagaccagagtttgattatcgccgccaggaacatagtaagaagagcaacagtatcagcagatccactagcatctctattggagatgtgccacagcacacagattgggggaataaggatggtcgacattcttcgacaaaatccaacagaggaacaagccgtggacatatgcaaggcagcaatgggcttgaggattagctcatctttcagctttggtggattcactttcaaaagaacaagtggatcatcagtcaaaagagaagaagaagtgcttacgggcaaccttcaaacactgaaaataagagtacatgaggggtatgaagagttcacgatggttggaagaagagcaacggctattctcaggaaggcaaccagaaggttgatccagctaatagtaagtggaagagacgagcagtcaattgctgaagcaataattgtggccatggtattctcacaggaagactgcatgatcaaggcagttcgaggtgatctgaattttgtcaatagggcgaaccagcggctgaatccaatgcatcaactcttgagacacttccaaaaggatgctaaagtgcttttccaaaactggggaattgaatccattgacaacgtgatggggatgattgggatattgcccgacatgaccccaagcactgagatgtcactgaggggaataagagtcagcaagatgggagtagatgaatactccagtacagagagggtggtggtgagcatcgaccgatttttaagagtccgggaccaacgagggaacgtactattgtcaccagaagaagtcagcgagacacaaggaacagagaaattgacaatcacttattcatcatcaatgatgtgggagattaatggacccgaatcggtgttggtcaacacttatcagtggatcatcaggaactgggaaactgtgaaaattcaatggtcacaggatcccacaatgttatataataaaatggaattcgagccattccagtctctgatacctaaagcagccagaggtcaatacagtggattcgtgaggacactattccagcagatgcgagatgtgctcggaacatttgacactgtccaaataataaaactcctcccctttgctgctgccccaccagaacaaagtagaatgcaattctcctccctgactgtaaatgtgagaggatcaggaatgagaatactggttagaggcaattccccagtgttcaattacaacaaggccaccaagaggctcacagttctcgggaaagatgcaggtgcattgaccgaagatccagatgaaggcacagctggaatagagtctgctgttctaagaggattcctcattttgggcaaagaagacaagagatatggcccagcattgagcatcaatgagctgagcaatcttgcaaagggagagaaggctaatgtgctaattgggcaaggagacatggtgttggtaatgaaacggaaacgggactctagcatacttactgacagccagacagcgaccaaaaggattcggatggccatcaaa
EPI2258932 atggagagaataaaagaactaagagatctaatgtcacagtctcgcactcgcgagatactcaccaaaaccactgtggaccacatggccataatcaaaaaatacacatcggggaggcaagagaagaaccccgcactcaggatgaaatggatgatggcaatgaaatatccaatcacagcagacaagagaataatggaaatgattcctgaaagaaatgaacaaggacaaaccctctggagcaaaacgaacgatgctgggtcagaccgagtgatggtatcacctctggctgtgacatggtggaataggaatggaccaacaacaagtacggtccactacccaaaggtatacaaaacttatttcgaaaaagttgaaaggttgaaacacgggacctttggccctgtccatttcagaaatcaagttaagataaggcggagggtcgacataaacccaggtcatgcagacctcagtgccaaagaggcgcaggatgtaatcatggaagttgtcttcccaaatgaagtgggagcgagaatactaacatcggagtcacaactgacgataacaaaggagaagaaggaagaactccaggactgcaaaatagcccctctgatggtcgcatacatgctagaaagagagttagtccgcaagacgaggttcctcccagtggctggtggaacaagcagtgtctatattgaggtgctgcatttaacccaagggacatgctgggagcagatgtacactccaggaggagaagtgagaaatgatgatgtagaccaaagtttgattatcgctgccaggaacatagtaagaagagcaacagtatcagcagacccactagcatctctactggagatgtgccacagcacacagattgggggaattaggatggtcgacatccttcggcaaaatccaacagaggaacaagccgtggacatatgcaaggcagcaatgggcttgaggattagctcatctttcagttttggtggattcacttttaaaagaacaagtggatcatcagtcaaaagagaagaagaagtgcttacgggcaacctccaaacattgaaaataagagtacatgaggggtatgaagagttcacaatggttggaagaagagcaacggctattctcaggaaggcaaccagaaggttgatccagctaatagtaagtgggagagacgagcagtcaattgctgaagcaataattgttgccatggtattctcacaagaagactgcatgatcaaggcagttcgaggtgatctgaattttgtcaatagggcaaaccagcggctgaatccaatgcatcaactcttgagacacttccaaaaggatgctaaagtgcttttccaaaactggggaattgaaaccattgacaatgtgatggggatgatcgggatattgcccgatatgaccccaagcactgaggtgtcactgagggggataagagtcagtaaaatgggagtagatgagtactccagcacagagagggtggtggtgagcatcgaccgatttttaagagttagggaccaacgagggaacgtactattgtcacctgaagaagtcagcgagacacaaggaacagagaaattgacaatcacttattcgtcatcaatgatgtgggagatcaatggacctgagtcggtgttggtcaacacttatcagtggatcatcagaaactgggaaactgtgaaaattcaatggtcacaggatcccacaatgttatataataagatggaattcgagccattccagtctctggtacctaaagcagccagaggtcaatacagtggattcgtgaggacactattccagcagatgcgagatgtgctcggaacatttgacaccgttcaaataataaaactcctcccctttgctgctgccccaccagaacaaagtagaatgcaattctcctccctgactgtaaatgtgagaggatcaggaatgagaatactggtaagaggcaattccccagtgttcaattacaacaaggccaacaagaggctcacagttctcgggaaagatgcaggtgcattgaccgaagatccagatgaaggcacagccggagtagagtctgctgttttacgaggattcctcattttgggcaaagaagacaagagatatggcccagcattgagcatcaatgagctgagcaatcttgcaaagggagagaaggctaatgtgttaattgggcaaggagacgtggtgttggtaatgaaacggaaacgggactctagcatacttactgacagccagacagcgaccaaaaggattcggatggccatcaaa
EPI2258988 atggagagaataaaagaactgagagatctaatgtcacagtctcgcactcgcgagatactaaccaaaaccactgttgaccacatggccataatcaagaagtacacatcaggaagacaagaaaagaaccctgcactcagaatgaaatggatgatggcaatgaaatatccaatcacagcagacaagcgaataatggaaatgatccctgaaaggaatgaacaaggacaaaccctctggagcaagacaaatgatgccggatcagatcgagtgatggtatcacccctggctgtgacatggtggaataggagtggaccaacaacaagtacagttcactatccaaaggtatacaaaacttattttgaaaaagttgaaaggttgaaacacgggacctttggccctgtacacttcagaaaccaagttaagataagacggagggtcgacataaacccgggccatgctgacctcagcgccaaagaggcgcaggacgtaatcatggaagttgtctttccaaatgaagtgggagcgagaatactgacgtcggagtcacagttgacaataacaaaggaaaagaaagaagaactccaggactgcaaaatcgcccctctgatggttgcatacatgctagaaagagagctggtccgcaagacaaggttcctcccagtggctggtggaacaagcagtgtctacattgaggtgctgcatttgacccagggaacatgctgggagcagatgtatactccaggaggagaagtgagaaacgatgatgtagaccagagcttaatcattgctgcccggaatatagtaagaagagcaacagtgtcagcagacccattagcatctctattggagatgtgccacagcacacaaattggaggaataaggatggtagacattcttcggcaaaatccaacggaggaacaagccgtggacatatgcaaggcagcaatgggcttgaggattagctcatcgttcagctttggtggattcacttttaaaagaacaagtggatcgtcaatcaaaagggaagaagaggtgcttacgggcaaccttcaaacattgagaataagagtacatgaggggtatgaagagttcactatggttggaagaagagcaacggccatcctcaggaaagcaaccagaaggctgatccagctaatagtaagtggaagggacgaacagtcaattgctgaagcaataatcgtggccatggtattctcacaagaggactgcatgataaaggcagttcgaggtgatctgaactttgtcaatagagcgaatcagcggctgaatccaatgcatcagctcttgagacacttccaaaaggatgcaaaagtgcttttccaaaattggggaattgagcccattgacaatgtgatgggaatgatcgggatattgcctgacatgactccaagtactgagatgtcactgaggggaataagagtcagtaagatgggagtagatgaatactccagtacagagcgggtagtagtaagcatcgatcgatttttaagagttcgagaccaacgggggagcgtactactgtcacccgaagaagtcagcgagacacaaggaacagagaaattgacaatcacttattcgtcatcaatgatgtgggagatcaatggtcctgagtcggtgttggtcaatacttatcagtggataatcagaaactgggaaacagtaaaaattcaatggtcacaagatcccacaatgttgtataataagatggagttcgagccattccagtctctggtccctaaggcagccaggggtcaatacagtgggttcgtgaggacactatttcagcaaatgcgagatgtgcttggaacatttgacactgttcagataataaaacttctcccctttgctgctgccccaccggaacaaagtaggatgcaattctcctctctgactgtgaatgtgagaggatcaggaatgagaatactggtaagaggcaattctccagtgttcaattacaacaaggccaccaagaggctcacaattctcgggaaagatgcaggtgcattgaccgaagacccagatgaaggcacagctggagtggagtctgctgttttaagaggattcctcattttgggcaaagaagacaagagatatggcccagcactgagcatcaatgagctgagcaatttggcaaagggagagaaggctaatgtgctaattgggcaaggagacgtggtgttggtgatgaaacggaaacgggactctagcatacttactgacagccagacagcgaccaaaagaattcggatggccatcaaa
EPI2259012 atggagagaataaaagaactgagagatctaatgtcacagtctcgcactcgcgagatactaaccaaaaccactgttgaccacatggccataatcaagaaatacacatcaggaagacaagaaaagaaccctgcactcagaatgaaatggatgatggcaatgaaatatccaatcacagcagacaagcgaataatggaaatgatccctgaaaggaatgaacaaggacaaaccctctggagcaagacaaatgatgccggatcagatcgagtgatggtatcacccctggctgtgacatggtggaataggaatggaccaacaacaagtacagttcactatccaaaggtatacaaaacttattttgaaaaagttgaaaggttgaaacacgggacctttggccctgtacacttcagaaaccaagttaagataagacggagggtcgacataaacccgggccatgctgacctcagcgccaaagaggcgcaggacgtaatcatggaagttgtctttccaaacgaagtgggagcgagaatactgacgtcggagtcacagttgacaataacaaaggaaaagaaagaagaactccaggactgcaaaatagcccctctgatggttgcatacatgctagaaagagagctggtccgcaagacaaggttcctcccagtggctggtggaacaagcagtgtctacattgaggtgctgcatttgacccagggaacatgctgggagcagatgtatactccaggaggagaagtgagaaacgatgatgtagaccagagcttaatcattgctgcccggaatatagtaagaagggcaacagtgtcagcagacccattagcatctctattggagatgtgccacagcacacaaattggaggaataaggatggtagacattcttcggcaaaatccaacggaggaacaagccgtggacatatgcaaggcagcaatgggcttgaggattagctcatcgttcagctttggtggattcacttttaaaagaacaagtggatcgtcaatcaaaagggaagaagaggtgcttacgggcaaccttcaaacattgaaaataagagtacatgaggggtatgaagagttcactatggttggaagaagagcaacggccatcctcaggaaagcaaccagaaggctgatccagctaatagtaagtggaagggacgaacagtcaattgctgaagcaataatcgtggccatggtattctcacaagaggactgcatgataaaggcagttcgaggtgatctgaactttgtcaatagagcgaatcagcggctgaatccaatgcatcagctcttgagacatttccaaaaggatgcaaaagtgcttttccaaaattggggaattgagcccattgacaatgtgatgggaatgatcgggatattgcctgacatgactccaagtactgagatgtcactgaggggaataagagtcagtaagatgggagtagatgaatactccagtacagagcgggtagtagtaagcatcgatcgatttttaagagttcgagaccaacgggggagcgtactactgtcacccgaagaagtcagcgagacacaaggaacagagaaattgacaatcacttattcgtcatcaatgatgtgggagatcaatggtcctgagtcggtgttggtcaatacttatcagtggataatcagaaactgggaaacagtaaaaattcaatggtcacaagatcccacaatgttgtataataagatggagttcgagccattccagtctctggtccctaaggcagccaggggtcaatacagtgggttcgtgaggacactatttcagcaaatgcgagatgtgcttggaacatttgacactgttcagataataaaacttctcccctttgctgctgccccaccggaacaaagtaggatgcaattctcctctctgactgtgaatgtgagaggatcaggaatgagaatactggtaagaggcaattctccagtgttcaattacaacaaggccaccaagaggctcacaattctcgggaaagatgcaggtgcattgaccgaagatccagatgaaggcacagctggagtggagtctgctgttttaagaggattcctcattttgggcaaagaagacaagagatatggcccagcactgagcatcaatgagctgagcaatttggcaaagggagagaaggctaatgtgctaattgggcaaggagacgtggtgttggtgatgaaacggaaacgggactctagcatacttactgacagccagacagcgaccaaaagaattcggatggccatcaaa
EPI2259028 atggagagaataaaagaactaagagatctaatgtcacagtctcgcactcgcgagatactcaccaaaaccactgtggaccacatggccataatcaaaaaatacacatcggggaggcaagagaagaaccccgcactcaggatgaaatggatgatggcaatgaaatatccaatcacagcagacaagagaataatggaaatgattcctgaaagaaatgaacaaggacaaaccctctggagcaaaacgaacgatgctgggtcagaccgagtgatggtatcacctctggctgtgacatggtggaataggaatggaccaacaacaagtacggtccactacccaaaggtatacaaaacttatttcgaaaaagttgaaaggttgaaacacgggacctttggccctgtccatttcagaaatcaagttaagataagacggagggtcgacataaacccaggtcatgcagacctcagtgccaaagaggcgcaggatgtaatcatggaagttgtcttcccaaatgaagtgggagcgagaatactaacatcggagtcacaactgacgataacaaaggagaagaaggaagaactccaggactgcaaaatcgcccctctgatggtcgcatacatgctagaaagagagttagtccgcaagacgaggttcctcccagtggctggtggaacaagcagtgtctatattgaggtgctgcatttaacccaagggacatgctgggagcagatgtacactccaggaggagaagtgagaaatgatgatgtagaccaaagtttgattgtcgctgccaggaacatagtaagaagagcaacagtatcagcagacccactagcatctctactggagatgtgccacagcacacagattgggggacttaggatggtcgacatccttcggcaaaatccaacagaggaacaagccgtggacatatgcaaggcagcaatgggcttgaggattcgctcatctttcagttttggtggattcacttttaaaagaacaagtggatcatcagtcaaaagagaagaagaagtgcttacgggcaacctccaaacattgaaaataagagtacatgaggggtatgaagagttcacaatggttggaagaagagcaacggctattctcaggaaggcaaccagaaggttgatccagctaatagtaagtgggagagacgagcagtcaattgctgaagcaataattgttgccatggtattctcacaagaagactgcatgatcaaggcagttcgaggtgatctgaattttgtcaatagggcaaaccagcggctgaatccaatgcatcaactcttgagacacttccaaaaggatgctaaagtgcttttccaaaactggggaattgaaaccattgacaatgtgatggggatgatcgggatattgcccgatatgaccccaagcactgaggtgtcactgagggggataagagtcagtaaaatgggggtagatgagtactccagcacagagagggtggtggtgagcatcgaccgatttttaagagttagggaccaacgagggaacgtactattgtcacctgaagaagtcagcgagacacaaggaacagagaaattgacaatcacttattcgtcatcaatgatgtgggagatcaatggacctgagtcggtgttggtcaacacttatcagtggatcatcagaaactgggaaactgtgaaaattcaatggtcacaggatcccacaatgttatataataagatggaattcgagccattccagtctctggtacctaaagcagccagaggtcaatacagtggattcgtgaggacactattccagcagatgcgagatgtgctcggaacatttgacaccgttcaaataataaaactcctcccctttgctgctgccccaccagaacaaagtagaatgcaattctcctccctgactgtaaatgtgagaggatcaggaatgagaatactggtaagaggcaattccccagtgttcaattacaacaaggccaacaagaggctcacagttctcgggaaagatgcaggtgcattgaccgaagatccagatgaaggcacagccggagtagagtctgctgttttacgaggattcctcattttgggcaaagaagacaagagatatggcccagcattgagcatcaatgagctgagcaatcttgcaaagggagagaaggctaatgtgttaattgggcaaggagacgtggtgttggtaatgaaacggaaacgggactctagcatacttactgacagccagacagcgaccaaaagaattcggatggccatcaaa
EPI2259116 atggagagaataaaagaactaagagatctaatgtcacagtctcgcactcgcgagatactcaccaaaactactgtggaccacatggccataatcaaaaaatacacatcgggaaggcaagagaagaaccccgcgctcaggatgaaatggatgatggcaatgaaatatccaatcacagcagacaagagaataatggaaatgattcctgaaagaaatgaacaaggacaaaccctttggagcaaaacgaacgatgccgggtctgaccgagtgatggtatcacctctggccgtgacatggtggaataggaacggaccaacaacaagtacggtccactacccaaaggtatacaaaacgtatttcgaaaaagttgaaagattgaaacatgggacctttggtcctgttcacttcagaaatcaagttaagataagacggagagtcgacataaacccaggccatgcagacctcagtgccaaagaggcgcaggatgtaatcatggaagttgtcttcccaaatgaagtgggagcgagaatactaacatcggagtcacaactgacgataacaaaggagaagaaggaagaactccaggactgcaaaattgcacctttgatggtcgcatacatgctagaaagagagttagtccgcaagacgaggttcctcccagtggctggtggaacaagcagtgtctatattgaggtgctgcatttaacccaggggacatgctgggagcagatgtacactccaggaggagaagtgagaaatgatgatgtagaccagagtttgattatcgccgccaggaacatagtaagaagagcaacagtatcagcagacccactagcatctctattggagatgtgccacagcacacagattgggggaataaggatggtcgacatccttcgacaaaatccaacagaggaacaagccgtggacatatgcaaggcagcaatgggcttgaggattagctcatctttcagctttggtggattcactttcaaaagaacaagtggatcatcagtcaaaagagaagaagaagtgcttacgggcaaccttcaaacactgaaaataagagtacatgaggggtatgaagagttcacgatggttggaagaagagcaacggctattctcaggaaggcaaccagaaggttgatccagctaatagtaagtggaagggacgagcagtcaattgctgaagcaataattgtggccatggtattctcacaggaagactgcatgatcaaggcagttcgaggtgatctgaattttgtcaatagggcgaaccagcggctgaatccaatgcatcaactcttgagacacttccaaaaggatgctaaagtgcttttccaaaactggggaattgaatccattgacaacgtgatggggatgattgggatattgcccgacatgaccccaagcactgagatgtcactgaggggaataagagtcagcaagatgggagtagatgaatactccagtacagagagggtggtggtgagcatcgaccgatttttaagagtccgggaccaacgagggaacgtactattgtcaccagaagaagtcagcgagacacaaggaacagagaaattgacaatcacttattcatcatcaatgatgtgggagattaatggacccgaatcggtgttggtcaacacttatcagtggatcatcaggaactgggaaactgtgaaaattcaatggtcacaggatcccacaatgttatataataagatggaattcgagccattccagtctctgatacctaaagcagccagaggtcaatacagtggattcgtgaggacactattccagcagatgcgagatgtgctcggaacatttgacactgtccaaataataaaactcctcccctttgctgctgccccaccagaacaaagtagaatgcaattctcctccctgactgtaaatgtgagaggatcaggaatgagaatactggttagaggcaattccccagtgttcaattacaacaaggccaccaagaggctcacagttctcgggaaagatgcaggtgcattgaccgaagatccagatgaaggcacagctggagtagagtctgctgttctaagaggattcctcattttgggcaaagaagacaagagatatggcccagcattgagcatcaatgagctgagcaatcttgcaaagggagagaaggctaatgtgctaattgggcaaggagacgtggtgttggtaatgaaacggaaacgggactctagcatacttactgacagccagacagcgaccaaaaggattcggatggccatcaaa
EPI2259212 atggagagaataaaagaactaagagatctaatgtcacagtctcgcactcgcgagatactgaccaaaaccactgttgaccacatggccataatcaaaaagtacacatcgggaaggcaagagaagaaccccgcactcagaatgaaatggatgatggcaatgaaatatccaattacagcagataagcgaataatggaaatgatccctgagaggaatgaacaagggcaaactctctggagcaaaacaaacgatgccggatcagaccgagtgatggtatcacccctggctgtgacatggtggaacaggaacggaccaacaacaagtacagttcactacccaaaggtatataaaacttatttcgaaaaagttgaaaggttgaaacacgggacctttggccctgtgcacttcagaaaccaagttaagataagacggagggtcgatataaacccgggccatgctgacctcagtgccaaagaggcgcaggatgtaatcatggaagtcgtcttcccaaatgaagtgggagcaaggatattgacgtcggagtcacaactgacgataacaaaggagaaaaaggaagaactccaggactgcaaaatcgctcctctgatggttgcatacatgctagaaagagagttggttcgcaagacgaggtttctcccagttgctggtgggacaagcagcgtctacattgaggtgctgcatttgactcaggggacatgctgggagcagatgtacactccgggaggagaagtgaggaacgatgatgtagaccaaagcttgatcattgctgccaggaatatagtaagaagagcaacagtatcagcagatccattagcatctctattggagatgtgtcacagcacacaaattgggggaataaggatggtagacatccttcggcaaaatccaatagaggaacaagccgtggatatatgcaaggcagcaatgggcttgaggattagctcatctttcagctttggtggattcacttttaaaagaacaagtggatcgtcagtcaaaaaagaagaagaagtgctaacaggcaaccttcaaacattgaaaataagagtacatgaggggtatgaagagttcacaatggttgggagaagagcaacggccattctcaggaaagcaaccagaaggctgatccagctaatagtaagtgggagagacgagcagtcaattgctgaagcaataattgtggccatggtattctcacaagaggactgcatgattaaagcagttagaggtgacctgaattttgtcaatagggcgaaccagcgactaaacccaatgcatcaactcttgagacatttccaaaaggatgcaaaggtgcttttccaaaattggggaattgaacccattgacaatgtgatgggaatgatcgggataatgcccgacatgaccccaagtactgagatgtcgctgaggggaataagagtcagtaagatgggagtagatgaatactcaagtacagagcgagtagtagtaagaatcgaccggtttttaagagttcgagaccaacgggggaacgtactattatcacccgaagaggtcagtgagacacaaggaacggagaaactgacaatcacttattcgtcatcaatgatgtgggagatcaatggtcctgagtcggtgttggtcaatacttatcagtggataattagaaactgggaaactgtaaaaattcaatggtcacaggatcccacaatgttgtataataagatggaattcgagccattccagtctctagtccctaaggcagccagaggtcaatacagtgggtttgtgagaacactattccagcaaatgcgagatgtgcttggaacatttgacactgttcagataataaaactcctcccctttgctgccgccccaccggaacaaagtaggatgcagttctcctccctgactgtgaatgtaagaggatcaggaatgaggataatggtaagaggcaattcaccagtgttcaattacaacaaggccaccaagaggctcacagttctcgggaaagatgcaggtgcattgaccgaagatccagatgaaggcacagctggagtggagtctgctgttttaagaggattcctcattttgggcaaagaagacaagagatatggcccagcattgagcatcaatgagctgagcaatcttgcaaagggagagaaggctaatgtgctaattgggcaaggagacgtagtgttggtgatgaaacggaaacgggactctagcatacttactgacagccagacagcgaccaaaagaattcggatggccatcaaa
EPI2259244 atggagagaataagagaactaagagatctaatgtcacagtctcgcactcgcgagatactcaccaaaactactgtggaccacatggccataatcaaaaaatacacatcgggaaggcaagagaagaaccccgcgctcaggatgaaatggatgatggcaatgaaatatccaatcacagcagacaagagaataatggaaatgattcctgaaagaaatgaacaaggacaaaccctttggagcaaaacgaacgatgccgggtctgaccgagtgatggtatcacctctggccgtgacatggtggaataggaacggaccaacaacaagtacggtccactacccaaaggtatacaaaacgtatttcgaaaaagttgaaagattgaaacatgggacctttggtcctgttcacttcagaaatcaagttaagataagacggagagtcgacataaacccaggccatgcagacctcagtgccaaagaggcgcaggatgtaatcatggaagttgtcttcccaaatgaagtgggagcgagaatactaacatcggagtcacaactgacgataacaaaggagaagaaggaagaactccaggactgcaaaattgcacctttgatggtcgcatacatgctagaaagagagttagtccgcaagacgaggttcctcccagtggctggtggaacaagcagtgtctatattgaggtgctgcatttaacccaggggacatgctgggagcagatgtacactccaggaggagaagtgagaaatgatgatgtagaccagagtttgattatcgccgccaggaacatagtaagaagagcaacagtatcagcagatccactagcatctctattggagatgtgccacagcacacagattgggggaataaggatggtcgacattcttcgacaaaatccaacagaggaacaagccgtggatatatgcaaggcagcaatgggcttgaggattagctcatctttcagctttggtggattcactttcaaaagaacaagtggatcatcagtcaaaagagaagaagaagtgcttacgggcaaccttcaaacactgaaaataagagtacatgaggggtatgaagagttcacgatggttggaagaagagcaacggctattctcaggaaggcaaccagaaggttgatccagctaatagtaagtggaagagacgagcagtcaattgctgaagcaataattgtggccatggtattctcacaggaagactgcatgatcaaggcagttcgaggtgatctgaattttgtcaatagggtgaaccagcggctgaatccaatgcatcaactcttgagacacttccaaaaggatgctaaagtgcttttccaaaactggggaattgaatccattgacaacgtgatggggatgattgggatattgcccgacatgaccccaagcactgagatgtcactgaggggaataagagtcagcaagatgggtgtagatgaatactccagtacagagagggtagtggtgagcatcgaccgatttttaagagtccgggaccaacgagggaacgtactattgtcaccagaagaagtcagcgagacacaaggaacagagaaattgacaatcacttattcatcatcaatgatgtgggagattaatggacccgaatcggtgttggtcaacacttatcagtggatcatcaggaactgggaaactgtgaaaattcaatggtcacaggatcccacaatgttatataataagatggaattcgagccattccagtctctgatacctaaagcagccagaggtcaatacagtggattcgtgaggacactattccagcagatgcgagatgtgctcggaacatttgacactgtccaaataataaaactcctcccctttgctgctgctccaccagaacaaagtagaatgcaattctcctccctgactgtaaatgtgagaggatcaggaatgagaatactggttagaggcaattccccagtgttcaattacaacaaggccaccaagaggctcacagttctcgggaaagatgcaggtgcattgaccgaagatccagatgaaggcacagctggagtagagtctgctgttctaagaggattcctcattttgggcaaagaagacaagagatatggcccagcattgagcatcaatgagctgagcaatcttgcaaagggagagaaggctaatgtgctaattgggcaaggagacgtggtgttggtaatgaaacggaaacgggactctagcatacttactgacagccagacagcgaccaaaaggattcggatggccatcaaa
EPI2259316 atggagagaataagagaactaagagatctaatgtcacagtctcgcactcgcgagatactcaccaaaactactgtggaccacatggccataatcaaaaaatacacatcgggaaggcaagagaagaaccccgcgctcaggatgaaatggatgatggcaatgaaatatccaatcacagcagacaagagaataatggaaatgattcctgaaagaaatgaacaaggacaaaccctttggagcaaaacgaacgatgccgggtctgaccgagtgatggtatcacctctggccgtgacatggtggaataggaacggaccaacaacaagtacggtccactacccaaaggtatacaaaacgtatttcgaaaaagttgaaagattgaaacatgggacctttggtcctgttcatttcagaaatcaagttaagataagacggagagtcgacataaacccaggccatgcagacctcagtgccaaagaggcgcaggatgtaatcatggaagttgtcttcccaaatgaagtgggagcgagaatactaacatcggagtcacaactgacgataacaaaggagaagaaggaagaactccaggactgcaaaattgcacctttgatggtcgcatacatgctagaaagagagttagtccgcaagacgaggttcctcccagtggctggtggaacaagcagtgtctatattgaggtgctgcatttaacccaggggacatgctgggagcagatgtacactccaggaggagaagtgagaaatgatgatgtagaccagagtttgattatcgccgccaggaacatagtaagaagagcaacagtatcagcagatccactagcatctctattggagatgtgccacagcacacagattgggggaataaggatggtcgacattcttcgacaaaatccaacagaggaacaagccgtggacatatgcaaggcagcaatgggcttgaggattagctcatctttcagctttggtggattcactttcaaaagaacaagtggatcatcagtcaaaagagaagaagaagtgattacgggcaaccttcaaacactgaaaataagagtacatgaggggtatgaagagttcacgatggttggaagaagagcaacggctattctcaggaaggcaaccagaaggttgatccagctaatagtaagtggaagagacgagcagtcaattgctgaagcaataattgtggccatggtattctcacaggaagactgcatgatcaaggcagttcgaggtgatctgaattttgtcaatagggcgaaccagcggctgaatccaatgcatcaactcttgagacacttccaaaaggatgctaaagtgcttttccaaaactggggaattgaatccattgacaacgtgatggggatgattgggatattgcccgacatgaccccaagcactgagatgtcactgaggggaatgagagtcagcaagatgggagtagatgaatactccagtacagagagggtggtggtgagcatcgaccgatttttaagagtccgggaccaacgagggaacgtactattgtcaccagaagaagtcagcgagacacaaggaacagagaaattgacaatcacttattcatcatcaatgatgtgggagattaatggacccgaatcggtgttggtcaacacttatcagtggatcatcaggaactgggaaactgtgaaaattcaatggtcacaggatcccacaatgttatataataagatggaattcgagccattccagtctctgatacctaaagcagccagaggtcaatacagtggattcgtgaggacactattccagcagatgcgagatgtgctcggaacatttgacactgtccaaataataaaactcctcccctttgctgctgccccaccaaaacaaagtagaatgcaattctcctccctgactgtaaatgtgagaggatcaggaatgagaatactggttagaggcaattccccagtgttcaattacaacaaggccaccaagaggctcacagttctcgggaaagatgcaggtgcattgaccgaagatccagatgaaggcacagctggagtagagtctgctgttctaagaggattcctcattttgggcaaagaagacaagagatatggcccagcattgagcatcaatgagctgagcaatcttgcaaagggagagaaggctaatgtgctaattgggcaaggagacgtggtgttggtaatgaaacggaaacgggactctagcatacttactgacagccagacagcgaccaaaaggattcggatggccatcaaa
EPI2259452 atggagagaataaaagaactaagagatctaatgtcacagtctcgcactcgcgagatactcaccaaaaccactgtggaccacatggccataatcaaaaaatacacatcggggaggcaagagaagaaccccgcactcaggatgaaatggatgatggcaatgaaatatccaatcacagcagacaagagaataatggaaatgattcctgaaagaaatgaacaaggacaaaccctctggagcaaaacgaacgatgctgggtcagaccgagtgatggtatcacctttggctgtgacatggtggaataggaatggaccaacaacaagtacggtccactacccaaaggtatacaaaacttatttcgaaaaagttgaaaggttgaaacacgggacctttggccctgtccatttcagaaatcaagttaagataagacggagggtcgacataaacccaggtcatgcagacctcagtgccaaagaggcgcaggatgtaatcatggaagttgtcttcccaaatgaagtgggagcgagaatactaacatcggagtcacaactgacgataacaaaggagaagaaggaagaactccaggactgcaaaatcgcccctctgatggtcgcatacatgctagaaagagagttagtccgcaagacgaggttcctcccagtggctggtggaacaagcagtgtctatattgaggtgctgcatttaacccaagggacatgctgggagcagatgtacactccaggaggagaagtgagaaatgatgatgtagaccaaagtttgattatcgctgccaggaacatagtaagaagagcaacagtatcagcagacccactagcatctctactggagatgtgccacagcacacagattgggggaattaggatggtcgacatccttcggcaaaatccaacagaggaacaagccgtggacatatgcaaggcagcaatgggcttgaggattagctcatctttcagttttggtggattcacttttaaaagaacaagtggatcatcagtcaaaagagaagaagaagtgcttacgggcaacctccaaacattgaaaataagagtacatgaggggtatgaagagttcacaatggttggaagaagagcaacggctattctcaggaaggcaaccagaaggttgatccagctaatagtaagtgggagagacgagcagtcaattgctgaagcaataattgttgccatggtattctcacaagaagactgcatgatcaaggcagttcgaggtgatctgaattttgtcaatagggcaaaccagcggctgaatccaatgcatcaactcttgagacacttccaaaaggatgctaaagtgcttttccaaaactggggaattgaaaccattgacaatgtgatggggatgatcgggatattgcccgatatgaccccaagcactgaggtgtcactgagggggataagagtcagtaaaatgggggtagatgagtactccagcacagagagggtggtggtgagcatcgaccgatttttaagagttagggaccaacgagggaacgtactattgtcacctgaagaagtcagcgagacacaaggaacagagaaattgacaatcacttattcgtcatcaatgatgtgggagatcaatggacctgagtcggtgttggtcaacacttatcagtggatcatcagaaactgggaaactgtgaaaattcaatggtcacaggatcccacaatgttatataataagatggaattcgagccattccagtctctggtacctaaagcagccagaggtcaatacagtggattcgtgaggacactattccagcagatgcgagatgtgctcggaacatttgacactgttcaaataataaaactcctcccctttgctgctgccccaccagaacaaagtagaatgcaattctcctccctgactgtaaatgtgagaggatcaggaatgagaatactggtaagaggcaattccccagtgttcaattacaacaaggccaacaagaggctcacagttctcgggaaagatgcaggtgcattgaccgaagatccagatgaaggcacagccggagtagagtctgctgttttacgaggattcctcattttgggcaaagaagacaagagatatggcccagcattgagcatcaatgagctgagcaatcttgcaaagggagagaaggctaatgtgttaattgggcaaggagacgtggtgttggtaatgaaacggaaacgggactctagcatacttactgacagccagacagcgaccaaaaggattcggatggccatcaaa
EPI2259492 atggagagaataaaagaactaagagatctaatgtcacagtctcgcactcgcgagatactgaccaaaaccactgttgaccacatggccataatcaagaagtacacatcgggaaggcaagagaagaaccccgcactcagaatgaaatggatgatggcaatgaaatatccaattacagcagataagcgaataatggaaatgatccctgagaggaatgaacaagggcaaactctctggagcaaaacaaacgatgccggatcagaccgagtgatggtatcacccctggctgtgacatggtggaacaggaacggatcaacaacaagtacagttcactacccaaaggtatataaaacttatttcgaaaaagttgaaaggttgaaacacgggacctttggccctgtgcacttcagaaaccaagttaagataagacggagggtcgatataaacccgggccatgctgacctcagtgccaaagaggcgcaggatgtaatcatggaagtcgtcttcccaaacgaagtgggagcaaggatattgacgtcggagtcacaactgacgataacaaaggagaaaaaggaagaactccaggactgcaaaatcgctcctctgatggttgcatacatgctagaaagagagttggttcgcaagacgaggtttctcccagttgctggtgggacaagcagtgtctacattgaggtgctgcatttgactcaggggacatgctgggagcagatgtacactccgggaggagaagtgaggaacgatgatgtagaccaaagcttgatcattgctgccaggaatatagtaagaagagcaacagtatcagcagatccattagcatctctattggagatgtgtcacagcacacaaattgggggaataaggatggtagacatccttcggcaaaatccaacagaggaacaagccgtggatatatgcaaggcagcaatgggcttgaggattagctcatctttcagctttggtggattcacttttaaaagaacaagtggatcgtcagtcaaaaaagaagaagaagtgctaacaggcaaccttcaaacattgaaaataagagtacatgaggggtatgaagagttcacaatggttgggagaagagcaacggccattctcaggaaagcaaccagaaggctgatccagctaatagtaagtgggagagacgagcagtcaattgctgaagcaataattgtggccatggtattctcacaagaggactgcatgattaaagcagttagaggtgacctgaattttgtcaatagggcgaaccagcgactaaacccaatgcatcaactcttgagacatttccaaaaggatgcaaaggtgcttttccaaaattggggaattgaacccattgacaatgtgatgggaatgatcgggataatgcccgacatgaccccaagtactgagatgtcgctgaggggaataagagtcagtaagatgggagtagatgaatactcaagtacagagcgagtagtagtaagcatcgaccggtttttaagagttcgagaccaacgggggaacgtactattatcacccgaagaggtcagtgagacacaaggaacggagaaactgacaatcacttattcgtcatcaatgatgtgggagatcaatggtcctgagtcggtgttggtcaatacttatcagtggataattagaaactgggaaactgtaaaaattcaatggtcacaggatcccacaatgctgtataataagatggaattcgagccattccagtctctagtccctaaggcagccagaggtcaatacagtgggtttgtgagaacactattccagcaaatgcgagatgtgcttggaacatttgacactgttcagataataaaactcctcccctttgctgccgccccaccggaacaaagtaggatgcagttctcctccctgactgtgaatgtaagaggatcaggaatgaggataatggtaagaggcaattcaccagtgttcaattacaacaaggccaccaagaggctcacagttctcgggaaagatgcgggtgcattgaccgaagatccagatgaaggcacagctggagtggagtctgctgttttaagaggattcctcattttgggcaaagaagacaagagatatggcccagcattgagcatcaatgagctgagcaatcttgcaaagggagagaaggctaatgtgctaattgggcaaggagacgtagtgttggtgatgaaacggaaacgggactctagcatacttactgacagccagacagcgaccaaaagaattcggatggccatcaaa
EPI2260459 atggagagaataaaagaactaagagatctaatgtcacagtctcgcactcgcgagatactcaccaaaaccactgtggaccacatggccataatcaaaaaatacacatcggggaggcaagagaagaaccccgcactcaggatgaaatggatgatggcaatgaaatatccaatcacagcagacaagagaataatggaaatgattcctgaaagaaatgaacaaggacaaaccctctggagcaaaacgaacgatgctgggtcagaccgagtgatggtatcacctctggctgtgacatggtggaataggaatggaccaacaacaagtacggtccactacccaaaggtatacaaaacttatttcgaaaaagttgaaaggttgaaacacgggacctttggccctgtccatttcagaaatcaagttaagataagacggagggtcgacataaacccaggtcatgcagacctcagtgccaaagaggcgcaggatgtaatcatggaagttgtcttcccaaatgaagtgggagcgagaatactaacatcggagtcacaactgacgataacaaaggagaagaaggaagaactccaggactgcaaaatcgcccctctgatggtcgcatacatgttagaaagagagttagtccgcaagacgaggttcctcccagtggctggtggaacaagcagtgtctatattgaggtgctgcatttaacccaagggacatgctgggagcagatgtacactccaggaggagaagtgagaaatgatgatgtagaccaaagtttgattatcgctgccaggaacatagtaagaagagcaacagtatcagcagacccactagcatctctactggagatgtgccacagcacacagattgggggaattaggatggtcgacatccttcggcaaaatccaacagaggaacaagccgtggacatatgcaaggcagcaatgggcttgaggattagctcatctttcagttttggtggattcacttttaaaagaacaagtggatcatcagtcaaaagagaagaagaagtgcttacgggcaacctccaaacattgaaaataagagtacatgaggggtatgaagagttcacaatggttggaagaagagcaacggctattctcaggaaggcaaccagaaggttgatccagctaatagtaagtgggagagacgagcagtcaattgctgaagcaataattgttgccatggtattctcacaagaagactgcatgatcaaggcagttcgaggtgatctgaattttgtcaatagggcaaaccagcgactgaatccaatgcatcaactcttgagacacttccaaaaggatgctaaagtgcttttccaaaactggggaattgaaaccattgacaatgtgatggggatgatcgggatattgcccgatatgaccccaagcactgaggtgtcactgagggggataagagtcagtaaaatgggagtagatgagtactccagcacagagagggtggtggtgagcatcgaccgatttttaagagttagggaccaacgagggaacgtactattgtcacctgaagaagtcagcgagacacaaggaacagagaaattgacaatcacttattcgtcatcaatgatgtgggagatcaatggacctgagtcggtgttggtcaacacttatcagtggattatcagaaactgggaaactgtgaaaattcaatggtcacaggatcccacaatgttatataataagatggaattcgagccattccagtctctggtacctaaagcagccagaggtcaatacagtggattcgtgaggacactattccagcagatgcgagatgtgctcggaacatttgacaccgttcaaataataaaactcctcccctttgctgctgccccaccagaacaaagtagaatgcaattctcctccctgactgtaaatgtgagaggatcaggaatgagaatactggtaagaggcaattccccagtgttcaattacaacaaggccaacaagaggctcacagttctcgggaaagatgcaggtgcattgaccgaagatccagatgaaggcacagccggagtagagtctgctgttttacgaggattcctcattttgggcaaagaagacaagagatatggcccagcattgagcatcaatgagctgagcaatcttgcaaagggagagaaggctaatgtgttaattgggcaaggagacgtggtgttggtaatgaaacggaaacgggactctagcatacttactgacagccagacagcgaccaaaaggattcggatggccatcaaa
EPI2260467 atggagagaataaaagaactaagagatctaatgtcacagtctcgcactcgcgagatactcaccaaaaccactgtggaccacatggccataatcaaaaaatacacatcggggaggcaagagaagaaccccgcactcaggatgaaatggatgatggcaatgaaatatccaatcacagcagacaagagaataatggaaatgattcctgaaagaaatgaacaaggacaaaccctctggagcaaaacgaacgatgctgggtcagaccgagtgatggtatcacctctggctgtgacatggtggaataggaatggaccaacaacaagtacggtccactacccaaaggtatacaaaacttatttcgaaaaagttgaaaggttgaaacacgggacctttggccctgtccatttcagaaatcaagttaagataagacggagggtcgacataaacccaggtcatgcagacctcagtgccaaagaggcgcaggatgtaatcatggaagttgtcttcccaaatgaagtgggagcgagagtactaacatcggagtcacaactgacgataacaaaggagaagaaggaagaactccaggactgcaaaatcgcccctctgatggtcgcatacatgttagaaagagagttagtccgcaagacgaggttcctcccagtggctggtggaacaagcagtgtctatattgaggtgctgcatttaacccaagggacatgctgggagcagatgtacactccaggaggagaagtgagaaatgatgatgtagaccaaagtttgattatcgctgccaggaacatagtaagaagagcaacagtatcagcagacccactagcatctctactggagatgtgccacagcacacagattgggggaattaggatggtcgacatccttcggcaaaatccaacagaggaacaagccgtggacatatgcaaggcagcaatgggcttgaggattagctcatctttcagttttggtggattcacttttaaaagaacaagtggatcatcagtcaaaagagaagaagaagtgcttacgggcaacctccaaacattgaaaataagagtacatgaggggtatgaagagttcacaatggttggaagaagagcaacggctattctcaggaaggcaaccagaaggttgatccagctaatagtaagtgggagagacgagcagtcaattgctgaagcaataattgttgccatggtattctcacaagaagactgcatgatcaaggcagttcgaggtgatctgaattttgtcaatagggcaaaccagcgactgaatccaatgcatcaactcttgagacacttccaaaaggatgctaaagtgcttttccaaaactggggaattgaaaccattgacaatgtgatggggatgatcgggatattgcccgatatgaccccaagcactgaggtgtcactgagggggataagagtcagtaaaatgggagtagatgagtactccagcacagagagggtggtggtgagcatcgaccgatttttaagagttagggaccaacgagggaacgtactattgtcacctgaagaagtcagcgagacacaaggaacagagaaattgacaatcacttattcgtcatcaatgatgtgggagatcaatggacctgagtcggtgttggtcaacacttatcagtggattatcagaaactgggaaactgtgaaaattcaatggtcacaggatcccacaatgttatataataagatggaattcgagccattccagtctctggtacctaaagcagccagaggtcaatacagtggattcgtgaggacactattccagcagatgcgagatgtgctcggaacatttgacaccgttcaaataataaaactcctcccctttgctgctgccccaccagaacaaagtagaatgcaattctcctccctgactgtaaatgtgagaggatcaggaatgagaatactggtaagaggcaattccccagtgttcaattacaacaaggccaacaagaggctcacagttctcgggaaagatgcaggtgcattgaccgaagatccagatgaaggcacagccggagtagagtctgctgttttacgaggattcctcattttgggcaaagaagacaagagatatggcccagcattgagcatcaatgagctgagcaatcttgcaaagggagagaaggctaatgtgttaattgggcaaggagacgtggtgttggtaatgaaacggaaacgggactctagcatacttactgacagccagacagcgaccaaaaggattcggatggccatcaaa
EPI2260475 atggagagaataaaagaactaagagatctaatgtcacagtctcgcactcgcgagatactcaccaaaaccactgtggaccacatggccataatcaaaaaatacacatcggggaggcaagagaagaaccccgcactcaggatgaaatgg---atggcaatgaaatatccaatcacagcagacaagagaataatggaaatgattcctgaaagaaatgaacaaggacaaaccctctggagcaaaacgaacgatgctgggtcagaccgagtgatggtatcacctctggctgtgacatggtggaataggaatggaccaacaacaagtacggtccactacccaaaggtatacaaaacttatttcgaaaaagttgaaaggttgaaacacgggacctttggccctgtccatttcagaaatcaagttaagataagacggagggtcgacataaacccaggtcatgcagacctcagtgccaaagaggcgcaggatgtaatcatggaagttgtcttcccaaatgaagtgggagcgagaatactaacatcggagtcacaactgacgataacaaaggagaagaaggaagaactccaggactgcaaaatcgcccctctgatggtcgcatacatgttagaaagagagttagtccgcaagacgaggttcctcccagtggctggtggaacaagcagtgtctatattgaggtgctgcatttaacccaagggacatgctgggagcagatgtacactccaggaggagaagtgagaaatgatgatgtagaccaaagtttgattatcgctgccaggaacatagtaagaagagcaacagtatcagcagacccactagcatctctactggagatgtgccacagcacacagattgggggaattaggatggtcgacatccttcggcaaaatccaacagaggaacaagccgtggacatatgcaaggcagcaatgggcttgaggattagctcatctttcagttttggtggattcacttttaaaagaacaagtggatcatcagtcaaaagagaagaagaagtgcttacgggcaacctccaaacattgaaaataagagtacatgaggggtatgaagagttcacaatggttggaagaagagcaacggctattctcaggaaggcaaccagaaggttgatccagctaatagtaagtgggagagacgagcagtcaattgctgaagcaataattgttgccatggtattctcacaagaagactgcatgatcaaggcagttcgaggtgatctgaattttgtcaatagggcaaaccagcgactgaatccaatgcatcaactcttgagacacttccaaaaggatgctaaagtgcttttccaaaactggggaattgaaaccattgacaatgtgatggggatgatcgggatattgcccgatatgaccccaagcactgaggtgtcactgagggggataagagtcagtaaaatgggagtagatgagtactccagcacagagagggtggtggtgagcatcgaccgatttttaagagttagggaccaacgagggaacgtactattgtcacctgaagaagtcagcgagacacaaggaacagagaaattgacaatcacttattcgtcatcaatgatgtgggagatcaatggacctgagtcggtgttggtcaacacttatcagtggattatcagaaactgggaaactgtgaaaattcaatggtcacaggatcccacaatgttatataataagatggaattcgagccattccagtctctggtacctaaagcagccagaggtcaatacagtggattcgtgaggacactattccagcagatgcgagatgtgctcggaacatttgacaccgttcaaataataaaactcctcccctttgctgctgccccaccagaacaaagtagaatgcaattctcctccctgactgtaaatgtgagaggatcaggaatgagaatactggtaagaggcaattccccagtgttcaattacaacaaggccaacaagaggctcacagttctcgggaaagatgcaggtgcattgaccgaagatccagatgaaggcacagccggagtagagtctgctgttttacgaggattcctcattttgggcaaagaagacaagagatatggcccagcattgagcatcaatgagctgagcaatcttgcaaagggagagaaggctaatgtgttaattgggcaaggagacgtggtgttggtaatgaaacggaaacgggactctagcatacttactgacagccagacagcgaccaaaaggattcggatggccatcaat
EPI2260483 atggagagaataaaagaactaagagatctaatgtcacagtctcgcactcgcgagatactgaccaaaaccactgttgaccacatggccataatcaaaaagtacacatcgggaaggcaagagaagaaccccgcactcagaatgaaatggatgatggcaatgaaatatccaattacagcagataagcgaataatggaaatgatccctgagaggaatgaacaagggcaaactctctggagcaaaacaaacgatgccggatcagaccgagtgatggtatcacccctggctgtgacatggtggaacaggaacggaccaacaacaagtacagtccactacccaaaggtatataaaacttatttcgaaaaagttgaaaggctgaaacacgggacctttggccctgtgcacttcagaaaccaagttaagataagacggagggtcgatataaacccgggccatgctgacctcagtgccaaagaggcgcaggatgtaatcatggaagtcgtcttcccaaatgaagtgggagcaaggatattgacgtcggagtcacaactgacgataacaaaggagaaaaaggaagaactccaggactgcaaaatcgctcctctgatggttgcatacatgctagaaagagagttggttcgcaagactaggtttctcccagttgctggtgggacaagcagtgtctacattgaggtgctgcatttgacccaggggacatgctgggagcagatgtacactccgggaggagaagtgaggaacgatgatgtagaccaaagcttgatcattgctgccaggaatatagtaagaagagcaacagtatcagcagatccattagcatctctattggagatgtgtcacagcacacaaattgggggaataaggatggtggacatccttcggcaaaatccaacagaggaacaagccgtggatatatgcaaggcagcaatgggcttgaggattagctcatctttcagctttggtggattcacttttaaaagaacaagtggatcgtcagtcaaaaaagaagaagaagtgctaacaggcaaccttcaaacattgaaaataagagtacatgaggggtatgaagagttcacaatggttgggagaagagcaacggccattctcaggaaagcaaccagaaggctgatccagctaatagtaagtgggagagacgagcagtcaattgctgaagtaataattgtggccatggtattctcacaagaggactgcatgattaaagcagtcagaggtgacctgaattttgtcaatagggcgaaccagcgactaaacccaatgcatcaactcttgaggcatttccaaaaggatgcaaaggtgcttttccaaaattggggaattgaacccattgacaatgtgatgggaatgatcgggataatgcccgacatgaccccaagtactgagatgtcgctgaggggaataagagtcagtaagatgggagtagatgaatactcaagtacagagcgagtagtagtaagcatcgaccggtttttaagagttcgagaccaacgggggaacgtactattatcacccgaagaggtcagtgagacacaaggaacggagaaactgacaatcacttattcgtcatcaatgatgtgggagatcaatggtcctgagtcggtgttggtcaatacttaccagtggataattagaaactgggaaactgtaaaaattcaatggtcacaggatcccacaatgttgtataataagatggaattcgagccattccagtctctagtccctaaggcagccagaggtcaatacagtgggtttgtgagaacactattccagcaaatgagagatgtgcttggaacgtttgacactgttcagatagtaaaactcctcccctttgctgccgccccaccggaacaaagtaggatgcagttctcctccctgactgtgaatgtaagaggatcaggaatgaggatactggtaagaggcaattcaccagtcttcaattacaacaaggccaccaagaggctcacagttctcgggaaagatgcaggtgcattgaccgaagatccagatgaaggcacagctggagtggagtctgctgttttaagaggattcctcattttgggcaaagaagacaagagatatggcccagcattgagcatcaatgagctgagcaatcttgcaaagggagagaaggctaatgtactaattgggcaaggagacgtagtgttggtgatgaaacggaaacgggactctagcatacttactgacagccagacagcgaccaaaagaattcggatggccatcaaa
EPI2260515 atggagagaataaaagaactaagagatctaatgtcacagtctcgcactcgcgagatactcaccaaaaccactgtggaccacatggccataatcaaaaaatacacatcggggaggcaagagaagaaccccgcactcaggatgaaatggatgatggcaatgaaatatccaatcacagcagacaagagaataatggaaatgattcctgaaagaaatgaacaaggacaaaccctctggagcaaaacgaacgatgctgggtcagaccgagtgatggtatcacctctggctgtgacatggtggaataggaatggaccaacaacaagtacggtccactacccaaaggtatataaaacttatttcgaaaaagttgaaaggttgaaacacgggacctttggccctgtccatttcagaaatcaagttaagataagacggagggtcgacataaacccaggtcatgcagacctcagtgccaaagaggcgcaggatgtaatcatggaagttgtcttcccaaatgaagtgggagcgagaatactaacatcggagtcacaactgacgataacaaaggagaagaaggaagaactccaggactgcaaaatcgcccctctgatggtcgcatacatgttagaaagagagttagtccgcaagacgaggttcctcccagtggctggtggaacaagcagtgtctatattgaggtgctgcatttaacccaagggacatgctgggagcagatgtacactccaggaggagaagtgagaaatgatgatgtagaccaaagtttgattatcgctgccaggaacatagtaagaagagcaacagtatcagcagacccactagcatctctactggagatgtgccacagcacacagattgggggaattaggatggtcgacatccttcggcaaaatccaacagaggaacaagccgtggacatatgcaaggcagcaatgggcttgaggattagctcatctttcagttttggtggattcacttttaaaagaacaagtggatcatcagtcaaaagagaagaagaagtgcttacgggcaacctccaaacattgaaaataagagtacatgaggggtatgaagagttcacaatggttggaagaagagcaacggctattctcaggaaggcaaccagaaggttgatccagctaatagtaagtgggagagacgagcagtcaattgctgaagcaataattgttgccatggtattctcacaagaagactgcatgatcaaggcagttcgaggtgatctgaattttgtcaatagggcaaaccagcggctgaatccaatgcatcaactcttgagacacttccaaaaggatgctaaagtgcttttccaaaactggggaattgaaaccattgacaatgtgatggggatgatcgggatattgcccgatatgaccccaagcactgaggtgtcactgagggggataagagtcagtaaaatgggagtagatgagtactccagcacagagagggtggtggtgagcatcgaccgatttttaagagttagggaccaacgagggaacgtactattgtcacctgaagaagtcagcgagacacaaggaacagagaaattgacaatcacttattcgtcatcaatgatgtgggagatcaatggacctgagtcggtgttggtcaacacttatcagtggatcatcagaaactgggaaactgtgaaaattcaatggtcacaggatcccacaatgttatataataagatggaattcgagccattccagtctctggtacctaaagcagccagaggtcaatacagtggattcgtgaggacactattccagcagatgcgagatgtgctcggaacatttgacaccgttcaaataataaaactcctcccctttgctgctgccccaccagaacaaagtagaatgcaattctcctccctgactgtaaatgtgagaggatcaggaatgagaatactggtaagaggcaattccccagtgttcaattacaacaaggccaacaagaggctcacagttctcgggaaagatgcaggtgcattgaccgaagatccagatgaaggcacagccggagtagagtctgctgttttacgaggattcctcattttgggcaaagaagacaagagatatggcccagcattgagcatcaatgagctgagcaatcttgcaaagggagagaaggctaatgtgttaattgggcaaggagacgtggtgttggtaatgaaacggaaacgggactctagcatacttactgacagccagacagcgaccaaaaggattcggatggccatcaaa
EPI2260571 atggagagaataagagaactaagagatctaatgtcacagtctcgcactcgcgagatactcaccaaaactactgtggaccacatggccataatcaaaaaatacacatcgggaaggcaagagaagaaccccgcgctcaggatgaaatggatgatggcaatgaaatatccaatcacagcagacaagagaataatggaaatgattcctgaaagaaatgaacaaggacaaaccctttggagcaaaacgaacgatgccgggtctgaccgagtgatggtatcacctctggccgtgacatggtggaataggaacggaccaacaacaagtacggtccactacccaaaggtatacaaaacgtatttcgaaaaagttgaaagattgaaacatgggacctttggtcctgttcacttcagaaatcaagttaagataagacggagagtcgacataaacccaggccatgcagacctcagtgccaaagaggcgcaggatgtaatcatggaagttgtcttcccaaatgaagtgggagcgagaatactaacatcggagtcacaactgacgataacaaaggagaagaaggaagaactccaggactgcaaaattgcacctttgatggtcgcatacatgctagaaagagagttagtccgcaagacgaggttcctcccagtggctggtggaacaagcagtgtctatattgaggtgctgcatttaacccaggggacatgctgggagcagatgtacactccaggaggagaagtgagaaatgatgatgtagaccagagtttgattatcgccgccaggaacatagtaagaagagcaacagtatcagcagatccactagcatctctattggagatgtgccacagcacacagattgggggaataaggatggtcgacattcttcgacaaaatccaacagaggaacaagccgtggatatatgcaaggcagcaatgggcttgaggattagctcatctttcagctttggtggattcactttcaaaagaacaagtggatcatcagtcaaaagagaagaagaagtgcttacgggcaaccttcaaacactgaaaataagagtacatgaggggtatgaagagttcacgatggttggaagaagagcaacggctattctcaggaaggcaaccagaaggttggtccagctaatagtaagtggaagagacgagcagtcaattgctgaagcaataattgtggccatggtattctcacaggaagactgcatgatcaaggcagttcgaggtgatctgaattttgtcaatagggtgaaccagcggctgaatccaatgcatcaactcttgagacacttccaaaaggatgctaaagtgctgttccaaaactggggaattgaatccattgacaacgtgatggggatgattggaatattgcccgacatgaccccaagcactgagatgtcactgaggggaataagagtcagcaagatgggagtagatgaatactccagtacagagagggtagtggtgagcatcgaccgatttttaagagtccgggaccaacgagggaacgtactattgtcaccagaagaagtcagcgagacacaaggaacagagaaattgacaatcacgtattcatcatcaatgatgtgggagattaatggacccgaatcggtgctggtcaacacttatcagtggatcatcaggaactgggaaactgtgaaaattcaatggtcacaggatcccacaatgttatataataagatggaattcgagccattccagtctctgatacctaaagcagccagaggtcaatacagtgggttcgtgaggacactattccagcagatgcgagatgtgctcggaacatttgacactgtccaaataataaaactcctcccctttgctgctgccccaccagaacaaagtagaatgcaattctcctccctgactgtaaatgtgagaggatcaggaatgagaatactggttagaggcaattccccagtgttcaattacaacaaggccaccaagaggctcacagttctcgggaaagatgcaggtgcattgaccgaagatccagatgaaggcacagctggagtagagtctgctgttctaagaggattcctcattttgggcaaagaagacaagagatatggcccagcattgagcatcagtgagctgagcaatcttgcaaagggagagaaggctaatgtgctaattgggcaaggagacgtggtgttggtaatgaaacggaaacgggactctagcatacttactgacagccagacagcgaccaaaaggattcggatggccatcaaa
EPI2260579 atggagagaataaaagaactaagagatctaatgtcacagtctcgcactcgcgagatactgaccaaaaccactgttgaccacatggccataatcaaaaagtacacatcgggaaggcaagagaagaaccccgcactcagaatgaaatggatgatggcaatgaaatatccaattacagcagataagcgaataatggaaatgatccctgagaggaatgaacaagggcaaactctctggagcaaaacaaacgatgccggatcagaccgagtgatggtatcacccctggctgtgacatggtggaacaggaacggaccaacaacaagtacagttcactacccaaaggtatataaaacttatttcgaaaaagttgaaaggttgaaacacgggacctttggccctgtgcacttcagaaaccaagttaagataagacggagggtcgatataaacccgggccatgctgacctcagtgccaaagaggcgcaggatgtaatcatggaagtcgtcttcccaaatgaagtgggagcaaggatattgacgtcggagtcacaactgacgataacaaaggagaaaaaggaagaactccaggactgcaaaatcgctcctctgatggttgcctacatgctagaaagagagttggttcgcaagacgaggtttctcccagttgctggtgggacaagcagtgtctacattgaggtgctgcatttgactcaggggacatgctgggagcagatgtacactccgggaggagaagtgaggaacgatgatgtagaccaaagcttgatcattgctgccaggaatatagtaagaagagcaacagtatcagcagatccattagcatctctattggaaatgtgtcacagcacacaagttgggggaataaggatggtagacatccttcggcaaaatccaacagaggaacaagccgtggatatatgcaaggcagcaatgggcttgaggattagctcatctttcagctttggtggattcacttttaaaagaacaagtggatcgtcagtcaaaaaagaagaagaagtgctaacaggcaaccttcaaacattgaaaataagagtacatgaggggtatgaagagttcacaatggttgggagaagagcaacagccattctcaggaaagcaaccagaaggctgatccagctaatcgtaagtgggagagacgagcagtcaattgctgaagcaataattgtggccatggtattctcacaagaggactgcatgattaaagcagttagaggtgacctgaattttgtcaatagggcgaaccagcgactaaacccaatgcatcaactcttgagacatttccaaaaggatgcaaaggtgcttttccaaaattggggaattgaacccattgacaatgtgatgggaatgatcggggtaatgcccgacatgaccccaagtactgagatgtcgctgaggggaataagagtcagtaagatgggagtagatgaatactcaagtactgagcgagtagtagtaagcatcgaccggtttttaagagttcgagaccaacgggggaacgtactattatcacccgaagaggtcagtgagacacaaggaacggagaaactgacaatcacttattcgtcatcaatgatgtgggagatcaatggtcctgagtcggtgttggtcaatacttatcagtggataattagaaactgggaaactgtaaaaattcaatggtcacaggatcccacaatgttgtataataagatggaattcgagccattccagtctctagtccctaaggcagccagaggtcaatacagtgggtttgtgagaacactattccagcaaatgcgagatgtgcttggaacatttgacactgttcagataataaaactcctcccctttgctgccgccccaccggaacaaagtaggatgcagttctcctccctgactgtgaatgtaaggggatcaggaatgaggatactggtaagaggcaattcaccagtgttcaattacaacaaggccaccaagaggctcacagttctcgggaaagatgcaggtgcattgaccgaagatccagatgaaggcacagctggagtggagtctgctgttttaagaggattcctcattttgggcaaagaagacaagagatatggcccagcattgagcatcaatgagctgagcaatcttgcaaagggagagaaggctaatgtgctaattgggcaaggagacgtagtgttggtgatgaaacggaaacgggactctagcatacttactgacagccagacagcgaccaaaagaattcggatggccatcaaa
EPI2260611 atggagagaataaaagaactaagagatctaatgtcacagtctcgcactcgcgagatactcaccaaaaccactgtggaccacatggccataatcaaaaaatacacatcggggaggcaagagaagaaccccgcactcaggatgaaatggatgatggcaatgaaatatccaatcacagcagacaagagaataatggaaatgattcctgaaagaaatgaacaaggacaaaccctctggagcaaaacgaacgatgctgggtcagaccgagtgatggtatcacctctggctgtgacatggtggaataggaatggaccaacaacaagtacggtccactacccaaaggtatacaaaacttatttcgaaaaagttgaaaggttgaaacacgggacctttggccctgtccatttcagaaatcaagttaagataagacggagggtcgacataaacccaggtcatgcagacctcagtgccaaagaggcgcaggatgtaatcatggaagttgtcttcccaaatgaagtgggagcgagaatactaacatcggagtcacaactgacgataacaaaggagaagaaggaagaactccaggactgcaaaatcgcccctctgatggtcgcatacatgttagaaagagagttagtccgcaagacgaggttcctcccagtagctggtggaacaagcagtgtctatattgaggtgctgcatttaacccaagggacatgctgggagcagatgtacactccaggaggagaagtgagaaatgatgatgtagaccaaagtttgattatcgctgccaggaacatagtaagaagagcaacagtatcagcagacccactagcatctctactggagatgtgccacagcacacagattgggggaattaggatggtcgacatccttcggcaaaatccaacagaggaacaagccgtggacatatgcaaggcagcaatgggcttgaggattagctcatctttcagttttggtggattcacttttaaaagaacaagtggatcatcagtcaaaagagaagaagaagtgcttacgggcaacctccaaacattgaaaataagagtacatgaggggtatgaagagttcacaatggttggaagaagagcaacggctattctcaggaaggcaaccagaaggttgatccagctaatagtaagtgggagagacgagcagtcaattgctgaagcaataattgttgccatggtattctcacaagaagactgcatgatcaaggcagttcgaggtgatctgaattttgtcaatagggcaaaccagcggctgaatccaatgcatcaactcttgagacacttccaaaaggatgctaaagtgcttttccaaaactggggaattgaaaccattgacaatgtgatggggatgatcgggatattgcccgatatgaccccaagcactgaggtgtcactgagggggataagagtcagtaaaatgggagtagatgagtactccagcacagagagggtggtggtgagcatcgaccgatttttaagagttagggaccaacgagggaacgtactattgtcaccagaagaagtcagcgagacacaaggaacagagaaattgacaatcacttattcgtcatcaatgatgtgggagatcaatggacctgagtcggtgttggtcaacacttatcagtggatcatcagaaactgggaaactgtgaaaattcaatggtcacaggatcccacaatgttatataataagatggaattcgagccattccagtctctggtacctaaagcagccagaggtcaatacagtggattcgtgaggacactattccagcagatgcgagatgttctcggaacatttgacaccgttcaaataataaaactcctcccctttgctgctgccccaccagaacaaagtagaatgcaattctcctccctgactgtaaatgtgagaggatcaggaatgagaatactggtaagaggcaattccccagtgttcaattacaacaaggccaacaagaggctcacagttctcgggaaagatgcaggtgcattgaccgaagatccagatgaaggcacagccggagtagagtctgctgttttacgaggattcctcattttgggcaaagaagacaagagatatggcccagcattgagcatcaatgagctgagcaatcttgcaaagggagagaaggctaatgtgttaattgggcaaggagacgtggtgttggtaatgaaacggaaacgggactctagtatacttactgacagccagacagcgaccaaaaggattcggatggccatcaaa
EPI2260659 atggagagaataaaagaactaagagatctaatgtcacagtctcgcactcgcgagatactcaccaaaaccactgtggaccacatggccataatcaaaaaatacacatcggggaggcaagagaagaaccccgcactcaggatgaaatggatgatggcaatgaaatatccaatcacagcagacaagagaataatggaaatgattcctgaaagaaatgaacaaggacaaaccctctggagcaaaacgaacgatgctgggtcagaccgagtgatggtatcacctctggctgtgacatggtggaataggaatggaccaacaacaagtacggtccactacccaaaggtatacaaaacttatttcgaaaaagttgaaaggttgaaacacgggacctttggccctgtccatttcagaaatcaagttaagataagacggagggtcgacataaacccaggtcatgcagacctcagtgccaaagaggcgcaggatgtaatcatggaaattgtcttcccaaatgaagtgggagcgagaatactaacatcggagtcacaactgacgataacaaaggagaagaaggaagaactccaggactgcaaaatcgcccctctgatggtcgcatacatgctagaaagagagttagtccgcaagacgaggttcctcccagtggctggtggaacaagcagtgtctatattgaggtgctgcatttaacccaagggacatgctgggagcagatgtacactccaggaggagaagtgagaaatgatgatgtagaccaaagtttgattatcgctgccaggaacatagtaagaagagcaacagtatcagcagacccactagcatctctactggagatgtgccacagcacacagattgggggaattaggatggtcgacatccttcggcaaaatccaacagaggaacaagcagtggacatatgcaaggcagcaatgggattgaggattagctcatctttcagttttggtggattcacttttaaaagaacaagtggatcatcagtcaaaagagaagaagaagtgcttacgggcaacctccaaacattgaaaataagagtacatgaggggtatgaagagttcacaatggttggaagaagagcaacggctattctcaggaaggcaaccagaaggttgatccagctaatagtaagtgggagagacgagcagtcaattgctgaagcaataattgttgccatggtattctcacaagaagactgcatgatcaaggcagttcgaggtgatctgaattttgtcaatagggcaaaccagcggctgaatccaatgcatcaactcttgagacacttccaaaaggatgctaaagtgcttttccaaaactggggaattgaaaccattgacaatgtgatggggatgatcgggatattgcccgatatgaccccaagcactgaggtgtcactgagggggataagagtcagtaaaatgggggtagatgagtactccagcacagagagggtggtggtgagcatcgaccgatttttaagagttagggaccaacgagggaacgtactattgtcacctgaagaagtcagcgagacacaaggaacagagaaattgacaatcacttattcgtcatcaatgatgtgggagatcaatggacctgaatcggtgttggtcaacacttatcagtggatcatcagaaactgggaaactgtgaaaattcaatggtcacaggatcccacaatgttatataataagatggaattcgagccattccagtctctggtacctaaagcagccagaggtcaatacagtggattcgtgaggacactattccagcagatgcgtgatgtgctcggaacatttgacaccgttcaaataataaaactcctcccctttgctgctgccccaccagaacaaagtagaatgcaattctcctccctgactgtaaatgtgagaggatcaggaatgagaatactggtaagaggcaattccccagtgttcaattacaacaaggccaacaagaggctcacagttctcgggaaagatgcaggtgcattgaccgaagatccagatgaaggcacagccggagtagagtctgctgttttacgaggattcctcattttgggcaaagaagacaagagatatggcccagcattgagcatcaatgagctgagcaatcttgcaaagggagagaaggccaatgtgttaattgggcaaggagacgtggtgttggtaatgaaacggaaacgggactctagcatacttactgacagccagacagcgaccaaaaggattcggatggccatcaaa
EPI2260675 atggagagaataaaagaactaagagatctaatgtcacagtctcgcactcgcgagatactgaccaaaaccactgttgaccacatggccataatcaaaaaatacacatcgggaaggcaagagaagaaccctgcactcagaatgaaatggatgatggcaatgaaatatccaattacagcagataagcgaataatggaaatgatccctgagaggaatgaacaagggcaaactctttggagcaaaacaaacgatgccggatcagaccgagtgatggtatcacccctggctgtgacatggtggaacaggaacggaccaacaacaagtacagtccactacccaaaggtatataaaacttatttcgaaaaagttgaaaggttgaaacacgggacctttggccctgtgcacttcagaaaccaagttaagataagacggagggtcgatataaacccgggccatgctgacctcagtgccaaagaggcgcaggatgtaatcatggaagtcgtcttcccaaatgaagtgggagcaaggatattgacgtcggagtcacaactgacgataacaaaggagaaaaaggaagaactccaggactgcaaaatcgctcctctgatggttgcatacatgctagaaagagagttggttcgcaagacgaggtttctcccagttgctggtgggacaagcagtgtctacattgaggtgctgcatttgacccaggggacatgctgggagcagatgtacactccgggaggagaagtgaggaacgatgatgtagaccaaagcttgatcattgctgccaggaatatagtaagaagagcaacagtatcagcagatccattagcatctctattggagatgtgtcacagcacacaaattgggggaataaggatggtagacatccttcggcaaaatccaacagaggaacaagccgtggatatatgcaaggcagcaatgggcttgaggattagctcatctttcagctttggtggattcacttttaaaagaacaagtggatcgtcagtcaaaaaagaagaagaagtgctaacaggcaaccttcaaacattgaaaataagagtacatgaggggtatgaagagttcacaatggttgggagaagagcaacggccattctcaggaaagcaaccagaaggctgatccagctaatagtaagtgggagagacgagcagtcaattgctgaagcaataattgtggccatggtattctcacaagaggactgcatgattaaagcagttagaggtgacctgaattttgtcaatagggcgaaccagcgactaaacccaatgcatcaactcttgaggcatttccaaaaggatgcaaaggtgcttttccaaaattggggaattgaacccattgacaatgtgatgggaatgatcggggtaatgcccgacatgaccccaagtactgagatgtcgctgaggggaataagagtcagtaagatgggagtagatgaatactcaagtacagagcgagtagtagtaagcatcgaccggtttttaagagttcgagaccaacgggggaacgtactattatcacccgaagaggtcagtgagacacaaggaacggagaaactgacaatcacttattcgtcatcaatgatgtgggagatcaatggtcctgagtcggtgttggtcaatacttaccagtggataattagaaactgggaaactgtaaaaattcaatggtcacaggatcccacaatgttgtataataagatggaattcgagccattccagtctctagtccctaaggcagccagaggtcaatacagtgggtttgtgagaacactattccagcaaatgagagatgtgcttggaacatttgacactgttcagatagtaaaactcctcccctttgctgccgccccaccggaacaaagtaggatgcagttctcctccctgactgttaatgtaagaggatcaggaatgaggatactggtaagaggcaattcaccagtcttcaattacaacaaggccaccaagaggctcacagttctcgggaaagatgcaggtgcattgaccgaagatccagatgaaggcacagctggagtggagtctgctgttttaagaggattcctcattttgggcaaagaagacaagagatatggcccagcattgagcatcaatgagctgagcaatcttgcaaagggagagaaggctaatgtgctaattgggcaaggagacgtagtgttggtgatgaaacggaaacgggactctagcatacttactgacagccagacagcgaccaaaagaattcggatggccatcaaa
EPI2260683 atggagagaataaaagaactaagagatctaatgtcacagtctcgcactcgcgagatactcaccaaaaccactgtggaccacatggctataatcaaaaaatacacatcaggaaggcaagagaagaaccccgcactcaggatgaaatggatgatggcaatgaaatatccaatcacagcagacaagagaataatggaaatgattcctgaaagaaatgaacaaggacaaaccctctggagcaaaacgaacgatgctgggtcagatcgagtgatggtatcacctctggctgtgacatggtggaataggaatgggccaacaacaagtacggtccactacccaaaggtatacaaaacttatttcgaaaaagttgaaaggttgaaacacgggacctttggccctgtccacttcagaaatcaagttaagataagacggagggtcgacataaacccaggccatgcagacctcagtgccaaagaggcgcaggatgtcatcatggaagttgtcttcccaaatgaagtgggagcgagaatactaacatcggagtcacaactgatgataacaaaggagaagaaggaagaactccaggactgcaaaatcgcccctctgatggtcgcatacatgctagaaagggagttagtccgcaagacgaggttcctcccagtggctggtggaacaagcagtgtctatattgaggtgctgcatttaacccaggggacatgctgggagcagatgtacactccaggaggagaagtgagaaatgatgatgtagaccagagtttgattatcgctgccaggaacatagtaagaagagcaacagtatcagcagacccactagcatccctactggagatgtgccacagcacacaaattgggggaattaggatggtcgacatccttcggcaaaatccaacagaggaacaagccgtggacatatgcaaggcagcaatgggcttgaggattagctcatctttcagctttggtgggttcacttttaaaagaacaagtggatcatcagtcaaaagagaagaagaagtgcttacgggcaaccttcaaacattgaaaataagagtacatgaggggtatgaagagttcacaatggttggaagaagagcaacggctattctcaggaaggcaaccagaaggttgatccagctaatagtaagtgggagagacgagcagtcaattgcagaagcaataattgtggccatggtattctcacaagaagactgcatgatcaaggcagttcgaggtgatctgaattttgtcaatagggcgaaccagcggctgaatccaatgcatcaactcttgagacacttccaaaaggatgctaaagtgcttttccaaaactggggaattgaacccattgacaatgtaatggggatgatcgggatattgcccgacatgaccccaagcactgatgtgtcactgagggggataagagtcagtaaaatgggggtagatgaatactccagtacagagagggtggtggtaagcatcgaccgatttttacgagttagggaccaacgagggaacgtactattgtcacctgaagaagtcagcgagacacaaggaacagagaaattgacaatcacttattcgtcgtcaatgatgtgggagatcaatggacctgagtcggtgttggtcaacacttttcagtggatcatcagaaactgggaaaatgtgaaaattcaatggtcacaggatcccacaatgttatataataagatggaattcgagccattccagtctctggtgcctaaagcagccagaggtcaatacagtggattcgtgaggacactattccagcagatgcgagatgtgctcggaacatttgacaccgtccaaataataaaactcctcccctttgctgctgccccaccagaacaaagtagaatgcaattctcatccctgactgtaaatgtgagaggatcaggaatgagaatactggtaagaggcaattccccagtgttcaattacaacaaggccaccaagaggctcacagttctcgggaaagatgcaggtgcattgaccgaagatccagatgaaggcacagctggagtagagtctgctgttttacgaggattcctcattttgggcaaagaagacaagaggtatggaccagcattgagcatcaatgagctgagcaatcttgcaaagggagagaaggctaacgtgttaattgggcaaggagacgtggtgttggtaatgaaacggaaacgggactctagcatacttaccgacagccagacagcgaccaaaaggattcggatggccatcaaa
EPI2260739 atggagagaataaaagaactaagagatctaatgtcacagtctcgcactcgcgagatactcaccaaaaccactgtggaccacatggctataatcaaaaaatacacatcaggaaggcaagagaagaaccccgcactcaggatgaaatggatgatggcaatgaaatatccaatcacagcagacaagagaataatggaaatgattcctgaaagaaatgaacaaggacaaaccctctggagcaaaacgaacgatgctgggtcagatcgagtgatggtatcacctctggctgtgacatggtggaataggaatgggccaacaacaagtacggtccactacccaaaggtatacaaaacttatttcgaaaaagttgaaaggttgaaacacgggacctttggccctgtccacttcagaaatcaagttaagataagacggagggtcgacataaacccaggccatgcagacctcagtgccaaagaggcgcaggatgtcatcatggaagttgtcttcccaaatgaagtgggagcgagaatactaacatcggagtcacaactgacgataacaaaggagaagaaggaagaactccaggactgcaaaatcgcccctctgatggtcgcatacatgctagaaagggagttagtccgcaagacgaggttcctcccagtggctggtggaacaagcagtgtctatattgaggtgctgcatttaacccaggggacatgctgggagcagatgtacactccaggaggagaagtgagaaatgatgatgtagaccagagtttgattatcgctgccaggaacatagtaagaagagcaacagtatcagcagacccactagcatccctactggagatgtgccacagcacacaaattgggggaattaggatggtcgacatccttcggcaaaatccaacagaggaacaagccgtggacatatgcaaggcagcaatgggcttgaggattagctcatctttcagctttggtggattcacttttaaaagaacaagtggatcatcagtcaaaagagaagaagaagtgcttacgggcaaccttcaaacattgaaaataagagtacatgaggggtatgaagagttcacaatggttggaagaagagcaacggctattctcaggaaggcaaccagaaggttgatccagctaatagtaagtgggagagacgagcagtcaattgcagaagcaataattgtggccatggtattctcacaagaagactgcatgatcaaggcagttcgaggtgatctgaattttgtcaatagggcgaaccagcggctgaatccaatgcatcaactcttgagacacttccaaaaggatgctaaagtgcttttccaaaactggggaattgaacccattgacaatgtaatgggtatgatcgggatattgcccgacatgaccccaagcactgatgtgtcactgagggggataagagtcagtaaaatgggggtagatgaatactccagtacagagagggtggtggtaagcatcgaccgatttttacgagttagggaccaacgagggaacgtactattgtcacctgaagaagtcagcgagacacaaggaacagagaaattgacaatcacttattcgtcgtcaatgatgtgggagatcaatggacctgagtcggtgttggtcaacacttatcagtggatcatcagaaactgggaaaatgtgaaaatccaatggtcacaggatcccacaatgttatataataagatggaattcgagccattccagtctctggtgcctaaagcagccagaggtcaatacagtggattcgtgaggacactattccagcagatgcgagatgtgctcggaacatttgacaccgttcaaataataaaactcctcccctttgctgctgccccaccagaacaaagtagaatgcaattctcatccctgactgtaaatgtgagaggatcaggaatgagaatactggtaagaggcaattccccagtgttcaattacaacaaggccaccaggaggctcacagttctcgggaaagatgcaggtgcattgaccgaagatccagatgaaggcacagctggagtagagtctgctgttttacgaggattcctcattttgggcaaagaagacaagaggtatggaccagcattgagcatcaatgagctgagcaatcttgcaaagggagagaaggctaacgtgttaattgggcaaggagacgtggtattggtaatgaaacggaaacgggactctagcatacttaccgacagccagacagcgaccaaaaggattcggatggccatcaaa
EPI2260755 atggagagaataaaagaactaagagatctaatgtcacagtctcgcactcgcgagatactcaccaaaaccactgtggaccacatggccataatcaaaaaatacacatcggggaggcaagagaagaaccccgcactcaggatgaaatggatgatggcaatgaaatatccaatcacagcagacaagagaataatggaaatgattcctgaaagaaatgaacaaggacaaaccctctggagcaaaacgaacgatgctgggtcagaccgagtgatggtatcacctctggctgtgacatggtggaataggaatggaccaacaacaagtacggtccactacccaaaggtatacaaaacttatttcgaaaaagttgaaaggttgaaacacgggacctttggccctgtccatttcagaaatcaagttaagataagacggagggtcgacataaacccaggtcatgcagacctcagtgccaaagaggcgcaggatgtaatcatggaagttgtcttcccaaatgaagtgggagcgagaatactaacatcggagtcacaactgacgataacaaaggagaagaaggaagaactccagggctgcaaaatcgcccctctgatggtcgcatacatgttagaaagagagttagtccgcaagacgaggttcctcccagtggctggtggaacaagcagtgtctatattgaggtgctgcatttaacccaagggacatgctgggagcagatgtacactccaggaggagaagtgagaaatgatgatgtagaccaaagtttgattatcgctgccaggaacatagtaagaagagcaacagtatcagcagacccactagcatctctactggagatgtgccacagcacacagattgggggaattaggatggtcgacatccttcggcaaaatccaacagaggaacaagccgtggacatatgcaaggcagcaatgggcttgaggattagctcatctttcagttttggtggattcacttttaaaagaacaagtggatcatcagtcaaaagagaagaagaagtgcttacgggcaacctccaaacattgaaaataagagtacatgaggggtatgaagagttcacaatggttggaagaagagcaacggctattctcaggaaggcaaccagaaggttgatccagctaatagtaagtgggagagacgagcagtcaattgctgaagcaataattgttgccatggtattctcacaagaagactgcatgatcaaggcagttcgaggtgatctgaattttgtcaatagggcaaaccagcggctgaatccaatgcatcaactcttgagacacttccaaaaggatgctaaagtgcttttccaaaactggggaattgaaaccattgacaatgtgatggggatgatcgggatattgcccgatatgaccccaagcactgaggtgtcactgagggggataagagtcagtaaaatgggagtagatgagtactccagcacagagagggtggtggtgagcatcgaccgatttttaagagttagggaccaacgagggaacgtactattgtcacctgaagaagtcagcgagacacaaggaacagagaaattgacaatcacttattcgtcatcaatgatgtgggagatcaatggacctgagtcggtgttggtcaacacttatcagtggatcatcagaaactgggaaactgtgaaaattcaatggtcacaggatcccacaatgttatacaataagatggaattcgagccattccagtctctggtacctaaagcagccagaggtcaatacagtggattcgtgaggacactattccagcagatgcgagatgtgctcggaacatttgacaccgttcaaataataaaactcctcccctttgctgctgccccaccagaacaaagtagaatgcaattctcctccctgactgtaaatgtgagaggatcaggaatgagaatactggtaagaggcaattccccagtgttcaattacaacaaggccaacaagaggctcacagttctcgggaaagatgcaggtgcattgaccgaagatccagatgaaggcacagccggagtagagtctgctgttttacgaggattcctcattttgggcaaagaagacaagagatatggcccagcattgagcatcaatgagctgagcaatcttgcaaagggagagaaggctaatgtgttaattgggcaaggagacgtggtgttggtaatgaaacggaaacgggactctagcatacttactgacagccagacagcgaccaaaaggattcggatggccatcaaa
EPI2260763 atggagagaataaaagaactaagagatctaatgtcacagtctcgcactcgcgagatactcaccaaaaccactgtggaccacatggccataatcaaaaaatacacatcggggaggcaagagaagaaccccgcactcaggatgaaatggatgatggcaatgaaatatccaatcacagcagacaagagaataatggaaatgattcctgaaagaaatgaacaaggacaaaccctctggagcaaaacgaacgatgctgggtcagaccgagtgatggtatcacctctggctgtgacatggtggaataggaatggaccaacaacaagtacggtccactacccaaaggtatacaaaacttatttcgaaaaagttgaaaggttgagacacgggacctttggccctgtccatttcagaaatcaagttaagataagacggagggtcgacataaacccaggtcatgcagacctcagtgccaaagaggcgcaggatgtaatcatggaagttgtcttcccaaatgaagtgggagcgagaatactaacatcggagtcacaactgacgataacaaaggagaagaaggaagaactccaggactgcaaaatcgcccctctgatggtcgcatacatgttagaaagagagttagtccgcaagacgaggttcctcccagtggctggtggaacaagcagtgtctatattgaggtgctgcatttaacccaagggacatgctgggagcagatgtacactccaggaggagaagtgagaaatgatgatgtagaccaaagtttgattatcgctgccaggaacatagtaagaagggcaacagtatcagcagacccactagcatctctactggagatgtgccacagcacacagattgggggaattaggatggtcgacatccttcgacaaaatccaacagaggaacaagccgtggacatatgcaaggcagcaatgggcttgaggattagctcatctttcagctttggtggattcacttttaaaagaacaagtggatcatcagtcaaaagagaagaagaagtgcttacgggcaacctccaaacattgaaaataagagtacatgaggggtatgaagagttcacaatggttggaagaagagcaacggctattctcaggaaggcaaccagaaggttgatccagctaatagtaagtgggagagacgagcagtcaattgctgaagcaataattgttgccatggtattctcacaagaagactgcatgatcaaggcagttcgaggtgatctgaattttgtcaatagggcaaatcagcggctgaatccaatgcatcaactcttgagacacttccaaaaggatgctaaagtgcttttccaaaactggggaattaaaaccattgacaatatgatggggatgattgggatattgcccgatatgaccccaagcactgaggtgtcactgagggggataagagtcagtaaaatgggagtagatgagtactccagcacagagagggtgatggtgagcatcgaccgatttttaagagttagggaccaacgagggaacgtactattgtcacctgaagaagtcagcgagacacaaggaacagagaaattgacaatcacttattcgtcatcaatgatgtgggagatcaatggacctgagtcggtgttggtcaacacttatcagtggatcatcagaaactgggaaactgtgaaaattcaatggtcacaggatcccacaatgttatataataagatggaattcgagccattccagtctctggtacctaaagcagccagaggtcaatacagtggattcgtgaggacactattccagcagatgcgagatgtgctcggaacatttgacaccgttcaaataataaaactcctcccctttgctgctgccccaccagaacaaagtagaatgcaattctcctccctgactgtaaatgtgagaggatcaggaatgagaatactggtaagaggcaattccccagtgttcaattacaacaaggccaacaagaggctcacagttctcgggaaagatgcaggtgcattgaccgaagatccagatgaaggcacagccggagtagagtctgctgttttacgaggattcctcattttgggcaaagaagacaagagatatggcccagcattgagcatcaatgagctgagcaatcttgcaaagggagagaaggctaatgtgttaattgggcaaggagacgtggtgttggtaatgaaacggaaacgggactctagcatacttactgacagccagacagcgaccaaaaggattcggatggccatcaaa
EPI2260859 atggagagaataagagaactaagagatctaatgtcgcagtctcgcactcgcgagatactcaccaaaactactgtggaccacatggccataatcaaaaaatacacatcgggaaggcaagagaagaaccccgcgctcaggatgaaatggatgatggcaatgaaatatccaatcacagcagacaagagaataatggaaatgattcctgaaagaaatgaacaaggacaaaccctttggagcaaaacgaacgatgccgggtctgaccgagtgatggtatcacctctggccgtgacatggtggaataggaacggaccaacaacaagtacggtccactacccaaaggtatacaaaacgtatttcgaaaaagttgaaagattgaaacatgggacctttggtcctgttcacttcagaaatcaagttaagataagacggagagtcgacataaacccaggccatgctgacctcagtgccaaagaggcgcaggatgtaatcatggaagttgtcttcccaaatgaagtgggagcgagaatactaacatcggagtcacaactgacgataacaaaggagaagaaggaagaactccaggactgcaaaattgcacctttgatggtcgcatacatgctagaaagagagttagtccgcaaaacgaggttcctcccagtggctggtggaacaagcagtgtctatattgaggtgctgcatttaacccaggggacatgctgggagcagatgtacactccaggaggagaagtgagaaatgatgatgtagaccagagtttgattatcgccgccaggaacatagtaagaagagcaacagtatcagcagatccactagcatctctattggagatgtgccacagcacacagattgggggaataaggatggtcgacattcttcgacaaaatccaacagaggaacaagccgtggacatatgcaaggcagcaatgggcttgaggattagctcatctttcagctttggtggattcactttcaaaagaacaagtggatcatcagtcaaaagagaagaagaagtgcttacgggcaaccttcaaacactgaaaataagagtacatgaggggtatgaagagttcacgatggttggaagaagagcaacggctattatcaggaaggcaaccagaaggttgatccagctaatagtaagtggaagagacgagcagtcaattgctgaagcaataattgtggccatggtattctcacaggaagactgcatgatcaaggcagttcgaggtgatctgaattttgtcaatagggcgaaccagcggctgaatccaatgcatcaactcttgagacacttccaaaaggatgctaaagtgcttttccaaaactggggaatcgaatccattgacaacgtgatggggatgattgggatattgcccgacatgaccccaagcactgagatgtcactgaggggaataagagtcagcaagatgggagtagatgaatactccagtacagagagggtggtggtgagcatcgaccgatttttaagagtccgggaccaacgagggaacgtactattatcaccagaagaagtcagcgagacacaaggaacagagaaattgacaatcacttattcatcatcaatgatgtgggagattaatggacccgaatcggtattggtcaacacttatcagtggatcatcaggaactgggaaactgtgaaaattcaatggtcacaggatcccacaatgttatataataaaatggaattcgagccattccagtctctgatacctaaagcagccagaggtcaatacagtggattcgtgaggacactattccagcagatgcgagatgtgctcggaacatttgacactgtccaaataataaaactcctcccctttgctgctgccccaccagaacaaagtagaatgcaattctcctccctgactgtaaatgtgagaggatcaggaatgagaatactggttagaggcaattccccagtgttcaattacaacaaggccaccaagaggctcacagttctcgggaaagatgcaggtgcattgaccgaagatccagatgaaggagcagctggagtagagtctgctgttctaagaggattcctcattttgggcaaagaagacaagagatatggcccagcattgagcatcaatgagctgagcaatcttgcaaagggagagaaggctaatgtgctaattgggcaaggagacatggtgttggtaatgaaacggaaacgggactctagcatacttactgacagtcagacagcgaccaaaaggattcggatggccatcaaa
EPI2263391 atggaaagaataaaagaactgagagatctaatgtcacagtctcgcactcgcgagatactaaccaaaaccactgttgaccacatggccataatcaagaagtacacatcaggaagacaagaaaagaaccctgcactcagaatgaaatggatgatggcaatgaaatatccaatcacagcagacaagcgaataatggaaatgatccctgaaaggaatgaacaaggacaaaccctctggagcaagacaaatgatgccggatcagatcgagtgatggtatcacccctggctgtgacatggtggaataggagtggaccaacaacaagtacagttcactatccaaaggtatacaaaacttattttgaaaaagttgaaaggttgaaacacgggacctttggccctgtacacttcagaaaccaagttaagataagacggagggtcgacataaacccgggccatgctgacctcagcgccaaagaggcgcaggacgtaatcatggaagttgtctttccaaatgaagtgggagcgagaatactgacgtcggagtcacagttgacaataacaaaggaaaagaaagaagaactccaggactgcaaaatcgcccctctgatggttgcatacatgctagaaagagagctggtccgcaagacaaggttcctcccagtggctggtggaacaagcagtgtctacattgaggtgctgcatttgacccagggaacatgctgggagcagatgtatactccaggaggagaagtgagaaacgatgatgtagaccagagcttaatcattgctgcccggaatatagtaagaagagcaacagtgtcagcagacccattagcatctctattggagatgtgccacagcacacaaattggaggaataaggatggtagacattcttcggcaaaatccaacggaggaacaagccgtggacatatgcaaggcagcaatgggcttgaggattagctcatcgttcagctttggtggattcacttttaaaagaacaagtggatcgtcaatcaaaagggaagaggaggtgcttacgggcaaccttcaaacattgaaaataagagtacatgaggggtatgaagagttcactatggttggaagaagagcaacggccatcctcaggaaagcaaccagaaggctgatccagctaatagtaagtggaagggacgaacagtcaattgctgaagcaataatcgtggccatggtattctcacaagaggactgcatgataaaggcagttcgaggtgatctgaactttgtcaatagagcgaatcagcggctgaatccaatgcatcagctcttgagacacttccaaaaggatgcaaaagtgcttttccaaaattggggaattgagcccattgacaatgtgatgggaatgatcgggatattgcctgacatgactccaagtactgagatgtcactgaggggaataagagtcagtaagatgggagtagatgaatactccagtacagagcgggtagtagtaagcatcgatcgatttttaagagttcgagaccaacgggggagcgtactactgtcacccgaagaagtcagcgagacacaaggaacagagaaattgacaatcacttattcgtcatcaatgatgtgggagatcaatggtcctgagtcggtgttggtcaatacttatcagtggataatcagaaactgggaaacagtaaaaattcaatggtcacaagatcccacaatgttgtataataagatggagttcgagccattccagtctctggtccctaaggcagccaggggtcaatacagtgggttcgtgaggacactatttcagcaaatgcgagatgtgcttggaacatttgacactgttcagataataaaacttctcccctttgctgctgccccaccggaacaaagtaggatgcaattctcctctctgactgtgagtgtgagaggatcaggaatgagaatactggtaagaggcaattctccagtgttcaattacaacaaggccaccaagaggctcacaattctcgggaaagatgcaggtgcattgaccgaagacccagatgaaggcacagctggagtggagtctgctgttttaagaggattcctcattttgggcaaagaagacaagagatatggcccagcactgagcatcaatgagctgagcaatttggcaaagggagagaaggctaatgtgctaattgggcaaggagacgtggtgttggtgatgaaacggaaacgggactctagcatacttactgacagccagacagcgaccaaaagaattcggatggccatcaaa
EPI2263399 atggagagaataaaagaactaagagatctaatgtcacagtctcgcactcgcgagatactcaccaaaaccactgtggaccacatggctatcatcaaaaaatacacatcaggaaggcaagagaagaaccccgcactcaggatgaaatggatgatggcaatgaaatatccaatcacagcagacaagagaataatggaaatgattcctgaaagaaatgaacaaggacaaaccctctggagcaaaacgaacgatgctgggtcagatcgagtgatggtatcacctctggctgtgacatggtggaataggaatgggccaacaacaagtacggtccactacccaaaggtatacaaaacttatttcgaaaaagttgaaaggttgaaacacgggacctttggccctgtccacttcagaaatcaagttaagataagacggagggtcgacataaacccaggccatgcagacctcagtgccaaagaggcgcaggatgtcatcatggaagttgtcttcccaaatgaagtgggagcgagaatactaacatcggagtcacaactgacgataacaaaggagaagaaggaagaactccaggactgcaaaatcgcccctctgatggtcgcatacatgctagaaagggagttagtccgcaggacgaggttcctcccagtggctggtggaacaagcagtgtctatattgaggtgatgcatttaacccaggggacatgctgggagcagatgtacactccaggaggggaagtgagaaatgatgatgtagaccagagtttgattatcgctgccaggaacatagtaagaagagcaacagtatcagcagacccactagcatccctactggagatgtgccacagcacacaaattgggggaattaggatggtcgacatccttcggcaaaatccaacagaagaacaagccgtggacatatgcaaggcagcaatgggcttgaggattagctcatctttcagctttggtggattcacttttaaaagaacaagtggatcatcagtcaaaagagaagaagaagtgcttacgggcaaccttcaaacattgaaaataagagtacatgaggggtatgaagagttcacaatggttggaagaagagcaacggctattctcaggaaggcaaccagaaggttgatccagctaatagtaagtgggagagacgagcagtcaattgcagaagcaataattgtggccatggtattctcacaagaagactgcatgatcaaggcagttcgaggtgatctgaattttgtcaatagggcgaaccagcggctgaatccaatgcatcaactcttgagacacttccaaaaggatgctaaagtgcttttccaaaactggggaattgaacccattgacaatgtaatggggatgatcgggatattgcccgacatgaccccaagcactgatgtgtcactgagggggataagagtcagtaaaatgggggtagatgaatactccagtacagagagggtggtggtaagcatcgaccgatttttacgagttagggaccaacgagggaacgtactattgtcacctgaagaagtcagcgagacacaaggaacagagaaattgacaatcacttattcgtcgtcaatgatgtgggagatcaatggacctgagtcggtgttggtcaacacttatcagtggatcatcagaaactgggaaaatgtgaaaattcaatggtcacaggatcccacaatgttatataataagatggaattcgagccattccagtctctggtgcctaaagcagccagaggtcaatacagtggattcgtgaggacactattccagcagatgcgagatgtgctcggaacatttgacaccgttcaaataataaaactcctcccctttgctgctgccccaccagaacaaagtagaatgcaattctcatccctgactgtaaatgtgagaggatcaggaatgagaatactggtaagaggcaattccccagtgttcaattacaacaaggccaccaagaggctcacagttctcgggaaagatgcaggtgcattgaccgaagatccagatgaaggcacagctggagtagagtctgctgttttacgaggattcctcattttgggcaaagaagacaagaggtatggaccagcattgagcatcagtgagctgagcaatcttgcaaagggagagaaggctaacgtgttaattgggcaaggagacgtggtgttggtaatgaaacggaaacgggactctagcatacttaccgacagccagacagcgaccaaaaggattcggatggccatcaaa
EPI2263423 atggagagaataaaagaactgagagatctaatgtcacagtctcgcactcgcgagatactaaccaaaaccactgttgaccacatggccataatcaagaagtacacatcaggaagacaagaaaagaaccctgcactcagaatgaaatggatgatggcaatgaaatatccaatcacagcagacaagcgaataatggaaatgatccctgaaaggaatgaacaaggacaaaccctctggagcaagacaaatgatgccggatcagatcgagtgatggtatcacccctggctgtgacatggtggaataggagtggaccaacaacaagtacagttcactatccaaaggtatacaaaacttattttgaaaaagttgagaggttgaaacacgggacctttggccctgtgcacttcagaaaccaagttaagataagacggagggtcgacataaacccgggccatgctgacctcagcgccaaagaggcgcaggacgtaatcatggaagttgtctttccaaatgaagtgggagcgagaatactgacgtcggagtcacagttgacaataacaaaggaaaagaaagaagaactccaggactgcaaaatcgcccctctgatggttgcatacatgctagaaagagagctggtccgcaagacaaggttcctcccagtggctggtggaacaagcagtgtctacattgaggtgctgcatttgacccagggaacatgctgggagcagatgtatactccaggaggagaagtgagaaacgatgatgtagaccagagcttaatcattgctgcccggaatatagtaagaagagcaacagtgtcagcagacccattagcgtctctattggagatgtgccacagcacacaaattggagggataaggatggtagacattcttcggcagaatccaacggaggaacaagccgtggacatatgcaaggcagcaatgggcttgaggattagctcatcgttcagctttggtggattcacttttaaaagaacaagtggatcgtcaatcaaaagggaagaagaggtgcttacgggcaaccttcaaacattgaaaataagagtgcatgaggggtatgaagagttcactatggttggaagaagagcaacggccatcctcaggaaagcaaccagaaggctgatccagctaatagtaagtggaagggacgaacagtcaattgctgaagcaataatcgtggccatggtattctcacaagaggactgcatgataaaggcagttcgaggtgatctgaactttgtcaatagagcgaatcagcggctgaatccaatgcatcagctcttgagacacttccaaaaggatgcaaaagtgcttttccaaaattggggaattgagcccattgacaatgtgatgggaatgatcgggatattgcctgacatgactccaagtactgagatgtcactgaggggaataagagtcagtaagatgggagtagatgaatactccagtacagagcgggtagtagtaagcatcgatcgatttttaagagttcgagaccaacgggggagcgtactactgtcacccgaagaagtcagcgagacacaaggaacagagaaattgacaatcacttattcgtcatcaatgatgtgggagatcaatggtcctgagtcggtgttggtcaatacttatcagtggataatcagaaactgggaaacagtaaaaattcaatggtcacaagatcccacaatgttgtataataagatggagttcgagccattccagtctctggtccctaaggcagccaggggtcaatacagtgggttcgtgaggacactatttcagcaaatgcgagatgtgcttggaacatttgacactgttcagataataaaacttctcccctttgctgctgccccaccggaacaaagtaggatgcaattctcctctctgactgtgaatgtgagaggatcaggaatgagaatactggtaagaggcaattctccagtgttcaattacaacaaggccaccaagaggctcacaattctcgggaaagatgcaggtgcattgaccgaagacccagatgaaggcacagctggagtggagtctgctgttttaagaggattcctcattttgggcaaagaagacaagagatatggcccagcactgagcatcaatgagctgagcaatttggcaaagggagagaaggctaatgtgctaattgggcaaggagatgtggtgttggtgatgaaacggaaacgggactctagcatacttactgacagccagacagcgaccaaaagaattcggatggccatcaaa
EPI2263431 atggagagaataaaagaactaagagatctaatgtcacagtctcgcactcgcgagatactcaccaaaaccactgtggaccacatggctatcatcaaaaaatacacatcaggaaggcaagagaagaaccccgcactcaggatgaaatggatgatggcaatgaaatatccaatcacagcagacaagagaataatggaaatgattcctgaaagaaatgaacaaggacaaaccctctggagcaaaacgaacgatgctgggtcagatcgagtgatggtatcacctctggctgtgacatggtggaataggaatgggccaacaacaagtacggtccactacccaaaggtatacaaaacttatttcgaaaaagttgaaaggttgaaacacgggacctttggccctgtccacttcagaaatcaagttaagataagacggagggtcgacataaacccaggccatgcagacctcagtgccaaagaggcgcaggatgtcatcatggaagttgtcttcccaaatgaagtgggagcgagaatactaacatcggagtcacaactgacgataacaaaggagaagaaggaagaactccaggactgcaaaatcgcccctctgatggtcgcatacatgctagaaagggagttagtccgcaagacgaggttcctcccagtggctggtggaacaagcagtgtctatattgaggtgctgcatttaacccaggggacatgctgggagcagatgtacactccaggaggagaagtgagaaatgatgatgtagaccagagtttgattatcgctgccaggaacatagtaagaagagcaacagtatcagcagacccactagcatccctactggagatgtgccacagcacacaaattgggggaattaggatggtcgacatccttcggcaaaatccaacagaggaacaagccgtggacatatgcaaggcagcaatgggcttgaggattagctcatctttcagctttggtggattcacttttaaaagaacaagtggatcatcagtcaaaagagaagaagaagtgcttacgggcaaccttcaaacattgaaaataagagtacatgaggggtatgaagagttcacaatggttggaagaagagcaacggctattcttaggaaggcaaccagaaggttaatccagctaatagtaagtgggagagacgagcagtcaattgcagaagcaataattgtggccatggtattctcacaagaagactgcatgatcaaggcagttcgaggtgatctgaattttgtcaatagggcaaaccagcggctgaatccaatgcatcaactcttgagacacttccaaaaggatgctaaagtgcttttccaaaactggggaattgaacccattgacaatgtaatggggatgatcgggatattgcccgacatgaccccaagcactgatgtgtcactgagggggataagagtcagtaaaatgggggtagatgaatactccagtacagagagggtggtggtaagcatcgaccgatttttacgagttagggaccaacgagggaacgtactattgtcacctgaagaagtcagcgagacacaaggaacagagaaattgacaatcacttattcgtcgtcaatgatgtgggagatcaatggacctgagtcggtgttggtcaacacttatcagtggatcatcagaaactgggaaaatgtgaaaattcaatggtcacaggatcccacaacgttatataataagatggaattcgagccattccagtctctggtgcctaaagcagccagaggtcaatacagtggattcgtgaggacactattccagcagatgcgagatgtgctcggaacatttgacaccgttcaaataataaaactcctcccctttgctgctgccccaccagaacaaagtagaatgcaattctcatccctgactgtaaatgtgagaggatcaggaatgagaatactggtaagaggcaattccccagtgttcaattacaacaaggccaccaagaggctcacagttctcgggaaagatgcaggtgcattgaccgaagatccagatgaaggcacagctggagtagagtctgctgttttacgaggattcctcattttgggcaaagaagacaagaggtatggaccagcattgagcatcagtgagctgagcaatcttgcaaaaggagagaaggctaacgtgttaattgggcaaggagacgtggtgttggtaatgaaacggaaacgggactctagcatacttaccgacagccagacagcgaccaaaaggattcggatggccatcaaa
EPI2263439 atggagagaataaaagaactaagagatctaatgtcacagtctcgcactcgcgagatactcaccaaaaccactgtggaccacatggctataatcaaaaaatacacatcaggaaggcaagagaagaaccccgcactcaggatgaaatggatgatggcaatgaaatatccaatcacagcagacaagagaataatggaaatgattcctgaaagaaatgaacaaggacaaaccctctggagcaaaacgaacgatgctgggtcagatcgagtgatggtatcacctctggctgtgacatggtggaataggaatgggccaacaacaagtacggtccactacccaaaggtatacaaaacttatttcgaaaaagttgaaaggttgaaacacgggacctttggccctgtccacttcagaaatcaagttaagataagacggagggtcgacataaacccaggccatgcagacctcagtgccaaagaggcgcaggatgtcatcatggaagttgtcttcccaaatgaagtgggagcgagaatactaacatcggagtcacaactgacgataacaaaggagaagaaggaagaactccaggactgcaaaatcgcccctctgatggtcgcatacatgttagaaagggagttagtccgcaagacgaggttcctcccagtggctggtggaacaagcagtgtctatattgaggtgctgcatttaacccaggggacatgctgggagcagatgtacactccgggaggagaagtgagaaatgatgatgtagaccagagtttgattatcgctgccaggaacatagtaagaagagcaacagtatcagcagacccactagcatccctactggagatgtgccacagcacacaaattgggggaattaggatggtcgacatccttcggcaaaatccaacagaggaacaagccgtggacatatgcaaggcagcaatgggcttgaggattagctcatctttcagctttggtggattcacttttaaaagaacaagtggatcatcagtcaaaagagaagaagaagtgcttacgggcaaccttcaaacattgaaaataagagtacatgaggggtatgaagagttcacaatggttggaagaagagcaacggctattctcaggaaggcaaccagaaggttaatccagctaatagtaagtgggagagacgagcagtcaattgcagaagcaataattgtggccatggtattctcacaagaagactgcatgatcaaggcagttcgaggtgatctgaattttgtcaatagggcgaaccagcggctgaatccaatgcatcaactcttgagacacttccaaaaggatgctaaagtgcttttccaaaactggggaattgaacccattgacaatgtaatggggatgatcgggatattgcccgacatgaccccaagcactgatgtgtcactgagggggataagagtcagtaaaatgggggtagatgaatactccagtacagagagggtggtggtaagcatcgaccgatttttacgagttagggaccaacgagggaacgtactattgtcacctgaagaagtcagcgagacacaaggaacagagaaattgacaatcacttattcgtcgtcaatgatgtgggagatcaatggacctgagtcggtgttggtcaacacttatcagtggatcatcagaaactgggaaaatgtgaaaattcaatggtcacaggatcccacaatgttatataataagatggaattcgagccattccagtctctggtgcctaaagcagccagaggtcaatacagtggattcgtgaggacactattccagcagatgcgagatgtgctcggaacatttgacaccgttcaaataataaaactcctcccctttgctgctgccccaccaaaacaaagtagaatgcaattctcatccctgactgtaaatgtgagaggatcaggaatgagaatactggtaagaggcaattccccagtgttcaattacaacaaggccaccaagaggctcacagttctcgggaaagatgcaggcgcattgaccgaagatccagatgaaggcacagctggagtagagtctgctgttttacgaggattcctcattttgggcaaagaagacaagaggtatggaccagcattgagcatcagtgagctgagcaatcttgcaaagggagagaaggctaacgtgttaattgggcaaggagacgtggtgttggtaatgaaacggaaacgggactctagcatacttaccgacagccagacagcgaccaaaaggattcggatggccatcaaa
EPI2263447 atggagagaataaaagaactaagagatctaatgtcacagtctcgcactcgcgagatactgaccaaaaccactgttgaccacatggccataatcaaaaagtacacatcgggaaggcaagagaagaaccccgcactcagaatgaaatggatgatggcaatgaaatatccaattacagcagataagcgaataatggaaatgatccctgagaggaatgaacaagggcaaactctctggagcaaaacaaacgatgccggatcagaccgagtgatggtatcacccctggctgtgacatggtggaacaggaacggaccaacaacaagtacagttcactacccaaaggtatataaaacttatttcgaaaaagttgaaaggttgaaacacgggacctttggccctgtgcacttcagaaaccaagttaagataagacggagggtcgatataaacccgggccatgctgacctcagtgccaaagaggcgcaggatgtaatcatggaagtcgtcttcccaaatgaagtgggagcaaggatattgatgtcggagtcacaactgacgataacaaaggagaaaaaggaagaactccaggactgcaaaatcgctcctctgatggttgcatacatgctagaaagagagttggttcgcaagacgaggtttctcccagttgctggtgggacaagcagtgtctacattgaggtgctgcatttgacccaggggacatgctgggagcagatgtacactccgggaggagaagtgaggaacgatgatgtagaccaaagcttgatcattgctgccaggaatatagtaagaagagcaacagtatcagcagatccattagcatctctattggagatgtgtcacagcacacaaattgggggaataaggatggtagacatccttcggcaaaatccaacagaggaacaagccgtggatatatgcaaggcagcaatgggcttgaggattagctcatctttcagctttggtggattcacttttaaaagaacaagtggatcgtcagtcaaaaaagaagaagaagtgctaacaggcaaccttcaaacattgaaaataagagtacatgaggggtatgaagagttcacaatggttgggagaagagcaacggccattctcaggaaagcaaccagaaggctgatccagctgattgtaagtgggagagacgagcagtcaattgctgaagcagtaattgtggccatggtattctcacaagaggactgcatgattaaagcagttagaggtgacctgaattttgtcaatagggcaaaccagcgactaaacccaatgcatcaactcttgaggcatttccaaaaggatgcaaaggtgcttttccaaaattggggaattgaacccattgacaatgtgatgggaatgatcggggtaatgcccgacatgaccccaagtactgagatgtcgctgaggggaataagagtcagtaagatgggagtagatgaatactcaagtacagagcgagtagtagtaagcatcgaccggtttttaagagttcgagaccaacgggggaacgtactattatcacccgaagaggtcagtgagacacaaggaacggagaaactgacaatcacttattcgtcatcaatgatgtgggagatcaatggtcctgagtcggtgttggtcaatacttatcagtggataattagaaactgggaaactgtaaaaattcaatggtcacaggatcccacaatgttgtataataagatggaattcgagccattccagtctctagtccctaaggcagccagaggtcaatacagtgggtttgtgagaacactattccagcaaatgcgagatgtgcttggaacatttgacactgttcagatagtaaaactcctcccctttgctgccgccccaccggaacaaagtaggatgcagttctcctccctgactgtgaatgtaagaggatcaggaatgaggatactggtaagaggcaattcaccagtgttcaattacaacaaggccaccaagaggctcacagttctcgggaaagatgcaggtgcattgaccgaagatccagatgaaggcacagctggagtggagtctgctgttttaagaggattcctcattttgggcaaagaagacaagagatatggcccagcattgagcatcaatgagctgagcaatcttgcaaagggagagaaggctaatgtgctaattgggcaaggagacgtagtgttggtgatgaaacggaaacgggactctagcatacttactgacagccagacagcgaccaaaagaattcggatggccatcaaa
EPI2263511 atggagagaataagagaactaagagatctaatgtcacagtctcgcactcgcgagatactcaccaaaactactgtggaccacatggccataatcaaaaaatacacatcgggaaggcaagagaagaaccccgcgctcaggatgaaatggatgatggcaatgaaatatccaatcacagcagacaagagaataatggaaatgattcctgaaagaaatgaacaaggacaaaccctttggagcaaaacgaacgatgccgggtcggaccgagtgatggtatcacctctggccgtgacatggtggaataggaacggaccaacaacaagtacggtccactacccaaaggtatacaaaacgtatttcgaaaaagttgaaagattgaaacatgggacctttggtcctgttcacttcagaaatcaagttaagataagacggagagtcgacataaacccaggccatgcagacctcagtgccaaagaggcgcaggatgtaatcatggaagttgtcttcccaaatgaagtgggagcgagaatactaacatcggagtcacaactgacgataacaaaggagaagaaggaagaactccaggaatgcaaaattgcacctttgatggtcgcatacatgctagaaagagagttagtccgcaagacgaggttcctcccagtggctggtggaacaagcagtgtctatattgaggtgctgcatttaacccaggggacatgctgggagcagatgtacactccagggggagaagtgagaaatgatgatgtagaccagagtttgattatcgccgccaggaacatagtaagaagagcaacagtatcagcagatccactagcatctctattggagatgtgccacagcacacagattgggggaataaggatggtcgacattcttcgacataatccaacagaggaacaagccgtggatatatgcaaggcagcaatgggcttgaggattagctcatctttcagctttggtggattcactttcaaaagaacaagtggatcatcagtcaaaagagaagacgaagtgcttacgggcaaccttcaaacactgaaaataagagtacatgaggggtatgaagagttcacgatggctggaagaagagcaacggctattctcaggaaggcaaccagaaggttaatccagctaatagtaagtggaagagacgagcagtcaattgctgaagcaataattgtggccatggtattctcacaggaagactgcatgatcaaggcagttcgaggtgatctgaattttgtcaatagagcgaaccagcggctaaatccaatgcatcaactcttgagacacttccaaaaggatgctaaagtgcttttccaaaactggggaattgaatccattgacaacgtgatgggaatgattgggatattgcccgacatgaccccaagcactgagatgtcactgaggggaataagagtcagcaagatgggagtagatgaatactccagtacagagagggtggtggtgagcatcgaccgatttttaagagtccgggaccaacgagggaacgtactattgtcaccagaagaagtcagcgagacacaaggaacagagaaattgacaatcacttattcatcatcaatgatgtgggagattaatggacccgaatcggtgttggtcaacacttatcagtggatcatcaagaactgggaaactgtgaaaattcaatggtcacaggatcccacaatgttatataataagatggaattcgagccaatccagtctctgatacctaaagcagccagaggtcaatacagtggattcgtgaggacactattccagcagatgcgagatgtgctcggaacatttgacactgtccagataataaaactcctcccctttgctgctgccccaccagaacaaagtagaatgcaattctcctccctgactgtaaatgtgagaggatcaggaatgagaatactggttagaggcaattccccagtgttcaattacaacaaggccaccaagaggctcacagttctcgggaaagatgcaggtgcattgaccgaagatccagatgaaggcacagctggagtagagtctgctgttctaagaggattcctcattttgggcaaagaagacaagagatatggcccagcattgagcatcaatgagctgagcaatcttgcaaagggagagaaggctaatgtgctaattgggcaaggagacgtggtgttggtaatgaaacggaaacgggactctagcatacttactgacagccagacagcgaccaaaaggattcggatggccatcaaa
EPI2263535 atggagagaataaaagaactaagagatctaatgtcacagtctcgcactcgcgagatactgaccaaaaccactgttgaccacatggccataatcaaaaagtacacatcgggaaggcaagagaagaaccccgcactcagaatgaaatggatgatggcaatgaaatatccaattacagcagataagcgaataatggaaatgatccctgagaggaatgaacaagggcaaactctctggagcaaaacaaacgatgccggatcagaccgagtgatggtatcacccctggctgtgacatggtggaacaggaacggaccaacaacaagtacagttcactacccaaaggtatataaaacttatttcgaaaaagttgaaaggttgaaacacgggacctttggccctgtgcacttcagaaaccaagttaagataagacggagggtcgatataaacccgggccatgctgacctcagtgccaaagaggcgcaggatgtaatcatggaagtcgtcttcccaaatgaagtgggagcaaggatattgacgtcggagtcacaactgacgataacaaaggagaaaaaggaagaactccaggactgcaaaatcgctcctctgatggttgcatacatgctagaaagagagttggttcgcaagacgaggtttctcccagttgctggtgggacaagcagtgtctacattgaggtgctgcatttgactcaggggacatgctgggagcagatgtacactccgggaggagaagtgaggaacgatgatgtagaccaaagcttgatcattgctgccaggaatatagtaagaagagcaacagtatcagcagatccattagcatctctattggagatgtgtcacagcacacaaattgggggaataagaatggtagacatccttcggcaaaatccaacagaggaacaagccgtggatatatgcaaggcagcaatgggcttgaggattagctcatctttcagctttggtggattcacttttaaaagaacaagtggatcgtcagtcaaaaaagaagaagaagtgctaacaggcaaccttcaaacattgaaaataagagtacatgaggggtatgaagagttcacaatggttgggagaagagcaacggccattctcaggaaagcaaccagaaggctgatccagctaatagtaagtgggagagacgagcagtcaattgctgaagcaataattgtggccatggtattctcacaagaggactgcatgattaaagcagttagaggtgacctgaattttgtcaatagggcgaaccagcgactaaacccaatgcatcaactcttgagacatttccaaaaggatgcaaaggtgcttttccaaaattggggaattgaacccattgacaatgtgatgggaatgatcggggtaatgcccgacatgaccccaagtactgagatgtcgctgaggggaataagagtcagtaagatgggagtagatgaatactcaagtacagagcgagtagtagtaagcatcgaccggtttttaagagttcgagaccaacgggggaacgtactattatcacccgaagaggtcagtgagacacaaggaacggagaaactgacaatcacttattcatcatcaatgatgtgggagatcaatggtcctgagtcggtgttggtcaatacttatcagtggataattagaaactgggaaactgtaaaaattcaatggtcacaggatcccacaatgttgtataataagatggaattcgagccattccagtctctagtccctaaggcagccagaggtcaatacagtgggtttgtgagaacactattccagcaaatgcgagatgtgcttggaacatttgacactgttcagataataaaactcctcccctttgctgccgccccaccggaacaaagtaggatgcagttctcctccctgactgtgaatgtaagaggatcaggaatgaggatactggtaagaggcaattcatcagtgttcaattacaacaaggccaccaagaggctcacagttctcgggaaagatgcaggtgcattgaccgaagacccagatgaaggcacagctggagtggagtctgctgttttaagaggattcctcattttgggcaaagaagacaagagatatggcccagcattgagcatcaatgagctgagcaatcttgcaaagggagagaaggctaatgtgctaattgggcaaggagacgtagtgttggtgatgaaacggaaacgggactctagcatacttactgacagccagacagcgaccaaaagaattcggatggccatcaaa
EPI2263551 atggagagaataaaagaactaagagatctaatgtcacagtctcgcacccgcgagatactaaccaagaccactgttgaccacatggccataatcaaaaagtacacctcgggaaggcaagagaagaaccccgcactcaggatgaaatggatgatggcaatgaaatatccaatcacagcagacaagcgaataatggaaatgatccctgagaggaatgagcaagggcaaaccctctggagcaaaacaaacgatgccggatcagaccgagtgatggtatcacccctggctgtgacatggtggaataggaatggaccaacagcaagtacagttcactatccaaaggtatataaaacttatttcgaaaaagttgaaaggttaaaacacgggacctttggccctgtacacttcagaaatcaagttaagataagacggagagtcgacataaacccgggccatgctgatctcagtgccaaagaggcgcaagatgtaatcatggaagttgtcttcccaaatgaagtgggagcaagaatactgacgtcggagtcccaattgacaataacaaaggagaagaaggaagaactccaggattgcaaaatcgcccctctgatggttgcatacatgctagaaagagagttagtccgcaagacaaggtttctcccagtggctggtggaacaagcagtgtctacattgaagtgctgcatttgacccaggggacatgctgggagcagatgtacactccgggaggagaagtaagaaacgatgatgtggaccagagcttgattattgctgctaggaacattgtaagaagagcaacagtgtcagcagacccactagcatctttattagagatgtgccacagtacacaaattgggggaataaggatggtagacgttcttcggcaaaatccaacagaggaacaagccgtggacatatgcaaagcagcaatgggcttgaggattagctcatcttttagctttggtgggttcacttttaaaagaacaagtggatcatcaattaaaagggaagaagaagtgctcacgggcaaccttcaaacattgaaaataagagtacatgaggggtatgaagagttcacaatggttggaagaagggcaacggccatcctcaggaaggcaaccagacggctgattcagctaatagtaagtggaagagacgagcagtcaattgctgaagcaataattgtggccatggtattctcacaagaggactgcatgattaaggcagttcgaggtgatctgaattttgtcaatagggcgaatcagaggctgaacccaatgcatcagctcttgagacatttccaaaaggatgcaaaagtgctttttcaaaattggggaattgaacccattgacaatgtgatgggaatgattggaatattgcctgacatgaccccaagtactgagatgtcactgaggggaataagagtcagtaagatgggagtagatgaatactccagtacagagcgggtagtagtaagcatcgaccgatttttaagagttcgagaccaaagggggaacgtactattgtcaccagaagaagtcagcgagacgcaaggaacagagaaactgacaatcacttattcgtcatcaatgatgtgggaaatcaatggccctgaatcggtgttggtcaatacttatcagtggataatcagaaactgggaaactgtaaaaattcaatggtcacaggatcccacaatgttgtataataagatggaattcgagccattccagtccctggtccctaaagcagccagaggtcaatacagtgggttcgtaaggacactattccagcaaatgagagatgtacttggaacatttgacacgattcagataataaaactcctcccgtttgctgctgctccaccggaacaaagtaggatgcagttctcctctctgactgtgaatgtgagaggatcggggatgagaatactggtaagaggcaattccccagtgtttaattacaacaaggccaccaagaggctcacagttctcgggaaagatgcaggtgcattgaccgaagatccagatgaaggcacagctggagtggagtctgctgttttaagaggattcctcattttgggcaaagaagacaagagatacggtccagcactgagcatcaatgagttgagcaatcttgcaaagggagagaaggctaatgtactaattggacaaggagacgtggtgttggtaatgaaacggaaacgggactctagcatacttactgacagccagacagcgaccaaaaggattcggatggccatcaaa
EPI2263559 atggagagaataaaagaactaagagatctaatgtcacagtctcgcactcgcgagatactgaccaaaaccactgttgaccacatggccataatcaaaaagtacacatcgggaaggcaagagaagaaccccgcactcagaatgaaatggatgatggcaatgaaatatccaattacagcagataagcgaataatggaaatgatccctgagaggaatgaacaagggcaaactctctggagcaaaacaaacgatgccggatcagaccgagtgatggtatcacccctggctgtgacatggtggaacaggaacggaccaacaacaagtacagttcactacccaaaggtatataaaacttatttcgaaaaagttgaaaggttgaaacacgggacctttggccctgtgcacttcagaaaccaagttaagataagacggagggtcgatataaacccgggccatgctgacctcagtgccaaagaggcgcaggatgtaatcatggaagtcgtcttcccaaatgaagtgggagcaaggatattgacgtcggagtcacaactgacgataacaaaggagaaaaaggaagaactccaggactgcaaaatcgctcctctgctggttgcatacatgctagaaagagagttggttcgcaaaacgaggtttctcccagttgctggtgggacaagcagtgtctacattgaggtgctgcatttgactcaggggacatgctgggagcagatgtacactccaggaggagaagtgaggaacgatgatgtagaccaaagcttgatcattgctgccaggaatatagtaagaagagcaacagtatcagcagatccattagcatctctattggagatgtgtcacagcacacaaattgggggaataaggatgatagacatccttcggcaaaatccaacagaggaacaagctgtggatatatgcaaggcagcaatgggcttgaggattagctcatctttcagctttggtggattcacttttaaaagaacaagtggatcgtcagtcaaaaaagaagaagaaatgctaacaggaaaccttcaaacattgaaaataagagtacatgaggggtatgaagagttcacaatggttgggagaagagcaacggccattctcaggaaagcaaccagaaggctgatccagctaatagtaagtgggagagacgagcagtcaattgctgaagcaataattgtggccatggtattctcacaagaggactgcatgattaaagcagttagaggtgacctgaattttgtcaatagggcgaaccagcgactaaacccaatgcatcaactcttgagacatttccaaaaggatgcaaaggtgcttttccaaaattggggaattgaacccatcgacaatgtgatgggaatgatcgggataatgcccgacatgaccccgagtactgagatgtcgctgaggggaataagagtcagtaagatgggagtagatgaatactcaagtacagagcgagtagtagtaagcatcgaccggtttttaagagttcgagaccaacgggggaacgtactattatcacccgaagaggtcagtgagacacaaggaacggagaaactgacaatcacttattcgtcatcaatgatgtgggagatcaatggtcctgagtcggtgttggtcaatacttatcagtggataattagaaactgggaaaatgtaaaaattcaatggtcacaggatcccacaatgttgtataataagatggaattcgagccattccagtctctagtccctaaggcagccagaggtcaatacagtgggtttgtgagaacactattccagcaaatgcgagatgtgcttggaacatttgacactgttcagataataaaactcctcccctttgctgccgccccaccggaacaaagtaggatgcagttctcctccctgactgtgaatgtaagaggatcaggaatgaggatactggtaagaggcaattcaccagtgttcaattacaacaaggccaccaagaggctcacagttctcgggaaagatgcaggtgcattgaccgaagatccagatgaaggcacagctggagtggagtctgctgttttaagaggattcctcattttgggcaaagaagacaagagatatggcccagcattgagcatcaatgagctgagcaatcttgcaaagggagaaaaggctaatgtgctaattgggcaaggagacgtagtgttggtgatgaaacggaaacgggactctagcatacttactgacagccagacagcgaccaaaagaattcggatggccatcaaa
EPI2263599 atggagagaataaaagaactaagagatctaatgtcacagtctcgcactcgcgagatactcaccaaaaccactgtggaccacatggctataatcaaaaaatacacatcaggaaggcaagagaagaaccccgcactcaggatgaaatggatgatggcaatgaaatatccaatcacagcagacaagagaataatggaaatgattcctgaaagaaatgaacaaggacaaaccctctggagcaaaacgaacgatgctgggtcagatcgagtgatggtatcacctctggctgtgacatggtggaataggaatgggccaacaacaagtacggtccactacccaaaggtatacaaaacttatttcgaaaaagttgaaaggttgaaacacgggacctttggccctgtccacttcagaaatcaagttaagataagacggagggtcgacataaacccaggccatgcagacctcagtgccaaagaggcgcaggatgtcatcatggaagttgtcttcccaaatgaagtgggagcgagaatactaacatcggagtcacaactgacgataacaaaggagaagaaggaagaactccaggactgcaaaatcgcccctctgatggtcgcatacatgctagaaagggagttagtccgcaagacgaggttcctcccagtggctggtggaacaagcagtgtctatattgaggtgctgcatttaacccaggggacatgctgggagcagatgtacactccaggaggagaagtgagaaatgatgatgtagaccagagtttgattatcgctgccaggaacatagtaagaagagcaacagtatcagcagacccactagcatccctactggagatgtgccacagcacacaaattgggggaattaggatggtcgacatccttcggcaaaatccaacagaggaacaagccgtggacatatgcaaggcagcaatgggcttgaggattagctcatctttcagctttggtggattcacttttaaaagaacaagtggatcatcagtcaaaaaagaagaagaagtgcttacgggcaaccttcaaacattgaaaataagagtacatgaggggtatgaagagttcacaatggttggaagaagagcaacggctattctcaggaaggcaaccagaaggttgatccagctaatagtaagtgggagagacgagcagtcaattgcagaagcaataattgtggccatggtattctcacaagaagactgcatgatcaaggcagttcgaggtgatctgaattttgtcaatagggcgaaccagcggctgaatccaatgcatcaactcttgagacacttccaaaaggatgctaaagtgcttttccaaaactggggaattgaacccattgacaatgtaatggggatgatcgggatattgcccgacatgaccccaagcactgatgtgtcactgagggggataagagtcagtaaaatgggggtagatgaatactccagtacagagagggtggtggtaagcatcgaccgatttttacgagttagggaccaacgagggaacgtactattgtcacctgaagaagtcagcgagacacaaggaacagagaaattgacaatcacttattcgtcgtcaatgatgtgggagatcaatggacctgagtcggtgttggtcaacacttatcagtggatcatcagaaactgggaaaatgtgaaaattcaatggtcacaggatcccacaatgttatataataagatggaattcgagccattccagtctctggtgcctaaagcagccagaggtcaatacagtggattcgtgaggacactattccagcagatgcgagatgtgctcggaacatttgacaccgttcaaataataaaactcctcccctttgctgctgccccaccagaacaaagtagaatgcaattctcatccctgactgtaaatgtgagaggatcaggaatgagaatactggtaagaggcaattccccagtgttcaattacaacaaggccaccaagaggctcacagttctcgggaaagatgcaggtgcattgaccgaagatccagatgaaggcacagctggagtagagtctgctgttttacgaggattcctcattttgggcaaagaagacaagaggtatggaccagcattgagcatcaatgagctgagcaatcttgcaaagggagagaaggctaacgtgttaattgggcaaggagacgtggtgttggtaatgaaacggaaacgggactctagcatacttaccgacagccagacagcgaccaaaaggattcggatggccatcaaa
EPI2263615 atggagagaataaaagaactaagagatctaatgtcacagtctcgcactcgcgagatactgaccaaaaccactgttgaccacatggccataatcaaaaagtacacatcgggaaggcaagagaagaaccccgcactcagaatgaaatggatgatggcaatgaaatatccaattacagcagataagcgaataatggaaatgattcctgagaggaatgaacaagggcaaactctctggagcaaaacaaacgatgccggatcagaccgagtgatggtatcacctctggctgtgacatggtggaacaggaacggaccaacaacaagtacagttcactacccaaaggtatataaaacttatttcgaaaaagttgaaaggttgaaacacgggacctttggccctgtgcacttcagaaaccaagttaagataagacggagggtcgatataaacccgggccatgctgacctcagtgccaaagaggcgcaggatgtaatcatggaagtcgtcttcccaaatgaagtgggagcaaggatattgacgtcggagtcacaactgacgataacaaaggagaaaaaggaagaactccaggactgcaaaatcgctcctctgatggttgcatacatgctagaaagagagttggttcgcaagacgaggtttctcccagttgctggtgggacaagcagtgtctacattgaggtgctgcatttgactcaggggacatgctgggagcagatgtacactccgggaggagaagtgaggaacgatgatgtagaccaaagcttgatcattgctgccaggaatatagtaagaagagcaacagtatcagcagatccattagcatctctattggagatgtgtcacagcacacaaattgggggaataaggatggtagacatccttcggcaaaatccaacagaggaacaagccgtggatatatgcaaggcagcaatgggcttgaggattagctcatctttcagctttggtggattcacttttaaaagaacaagtggatcgtcagtcaaaaaagaagaagaagtgctaacaggcaaccttcaaccattgaaaataagagtacatgaggggtatgaagagttcacaatggttgggagaagagcaacggccattctcaggaaagcaaccagaaggctgatccagctaatagtaagtgggagagacgagcagtcaattgctgaagcaataattgtggccatggtattctcacaagaggactgcatgattaaagcagttagaggtgacctgaattttgtcaatagggcgaaccagcgactaaacccaatgcatcaactcttgagacatttccaaaaggatgcaaaggtgcttttccaaaattggggaattgaacccattgacaatgtgatgggaatgatcggggtaatgcccgacatgaccccaagtactgagatgtcgctgaggggaataagagtcagtaagatgggagtagatgaatactcaagtacagagcgagtagtagtaagcatcgaccggtttttaagagttcgagaccaacgggggaacgtactattatcacccgaagaggtcagtgagacacaaggaacggagaaactgacaatcacttattcgtcatcaatgatgtgggagatcaatggtcctgagtcggtgttggtcaatacttatcagtggataattagaaactgggaaactgtaaaaattcaatggtcacaggatcccacaatgttgtataataagatggaattcgagccattccagtctctagtccctaaggcagccagaggtcaatacagtgggtttgtgagaacactattccagcaaatgcgagatgtgcttggaacatttgacactgttcagataataaaactcctcccctttgctgccgccccaccggaacaaagtaggatgcagttctcctccctgactgtgaatgtaagaggatcaggaatgaggatactggtaagaggcaattcaccagtgttcaattacaacaaggccaccaagaggctcacagttctcgggaaagatgcaggtgcattgaccgaagatccagatgaaggcacagctggagtggagtctgctgttctaagaggattcctcattttgggcaaagaagacaagagatatggcccagcattgagcatcaatgagctgagcaatcttgcaaagggagagaaggctaatgtgctaattgggcaaggagacgtagtgttggtgatgaaacggaaacgggactctagcatacttactgacagccagacagcgaccaaaagaattcggatggccatcaaa
EPI2263623 atggagagaataaaagaactaagagatctaatgtcacagtctcgcactcgcgagatactcaccaaaaccactgtggaccacatggctataatcaaaaaatacacatcaggaaggcaagagaagaaccccgcactcaggatgaaatggatgatggcaatgaaatatccaatcacagcagacaagagaataatggaaatgattcctgaaagaaatgaacaaggacaaaccctctggagcaaaacgaacgatgctgggtcagatcgagtgatggtatcacctctggctgtgacatggtggaataggaatgggccaacaacaagtacggtccactacccaaaggtatacaaaacttatttcgaaaaagttgaaaggttgaaacacgggacctttggccctgtccacttcagaaatcaagttaagataagacggagggtcgacataaacccaggccatgcagacctcagtgccaaagaggcgcaggatgtcatcatggaagttgtcttcccaaatgaagtgggagcgagaatactaacatcggagtcacaactaacgataacaaaggagaagaaggaagaactccaggactgcaaaatcgcccctctgatggttgcatacatgctagaaagggagttagtccgcaagacgaggttcctcccagtggctggtggaacaagcagtgtctatattgaggtgctgcatttaacccaggggacatgctgggagcagatgtacactccaggaggagaagtgagaaatgatgatgtagaccagagtttgattatcgctgccaggaacatagtaagaagagcaacagtatcagcagacccactagcatccctactggagatgtgccacagcacacaaattgggggaattaggatggtcgacattcttcggcaaaatccaacagaggaacaagccgtggacatatgcaaggcagcaatgggcttgaggattagctcatctttcagctttggtggattcacttttaaaagaacaagtggatcatcagtcaaaagagaagaagaagtgcttacgggcaaccttcaaacattgaaaataagagtacatgaggggtatgaagagttcacaatggttggaagaagagcaacggctattctcaggaaggcaaccagaaggttgatccagctaatagtaagtgggagagacgagcagtcaattgcagaagcaataattgtggccatggtattctcacaagaagactgcatgatcaaggcagttcgaggtgatctgaattttgtcaatagggcgaaccagcggctgaatccaatgcatcaactcttgagacacttccaaaaggatgctaaagtgcttttccaaaactggggaattgaacccattgacaatgtaatggggatgatcgggatattgcccgacatgaccccaagcactgatgtgtcactgagggggataagagtcagtaaaatgggggtagatgaatactccagtacagagagggtggtggtaagcatcgaccgatttttacgagttagggaccaacgagggaacgtactattgtcacctgaagaagtcagcgagacacaaggaacagagaaattgacaatcacttattcgtcgtcaatgatgtgggagatcaatggacctgagtcggtgttggtcaacacttatcagtggatcatcagaaactgggaaaatgtgaaaattcaatggtcacaggatcccacaatgttatataataagatggaattcgagccattccagtctctggtgcctaaagcagccagaggtcaatacagtggattcgtgaggacactattccagcagatgcgagatgtgctcggaacatttgacaccgttcaaataataaaactcctcccctttgctgctgccccaccagagcaaagtagaatgcaattctcatccctgactgtaaatgtgagaggatcaggaatgagaatactggtaagaggcaattccccagtgttcaattacaacaaggccaccaagaggctcacagttctcgggaaagacgcaggtgcattgaccgaagatccagatgaaggcacagctggagtagagtctgctgttttacgaggattcctcattttgggcaaagaagacaagaggtatggaccagcattgagcatcaatgagctgagcaatcttgcaaagggagagaaggctaacgtgttaattgggcaaggggacgtggtgttggtaatgaaacggaaacgggactctagcatacttaccgacagccagacagcgaccaaaaggattcggatggccatcaaa
EPI2263639 atggagagaataaaagaactaagagatctaatgtcacaatctcgcactcgcgagatactgaccaaaaccactgttgaccacatggccataatcaaaaagtacacatcgggaaggcaagagaagaaccccgcactcagaatgaaatggatgatggcaatgaaatatccaattacagcagataagcgaataatggaaatgatccctgagaggaatgaacaagggcaaactctctggagcaaaacaaacgatgccggatcagaccgagtgatggtatcacccctggctgtgacatggtggaacaggaacggaccaacaacaagtacagtccactacccaaaggtatataaaacttatttcgaaaaagttgaaaggttgaaacacgggacctttggccctgtgcacttcagaaaccaagttaagataagacggagggtcgatataaacccgggccatgctgacctcagtgccaaagaggcgcaggatgtgatcatggaagtcgtcttcccaaatgaagtgggagcaaggatattgacgtcggagtcacaactgatgataacaaaggagaaaaaggaagaactccaggactgcaaaatcgctcctctgatggttgcatacatgctagaaagagagttggttcgcaagacgaggtttctcccagttgctggtgggacaagcagtgtctacattgaggtgctgcatttgacccaggggacatgctgggagcagatgtacactccgggaggagaagtgaggaacgatgatgtagaccaaagcttgatcattgctgccaggaatatagtaagaagagcaacagtatcagcagatccattagcatctctattggagatgtgtcacagcacacaaattgggggaataaggatggtagacatccttcggcaaaatccaacagaggaacaagccgtggatatatgcaaggcagcaatgggcttgaggattagctcatctttcagctttggtggattcacttttaaaagaacaagtggatcgtcagtcaaaaaggaagaagaagtgctaacaggcaaccttcaaacattgaaaataagagtacatgaggggtatgaagagttcacaatggttgggagaagagcaacggccattctcaggaaagcaaccagaaggctgatccagctaatagtaagtgggagagacgagcagtcaattgctgaagcaataattgtggccatggtattctcacaagaggactgcatgattaaagcagttagaggtgacctgaattttgtcaatagggcgaaccagcgactaaacccaatgcatcaactcttgaggcatttccaaaaggatgcaaaggtgcttttccaaaattggggaattgaacccattgacaatgtgatgggaatgatcggggtaatgcccgacatgaccccaagtaccgagatgtcgctgaggggaataagagtcagtaagatgggagtagatgaatactcaagtacagagcgagtagtagtaagcatcgaccggtttttaagagttcgagaccaacgggggaacgtactattatcacccgaagaggtcagtgagacacaaggaacggagaaactgacaatcacttattcgtcatcaatgatgtgggagatcaatggtcctgagtcggtgttggtcaatacttaccagtggataattagaaactgggaaactgtaaaaattcaatggtcacaggatcccacaatgttgtataataagatggaattcgagccattccagtctctagtccctaaggcagccagaggtcaatacagtgggtttgtgagaacactattccagcaaatgagagatgtgcttggaacatttgacactgttcagatagtaaaactcctcccctttgctgccgccccaccggaacaaagtaggatgcagttctcctccctgactgtgaatgtaagaggatcaggaatgaggatactggtaagaggcaattcaccagtcttcaattacaacaaggccaccaagaggctcacagttctcgggaaagatgcaggtgcattgaccgaagatccagatgaaggcacagctggagtggagtctgctgttttaagaggattcctcattttgggcaaagaagacaagagatatggcccagcattgagcatcaatgagctgagcaatcttgcaaagggagagaaggctaatgtgctaattgggcaaggagacgtagtgttggtgatgaaacggaaacgggactctagcatacttactgacagccagacagcgaccaaaagaattcggatggccatcaaa
EPI2263647 atggagagaataaaagaactaagagatctaatgtcacagtctcgcactcgcgagatactcaccaaaaccactgtggaccacatggctataatcaaaaaatacacatcaggaaggcaagagaagaaccccgcactcaggatgaaatggatgatggcaatgaaatatccaatcacagcaaacaagagaataatggaaatgattcctgaaagaaatgaacaaggacaaaccctctggagcaaaacgaacgatgctgggtcagatcgagtgatggtatcacctctggctgtgacatggtggaataggaatgggccaacaacaagtacggtccactacccaaaggtatacaaaacttatttcgaaaaagttgaaaggttgaaacacgggacctttggccctgtccacttcagaaatcaagttaagataagacggagggtcgacataaacccaggccatgcagacctcagtgccaaagaggcgcaggatgtcatcatggaagttgtcttcccaaatgaagtgggagcgagaatactaacatcggagtcacaactggcgataacaaaggagaggaaggaagaactccaggactgcaaaatcgcccctctgatggtcgcatacatgctagaaagggagttagtccgcaagacgaggttcctcccagtggctggtggaacaagcagtgtctatattgaggtgctgcatttaacccagggaacatgctgggagcagatgtacactccaggaggagaagtgagaaatgatgatgtagaccagagtttgattatcgctgccaggaacatagtaagaagagcaacagtatcagcagacccactagcatccctactggagatgtgccacagcacacaaattgggggaattaggatggtcgacatccttcggcaaaatccaacagaggaacaagccgtggacatatgcaaggcagcaatgggcttgaggattagctcatctttcagctttggtggattcacttttaaaagaacaagtggatcatcagtcaaaagagaagaagaagtgcttacgggcaaccttcaaacattgaaaataagagtacatgaggggtatgaagagttcacaatggttggaagaagagcaacggctattctcaggaaggcaaccagaaggttgatccagctaatagtaagtgggagagacgagcagtcaattgcagaagcaataattgtggccatggtattctcacaagaagactgcatgatcaaggcagttcgaggtgatctgaattttgtcaatagggcgaaccagcggctgaatccaatgcatcaactcttgagacacttccaaaaggatgctaaagtgcttttccaaaactggggaattgaacccattgacaatgtaatggggatgatcgggatattgcccgacatgaccccaagcactgatgtgtcactgagggggataagagtcagtaaaatgggggtagatgaatactccagtacagagagggtggtggtaagcatcgaccgatttttacgagttagggaccaacgagggaacgtactattgtcacctgaagaagtcagcgagacacaaggaacagagaaattgacaatcacttattcgtcgtcaatgatgtgggagatcaatggacctgagtcggtgttggtcaacacttatcagtggatcatcagaaactgggaaaatgtgaaaattcaatggtcacaggatcccacaatgttatataataagatggaattcgagccattccagtctctggtgcctaaagcagccagaggtcaatacagtggattcgtgaggacactattccagcagatgcgagatgtgctcggaacatttgacaccgttcaaataataaaactcctcccctttgctgctgccccaccagaacaaagtagaatgcaattctcatccctgactgtaaatgtgagaggatcaggaatgagaatactggtaagaggcaattccccagtgttcaattacaacaaggccaccaagaggctcacagttctcgggaaagatgcaggtgcattgaccgaagatccagatgaaggcacagctggagtagagtctgctgttttacgaggattcctcattttgggcaaagaagacaagaggtatggaccagcattgagcatcaatgagctgagcaatcttgcaaagggagagaaggctaacgtgttaattgggcaaggagacgtggtgttggtaatgaaacggaaacgggactctagcatacttaccgacagccagacagcgaccaaaaggattcggatggccatcaaa
EPI2263687 atggagagaataaaagaactaagagatctaatgtcacagtctcgcactcgcgagatactcaccaaaaccactgtggaccacatggctatcatcaaaaaatacacatcaggaaggcaagagaagaaccccgcactcaggatgaaatggatgatggcaatgaaatatccaatcacagcagacaagagaataatggaaatgattcctgaaagaaatgaacaaggacaaaccctctggagcaaaacgaacgatgctgggtcagatcgagtgatggtatcacctctggctgtgacatggtggaataggaatgggccaacaacaagtacggtccactacccaaaggtatacaaaacttatttcgaaaaagttgaaaggttgaaacacgggacctttggccctgtccacttcagaaatcaagttaagataagacggagggtcgacataaacccaggccatgcagacctcagtgccaaagaggcgcaggatgtcatcatggaagttgtcttcccaaatgaagtgggagcgagaatactaacatcggagtcacaactgacgataacaaaggagaagaaggaagaactccaggactgcaaaatcgcccctctgatggtcgcatacatgctagaaagggagttagtccgcaagacgaggttcctcccagtggctggtggaacaagcagtgtctatattgaggtgctgcatttaacccaggggacatgctgggagcagatgtacactccaggaggagaagtgagaaatgatgatgtagaccagagtttgattatcgctgccaggaacatagtaagaagagcaacagtatcagcagacccactagcatccctactggagatgtgccacagcacacaaattgggggaattaggatggtcgacatccttcggcaaaatccaacagaggaacaagccgtggacatatgcaaggcagcaatgggcttgaggattagctcatctttcagctttggtggattcacttttaaaagaacaagtggatcatcagtcaaaagagaagaagaagtgcttacgggcaaccttcaaacattgaaaataagagtacatgaggggtatgaagagttcacaatggttggaagaagagcaacggctattctcaggaaggcaaccagaaggttgatccagctaatagtaagtgggagagacgagcagtcaattgcagaagcaataattgtggccatggtattctcacaagaagactgcatgatcaaggcagttcgaggtgatctgaattttgtcaatagggcgaaccagcggctgaatccaatgcatcaactcttgagacacttccaaaaggatgctaaagtgctttttcaaaactggggaattgaacccattgacaatgtaatggggatgatcgggatattgcccgacatgaccccaagcactgatgtgtcactgagggggataagagtcagtaaaatgggggtagatgaatactccagtacagagagggtggtggtaagcatcgaccgatttttacgagttagggaccaacgagggaacgtactattgtcacctgaagaagtcagcgagacacaaggaacagagaaattgacaatcacttattcgtcgtcaatgatgtgggagatcaatggacctgagtcggtgttggtcaacacttatcagtggatcatcagaaactgggaaaatgtgaaaattcaatggtcacaggatcccacaatgttatataataagatggaattcgagccattccagtctctggtgcctaaagcagccagaggtcaatacagtggattcgtgaggacactattccagcagatgcgagatgtgctcggaacatttgacaccgttcaaataataaaactcctcccctttgctgctgccccaccagaacaaagtagaatgcaattctcatccctgactgtaaatgtgagaggatcaggaatgagaatactggtaagaggcaattccccagtgttcaattacaacaaggccaccaagaggctcacagttctcgggaaagatgcaggtgcattgaccgaagatccagatgaaggcacagctggagtagagtctgctgttttacgaggattcctcattttgggcaaagaagacaagaggtatggaccagcattgagcatcagtgagctgagcaatcttgcaaagggagagaaggctaacgtgttaattgggcaaggagacgtggtgttggtaatgaaacggaaacgggactctagcatacttaccgacagccagacagcgaccaaaaggattcggatggccatcaaa
EPI2263775 atggagagaataaaagaactaagagatctaatgtcacagtctcgcactcgcgagatactcaccaaaaccactgtggaccacatggctataatcaaaaaatacacatcaggaaggcaagagaagaaccccgcactcaggatgaaatggatgatggcaatgaaatacccaatcacagcagacaagagaataatggaaatgattcctgaaagaaatgaacaaggacaaaccctctggagcaaaacgaacgatgctgggtcagatcgagtgatggtatcacctctggctgtgacatggtggaataggaatgggccaacaacaagtacggtccactacccaaaggtatacaaaacttatttcgaaaaagttgaaaggttgaaacacgggacctttggccctgtccacttcagaaatcaagttaagataagacggagggttgacataaacccaggccatgcagacctcagtgccaaagaggcgcaggatgtcatcatggaagttgtcttcccaaatgaagtgggagcgagaatactaacatcggagtcacaactgacgataacaaaggagaagaaggaagaactccaggactgcaaaatcgcccctctgatggtcgcatacatgctagaaagggagttagtccgcaagacgaggttcctcccagtggctggtggaacaagcagtgtctatattgaggtgctgcatttaacccaggggacatgctgggagcagatgtacactccaggaggagaagtgagaaatgatgatgtagaccagagtttgattatcgctgccaggaacatagtaagaagagcaacagtatcagcagacccactagcatccctactggagatgtgccacagcacacaaattgggggaattaggatggtcgacatccttcggcaaaatccaacagaggaacaagccgtggacatatgcaaggcagcaatgggcttgaggattagctcatctttcagctttggtggattcacttttaaaagaacaagtggatcatcagtcaaaagagaagaagaagtgcttacgggcaaccttcaaacattgaaaataagagtacatgaggggtatgaagagttcacaatggttggaagaagagcaacggctattctcaggaaggcaaccagaaggttgatccagctaatagtaagtgggagagacgagcagtcaattgcagaagcaataattgtggccatggtattctcacaagaagactgcatgatcaaggcagttcgaggtgatctgaattttgtcaatagggcgaaccagcggctgaatccaatgcatcaactcttgagacacttccaaaaggatgctaaagtgcttttccaaaactggggaattgaacccattgacaatgtaatggggatgatcgggatattgcccgacatgaccccaagcactgatgtgtcactgagggggataagagtcagtaaaatgggggtagatgaatactccagtacagagagggtggtggtaagcatcgaccgatttttacgagttagggaccaacgagggaacgtactattgtcacctgaagaagtcagcgagacacaaggaacagagaaattgacaatcacttattcgtcgtcaatgatgtgggagatcaatggacctgagtcggtgttggtcaacacttatcagtggatcatcagaaactgggaaaatgtgaaaattcaatggtcacaggatcccacaatgttatataataagatggaattcgagccattccagtctctggtgcctaaagcagccagaggtcaatacagtggattcgtgaggacactattccagcagatgcgagatgtgctcggaacatttgacaccgttcaaataataaaactcctcccctttgctgctgccccaccagaacaaagtagaatgcaattctcatccctgactgtaaatgtgagaggatcaggaatgagaatactggtaagaggcaattccccagtgttcaattacaacaaggccaccaagaggctcacagttctcgggaaagatgcaggtgcattgaccgaagatccagatgaaggcacagctggagtagagtctgctgttttacgaggattcctcattttgggcaaagaagacaagaggtatggaccagcattgagcatcaatgagctgagcaatcttgcaaagggagagaaggctaacgtgttaattgggcaaggagacgtggtgttggtgatgaaacggaaacgggactctagcatacttaccgacagccagacagcgaccaaaaggattcggatggccatcaaa
EPI2263783 atggagagaataagagaactaagagatctaatgtcacagtctcgcactcgcgagatactcaccaaaactactgtggaccacatggccataatcaaaaaatacacatcgggaaggcaagagaagaaccctgcgctcaggatgaaatggatgatggcaatgaaatatccaatcacagcagacaagagaataatggaaatgattcctgaaagaaatgaacaaggacaaaccctttggagcaaaacgaacgatgccgggtctgaccgagtgatggtatcacctctggccgtgacatggtggaataggaacggaccaacaacaagtacggtccactacccaaaggtatacaaaacgtatttcgaaaaagttgaaagattgaaacatgggacctttggtcctgttcacttcagaaatcaagttaagataaggcggagagtcgacataaacccaggccatgcagacctcagtgccaaagaggcgcaggatgtaatcatggaagttgtcttcccaaatgaagtgggagcgagaatactaacatcggagtcacaactgacgataacaaaggagaagaaggaagaactccaggactgcaaaattgcacctttgatggtcgcatacatgctagaaagagagttagtccgcaagacgaggttcctcccagtggctggtggaacaagcagtgtctatattgaggtgctgcatttaacccaggggacatgctgggagcagatgtacactccaggaggagaagtgagaaatgatgatgtagaccagagtttgattatcgccgccaggaacatagtaagaagagcaacagtatcagcagatccactagcatctctattggagatgtgccacagcacacagattgggggaataaggatggtcgacattcttcgacaaaatccaacagaggaacaagccgtggatatatgcaaggcagcaatgggcttgaggattagctcatctttcagctttggtggattcactttcaaaagaacaagtggatcatcagtcaaaagagaagaagaagtgcttacgggcaaccttcaaacactgaaaataagagtacatgaggggtatgaagagttcacgatggttggaagaagagcaacggctatcctcaggaaggcaaccagaaggttgatccagctaatagtaagtggaagagacgagcagtcaattgctgaagcaataattgtggccatggtattctcacaggaagactgcatgatcaaggcagttcgaggtgatctgaattttgtcaatagggtgaaccagcggctgaatccaatgcaccaactcttgagacacttccaaaaggatgctaaagtgcttttccaaaactggggaattgaatccattgacaacgtgatggggatgattgggatattgcccgacatgaccccaagcactgagatgtcactgaggggaataagagtcagcaagatgggtgtagatgaatactccagtacagagagggtagtggtgagcatcgaccgatttttaagagtccgggaccaacgagggaacgtactattgtcaccagaagaagtcagcgagacacaaggaacagagaaattgacaatcacttattcatcatcaatgatgtgggagattaatggacccgaatcggtgttggtcaacacttatcagtggatcatcaggaattgggaaactgtgaaaattcaatggtcacaggatcccacaatgttatataataagatggaattcgagccattccagtatctgatacctaaagcagccagaggtcaatacagtggattcgtgaggacactattccagcagatgcgagatgtgctcggaacatttgacactgtccaaataataaaactcctcccctttgctgctgccccaccagaacaaagtagaatgcaattctcctccctgactgtaaatgtgagaggatcaggaatgagaatactggttagaggcaattccccagtgttcaattacaacaaggccaccaagaggctcacagttctcgggaaagatgcaggtgcattgaccgaagatccagatgaaggcacagctggagtagagtctgctgttctaagaggattcctcattttgggcaaagaagacaagagatatggcccagcattgagcatcaatgagctgagcaatcttgcaaagggagagaaggctaatgtgctaattgggcaaggagacgtggtgttggtaatgaaacggaaacgggactctagcatacttactgacagccagacagcgaccaaaaggattcggatggccatcaaa
EPI2263872 atggagagaataaaagaactgagagatctaatgtcacagtctcgcactcgcgagatactaaccaaaaccactgttgaccacatggccataatcaagaagtacacatcaggaagacaagaaaagaaccctgcactaagaatgaaatggatgatggcaatgaaatatccaatcacagcagacaagcgaataatggaaatgatccctgaaaggaatgaacaaggacaaaccctctggagcaagacaaatgatgccggatcagatcgagtgatggtatcacccctggctgtgacatggtggaataggagtggaccaacaacaagtacagttcactatccaaaggtatacaaaacttattttgaaaaagttgaaaggttgaaacacgggacctttggccctgtgcacttcagaaaccaagttaagataagacggagggtcgacataaacccgggccatgctgacctcagcgccaaagaggcgcaggacgtaatcatggaagttgtctttccaaatgaagtgggagcgagaatactgacgtcggagtcacagttgacaataacaaaggaaaagaaagaagaactccaggactgcaaaatcgcccctctgatggttgcatacatgctagaaagagagctggtccgcaagacaaggttcctcccagtggctggtggaacaagcagtgtctacattgaggtgctgcatttgacccagggaacatgctgggagcagatgtatactccaggaggagaagtgagaaacgatgatgtagaccagagcttaatcattgctgcccggaatatagtaagaagagcaacagtgtcagcagacccattagcatctctattggagatgtgccacagcacacaaattggagggataaggatggtagacattcttcggcaaaatccaacggaggaacaagccgtggacatatgcaaggcagcaatgggcttgaggattagctcatcgttcagctttggtggattcacttttaaaagaacaagtggatcgtcaatcaaaagggaagaagaggtgcttacgggcaaccttcaaacattgaaaataagagtgcatgaggggtatgaagagttcactatggttggaagaagagcaacggccatcttcaggaaagcaaccagaaggctgatccagctaatagtaagtggaagggacgaacagtcaattgctgaagcaataatcgtggccatggtattctcacaagaggactgcatgataaaggcagttcgaggtgatctgaactttgtcaatagagcgaatcagcggctgaatccaatgcatcagctcttgagacacttccaaaaggatgcaaaagtgcttttccaaaattggggaattgagcccattgacaatgtgatgggaatgatcgggatattgcctgatatgactccaagtactgagatgtcactgaggggaataagagtcagtaagatgggagtagatgaatactccagtacagagcgggtagtagtaagcatcgatcgatttttaagagttcgagaccaacgggggagcgtactactgtcacccgaagaagtcagcgagacacaaggaacagagaaattgacaatcacttattcgtcatcaatgatgtgggagatcaatggtcctgagtcggtgttggtcaatacttatcagtggataatcagaaactgggaaacagtaaaaattcaatggtcacaagatcccacaatgttgtataataagatggagttcgagccattccagtctctggtccctaaggcagccaggggtcaatacagtgggttcgtgaggacactatttcagcaaatgcgagatgtgcttggaacatttgacactgttcagataataaaacttctcccctttgctgctgccccaccggaacaaagtaggatgcagttctcctctctgactgtgaatgtgagaggatcaggaatgagaatactggtaagaggcaattctccagtgttcaattacaacaaggccaccaagaggctcacaattctcgggaaagatgcaggtgcattgatcgaagacccagatgaaggcacagctggagtggagtctgctgttttaagaggattcctcattttgggcaaagaagacaagagatatggcccagcactgagcatcaatgagctgagcaatttggcaaagggagagaaggctaatgtgttaattgggcaaggagacgtggtgttggtgatgaaacggaaacgggactctagcatacttactgacagccagacagcgaccaaaagaattcggatggccatcaaa
EPI2263928 atggagagaataaaagaactaagagatctaatgtcacagtctcgcactcgcgagatactgaccaaaaccactgttgaccacatggccataatcaaaaagtacacatcgggaaggcaagagaagaaccccgcactcagaatgaaatggatgatggcaatgaaatatccaattacagcagataagcgaataatggaaatgatccctgagaggaatgaacaagggcaaactctctggagcaaaacaaacgatgccggatcagaccgtgtgatggtatcacccctggctgtgacatggtggaacaggaacggaccaacaacaagtacggttcactacccaaaggtatataaaacttattttgaaaaagttgaaaggttgaaacacgggacctttggccctgtgcacttcagaaaccaagttaagataagacggagggtcgatataaacccgggccatgctgacctcagtgccaaagaggcgcaggatgtaatcatggaagtcgtcttcccaaatgaagtgggagcaaggatattgacgtcggagtcacaactgacgataacaaaggagaaaaaggaagaactccaggactgcaaaatcgctcctctgatggttgcatacatgctagaaagagagttggttcgcaagacgaggtttctcccagttgctggtgggacaagcagtgtctacattgaggtgctgcatttgactcaggggacatgctgggagcagatgtacactccgggaggagaagtgaggaacgatgatgtagaccaaagcttgatcattgctgccaggaatatagtaagaagagcaacggtatcagcagatccattagcatctctattggagatgtgtcacagcacacaaattgggggaataaggatggtagacatccttcggcaaaatccaacagaggaacaagccgtggatatatgcaaggcagcaatgggcttgaggattagctcatctttcagctttggtggattcacttttaaaagaacaagtggatcgtcagtcaaaaaagaagaagaagtgctaacaggcaaccttcaaacattgaaaataagagtacatgaggggtatgaagagttcacaatggttgggagaagagcaacggccattctcaggaaagcaaccagaaggctgatccagctaatagtaagtgggagagacgagcagtcaattgctgaagcaataattgtggcaatggtattctcacaagaggactgcatgattaaagcagttagaggtgacctgaattttgtcaatagggcgaaccagcgactaaacccaatgcatcaactcttgagacatttccaaaaggatgcaaaggtgcttttccaaaattggggaattgaacccattgacaatgtgatgggaatgatcgggataatgcccgacatgaccccaagtactgagatgtcgctgaggggaataagagtcagtaagatgggagtagatgaatactcaagtacagagcgagtagtagtaagcatcgaccggtttttaagagttcgagaccaacgggggaacgtactattatcacccgaagaggtcagtgagacacaaggaacggagaaactgacaatcacttattcgtcatcaatgatgtgggagatcaatggtcctgagtcggtgttggtcaatacttatcagtggataattagaaactgggaaactgtaaaaattcaatggtcacaggatcccacaatgttgtataataagatggaattcgagccattccagtctctagtccctaaggcagccagaggtcaatacagtgggtttgtgagaacactattccagcaaatgcgagatgtgcttggaacatttgacactgttcagataataaaactcctcccctttgctgccgccccaccgaaacaaagtaggatgcagttctcctccctgactgtgaatgtaagaggatcaggaatgaggatactggtaagaggcaattcaccagtgttcaattacaacaaggccaccaagaggctcacagttctcgggaaagatgcaggtgcattgaccgaagatccagatgaaggcacagctggagtggagtccgctgttttaagaggattcctcattttgggcaaagaagacaagagatatggcccagcattgagcatcaatgagctgagcaatcttgcaaagggagagaaggctaatgtgctaattgggcaaggagacgtagtgttggtgatgaaacggaaacgggactctagcatacttactgacagccagacagcgaccaaaagaattcggatggccatcaaa
EPI2263936 atggagagaataaaagaactaagagatctaatgtcacagtctcgcactcgcgagatactgaccaaaaccactgttgaccacatggccataatcaaaaagtacacatcgggaaggcaagagaagaaccccgcactcagaatgaaatggatgatggcaatgaaatatccaattacagcagataagcgaataatggaaatgatccctgagaggaatgaacaagggcaaactctctggagcaaaacaaacgatgccggatcagaccgagtgatggtatcacccctggctgtgacatggtggaacaggaacggaccaacaacaagtacagttcactacccaaaggtatataaaacttatttcgaaaaagttgaaaggttgaaacacgggacctttggccctgtgcacttcagaaaccaagttaagataagacggagggtcgatataaacccgggccatgctgacctcagtgccaaagaggcgcaggatgtaatcatggaagtcgtcttcccaaatgaagtgggagcaaggatattgacgtcggagtcacaactgacgataacaaaggagaaaaaggaagaactccaggactgcaaaatcgctcctctgatggttgcatacatgctagaaagagagttggttcgcaagacgaggtttctcccagttgctggtgggacaagcagtgtctacattgaggtgctgcatttgacccaggggacatgctgggagcagatgtacactccgggaggagaagtgaggaacgatgatgtagaccaaagcttgatcattgctgccaggaatatagtaagaagagcaacagtatcagcagatccattagcatctctattggagatgtgtcacagcacacaaattgggggaataaggatggtagacatccttcggcaaaatccaacagaggaacaagccgtggatatatgcaaggcagcaatgggcttgaggattagctcatctttcagttttggtggattcacttttaaaagaacaagtggatcgtcagtcaaaaaagaagaagaagtgctaacaggcaaccttcaaacattgaaaataagagtacatgaggggtatgaagagttcacaatggttgggagaagagcaacggccattctcaggaaagcaaccagaaggctgatccagctaatagtaagtgggagagacgagcagtcaattgctgaagcaataattgtggccatggtattctcacaagaggactgcatgattaaagcagttagaggtgacctgaattttgtcaatagggcgaaccagcgactaaacccaatgcatcaactcttgaggcatttccaaaaggatgcaaaggtgcttttccaaaattggggaattgaacccattgacaatgtgatgggaatgatcggggtaatgcccgacatgaccccaagtactgagatgtcgctgaggggaataagagtcagtaagatgggagtagatgaatactcaagtacagagcgagtagtagtaagcatcgaccggtttttaagagttcgagaccaacgggggaacgtactattatcacccgaagaggtcagtgagacacaaggaacggagaaactgacaatcacttattcgtcatcaatgatgtgggagatcaatggtcctgagtcggtgttggtcaatacttatcagtggataattagaaactgggaaactgtaaaaattcaatggtcacaggatcccacaatgttgtataataagatggaattcgagccattccagtctctagtccctaaggcagccagaggtcaatacagtgggtttgtgagaacactattccagcaaatgcgagatgtgcttggaacatttgacactgttcagatagtaaaactcctcccctttgctgccgccccaccggaacaaagtaggatgcagttctcctccctgactgtgaatgtaagaggatcaggaatgaggataccggtaagaggcaattcaccagtgttcaattacaacaaggccaccaagaggctcacagttctcgggaaagatgcaggtgcattgaccgaagatccagatgaaggcacagctggagtggagtctgctgttttaagaggatttctcattttgggcaaagaagacaagagatatggcccagcattgagcatcaatgagctgagcaatcttgcaaagggagagaaggctaatgtgctaattgggcaaggagacgtagtgttggtgatgaaacggaaacgggactctagcatacttactgacagccagacagcgaccaaaagaattcggatggccatcaaa
EPI2263944 atggagagaataaaagaactaagagatctaatgtcacagtctcgcactcgcgagatactcaccaaaaccactgtggaccacatggctataatcaaaaaatacacatcaggaaggcaagagaagaaccccgcactcaggatgaaatggatgatggcaatgaaatatccaatcacagcagacaagagaataatggaaatgattcctgaaagaaatgaacaaggacaaaccctctggagcaaaacgaacgatgctgggtcagatcgagtgatggtatcacctctggctgtgacatggtggaataggaatgggccaacagcaagtacggtccactacccaaaggtatacaaaacttatttcgaaaaagttgaaaggttgaaacacgggacctttggccctgtccacttcagaaatcaagttaagataagacggagggtcgacataaacccaggccatgcagacctcagtgccaaagaggcgcaggatgtcatcatggaagttgtcttcccaaatgaagtgggagcgagaatactaacatcggagtcacaactgacgataacaaaggagaagaaggaagaactccaggactgcaaaatcgcccctctgatggtcgcatacatgctagaaagggagttagtccgcaagacgaggttcctcccagtggctggtggaacaagcagtgtctatattgaggtgctgcatttaacccaggggacatgctgggagcagatgtacactccaggaggagaagtgagaaatgatgatgtagaccagagtttgattatcgctgccaggaacatagtaagaagagcaacagtatcagcagacccactagcatccctactggagatgtgccacagcacacaaattgggggaattaggatggtcgacatccttcggcaaaatccaacagaggaacaagccgtggacatatgcaaggcagcaatgggcttgaggattagctcatctttcagctttggtggattcacttttaaaagaacaagtggatcatcagtcaaaagagaagaagaagtgcttacgggcaaccttcaaacattgaaaataagagtacatgaggggtatgaagagttcacaatggttggaagaagagcaacggctattctcaggaaggcaaccagaaggttgatccagctaatagtaagtgggagagacgagcagtcaattgcagaagcaataattgtggccatggtattctcacaagaagactgcatgatcaaggcagttcgaggtgatctgaattttgtcaatagggcgaaccagcggctgaatccaatgcatcaactcttgagacacttccaaaaggatgctaaagtgcttttccaaaactggggaattgaacccattgacaatgtaatggggatgatcgggatattgcccgacatgaccccaagcactgatgtgtcactgagggggataagagtcagtaaaatgggggtagatgaatactccagtacagagagggtggtggtaagcatcgaccgatttttacgagttagggaccaacgagggaacgtactattgtcacctgaagaagtcagcgagacacaaggaacagagaaattgacaatcacttattcgtcgtcaatgatgtgggagatcaatggacctgagtcggtgttggtcaacacttatcagtggatcatcagaaactgggaaaatgtgaaaattcaatggtcacaggatcccacaatgttatataataagatggaattcgagccattccagtctctggtgcctaaagcagccagaggtcaatacagtggattcgtgaggacactattccagcagatgcgagatgtgctcggaacatttgacaccgttcaaataataaaactcctcccctttgctgctgccccaccagaacaaagtagaatgcaattctcatccctgactgtaaatgtgagaggatcaggaatgagaatactggtaagaggcaattccccagtgttcaattacaacaaggccaccaagaggctcacagttctcgggaaagatgcaggtgcattgaccgaagatccagatgaaggcacagctggagtagagtctgctgttttacgaggattcctcattttgggcaaagaagacaagaggtatggaccagcattgagcatcaatgagctgagcaatcttgcaaagggagagaaggctaacgtgttaattggacaaggagacgtggtgttggtaatgaaacggaaacgggactctagcatacttaccgacagccagacagcgaccaaaaggattcggatggccatcaaa
EPI2263992 atggagagaataaaagaactaagagatctaatgtcacagtctcgcactcgcgagatactgaccaaaaccactgttgaccacatggccataatcaaaaagtacacatcgggaaggcaagagaagaaccccgcactcagaatgaaatggatgatggcaatgaaatatccaattacagcagataagcgaataatggaaatgatccctgagaggaatgaacaagggcaaactctctggagcaaaacaaacgatgccggatcagaccgagtgatggtatcacccctggctgtgacatggtggaacaggaacggaccaacaacaagtacagttcactacccaaaggtatataaaacttatttcgaaaaagttgaaaggttgaaacacgggacctttggccctgtgcacttcagaaaccaagttaagataagacggagggtcgatataaacccgggccatgctgacctcagtgccaaagaggcgcaggatgtaatcatggaagtcgtcttcccaaatgaagtgggagctaggatattgacgtcggagtcacaactgacgataacaaaggagaaaaaggaagaactccaggactgcaaaatcgctcctctgatggttgcatacatgctagaacgagagttggttcgcaagacgaggtttctcccagttgctggtgggacaagcagtgtctacattgaggtgctgcatttgacccaggggacatgctgggagcagatgtacactccgggaggagaagtgaggaacgatgatgtagaccaaagcttgatcattgctgccaggaatatagtaagaagagcaacagtatcagcagatccattagcatctctattggagatgtgtcacagcacacaaattgggggaataaggatggtagacatccttcggcaaaatccaacagaggaacaagccgtggatatatgcaaggcagcaatgggcttgaggattagctcatctttcagctttggtggattcacttttaaaagaacaagtggatcgtcagtcaaaaaagaagaagaagtgctaacaggcaaccttcaaacattgaaaataagagtacatgagggatatgaagagttcacaatggttgggagaagagcaacggccattctcaggaaagcaaccagaaggctgatccagctaatagtaagtgggagagacgagcagtcaattgctgaagcaataattgtggccatggtattctcacaagaggactgcatgattaaagcagttagaggtgacctgaattttgtcaatagggcgaaccagcgactaaacccaatgcatcaactcttgaggcatttccaaaaggatgcaaaagtgcttttccaaaattggggaattgaacccattgacaatgtgatgggaatgatcggggtaatgcctgacatgaccccaagtactgagatgtcgctgaggggaataagagtcagtaagatgggagtagatgaatactcaagcacagagcgagtagtagtaagcatcgaccggtttttaagagttcgagaccaacgggggaacgtactattatcacctgaagaggtcagtgagacacaaggaacggagaaactgacaatcacttattcgtcatcaatgatgtgggagatcaatggtcctgagtcggtgttggtcaatacttatcagtggataattagaaactgggaaactgtaaaaattcaatggtcacaggatcccacaatgctgtataataagatggaattcgagccattccagtctctagtccctaaggcagcccgaggtcaatacagtgggtttgtgagaacactattccagcaaatgcgagatgtgcttggaacatttgacactgttcagatagtaaaactcctcccctttgctgccgccccaccggaacaaagtaggatgcagttctcctccctgactgtgaatgtaagaggatcaggaatgaggatactggtaagaggcaattcaccagtgttcaattacaacaaggccaccaagaggctcacagttctcgggaaagatgcaggtgcattgaccgaagatccagatgaaggcacagctggagtggagtctgctgttttaagaggattcctcattttgggcaaagaagacaagagatatggcccagcattgagcatcaatgagctgagcaatcttgcaaagggagagaaggctaatgtgctaattgggcaaggagacgtagtgttggtgatgaaacggaaacgggactctagcatacttactgacagccagacagcgaccaaaagaattcggatggccatcaaa
EPI2264016 atggagagaataaaagaactaagagatctaatgtcacagtctcgcactcgcgagatactcaccaaaaccactgtggaccacatggctatcatcaaaaaatacacatcaggaaggcaagagaagaaccccgcactcaggatgaaatggatgatggcaatgaaatatccaatcacagcagacaagagaataatggaaatgattcctgaaagaaatgaacaaggacaaaccctctggagcaaaacgaacgatgctgggtcagatcgagtgatggtatcacctctggctgtgacatggtggaataggaatgggccaacaacaagtacggtccactacccaaaggtatacaaaacttatttcgaaaaagttgaaaggttgaaacacgggacctttggccctgtccacttcagaaatcaagttaagataagacggagggtcgacataaacccaggccatgcagacctcagtgccaaagaggcgcaggatgtcatcatggaagttgtcttcccaaatgaagtgggagcgagaatactaacatcggagtcacaactgacgataacaaaggagaagaaggaagaactccaggactgcaaaatcgcccctctgatggtcgcatacatgctagaaagggagttagtccgcaagacgaggttcctcccagtggctggtggaacaagcagtgtctatattgaggtgctgcatttaacccaggggacatgctgggagcagatgtacactccaggaggagaagtgagaaatgatgatgtagaccagagtttgattatcgctgccaggaacatagtaagaagagcaacagtatcagcagacccactagcatccctactggagatgtgccacagcacacaaattgggggaattaggatggtcgacatccttcggcaaaatccaacagaggaacaagccgtggacatatgcaaggcagcaatgggcttgaggattagctcatctttcagctttggtggattcacttttaaaagaacaagtggatcatcagtcaaaagagaagaagaagtgcttacgggcaaccttcaaacattgaaaataagagtacatgaggggtatgaagagttcacaatggttggaagaagagcaacggctattctcaggaaggcaaccagaaggttgatccagctaatagtaagtgggagagacgagcagtcaattgcagaagcaataattgtggccatggtattctcacaagaagactgcatgatcaaggcagttcgaggtgatctgaattttgtcaatagggcgaaccagcggctgaatccaatgcatcaactcttgagacacttccaaaaggatgctaaagtgcttttccaaaactggggaattgaacccattgacaatgtaatggggatgatcgggatattgcccgacatgaccccaagcactgatgtgtcactgagggggataagagtcagtaaaatgggggtagatgaatactccagtacagagagggtggtggtaagcatcgaccgatttttacgagttagggaccaacgagggaacgtactattgtcacctgaagaagtcagcgagacacaaggaacagagaaattgacaatcacttattcgtcgtcaatgatgtgggagatcaatggacctgagtcggtgttggtcaacacttatcagtggatcatcagaaactgggaaaatgtgaaaattcaatggtcacaggatcccacaatgttatataataagatggaattcgagccattccagtctctggtgcctaaagcagccagaggtcaatacagtggattcgtgaggacactattccagcagatgcgagatgtgctcggaacatttgacaccgttcaaataataaaactcctcccctttgctgctgccccaccagaacaaagtagaatgcaattctcatccctgactgtaaatgtgagaggatcaggaatgagaatactggtaagaggcaattccccagtgttcaattacaacaaggccaccaagaggctcacagttctcgggaaagatgcaggtgcattgaccgaagatccagatgaaggcacagctggagtagagtctgctgttttacgaggattcctcattttgggcaaagaagacaagaggtatggaccagcattgagcatcagtgagctgagcaatcttgcaaagggagagaaggctaacgtgttaattgggcaaggagacgtggtgttggtaatgaaacggaaacgggactctagcatacttaccgacagccagacagcgaccaaaaggattcggatggccatcaaa
EPI2264024 atggagagaataaaagaactaagagatctaatgtcacagtctcgcactcgcgagatactcaccaaaaccactgtggaccacatggctatcatcaaaaaatacacatcaggaaggcaagagaagaaccccgcactcaggatgaaatggatgatggcaatgaaatatccaatcacagcagacaagagaataatggaaatgattcctgaaagaaatgaacaaggacaaaccctctggagcaaaacgaacgatgctgggtcagatcgagtgatggtatcacctctggctgtgacatggtggaataggaatgggccaacaacaagtacggtccactacccaaaggtatacaaaacttatttcgaaaaagttgaaaggttgaaacacgggacctttggccctgtccacttcagaaatcaagttaagataagacggagggtcgacataaacccaggccatgcagacctcagtgccaaagaggcgcaggatgtcataatggaagttgtcttcccaaatgaagtgggagcgagaatactaacatcggagtcacaactgacgataacaaaggagaagaaggaagaactccaggactgcaaaatcgcccctctgatggtcgcatacatgctagaaagggagttagtccgcaagacgaggttcctcccagtggctggtggaacaagcagtgtctatattgaggtgctgcatttaacccaggggacatgctgggagcagatgtacactccaggaggagaagtgagaaatgatgatgtagaccagagtttgattatcgctgccaggaacatagtaagaagagcaacagtatcagcagacccactagcatccctactggagatgtgccacagcacacaaattgggggaattaggatggtcgacatccttcggcaaaatccaacagaggaacaagccgtggacatatgcaaggcagcaatgggcttgaggattagctcatctttcagctttggtggattcacttttaaaagaacaagtggatcatcagtcaaaagagaagaagaagtgcttacgggcaaccttcaaacattgaaaataagagtacatgaggggtatgaagagttcacaatggttggaagaagagcaacggctattctcaggaaggcaaccagaaggttgatccagctaatagtaagtgggagagacgagcagtcaattgcagaagcaataattgtggccatggtattctcacaagaagactgcatgatcaaggcagttcgaggtgatctgaattttgtcaatagggcgaaccagcggctgaatccaatgcatcaactcttgagacacttccaaaaggatgctaaagtgcttttccaaaactggggaattgaacccattgacaatgtaatggggatgatcgggatattgcccgacatgaccccaagcactgatgtgtcactgagggggataagagtcagtaaaatgggggtagatgaatactccagtacagagagggtggtggtaagcatcgaccgatttttacgagttagggaccaacgagggaacgtactattgtcacctgaagaagtcagcgagacacaaggaacagagaaattgacaatcacttattcgtcgtcaatgatgtgggagatcaatggacctgagtcggtgttggtcaacacttatcagtggatcatcagaaactgggaaaatgtgaaaattcaatggtcacaggatcccacaatgttatataataagatggaattcgagccattccagtctctggtgcctaaagcagccagaggtcaatacagtggattcgtgaggacactattccagcagatgcgagatgtgctcggaacatttgacaccgttcaaataataaaactcctcccctttgctgctgccccaccagaacaaagtagaatgcaattctcatccctgactgtaaatgtgagaggatcaggaatgagaatactggtaagaggcaattccccagtgttcaattacaacaaggccaccaagaggctcacagttctcgggaaagatgcaggtgcattgaccgaagatccagatgaaggcacagctggagtagagtctgctgttttacgaggattcctcattttgggcaaagaagacaagaggtatggaccagcattgagcatcagtgagctgagcaatcttgcaaagggagagaaggctaacgtgttaattgggcaaggagacgtggtgttggtaatgaaacggaaacgggactctagcatacttaccgacagccagacagcgaccaaaaggattcggatggccatcaaa
EPI2264040 atggagagaataaaagaactaagagatctaatgtcacagtctcgcactcgcgagatactcaccaaaaccactgtggaccacatggccataatcaaaaaatacacatcggggaggcaagagaagaaccccgcactcaggatgaaatggatgatggcaatgaaatatccaatcacagcagacaagagaataatggaaatgattcctgaaagaaatgaacaaggacaaaccctctggagcaaaacgaacgatgctgggtcagaccgagtgatggtatcacctctggctgtgacatggtggaataggaatggaccaacaacaagtacggtccactacccaaaggtatacaaaacttatttcgaaaaagttgaaaggttgaaacacgggacctttggccctgtccatttcagaaatcaagttaagataagacggagggtcgacataaacccaggtcatgcagacctcagtgccaaagaggcgcaggatgtaatcatggaagttgtcttcccaaatgaagtgggagcgagaatactaacatcggaatcacaactgacgataacaaaggagaagaaggaagaactccaggactgcaaaatcgcccctctgatggtcgcatacatgctagaaagagagttagtccgcaagacgaggttcctcccagtggctggtggaacaagcagtgtctatattgaggtgctgcacttaacccaagggacatgctgggagcagatgtacactccaggaggagaagtgagaaatgatgatgtagaccaaagtttgattatcgctgccaggaacatagtaagaagagcaacagtatcagcagacccactagcatctctactggagatgtgccacagcacacagattgggggaattaggatggtcgacatccttcggcaaaatccaacagaggaacaagccgtggacatatgcaaggcagcaatgggcttgaggattagctcatcattcagttttggtggattcacttttaaaagaacaagtggatcatcagtcaaaagagaagaagaagtgcttacaggcaacctccaaacattgaaaataagagtacatgaggggtatgaagagttcacaatggttggaagaagagcaacggctattctcaggaaggcaaccagaaggttgatccagctaatagtaagtgggagagacgagcagtcaattgctgaagcaataattgttgccatggtattctcacaagaagactgcatgatcaaggcagttcgaggtgatctgaattttgtcaatagggcaaaccagcggctgaatccaatgcatcaactcttgagacacttccaaaaggatgctaaagtgcttttccaaaactggggaactgaaaccattgacaatgtgatggggatgatcgggataatgcccgatatgaccccaagcactgaggtgtcactgagggggataagagtcagtaaaatgggggtagatgagtactccagcacagagagggtggtggtgagcatcgaccgatttttaagagttagggaccaacgagggaacgtactattgtcacctgaagaagtcagcgagacacaaggaacagagaaattgacaatcacttattcgtcatcaatgatgtgggagatcaatggacctgagtcggtgttggtcaacacttatcagtggatcatcagaaactgggaaactgtgaaaattcaatggtcacaggatcccacaatgttatataataagatggaattcgagccattccagtctctggtacctaaagcagccagaggtcaatacagtggattcgtgaggacactattccagcagatgcgagatgtgctcggaacatttgacaccgttcaaataataaaactcctcccctttgctgctgccccaccagaacaaagtagaatgcaattctcctccctgactgtaaatgtgagaggatcaggaatgagaatactggtaagaggcaattccccagtgttcaattacaacaaggccaacaagaggctcacagttctcgggaaagatgcaggtgcattgctcgaagatccagatgaaggcacagccggagtggagtctgctgttttacgaggattcctcattttgggcaaagaagacaagagatatggcccagcattgagcatcaatgagctgagcaatcttgcaaagggagagaaggctaatgtattaattgggcaaggagacgtggtgttggtaatgaaacggaaacgggactctagcatacttactgacagccagacagcgaccaaaaggattcggatggccatcaaa
EPI2264048 atggagagaataaaagaactaagagatctaatgtcacagtctcgcactcgcgagatactgaccaaaaccactgttgaccacatggccataatcaaaaagtacacatcgggaaggcaagagaagaaccccgcactcagaatgaaatggatgatggcaatgaaatatccaattacagcagataagcgaataatggaaatgatccctgagaggaatgaacaagggcaaactctctggagcaaaacaaacgatgccggatcagaccgagtgatggtatcacccctggctgtgacatggtggaacaggaacggaccaacaacaagtacagtccactacccaaaggtatataaaacttatttcgaaaaagttgaaaggttgaaacacgggacctttggccctgtgcacttcagaaaccaagttaagataagacggagggtcgatataaacccgggccatgctgacctcagtgccaaagaggcgcaggatgtaatcatggaagtcgtcttcccaaatgaagtgggagcaaggatattgacgtcggagtcacaactgacgataacaaaggaaaaaaaggaagaactccaggactgcaaaatcgctcctctgatggttgcatacatgctagaaagagagttggttcgcaagacgaggtttctcccagttgctggtgggacaagcagtgtctacattgaggtgctgcatttgacccaggggacatgctgggagcagatgtacactccgggaggagaagtgagaaacgatgatgtagaccaaagcttgatcattgctgccaggaatatagtaagaagagcaacagtatcagcagatccattagcatctctattggagatgtgtcacagcacacaaattgggggaataaggatggtagacatccttcggcaaaatccaacagaggaacaagccgtggatatatgcaaggcagcaatgggcttgaggattagctcatctttcagctttggtggattcacttttaaaagaacaagtggatcgtcagtcaaaaaagaagaagaagtgctaacaggcaaccttcaaacattgaaaataagagtacatgaggggtatgaagagttcacaatggttgggagaagagcaacggccattctcaggaaagcaaccagaaggctgatccagctaatagtaagtgggagagacgagcagtcaattgctgaagcaataattgtggccatggtattctcacaagaggactgcatgattaaagcagttagaggtgacctgaattttgtcaatagggcgaaccagcgactaaacccaatgcatcaactcttgaggcatttccaaaaggatgcaaaggtgcttttccaaaattggggaattgaacccattgacaatgtgatgggaatgatcggggtaatgcccgacatgaccccaagtactgagatgtcgctgaggggaataagagtcagtaagatgggagtagatgaatactcaagtacagagcgagtagtagtaagcatcgaccggtttttaagagttcgagaccaacgggggaacgtactattatcacccgaagaggtcagtgagacacaaggaacggagaaactgacaatcacttattcgtcatcaatgatgtgggagatcaatggtcctgagtcggtgttggtcaatacttatcagtggataattagaaactgggaaactgtaaaaattcaatggtcacaggatcccacaatgttgtataataagatggaattcgagccattccagtctctagtccctaaggcagccagaggtcaatacagtgggtttgtgagaacactattccagcaaatgagagatgtgcttggaacatttgacacagttcagatagtaaaactcctcccctttgctgccgccccaccggaacaaagtaggatgcagttctcctccctgactgtgaatgtaagaggatcaggaatgaggatactggtaagaggcaattcaccagtcttcaattacaacaaggccaccaagaggctcacagttctcgggaaagatgcaggtgcattgaccgaagatccagatgaaggcacagctggagtggagtctgctgttttaagaggattcctcattttgggcaaagaagacaagagatatggcccagcattgagcatcaatgagctgagcaatcttgcaaagggagagaaggctaatgtgctaattgggcaaggagacgtagtgttggtgatgaaacggaaacgggactctagcatacttactgacagccagacagcgaccaaaagaattcggatggccatcaaa
EPI2264056 atggagagaataaaagaactaagagatctaatgtcacagtctcgcactcgcgagatactcaccaaaaccactgtggaccacatggctataatcaaaaaatacacatcaggaaggcaagagaagaaccccgcactcaggatgaaatggatgatggcaatgaaatatccaatcacagcagacaagagaataatggaaatgattcctgaaagaaatgaacaaggacaaaccctctggagcaaaacgaacgatgctgggtcagatcgagtgatggtatcacctctggctgtgacatggtggaataggaatgggccaacaacaaatacggtccactacccaaaggtatacaaaacttatttcgaaaaagttgaaaggttgaaacacgggacctttggccctgtccacttcagaaatcaagttaagataagacggagggtcgacataaacccaggccatgcagacctcagtgccaaagaggcgcaggatgtcatcatggaagttgtcttcccaaatgaagtgggagcgagaatactaacatcggagtcacaactgacgataacaaaggagaagaaggaagaactccaggactgcaaaatcgcccctctgatggtcgcatacatgctagaaagggagttagtccgcaagacgaggttcctcccagtggctggtggaacaagcagtgtctatattgaggtgctgcatttaacccaggggacatgctgggagcagatgtacactccaggaggagaagtgagaaatgatgatgtagaccagagtttgattatcgctgccaggaacatagtaagaagagcaacagtatcagcagacccactagcatccctactggagatgtgccacagcacacaaattgggggaattaggatggtcgacatccttcggcaaaatccaacagaggaacaagccgtggacatatgcaaggcagcaatgggcttgaggattagctcatctttcagctttggtggattcacttttaaaagaacaagtggatcatcagtcaaaagagaagaagaagtgcttacgggcaaccttcaaacattgaaaataagagtacatgaggggtatgaagagttcacaatggttggaagaagagcaacggctattctcaggaaggcaaccagaaggttgatccagctaatagtaagtgggagagacgagcagtcaattgcagaagcaataattgtggccatggtattctcacaagaagactgcatgatcaaggcagttcgaggtgatctgaattttgtcaatagggcgaaccagcggctgaatccaatgcatcaactcttgagacacttccaaaaggatgctaaagtgcttttccaaaactggggaattgaacccattgacaatgtaatggggatgatcgggatattgcccgacatgaccccaagcactgatgtgtcactgagggggataagagtcagtaaaatgggggtagatgaatactccagtacagagagggtggtggtaagcatcgaccgatttttacgagttagggaccaacgagggaacgtactattgtcacctgaagaagtcagcgagacacaaggaacagagaaattgacaatcacttattcgtcgtcaatgatgtgggagatcaatggacctgagtcggtgttggtcaacacttatcagtggatcatcagaaactgggaaaatgtgaaaattcaatggtcacaggatcccacaatgttatataataagatggaattcgagccattccagtctctggtgcctaaagcagccagaggtcaatacagtggattcgtgaggacactattccagcagatgcgagatgtgctcggaacatttgacaccgttcaaataataaaactcctcccctttgctgctgccccaccagaacaaagtagaatgcaattctcatccctgactgtaaatgtgagaggatcaggaatgagaatactggtaagaggcaattccccagtgttcaattacaacaaggccaccaagaggctcacagttctcgggaaagatgcaggtgcattgaccgaagacccagatgaaggcacagctggagtagagtctgctgttttacgaggattcctcattttgggcaaagaagacaagaggtatggaccagcattgagcatcaatgagctgagcaatcttgcaaagggagagaaggctaacgtgttaattgggcaaggagacgtggtgttggtaatgaaacggaaacgggactctagcatacttaccgacagccagacagcgaccaaaaggattcggatggccatcaaa
EPI2264096 atggagagaataaaagaactaagagatctaatgtcacagtctcgcactcgcgagatactcaccaaaaccactgtggaccacatggctataatcaaaaaatacacatcaggaaggcaagagaagaaccccgcactcaggatgaaatggatgatggcaatgaaatatccaatcacagcagacaagagaataatggaaatgattcctgaaagaaatgaacaaggacaaaccctctggagcaaaacgaacgatgctgggtcagatcgagtgatggtatcacctctggctgtgacatggtggaataggaatgggccaacaacaagtacggtccactacccaaaggtatacaaaacttatttcgaaaaagttgaaaggttgaaacacgggacctttggccctgtccacttcagaaatcaagttaagataagacggagggtcgacataaacccaggccatgcagacctcagtgccaaagaggcgcaggatgtcatcatggaagttgtcttcccaaatgaagtgggagcgagaatactaacatcggagtcacaactgacgataacaaaggagaaaaaggaagaactccaggactgcaaaatcgcccctctgatggtcgcatacatgctagaaagggagttagtccgcaagacgaggttcctcccagtggctggtggaacaagcagtgtctatattgaggtgctgcatttaacccaggggacatgctgggagcagatgtacactccaggaggagaagtgagaaatgatgatgtagaccagagtttgattatcgctgccaggaatatagtaagaagagcaacagtatcagcagacccactagcatccctactggagatgtgccacagcacacaaattgggggaattaggatggtcgacatccttcggcaaaatccaacagaggaacaagccgtggacatatgcaaggcagcaatgggcttgaggattagctcatctttcagctttggtggcttcacttttaaaagaacaagtggatcatcagtcaaaagagaagaagaagtgcttacgggcaaccttcaaacattgaaaataagagtacatgaggggtatgaagagttcacaatggttggaagaagagcaacggctattctcaggaaggcaaccagaaggttgatccagctaatagtaagtgggagagacgagcagtcaattgcagaagcaataattgtggccatggtattctcacaagaagactgcatgatcaaggcagttcgaggtgatctgaattttgtcaatagggcgaaccagcggctgaatccaatgcatcaactcttgagacacttccaaaaggatgctaaagtgcttttccaaaactggggaattgaacccattgacaatgtaatggggatgatcgggatattgcccgacatgaccccaagcactgatgtgtcactgagggggataagagtcagtaaaatgggagtagatgaatactccagtacagagagggtggtggtaagcatcgaccgatttttacgagttagggaccaacgagggaacgtactattgtcacctgaagaagtcagcgagacacaaggaacagagaaattgacaatcacttattcgtcgtcaatgatgtgggagatcaatggacctgagtcggtgttggtcaacacttatcagtggatcatcagaaactgggaaaatgtgaaaattcaatggtcacaggatcccacaatgttatataataagatggaattcgagccattccagtctctggtgcctaaagcagccagaggtcaatacagtggattcgtgaggacactattccagcagatgcgagatgtgctcggaacatttgacaccgttcaaataataaaactcctcccctttgctgctgccccaccagaacaaagtagaatgcaattctcatccctgactgtaaatgtgagaggatcaggaatgagaatactggtaagaggcaattccccagtgttcaattacaacaaggccaccaagaggctcacagttctcgggaaagatgcaggtgcattgaccgaagacccagatgaaggcacagctggagtagagtctgctgttttacgaggattcctcattttgggcaaagaagacaagaggtatggaccagcattgagcatcagtgagctgagcaatcttgcaaagggagagaaggctaacgtgttaattgggcaaggagacgtggtgttggtaatgaaacggaaacgggactctagcatacttaccgacagccagacagcgaccaaaaggattcggatggccatcaaa
EPI2264144 atggagagaataagagaactaagagatctaatgtcacagtctcgcactcgcgagatactcaccaaaactactgtggaccacatggccataatcaaaaaatacacatcgggaaggcaagagaagaaccccgcgctcaggatgaaatggatgatggcaatgaaatatccaatcacagcagacaagagaataatggaaatgattcctgaaagaaatgaacaaggacaaaccctttggagcaaaacgaacgatgccgggtctgaccgagtgatggtatcacctctggccgtgacatggtggaataggaacggaccaacaacaagtacggtccactacccaaaggtatacaaaacgtatttcgaaaaagttgaaagattgaaacatgggacctttggtcctgttcacttcagaaatcaagttaagataagacggagagtcgacacaaacccaggccatgcagacctcagtgccaaagaggctcaggatgtaatcatggaagttgtcttcccaaatgaagtgggagcgagaatactaacatcggagtcacaactgacgataacaaaggagaagaaggaagaactccaggactgcaaaattgcacctttgatggtcgcatacatgctagaaagagagttagtccgcaagacgaggttcctcccagtggctggtggaacaagcagtgtctatattgaggtgctgcatttaacccaggggacatgctgggagcagatgtacactccaggaggagaagtgagaaatgatgatgtagaccagagtttgattatcgccgccaggaacatagtaagaagagcaacagtatcagcagatccactagcatctctattggagatgtgccacagcacacagattgggggaataaggatggtcgacattcttcgacaaaatccaacagaggaacaagccgtggatatatgcaaggcagcaatgggcttgaggattagctcatctttcagctttggtggattcactttcaaaagaacaagtggatcatcagtcaaaagagaagaagaagtgcttacgggcaaccttcaaacactgaaaataagagtacatgaggggtatgaagagttcacgatggttggaagaagagcaacggctattctcaggaaggcaaccagaaggttgatccagctaatagtaagtggaagagacgagcagtcaattgctgaagcaataattgtggccatggtattctcacaggaagactgcatgatcaaggcagttcgaggtgatctgaattttgtcaatagggtgaaccagcggctgaatccaatgcatcaactcttgagacacttccaaaaggatgctaaagtgcttttccaaaactggggaattgaatccattgacaacgtgatggggatgattgggatattgcccgacatgaccccaagcactgagatgtccctgaggggaataagagtcagcaagatgggagtagatgaatactccagtacagagagggtagtggtgagcatcgaccgatttttaagagtccgggaccaacgagggaacgtactattgtcaccagaagaagtcagcgagacacaaggaacagagaaattgacaatcacttattcatcatcaatgatgtgggagattaatggacccgaatcggtgttggtcaacacttatcagtggatcatcaggaactgggaaactgtgaaaattcaatggtcacaggatcccacaatgttatataataagatggaattcgagccattccagtctctgatacctaaagcagccagaggtcaatacagtggattcgtgaggacactattccagcagatgcgagatgtgctcggaacatttgacactgtccaaataataaaactcctcccctttgctgctgccccaccagaacaaagtagaatgcaattctcctccctgactgtaaatgtgagaggatcaggaatgagaatactggttagaggcaattccccagtgttcaattacaacaaggccaccaagaggctcacagttctcgggaaagatgcaggtgcattgaccgaagatccagatgaaggcacagctggagtagagtctgctgttctaagaggattcctcattttgggcaaagaagacaagagatatggcccagcattgagcatcaatgagctgagcaatcttgcaaagggagagaaggctaatgtgctaattgggcaaggagacgtggtgttggtaatgaaacggaaacgggactctagcatacttactgacagccagacagcgaccaaaaggattcggatggccatcaaa
EPI2264168 atggagagaataagagaactaagagatctaatgtcgcagtctcgcactcgcgagatactcaccaaaactactgtggaccacatggccataatcaaaaaatacacatcgggaaggcaagagaagaaccccgcgctcaggatgaaatggatgatggcaatgaaatatccaatcacagcagacaagagaataatggaaatgattcctgaaagaaatgaacaaggacaaaccctttggagcaaaacgaacgatgccgggtctgaccgagtgatggtatcacctctggccgtgacatggtggaataggaacggaccaacaacaagtacggtccactacccaaaggtatacaaaacgtatttcgaaaaagttgaaagattgaaacatgggacctttggtcctgttcacttcagaaatcaagttaagataagacggagagtcgacataaacccaggccatgctgacctcagtgccaaagaggcgcaggatgtaatcatggaagttgtcttcccaaatgaagtgggagcgagaatactaacatcggagtcacaactgacgataacaaaggagaagaaggaagaactccaggactgcaaaattgcacctttgatggtcgcatacatgctagaaagagagttagtccgcaagacgaggttcctcccagtggctggtggaacaagcagtgtctatattgaggtgctgcatttaacccaggggacatgctgggagcagatgtacactccaggaggagaagtgagaaatgatgatgtagaccagagtttgattatcgccgccaggaacatagtaagaagagcaacagtgtcagcagatccactagcatctctattggagatgtgccacagcacacagattgggggaataaggatggtcgacattcttcgacaaaatccaacagaggaacaagccgtggacatatgcaaggcagcaatgggcttgaggattagctcatctttcagctttggtggattcactttcaaaagaacaagtggatcatcagtcaaaagagaagaagaagtgcttacgggcaaccttcaaacactgaaaataagagtacatgaggggtatgaagagttcacgatggttggaagaagagcaacggctattatcaggaaggcaaccagaaggttgatccagctaatagtaagtggaagagacgagcagtcaattgctgaagcaataattgtggccatggtattctcacaggaagactgcatgatcaaggcagttcgaggtgatctgaattttgtcaatagggcgaaccagcggctgaatccaatgcatcaactcttgagacacttccaaaaggatgctaaagtgcttttccaaaactggggaatcgaatccattgacaacgtgatggggatgattgggatattgcccgacatgaccccaagcactgagatgtcactgaggggaataagagtcagcaagatgggagtagatgaatactccagtacagagagggtggtggtgagcatcgaccgatttttaagagtccgggaccaacgagggaacgtactattatcaccagaagaagtcagcgagacacaaggaacagagaaattgacaatcacttattcatcatcaatgatgtgggagattaatggacccgaatcggtattggtcaacacttatcagtggatcatcaggaactgggaaactgtgaaaattcaatggtcacaggatcccacaatgttatataataaaatggaattcgagccattccagtctctgatacctaaagcagccagaggtcaatacagtggattcgtgaggacactattccagcagatgcgagatgtgctcggaacatttgacactgtccaaataataaaactcctcccctttgctgctgccccaccaaaacaaagtagaatgcaattctcctccctgactgtaaatgtgagaggatcaggaatgagaatactggttagaggcaattccccagtgttcaattacaacaaggccaccaagaggctcacagttctcgggaaagatgcaggtgcattgaccgaagatccagatgaaggagcagctggagtagagtctgctgttctaagaggattcctcattttgggcaaagaagacaagagatatggcccagcattgagcatcaatgagctgagcaatcttgcaaagggagagaaggctaatgtgctaattgggcaaggagacatggtgttggtaatgaaacggaaacgggactctagcatacttactgacagccagacagcgaccaaaaggattcggatggccatcaaa
EPI2264176 atggagagaataaaagaactaagagatctaatgtcacagtctcgcactcgcgagatactcaccaaaaccactgtggaccacatggccataatcaaaaaatacacatcggggaggcaagagaagaaccccgcactcaggatgaaatggatgatggcaatgaaatatccaatcacagcagacaagagaataatggaaatgattcctgaaagaaatgaacaaggacaaaccctctggagcaaaacgaacgatgctgggtcagaccgagtgatggtatcacctctggctgtgacatggtggaataggaatggaccaacaacaagtacggtccactacccaaaggtatacaaaacttatttcgaaaaagttgaaaggttgaaacacgggacctttggccctgtccatttcagaaatcaagttaagataagacggagggtcgacataaacccaggtcatgcagacctcagtgccaaagaggcgcaggatgtaatcatggaagttgtcttcccaaatgaagtgggagcgagaatactaacatcggagtcacaactgacgataacaaaggagaagaaggaagaactccaggactgcaaaatcgcccctctgatggtcgcatacatgttagaaagagagttagtccgcaagacgaggttcctcccagtggctggtggaacaagcagtgtctatattgaggtgctgcatttaacccaagggacatgctgggagcagatgtacactccaggaggagaagtgagaaatgatgatgtagaccaaagtttgattatcgctgccaggaacatagtaagaagagcaacagtatcagcagacccactagcatctctactggagatgtgccacagcacacagattgggggaattaggatggtcgacatccttcggcaaaatccaacagaggaacaagccgtggacatatgcaaggcagcaatgggcttgaggattagctcatctttcagttttggtggattcacttttaaaagaacaagtggatcatcagtcaaaagagaagaagaagtgcttacgggcaacctccaaacattgaaaataagagtacatgaggggtatgaagagttcacaatggttggaagaagagcaacggctattctcaggaaggcaaccagaaggttgatccagctaatagtaagtgggagagacgagcagtcaattgctgaagcaataattgttgccatggtattctcacaagaagactgcatgatcaaggcagttcgaggtgatctgaattttgtcaatagggcaaaccagcggctgaatccaatgcatcaactcttgagacacttccaaaaggatgctaaagtgcttttccaaaactggggaattgaaaccattgacaatgtgatggggatgatcgggatattgcccgatatgaccccaagcactgaggtgtcactgagggggataagagtcagtaaaatgggagtagatgagtactccagcacagagagggtggtggtgagcatcgaccgatttttaagagttagggaccaacgagggaacgtactattgtcacctgaagaagtcagcgagacacaaggaacagagaaattgacaatcacttattcgtcatcaatgatgtgggagatcaatggacctgagtcggtgttggtcaacacttatcagtggatcatcagaaactgggaaactgtgaaaattcaatggtcacaggatcccacaatgttatataataagatggaattcgagccattccagtctctggtacctaaagcagccagaggtcaatacagtggattcgtgaggacactattccagcagatgcgagatgtgctcggaacatttgacaccgttcaaataataaaactcctcccctttgctgctgccccaccagaacaaagtagaatgcaattctcctccctgactgtaaatgtgagaggatcaggaatgagaatactggtaagaggcaattccccagtgttcaattacaacaaggccaacaagaggctcacagttctcgggaaagatgcaggtgcattgaccgaagatccagatgaaggcacagccggagtagagtctgctgttttacgaggattcctcattttgggcaaagaagacaagagatatggcccagcattgagcatcaatgagctgagcaatcttgcaaagggagagaaggctaatgtgttaattgggcaaggagacgtggtgttggtaatgaaacggaaacgggactctagcatacttactgacagccagacagcgaccaaaaggattcggatggccatcaaa
EPI2264184 atggagagaataaaagaactaagagatctaatgtcacagtctcgcactcgcgagatactgaccaaaaccactgttgaccacatggccataatcaaaaagtacacatcgggaaggcaagagaagaaccccgcactcagaatgaaatggatgatggcaatgaaatatccaattacagcagataagcgaataatggaaatgatccctgagaggaatgaacaagggcaaactctctggagcaaaacaaacgatgccggatcagaccgagtgatggtatcacccctggctgtgacatggtggaacaggaacggaccaacaacaagtacagttcactacccaaaggtatataaaacttatttcgaaaaagttgaaaggttgaaacacgggacctttggccctgtgcacttcagaaaccaagttaagataagacggagggtcgatataaacccgggccatgctgacctcagtgccaaagaggcgcaggatgtaatcatggaagtcgtcttcccaaatgaagtgggagcaaggatattgacgtcggagtcacaactgacgataacaaaggagaaaaaggaagaactccaggactgcaaaatcgctcctctgatggttgcatacatgctagaaagagagttggttcgcaagacgaggtttctcccagttgctggtgggacaagcagtgtctacattgaggtgctgcatttgacccaggggacatgctgggagcagatgtacactccgggaggagaagtgaggaacgatgatgtagaccaaagcttgatcattgctgccaggaatatagtaagaagagcaacagtatcagcagatccattagcatctctattggagatgtgtcacagcacacaaattgggggaataaggatggtagacatccttcggcaaaatccaacagaggaacaagccgtggatatatgcaaggcagcaatgggcttgaggattagctcatctttcagctttggtggattcacttttaaaagaacaagtggatcgtcagtcaaaaaagaagaagaagtgctaacaggcaaccttcaaacattgaaaataagagtacatgaggggtatgaagagttcacaatggttgggagaagagcaacggccattctcaggaaagcaaccagaaggctgatccagctaattgtaagtgggagagacgagcagtcaattgctgaagcaataattgtggccatggtattctcacaagaggactgcatgattaaagcagttagaggtgacctgaattttgtcaatagggcgaaccagcgactaaacccaatgcatcaactcttgaggcatttccaaaaggatgcaaaggtgcttttccaaaattggggaattgaacccattgacaatgtgatgggaatgatcggggtaatgcccgacatgaccccaagtactgagatgtcgctgaggggaataagagtcagtaagatgggagtagatgaatactcaagtacagagcgagtagtagtaagcatcgaccggtttttaagagttcgagaccaacgggggaacgtactattatcacccgaagaggtcagtgagacacaaggaacggagaaactgacaatcacttattcgtcatcaatgatgtgggagatcaatggtcctgagtcggtgttggtcaatacttatcagtggataattagaaactgggaaactgtaaaaattcaatggtcacaggatcccacaatgttgtataataagatggaattcgagccattccagtctctagtccctaaggcagccagaggtcaatacagtgggtttgtgagaacactattccagcaaatgcgagatgtgcttggaacatttgacactgttcagatagtaaaactcctcccctttgctgccgccccaccggaacaaagtaggatgcagttctcctccctgactgtgaatgtaagaggatcaggaatgaggatactggtaagaggcaattcaccagtgttcaattacaacaaggccaccaagaggctcacagttctcgggaaagatgcaggtgcattgaccgaagatccagatgaaggcacagctggagtggagtctgctgttttaagaggattcctcattttgggcaaagaagacaagagatatggcccagcattgagcatcaatgagctgagcaatcttgcaaagggagagaaggctaatgtgctaattgggcaaggagacgtagtgttggtgatgaaacggaaacgggactctagcatacttactgacagccagacagcgaccaaaagaattcggatggccatcaaa
EPI2264248 atggagagaataaaagaactaagagatctaatgtcacagtctcgcactcgcgagatactcaccaaaaccactgtggaccacatggctataatcaaaaaatacacatcaggaaggcaagagaagaaccccgcactcaggatgaaatggatgatggcaatgaaatatccaatcacagcagacaagagaataatggaaatgattcctgaaagaaatgaacaaggacaaaccctctggagcaaaacgaacgatgctgggtcagatcgagtgatggtatcacctctggctgtgacatggtggaataggaatgggccaacaacaagtacggtccactacccaaaggtatacaaaacttatttcgaaaaagttgaaaggttgaaacacgggacctttggccctgtccacttcagaaatcaagttaagataagacggagggtcgacataaacccaggccatgcagacctcagtgccaaagaggcgcaggatgtcatcatggaagttgtcttcccaaatgaagtgggagcgagaatactaacatcggagtcacaactgacgataacaaaggagaaaaaggaagaactccaggactgcaaaatcgcccctctgatggtcgcatacatgctagaaagggagttagtccgcaagacgaggttcctcccagtggctggtggaacaagcagtgtctatattgaggtgctgcatttaacccaggggacatgctgggagcagatgtacactccaggaggagaagtgagaaatgatgatgtagaccagagtttgattatcgctgccaggaatatagtaagaagagcaacagtatcagcagacccactagcatccctactggagatgtgccacagcacacaaattgggggaattaggatggtcgacatccttcggcaaaatccaacagaggaacaagccgtggacatatgcaaggcagcaatgggcttgaggattagctcatctttcagctttggtggcttcacttttaaaagaacaagtggatcatcagtcaaaagagaagaagaagtgcttacgggcaaccttcaaacattgaaaataagagtacatgaggggtatgaagagttcacaatggttggaagaagagcaacggctattctcaggaaggcaaccagaaggttgatccagctaatagtaagtgggagagacgagcagtcaattgcagaagcaataattgtggccatggtattctcacaagaagactgcatgatcaaggcagttcgaggtgatctgaattttgtcaatagggcgaaccagcggctgaatccaatgcatcaactcttgagacacttccaaaaggatgctaaagtgcttttccaaaactggggaattgaacccattgacaatgtaatggggatgatcgggatattgcccgacatgaccccaagcactgatgtgtcactgagggggataagagtcagtaaaatgggggtagatgaatactccagtacagagagggtggtggtaagcatcgaccgatttttacgagttagggaccaacgagggaacgtactattgtcacctgaagaagtcagcgagacacaaggaacagagaaattgacaatcacttattcgtcgtcaatgatgtgggagatcaatggacctgagtcggtgttggtcaacacttatcagtggatcatcagaaactgggaaaatgtgaaaattcaatggtcacaggatcccacaatgttatataataagatggaattcgagccattccagtctctggtgcctaaagcagccagaggtcaatacagtggattcgtgaggacactattccagcagatgcgagatgtgctcggaacatttgacaccgttcaaataataaaactcctcccctttgctgctgccccaccagaacaaagtagaatgcaattctcatccctgactgtaaatgtgagaggatcaggaatgagaatactggtaagaggcaattccccagtgttcaattacaacaaggccaccaagaggctcacagttctcgggaaagatgcaggtgcattgaccgaagatccagatgaaggcacagctggagtagagtctgctgttttacgaggattcctcattttgggcaaagaagacaagaggtatggaccagcattgagcatcagtgagctgagcaatcttgcaaagggagagaaggctaacgtgttaattgggcaaggagacgtggtgttggtaatgaaacggaaacgggactctagcatacttaccgacagccagacagcgaccaaaaggattcggatggccatcaaa
EPI2274963 atggagagaataaaagaactaagagatctaatgtcacagtctcgcactcgcgagatactgaccaaaaccactgttgaccacatggccataatcaaaaagtacacatcgggaaggcaagagaagaaccccgcactcagaatgaaatggatgatggcaatgaaatatccaattacagcagataagcgaataatggaaatgatccctgagaggaatgaacaagggcaaactctctggagcaaaacaaacgatgccggatcagaccgagtgatggtatcacccctggctgtgacatggtggaacaggaacggaccaacaacaagtacagttcactacccaaaggtatataaaacttatttcgaaaaagttgaaaggttgaaacacgggacctttggccctgtgcacttcagaaaccaagttaagataagacggagggtcgatataaacccgggccatgctgacctcagtgccaaagaggcgcaggatgtaatcatggaagtcgtcttcccaaatgaaatgggagcaaggatattgacgtcggagtcacaactgacgataacaaaggagaaaaaggaagaactccaggactgcaaaatcgctcctctgatggttgcatacatgctagaaagagagttggttcgcaagacgaggtttctcccagttgctggtgggacaagcagtgtctacattgaggtgctgcatttgactcaggggacatgctgggagcagatgtacactccgggaggagaagtgaggaacgatgatgtagaccaaagcttgatcattgctgccaggaatatagtaagaagagcaacagtatcagcagatccattagcatctctattggagatgtgtcacagcacacaaattgggggaataaggatggtagacatccttcggcaaaatccaacagaggaacaagccgtggatatatgcaaggcagcaatgggcttgaggattagctcatctttcagctttggtggattcacttttaaaagaacaagtggatcgtcagtcaaaaaagaagaagaagtgctaacaggcaaccttcaaacattgaaaataagagtacatgaggggtatgaagagttcacaatggttgggagaagagcaacggccattctcaggaaagcaaccagaaggctgatccagctaatagtaagtgggagagacgagcagtcaattgctgaagcaataattgtggccatggtattctcacaagaggactgcatgattaaagcagttagaggtgacctgaattttgtcaatagggcgaaccagcgactaaacccaatgcatcaactcttgagacatttccaaaaggatgcaaaggtgcttttccaaaattggggaattgaacccattgacaatgtgatgggaatgatcggggtaatgcccgacatgaccccaagtactgagatgtcgctgaggggaataagagtcagtaagatgggagtagatgaatactcaagtacagagcgagtagtagtaagcatcgaccggtttttaagagttcgagaccaacgggggaacgtactattatcacccgaagaggtcagtgagacacaaggaacggagaaactgacaatcacttattcgtcatcaatgatgtgggagatcaatggtcctgagtcggtgttggtcaatacttatcagtggataattagaaactgggaaactgtaaaaattcaatggtcacaggatcccacaatgttgtataataagatggaattcgagccattccagtctctagtccctaaggcagccagaggtcaatacagtgggtttgtgagaacactattccagcaaatgcgagatgtgcttggaacatttgacactgttcagataataaaactcctcccctttgctgccgccccaccggaacaaagtaggatgcagttctcctccctgactgtgaatgtaagaggatcaggaatgaggatactggtaagaggcaattcaccagtgttcaattacaacaaggccaccaagaggctcacagttctcgggaaagatgcaggtgcattgaccgaagacccagatgaaggcacagctggagtggagtctgctgttttaagaggattcctcattttgggcaaagaagacaagagatatggcccagcattgagcatcaatgagctgagcaatcttgcaaagggagagaaggctaatgtgctaattgggcaaggagacgtagtgttggtgatgaaacggaaacgggactctagcatacttactgacagccagacagcgaccaaaagaattcggatggccatcaaa
EPI2298210 atggagagaataagagaactaagagatctaatgtcacagtctcgcactcgcgagatactcaccaaaactactgtggaccacatggccataatcaaaaaatacacatcgggaaggcaagagaagaaccccgcgctcaggatgaaatggatgatggcaatgaaatatccaatcacagcagacaagagaataatggaaatgattcctgaaagaaatgaacaaggacaaaccctttggagcaaaacgaacgatgccgggtctgaccgagtgatggtatcacctctggccgtgacatggtggaataggaacggaccaacaacaagtacggtccactacccaaaggtatacaaaacgtatttcgaaaaagttgaaagattgaaacatgggacctttggtcctgttcacttcagaaatcaagttaagataagacggagagtcgacataaacccaggccatgcagacctcagtgccaaagaggcgcaggatgtaatcatggaagttgtcttcccaaatgaagtgggagcgagaatactaacatcggagtcacaactgacgataacaaaggagaagaaggaagaactccaagactgcaaaattgcacctttgatggtcgcatacatgctagaaagagagttagtccgcaagacgaggttcctcccagtggctggtggaacaagcagtgtctatattgaggtgctgcatttaacccaggggacatgctgggagcagatgtacactccaggaggagaagtgagaaatgatgatgtagaccagagtttgattatcgccgccaggaacatagtaagaagagcaacagtatcagcagatccattagcatctctattggagatgtgccacagcacacagattgggggaataaggatggtcgacattcttcgacaaaatccaacagaggaacaagccgtggatatatgcaaggcagcaatgggcttgaggattagctcatctttcagctttggtggattcactttcaaaagaacaagtggatcatcagtcaaaagagaagaagaagtgcttacgggcaaccttcaaacactgaaaataagagtacatgaggggtatgaagagttcacgatggttggaagaagagcaacggctattctcaggaaggcaaccagaaggttgatccagctaatagtaagtggaagagacgagcagtcaattgctgaagcaataattgtagccatggtattctcacaggaagactgcatgatcaaggcagttcgaggtgatctgaattttgtcaatagggcgaaccagcggctgaatccaatgcatcaactcttgagacacttccaaaaggatgctaaagtgcttttccaaaactggggaattgaatccattgacaacgtgatggggatgattgggatattgcccgacatgaccccaagcactgagatgtcactgaggggaataagagtcagcaagatgggagtagatgaatactccagtacagagagggtggtggtgagcatcgaccgatttttaagagtccgggaccaacgagggaatgtactattgtcaccagaagaagtcagcgagacacaaggaacagagaaattgacaatcacttattcatcatcaatgatgtgggagatcaatggacccgaatcggtgttggtcaacacttatcagtggatcatcaggaactgggaaactgtgaaaattcaatggtcacaggatcccacaatgttatataataagatggaattcgagccattccagtctctgatacctaaagcagccagaggtcaatacagtggattcgtgaggacactattccagcagatgcgagatgtgctcggaacatttgacactgtccaaataataaaactcctcccctttgctgctgccccaccagaacaaagtagaatgcaattctcctccctgactgtaaatgtgagaggatcaggaatgagaatactggttagaggcaattccccagtgttcaattacaacaaggccaccaagaggctcacagttctcgggaaagatgcaggtgcattgaccgaagatccagatgaaggcacatctggagtagagtctgctgttctaagaggattcctcattttgggcaaagaagacaagagatatggcccagcattgagcatcaatgagctgagcaatcttgcaaagggagagaaggctaatgtgctaattgggcaaggagacgtggtgttggtaatgaaacggaaacgggactctagcatacttactgacagccagacagcgaccaaaaggattcggatggccatcaaa
EPI2397289 atggagagaataaaagaactaagagatctaatgtcacagtctcgcactcgcgagatactgaccaaaaccactgttgaccacatggccataatcaaaaagtacacatcgggaaggcaagagaagaaccccgcactcagaatgaaatggatgatggcaatgaaatatccaattacagcagataagcgaataatggaaatgatccctgagaggaatgaacaagggcaaactctctggagcaaaacaaacgatgccggatcagaccgagtgatggtatcacccctggctgtgacatggtggaacaggaacggaccaacaacaagtacagttcactacccaaaggtatataaaacttatttcgaaaaagttgaaaggttgaaacacgggacctttggccctgtgcacttcagaaaccaagttaagataagacggagggtcgatataaacccgggccatgctgacctcagtgccaaagaggcgcaggatgtaatcatggaagtcgtcttcccaaatgaagtgggagcaaggatattgacgtcggagtcacaactgacgataacaaaggagaaaaaggaagaactccaggactgcaaaatcgctcctctgatggttgcatacatgctagaaagagagttggttcgcaagacgaggtttctcccagttgctggtgggacaagcagtgtctacattgaggtgctgcatttgacccaggggacatgctgggagcagatgtacactccgggaggagaagtgaggaacgatgatgtagaccaaagcttgatcattgctgccaggaatatagtaagaagagcaacagtatcagcagatccattagcatctctattggagatgtgtcacagcacacaaattgggggaataaggatggtagacatccttcggcaaaatccaacagaggaacaagccgtggatatatgcaaggcagcaatgggcttgaggattagctcatctttcagctttggtggattcacttttaaaagaacaagtggatcgtcagtcaaaaaagaagaagaagtgctaacaggcaaccttcaaacattgaaaataagagtacatgaggggtatgaagagttcacaatggttgggagaagagcaacggccattctcaggaaagcaaccagaaggctgatccagctaattgtaagtgggagagacgagcagtcaattgctgaagcaataattgtggccatggtattctcacaagaggactgcatgattaaagcagttagaggtgacctgaattttgtcaatagggcgaaccagcgactaaacccaatgcatcaactcttgaggcatttccaaaaggatgcaaaggtgcttttccaaaattggggaattgaacccattgacaatgtgatgggaatgatcggggtaatgcccgacatgaccccaagtactgagatgtcgctgaggggaataagagtcagtaagatgggagtagatgaatactcaagtacagagcgagtagtagtaagcatcgaccggtttttaagagttcgagaccaacgggggaacgtactattatcacccgaagaggtcagtgagactcaaggaacggagaaactgacaatcacttattcgtcatcaatgatgtgggagatcaatggtcctgagtcggtgttggtcaatacttatcagtggataattagaaactgggaaactgtaaaaattcaatggtcacaggatcccacaatgttgtataataagatggaattcgagccattccagtctctagtccctaaggcagccagaggtcaatacagtgggtttgtgagaacactattccagcaaatgcgagatgtgcttggaacatttgacactgttcagatagtaaaactcctcccctttgctgccgccccaccggaacaaagtaggatgcagttctcctccctgactgtgaatgtaagaggatcaggaatgaggatactggtaagaggcaattcaccagtgttcaattacaacaaggccaccaagaggctcacagttctcgggaaagatgcaggtgcattgaccgaagatccagatgaaggcacagctggagtggagtctgctgttttaagaggattcctcattttgggcaaagaagacaagagatatggcccagcattgagcatcaatgagctgagcaatcttgcaaagggagagaaggctaatgtgctaattgggcaaggagacgtagtgttggtgatgaaacggaaacgggactctagcatacttactgacagccagacagcgaccaaaaggattcggatggccatcaaa
EPI2427754 atggagagaataaaagaactaagagatctaatgtcacagtctcgcactcgcgagatactgaccaaaaccactgttgaccacatggccataatcaaaaagtacacatcgggaaggcaagagaagaaccccgcactcagaatgaaatggatgatggcaatgaaatatccaattacagcagataagcgaataatggaaatgatccctgagaggaatgaacaagggcaaactctctggagcaaaacaaacgatgccggatcagaccgagtgatggtatcacccttggctgtgacatggtggaacaggaacggaccaacaacaagtacagttcactacccaaaggtatataaaacttatttcgaaaaagttgaaaggttgaaacacgggacctttggccctgtgcacttcagaaaccaagttaagataagacggagggtcgatataaacccgggccatgctgacctcagtgccaaagaggcgcaggatgtaatcatggaagtcgtcttcccaaatgaagtgggagcaaggatattgacgtcggagtcacaactgacgataacaaaggagaaaaaggaagaactccaggactgcaaaatcgctcctctgatggttgcatacatgctagaaagagagttggttcgcaagacgaggtttctcccagttgctggtgggacaagcagtgtctacattgaggtgctgcatttgacccaggggacatgctgggagcagatgtacactccgggaggagaagtgaggaacgatgatgtagaccaaagcttgatcattgctgccaggaatatagtaagaagagcaacagtatcagcagatccattagcatctctattggagatgtgtcacagcacacaaattgggggaataaggatggtagacatccttcggcaaaatccaacagaggaacaagccgtggatatatgcaaggcagcaatgggcttgaggattagctcatctttcagctttggtggattcacttttaaaagaacaagtggatcgtcagtcaaaaaagaagaagaagtgctaacaggcaaccttcaaacattgaaaataagagtacatgaggggtatgaagaattcacaatggttgggagaagagcaacggccattctcaggaaagcaaccagaaggctgatccagctaattgtaagtgggggagacgagcagtcaattgctgaagcaataattgtggccatggtattctcacaagaggactgcatgattaaagcagttagaggtgacctgaattttgtcaatagggcgaaccagcgactaaacccaatgcatcaactcttgaggcatttccaaaaggatgcaaaggtgcttttccaaaattggggaattgaacccattgacaatgtgatgggaatgatcggggtaatgcccgacatgaccccaagtactgagatgtcgctgaggggaataagagtcagtaagatgggagtagatgaatactcaagtacagagcgagtagtagtaagcatcgaccggtttttaagagttcgagaccaacgggggaacgtactattatcacccgaagaggtcagtgagacacaaggaacggagaaactgacaatcacttattcgtcatcaatgatgtgggagatcaatggtcctgagtcggtgttggtcaatacttatcagtggataattagaaactgggaaactgtaaaaattcaatggtcacaggatcccacaatgttgtataacaagatggaattcgagccattccagtctctagtccctaaggcagccagaggtcaatacagtgggtttgtgagaacactattccagcaaatgcgagatgtgcttggaacatttgacactgttcagatagtaaaactcctcccctttgctgccgccccaccggaacaaagtaggatgcagttctcctccctgactgtgaatgtaagaggatcaggaatgaggatactggtaagaggcaattcaccagtgttcaattacaacaaggccaccaagaggctcacagttctcgggaaagatgcaggtgcattgaccgaagatccagatgaaggcacagctggagtggagtctgctgttttaagaggattcctcattttgggcaaagaagacaagagatatggcccagcattgagcatcaatgagctgagcaatcttgcaaagggagagaaggctaatgtgctaattgggcaaggagacgtagtgttggtgatgaaacggaaacgggactctagcatacttactgacagccagacagcgaccaaaaggattcggatggccatcaaa
EPI2427851 atggagagaataaaagaactgagagatctaatgtcacagtctcgcactcgcgagatactaaccaaaaccactgttgaccacatggccataatcaagaagtacacatcaggaagacaagaaaagaaccctgcactcagaatgaaatggatgatggcaatgaaatatccaatcacagcagacaagcgaataatggaaatgatccctgaaaggaatgaacaaggacaaaccctctggagcaagacaaatgatgccggatcagatcgagtgatggtatcacccctggctgtgacatggtggaataggagtggaccaacaacaagtacagttcactatccaaaggtatacaaaacttattttgaaaaagttgaaaggttgaaacacgggacctttggccctgtacacttcagaaaccaagttaagataagacggagggtcgacataaacccgggccatgctgacctcagcgccaaagaggcgcaggacgtaatcatggaagttgtctttccaaatgaagtgggagcgagaatactgacgtcggagtcacagttgacaataacaaaggaaaagaaagaagaactccaggactgcaaaatcgcccctctgatggttgcatacatgctagaaagagagctggtccgcaagacaaggttcctcccagtggctggtggaacaagcagtgtctacattgaggtgctgcatttgacccagggaacatgctgggagcagatgtatactccaggaggagaagtgagaaacgatgatgtagaccagagcttaatcattgctgcccggaatatagtaagaagagcaacagtgtcagcagacccattagcatctctattggagatgtgccacagcacacaaattggaggaataaggatggtagacattcttcggcaaaatccaacggaggaacaagccgtggacatatgcaaggcagcaatgggcttgaggattagctcatcgttcagctttggtggattcacttttaaaagaacaagtggatcgtcaatcaaaagggaagaagaggtgcttacgggcaaccttcaaacattgaaaataagagtacatgaggggtatgaagagttcactatggttggaagaagagcaacggccatcctcaggaaagcaaccagaaggctgatccagctaatagtaagtggaagggacgaacagtcaattgctgaagcaataatcgtggccatggtattctcacaagaggactgcatgataaaggcagttcgaggtgatctgaactttgtcaatagagcgaatcagcggctgaatccaatgcatcagctcttgagacacttccaaaaggatgcaaaagtgcttttccaaaattggggaattgagcccattgacaatgtgatgggaatgatcgggatattgcctgacatgactccaagtactgagatgtcactgaggggaataagagtcagtaagatgggagtagatgaatactccagtacagagcgggtagtagtaagcatcgatcgatttttaagagttcgagaccaacgggggagcgtactactgtcacccgaagaagtcagcgagacacaaggaacagagaaattgacaatcacttattcgtcatcaatgatgtgggagatcaatggtcctgagtcggtgttggtcaatacttatcagtggataatcagaaactgggaaacagtaaaaattcaatggtcacaagatcccacaatgttgtataataagatggagttcgagccattccagtctctggtccctaaggcagccaggggtcaatacagtgggttcgtgaggacactatttcagcaaatgcgagatgtgcttggaacatttgacactgttcagataataaaacttctcccctttgctgctgccccaccggaacaaagtaggatgcaattctcctctctgactgtgaatgtgagaggatcaggaatgagaatactggtaagaggcaattctccagtgttcaattacaacaaggccaccaagaggctcacaattctcgggaaagatgcaggtgcattgaccgaagacccagatgaaggcacagctggagtggagtctgctgttttaagaggattcctcattttgggcaaagaagacaagagatatggcccagcactgagcatcaatgagctgagcaatttggcaaagggagagaaggctaatgtgctaattgggcaaggagacgtggtgttggtgatgaaacggaaacgggactctagcatacttactgacagccagacagcgaccaaaagaattcggatggccatcaaa
EPI2427884 atggagagaataaaagaactgagagatctaatgtcacagtctcgcactcgcgagatactaaccaaaaccactgttgaccacatggccataatcaagaagtacacatcaggaagacaagaaaagaaccctgcactcagaatgaaatggatgatggcaatgaaatatccaatcacagcagacaagcgaataatggaaatgatccctgaaaggaatgaacaaggacaaaccctctggagcaagacaaatgatgccggatcagatcgagtgatggtatcacccctggctgtgacatggtggaataggagtggaccaacaacaagtacagttcactatccaaaggtatacaaaacttattttgaaaaagttgaaaggttgaaacacgggacctttggccctgtacacttcagaaaccaagttaagataagacggagggtcgacataaacccgggccatgctgacctcagcgccaaagaggcgcaggacgtaatcatggaagttgtctttccaaatgaagtgggagcgagaatactgacgtcggagtcacagttgacaataacaaaggaaaagaaagaagaactccaggactgcaaaatcgcccctctgatggttgcatacatgctagaaagagagctggtccgcaagacaaggttcctcccagtggctggtggaacaagcagtgtctacattgaggtgctgcatttgacccagggaacatgctgggagcagatgtatactccaggaggagaagtgagaaacgatgatgtagaccagagcttaatcattgctgcccggaatatagtaagaagagcaacagtgtcagcagacccattagcatctctattggagatgtgccacagcacacaaattggaggaataaggatggtagacattcttcggcaaaatccaacggaggaacaagccgtggacatatgcaaggcagcaatgggcttgaggattagctcatcgttcagctttggtggattcacttttaaaagaacaagtggatcgtcaatcaaaagggaagaagaggtgcttacgggcaaccttcaaacattgaaaataagagtacatgaggggtatgaagagttcactatggttggaagaagagcaacggccatcctcaggaaagcaaccagaaggctgatccagctaatagtaagtggaagggacgaacagtcaattgctgaagcaataatcgtggccatggtattctcacaagaggactgcatgataaaggcagttcgaggtgatctgaactttgtcaatagagcgaatcagcggctgaatccaatgcatcagctcttgagacacttccaaaaggatgcaaaagtgcttttccaaaattggggaattgagcccattgacaatgtgatgggaatgatcgggatattgcctgacatgactccaagtactgagatgtcactgaggggaataagagtcagtaagatgggagtagatgaatactccagtacagagcgggtagtagtaagcatcgatcgatttttaagagttcgagaccaacgggggagcgtactactgtcacccgaagaagtcagcgagacacaaggaacagagaaattgacaatcacttattcgtcatcaatgatgtgggagatcaatggtcctgagtcggtgttggtcaatacttatcagtggataatcagaaactgggaaacagtaaaaattcaatggtcacaagatcccacaatgttgtataataagatggagttcgagccattccagtctctggtccctaaggcagccaggggtcaatacagtgggttcgtgaggacactatttcagcaaatgcgagatgtgcttggaacatttgacactgttcagataataaaacttctcccctttgctgctgccccaccggaacaaagtaggatgcaattctcctctctgactgtgaatgtgagaggatcaggaatgagaatactggtaagaggcaattctccagtgttcaattacaacaaggccaccaagaggctcacaattctcgggaaagatgcaggtgcattgaccgaagacccagatgaaggcacagctggagtggagtctgctgttttaagaggattcctcattttgggcaaagaagacaagagatatggcccagcactgagcatcaatgagctgagcaatttggcaaagggagagaaggctaat------------caaggagacgtggtgttg---------cggaaacgggactctagcatacttactgacagccagacagcgaccaaaagaattcggatggccatcaat
EPI2427892 atggagagaataaaagaactgagagatctaatgtcacagtctcgcactcgcgagatactaaccaaaaccactgttgaccacatggccataatcaagaagtacacatcaggaagacaagaaaagaaccctgcactcagaatgaaatggatgatggcaatgaaatatccaatcacagcagacaagcgaataatggaaatgatccctgaaaggaatgaacaaggacaaaccctctggagcaagacaaatgatgccggatcagatcgagtgatggtatcacccctggctgtgacatggtggaataggagtggaccaacaacaagtacagttcactatccaaaggtatacaaaacttattttgaaaaagttgaaaggttgaaacacgggacctttggccctgtacacttcagaaaccaagttaagataagacggagggtcgacataaacccgggccatgctgacctcagcgccaaagaggcgcaggacgtaatcatggaagttgtctttccaaatgaagtgggagcgagaatactgacgtcggagtcacagttgacaataacaaaggaaaagaaagaagaactccaggactgcaaaatcgcccctctgatggttgcatacatgctagaaagagagctggtccgcaagacaaggttcctcccagtggctggtggaacaagcagtgtctacattgaggtgctgcatttgacccagggaacatgctgggagcagatgtatactccaggaggagaagtgagaaacgatgatgtagaccagagcttaatcattgctgcccggaatatagtaagaagagcaacagtgtcagcagacccattagcatctctattggagatgtgccacagcacacaaattggaggaataaggatggtagacattcttcggcaaaatccaacggaggaacaagccgtggacatatgcaaggcagcaatgggcttgaggattagctcatcgttcagctttggtggattcacttttaaaagaacaagtggatcgtcaatcaaaagggaagaagaggtgcttacgggcaaccttcaaacattgaaaataagagtacatgaggggtatgaagagttcactatggttggaagaagagcaacggccatcctcaggaaagcaaccagaaggctgatccagctaatagtaagtggaagggacgaacagtcaattgctgaagcaataatcgtggccatggtattctcacaagaggactgcatgataaaggcagttcgaggtgatctgaactttgtcaatagagcgaatcagcggctgaatccaatgcatcagctcttgagacacttccaaaaggatgcaaaagtgcttttccaaaattggggaattgagcccattgacaatgtgatgggaatgatcgggatattgcctgacatgactccaagtactgagatgtcactgaggggaataagagtcagtaagatgggagtagatgaatactccagtacagagcgggtagtagtaagcatcgatcgatttttaagagttcgagaccaacgggggagcgtactactgtcacccgaagaagtcagcgagacacaaggaacagagaaattgacaatcacttattcgtcatcaatgatgtgggagatcaatggtcctgagtcggtgttggtcaatacttatcagtggataatcagaaactgggaaacagtaaaaattcaatggtcacaagatcccacaatgttgtataataagatggagttcgagccattccagtctctggtccctaaggcagccaggggtcaatacagtgggttcgtgaggacactatttcagcaaatgcgagatgtgcttggaacatttgacactgttcagataataaaacttctcccctttgctgctgccccaccggaacaaagtaggatgcaattctcctctctgactgtgaatgtgagaggatcaggaatgagaatactggtaagaggcaattctccagtgttcaattacaacaaggccaccaagaggctcacaattctcgggaaagatgcaggtgcattgaccgaagacccagatgaaggcacagctggagtggagtctgctgttttaagaggattcctcattttgggcaaagaagacaagagatatggcccagcactgagcatcaatgagctgagcaatttggcaaagggagagaaggctaat------------------gccgtggtgttg---------cggaaacgggactctagcatacttactgacagccagacagcgaccaaaagaattcggatggccatcaat
EPI2427918 atggagagaataaaagaactgagagatctaatgtcacagtctcgcactcgcgagatactaaccaaaaccactgttgaccacatggccataatcaagaagtacacatcaggaagacaagaaaagaaccctgcactcagaatgaaatggatgatggcaatgaaatatccaatcacagcagacaagcgaataatggaaatgatccctgaaaggaatgaacaaggacaaaccctctggagcaagacaaatgatgccggatcagatcgagtgatggtatcacccctggctgtgacatggtggaataggagtggaccaacaacaagtacagttcactatccaaaggtatacaaaacttattttgaaaaagttgaaaggttgaaacacgggacctttggccctgtacacttcagaaaccaagttaagataagacggagggtcgacataaacccgggccatgctgacctcagcgccaaagaggcgcaggacgtaatcatggaagttgtctttccaaatgaagtgggagcgagaatactgacgtcggagtcacagttgacaataacaaaggaaaagaaagaagaactccaggactgcaaaatcgcccctctgatggttgcatacatgctagaaagagagctggtccgcaagacaaggttcctcccagtggctggtggaacaagcagtgtctacattgaggtgctgcatttgacccagggaacatgctgggagcagatgtatactccaggaggagaagtgagaaacgatgatgtagaccagagcttaatcattgctgcccggaatatagtaagaagagcaacagtgtcagcagacccattagcatctctattggagatgtgccacagcacacaaattggaggaataaggatggtagacattcttcggcaaaatccaacggaggaacaagccgtggacatatgcaaggcagcaatgggcttgaggattagctcatcgttcagctttggtggattcacttttaaaagaacaagtggatcgtcaatcaaaagggaagaagaggtgcttacgggcaaccttcaaacattgaaaataagagtacatgaggggtatgaagagttcactatggttggaagaagagcaacggccatcctcaggaaagcaaccagaaggctgatccagctaatagtaagtggaagggacgaacagtcaattgctgaagcaataatcgtggccatggtattctcacaagaggactgcatgataaaggcagttcgaggtgatctgaactttgtcaatagagcgaatcagcggctgaatccaatgcatcagctcttgagacacttccaaaaggatgcaaaagtgcttttccaaaattggggaattgagcccattgacaatgtgatgggaatgatcgggatattgcctgacatgactccaagtactgagatgtcactgaggggaataagagtcagtaagatgggagtagatgaatactccagtacagagcgggtagtagtaagcatcgatcgatttttaagagttcgagaccaacgggggagcgtactactgtcacccgaagaagtcagcgagacacaaggaacagagaaattgacaatcacttattcgtcatcaatgatgtgggagatcaatggtcctgagtcggtgttggtcaatacttatcagtggataatcagaaactgggaaacagtaaaaattcaatggtcacaagatcccacaatgttgtataataagatggagttcgagccattccagtctctggtccctaaggcagccaggggtcaatacagtgggttcgtgaggacactatttcagcaaatgcgagatgtgcttggaacatttgacactgttcagataataaaacttctcccctttgctgctgccccaccggaacaaagtaggatgcaattctcctctctgactgtgaatgtgagaggatcaggaatgagaatactggtaagaggcaattctccagtgttcaattacaacaaggccaccaagaggctcacaattctcgggaaagatgcaggtgcattgaccgaagacccagatgaaggcacagctggagtggagtctgctgttttaagaggattcctcattttgggcaaagaagacaagagatatggcccagcactgagcatcaatgagctgagcaatttggcaaagggagagaaggctaatgtgctaattgggcaaggagacgtggtgttggtgatgaaacggaaacgggactctagcatacttactgacagccagacagcgaccaaaagaattcggatggccatcaaa
EPI2427952 atggagagaataaaagaactgagagatctaatgtcacagtctcgcactcgcgagatactaaccaaaaccactgttgaccacatggccataatcaagaagtacacatcaggaagacaagaaaagaaccctgcactcagaatgaaatggatgatggcaatgaaatatccaatcacagcagacaagcgaataatggaaatgatccctgaaaggaatgaacaaggacaaaccctctggagcaagacaaatgatgccggatcagatcgagtgatggtatcacccctggctgtgacatggtggaataggaatggaccaacaacaagtacagttcactatccaaaggtatacaaaacttattttgaaaaagttgaaaggttgaaacacgggacctttggccctgtacacttcagaaaccaagttaagataagacggagggtcgacataaacccgggccatgctgacctcagcgccaaagaggcgcaggacgtaatcatggaagttgtctttccaaatgaagtgggagcgagaatactgacgtcggagtcacagttggcaataacaaaggaaaagaaagaagaactccaggactgcaaaatagcccctctgatggttgcatacatgctagaaagagagctggtccgcaagacaaggttcctcccagtggctggtggaacaagcagtgtctacattgaggtgctgcatttgacccagggaacatgctgggagcagatgtatactccaggaggagaagtgagaaacgatgatgtagaccagagcttaatcattgctgcccggaatatagtaagaagggcaacagtgtcagcagacccattagcatctctattggagatgtgccacagcacacaaattggaggaataaggatggtagacattcttcggcaaaatccaacggaggaacaagccgtggacatatgcaaggcagcaatgggcttgaggattagctcatcgttcagctttggtggattcacttttaaaagaacaagtggatcgtcaatcaaaagggaagaagaggtgcttacgggcaaccttcaaacattgaaaataagagtacatgaggggtatgaagagttcactatggttggaagaagagcaacggccatcctcaggaaagcaaccagaaggctgatccagctaatagtaagtggaagggacgaacagtcaattgctgaagcaataatcgtggccatggtattctcacaagaggactgcatgataaaggcagttcgaggtgatctgaactttgtcaatagagcgaatcagcggctgaatccaatgcatcagctcttgagacacttccaaaaggatgcaaaagtgcttttccaaaattggggaattgagcccattgacaatgtgatgggaatgatcgggatattgcctgacatgactccaagtactgagatgtcactgaggggaataagagtcagtaagatgggagtagatgaatactccagtacagagcgggtagtagtaagcatcgatcgatttttaagagttcgagaccaacgggggagcgtactactgtcacccgaagaagtcagcgagacacaaggaacagagaaattgacaatcacttattcgtcatcaatgatgtgggagatcaatggtcctgagtcggtgttggtcaatacttatcagtggataatcagaaactgggaaacagtaaaaattcaatggtcacaagatcccacaatgttgtataataagatggagttcgagccattccagtctctggtccctaaggcagccaggggtcaatacagtgggttcgtgaggacactatttcagcaaatgcgagatgtgcttggaacatttgacactgttcagataataaaacttctcccctttgctgctgccccaccggaacaaagtaggatgcaattctcctctctgactgtgaatgtgagaggatcaggaatgagaatactggtaagaggcaattctccagtgttcaattacaacaaggccaccaagaggctcacaattctcgggaaagatgcaggtgcattgaccgaagatccagatgaaggcacagctggagtggagtctgctgttttaagaggattcctcattttgggcaaagaagacaagagatatggcccagcactgagcatcaatgagctgagcaatttggcaaagggagagaaggctaatgtgctaattgggcaaggagacgtggtgttggtgatgaaacggaaacgggactctagcatacttactgacagccagacagcgaccaaaagaattcggatggccatcaaa
EPI2427981 atggagagaataaaagaactgagagatctaatgtcacagtctcgcactcgcgagatactaaccaaaaccactgttgaccacatggccataatcaagaagtacacatcaggaagacaagaaaagaaccctgcactcagaatgaaatggatgatggcaatgaaatatccaatcacagcagacaagcgaataatggaaatgatccctgaaaggaatgaacaaggacaaaccctctggagcaagacaaatgatgccggatcagatcgagtgatggtatcacccctggctgtgacatggtggaataggagtggaccaacaacaagtacagttcactatccaaaggtatacaaaacttattttgaaaaagttgaaaggttgaaacacgggacctttggccctgtacacttcagaaaccaagttaagataagacggagggtcgacataaacccgggccatgctgacctcagcgccaaagaggcgcaggacgtaatcatggaagttgtctttccaaatgaagtgggagcgagaatactgacgtcggagtcacagttgacaataacaaaggaaaagaaagaagaactccaggactgcaaaatcgcccctctgatggttgcatacatgctagaaagagagctggtccgcaagacaaggttcctcccagtggctggtggaacaagcagtgtctacattgaggtgctgcatttgacccagggaacatgctgggagcagatgtatactccaggaggagaagtgagaaacgatgatgtagaccagagcttaatcattgctgcccggaatatagtaagaagagcaacagtgtcagcagacccattagcatctctattggagatgtgccacagcacacaaattggaggaataaggatggtagacattcttcggcaaaatccaacggaggaacaagccgtggacatatgcaaggcagcaatgggcttgaggattagctcatcgttcagctttggtggattcacttttaaaagaacaagtggatcgtcaatcaaaagggaagaagaggtgcttacgggcaaccttcaaacattgaaaataagagtacatgaggggtatgaagagttcactatggttggaagaagagcaacggccatcctcaggaaagcaaccagaaggctgatccagctaatagtaagtggaagggacgaacagtcaattgctgaagcaataatcgtggccatggtattctcacaagaggactgcatgataaaggcagttcgaggtgatctgaactttgtcaatagagcgaatcagcggctgaatccaatgcatcagctcttgagacacttccaaaaggatgcaaaagtgcttttccaaaattggggaattgagcccattgacaatgtgatgggaatgatcgggatgttgcctgacatgactccaagtactgagatgtcactgaggggaataagagtcagtaagatgggagtagatgaatactccagtacagagcgggtagtagtaagcatcgatcgatttttaagagttcgagaccaacgggggagcgtactactgtcacccgaagaagtcagcgagacacaaggaacagagaaattgacaatcacttattcgtcatcaatgatgtgggagatcaatggtcctgagtcggtgttggtcaatacttatcagtggataatcagaaactgggaaacagtaaaaattcaatggtcacaagatcccacaatgttgtataataagatggagttcgagccattccagtctctggtccctaaggcagccaggggtcaatacagtgggttcgtgaggacactatttcagcaaatgcgagatgtgcttggaacatttgacactgttcagataataaaacttctcccctttgctgctgccccaccggaacaaagtaggatgcaattctcctctctgactgtgaatgtgagaggatcaggaatgagaatactggtaagaggcaattctccagtgttcaattacaacaaggccaccaagaggctcacaattctcgggaaagatgcaggtgcattgaccgaagacccagatgaaggcacagctggagtggagtctgctgttttaagaggattcctcattttgggcaaagaagacaagagatatggcccagcactgagcatcaatgagctgagcaatttggcaaagggagagaaggctaatgtgctaattgggcaaggagacgtggtgttggtgatgaaacggaaacgggactctagcatacttactgacagccagacagcgaccaaaagaattcggatggccatcaaa
EPI2427995 atggagagaataaaagaactgagagatctaatgtcacagtctcgcactcgcgagatactaaccaaaaccactgttgaccacatggccataatcaagaagtacacatcaggaagacaagaaaagaaccctgcactcagaatgaaatggatgatggtaatgaaatatccaatcacagcagacaagcgaataatggaaatgatccctgaaaggaatgaacaaggacaaaccctctggagcaagacaaatgatgccggatcagatcgagtgatggtatcacccctggctgtgacatggtggaataggagtggaccaacaacaagtacagttcactatccaaaggtatacaaaacttattttgaaaaagttgaaaggttgaaacacgggacctttggccctgtacacttcagaaaccaagttaagataagacggagggtcgacataaacccgggccatgctgacctcagcgccaaagaggcgcaggacgtaatcatggaagttgtctttccaaatgaagtgggagcgagaatactgacgtcggagtcacagttgacaataacaaaggaaaagaaagaagaactccaggactgcaaaatcgcccctctgatggttgcatacatgctagaaagagagctggtccgcaagacaaggttcctcccagtggctggtggaacaagcagtgtctacattgaggtgctgcatttgacccagggaacatgctgggagcagatgtatactccaggaggagaagtgagaaacgatgatgtagaccagagcttaatcattgctgcccggaatatagtaagaagagcaacagtgtcagcagacccattagcatctctattggagatgtgccacagcacacaaattggaggaataaggatggtagacattcttcggcaaaatccaacggaggaacaagccgtggacatatgcaaggcagcaatgggcttgaggattagctcatcgttcagctttggtggattcacttttaaaagaacaagtggatcgtcaatcaaaagggaagaagaggtgcttacgggcaaccttcaaacattgaaaataagagtacatgaggggtatgaagagttcactatagttggaagaagagcaacggccatcctcaggaaagcaaccagaaggctgatccagctaatagtaagtggaagggacgaacagtcaattgctgaagcaataatcgtggccatggtattctcacaagaggactgcatgataaaggcagttcgaggtgatctgaactttgtcaatagagcgaatcagcggctgaatccaatgcatcagctcttgagacacttccaaaaggatgcaaaagtgcttttccaaaattggggaattgagcccattgacaatgtgatgggaatgatcgggatattgcctgacatgactccaagtactgagatgtcactgaggggaataagagtcagtaagatgggagtagatgaatactccagtacagagcgggtagtagtaagcatcgatcgatttttaagagttcgagaccaacgggggagcgtactactgtcacccgaagaagtcagcgagacacaaggaacagagaaattgacaatcacttattcgtcatcaatgatgtgggagatcaatggtcctgagtcggtgttggtcaatacttatcagtggataatcagaaactgggaaacagtaaaaattcaatggtcacaagatcccacaatgttgtataataagatggagttcgagccattccagtctctggtccctaaggcagccaggggtcaatacagtgggttcgtgaggacactatttcagcaaatgcgagatgtgcttggaacatttgacactgttcagataataaaacttctcccctttgctgctgccccaccggaacaaagtaggatgcaattctcctctctgactgtgaatgtgagaggatcaggaatgagaatactggtaagaggcaattctccagtgttcaattacaacaaggccaccaagaggctcacaattctcgggaaagatgcaggtgcattgaccgaagacccagatgaaggcacagctggagtggagtctgctgttttaagaggattcctcattttgggcaaagaagacaagagatatggcccagcactgagcatcaatgagctgagcaatttggcaaagggagagaaggctaatgtgctaattgggcaaggagacgtggtgttggtgatgaaacggaaacgggactctagcatacttactgacagccagacagcgaccaaaagaattcggatggccatcaaa
EPI2428003 atggagagaataaaagaactgagagatctaatgtcacagtctcgcactcgcgagatactaaccaaaaccactgttgaccacatggccataatcaagaagtacacatcaggaagacaagaaaagaaccctgcactcagaatgaaatggatgatggcaatgaaatatccaatcacagcagacaagcgaataatggaaatgatccctgaaaggaatgaacaaggacaaaccctctggagcaagacaaatgatgccggatcagatcgagtgatggtatcacccctggctgtgacatggtggaataggaatggaccaacaacaagtacagttcactatccaaaggtatacaaaacttattttgaaaaagttgaaaggttgaaacacgggacctttggccctgtacacttcagaaaccaagttaagataagacggagggtcgacataaacccgggccatgctgacctcagcgccaaagaggcgcaggacgtaatcatggaagttgtctttccaaatgaagtgggagcgagaatactgacgtcggagtcacagttgacaataacaaaggaaaagaaagaagaactccaggactgcaaaatcgcccctctgatggttgcatacatgctagaaagagagctggtccgcaagacaaggttcctcccagtggctggtggaacaagcagtgtctacattgaggtgctgcatttgacccagggaacatgctgggagcagatgtatactccaggaggagaagtgagaaacgatgatgtagaccagagcttaatcattgctgcccggaatatagtaagaagagcaacagtgtcagcagacccattagcatctctattggagatgtgccacagcacacaaattggaggaataaggatggtagacattcttcggcaaaatccaacggaggaacaagccgtggacatatgcaaggcagcaatgggcttgaggattagctcatcgttcagctttggtggattcacttttaaaagaacaagtggatcgtcaatcaaaagggaagaagaggtgcttacgggcaaccttcaaacattgaaaataagagtacatgaggggtatgaagagttcactatggttggaagaagagcaacggccatcctcaggaaagcaaccagaaggctgatccagctaatagtaagtggaagggacgaacagtcaattgctgaagcaataatcgtggccatggtattctcacaagaggactgcatgataaaggcagttcgaggtgatctgaactttgtcaatagagcgaatcagcggctgaatccaatgcatcagctcttgagacacttccaaaaggatgcaaaagtgcttttccaaaattggggaattgagcccattgacaatgtgatgggaatgatcgggatattgcctgacatgactccaagtactgagatgtcactgaggggaataagagtcagtaagatgggagtagatgaatactccagtacagagcgggtagtagtaagcatcgatcgatttttaagagttcgagaccaacgggggagcgtactactgtcacccgaggaagtcagcgagacacaaggaacagagaaattgacaatcacttattcgtcatcaatgatgtgggagatcaatggtcctgagtcggtgttggtcaatacttatcagtggataatcagaaactgggaaacagtaaaaattcaatggtcacaagatcccacaatgttgtataataagatggagttcgagccattccagtctctggtccctaaggcagccaggggtcaatacagtgggttcgtgaggacactatttcagcaaatgcgagatgtgcttggaacatttgacactgttcagataataaaacttctcccctttgctgctgccccaccggaacaaagtaggatgcaattctcctctctgactgtgaatgtgagaggatcaggaatgagaatactggtaagaggcaattctccagtgttcaattacaacaaggccaccaagaggctcacaattctcgggaaagatgcaggtgcattgaccgaagatccagatgaaggcacagctggagtggagtctgctgttttaagaggattcctcattttgggcaaagaagacaagagatatggcccagcactgagcatcaatgagctgagcaatttggcaaagggagagaaggctaatgtgctaattgggcaaggagacgtggtgttggtgatgaaacggaaacgggactctagcatacttactgacagccagacagcgaccaaaagaattcggatggccatcaaa
EPI2428011 atggagagaataaaagaactgagagatctaatgtcacagtctcgcactcgcgagatactaaccaaaaccactgttgaccacatggccataatcaagaagtacacatcaggaagacaagaaaagaaccctgcactcagaatgaaatggatgatggcaatgaaatatccaatcacagcagacaagcgaataatggaaatgatccctgaaaggaatgaacaaggacaaaccctctggagcaagacaaatgatgccggatcagatcgagtgatggtatcacccctggctgtgacatggtggaataggagtggaccaacaacaagtacagttcactatccaaaggtatacaaaacttattttgaaaaagttgaaaggttgaaacacgggacctttggccctgtacacttcagaaaccaagttaagataagacggagggtcgacataaacccgggccatgctgacctcagcgccaaagaggcgcaggacgtaatcatggaagttgtctttccaaatgaagtgggagcgagaatactgacgtcggagtcacagttgacaataacaaaggaaaagaaagaagaactccaggactgcaaaatcgcccctctgatggttgcatatatgctagaaagagagctggtccgcaagacaaggttcctcccagtggctggtggaacaagcagtgtctacattgaggtgctgcatttgacccagggaacatgctgggagcagatgtatactccaggaggagaagtgagaaacgatgatgtagaccagagcttaatcattgctgcccggaatatagtaagaagagcaacagtgtcagcagacccattagcatctctattggagatgtgccacagcacacaaattggaggaataaggatggtagacattcttcggcaaaatccaacggaggaacaagccgtggacatatgcaaggcagcaatgggcttgaggattagctcatcgttcagctttggtggattcacttttaaaagaacaagtggatcgtcaatcaaaagggaagaagaggtgcttacgggcaaccttcaaacattgaaaataagagtacatgaggggtatgaagagttcactatggttggaagaagagcaacggccatcctcaggaaagcaaccagaaggctgatccagctaatagtaagtggaagggacgaacagtcaattgctgaagcaataatcgtggccatggtattctcacaagaggactgcatgataaaggcagttcgaggtgatctgaactttgtcaatagagcgaatcagcggctgaatccaatgcatcagctcttgagacacttccaaaaggatgcaaaagtgcttttccaaaattggggaattgagcccattgacaatgtgatgggaatgatcgggatattgcctgacatgactccaagtactgagatgtcactgaggggaataagagtcagtaagatgggagtagatgaatactccagtacagagcgggtagtagtaagcatcgatcgatttttaagagttcgagaccaacgggggagcgtactactgtcacccgaagaagtcagcgagacacaaggaacagagaaattgacaatcacttattcgtcatcaatgatgtgggagatcaatggtcctgagtcggtgttggtcaatacttatcagtggataatcagaaactgggaaacagtaaaaattcaatggtcacaagatcccacaatgttgtataataagatggagttcgagccattccagtctctggtccctaaggcagccaggggtcaatacagtgggttcgtgaggacactatttcagcaaatgcgagatgtgcttggaacatttgacactgttcagataataaaacttctcccctttgctgctgccccaccggaacaaagtaggatgcaattctcctctctgactgtgaatgtgagaggatcaggaatgagaatactggtaagaggcaattctccagtgttcaattacaacaaggccaccaagaggctcacaattctcgggaaagatgcaggtgcattgaccgaagacccagatgaaggcacagctggagtggagtctgctgttttaagaggattcctcattttgggcaaagaagacaagagatatggcccagcactgagcatcaatgagctgagcaatttggcaaagggagagaaggctaatgtgctaattgggcaaggagacgtggtgttggtgatgaaacggaaacgggactctagcatacttactgacagccagacagcgaccaaaagaattcggatggccatcaaa
EPI2428027 atggagagaataaaagaactgagagatctaatgtcacagtctcgcactcgcgagatactaaccaaaaccactgttgaccacatggccataatcaagaagtacacatcaggaagacaagaaaagaaccctgcactcagaatgaaatggatgatggcaatgaaatatccaatcacagcagacaagcgaataatggaaatgatccctgaaaggaatgaacaaggacaaaccctctggagcaagacaaatgatgccggatcagatcgagtgatggtatcacccctggctgtgacatggtggaataggagtggaccaacaacaagtacagttcactatccaaaggtatacaaaacttattttgaaaaagttgaaaggttgaaacacgggacctttggccctgtacacttcagaaaccaagttaagataagacggagggtcgacataaacccgggccatgctgacctcagcgccaaagaggcgcaggacgtaatcatggaagttgtctttccaaatgaagtgggagcgagaatactgacgtcggagtcacagttgacaataacaaaggaaaagaaagaagaactccaggactgcaaaatcgcccctctgatggttgcatacatgctagaaagagagctggtccgcaagacaaggttcctcccagtggctggtggaacaagcagtgtatacattgaggtgctgcatttgacccagggaacatgctgggagcagatgtatactccaggaggagaagtgagaaacgatgatgtagaccagagcttaatcattgctgcccggaatatagtaagaagagcaacagtgtcagcagacccattagcatctctattggagatgtgccacagcacacaaattggaggaataaggatggtagacattcttcggcaaaatccaacggaggaacaagccgtggacatatgcaaggcagcaatgggcttgaggattagctcatcgttcagctttggtggattcacttttaaaagaacaagtggatcgtcaatcaaaagggaagaagaggtgcttacgggcaaccttcaaacattgaaaataagagtacatgaggggtatgaagagttcactatggttggaagaagagcaacggccatcctcaggaaagcaaccagaaggctgatccagctaatagtaagtggaagggacgaacagtcaattgctgaagcaataatcgtggccatggtattctcacaagaggactgcatgataaaggcagttcgaggtgatctgaactttgtcaatagagcgaatcagcggctgaatccaatgcatcagctcttgagacacttccaaaaggatgcaaaagtgcttttccaaaattggggaattgagcccattgacaatgtgatgggaatgatcgggatattgcctgacatgactccaagtactgagatgtcactgaggggaataagagtcagtaagatgggagtagatgaatactccagtacagagcgggtagtagtaagcatcgatcgatttttaagagttcgagaccaacgggggagcgtactactgtcacccgaagaagtcagcgagacacaaggaacagagaaattgacaatcacttattcgtcatcaatgatgtgggagatcaatggtcctgagtcggtgttggtcaatacttatcagtggataatcagaaactgggaaacagtaaaaattcaatggtcacaagatcccacaatgttgtataataagatggagttcgagccattccagtctctggtccctaaggcagccaggggtcaatacagtgggttcgtgaggacactatttcagcaaatgcgagatgtgcttggaacatttgacactgttcagataataaaacttctcccctttgctgctgccccaccggaacaaagtaggatgcaattctcctctctgactgtgaatgtgagaggatcaggaatgagaatactggtaagaggcaattctccagtgttcaattacaacaaggccaccaagaggctcacaattctcgggaaagatgcaggtgcattgaccgaagacccagatgaaggcacagctggagtggagtctgctgttttaagaggattcctcattttgggcaaagaagacaagagatatggcccagcactgagcatcaatgagctgagcaatttggcaaagggagagaaggctaatgtgctaattgggcaaggagacgtggtgttggtgatgaaacggaaacgggactctagcatacttactgacagccagacagcgaccaaaagaattcggatggccatcaaa
EPI2428063 atggagagaataaaagaactgagagatctaatgtcacagtctcgcactcgcgagatactaaccaaaaccactgttgaccacatggccataatcaagaagtacacatcaggaagacaagaaaagaaccctgcactcagaatgaaatggatgatggcaatgaaatatccaatcacagcagacaagcgaataatggaaatgatccctgaaaggaatgaacaaggacaaaccctctggagcaagacaaatgatgccggatcagatcgagtgatggtatcacccctggctgtgacatggtggaataggaatggaccaacaacaagtacagttcactatccaaaggtatacaaaacttattttgaaaaagttgaaaggttgaaacacgggacctttggccctgtacacttcagaaaccaagttaagataagacggagggtcgacataaacccgggccatgctgacctcagcgccaaagaggcgcaggacgtaatcatggaagttgtctttccaaatgaagtgggagcgagaatactgacgtcggagtcacagttgacaataacaaaggaaaagaaagaagaactccaggactgcaaaatcgcccctctgatggttgcatacatgctagaaagagagctggtccgcaagacaaggttcctcccagtggctggtggaacaagcagtgtctacattgaggtgctgcatttgacccagggaacatgctgggagcagatgtatactccaggaggagaagtgagaaacgatgatgtagaccagagcttaatcattgctgcccggaatattgtaagaagagcaacagtgtcagcagacccattagcatctctattggagatgtgccacagcacacaaattggaggaataaggatggtagacattcttcggcaaaatccaacggaggaacaagccgtggacatatgcaaggcagcaatgggcttgaggattagctcatcgttcagctttggtggattcacttttaaaagaacaagtggatcgtcaatcaaaagggaagaagaggtgcttacgggcaaccttcaaacattgaaaataagagtacatgaggggtatgaagagttcactatggttggaagaagagcaacggccatcctcaggaaagcaaccagaaggctgatccagctaatagtaagtggaagggacgaacagtcaattgctgaagcaataatcgtggccatggtattctcacaagaggactgcatgataaaggcagttcgaggtgatctgaactttgtcaatagagcgaatcagcggctgaatccaatgcatcagctcttgagacacttccaaaaggatgcaaaagtgcttttccaaaattggggaattgagcccattgacaatgtgatgggaatgatcgggatattgcctgacatgactccaagtactgagatgtcactgaggggaataagagtcagtaagatgggagtagatgaatactccagtacagagcgggtagtagtaagcatcgatcgatttttaagagttcgagaccaacgggggagcgtactactgtcacccgaagaagtcagcgagacacaaggaacagagaaattgacaatcacttattcgtcatcaatgatgtgggagatcaatggtcctgagtcggtgttggtcaatacttatcagtggataatcagaaactgggaaacagtaaaaattcaatggtcacaagatcccacaatgttgtataataagatggagttcgagccattccagtctctggtccctaaggcagccaggggtcaatacagtgggttcgtgaggacactatttcagcaaatgcgagatgtgcttggaacatttgacactgttcagataataaaacttctcccctttgctgctgccccaccggaacaaagtaggatgcaattctcctctctgactgtgaatgtgagaggatcaggaatgagaatactggtaagaggcaattctccagtgttcaattacaacaaggccaccaagaggctcacaattctcgggaaagatgcaggtgcattgaccgaagatccagatgaaggcacagctggagtggagtctgctgttttaagaggattcctcattttgggcaaagaagacaagagatatggcccagcactgagcatcaatgagctgagcaatttggcaaagggagagaaggctaatgtgctaattgggcaaggagacgtggtgttggtgatgaaacggaaacgggactctagcatacttactgacagccagacagcgaccaaaagaattcggatggccatcaaa
EPI2428148 atggagagaataaaagaactgagagatctaatgtcacagtctcgcactcgcgagatactaaccaaaaccactgttgaccacatggccataatcaagaagtacacatcaggaagacaagaaaagaaccctgcactcagaatgaaatggatgatggcaatgaaatatccaatcacagcagacaagcgaataatggaaatgatccctgaaaggaatgaacaaggacaaaccctctggagcaagacaaatgatgccggatcagatcgagtgatggtatcacccctggctgtgacatggtggaataggaatggaccaacaacaagtacagttcactatccaaaggtatacaaaacttattttgaaaaagttgaaaggttgaaacacgggacctttggccctgtacacttcagaaaccaagttaagataagacggagggtcgacataaacccgggccatgctgacctcagcgccaaagaggcgcaggacgtaatcatggaagttgtctttccaaatgaagtgggagcgagaatactgacgtcggagtcacagttgacaataacaaaggaaaagaaagaagaactccaggactgcaaaatcgcccctctgatggttgcatacatgctagaaagagagctggtccgcaagacaaggttcctcccagtggctggtggaacaagcagtgtctacattgaggtgctgcatttgacccagggaacatgctgggagcagatgtatactccaggaggagaagtgagaaacgatgatgtagaccagagcttaatcattgctgcccggaatatagtaagaagggcaacagtgtcagcagacccattagcatctctattggagatgtgccacagcacacaaattggaggaataaggatggtagacattcttcggcaaaatccaacggaggaacaagccgtggacatatgcaaggcagcaatgggcttgaggattagctcatcgttcagctttggtggattcacttttaaaagaacaagtggatcgtcaatcaaaagggaagaagaggtgcttacgggcaaccttcaaacattgaaaataagagtacatgaggggtatgaagagttcactatggttggaagaagagcaacggccatcctcaggaaagcaaccagaaggctgatccagctaatagtaagtggaagggacgaacagtcaattgctgaagcaataatcgtggccatggtattctcacaagaggactgcatgataaaggcagttcgaggtgatctgaactttgtcaatagagcgaatcagcggctgaatccaatgcatcagctcttgagacacttccaaaaggatgcaaaagtgcttttccaaaattggggaattgagcctattgacaatgtgatgggaatgatcgggatattgcctgacatgactccaagtactgagatgtcactgaggggaataagagtcagtaagatgggagtagatgaatactccagtacagagcgggtagtagtaagcatcgatcgatttttaagagttcgagaccaacgggggagcgtactactgtcacccgaagaagtcagcgagacacaaggaacagagaaattgacaatcacttattcgtcatcaatgatgtgggagatcaatggtcctgagtcggtgttggtcaatacttatcagtggataatcagaaactgggaaacagtaaaaattcaatggtcacaagatcccacaatgttgtataataagatggagttcgagccattccagtctctggtccctaaggcagccaggggtcaatacagtgggttcgtgaggacactatttcagcaaatgcgagatgtgcttggaacatttgacactgttcagataataaaacttctcccctttgctgctgccccaccggaacaaagtaggatgcaattctcctctctgactgtgaatgtgagaggatcaggaatgagaatactggtaagaggcaattctccagtgttcaattacaacaaggccaccaagaggctcacaattctcgggaaagatgcgggtgcattgaccgaagatccagatgaaggcacagctggagtggagtctgctgttttaagaggattcctcattttgggcaaagaagacaagagatatggcccagcactgagcatcaatgagctgagcaatttggcaaagggagagaaggctaatgtgctaattgggcaaggagacgtggtgttggtgatgaaacggaaacgggactctagcatacttactgacagccagacagcgaccaaaagaattcggatggccatcaaa
EPI2428156 atggagagaataaaagaactgagagatctaatgtcacagtctcgcactcgcgagatactaaccaaaaccactgttgaccacatggccataatcaagaagtacacatcaggaagacaagaaaagaaccctgcactcagaatgaaatggatgatggcaatgaaatatccaatcacagcagacaagcgaataatggaaatgatccctgaaaggaatgaacaaggacaaaccctctggagcaagacaaatgatgccggatcagatcgagtgatggtatcacccctggctgtgacatggtggaataggaatggaccaacaacaagtacagttcactatccaaaggtatacaaaacttattttgaaaaagttgaaaggttgaaacacgggacctttggccctgtacacttcagaaaccaagttaagataagacggagggtcgacataaacccgggccatgctgacctcagcgccaaagaggcgcaggacgtaatcatggaagttgtctttccaaatgaagtgggagcgagaatactgacgtcggagtcacagttgacaataacaaaggaaaagaaagaagaactccaggactgcaaaatcgcccctctgatggttgcatacatgctagaaagagagctggtccgcaagacaaggttcctcccagtggctggtggaacaagcagtgtctacattgaggtgctgcatttgacccagggaacatgctgggagcagatgtatactccaggaggagaagtgagaaacgatgatgtagaccagagcttaatcattgctgcccggaatatagtaagaagggcaacagtgtcagcagacccattagcatctctattggagatgtgccacagcacacaaattggaggaataaggatggtagacattcttcggcaaaatccaacggaggaacaagccgtggacatatgcaaggcagcaatgggcttgaggattagctcatcgttcagctttggtggattcacttttaaaagaacaagtggatcgtcaatcaaaagggaagaagaggtgcttacgggcaaccttcaaacattgaaaataagagtacatgaggggtatgaagagttcactatggttggaagaagagcaacggccatcctcaggaaagcaaccagaaggctgatccagctaatagtaagtggaagggacgaacagtcaattgctgaagcaataatcgtggccatggtattctcacaagaggactgcatgataaaggcagttcgaggtgatctgaactttgtcaatagagcgaatcagcggctgaatccaatgcatcagctcttgagacacttccaaaaggatgcaaaagtgcttttccaaaattggggaattgagcctattgacaatgtgatgggaatgatcgggatattgcctgacatgactccaagtactgagatgtcactgaggggaataagagtcagtaagatgggagtagatgaatactccagtacagagcgggtagtagtaagcatcgatcgatttttaagagttcgagaccaacgggggagcgtactactgtcacccgaagaagtcagcgagacacaaggaacagagaaattgacaatcacttattcgtcatcaatgatgtgggagatcaatggtcctgagtcggtgttggtcaatacttatcagtggataatcagaaactgggaaacagtaaaaattcaatggtcacaagatcccacaatgttgtataataagatggagttcgagccattccagtctctggtccctaaggcagccaggggtcaatacagtgggttcgtgaggacactatttcagcaaatgcgagatgtgcttggaacatttgacactgttcagataataaaacttctcccctttgctgctgccccaccggaacaaagtaggatgcaattctcctctctgactgtgaatgtgagaggatcaggaatgagaatactggtaagaggcaattctccagtgttcaattacaacaaggccaccaagaggctcacaattctcgggaaagatgcaggtgcattgaccgaagatccagatgaaggcacagctggagtggagtctgctgttttaagaggattcctcattttgggcaaagaagacaagagatatggcccagcactgagcatcaatgagctgagcaatttggcaaagggagagaaggctaatgtgctaattgggcaaggagacgtggtgttggtgatgaaacggaaacgggactctagcatacttactgacagccagacagcgaccaaaagaattcggatggccatcaaa
EPI2428261 atggagagaataaaagaactaagagatctaatgtcacagtctcgcactcgcgagatactcaccaaaaccactgtggaccacatggccataatcaaaaaatacacatcggggaggcaagagaagaaccccgcactcaggatgaaatggatgatggcaatgaaatatccaatcacagcagacaagagaataatggaaatgattcctgaaagaaatgaacaaggacaaaccctctggagcaaaacgaacgatgctgggtcagaccgagtgatggtatcacctctggctgtgacatggtggaataggaatggaccaacaacaggtacggtccactacccaaaggtatacaaaacttatttcgaaaaagttgaaaggttgaaacacgggacctttggccctgtccatttcagaaatcaagttaagataagacggagggtcgacataaacccaggtcatgcagacctcagtgccaaagaggcgcaggatgtaatcatggaagttgtcttcccaaatgaagtgggagcgagaatactaacatcggagtcacaactgacgataacaaaggagaagaaggaagaactccaggactgcaaaatcgcccctctgatggtcgcatacatgctagaaagagagttagtccgcaagacgaggttcctcccagtggctggtggaacaagcagtgtctatattgaggtgctgcatttaacccaagggacatgctgggagcagatgtacactccaggaggagaagtgagaaatgatgatgtagaccaaagtttgattatcgctgccaggaacatagtaagaagagcaacagtatcagcagacccactagcatctctactggagatgtgccacagcacacagattgggggaattaggatggtcgacatccttcggcaaaatccaacagaggaacaagccgtggacatatgcaaggcagcaatgggcttgaggattagctcatctttcagttttggtggattcacttttaaaagaacaagtggatcatcagtcaaaagagaagaagaagtgcttacgggcaacctccaaacattgaaaataagagtacatgaggggtatgaagagttcacaatggttggaagaagagcaacggctattctcaggaaggcaaccagaaggttgatccagctaatagtaagtgggagagacgagcagtcaattgctgaagcaataattgttgccatggtattctcacaagaagactgcatgatcaaggcagttcgaggtgatctgaattttgtcaatagggcaaaccagcggctgaatccaatgcatcaactcttgagacacttccaaaaggatgctaaagtgcttttccaaaactggggaattgaaaccattgacaatgtgatggggatgatcgggatattgcccgatatgaccccaagcactgaggtgtcactgagggggataagagtcagtaaaatgggggtagatgagtactccagcacagagagggtggtggtgagcatcgaccgatttttaagagttagggaccaacgagggaacgtactattgtcacctgaagaagtcagcgagacacaaggaacagagaaattgacaatcacttattcgtcatcaatgatgtgggagatcaatggacctgagtcggtgttggtcaacacttatcagtggatcatcagaaactgggaaactgtgaaaattcaatggtcacaggatcccacaatgttatataataagatggaattcgagccattccagtctctggtacctaaagcagccagaggtcaatacagtggattcgtgaggacactattccagcagatgcgagatgtgctcggaacatttgacactgttcaaataataaaactcctcccctttgctgctgccccaccagaacaaagtagaatgcaattctcctccctgactgtaaatgtgagaggatcaggaatgagaatactggtaagaggcaattccccagtgttcaattacaacaaggctaacaagaggctcacagttctcgggaaagatgcaggtgcattgaccgaagatccagatgaaggcacagccggagtagagtctgctgttttacgaggattcctcattttgggcaaagaagacaagagatatggcccagcattgagcatcaatgagctgagcaatcttgcaaagggagagaaggctaatgtgttaattgggcaaggagacgtggtgttggtaatgaaacggaaacgggactctagcatacttactgacagccagacagcgaccaaaaggattcggatggccatcaaa
EPI2428360 atggagagaataaaagaactaagagatctaatgtcacagtctcgcactcgcgagatactgaccaaaaccactgttgaccacatggccataatcaaaaagtacacatcgggaaggcaagagaagaaccccgcactcagaatgaaatggatgatggcaatgaaatatccaattacagcagataagcgaataatggaaatgatccctgagaggaatgaacaagggcaaactctctggagcaaaacaaacgatgccggatcagaccgagtgatggtatcacccctggctgtgacatggtggaacaggaacggaccaacaacaagtacagttcactacccaaaggtatataaaacttatttcgaaaaagttgaaaggttgaaacacgggacctttggccctgtgcacttcagaaaccaagttaagataagacggagggtcgatataaacccgggccatgctgacctcagtgccaaagaggcgcaggatgtaatcatggaagtcgtcttcccaaatgaagtgggagcaaggatattgacgtcggagtcacaactgacgataacaaaggagaaaaaagaagaactccaggactgcaaaatcgctcctctgatggttgcatacatgctagaaagagagttggttcgcaagacgaggtttctcccagttgctggtgggacaagcagtgtctacattgaggtgctgcatttgactcaggggacatgctgggagcagatgtacactccgggaggagaagtgaggaacgatgatgtagaccaaagcttgatcattgctgccaggaatatagtaagaagagcaacggtatcagcagatccattagcatctctattggagatgtgtcacagcacacaaattgggggaataaggatggtagacatccttcggcaaaatccaacagaggaacaggccgtggatatatgcaaggcagcaatgggcttgaggattagctcatctttcagctttggtggattcacttttaaaagaacaagtggatcgtcagtcaaaaaagaagaagaagtgctaacaggcaaccttcaaacattgaaaataagagtacatgagggatatgaagagttcacaatggttgggagaagagcaacggccattctcaggaaagcaaccagaaggctgatccagctaatagtaagtgggagagacgagcagtcaattgctgaagcaataattgtggccatggtattctcacaagaggactgcatgattaaagcagttagaggtgacctgaattttgtcaatagggcgaaccagcgactaaacccaatgcatcaactcttgagacatttccaaaaggatgcaaaggtgcttttccaaaattggggaattgaacccattgacaatgtgatgggaatgatcgggataatgcccgacatgaccccaagtgctgagatgtcgctgaggggaataagagtcagtaagatgggagtagatgaatactcaagtacagagcgagtagtagtaagcatcgaccggtttttaagagttcgagaccaacgggggaacgtactattatcacccgaagaggtcagtgagacacaaggaacggagaaactgacaatcacttattcgtcatcaatgatgtgggagatcaatggtcctgagtcggtgttggtcaatacttatcagtggataattagaaactgggaaactgtaaaaattcaatggtcacaggatcccacaatgttgtataataagatggaattcgagccattccagtctctagtccctaaggcagccagaggtcaatacagtgggtttgtgagaacactattccagcaaatgcgagatgtgcttggaacatttgacactgttcagataataaaactcctcccctttgctgccgccccaccggaacaaagtaggatgcagttctcctccctgactgtgaatgtaagaggatcaggaatgaggatactggtaagaggcaattcaccagtgttcaattacaacaaggccaccaagaggctcacagttctcgggaaagatgcaggtgcattgaccgaagatccagatgaaggcacagctggagtggagtctgctgttttaagaggattcctcattttgggcaaagaagacaagagatatggcccagcattgagcatcaatgagctgagcaatcttgcaaagggagagaaggctaatgtgctaattgggcaaggagacgtagtgttggtgatgaaacggaaacgggactctagcatacttactgacagccagacagcgaccaaaagaattcggatggccatcaaa
EPI2428368 atggagagaataaaagaactgagagatctaatgtcacagtctcgcactcgcgagatactaaccaaaaccactgttgaccacatggccataatcaagaagtacacatcaggaagacaagaaaagaaccctgcactcagaatgaaatggatgatggcaatgaaatatccaatcacagcagacaagcgaataatggaaatgatccctgaaaggaatgaacaaggacaaaccctctggagcaagacaaatgatgccggatcagatcgagtgatggtatcacccctggctgtgacatggtggaataggaatggaccaacaacaagtacagttcactatccaaaggtatacaaaacttattttgaaaaagttgaaaggttgaaacacgggacctttggccctgtacacttcagaaaccaagttaagataagacggagggtcgacataaacccgggccatgctgacctcagcgccaaagaggcgcaggacgtaatcatggaagttgtctttccaaatgaagtgggagcgagaatactgacgtcggagtcacagttgacaataacaaaggaaaagaaagaagaactccaggactgcaaaatcgcccctctgatggttgcatacatgctagaaagagagctggtccgcaagacaaggttcctcccagtggctggtggaacaagcagtgtctacattgaggtgctgcatttgacccagggaacatgctgggagcagatgtatactccaggaggagaagtgagaaacgatgatgtagaccagagcttaatcattgctgcccggaatatagtaagaagggcaacagtgtcagcagacccattagcatctctattggagatgtgctacagcacacaaattggaggaataaggatggtagacattcttcggcaaaatccaacggaggaacaagccgtggacatatgcaaggcagcaatgggcttgaggattagctcatcgttcagctttggtggattcacttttaaaagaacaagtggatcgtcaatcaaaagggaagaagaggtgcttacgggcaaccttcaaacattgaaaataagagtacatgaggggtatgaagagttcactatggttggaagaagagcaacggccatcctcaggaaagcaaccagaaggctgatccagctaatagtaagtggaagggacgaacagtcaattgctgaagcaataatcgtggccatggtattctcacaagaggactgcatgataaaggcagttcgaggtgatctgaactttgtcaatagagcgaatcagcggctgaatccaatgcatcagctcttgagacacttccaaaaggatgcaaaagtgcttttccaaaattggggaattgagcccattgacaatgtgatgggaatgatcgggatattgcctgacatgactccaagtactgagatgtcactgaggggaataagagtcagtaagatgggagtagatgaatactccagtacagagcgggtagtagtaagcatcgatcgatttttaagagttcgagaccaacgggggagcgtactactgtcacccgaagaagtcagcgagacacaaggaacagagaaattgacaatcacttattcgtcatcaatgatgtgggagatcaatggtcctgagtcggtgttggtcaatacttatcagtggataatcagaaactgggaaacagtaaaaattcaatggtcacaagatcccacaatgttgtataataagatggagttcgagccattccagtctctggtccctaaggcagccaggggtcaatacagtgggttcgtgaggacactatttcagcaaatgcgagatgtgcttggaacatttgacactgtccagataataaaacttctcccctttgctgctgccccaccggaacaaagtaggatgcaattctcctctctgactgtgaatgtgagaggatcaggaatgagaatactggtaagaggcaattccccagtgttcaattacaacaaggccaccaagaggctcacaattctcgggaaagatgcaggtgcattgaccgaagatccagatgaaggcacagctggagtggagtctgctgttttaagaggattcctcattttgggcaaagaagacaagagatatggcccagcactgagcatcaatgagctgagcaatttggcaaagggagagaaggctaatgtgctaattgggcaaggagacgtggtgttggtgatgaaacggaaacgggactctagcatacttactgacagccagacagcgaccaaaagaattcggatggccatcaaa
EPI2428434 atggagagaataaaagaactgagagatctaatgtcacagtctcgcactcgcgagatactaaccaaaaccactgttgaccacatggccataatcaagaagtacacatcaggaagacaagaaaagaaccctgcactcagaatgaaatggatgatggcaatgaaatatccaatcacagcagacaagcgaataatggaaatgatccctgaaaggaatgaacaaggacaaaccctctggagcaagacaaatgatgccggatcagatcgagtgatggtatcacccctggctgtgacatggtggaataggaatggaccaacaacaagtacagttcactatccaaaggtatacaaaacttattttgaaaaagttgaaaggttgaaacacgggacctttggccctgtacacttcagaaaccaagttaagataagacggagggtcgacataaacccgggccatgctgacctcagcgccaaagaggcgcaggacgtaatcatggaagttgtctttccaaatgaagtgggagcgagaatactgacgtcggagtcacagttgacaataacaaaggaaaagaaagaagaactccaggactgcaaaatcgcccctctgatggttgcatacatgctagaaagagagctggtccgcaagacaaggttcctcccagtggctggtggaacaagcagtgtctacattgaggtgctgcatttgacccagggaacatgctgggagcagatgtatactccaggaggagaagtgagaaacgatgatgtagaccagagcttaatcattgctgcccggaatatagtaagaagggcaacagtgtcagcagacccattagcatctctattggagatgtgccacagcacacaaattggaggaataaggatggtagacattcttcggcaaaatccaacggaggaacaagccgtggacatatgcaaggcagcaatgggcttgaggattagctcatcgttcagctttggtggattcacttttaaaagaacaagtggatcgtcaatcaaaagggaagaagaggtgcttacgggcaaccttcaaacattgaaaataagagtacatgaggggtatgaagagttcactatggttggaagaagagcaacggccatcctcaggaaagcaaccagaaggctgatccagctaatagtaagtggaagggacgaacagtcaattgctgaagcaataatcgtggccatggtattctcacaagaggactgcatgataaaggcagttcgaggtgatctgaactttgtcaatagagcgaatcagcggctgaatccaatgcatcagctcttgagacacttccaaaaggatgcaaaagtgcttttccaaaattggggaattgagcccattgacaatgtgatgggaatgatcgggatattgcctgacatgactccaagtactgagatgtcactgaggggaataagagtcagtaagatgggagtagatgaatactccagtacagagcgggtagtagtaagcatcgatcgatttttaagagttcgagaccaacgggggagcgtactactgtcacccgaagaagtcagcgagacacaaggaacagaaaaattgacaatcacttattcgtcatcaatgatgtgggagatcaatggtcctgagtcggtgttggtcaatacttatcagtggataatcagaaactgggaaacagtaaaaattcaatggtcacaagatcccacaatgttgtataataagatggagttcgagccattccagtctctggtccctaaggcagccaggggtcaatacagtgggttcgtgaggacactatttcagcaaatgcgagatgtgcttggaacatttgacactgttcagataataaaacttctcccctttgctgctgccccaccggaacaaagtaggatgcaattctcctctctgactgtgaatgtgagaggatcaggaatgagaatactggtaagaggcaattctccagtgttcaattacaacaaggccaccaagaggctcacaattctcgggaaagatgcaggtgcattgaccgaagatccagatgaaggcacagctggagtggagtctgctgttttaagaggattcctcattttgggcaaagaagacaagagatatggcccagcactgagcatcaatgagctgagcaatttggcaaagggagagaaggctaatgtgctaattgggcaaggagacgtggtgttggtgatgaaacggaaacgggactctagcatacttactgacagccagacagcgaccaaaagaattcggatggccatcaaa
EPI2428456 atggagagaataaaagaactgagagatctaatgtcacagtctcgcactcgcgagatactaaccaaaaccactgttgaccacatggccataatcaagaagtacacatcaggaagacaagaaaagaaccctgcactcagaatgaaatggatgatggcaatgaaatatccaatcacagcagacaagcgaataatggaaatgatccctgaaaggaatgaacaaggacaaaccctctggagcaagacaaatgatgccggatcagatcgagtgatggtatcacccctggctgtgacatggtggaataggagtggaccaacaacaagtacagttcactatccaaaggtatacaaaacttattttgaaaaagttgaaaggttgaaacacgggacctttggccctgtacacttcagaaaccaagttaagataagacggagggtcgacataaacccgggccatgctgacctcagcgccaaagaggcgcaggacgtaatcatggaagttgtctttccaaatgaagtgggagcgagaatactgacgtcggagtcacagttgacaataacaaaggaaaagaaagaagaactccaggactgcaaaatcgcccctctgatggttgcatacatgctagaaagagagctggtccgcaagacaaggttcctcccagtggctggtggaacaagcagtgtctacattgaggtgctgcatttgacccagggaacatgctgggagcagatgtatactccaggaggagaagtgagaaacgatgatgtagaccagagcttaatcattgctgcccggaatatagtaagaagagcaacagtgtcagcagacccattagcatctctattggagatgtgccacagcacacaaattggaggaataaggatggtagacattcttcggcaaaatccaacggaggaacaagccgtggacatatgcaaggcagcaatgggcttgaggattagctcatcgttcagctttggtggattcacttttaaaagaacaagtggatcgtcaatcaaaagggaagaagaggtgcttacgggcaaccttcaaacattgaaaataagagtacatgaggggtatgaagagttcactatggttggaagaagagcaacggccatcctcaggaaagcaaccagaaggctgatccagctaatagtaagtggaagggacgaacagtcaattgctgaagcaataatcgtggccatggtattctcacaagaggactgcatgataaaggcagttcgaggtgatctgaactttgtcaatagagcgaatcagcggctgaatccaatgcatcagctcttgagacacttccacaaggatgcaaaagtgcttttccaaaattggggaattgagcccattgacaatgtgatgggaatgatcgggatattgcctgacatgactccaagtactgagatgtcactgaggggaataagagtcagtaagatgggagtagatgaatactccagtacagagcgggtagtagtaagcatcgatcgatttttaagagttcgagaccaacgggggagcgtactactgtcacccgaagaagtcagcgagacacaaggaacagagaaattgacaatcacttattcgtcatcaatgatgtgggagatcaatggtcctgagtcggtgttggtcaatacttatcagtggataatcagaaactgggaaacagtaaaaattcaatggtcacaagatcccacaatgttgtataataagatggagttcgagccattccagtctctggtccctaaggcagccaggggtcaatacagtgggttcgtgaggacactatttcagcaaatgcgagatgtgcttggaacatttgacactgttcagataataaaacttctcccctttgctgctgccccaccggaacaaagtaggatgcaattctcctctctgactgtgaatgtgagaggatcaggaatgagaatactggtaagaggcaattctccagtgttcaattacaacaaggccaccaagaggctcacaattctcgggaaagatgcaggtgcattgaccgaagacccagatgaaggcacagctggagtggagtctgctgttttaagaggattcctcattttgggcaaagaagacaagagatatggcccagcactgagcatcaatgagctgagcaatttggcaaagggagagaaggctaatgtgctaattgggcaaggagacgtggtgttggtgatgaaacggaaacgggactctagcatacttactgacagccagacagcgaccaaaagaattcggatggccatcaaa
EPI2428464 atggagagaataaaagaactgagagatctaatgtcacagtctcgcactcgcgagatactaaccaaaaccactgttgaccacatggccataatcaagaagtacacatcaggaagacaagaaaagaaccctgcactcagaatgaaatggatgatggcaatgaaatatccaatcacagcagacaagcgaataatggaaatgatccctgaaaggaatgaacaaggacaaaccctctggagcaagacaaatgatgccggatcagatcgagtgatggtatcacccctggctgtgacatggtggaataggaatggaccaacaacaagtacagttcactatccaaaggtatacaaaacttattttgaaaaagttgaaaggttgaaacacgggacctttggccctgtacacttcagaaaccaagttaagataagacggagggtcgacataaacccgggccatgctgacctcagcgccaaagaggcgcaggacgtaatcatggaagttgtctttccaaatgaagtgggagcgagaatactgacgtcggagtcacagttgacaataacaaaggaaaagaaagaagaactccaggactgcaaaatcgcccctctgatggttgcatacatgctagaaagagagctggtccgcaagacaaggttcctcccagtggctggtggaacaagcagtgtctacattgaggtgctgcatttgacccagggaacatgctgggagcagatgtatactccaggaggagaagtgagaaacgatgatgtagaccagagcttaatcattgctgcccggaatatagtaagaagggcaacagtgtcagcagacccattagcatctctattggagatgtgccacagcacacaaattggaggaataaggatggtagacattcttcggcaaaatccaacggaggaacaagccgtggacatatgcaaggcagcaatgggcttgaggattagctcatcgttcagctttggtggattcacttttaaaagaacaagtggatcgtcaatcaaaagggaagaagaggtgcttacgggcaaccttcaaacattgaaaataagagtacatgaggggtatgaagagttcactatggttggaagaagagcaacggccatcctcaggaaagcaaccagaaggctgatccagctaatagtaagtggaagggatgaacagtcaattgctgaagcaataatcgtggccatggtattctcacaagaggactgcatgataaaggcagttcgaggtgatctgaactttgtcaatagagcgaatcagcggctgaatccaatgcatcagctcttgagacacttccaaaaggatgcaaaagtgcttttccaaaattggggaattgagcccattgacaatgtgatgggaatgatcgggatattgcctgacatgactccaagtactgagatgtcactgaggggaataagagtcagtaagatgggagtagatgaatactccagtacagagcgggtagtagtaagcatcgatcgatttttaagagttcgagaccaacgggggagcgtactactgtcacccgaagaagtcagcgagacacaaggaacagagaaattgacaatcacttattcgtcatcaatgatgtgggagatcaatggtcctgagtcggtgttggtcaatacttatcagtggataatcagaaactgggaaacagtaaaaattcaatggtcacaagatcccacaatgttgtataataagatggagttcgagccattccagtctctggtccctaaggcagccaggggtcaatacagtgggttcgtgaggacactatttcagcaaatgcgagatgtgcttggaacatttgacactgttcagataataaaacttctcccctttgctgctgccccaccggaacaaagtaggatgcaattctcctctctgactgtgaatgtgagaggatcaggaatgagaatactggtaagaggcaattctccagtgttcaattacaacaaggccaccaagaggctcacaattctcgggaaagatgcaggtgcattgaccgaagatccagatgaaggcacagctggagtggagtctgctgttttaagaggattcctcattttgggcaaagaagacaagagatatggcccagcactgagcatcaatgagctgagcaatttggcaaagggagagaaggctaatgtgctaattgggcaaggagacgtggtgttggtgatgaaacggaaacgggactctagcatacttactgacagccagacagcgaccaaaagaattcggatggccatcaaa
EPI2428472 atggagagaataaaagaactgagagatctaatgtcacagtctcgcactcgcgagatactaaccaaaaccactgttgaccacatggccataatcaagaagtacacatcaggaagacaagaaaagaaccctgcactcagaatgaaatggatgatggcaatgaaatatccaatcacagcagacaagcgaataatggaaatgatccctgaaaggaatgaacaaggacaaaccctctggagcaagacaaatgatgccggatcagatcgagtgatggtatcacccctggctgtgacatggtggaataggagtggaccaacaacaagtacagttcactatccaaaggtatacaaaacttattttgaaaaagttgaaagattgaaacacgggacctttggccctgtacacttcagaaaccaagttaagataagacggagggtcgacataaacccgggccatgctgacctcagcgccaaagaggcgcaggacgtaatcatggaagttgtctttccaaatgaagtgggagcgagaatactgacgtcggagtcacagttgacaataacaaaggaaaagaaagaagaactccaggactgcaaaatcgcccctctgatggttgcatacatgctagaaagagagctggtccgcaagacaaggttcctcccagtggctggtggaacaagcagtgtctacattgaggtgctgcatttgacccagggaacatgctgggagcagatgtatactccaggaggagaagtgagaaacgatgatgtagaccagagcttaatcattgctgcccggaatatagtaagaagagcaacagtgtcagcagacccattagcatctctattggagatgtgccacagcacacaaattggaggaataaggatggtagacattcttcggcaaaatccaacggaggaacaagccgtggacatatgcaaggcagcaatgggcttgaggattagctcatcgttcagctttggtggattcacttttaaaagaacaagtggatcgtcaatcaaaagggaagaagaggtgcttacgggcaaccttcaaacattgaaaataagagtacatgaggggtatgaagagttcactatggttggaagaagagcaacggccatcctcaggaaagcaaccagaaggctgatccagctaatagtaagtggaagggacgaacagtcaattgctgaagcaataatcgtggccatggtattctcacaagaggactgcatgataaaggcagttcgaggtgatctgaactttgtcaatagagcgaatcagcggctgaatccaatgcatcagctcttgagacacttccaaaaggatgcaaaagtgcttttccaaaattggggaattgagcccattgacaatgtaatgggaatgatcgggatattgcctgacatgactccaagtactgagatgtcactgaggggaataagagtcagtaagatgggagtagatgaatactccagtacagagcgggtagtagtaagcatcgatcgatttttaagagttcgagaccaacgggggagcgtactactgtcacccgaagaagtcagcgagacacaaggaacagagaaattgacaatcacttattcgtcatcaatgatgtgggagatcaatggtcctgagtcggtgttggtcaatacttatcagtggataatcagaaactgggaaacagtaaaaattcaatggtcacaagatcccacaatgttgtataataagatggagttcgagccattccagtctctggtccctaaggcagccaggggtcaatacagtgggttcgtgaggacactatttcagcaaatgcgagatgtgcttggaacatttgacactgttcagataataaaacttctcccctttgctgctgccccaccggaacaaagtaggatgcaattctcctctctgactgtgaatgtgagaggatcaggaatgagaatactggtaagaggcaattctccagtgttcaattacaacaaggccaccaagaggctcacaattctcgggaaagatgcaggtgcattgaccgaagacccagatgaaggcacagctggagtggagtctgctgttttaagaggattcctcattttgggcaaagaagacaagagatatggcccagcactgagcatcaatgagctgagcaatttggcaaagggagagaaggctaatgtgctaattgggcaaggagacgtggtgttggtgatgaaacggaaacgggactctagcatacttactgacagccagacagcgaccaaaagaattcggatggccatcaaa
EPI2428512 atggagagaataaaagaactgagagatctaatgtcacagtctcgcactcgcgagatactaaccaaaaccactgttgaccacatggccataatcaagaagtacacatcaggaagacaagaaaagaaccctgcactcagaatgaaatggatgatggcaatgaaatatccaatcacagcagacaagcgaataatggaaatgatccctgaaaggaatgaacaaggacaaaccctctggagcaagacaaatgatgccggatcagatcgagtgatggtatcacccctggctgtgacatggtggaataggagtggaccaacaacaagtacagttcactatccaaaggtatacaaaacttatttcgaaaaagttgaaaggttgaaacacgggacctttggccctgtacacttcagaaaccaagttaagataagacggagggtcgacataaacccgggccatgctgacctcagcgccaaagaggcgcaggacgtaatcatggaagttgtctttccaaatgaagtgggagcgagaatactgacgtcggagtcacagttgacaataacaaaggaaaagaaagaagaactccaggactgcaaaatcgcccctctgatggttgcatacatgctagaaagagagctggtccgcaagacaaggttcctcccagtggctggtggaacaagcagtgtctacattgaggtgctgcatttgacccagggaacatgctgggagcagatgtatactccaggaggagaagtgagaaacgatgatgtagaccagagcttaatcattgctgcccggaatatagtaagaagagcaacagtgtcagcagacccattagcatctctattggagatgtgccacagcacacaaattggaggaataaggatggtagacattcttcggcaaaatccaacggaggaacaagccgtggacatatgcaaggcagcaatgggcttgaggattagctcatcgttcagctttggtggattcacttttaaaagaacaagtggatcgtcaatcaaaagggaagaagaggtgcttacgggcaaccttcaaacattgaaaataagagtacatgaggggtatgaagagttcactatggttggaagaagagcaacggccatcctcaggaaagcaaccagaaggctgatccagctaatagtaagtggaagggacgaacagtcaattgctgaagcaataatcgtggccatggtattctcacaagaggactgcatgataaaggcagttcgaggtgatctgaactttgtcaatagagcgaatcagcggctgaatccaatgcatcagctcttgagacacttccaaaaggatgcaaaagtgcttttccaaaattggggaattgagcccattgacaatgtgatgggaatgatcgggatattgcctgacatgactccaagtactgagatgtcactgaggggaataagagtcagtaagatgggagtagatgaatactccagtacagagcgggtagtagtaagcatcgatcgatttttaagagttcgagaccaacgggggagcgtactactgtcacccgaagaagtcagcgagacacaaggaacagagaaattgacaatcacttattcgtcatcaatgatgtgggagatcaatggtcctgagtcggtgttggtcaatacttatcagtggataatcagaaactgggaaacagtaaaaattcaatggtcacaagatcccacaatgttgtataataagatggagttcgagccattccagtctctggtccctaaggcagccaggggtcaatacagtgggttcgtgaggacactatttcagcaaatgcgagatgtgcttggaacatttgacactgttcagataataaaacttctcccctttgctgctgccccaccggaacaaagtaggatgcaattctcctctctgactgtgaatgtgagaggatcaggaatgagaatactggtaagaggcaattctccagtgttcaattacaacaaggccaccaagaggctcacaattctcgggaaagatgcaggtgcattgaccgaagacccagatgaaggcacagctggagtggagtctgctgttttaagaggattcctcattttgggcaaagaagacaagagatatggcccagcactgagcatcaatgagctgagcaatttggcaaagggagagaaggctaatgtgctaattgggcaaggagacgtggtgttggtgatgaaacggaaacgggactctagcatacttactgacagccagacagcgaccaaaagaattcggatggccatcaaa
EPI2428615 atggagagaataaaagaactaagagatctaatgtcacagtctcgcactcgcgagatactgaccaaaaccactgttgaccacatggccataatcaaaaagtacacatcgggaaggcaagagaagaaccccgcactcagaatgaaatggatgatggcaatgaaatatccaattacagcagataagcgaataatggaaatgatccctgagaggaatgaacaagggcaaactctctggagcaaaacaaacgatgccggatcagaccgagtgatggtatcacccctggctgtgacatggtggaacaggaacggaccaacaacaagtacagttcactacccaaaggtatataaaacttatttcgaaaaagttgaaaggttgaaacacgggacctttggccctgtgcacttcagaaaccaagttaagataagacggagggtcgatataaacccgggccatgctgacctcagtgccaaagaggcgcaggatgtaatcatggaagtcgtcttcccaaatgaagtgggagcaaggatattgacgtcggagtcacaactgacgataacaaaggagaaaaaagaagaactccaggactgcaaaatcgctcctctgatggttgcatacatgctagaaagagagttggttcgcaagacgaggtttctcccagttgctggtgggacaagcagtgtctacattgaggtgctgcatttgactcaggggacatgctgggagcagatgtacactccgggaggagaagtgaggaacgatgatgtagaccaaagcttgatcattgctgccaggaatatagtaagaagagcaacggtatcagcagatccattagcatctctattggagatgtgtcacagcacacaaattgggggaataaggatggtagacatccttcggcaaaatccaacagaggaacaggccgtggatatatgcaaggcagcaatgggcttgaggattagctcatctttcagctttggtggattcacttttaaaagaacaagtggatcgtcagtcaaaaaagaagaagaagtgctaacaggcaaccttcaaacattgaaaataagagtacatgaggggtatgaagagttcacaatggttgggagaagagcaacggccattctcaggaaagcaaccagaaggctgatccagctaatagtaagtgggagagacgagcagtcaattgctgaagcaataattgtggccatggtattctcacaagaggactgcatgattaaagcagttagaggtgacctgaattttgtcaatagggcgaaccagcgactaaacccaatgcatcaactcttgagacatttccaaaaggatgcaaaggtgcttttccaaaattggggaattgaacccattgacaatgtgatgggaatgatcgggataatgcccgacatgaccccaagtgctgagatgtcgctgaggggaataagagtcagtaagatgggagtagatgaatactcaagtacagagcgagtagtagtaagcatcgaccggtttttaagagttcgagaccaacgggggaacgtactattatcacccgaagaggtcagtgagacacaaggaacggagaaactgacaatcacttattcgtcatcaatgatgtgggagatcaatggtcctgagtcggtgttggtcaatacttatcagtggataattagaaactgggaaactgtaaaaattcaatggtcacaggatcccacaatgttgtataataagatggaattcgagccattccagtctctagtccctaaggcagccagaggtcaatacagtgggtttgtgagaacactattccagcaaatgcgagatgtgcttggaacatttgacactgttcagataataaaactcctcccctttgctgccgccccaccggaacaaagtaggatgcagttctcctccctgactgtgaatgtaagaggatcaggaatgaggatactggtaagaggcaattcaccagtgttcaattacaacaaggccaccaagaggctcacagttctcgggaaagatgcaggtgcattgaccgaagatccagatgaaggcacagctggagtggagtctgctgttttaagaggattcctcattttgggcaaagaagacaagagatatggcccagcattgagcatcaatgagctgagcaatcttgcaaagggagagaaggctaatgtgctaattgggcaaggagacgtagtgttggtgatgaaacggaaacgggactctagcatacttactgacagccagacagcgaccaaaagaattcggatggccatcaaa
EPI2428688 atggagagaataaaagaactgagagatctaatgtcacagtctcgcactcgcgagatactaaccaaaaccactgttgaccacatggccataatcaagaagtacacatcaggaagacaagaaaagaaccctgcactcagaatgaaatggatgatggcaatgaaatatccaatcacagcagacaagcgaataatggaaatgatccctgaaaggaatgaacaaggacaaaccctctggagcaagacaaatgatgccggatcagatcgagtgatggtatcacccctggctgtgacatggtggaataggagtggaccaacaacaagtacagttcactatccaaaggtatacaaaacttattttgaaaaagttgaaaggttgaaacacgggacctttggccctgtacacttcagaaaccaagttaagataagacggagggtcgacataaacccgggccatgctgacctcagcgccaaagaggcgcaggacgtaatcatggaagttgtctttccaaatgaagtgggagcgagaatactgacgtcggagtcacagttgacaataacaaaggaaaagaaagaagaactccaggactgcaaaatcgcccctctgatggttgcatacatgctagaaagagagctggtccgcaagacaaggttcctcccagtggctggtggaacaagcagtgtctacattgaggtgctgcatttgacccagggaacatgctgggagcagatgtatactccaggaggagaagtgagaaacgatgatgtagaccagagcttaatcattgctgcccggaatatagtaagaagagcaacagtgtcagcagacccattagcatctctattggagatgtgccacagcacacaaattggaggaataaggatggtagacattcttcggcaaaatccaacggaggaacaagccgtggacatatgcaaggcagcaatgggcttgaggattagctcatcgttcagctttggtggattcacttttaaaagaacaagtggatcgtcaatcaaaagggaagaagaggtgcttacgggcaaccttcaaacattgaaaataagagtacatgaggggtatgaagagttcactatggttggaagaagagcaacggccatcctcaggaaagcaaccagaaggctgatccagctaatagtaagtggaagggacgaacagtcaattgctgaagcaataatcgtggccatggtattctcacaagaggactgcatgataaaggcagttcgaggtgatctgaactttgtcaatagagcgaatcagcggctgaatccaatgcatcagctcttgagacacttccaaaaggatgcaaaagtgcttttccaaaattggggaattgagcccattgacaatgtgatgggaatgatcgggatattgcctgacatgactccaagtactgagatgtcactgaggggaataagagtcagtaagatgggagtagatgaatactccagtacagagcgggtagtagtaagcatcgatcgatttttaagagttcgagaccaacgggggagcgtactactgtcacccgaagaagtcagcgagacacaaggaacagagaaattgacaatcacttattcgtcatcaatgatgtgggagatcaatggtcctgagtcggtgttggtcaatacttatcagtggataatcagaaactgggaaacagtaaaaattcaatggtcacaagatcccacaatgttgtataataagatggagttcgagccattccagtctctggtccctaaggcagccaggggtcaatacagtgggttcgtgaggacactatttcagcaaatgcgagatgtgcttggaacatttgacactgttcagataataaaacttctcccctttgctgctgccccaccggaacaaagtaggatgcaattctcctctctgactgtgaatgtgagaggatcaggaatgagaatactggtaagaggcaattctccagtgttcaattacaacaaggcaaccaagaggctcacaattctcgggaaagatgcaggtgcattgaccgaagacccagatgaaggcacagctggagtggagtctgctgttttaagaggattcctcattttgggcaaagaagacaagagatatggcccagcactgagcatcaatgagctgagcaatttggcaaagggagagaaggctaatgtgttaattgggcaaggagacgtggtgttggtgatgaaacggaaacgggactctagcatacttactgacagccagacagcgaccaaaagaattcggatggccatcaaa
EPI2428717 atggagagaataaaagaactgagagatctaatgtcacagtctcgcactcgcgagatactaaccaaaaccactgttgaccacatggccataatcaagaagtacacatcaggaagacaagaaaagaaccctgcactcagaatgaaatggatgatggcaatgaaatatccaatcacagcagacaagcgaataatggaaatgatccctgaaaggaatgaacaaggacaaaccctctggagcaagacaaatgatgccggatcagatcgagtgatggtatcacccctggctgtgacatggtggaatagaagtggaccaacaacaagtacagttcactatccaaaggtatacaaaacttattttgaaaaagttgaaaggttgaaacacgggacctttggccctgtacacttcagaaaccaagttaagataagacggagggtcgacataaacccgggccatgctgacctcagcgccaaagaggcgcaggacgtaatcatggaagttgtctttccaaatgaagtgggagcgagaatactgacgtcggagtcacagttgacaataacaaaggaaaagaaagaagaactccaggactgcaaaatcgcccctctgatggttgcatacatgctagaaagagagctggtccgcaagacaaggttcctcccagtggctggtggaacaagcagtgtctacattgaggtgctgcatttgacccagggaacatgctgggagcagatgtatactccaggaggagaagtgagaaacgatgatgtagaccagagcttaatcattgctgcccggaatatagtaagaagagcaacagtgtcagcagacccattagcatctctattggagatgtgccacagcacacaaattggaggaataaggatggtagacattcttcggcaaaatccaacggaggaacaagccgtggacatatgcaaggcagcaatgggcttgaggattagctcatcgttcagctttggtggattcacttttaaaagaacaagtggatcgtcaatcaaaagggaagaagaggtgcttacgggcaaccttcaaacattgaaaataagagtacatgaggggtatgaagagttcactatggttggaagaagagcaacggccatcctcaggaaagcaaccagaaggctgatccagctaatagtaagtggaagggacgaacagtcaattgctgaagcaataatcgtggccatggtattctcacaagaggactgcatgataaaggcagttcgaggtgatctgaactttgtcaatagagcgaatcagcggctgaatccaatgcatcagctcttgagacacttccaaaaggatgcaaaagtgcttttccaaaattggggaattgagcccattgacaatgtgatgggaatgatcgggatattgcctgacatgactccaagtactgagatgtcactgaggggaataagagtcagtaagatgggagtagatgaatactccagtacagagcgggtagtagtaagcatcgatcgatttttaagagttcgagaccaacgggggagcgtactactgtcacccgaagaagtcagcgagacacaaggaacagagaaattgacaatcacttattcgtcatcaatgatgtgggagatcaatggtcctgagtcggtgttggtcaatacttatcagtggataatcagaaactgggaaacagtaaaaattcaatggtcacaagatcccacaatgttgtataataagatggagttcgagccattccagtctctggtccctaaggcagccaggggtcaatacagtgggttcgtgaggacattatttcagcaaatgcgagatgtgcttggaacatttgacactgttcagataataaaacttctcccctttgctgctgccccaccggaacaaagtaggatgcaattctcctctctgactgtgaatgtgagaggatcaggaatgagaatactggtaagaggcaattctccagtgttcaattacaacaaggccaccaagaggctcacaattctcgggaaagatgcaggtgcattgaccgaagacccagatgaaggcacagctggagtggagtctgctgttttaagaggattcctcattttgggcaaggaagacaagagatatggcccagcactgagcatcaatgagctgagcaatttggcaaagggagagaaggctaatgtgctaattgggcaaggagacgtggtgttggtgatgaaacggaaacgggactctagcatacttactgacagccagacagcgaccaaaagaattcggatggccatcaaa
EPI2428753 atggagagaataaaagaactgagagatctaatgtcacaatctcgcactcgcgagatactaaccaaaaccactgttgaccacatggccataatcaagaagtacacatcaggaagacaagaaaagaaccctgcactcagaatgaaatggatgatggcaatgaaatatccaatcacagcagacaagcgaataatggaaatgatccctgaaaggaatgaacaaggacaaaccctctggagcaagacaaatgatgccggatcagatcgagtgatggtatcacccctggctgtgacatggtggaataggaatggaccaacaacaagtacagttcactatccaaaggtatacaaaacttattttgaaaaagttgaaaggttgaaacacgggacctttggccctgtacacttcagaaaccaagttaagataagacggagggtcgacataaacccgggccatgctgacctcagcgccaaagaggcgcaggacgtaatcatggaagttgtctttccaaatgaagtgggagcgagaatactgacgtcggagtcacagttgacaataacaaaggaaaagaaagaagaactccaggactgcaaaatcgcccctctgatggttgcatacatgctagaaagagagctggtccgcaagacaaggttcctcccagtggctggtggaacaagcagtgtctacattgaggtgctgcatttgacccagggaacatgctgggagcagatgtatactccaggaggagaagtgagaaacgatgatgtagaccagagcttaatcattgctgcccggaatatagtaagaagggcaacagtgtcagcagacccattagcatctctattggagatgtgccacagcacacaaattggaggaataaggatggtagacattcttcggcaaaatccaacggaggaacaagccgtggacatatgcaaggcagcaatgggcttgaggattagctcatcgttcagctttggtggattcacttttaaaagaacaagtggatcgtcaatcaaaagggaagaagaggtgcttacgggcaaccttcaaacattgaaaataagagtacatgaggggtatgaagagttcactatggttggaagaagagcaacggccatcctcaggaaagcaaccagaaggctgatccagctaatagtaagtggaagggacgaacagtcaattgctgaagcaataatcgtggccatggtattctcacaagaggactgcatgataaaggcagttcggggtgatctgaactttgtcaatagagcgaatcagcggctgaatccaatgcatcagctcttgagacacttccaaaagggtgcaaaagtgcttttccaaagttggggaattgagcccattgacaatgtgatgggaatgatcgggatattgcctgacatgactccaagtactgagatgtcactgaggggaataagagtcagtaagatgggagtagatgaatactccagtacagagcgggtagtagtaagcatcgatcgatttttaagagttcgagaccaacgggggagcgtactactgtcacccgaagaagtcagcgagacacaaggaacagagaaattgacaatcacttattcgtcatcaatgatgtgggagatcaatggtcctgagtcggtgttggtcaatacttatcagtggataatcagaaactgggaaacagtaaaaattcaatggtcacaagatcccacaatgttgtataataagatggagttcgagccattccagtctctggtccctaaggcagccaggggtcaatacagtgggttcgtgaggacactatttcagcaaatgcgagatgtgcttggaacatttgacactgttcagataataaaacttctcccctttgctgctgccccaccggaacaaagtaggatgcaattctcctctctgactgtgaatgtgagaggatcaggaatgagaatactggtaagaggcaattctccagtgttcaattacaacaaggccaccaagaggctcacaattctcgggaaagatgcaggtgcattgaccgaagatccagatgaaggcacagctggagtggagtctgctgttttaagaggattcctcattttgggcaaagaagacaagagatatggcccagcactgagcatcaatgagctgagcaatttggcaaagggagagaaggctaatgtgctaattgggcaaggagacgtggtgttggtgatgaaacggaaacgggactctagcatacttactgacagccagacagcgaccaaaagaattcggatggccatcaaa
EPI2428775 atggagagaataaaagaactaagagatctaatgtcacagtctcgcactcgcgagatactgaccaaaaccactgttgaccacatggccataatcaaaaagtacacatcgggaaggcaagagaagaaccccgcactcagaatgaaatggatgatggcaatgaaatatccaattacagcagataagcgaataatggaaatgatccctgagaggaatgaacaagggcaaactctctggagcaaaacaaacgatgccggatcagaccgagtgatggtatcacccctggctgtgacatggtggaacaggaacggaccaacaacaagtacagttcactacccaaaggtatataaaacttatttcgaaaaagttgaaaggttgaaacacgggacctttggccctgtgcacttcagaaaccaagttaagataagacggagggtcgatataaacccgggccatgctgacctcagtgccaaagaggcgcaggatgtaatcatggaagtcgtcttcccaaatgaagtgggagcaaggatattgacgtcggagtcacaactgacgataacaaaggagaaaaaggaagaactccaggactgcaaaatcgctcctctgatggttgcatacatgctagaaagagagttggttcgcaagacgaggtttctcccagttgctggtgggacaagcagtgtctacattgaggtgctgcatttgactcaggggacatgctgggagcagatgtacactccgggaggagaagtgaggaacgatgatgtagaccaaagcttgatcattgctgccaggaatatagtaagaagagcaacagtatcagcagatccattagcatctctattggagatgtgtcacagcacacgaattgggggaataaggatggtagacatccttcggcaaaatccaacagaggaacaagccgtggatatatgcaaggcagcaatgggcttgaggattagctcatctttcagctttggtggattcacttttaaaagaacaagtggatcgtcagtcaaaaaagaagaagaagtgctaacaggcaaccttcaaacattgaaaataagagtacatgaggggtatgaagagttcacaatggttgggagaagagcaacggccattctcaggaaagcaaccagaaggctgatccagctaatagtaagtgggagagacgagcagtcaattgctgaagcaataattgtggccatggtattctcacaagaggactgcatgattaaagcagttagaggtgacctgaattttgtcaatagggcgaaccagcgactaaacccaatgcatcaactcttgagacatttccaaaaggatgcaaaggtgcttttccaaaattggggaattgaacccattgacaatgtgatgggaatgatcggggtaatgcccgacatgaccccaagtactgagatgtcgctgaggggaataagagtcagtaagatgggagtagatgaatactcaagtacagagcgagtagtagtaagcatcgaccggtttttaagagttcgagaccaacgggggaacgtactattatcacccgaagaggtcagtgagacacaaggaacggagaaactgacaatcacttattcgtcatcaatgatgtgggagatcaatggtcctgagtcggtgttggtcaatacttatcagtggataattagaaactgggaaactgtaaaaattcaatggtcacaggatcccacaatgttgtataataagatggaattcgagccattccagtctctagtccctaaggcagccagaggtcaatacagtgggtttgtgagaacactattccagcaaatgcgagatgtgcttggaacatttgacactgttcagataataaaactcctcccctttgctgccgccccaccggaacaaagtaggatgcagttctcctccctgactgtgaatgtaagaggatcaggaatgaggatactggtaagaggcaattcaccagtgttcaattacaacaaggccaccaagaggctcacagttctcgggaaagatgcaggtgcattgaccgaagatccagatgaaggcacagctggagtggagtctgctgttttaagaggattcctcattttgggcaaagaagacaagagatatggcccagcattgagcatcaatgagctgagcaatcttgcaaagggagagaaggctaatgtgctaattgggcaaggagacgtagtgttggtgatgaaacggaaacgggactctagcatacttactgacagccagacagcgaccaaaagaattcggatggccatcaaa
EPI2428806 atggagagaataaaagaactgagagatctaatgtcacagtctcgcactcgcgagatactaaccaaaaccactgttgaccacatggccataatcaagaagtacacatcaggaagacaagaaaagaaccctgcactcagaatgaaatggatgatggcaatgaaatatccaatcacagcagacaagcgaataatggaaatgatccctgaaaggaatgaacaaggacaaaccctctggagcaagacaaatgatgccggatcagatcgagtgatggtatcacccctggctgtgacatggtggaataggaatggaccaacaacaagtacagttcactatccaaaggtatacaaaacttattttgaaaaagttgaaaggttgaaacacgggacctttggccctgtacacttcagaaaccaagttaagataagacggagggtcgacataaacccgggccatgctgacctcagcgccaaagaggcgcaggacgtaatcatggaagttgtctttccaaatgaagtgggagcgagaatactgacgtcggagtcacagttgacaataacaaaggaaaagaaagaagaactccaggactgcaaaatcgcccctctgatggttgcatacatgctagaaagagagctggtccgcaagacaaggttcctcccagtggctggtggaacaagcagtgtctacattgaggtgctgcatttgacccagggaacatgctgggagcagatgtatactccaggaggagaagtgagaaacgatgatgtagaccagagcttaatcattgctgcccggaatatagtaagaagggcaacagtgtcagcagacccattagcatctctattggagatgtgccacagcacacaaattggaggaataaggatggtagacattcttcggcaaaatccaacggaggaacaagccgtggacatatgcaaggcagcaatgggcttgaggattagctcatcgttcagctttggtggattcacttttaaaagaacaagtggatcgtcaatcaaaagggaagaagaggtgcttacgggcaaccttcaaacattgaaaataagagtacatgaggggtatgaagagttcactatggttggaagaagagcaacggccatcctcaggaaagcaaccagaaggctgatccagctaatagtaagtggaagggacgaacagtcaattgctgaagcaataatcgtggccatggtattctcacaagaggactgcatgataaaggcagttcgaggtgatctgaactttgtcaatagagcgaatcagcggctgaatccaatgcatcagctcttgagacacttccaaaaggatgcaaaagtgcttttccaaaattggggaattgagcccattgacaatgtgatgggaatgatcgggatattgcctgacatgactccaagtactgagatgtcactgaggggaataagagtcagtaagatgggagtagatgaatactccagtacagagcgggtagtagtaagcatcgatcgatttttaagagttcgagaccaacgggggagcgtactactgtcacccgaagaagtcagcgagacacaaggaacagagaaattgacaatcacttattcgtcatcaatgatgtgggagatcaatggtcctgagtcggtgttggtcaatacttatcagtggataatcagaaactgggaaacagtaaaaattcaatggtcacaagatcccacaatgttgtataataagatggagttcgagccattccagtctctggtccctaaggcagccaggggtcaatacagtgggttcgtgaggacactatttcagcaaatgcgagatgtgcttggaacatttgacactgttcagataataaaacttctcccctttgctgctgccccaccggaacaaagtaggatgcaattctcctctctgactgtgaatgtgagaggatcaggaatgagaatactggtaagaggcaattctccagtgttcaattacaacaaggccaccaagaggctcacaattctcgggaaagatgcaggtgcattgaccgaagatccagatgaaggcacagctggagtggagtctgctgttttaagaggattcctcattttgggcaaagaagacaagagatatggcccagcactgagcatcaatgagctgagcaatttggcaaagggagagaaggctaatgtgctaattgggcaaggagacgtggtgttggtgatgaaacggaaacgggactctagcatacttactgacagccagacagcgaccaaaagaattcggatggccatcaaa
EPI2428835 atggagagaataaaagaactgagagatctaatgtcacagtctcgcactcgcgagatactaaccaaaaccactgttgaccacatggccataatcaagaagtacacatcaggaagacaagaaaagaaccctgcactcagaatgaaatggatgatggcaatgaaatatccaatcacagcagacaagcgaataatggaaatgatccctgaaaggaatgaacaaggacaaaccctctggagcaagacaaatgatgccggatcagatcgagtgatggtctcacccctggctgtgacatggtggaataggagtggaccaacaacaagtacagttcactatccaaaggtatacaaaacttattttgaaaaagttgaaaggttgaaacacgggacctttggccctgtacacttcagaaaccaagttaagataagacggagggtcgacataaacccgggccatgctgacctcagcgccaaagaggcgcaggacgtaatcatggaagttgtctttccaaatgaagtgggagcgagaatactgacgtcggagtcacagttgacaataacaaaggaaaagaaagaagaactccaggactgcaaaatcgcccctctgatggttgcatacatgctagaaagagagctggtccgcaagacaaggttcctcccagtggctggtggaacaagcagtgtctacattgaggtgctgcatttgacccagggaacatgctgggagcagatgtatactccaggaggagaagtgagaaacgatgatgtagaccagagcttaatcattgctgcccggaatatagtaagaagagcaacagtgtcagcagacccattagcatctctattggagatgtgccacagcacacaaattggaggaataaggatggtagacattcttcggcaaaatccaacggaggaacaagccgtggacatatgcaaggcagcaatgggcttgaggattagctcatcgttcagctttggtggattcacttttaaaagaacaagtggatcgtcaatcaaaagggaagaagaggtgcttacgggcaaccttcaaacattgaaaataagagtacatgaggggtatgaagagttcactatggttggaagaagagcaacggccatcctcaggaaagcaaccagaaggctgatccagctaatagtaagtggaagggacgaacagtcaattgctgaagcaataatcgtggccatggtattctcacaagaggactgcatgataaaggcagttcgaggtgatctgaactttgtcaatagagcgaatcagcggctgaatccaatgcatcagctcttgagacacttccaaaaggatgcaaaagtgcttttccaaaattggggaattgagcccattgacaatgtgatgggaatgatcgggatattgcctgacatgactccaagtactgagatgtcactgaggggaataagagtcagtaagatgggagtagatgaatactccagtacagagcgggtagtagtaagcatcgatcgatttttaagagttcgagaccaacgggggagcgtactactgtcacccgaagaagtcagcgagacacaaggaacagagaaattgacaatcacttattcgtcatcaatgatgtgggagatcaatggtcctgagtcggtgttggtcaatacttatcagtggataatcagaaactgggaaacagtaaaaattcaatggtcacaagatcccacaatgttgtataataagatggagttcgagccattccagtctctggtccctaaggcagccaggggtcaatacagtgggttcgtgaggacactatttcagcaaatgcgagatgtgcttggaacatttgacactgttcagataataaaacttctcccctttgctgctgccccaccggaacaaagtaggatgcaattctcctctctgactgtgaatgtgagaggatcaggaatgagaatactggtaagaggcaattctccagtgttcaattacaacaaggccaccaagaggctcacaattctcgggaaagatgcaggtgcattgaccgaagacccagatgaaggcacagctggagtggagtctgctgttttaagaggattcctcattttgggcaaagaagacaagagatatggcccagcactgagcatcaatgagctgagcaagttggcaaagggagagaaggctaatgtgctaattgggcaaggagacgtggtgttggtgatgaaacggaaacgggactctagcatacttactgacagccagacagcgaccaaaagaattcggatggccatcaaa
EPI2428842 atggagagaataaaagaactgagagatctaatgtcacagtctcgcactcgcgagatactaaccaaaaccactgttgaccacatggccataatcaagaagtacacatcaggaagacaagaaaagaaccctgcactcagaatgaaatggatgatggcaatgaaatatccaatcacagcagacaagcggataatggaaatgatccctgaaaggaatgaacaaggacaaaccctctggagcaagacaaatgatgccggatcagatcgagtgatggtatcacccctggctgtgacatggtggaataggagtggaccaacaacaagtacagttcactatccaaaggtatacaaaacttattttgaaaaagttgaaaggttgaaacacgggacctttggccctgtacacttcagaaaccaagttaagataagacggagggtcgacataaacccgggccatgctgacctcagcgccaaagaggcgcaggacgtaatcatggaagttgtctttccaaatgaagttggagcgagaatactgacgtcggagtcacagttgacaataacaaaggaaaagaaagaagaactccaggactgcaaaatcgcccctctgatggttgcatacatgctagaaagagagctggtccgcaagacaaggttcctcccagtggctggtggaacaagcagtgtctacattgaggtgctgcatttgacccagggaacatgctgggagcagatgtatactccaggaggagaagtgagaaacgatgatgtagaccagagcttaatcattgctgcccggaatatagtaagaagagcaacagtgtcagcagacccattagcatctctattggagatgtgccacagcacacaaattggaggaataaggatggtagacattcttcggcaaaatccaacggaggaacaagccgtggacatatgcaaggcagcaatgggcttgaggattagctcatcgttcagctttggtggattcacttttaaaagaacaagtggatcgtcaatcaaaagggaagaagaggtgcttacgggcaaccttcaaacattgaaaataagagtacatgaggggtatgaagagttcactatggttggaagaagagcaacggccatcctcaggaaagcaaccagaaggctgatccagctaatagtaagtggaagggacgaacagtcaattgctgaagcaataatcgtggccatggtattctcacaagaggactgcatgataaaggcagttcgaggtgatctgaactttgtcaatagagcgaatcagcggctgaatccaatgcatcagctcttgagacacttccaaaaggatgcaaaagtgcttttccaaaattggggaattgagcccattgacaatgtgatgggaatgatcgggatattgcctgacatgaccccaagtactgagatgtcactgaggggaataagagtcagtaagatgggagtagatgaatactccagtacagagcgggtagtagtaagcatcgatcgatttttaagagttcgagaccagcgggggagcgtactactgtcacccgaagaagtcagcgaaacacaaggaacagagaaattgacaatcacttattcgtcatcaatgatgtgggagatcaatggtcctgagtcggtgttggtcaatacttatcagtggataatcagaaactgggaaacagtaaaaattcaatggtcacaagatcccacaatgttgtataataagatggagttcgagccattccagtctctggtccctaaggcagccaggggtcaatacagtgggttcgtgaggacactatttcagcaaatgcgagatgtgcttggaacatttgacactgttcaggtaataaaacttctcccctttgctgctgccccaccggaacaaagtaggatgcaattctcctctctgactgtgaatgtgagaggatcaggaatgagaatactggtaagaggcaattctccagtgttcaattacaacaaggccaccaagaggctcacaattctcgggaaagatgcaggtgcattgaccgaagacccagatgaaggcacagctggagtggagtctgctgttttaagaggattcctcattttgggcaaagaagacaagagatatggcccagcactgagcatcaatgagctaagcaatttggcaaagggagagaaggctaatgtgctaattgggcaaggagacgtggtgttggtgatgaaacggaaacgggactctagcatacttactgacagccagacagcgaccaaaagaattcggatggccatcaaa
EPI2428855 atggagagaataaaagaactgagagatctaatgtcacagtctcgcactcgcgagatactaaccaaaaccactgttgaccacatggccataatcaagaagtacacatcaggaagacaagaaaagaaccctgcactcagaatgaaatggatgatggcaatgaaatatccaatcacagcagacaagcgaataatggaaatgatccctgaaaggaatgaacaaggacaaaccctctggagcaagacaaatgatgccggatcagatcgagtgatggtatcacccctggctgtgacatggtggaataggagtggaccaacaacaagtacagttcactatccaaaggtatacaaaacttattttgaaaaagttgaaaggttgaaacacgggacctttggccctgtacacttcagaaaccaagttaagataagacggagggtcgacataaacccgggccatgctgacctcagcgccaaagaggcgcaggacgtaatcatggaagttgtctttccaaatgaagtgggagcgagaatactgacgtcggagtcacagttgacaataacaaaggaaaagaaagaagaactccaggactgcaaaatcgcccctctgatggttgcatacatgctagaaagagagctggtccgcaagacaaggttcctcccagtggctggtggaacaagcagtgtctacattgaggtgctgcatttgacccagggaacatgctgggagcagatgtatactccaggaggagaagtgagaaacgatgatgtagaccagagcttaatcattgctgcccggaatatagtaagaagagcaacagtgtcagcagacccattagcatctctattggagatgtgccacagcacacaaattggaggaataaggatggtagacattcttcggcaaaatccaacggaggaacaagccgtggacatatgcagggcagcaatgggcttgaggattagctcatcgttcagctttggtggattcacttttaaaagaacaagtggatcgtcaatcaaaagggaagaagaggtgcttacgggcaaccttcaaacattgaaaataagagtacatgaggggtatgaagagttcactatggttggaagaagagcaacggccatcctcaggaaagcaaccagaaggctgatccagctaatagtaagtggaagggacgaacagtcaattgctgaagcaataatcgtggccatggtattctcacaagaggactgcatgataaaggcagttcgaggtgatctgaactttgtcaatagagcgaatcagcggctgaatccaatgcatcagctcttgagacacttccaaaaggatgcaaaagtgcttttccaaaattggggaattgagcccattgacaatgtgatgggaatgatcgggatattgcctgacatgactccaagtactgagatgtcactgaggggaataagagtcagtaagatgggagtagatgaatactccagtacagagcgggtagtagtaagcatcgatcgatttttaagagttcgagaccaacgggggagcgtactactgtcacccgaagaagtcagcgagacacaaggaacagagaaattgacaatcacttattcgtcatcaatgatgtgggagatcaatggtcctgagtcggtgttggtcaatacttatcagtggataatcagaaactgggaaacagtaaaaattcaatggtcacaagatcccacaatgttgtataataagatggagttcgagccattccagtctctggtccctaaggcagccaggggtcaatacagtgggttcgtgaggacactatttcagcaaatgcgagatgtgcttggaacatttgacactgttcagataataaaacttctcccctttgctgctgccccaccggaacaaagtaggatgcaattctcctctctgactgtgaatgtgagaggatcaggaatgagaatactggtaagaggcaattctccagtgttcaattacaacaaggccaccaagaggctcacaattctcgggaaagatgcaggtgcattgaccgaagacccagatgaaggcacagctggagtggagtctgctgttttaagaggattcctcattttgggcaaagaagacaagagatatggcccagcactgagcatcaatgagctgagcaagttggcaaagggagagaaggctaatgtgctaattgggcaaggagacgtggtgttggtgatgaaacggaaacgggactctagcatacttactgacagccagacagcgaccaaaagaattcggatggccatcaaa
EPI2428894 atggagagaataaaagaactgagagatctaatgtcacagtctcgcactcgcgagatactaaccaaaaccactgttgaccacatggccataatcaagaagtacacatcaggaagacaagaaaagaaccctgcactcagaatgaaatggatgatggcaatgaaatatccaatcacagcagacaagcgaataatggaaatgatccctgaaaggaatgaacaaggacaaaccctctggagcaagacaaatgatgccggatcagatcgagtgatggtatcacccctggctgtgacatggtggaataggagtggaccaacaacaagtacagttcactatccaaaggtatacaaaacttattttgaaaaagttgaaaggttgaaacacgggacctttggccctgtacacttcagaaaccaagttaagataagacggagggtcgacataaacccgggccatgctgacctcagcgccaaagaggcgcaggacgtaatcatggaagttgtctttccaaatgaagtgggagcgagaatactgacgtcggagtcacagttgacaataacaaaggaaaagaaagaagaactccaggactgcaaaatcgcccctctgatggttgcatacatgctagaaagagagctggtccgcaagacaaggttcctcccagtggctggtggaacaagcagtgtctacattgaggtgctgcatttgacccagggaacatgctgggagcagatgtatactccaggaggagaagtgagaaacgatgatgtagaccagagcttaatcattgctgcccggaatatagtaagaagagcaacagtgtcagcagacccattagcatctctattggagatgtgccacagcacacaaattggaggaataaggatggtagacattcttcggcaaaatccaacggaggaacaagccgtggacatatgcaaggcagcaatgggcttgaggattagctcatcgttcagctttggtggattcacttttaaaagaacaagtggatcgtcaatcaaaagggaagaagaggtgcttacgggcaaccttcaaacattgaaaataagagtacatgaggggtatgaagagttcactatggttggaagaagagcaacggccatcctcaggaaagcaaccagaaggctgatccagctaatagtaagtggaagggacgaacagtcaattgctgaagcaataatcgtggccatggtattctcacaagaggactgcatgataaaggcagttcgaggtgatctgaactttgtcaatagagcgaatcagcggctgaatccaatgcatcagctcttgagacacttccaaaaggatgcaaaagtgcttttccaaaattggggaattgagcccattgacaatgtgatgggaatgatcgggatattgcctgacatgactccaagtactgagatgtcactgaggggaataagagtcagtaagatgggagtagatgaatactccagtacagagcgggtagtagtaagcatcgatcgatttttaagagttcgagaccaacgggggagcgtactactgtcacccgaagaagtcagcgagacacaaggaacagagaaattgacaatcacttattcgtcatcaatgatgtgggagatcaatggtcctgagtcggtgttggtcaatacttatcagtggataatcagaaactgggaaacagtaaaaattcaatggtcacaagatcccacaatgttgtataataagatggagttcgagccattccagtctctggtccctaaggcagccaggggtcaatacagtgggttcgtgaggacactatttcagcaaatgcgagatgtgcttggaacatttgacactgttcagataataaaacttctcccctttgctgctgccccaccggaacaaagtaggatgcaattctcctctctgactgtgaatgtgagaggatcaggaatgagaatactggtaagaggcaattctccagtgttcaattacaacaaggccaccaagaggctcacaattctcgggaaagatgcaggtgcattgaccgaagacccagatgaaggcacagctggagtggagtctgctgttttaagaggattcctcattttgggcaaagaagacaagagatatggcccagcactgagcatcaatgagctgagcaatttggcaaagggagagaaggctaatgtgctaattgggcaaggagacgtggtgttggtgatgaaacggaaacgggactctagcatacttactgacagccagacagcgaccaaaagaattcggatggccatcaaa
EPI2428984 atggagagaataaaagaactgagagatctaatgtcacagtctcgcactcgcgagatactaaccaaaaccactgttgaccacatggccataatcaagaagtacacatcaggaagacaagaaaagaaccctgcactcagaatgaaatggatgatggcaatgaaatatccaatcacagcagacaagcgaataatggaaatgatccctgaaaggaatgaacaaggacaaaccctctggagcaagacaaatgatgccggatcagatcgagtgatggtatcacccctggctgtgacatggtggaataggagtggaccaacaacaagtacagttcactatccaaaggtatacaaaacttattttgaaaaagttgaaaggttgaaacacgggacctttggccctgtacacttcagaaaccaagttaagataagacggagggtcgacataaacccgggccatgctgacctcagcgccaaagaggcgcaggacgtaatcatggaagttgtctttccaaatgaagtgggagcgagaatactgacgtcggagtcacagttgacaataacaaaggaaaagaaagaagaactccaggactgcaaaatcgcccccctgatggttgcatacatgctagaaagagagctggtccgcaagacaaggttcctcccagtggctggtggaacaagcagtgtctacattgaggtgctgcatttgacccagggaacatgctgggagcagatgtatactccaggaggagaagtgagaaacgatgatgtagaccagagcttaatcattgctgcccggaatatagtaagaagagcaacagtgtcagcagacccattagcatctctattggagatgtgccacagcacacaaattggaggaataaggatggtggacattcttcggcaaaatccaacggaggaacaagccgtggacatatgcaaggcagcaatgggcttgaggattagctcatcgttcagctttggtggattcacttttaaaagaacaagtggatcgtcaatcaaaagggaagaagaggtgcttacgggcaaccttcaaacattgaaaataagagtacatgaggggtatgaagagttcactatggttggaagaagagcaacggccatcctcaggaaagcaaccagaaggctgatccagctaatagtaagtggaagggacgaacagtcaattgctgaagcaataatcgtggccatggtattctcacaagaggactgcatgataaaggcagttcgaggtgatctgaactttgtcaatagagcgaatcagcggctgaatccaatgcatcagctcttgagacacttccaaaaggatgcaaaagtgcttttccaaaattggggaattgagcccattgacaatgtgatgggaatgatcgggatattgcctgacatgactccaagtactgagatgtcactgaggggaataagagtcagtaagatgggagtagatgaatactccagtacagagcgggtagtagtaagcatcgatcgatttttaagagttcgagaccaacgggggagcgtactactgtcacccgaagaagtcagcgagacacaaggaacagagaaattgacaatcacttattcatcatcaatgatgtgggagatcaatggtcctgagtcggtgttggtcaatacttatcagtggataatcagaaactgggaaacagtaaaaattcaatggtcacaagatcccacaatgttgtataataaggtggagttcgagccattccagtctctggtccctaaggcagccaggggtcaatacagtgggttcgtgaggacactatttcagcaaatgcgagatgtgcttggaacatttgacactgttcagataataaaacttctcccctttgctgctgccccaccggaacaaagtaggatgcaattctcctctctgactgtgaatgtgagaggatcaggaatgagaatactggtaagaggcaattctccagtgttcaattacaacaaggccgccaaaaggctcacaattctcgggaaagatgcaggtgcattgaccgaagacccagatgaaggcacagctggagtggagtctgctgttttaagaggattcctcattttgggcaaagaagacaagagatatggcccagcactgagcatcaatgagctgagcaatttggcaaagggagagaaggctaatgtgctaattgggcaaggagacgtggtgttggtgatgaaacggaaacgggactctagcatacttactgacagccagacagcgaccaaaagaattcggatggccatcaaa
[truncated: 3,099,307 more chars]
