# Supplementary material for: Computational Structural Analysis Predicts Host-Range Promiscuity and Antiviral Resistance in North American H5N1 Lineages
Source: Comput Struct Biotechnol J. 2026 May 8;35(1):0066. doi: 10.34133/csbj.0066 (PMC13153456; doi:10.34133/csbj.0066)
Supplement: Supplementary 1 — Files S1 to S23 Figs. S24 to S30 [file csbj.0066.f1.zip › supplemental_data_file_9.log]

Using proper (=slower) randomizations 
TNT - max. ram = 1024000 Mbytes 
No ram used yet 
Matrices will be read as DNA data 
Matrix space: allocate for up to 8 states 
Reading from H5N1_N2_HA_nuc_djv28_Pulit-Penaloza-blast-LA-NM_noDup.trim.nexus 
Reading file H5N1_N2_HA_nuc_djv28_Pulit-Penaloza-blast-LA-NM_noDup.trim.nexus as NEXUS 
Matrix (1704x9359, 8 states). Memory required for data: 64.80 Mbytes 
  ... Skipping codons block ... 
  ... Skipping sets block ... 
Again reading from script-denis-for-HA.txt 
Closing NEXUS file 
Outgroup is taxon 0  -  EPI100512 
Space for 20000 trees in memory 
Completed search.
Total rearrangements examined: 152,565,725,797,012. 
No target score defined.  Best score hit 1 times.
Best score: 16950.  3 trees retained. 
3 trees condensed (when min. branch length = 0) 
3 trees retained (score 16950) 

 
Tree file: trees.tnt 
 
Tree 0: 
   ,-- EPI100512
   |  ,-- EPI104778
   |  |  ,-- EPI120010
   |  |  |  ,-- EPI321325
   |  |  |----- EPI321326
   |  |  |        ,-- EPI101891
|--|  |  |     ,----- EPI101907
   |  |  |  ,--|  ,-- EPI97199
   |  |  |  |  `----- EPI97201
   |  |  |  |     ,-- EPI176007
   |  |  |  |     |-- EPI108131
   `--|  |  |     |  ,-- EPI153805
      |  |  |     |----- EPI153823
      |  |  |     |  ,-- EPI229549
      |  |  |     |  |  ,-- EPI1930833
      |  |  |  ,--|  |  |  ,-- EPI1930835
      |  |  |  |  |  |  |----- EPI1930836
      |  |  |  |  |  |  |     ,-- EPI1930823
      |  |  |  |  |  |  |  ,----- EPI1930827
      |  |  |  |  |  |  |  |  ,-- EPI1930826
      `--|  |  |  |  |  |  |----- EPI1930830
         |  |  |  `--|  |--|  ,-- EPI384241
         |  |  |     |  |  |  |  ,-- EPI338795
         |  |  |     |  |  `--|  |  ,-- EPI338794
         |  |  |     |  |     `--|  |  ,-- EPI338792
         |  |  |     |  |        `--|  |  ,-- EPI356666
         |  |  |     |  |           `--|  |-- EPI338787
         |  |  |     |  |              `--+-- EPI338793
         |  |  |     |  |                 |  ,-- EPI338789
         |  |  |     `--|                 `----- EPI338791
         |  |  |        |     ,-- EPI384238
         |  |  |        |     |  ,-- EPI1930822
         |  |  |        |     |----- EPI1930824
         |  |  |        |  ,--|  ,-- EPI1930825
         |  |  |        |  |  |  |-- EPI1930834
         |  |  |        |  |  `--+-- EPI1930837
         |  |  |        |  |     `-- EPI1930838
         |  |  |        |  |  ,-- EPI169338
         `--|  |        |  |  |-- EPI824039
            |  |        |  |  |-- EPI2579963
            |  |        |  |  |  ,-- EPI439158
            |  |        |  |  |----- EPI672800
            |  |        |  |  |  ,-- EPI257056
            |  |        |  |  |  |  ,-- EPI590706
            |  |        `--|  |--|  |-- EPI390659
            |  |           |  |  `--+-- EPI597831
            |  |           |  |     `-- EPI348147
            |  |           |  |     ,-- EPI400176
            |  |           |  |  ,--|  ,-- EPI439133
            |  |           |  |  |  `----- EPI439134
            |  |           |  |--|  ,-- EPI504981
            |  |           |  |  `--|  ,-- EPI350321
            |  |           |  |     `--|  ,-- EPI390660
            |  |           |  |        `----- EPI355448
            |  |           |  |  ,-- EPI672801
            |  |           `--|  |-- EPI672802
            |  |              |  |-- EPI672807
            |  |              |--+-- EPI672808
            |  |              |  |  ,-- EPI672804
            |  |              |  `--+-- EPI672809
            |  |              |     `-- EPI672810
            |  |              |  ,-- EPI895430
            |  |              |  |-- EPI324802
            |  |              |  |-- EPI2584526
            |  |              |  |-- EPI506461
            |  |              |  |-- EPI358117
            |  |              |  |-- EPI358118
            |  |              |  |-- EPI2579944
            `--|              |  |  ,-- EPI672803
               |              |  |----- EPI672806
               |              |  |  ,-- EPI2579962
               |              |  |  |  ,-- EPI895429
               |              |  |--|  |  ,-- EPI895431
               |              `--|  `--+----- EPI1308276
               |                 |     |  ,-- EPI1308277
               |                 |     `----- EPI1308278
               |                 |     ,-- EPI438291
               |                 |  ,----- EPI443071
               |                 |--|  ,-- EPI895435
               |                 |  `--|  ,-- EPI895432
               |                 |     `--+-- EPI895433
               |                 |        `-- EPI895434
               |                 |  ,-- EPI672805
               |                 |  |  ,-- EPI472216
               |                 `--|  |-- EPI472217
               |                    `--|  ,-- EPI2584507
               |                       |  |-- EPI472218
               |                       `--+-- EPI153806
               |                          `-- EPI2579956
               |        ,-- EPI135729
               |     ,--|  ,-- EPI99334
               |     |  `--|  ,-- EPI99332
               |     |     `----- EPI119131
               |  ,--|  ,-- EPI228377
               |  |  |  |  ,-- EPI228375
               |  |  `--|  |  ,-- EPI104876
               |  |     `--|  |  ,-- EPI184214
               |  |        `--|  |  ,-- EPI184213
               |  |           |  |  |     ,-- EPI314030
               |  |           `--|  |     |     ,-- EPI284491
               |  |              |  |     |  ,----- EPI284577
               |  |              |  |  ,--|  |     ,-- EPI995546
               |  |              `--|  |  |  |     |-- EPI995548
               |  |                 |  |  `--|  ,--+-- EPI995549
               |  |                 |  |     |  |  `-- EPI995565
               |  |                 |  |     `--|  ,-- EPI284434
               |  |                 |  |        `--|  ,-- EPI2467488
               |  |                 `--|           `--|  ,-- EPI2467483
               |  |                    |              `--|  ,-- EPI2467480
               |  |                    |                 `----- EPI2467481
               |  |                    |  ,-- EPI538834
               |  |                    |  |-- EPI234625
               |  |                    |  |-- EPI1989334
               |  |                    `--|  ,-- EPI184211
               |  |                       |  |-- EPI184212
               |  |                       `--|  ,-- EPI1579597
               |  |                          |  |  ,-- EPI184219
               |  |                          `--|  |-- EPI354443
               |  |                             |  |  ,-- EPI184215
               |  |                             `--+----- EPI184216
               `--|                                |  ,-- EPI184217
                  |                                `----- EPI184218
                  |     ,-- EPI687431
                  |     |        ,-- EPI1932174
                  |     |     ,----- EPI4969
                  |     |     |  ,-- EPI108053
                  |     |  ,--|  |-- EPI108061
                  |  ,--|  |  `--|  ,-- EPI108049
                  |  |  |  |     `----- EPI108057
                  |  |  |  |  ,-- EPI108171
                  |  |  |  |  |     ,-- EPI671515
                  |  |  |  |  |     |-- EPI1027706
                  |  |  `--|  |     |-- EPI704002
                  |  |     |  |     |-- EPI1198808
                  |  |     |  |     |-- EPI1198832
                  |  |     |  |     |-- EPI1198840
                  |  |     |  |     |-- EPI1198864
                  |  |     `--|  ,--|  ,-- EPI1198856
                  |  |        |  |  |----- EPI1198888
                  |  |        |  |  |  ,-- EPI1198896
                  |  |        |  |  |--+-- EPI1198904
                  |  |        |  |  |  `-- EPI1198920
                  |  |        |  |  |  ,-- EPI837144
                  |  |        |  |  `--|  ,-- EPI736644
                  |  |        `--|     `----- EPI736645
                  |  |           |  ,-- EPI2579972
                  `--|           |  |  ,-- EPI476488
                     |           |  |  |-- EPI476491
                     |           |  |  |  ,-- EPI476483
                     |           |  |--+----- EPI476485
                     |           |  |  |  ,-- EPI476484
                     |           `--|  `----- EPI476486
                     |              |     ,-- EPI338786
                     |              |  ,--|  ,-- EPI338785
                     |              |  |  `--|  ,-- EPI356667
                     |              |  |     `----- EPI356838
                     |              `--|     ,-- EPI2580519
                     |                 |  ,----- EPI1767965
                     |                 `--|  ,-- EPI1767963
                     |                    `--|  ,-- EPI1635158
                     |                       `--+-- EPI1635159
                     |                          `-- EPI2580518
                     |  ,-- EPI108471
                     |  |  ,-- EPI108065
                     |  |  |  ,-- EPI108059
                     `--|  |  |-- EPI108303
                        |  |  |     ,-- EPI286379
                        `--|  |  ,----- EPI286380
                           |  |  |  ,-- EPI338788
                           |  |  |  |     ,-- EPI366417
                           `--|  |  |  ,----- EPI328886
                              |  |  |  |     ,-- EPI593747
                              |  |  |  |     |  ,-- EPI475579
                              |  |  |  |  ,--|  |  ,-- EPI499478
                              |  |  |  |  |  |  |  |     ,-- KP307976
                              |  |  |  |  |  `--|  |     |-- KP307984
                              `--|  |  |  |     |  |  ,--|  ,-- EPI690392
                                 |  |  |  |     `--|  |  |  |-- EPI690399
                                 |  |  |  |        |  |  `--+-- EPI573286
                                 |  |  |  |        |  |     `-- EPI853979
                                 |  |  |  |        `--|     ,-- EPI749465
                                 |  |  |  |           |  ,----- EPI1772163
                                 |  |  |  |           |  |  ,-- EPI1158808
                                 |  |  |  |           |  |  |  ,-- EPI749425
                                 |  |  |  |           `--|  |  |-- EPI1215862
                                 `--|  |  |              |  |  |-- EPI593036
                                    |  |  |              `--|  |  ,-- EPI961384
                                    |  |  |                 |  |----- EPI749337
                                    |  |  |                 |  |  ,-- EPI675769
                                    |  |  |                 |  |  |  ,-- EPI1576822
                                    |  |  |                 `--+--|  |-- EPI749417
                                    |  |  |                    |  `--|  ,-- EPI590896
                                    |  |  |                    |     `--|  ,-- EPI590897
                                    |  |  |                    |        `----- EPI590898
                                    |  |  |                    |  ,-- EPI760116
                                    |  |  |                    |  |     ,-- EPI687311
                                    |  |  |                    |  |  ,--|  ,-- EPI2580226
                                    |  |  |                    `--|  |  `----- EPI1776467
                                    |  |  |                       |  |  ,-- EPI675771
                                    |  |  |                       `--|  |-- EPI585951
                                    |  |  |                          |  |-- EPI590115
                                    `--|  |                          |  |-- EPI590116
                                       |  |                          `--|  ,-- EPI590112
                                       |  |                             |----- EPI590113
                                       |  |                             |  ,-- EPI590109
                                       |  |                             `--+-- EPI590110
                                       |  |                                `-- EPI590111
                                       |  |  ,-- EPI1398287
                                       |  |  |     ,-- EPI3488411
                                       |  |  |     |-- EPI3488427
                                       |  |  |  ,--|  ,-- EPI3488243
                                       |  |  |  |  `----- EPI3488419
                                       |  |  |  |  ,-- EPI2403522
                                       |  |  |  |  |  ,-- EPI1812383
                                       |  |  |  |  |  |  ,-- EPI3488227
                                       |  |  |  |  |  |  |  ,-- MW505351
                                       |  |  |  |  |  |--|  |     ,-- OL442766
                                       |  |  |  |  |  |  |  |  ,----- EPI2070078
                                       |  |  |  |  |  |  `--|  |  ,-- EPI2029850
                                       |  |  |  |  |  |     |  |----- EPI2029890
                                       |  |  |  |  |  |     |  |  ,-- LC626165
                                       |  |  |  |  |  |     `--+--+-- LC633379
                                       |  |  |  |  |  |        |  `-- LC633387
                                       |  |  |  |  |  |        |  ,-- EPI2029818
                                       |  |  |  |  |  |        |  |-- EPI2029826
                                       |  |  |  |  |  |        `--+-- EPI2029858
                                       |  |  |  |  |  |           `-- EPI2029866
                                       |  |  |  |  |  |  ,-- EPI1949198
                                       |  |  |  |  |  |  |  ,-- EPI1949190
                                       |  |  |  |  |  |  |  |-- EPI1896391
                                       |  |  |  |  |  |  |  |  ,-- EPI2743562
                                       |  |  |  |  |  |  |  |  |  ,-- EPI2885210
                                       `--|  |  |  |  |  |  |  |  |-- EPI2540552
                                          |  |  |  |  |--|  |  |  |  ,-- EPI2885008
                                          |  |  |  |  |  |  |  |  |  |-- EPI2885022
                                          |  |  |  |  |  |  |  |  |--+-- EPI2884976
                                          |  |  |  |  |  |  |  |  |  |-- EPI2884992
                                          |  |  |  |  |  |  |  |  |  `-- EPI2181491
                                          |  |  |  |  |  `--|  |  |  ,-- EPI2770935
                                          |  |  |  |  |     |  |  |  |  ,-- EPI2770807
                                          |  |  |  |  |     |  |  |  |  |-- EPI2770967
                                          |  |  |  |  |     |  |  |--|  |  ,-- EPI2770871
                                          |  |  |  |  |     |  |  |  |  |----- EPI2770903
                                          |  |  |  |  |     |  |  |  `--|  ,-- EPI2771031
                                          |  |  |  |  |     |  |  |     |--+-- EPI2770983
                                          |  |  |  |  |     |  |  |     |  `-- EPI2770999
                                          |  |  |  |  |     |  |  |     |  ,-- EPI2770855
                                          |  |  |  |  |     |  |  |     `--|  ,-- EPI2771015
                                          |  |  |  |  |     `--|  |        `--|  ,-- EPI2771023
                                          |  |  |  |  |        |  |           `----- EPI2771039
                                          |  |  |  |  |        |  |        ,-- EPI2540664
                                          |  |  |  |  |        |  |     ,----- EPI2540616
                                          |  |  |  |  |        |  |  ,--|  ,-- EPI2540488
                                          |  |  |  |  |        |  |  |  `----- EPI2540496
                                          |  |  |  |  |        |  |  |  ,-- EPI2540424
                                          |  |  |  |  |        |  |  |  |-- EPI2540440
                                          |  |  |  |  |        |  |  |  |  ,-- EPI2540784
                                          |  |  |  |  |        |  |  |  |----- EPI2540448
                                          |  |  |  |  |        |  |  |--|  ,-- EPI1950439
                                          |  |  |  |  |        |  |  |  |----- EPI1950455
                                          |  |  |  |  |        |  |  |  |  ,-- EPI2885038
                                          |  |  |  |  |        |  |--|  |  |-- EPI2885054
                                          |  |  |  |  |        |  |  |  `--+-- EPI2885070
                                          |  |  |  |  |        |  |  |     `-- EPI2885086
                                          |  |  |  |  |        |  |  |     ,-- EPI2362660
                                          |  |  |  |  |        |  |  |     |  ,-- EPI2885503
                                          |  |  |  |  |        `--|  |  ,--|  |-- EPI2885518
                                          |  |  |  |  |           |  |  |  |  |-- EPI2885533
                                          |  |  |  |  |           |  |  |  `--+-- EPI2885549
                                          |  |  |  |  |           |  |  |     |-- EPI2885610
                                          |  |  |  |  |           |  `--|     `-- EPI2363396
                                          |  |  |  |  |           |     |  ,-- EPI1950423
                                          |  |  |  |  |           |     |  |-- EPI2770759
                                          |  |  |  |  |           |     `--|  ,-- EPI2200565
                                          |  |  |  |  |           |        |  |-- EPI2540376
                                          |  |  |  |  |           |        `--|  ,-- EPI2885102
                                          |  |  |  |  |           |           |  |-- EPI2885118
                                          |  |  |  |  |           |           `--+-- EPI2885150
                                          |  |  |  |  |           |              `-- EPI2181499
                                          |  |  |  |  |           |  ,-- EPI2885182
                                          |  |  |  |  |           |  |-- EPI2885194
                                          |  |  |  |  |           |  |-- EPI2884768
                                          |  |  |  |  |           |  |-- EPI2884776
                                          |  |  |  |  |           |  |-- EPI2885226
                                          |  |  |  |  |           |  |-- EPI2181483
                                          |  |  |  |  |           |  |-- EPI2181507
                                          |  |  |  |  |           |  |-- EPI2540384
                                          |  |  |  |  |           |  |-- EPI2540416
                                          |  |  |  |  |           |  |  ,-- EPI2200549
                                          |  |  |  |  |           |  |  |     ,-- EPI2885257
                                          |  |  |  |  |           |  |  |  ,--+-- EPI2885289
                                          `--|  |  |  |           |  |--|  |  `-- EPI2885305
                                             |  |  |  |           |  |  |  |  ,-- EPI2808018
                                             |  |  |  |           |  |  `--|  |-- EPI1950431
                                             |  |  |  |           |  |     |  |-- EPI2770767
                                             |  |  |  |           |  |     `--+-- EPI2540472
                                             |  |  |  |           |  |        |  ,-- EPI2771071
                                             |  |  |  |           |  |        `----- EPI2540432
                                             |  |  |  |           |  |  ,-- EPI1950415
                                             |  |  |  |           |  |  |  ,-- EPI2553152
                                             |  |  |  |           |  |  |  |-- EPI1938252
                                             |  |  |  |           `--|  |  |  ,-- EPI2029834
                                             |  |  |  |              |  |  |----- EPI2029842
                                             |  |  |  |              |  |  |  ,-- EPI2029874
                                             |  |  |  |              |  |  |  |     ,-- EPI2573872
                                             |  |  |  |              |  |  |--|  ,----- EPI2779966
                                             |  |  |  |              |  |  |  `--|  ,-- EPI2505464
                                             |  |  |  |              |  |  |     `--+-- EPI2505472
                                             |  |  |  |              |  |  |        `-- EPI2505480
                                             |  |  |  |              |  |  |  ,-- EPI2884792
                                             |  |  |  |              |  |  |  |-- EPI2884800
                                             |  |  |  |              |  |--|  |-- EPI2884808
                                             |  |  |  |              |  |  |--+-- EPI2884816
                                             |  |  |  |              |  |  |  |-- EPI2181531
                                             |  |  |  |              |  |  |  |  ,-- EPI2884680
                                             |  |  |  |              |  |  |  `----- EPI1933663
                                             |  |  |  |              |  |  |  ,-- EPI2771047
                                             |  |  |  |              |  |  |  |-- EPI2770791
                                             |  |  |  |              |  |  |  |-- EPI2770975
                                             |  |  |  |              |  |  |  |-- EPI2540560
                                             |  |  |  |              |  |  |  |  ,-- EPI2540760
                                             |  |  |  |              |  |  |  |  |-- EPI2540776
                                             |  |  |  |              |  |  `--|  |-- EPI2885368
                                             |  |  |  |              `--|     |  |-- EPI2885376
                                             |  |  |  |                 |     |  |-- EPI2885432
                                             |  |  |  |                 |     |  |-- EPI2885441
                                             |  |  |  |                 |     |  |-- EPI2885456
                                             |  |  |  |                 |     |  |-- EPI2885473
                                             |  |  |  |                 |     `--+-- EPI2885487
                                             |  |  |  |                 |        |-- EPI2885625
                                             |  |  |  |                 |        |-- EPI2181515
                                             |  |  |  |                 |        |-- EPI2181547
                                             |  |  |  |                 |        |-- EPI2200557
                                             |  |  |  |                 |        |-- EPI2770775
                                             |  |  |  |                 |        |-- EPI2540568
                                             |  |  |  |                 |        `-- EPI2540624
                                             |  |  |  |                 |  ,-- EPI2779660
                                             |  |  |  |                 |  |-- EPI2770751
                                             |  |  |  |                 |  |-- EPI2540512
                                             |  |  |  |                 |  |-- EPI2540576
                                             |  |  |  |                 |  |  ,-- EPI2770743
                                             |  |  |  |                 |  |--+-- EPI2770847
                                             |  |  |  |                 |  |  `-- EPI2770887
                                             |  |  |  |                 |  |     ,-- EPI2885322
                                             |  |  |  |                 |  |     |-- EPI2885352
                                             |  |  |  |                 |  |  ,--+-- EPI2885360
                                             |  |  |  |                 |  |  |  `-- EPI2363475
                                             |  |  |  |                 |  |  |  ,-- EPI2885719
                                             |  |  |  |                 `--|  |  |-- EPI2885733
                                             |  |  |  |                    |  |--+-- EPI2885748
                                             |  |  |  |                    |  |  |-- EPI2885765
                                             |  |  |  |                    |  |  `-- EPI2885779
                                             |  |  |  |                    |  |  ,-- EPI2540712
                                             |  |  |  |                    |  |  |-- EPI2540736
                                             |  |  |  |                    |  |  |-- EPI2770823
                                             |  |  |  |                    |  |  |-- EPI2540400
                                             |  |  |  |                    |  |  |-- EPI2540600
                                             |  |  |  |                    |  |--|  ,-- EPI2540720
                                             |  |  |  |                    |  |  |----- EPI2540632
                                             |  |  |  |                    |  |  |  ,-- EPI2540656
                                             |  |  |  |                    `--|  |  |-- EPI2770839
                                             |  |  |  |                       |  `--+-- EPI2540408
                                             |  |  |  |                       |     `-- EPI2540584
                                             |  |  |  |                       |        ,-- EPI2223226
                                             |  |  |  |                       |     ,----- EPI2505267
                                             |  |  |  |                       |  ,--|  ,-- EPI2747746
                                             |  |  |  |                       |  |  `----- EPI2751891
                                             |  |  |  |                       |  |  ,-- EPI2886214
                                             |  |  |  |                       |  |  |-- EPI2886230
                                             |  |  |  |                       |  |  |-- EPI2886246
                                             |  |  |  |                       |  |  |-- EPI2886262
                                             |  |  |  |                       |  |--+-- EPI2363705
                                             |  |  |  |                       |  |  |  ,-- EPI2743243
                                             |  |  |  |                       |  |  |  |-- EPI2606479
                                             |  |  |  |                       |  |  |  |  ,-- EPI2751029
                                             `--|  |  |                       `--|  `--+----- EPI2751036
                                                |  |  |                          |     |  ,-- EPI2752168
                                                |  |  |                          |     `----- EPI2752176
                                                |  |  |                          |  ,-- EPI2197776
                                                |  |  |                          |  |  ,-- EPI2747706
                                                |  |  |                          |  |  |-- EPI2752024
                                                |  |  |                          |  |  |-- EPI2752040
                                                |  |  |                          |  |--+-- EPI2752048
                                                |  |  |                          |  |  |-- EPI2751984
                                                |  |  |                          `--|  |  ,-- EPI2752072
                                                |  |  |                             |  `----- EPI2752080
                                                |  |  |                             |  ,-- EPI2909429
                                                |  |  |                             |  |-- EPI3323963
                                                |  |  |                             |  |  ,-- EPI2213709
                                                |  |  |                             `--|  |  ,-- EPI2788566
                                                |  |  |                                |  |  |-- EPI2742563
                                                |  |  |                                `--|  |  ,-- EPI2751620
                                                |  |  |                                   |  |  |-- EPI2751628
                                                |  |  |                                   `--|  |-- EPI2751636
                                                |  |  |                                      |  |-- EPI2751652
                                                |  |  |                                      |  |-- EPI2751660
                                                |  |  |                                      |  |  ,-- EPI2751732
                                                |  |  |                                      `--+----- EPI2751740
                                                |  |  |                                         |  ,-- EPI2751700
                                                |  |  |                                         |  |-- EPI2751780
                                                |  |  |                                         |  |-- EPI2751796
                                                |  |  |                                         |  |-- EPI2751804
                                                |  |  |                                         `--|  ,-- EPI2751684
                                                |  |  |                                            |----- EPI2751692
                                                |  |  |                                            |  ,-- EPI2751748
                                                |  |  |                                            `----- EPI2751756
                                                |  |  |  ,-- EPI2257910
                                                |  |  |  |-- EPI2147718
                                                |  |  |  |-- EPI2147719
                                                |  |  |  |  ,-- MW961428
                                                |  |  |  |  |-- MW961436
                                                |  |  |  |--+-- MW961444
                                                |  |  |  |  |-- MW961476
                                                |  |  |  |  `-- MW961484
                                                |  |  |  |  ,-- EPI2506029
                                                |  |  |  |  |-- EPI1815142
                                                |  |  |  |  |  ,-- EPI1850269
                                                |  |  |  |  |----- EPI1847700
                                                |  |  |  |  |  ,-- EPI1847708
                                                |  |  |  |  |----- EPI2506466
                                                |  |  |  |  |  ,-- EPI2182152
                                                |  |  |  |  |----- EPI2506458
                                                |  |  |  |  |  ,-- EPI2506354
                                                |  |  |  |  |----- EPI2505937
                                                |  |  |  |  |  ,-- EPI2506536
                                                |  |  |  |  |----- EPI2506544
                                                |  |  |  |  |  ,-- EPI1843642
                                                |  |  |  |  |  |  ,-- EPI2161537
                                                |  |  |  |  |--|  |-- EPI2506481
                                                |  |  |  |  |  `--|  ,-- EPI2257902
                                                |  |  |  |  |     `----- EPI1995180
                                                |  |  |  |  |  ,-- EPI2017755
                                                |  |  |  |  |  |-- EPI2017778
                                                |  |  |  |  |  |  ,-- EPI2017770
                                                |  |  |  |  |  |----- EPI2017771
                                                |  |  |  |  |  |     ,-- EPI2944677
                                                |  |  |  |  |--|     |  ,-- EPI2950815
                                                |  |  |  |  |  |  ,--+----- EPI2950823
                                                |  |  |  |  |  |  |  |  ,-- EPI2950839
                                                |  |  |  |  |  |  |  `----- EPI2950853
                                                |  |  |  |  |  `--|  ,-- EPI2314255
                                                |  |  |  |  |     |  |  ,-- EPI2951003
                                                |  |  |  |  |     |  |  |-- EPI2950831
                                                |  |  |  |  |     `--|  |-- EPI2950932
                                                |  |  |  |  |        |  |-- EPI2944668
                                                |  |  |  |  |        `--|  ,-- EPI2951015
                                                |  |  |  |  |           |----- EPI2950980
                                                |  |  |  |  |           |  ,-- EPI2944548
                                                |  |  |  |  |           `--+-- EPI2944587
                                                |  |  |  |  |              `-- EPI2944633
                                                |  |  |  |  |  ,-- EPI1866473
                                                |  |  |  |  |  |  ,-- EPI1877873
                                                |  |  |  |  |  |----- EPI1883976
                                                |  |  |  |  |  |  ,-- EPI1866449
                                                |  |  |  |  |  |----- EPI1866457
                                                |  |  |  |  |  |  ,-- EPI2784323
                                                |  |  |  |  |  |  |-- EPI2784358
                                                |  |  |  |  |  |--|  ,-- EPI2784295
                                                |  |  |  |  |  |  |  |-- EPI2784372
                                                |  |  |  |  |  |  `--+-- EPI2784379
                                                |  |  |  |  |  |     |  ,-- EPI2784267
                                                |  |  |  |  |  |     `--+-- EPI2784274
                                                |  |  |  |  |  |        `-- EPI2784288
                                                |  |  |  |  |  |  ,-- EPI2134101
                                                |  |  |  |  |--|  |-- EPI2131320
                                                |  |  |  |  |  |  |-- EPI2131330
                                                |  |  |  |  |  |  |-- EPI2176136
                                                |  |  |  |  |  |  |  ,-- EPI2146029
                                                |  |  |  |  |  |  |----- EPI2146037
                                                |  |  |  |  |  |  |  ,-- EPI2131312
                                                |  |  |  |  |  |  |----- EPI2132658
                                                |  |  |  |  |  |  |  ,-- EPI2131325
                                                |  |  |  |  |  |  |----- EPI2132626
                                                |  |  |  |  |  |  |  ,-- EPI2134246
                                                |  |  |  |  |  |  |  |  ,-- EPI2175989
                                                |  |  |  |  |  |  |  |  |-- EPI2219911
                                                |  |  |  |  |  |  |  |  |-- EPI2176012
                                                |  |  |  |  |  `--|  |  |  ,-- EPI2167303
                                                |  |  |  |  |     |  |  |  |-- EPI2167388
                                                |  |  |  |  |     |  |--|  |-- EPI2176021
                                                |  |  |  |  |     |  |  |  |-- EPI2176045
                                                |  |  |  |  |     |  |  |  |  ,-- EPI2176144
                                                |  |  |  |  |     |  |  |  |----- EPI2176152
                                                |  |  |  |  |     |  |  `--|  ,-- EPI2175949
                                                |  |  |  |  |     |  |     |  |-- EPI2175965
                                                |  |  |  |  |     |  |     |--+-- EPI2175973
                                                |  |  |  |  |     |  |     |  `-- EPI2176037
                                                |  |  |  |  |     |  |     |  ,-- EPI2219905
                                                |  |  |  |  |     |  |     |  |-- EPI2219984
                                                |  |  |  |  |     |  |     `--+-- EPI2220027
                                                |  |  |  |  |     |  |        |-- EPI2220051
                                                |  |  |  |  |     `--|        `-- EPI2220138
                                                |  |  |  |  |        |  ,-- EPI2175997
                                                |  |  |  |  |        |  |-- EPI2134056
                                                |  |  |  |  |        |  |-- EPI2134198
                                                |  |  |  |  |        |  |-- EPI2134206
                                                |  |  |  |  |        |  |-- EPI2134262
                                                |  |  |  |  |        |  |-- EPI2135017
                                                |  |  |  |  |        |  |-- EPI2167255
                                                |  |  |  |  |        |  |-- EPI2131338
                                                |  |  |  |  |        |  |-- EPI2132605
                                                |  |  |  |  |        |  |     ,-- EPI2219533
                                                |  |  |  |  |        |  |  ,----- EPI2176053
                                                |  |  |  |  |        |  |  |  ,-- EPI2134073
                                                |  |  |  |  |        |  |--|  |-- EPI2135009
                                                |  |  |  |  |        |  |  `--|  ,-- EPI2167263
                                                |  |  |  |  |        |  |     `----- EPI2220035
                                                |  |  |  |  |        |  |  ,-- EPI2134044
                                                |  |  |  |  |        `--|  |-- EPI2134238
                                                |  |  |  |  |           |  |-- EPI2131346
                                                |  |  |  |  |           |  |  ,-- EPI2167247
                                                |  |  |  |  |           |--+----- EPI2131952
                                                |  |  |  |  |           |  |  ,-- EPI2219543
                                                |  |  |  |  |           |  |  |-- EPI2219583
                                                |  |  |  |  |           |  `--+-- EPI2178139
                                                |  |  |  |  |           |     |  ,-- EPI2220000
                                                |  |  |  |  |           |     `----- EPI2220008
                                                |  |  |  |  |           |  ,-- EPI2219566
                                                |  |  |  |  |           |  |-- EPI2219605
                                                |  |  |  |  |           |  |-- EPI2219619
                                                |  |  |  |  |           |  |-- EPI2219936
                                                |  |  |  |  |           |  |     ,-- EPI2219558
                                                |  |  |  |  |           |  |     |-- EPI2176160
                                                |  |  |  |  |           `--|  ,--|  ,-- EPI2178155
                                                |  |  |  |  |              |  |  `----- EPI2219975
                                                |  |  |  |  |              |  |  ,-- EPI2178124
                                                |  |  |  |  |              |  |  |-- EPI2178131
                                                |  |  |  |  |              |  |  |-- EPI2219950
                                                |  |  |  |  |              `--|  |-- EPI2376304
                                                |  |  |  |  |                 |  |  ,-- EPI2219965
                                                |  |  |  |  |                 |  |----- EPI2436983
                                                |  |  |  |  |                 |  |  ,-- EPI2220071
                                                |  |  |  |  |                 `--+----- EPI2220082
                                                |  |  |  |  |                    |  ,-- EPI2220059
                                                |  |  |  |  |                    |  |-- EPI2220092
                                                |  |  |  |  |                    |  |  ,-- EPI2220114
                                                |  |  |  |  |                    |  |  |-- EPI2220122
                                                |  |  |  |  |                    |  |--|  ,-- EPI2437002
                                                |  |  |  |  |                    `--|  `--+-- EPI2436849
                                                `--|  |  |  |                       |     `-- EPI2436961
                                                   |  |  |  |                       |  ,-- EPI2220102
                                                   |  |  |  |                       |  |  ,-- EPI2314266
                                                   |  |  |  |                       |  |  |  ,-- EPI2943337
                                                   |  |  |  |                       `--|  |  |-- EPI2943361
                                                   |  |  |  |                          |  |  |-- EPI2944072
                                                   |  |  |  |                          |  |  |-- EPI2944515
                                                   |  |  |  |                          `--|  |-- EPI2944523
                                                   |  |  |  |                             |  |-- EPI2944643
                                                   |  |  |  |                             |  |  ,-- EPI2943369
                                                   |  |  |  |                             |  |----- EPI2944605
                                                   |  |  |  |                             |  |  ,-- EPI2943489
                                                   |  |  |  |                             `--+----- EPI2944499
                                                   |  |  |  |                                |  ,-- EPI2943353
                                                   |  |  |  |                                |  |-- EPI2943857
                                                   |  |  |  |                                |--+-- EPI2944531
                                                   |  |  |  |                                |  |  ,-- EPI2944203
                                                   |  |  |  |                                |  `----- EPI2944556
                                                   |  |  |  |                                |  ,-- EPI2943702
                                                   |  |  |  |                                |  |-- EPI2944459
                                                   |  |  |  |                                `--|  ,-- EPI2943409
                                                   |  |  |  |                                   |  |-- EPI2944539
                                                   |  |  |  |                                   `--|  ,-- EPI2943401
                                                   |  |  |  |                                      `--|  ,-- EPI3250273
                                                   |  |  |  |                                         `----- EPI3350905
                                                   |  |  |  |  ,-- EPI2506021
                                                   |  |  |  |  |  ,-- MW961468
                                                   |  |  |  |  |----- EPI1896075
                                                   |  |  |  |  |  ,-- EPI2506092
                                                   |  |  |  |  |  |-- EPI2506520
                                                   |  |  |  |  |--|  ,-- MW961452
                                                   |  |  |  |  |  `----- EPI1896058
                                                   |  |  |  |  |  ,-- EPI2506338
                                                   |  |  |  |  |  |  ,-- MW961492
                                                   |  |  |  |  |  |----- EPI1896085
                                                   |  |  |  |  |  |  ,-- EPI2506346
                                                   |  |  |  |  |  |----- EPI2506410
                                                   |  |  |  |  |  |  ,-- EPI2505914
                                                   |  |  |  |  |  |--+-- EPI2506474
                                                   |  |  |  |  |  |  `-- EPI2506512
                                                   |  |  |  |  |  |  ,-- EPI2161516
                                                   |  |  |  |  |  |  |-- ON870420
                                                   |  |  |  |  |  |--|  ,-- EPI2161509
                                                   |  |  |  |  |  |  `--+-- EPI2161523
                                                   |  |  |  |  |  |     `-- EPI2161530
                                                   |  |  |  |--|  |     ,-- EPI2505945
                                                   |  |  |  |  |  |  ,----- EPI2506560
                                                   |  |  |  |  |  |  |  ,-- EPI3626002
                                                   |  |  |  |  |  |  |  |-- EPI3626010
                                                   |  |  |  |  |  |  |  |-- EPI3626026
                                                   |  |  |  |  |  |  |  |-- EPI3626042
                                                   |  |  |  |  |  |--|  |  ,-- EPI2053423
                                                   |  |  |  |  |  |  |  |  |-- EPI2053439
                                                   |  |  |  |  |  |  |  |--|  ,-- EPI2053431
                                                   |  |  |  |  |  |  |  |  `--|  ,-- EPI2098667
                                                   |  |  |  |  |  |  |  |     `----- EPI2098681
                                                   |  |  |  |  |  |  `--|     ,-- EPI2193007
                                                   |  |  |  |  |  |     |  ,----- EPI2415855
                                                   |  |  |  |  |  |     |--|  ,-- EPI3136378
                                                   |  |  |  |  |  |     |  `--|  ,-- EPI3134714
                                                   |  |  |  |  |  |     |     `--|  ,-- EPI3134939
                                                   |  |  |  |  |  |     |        `----- EPI3136368
                                                   |  |  |  |  |  |     |  ,-- EPI3626034
                                                   |  |  |  |  |  |     |  |  ,-- EPI3138086
                                                   |  |  |  |  `--|     `--|  |-- EPI3136379
                                                   |  |  |  |     |        |  |  ,-- EPI3137403
                                                   |  |  |  |     |        `--+----- EPI3138049
                                                   |  |  |  |     |           |  ,-- EPI3138059
                                                   |  |  |  |     |           `----- EPI3138066
                                                   |  |  |  |     |  ,-- EPI2506148
                                                   |  |  |  |     |  |-- EPI2506156
                                                   |  |  |  |     |  |-- EPI2506308
                                                   |  |  |  |     |  |-- EPI2505907
                                                   |  |  |  |     |  |-- EPI2505922
                                                   |  |  |  |     |  |-- EPI2505965
                                                   |  |  |  |     |  |-- EPI2505989
                                                   |  |  |  |     |  |  ,-- EPI2202328
                                                   |  |  |  |     |  |----- EPI2506450
                                                   |  |  |  |     |  |  ,-- EPI2505961
                                                   |  |  |  |     |  |----- EPI2505997
                                                   |  |  |  |     |  |  ,-- EPI2506332
                                                   |  |  |  |     |  |--|  ,-- EPI1995188
                                                   |  |  |  |     |  |  `----- EPI1995212
                                                   |  |  |  |     |  |  ,-- EPI2506108
                                                   |  |  |  |     |  |--+-- EPI2506394
                                                   |  |  |  |     |  |  `-- EPI2505973
                                                   |  |  |  |     |  |  ,-- EPI2505930
                                                   |  |  |  |     |  |--|  ,-- EPI3343258
                                                   |  |  |  |     |  |  `--|  ,-- EPI3343234
                                                   |  |  |  |     |  |     `--|  ,-- EPI3343242
                                                   |  |  |  |     |  |        `----- EPI3343250
                                                   |  |  |  |     |  |     ,-- EPI2506196
                                                   |  |  |  |     |  |  ,----- EPI2506370
                                                   |  |  |  |     |  |  |  ,-- EPI2506212
                                                   |  |  |  |     |  |  |  |-- EPI2505899
                                                   |  |  |  |     `--|  |  |-- EPI2505981
                                                   |  |  |  |        |--|  |-- EPI2506426
                                                   |  |  |  |        |  |  |  ,-- EPI2506228
                                                   |  |  |  |        |  |  |----- EPI2506252
                                                   |  |  |  |        |  `--|  ,-- EPI2505953
                                                   |  |  |  |        |     |--|  ,-- EPI2506116
                                                   |  |  |  |        |     |  `----- EPI2506378
                                                   |  |  |  |        |     |  ,-- EPI2506204
                                                   |  |  |  |        |     |  |  ,-- EPI2506180
                                                   |  |  |  |        |     `--|  |-- EPI2506188
                                                   |  |  |  |        |        `--|  ,-- EPI2506284
                                                   |  |  |  |        |           |  |-- EPI2505891
                                                   |  |  |  |        |           `--+-- EPI2506402
                                                   |  |  |  |        |              `-- EPI2506434
                                                   |  |  |  |        |  ,-- EPI2506124
                                                   |  |  |  |        |  |-- EPI2506164
                                                   |  |  |  |        |  |-- EPI2506244
                                                   |  |  |  |        |  |-- EPI2506300
                                                   |  |  |  |        |  |-- EPI2506316
                                                   |  |  |  |        |  |-- EPI2506324
                                                   |  |  |  |        |  |-- EPI2506362
                                                   |  |  |  |        |  |-- EPI2506418
                                                   |  |  |  |        |  |-- EPI2506504
                                                   |  |  |  |        |  |-- EPI2506574
                                                   |  |  |  |        |  |  ,-- EPI2506013
                                                   |  |  |  |        `--+----- EPI2506132
                                                   |  |  |  |           |  ,-- EPI2506236
                                                   |  |  |  |           |----- EPI2506268
                                                   |  |  |  |           |  ,-- EPI2506172
                                                   |  |  |  |           |--+-- EPI2506276
                                                   |  |  |  |           |  `-- EPI2505883
                                                   |  |  |  |           |  ,-- EPI2784330
                                                   |  |  |  |           |  |-- EPI2506140
                                                   |  |  |  |           |  |-- EPI2506260
                                                   |  |  |  |           |  |  ,-- EPI2506005
                                                   |  |  |  |           |  |----- EPI2506292
                                                   |  |  |  |           `--|     ,-- EPI2550323
                                                   |  |  |  |              |  ,----- EPI2550331
                                                   |  |  |  |              |  |  ,-- EPI2550291
                                                   |  |  |  |              |  |  |-- EPI2550299
                                                   |  |  |  |              `--|  |-- EPI2550347
                                                   |  |  |  |                 |  |-- EPI2550355
                                                   |  |  |  |                 |  |-- EPI2550395
                                                   |  |  |  |                 `--+-- EPI2550403
                                                   |  |  |  |                    |  ,-- EPI2550307
                                                   |  |  |  |                    |----- EPI2550371
                                                   |  |  |  |                    |  ,-- EPI2550363
                                                   |  |  |  |                    `----- EPI2550387
                                                   |  |  |  |  ,-- EPI2062116
                                                   |  |  |  |  |  ,-- EPI2506100
                                                   |  |  |  |  |  |  ,-- MW961460
                                                   |  |  |  |  |--+----- EPI1896066
                                                   |  |  |  |  |  |  ,-- EPI2506084
                                                   |  |  |  |  |  `----- EPI2506528
                                                   |  |  |  |  |           ,-- EPI2008854
                                                   |  |  |  |  |        ,--+-- EPI2009500
                                                   |  |  |  |  |        |  `-- EPI2009524
                                                   |  |  |  |  |        |     ,-- EPI2882861
                                                   |  |  |  |  |        |  ,----- EPI2882862
                                                   |  |  |  |  |        |  |  ,-- EPI1966270
                                                   |  |  |  |  |        |  |--+-- EPI3040883
                                                   |  |  |  |  |        |  |  `-- EPI3040889
                                                   |  |  |  |  |        |--|  ,-- EPI2062111
                                                   |  |  |  |  |        |  |  |  ,-- EPI2162897
                                                   |  |  |  |  |        |  |  |----- OP030702
                                                   |  |  |  |  |        |  `--|  ,-- EPI2062124
                                                   |  |  |  |  |        |     |  |-- EPI3115761
                                                   |  |  |  |  |        |     `--|  ,-- EPI1997262
                                                   |  |  |  |  |        |        `----- EPI3115769
                                                   |  |  |  |  |        |  ,-- EPI2008870
                                                   |  |  |  |  |        |  |-- EPI3143468
                                                   |  |  |  |  |        |  |-- EPI3143500
                                                   |  |  |  |  |        |  |-- EPI3143540
                                                   |  |  |  |  |        |  |-- EPI1957985
                                                   |  |  |  |  |        |  |  ,-- EPI1958105
                                                   |  |  |  |  |     ,--|  |----- EPI1958113
                                                   |  |  |  |  |     |  |  |  ,-- EPI3143452
                                                   |  |  |  |  |     |  |  |----- EPI3143492
                                                   |  |  |  |  |     |  |  |  ,-- EPI3143356
                                                   |  |  |  |  |     |  |  |  |-- EPI3143396
                                                   |  |  |  |  |     |  |  |  |-- EPI3143420
                                                   |  |  |  |  |     |  |  |--+-- EPI3143476
                                                   |  |  |  |  |     |  |  |  |  ,-- EPI3143380
                                                   |  |  |  |  |     |  |  |  `--|  ,-- EPI3143348
                                                   |  |  |  |  |     |  |  |     `----- EPI3143388
                                                   |  |  |  |  |     |  |  |  ,-- EPI2029898
                                                   |  |  |  |  |     |  |  |  |  ,-- EPI2070038
                                                   |  |  |  |  |     |  |  |  |--+-- EPI2070054
                                                   |  |  |  |  |     |  |  |  |  `-- EPI2070070
                                                   |  |  |  |  |     |  |  |  |  ,-- EPI2540696
                                                   |  |  |  |  |     |  |  |  |  |-- EPI2540752
                                                   |  |  |  |  |     |  |  |  |  |-- EPI2770879
                                                   |  |  |  |  |     |  |  |  |  |-- EPI2770895
                                                   |  |  |  |  |     |  |  |  |  |-- EPI2770927
                                                   |  |  |  |  |     |  `--|  |  |  ,-- EPI2205109
                                                   |  |  |  |  |     |     |  |--+--|  ,-- EPI2540672
                                                   |  |  |  |  |     |     |  |  |  `----- EPI2540768
                                                   |  |  |  |  |     |     |  |  |  ,-- EPI2747690
                                                   |  |  |  |  |     |     |  |  |  |-- EPI2751476
                                                   |  |  |  |  |     |     |  |  |  |     ,-- EPI2751172
                                                   |  |  |  |  |     |     |  |  |  |  ,----- EPI2751180
                                                   |  |  |  |  |     |     |  |  `--+--|  ,-- EPI2751188
                                                   |  |  |  |  |     |     |  |     |  `----- EPI2751196
                                                   |  |  |  |  |     |     |  |     |  ,-- EPI2752278
                                                   |  |  |  |  |     |     |  |     |  |-- EPI2752286
                                                   |  |  |  |  |     |     |  |     `--|  ,-- EPI2752120
                                                   |  |  |  |  |     |     |  |        `----- EPI2752128
                                                   |  |  |  |  |     |     |  |     ,-- EPI2742419
                                                   |  |  |  |  |     |     |  |     |-- EPI3280483
                                                   |  |  |  |  |     |     |  |     |-- EPI2781609
                                                   |  |  |  |  |     |     |  |  ,--|  ,-- EPI2455058
                                                   |  |  |  |  |     |     |  |  |  |----- EPI2437581
                                                   |  |  |  |  |     |     |  |  |  |  ,-- EPI3116473
                                                   |  |  |  |  |     |     |  |  |  `--|  ,-- EPI3251752
                                                   |  |  |  |  |     |     |  |  |     `----- EPI3226922
                                                   |  |  |  |  |     |     |  |  |        ,-- EPI2751604
                                                   |  |  |  |  |     |     |  |  |     ,----- EPI2751612
                                                   |  |  |  |  |     |     |  |  |     |  ,-- EPI3274659
                                                   |  |  |  |  |     |     `--|  |     |----- EPI3274718
                                                   |  |  |  |  |     |        |  |  ,--|  ,-- EPI2743099
                                                   |  |  |  |  |     |        |  |  |  |  |-- EPI2487031
                                                   |  |  |  |  |     |        |  |  |  |  |  ,-- EPI2743019
                                                   |  |  |  |  |     |        |  |  |  `--+----- EPI2742979
                                                   |  |  |  |  |     |        |  |  |     |  ,-- EPI2751907
                                                   |  |  |  |  |     |        |  |  |     |  |  ,-- EPI2751204
                                                   |  |  |  |  |     |        |  |  |     `--|  |-- EPI2751212
                                                   |  |  |  |  |     |        |  |  |        |  |-- EPI2751220
                                                   |  |  |  |  |     |        |  |  |        `--+-- EPI2751228
                                                   |  |  |  |  |     |        |  |  |           |  ,-- EPI2751244
                                                   |  |  |  |  |     |        |  |  |           `--+-- EPI2751532
                                                   |  |  |  |  |     |        |  |  |              `-- EPI2751540
                                                   |  |  |  |  |     |        |  |  |  ,-- EPI2788518
                                                   |  |  |  |  |     |        |  |  |  |-- EPI2789078
                                                   |  |  |  |  |     |        |  |  |  |-- EPI2789158
                                                   |  |  |  |  |     |        |  |  |  |-- EPI2789198
                                                   |  |  |  |  |     |        |  |  |  |-- EPI2788742
                                                   |  |  |  |  |     |        |  |  |  |-- EPI2789222
                                                   |  |  |  |  |     |        |  |  |  |-- EPI2788806
                                                   |  |  |  |  |     |        |  |  |  |-- EPI2789302
                                                   |  |  |  |  |     |        |  |  |  |-- EPI2789318
                                                   |  |  |  |  |     |        |  |  |  |-- EPI2788910
                                                   |  |  |  |  |     |        |  |  |  |-- EPI2788958
                                                   |  |  |  |  |     |        |  |  |  |-- EPI2789573
                                                   |  |  |  |  |     |        |  |  |  |-- EPI2789605
                                                   |  |  |  |  |     |        |  |  |  |-- EPI2742459
                                                   |  |  |  |  |     |        |  |  |  |-- EPI2742467
                                                   |  |  |  |  |     |        |  |  |  |-- EPI2742483
                                                   |  |  |  |  |     |        |  |  |  |-- EPI2743067
                                                   |  |  |  |  |     |        |  |  |  |-- EPI2742603
                                                   |  |  |  |  |     |        |  |  |  |-- EPI2743163
                                                   |  |  |  |  |     |        |  |  |  |-- EPI2742739
                                                   |  |  |  |  |     |        `--|  |  |-- EPI2743227
                                                   |  |  |  |  |     |           |  |  |-- EPI2742851
                                                   |  |  |  |  |     |           |  |  |-- EPI2742899
                                                   |  |  |  |  |     |           |  |  |-- EPI2747754
                                                   |  |  |  |  |     |           |  |  |-- EPI2505269
                                                   |  |  |  |  |     |           |  |  |-- EPI2742907
                                                   |  |  |  |  |     |           |  |  |-- EPI2412727
                                                   |  |  |  |  |     |           |  |  |-- EPI2412733
                                                   |  |  |  |  |     |           |  |  |-- EPI2279750
                                                   |  |  |  |  |     |           |  |  |-- EPI2788270
                                                   |  |  |  |  |     |           |  |  |-- EPI2506576
                                                   |  |  |  |  |     |           |  |  |-- EPI2752326
                                                   |  |  |  |  |     |           |  |  |-- EPI2751915
                                                   |  |  |  |  |     |           |  |  |-- EPI2751923
                                                   |  |  |  |  |     |           |  |  |  ,-- EPI2789102
                                                   |  |  |  |  |     |           |  |  |----- EPI2789462
                                                   |  |  |  |  |     |           |  |  |  ,-- EPI2789230
                                                   |  |  |  |  |     |           |  |  |----- EPI2742931
                                                   |  |  |  |  |     |           |  |  |  ,-- EPI2789262
                                                   |  |  |  |  |     |           |  |  |----- EPI3567870
                                                   |  |  |  |  |     |           |  |  |  ,-- EPI2742443
                                                   |  |  |  |  |     |           |  |  |----- EPI2742523
                                                   |  |  |  |  |     |           |  |  |  ,-- EPI2743003
                                                   |  |  |  |  |     |           |  |  |----- EPI2743035
                                                   |  |  |  |  |     |           |  |  |  ,-- EPI2743259
                                                   |  |  |  |  |     |           |  |  |----- EPI2742923
                                                   |  |  |  |  |     |           |  |  |  ,-- EPI2742811
                                                   |  |  |  |  |     |           |  |  |----- EPI2487058
                                                   |  |  |  |  |     |           |  |  |  ,-- EPI2789006
                                                   |  |  |  |  |     |           |  |  |--+-- EPI2789118
                                                   |  |  |  |  |     |           |  |  |  `-- EPI2788942
                                                   |  |  |  |  |     |           |  |  |  ,-- EPI2528186
                                                   |  |  |  |  |     |           |  |  |--+-- EPI2752254
                                                   |  |  |  |  |     |           |  |  |  `-- EPI2752262
                                                   |  |  |  |  |     |           |  |  |  ,-- EPI2742643
                                                   |  |  |  |  |     |           |  |  |--+-- EPI2743155
                                                   |  |  |  |  |     |           |  |  |  `-- EPI2743171
                                                   |  |  |  |  |     |           |  |  |  ,-- EPI2789390
                                                   |  |  |  |  |     |           |  |  |  |-- EPI2789430
                                                   |  |  |  |  |     |           |  |  |--|  ,-- EPI2789438
                                                   |  |  |  |  |     |           `--|  |  `----- EPI2789581
                                                   |  |  |  |  |     |              |  |  ,-- EPI2667020
                                                   |  |  |  |  |     |              |  |  |-- EPI2700531
                                                   |  |  |  |  |     |              |  |--|  ,-- EPI2610700
                                                   |  |  |  |  |     |              |  |  `----- EPI3219444
                                                   |  |  |  |  |     |              |  |  ,-- EPI2667036
                                                   |  |  |  |  |     |              |  |--|  ,-- EPI2742667
                                                   |  |  |  |  |     |              |  |  `--|  ,-- EPI2747738
                                                   |  |  |  |  |     |              |  |     `----- EPI2751844
                                                   |  |  |  |  |     |              |  |     ,-- EPI2747770
                                                   |  |  |  |  |     |              |  |  ,----- EPI2752270
                                                   |  |  |  |  |     |              |  |--|  ,-- EPI2751860
                                                   |  |  |  |  |     |              |  |  `----- EPI2751868
                                                   |  |  |  |  |     |              |  |  ,-- EPI2789054
                                                   |  |  |  |  |     |              |  |  |-- EPI2789182
                                                   |  |  |  |  |     |              |  |--+-- EPI2788838
                                                   |  |  |  |  |     |              |  |  |-- EPI2788982
                                                   |  |  |  |  |     |              |  |  `-- EPI2742659
                                                   |  |  |  |  |     |              |  |  ,-- EPI2306837
                                                   |  |  |  |  |     |              |  |  |-- EPI2306845
                                                   |  |  |  |  |     |              |  |--+-- EPI2306901
                                                   |  |  |  |  |     |              |  |  |  ,-- EPI2306829
                                                   |  |  |  |  |     |              |  |  `----- EPI2306877
                                                   |  |  |  |  |     |              |  |  ,-- EPI2667012
                                                   |  |  |  |  |     |              |  |  |-- EPI2751812
                                                   |  |  |  |  |     |              |  |--+-- EPI2751820
                                                   |  |  |  |  |     |              |  |  |  ,-- EPI3395435
                                                   |  |  |  |  |     |              |  |  `----- EPI3360131
                                                   |  |  |  |  |     |              |  |  ,-- EPI2639304
                                                   |  |  |  |  |     |              |  |  |-- EPI2751931
                                                   |  |  |  |  |     |              |  |--+-- EPI2751939
                                                   |  |  |  |  |     |              |  |  |-- EPI2751944
                                                   |  |  |  |  |     |              |  |  `-- EPI2751952
                                                   |  |  |  |  |     |              |  |  ,-- EPI2700546
                                                   |  |  |  |  |     |              |  |  |  ,-- EPI2754256
                                                   |  |  |  |  |     |              |  |--|  |-- EPI2754264
                                                   |  |  |  |  |     |              |  |  `--+-- EPI2752152
                                                   |  |  |  |  |     |              |  |     `-- EPI2752160
                                                   |  |  |  |  |     |              |  |  ,-- EPI3497030
                                                   |  |  |  |  |     |              |  |  |     ,-- EPI2737455
                                                   |  |  |  |  |     |              |  |--|  ,----- EPI2737495
                                                   `--|  |  |  |     |              |  |  `--|  ,-- EPI2737463
                                                      |  |  |  |     |              |  |     `----- EPI2737479
                                                      |  |  |  |     |              |  |  ,-- EPI2742475
                                                      |  |  |  |     |              |  |  |-- EPI2742539
                                                      |  |  |  |     |              |  |--+-- EPI2742571
                                                      |  |  |  |     |              |  |  |-- EPI2743147
                                                      |  |  |  |     |              |  |  `-- EPI2742715
                                                      |  |  |  |     |              |  |  ,-- EPI2231784
                                                      |  |  |  |     |              |  |  |  ,-- EPI2747714
                                                      |  |  |  |     |              |  |--|  |-- EPI2752294
                                                      |  |  |  |     |              |  |  `--+-- EPI2752302
                                                      |  |  |  |     |              |  |     `-- EPI2752310
                                                      |  |  |  |     |              |  |  ,-- EPI2789246
                                                      |  |  |  |     |              |  |  |-- EPI2794014
                                                      |  |  |  |     |              |  |  |  ,-- EPI2742755
                                                      |  |  |  |     |              |  |--+----- EPI2742995
                                                      |  |  |  |     |              |  |  |  ,-- EPI2752136
                                                      |  |  |  |     |              |  |  `----- EPI2752144
                                                      |  |  |  |     |              |  |  ,-- EPI2742827
                                                      |  |  |  |     |              |  |  |-- EPI2742955
                                                      |  |  |  |     |              |  |  |-- EPI2742963
                                                      |  |  |  |     |              |  |--+-- EPI2742987
                                                      |  |  |  |     |              |  |  |  ,-- EPI2742859
                                                      |  |  |  |     |              |  |  `----- EPI2742971
                                                      |  |  |  |     |              |  |     ,-- EPI2751156
                                                      |  |  |  |     |              |  |  ,----- EPI2751164
                                                      |  |  |  |     |              |  |  |  ,-- EPI2528169
                                                      |  |  |  |     |              |  |--|  |-- EPI2751124
                                                      |  |  |  |     |              |  |  `--+-- EPI2751132
                                                      |  |  |  |     |              |  |     |-- EPI2751140
                                                      |  |  |  |     |              `--|     `-- EPI2751148
                                                      |  |  |  |  ,--|                 |  ,-- EPI3632533
                                                      |  |  |  |  |  |                 |  |  ,-- EPI2751588
                                                      |  |  |  |  |  |                 |--|  |-- EPI2751596
                                                      |  |  |  |  |  |                 |  |  |-- EPI2752192
                                                      |  |  |  |  |  |                 |  `--|  ,-- EPI2747698
                                                      |  |  |  |  |  |                 |     |  |-- EPI2751556
                                                      |  |  |  |  |  |                 |     `--+-- EPI2751564
                                                      |  |  |  |  |  |                 |        `-- EPI2751572
                                                      |  |  |  |  |  |                 |  ,-- EPI2610716
                                                      |  |  |  |  |  |                 |  |-- EPI2742411
                                                      |  |  |  |  |  |                 |  |-- EPI3077307
                                                      |  |  |  |  |  |                 |  |-- EPI2742651
                                                      |  |  |  |  |  |                 |--+-- EPI2742683
                                                      |  |  |  |  |  |                 |  |-- EPI2231398
                                                      |  |  |  |  |  |                 |  |-- EPI2231406
                                                      |  |  |  |  |  |                 |  |  ,-- EPI2231753
                                                      |  |  |  |  |  |                 |  `----- EPI2231769
                                                      |  |  |  |  |  |                 |  ,-- EPI2752104
                                                      |  |  |  |  |  |                 |  |-- EPI2752112
                                                      |  |  |  |  |  |                 |  |-- EPI2752208
                                                      |  |  |  |  |  |                 |  |  ,-- EPI2751876
                                                      |  |  |  |  |  |                 |  |----- EPI2751884
                                                      |  |  |  |  |  |                 |--|  ,-- EPI2780151
                                                      |  |  |  |  |  |                 |  |  |-- EPI2743059
                                                      |  |  |  |  |  |                 |  |  |-- EPI2743075
                                                      |  |  |  |  |  |                 |  |  |-- EPI2743115
                                                      |  |  |  |  |  |                 |  `--+-- EPI2743219
                                                      |  |  |  |  |  |                 |     |-- EPI2743275
                                                      |  |  |  |  |  |                 |     |-- EPI2742875
                                                      |  |  |  |  |  |                 |     `-- EPI2742939
                                                      |  |  |  |  |  |                 |  ,-- EPI2789382
                                                      |  |  |  |  |  |                 |  |-- EPI2789501
                                                      |  |  |  |  |  |                 |  |-- EPI2743043
                                                      |  |  |  |  |  |                 |  |-- EPI2788302
                                                      |  |  |  |  |  |                 |--+-- EPI2788390
                                                      |  |  |  |  |  |                 |  |-- EPI2788422
                                                      |  |  |  |  |  |                 |  |  ,-- EPI2742515
                                                      |  |  |  |  |  |                 |  |  |     ,-- EPI2742635
                                                      |  |  |  |  |  |                 |  `--|  ,----- EPI2742707
                                                      |  |  |  |  |  |                 |     |  |  ,-- EPI2751060
                                                      |  |  |  |  |  |                 |     `--|  |-- EPI2751068
                                                      |  |  |  |  |  |                 |        |  |  ,-- EPI2751084
                                                      |  |  |  |  |  |                 |        `--|  |-- EPI2751092
                                                      |  |  |  |  |  |                 |           |  |-- EPI2751100
                                                      |  |  |  |  |  |                 |           `--+-- EPI2751108
                                                      |  |  |  |  |  |                 |              |-- EPI2751116
                                                      |  |  |  |  |  |                 |              |  ,-- EPI2752240
                                                      |  |  |  |  |  |                 |              `----- EPI2752246
                                                      |  |  |  |  |  |                 |  ,-- EPI2610708
                                                      |  |  |  |  |  |                 |  |  ,-- EPI2752216
                                                      |  |  |  |  |  |                 |  |  |-- EPI2752224
                                                      |  |  |  |  |  |                 |  |--|  ,-- EPI2747722
                                                      |  |  |  |  |  |                 |  |  `----- EPI2751005
                                                      |  |  |  |  |  |                 |  |  ,-- EPI2639296
                                                      |  |  |  |  |  |                 |  |  |  ,-- EPI2550117
                                                      |  |  |  |  |  |                 |--+--|  |-- EPI2550125
                                                      |  |  |  |  |  |                 |  |  `--+-- EPI2751412
                                                      |  |  |  |  |  |                 |  |     `-- EPI2751428
                                                      |  |  |  |  |  |                 |  |  ,-- EPI2412729
                                                      |  |  |  |  |  |                 |  |  |  ,-- EPI2743027
                                                      |  |  |  |  |  |                 |  |  |  |-- EPI2743187
                                                      |  |  |  |  |  |                 |  `--|  |-- EPI2742883
                                                      |  |  |  |  |  |                 |     |  |  ,-- EPI2743011
                                                      |  |  |  |  |  |                 |     `--+----- EPI2743291
                                                      |  |  |  |  |  |                 |        |  ,-- EPI2743203
                                                      |  |  |  |  |  |                 |        |  |-- EPI2743251
                                                      |  |  |  |  |  |                 |        `--+-- EPI2743267
                                                      |  |  |  |  |  |                 |           |-- EPI2742867
                                                      |  |  |  |  |  |                 |           `-- EPI2742947
                                                      |  |  |  |  |  |                 |  ,-- EPI3360099
                                                      |  |  |  |  |  |                 |  |-- EPI2666988
                                                      |  |  |  |  |  |                 |  |  ,-- EPI3226795
                                                      |  |  |  |  |  |                 |  |----- EPI3226803
                                                      |  |  |  |  |  |                 |  |  ,-- EPI2752088
                                                      |  |  |  |  |  |                 |  |----- EPI2752096
                                                      |  |  |  |  |  |                 |  |  ,-- EPI2751764
                                                      |  |  |  |  |  |                 |  |----- EPI2751772
                                                      |  |  |  |  |  |                 |  |     ,-- EPI2743179
                                                      |  |  |  |  |  |                 |  |  ,----- EPI3274664
                                                      |  |  |  |  |  |                 |  |  |  ,-- EPI3395258
                                                      |  |  |  |  |  |                 |  |  |  |-- EPI3360107
                                                      |  |  |  |  |  |                 |  |--|  |-- EPI3481352
                                                      |  |  |  |  |  |                 |  |  |  |  ,-- EPI3559771
                                                      |  |  |  |  |  |                 |  |  |  |----- EPI3559779
                                                      |  |  |  |  |  |                 |--|  `--|  ,-- EPI3559880
                                                      |  |  |  |  |  |                 |  |     |----- EPI3559888
                                                      |  |  |  |  |  |                 |  |     |  ,-- EPI3395286
                                                      |  |  |  |  |  |                 |  |     |  |-- EPI3395347
                                                      |  |  |  |  |  |                 |  |     `--|  ,-- EPI3451401
                                                      |  |  |  |  |  |                 |  |        `----- EPI3451409
                                                      |  |  |  |  |  |                 |  |  ,-- EPI3226771
                                                      |  |  |  |  |  |                 |  |  |-- EPI3226779
                                                      |  |  |  |  |  |                 |  |  |  ,-- EPI3226883
                                                      |  |  |  |  |  |                 |  |  |--|  ,-- EPI3395323
                                                      |  |  |  |  |  |                 |  |  |  `--|  ,-- EPI3226891
                                                      |  |  |  |  |  |                 |  |  |     `----- EPI3226915
                                                      |  |  |  |  |  |                 |  |  |  ,-- EPI2893504
                                                      |  |  |  |  |  |                 |  |  |  |-- EPI2893592
                                                      |  |  |  |  |  |                 |  |  |--|  ,-- EPI2893528
                                                      |  |  |  |  |  |                 |  `--|  `----- EPI2893639
                                                      |  |  |  |  |  |                 |     |  ,-- EPI3395339
                                                      |  |  |  |  |  |                 |     |  |-- EPI3226938
                                                      |  |  |  |  |  |                 |     |--|  ,-- EPI3226827
                                                      |  |  |  |  |  |                 |     |  `--|  ,-- EPI3226835
                                                      |  |  |  |  |  |                 |     |     `----- EPI3226851
                                                      |  |  |  |  |  |                 |     |  ,-- EPI3395291
                                                      |  |  |  |  |  |                 |     |  |  ,-- EPI3451425
                                                      |  |  |  |  |  |                 |     `--+----- EPI3451438
                                                      |  |  |  |  |  |                 |        |  ,-- EPI3559795
                                                      |  |  |  |  |  |                 |        `--|  ,-- EPI3451417
                                                      |  |  |  |  |  |                 |           `----- EPI3451432
                                                      |  |  |  |  |  |                 |  ,-- EPI2742403
                                                      |  |  |  |  |  |                 |  |-- EPI2742451
                                                      |  |  |  |  |  |                 |  |-- EPI2742531
                                                      |  |  |  |  |  |                 |  |  ,-- EPI2738277
                                                      |  |  |  |  |  |                 |  |----- EPI2666972
                                                      |  |  |  |  |  |                 |  |  ,-- EPI2788702
                                                      |  |  |  |  |  |                 |  |----- EPI2742627
                                                      |  |  |  |  |  |                 |  |  ,-- EPI2747730
                                                      |  |  |  |  |  |                 |  |----- EPI2751580
                                                      |  |  |  |  |  |                 |  |  ,-- EPI2742763
                                                      |  |  |  |  |  |                 |  |--|  ,-- EPI2747778
                                                      |  |  |  |  |  |                 |  |  `----- EPI2751852
                                                      |  |  |  |  |  |                 |  |  ,-- EPI2788382
                                                      |  |  |  |  |  |                 |  |  |-- EPI2788430
                                                      |  |  |  |  |  |                 |  |--|  ,-- EPI2747682
                                                      |  |  |  |  |  |                 |  |  `--+-- EPI2751436
                                                      |  |  |  |  |  |                 |  |     `-- EPI2751452
                                                      |  |  |  |  |  |                 |  |  ,-- EPI2747762
                                                      |  |  |  |  |  |                 |  |  |-- EPI2751292
                                                      |  |  |  |  |  |                 `--|  |-- EPI2751300
                                                      |  |  |  |  |  |                    |--+-- EPI2751332
                                                      |  |  |  |  |  |                    |  |  ,-- EPI2751268
                                                      |  |  |  |  |  |                    |  |  |-- EPI2751276
                                                      |  |  |  |  |  |                    |  `--+-- EPI2751308
                                                      |  |  |  |  |  |                    |     `-- EPI2751316
                                                      |  |  |  |  |  |                    |  ,-- EPI2788574
                                                      |  |  |  |  |  |                    |  |-- EPI2789022
                                                      |  |  |  |  |  |                    |  |-- EPI2788654
                                                      |  |  |  |  |  |                    |  |-- EPI2788822
                                                      |  |  |  |  |  |                    |  |-- EPI2789358
                                                      |  |  |  |  |  |                    |  |-- EPI2788990
                                                      |  |  |  |  |  |                    |  |-- EPI2788998
                                                      |  |  |  |  |  |                    |  |-- EPI2789406
                                                      |  |  |  |  |  |                    |  |-- EPI2742499
                                                      |  |  |  |  |  |                    |  |-- EPI2742507
                                                      |  |  |  |  |  |                    |  |-- EPI2742587
                                                      |  |  |  |  |  |                    |  |-- EPI2742747
                                                      |  |  |  |  |  |                    |  |  ,-- EPI2788534
                                                      |  |  |  |  |  |                    `--+----- EPI2788542
                                                      |  |  |  |  |  |                       |  ,-- EPI2789398
                                                      |  |  |  |  |  |                       |----- EPI2788366
                                                      |  |  |  |  |  |                       |  ,-- EPI2789621
                                                      |  |  |  |  |  |                       |----- EPI2742547
                                                      |  |  |  |  |  |                       |  ,-- EPI2788510
                                                      |  |  |  |  |  |                       |--+-- EPI2788878
                                                      |  |  |  |  |  |                       |  `-- EPI2788934
                                                      |  |  |  |  |  |                       |  ,-- EPI2789174
                                                      |  |  |  |  |  |                       |--|  ,-- EPI2747802
                                                      |  |  |  |  |  |                       |  `----- EPI2752318
                                                      |  |  |  |  |  |                       |  ,-- EPI2789342
                                                      |  |  |  |  |  |                       |  |-- EPI2742731
                                                      |  |  |  |  |  |                       `--+-- EPI2742803
                                                      |  |  |  |  |  |                          `-- EPI2742835
                                                      |  |  |  |  |  |  ,-- EPI2794190
                                                      |  |  |  |  |  |  |     ,-- EPI3609701
                                                      |  |  |  |  |  |  |     |-- EPI3236201
                                                      |  |  |  |  |  |  |  ,--+-- EPI3236209
                                                      |  |  |  |  |  |  |  |  |  ,-- EPI3230331
                                                      |  |  |  |  |  |  |  |  `----- EPI3230339
                                                      |  |  |  |  |  |  |  |  ,-- EPI3182705
                                                      |  |  |  |  |  |  |  |  |-- EPI2789446
                                                      |  |  |  |  |  |  |  |  |-- EPI2841874
                                                      |  |  |  |  |  |  |  |  |-- EPI2958934
                                                      |  |  |  |  |  |  |  |  |-- EPI3072487
                                                      |  |  |  |  |  |  |  |  |-- EPI2823693
                                                      |  |  |  |  |  |  |  |  |-- EPI2823702
                                                      |  |  |  |  |  |  |  |  |-- EPI2794186
                                                      |  |  |  |  |  |  |  |  |-- EPI2794187
                                                      |  |  |  |  |  |  |  |  |-- EPI2794192
                                                      |  |  |  |  |  |  |  |  |-- EPI2794196
                                                      |  |  |  |  |  |  |  |  |-- EPI3609372
                                                      |  |  |  |  |  |  |  |  |-- EPI3609384
                                                      |  |  |  |  |  |  |  |  |-- EPI3609392
                                                      |  |  |  |  |  |  |  |  |-- EPI3361711
                                                      |  |  |  |  |  |  |  |  |-- EPI3609440
                                                      |  |  |  |  |  |  |  |  |-- EPI3609456
                                                      |  |  |  |  |  |  |  |  |-- EPI3292974
                                                      |  |  |  |  |  `--|  |  |-- EPI3292990
                                                      |  |  |  |  |     |  |  |-- EPI2817695
                                                      |  |  |  |  |     |  |  |-- EPI3609724
                                                      |  |  |  |  |     |  |  |-- EPI3209653
                                                      |  |  |  |  |     |  |  |  ,-- EPI2841850
                                                      |  |  |  |  |     |  |  |----- EPI2917462
                                                      |  |  |  |  |     |  |  |  ,-- EPI2898788
                                                      |  |  |  |  |     |  |  |----- EPI3110975
                                                      |  |  |  |  |     |  |  |  ,-- EPI2841829
                                                      |  |  |  |  |     |  |  |--+-- EPI2841882
                                                      |  |  |  |  |     |  |  |  `-- EPI3072434
                                                      |  |  |  |  |     |  |  |  ,-- EPI2841125
                                                      |  |  |  |  |     |  |  |  |-- EPI3609448
                                                      |  |  |  |  |     |  |  |--|  ,-- EPI2817711
                                                      |  |  |  |  |     |  |  |  `----- EPI2817719
                                                      |  |  |  |  |     |  |  |  ,-- EPI2841858
                                                      |  |  |  |  |     |  |  |  |-- EPI2841866
                                                      |  |  |  |  |     |  |  |--+-- EPI2917564
                                                      |  |  |  |  |     |  |  |  `-- EPI2917637
                                                      |  |  |  |  |     |  |  |  ,-- EPI3108418
                                                      |  |  |  |  |     |  |  |--|  ,-- EPI3609408
                                                      |  |  |  |  |     |  |  |  `--+-- EPI3609424
                                                      |  |  |  |  |     |  |  |     `-- EPI2817703
                                                      |  |  |  |  |     |  |  |  ,-- EPI2794188
                                                      |  |  |  |  |     `--|  |  |  ,-- EPI3182713
                                                      |  |  |--|  |        |  |--|  |-- EPI3182761
                                                      |  |  |  |  |        |  |  |  |-- EPI3609559
                                                      |  |  |  |  |        |  |  `--+-- EPI3609655
                                                      |  |  |  |  |        |  |     |  ,-- EPI3182745
                                                      |  |  |  |  |        |  |     |  |-- EPI3182753
                                                      |  |  |  |  |        |  |     `--+-- EPI3609543
                                                      |  |  |  |  |        |  |        `-- EPI3609603
                                                      |  |  |  |  |        |  |  ,-- EPI3434378
                                                      |  |  |  |  |        |  |  |-- EPI3484692
                                                      |  |  |  |  |        |  |  |  ,-- EPI3484795
                                                      |  |  |  |  |        |  |--|  |-- EPI3484803
                                                      |  |  |  |  |        |  |  |  |-- EPI3484811
                                                      |  |  |  |  |        |  |  `--+-- EPI3484819
                                                      |  |  |  |  |        |  |     |-- EPI3484827
                                                      |  |  |  |  |        |  |     |-- EPI3484835
                                                      |  |  |  |  |        |  |     `-- EPI3484859
                                                      |  |  |  |  |        |  |     ,-- EPI2917695
                                                      |  |  |  |  |        |  |  ,--|  ,-- EPI3052757
                                                      |  |  |  |  |        |  |  |  `--+-- EPI2917492
                                                      |  |  |  |  |        |  |  |     `-- EPI3109145
                                                      |  |  |  |  |        |  |--|  ,-- EPI3609511
                                                      |  |  |  |  |        |  |  |  |  ,-- EPI2959054
                                                      |  |  |  |  |        |  |  `--+----- EPI3189302
                                                      |  |  |  |  |        |  |     |  ,-- EPI3625882
                                                      |  |  |  |  |        |  |     `--+-- EPI3625890
                                                      |  |  |  |  |        |  |        `-- EPI3625898
                                                      |  |  |  |  |        |  |  ,-- EPI2815225
                                                      |  |  |  |  |        |  |  |-- EPI3072478
                                                      |  |  |  |  |        |  |  |-- EPI3280497
                                                      |  |  |  |  |        |  |--+-- EPI3632558
                                                      |  |  |  |  |        |  |  |  ,-- EPI3616497
                                                      |  |  |  |  |        |  |  |  |-- EPI3631422
                                                      |  |  |  |  |        |  |  `--+-- EPI3632549
                                                      |  |  |  |  |        |  |     |  ,-- EPI3610503
                                                      |  |  |  |  |        |  |     `--|  ,-- EPI3616489
                                                      |  |  |  |  |        |  |        `----- EPI3616505
                                                      |  |  |  |  |        |  |  ,-- EPI3609400
                                                      |  |  |  |  |        |  |  |-- EPI3110983
                                                      |  |  |  |  |        |  |  |-- EPI2898961
                                                      |  |  |  |  |        |  |  |  ,-- EPI3210154
                                                      |  |  |  |  |        |  |  |  |-- EPI3293022
                                                      |  |  |  |  |        |  |  |--+-- EPI3292958
                                                      |  |  |  |  |        |  |--|  `-- EPI3292966
                                                      |  |  |  |  |        |  |  |  ,-- EPI3007148
                                                      |  |  |  |  |        `--|  |  |-- EPI2962454
                                                      |  |  |  |  |           |  |  |-- EPI3108394
                                                      |  |  |  |  |           |  |  |-- EPI3609495
                                                      |  |  |  |  |           |  `--+-- EPI3350808
                                                      |  |  |  |  |           |     |  ,-- EPI2841133
                                                      |  |  |  |  |           |     |  |-- EPI3007156
                                                      |  |  |  |  |           |     |  |-- EPI3293006
                                                      |  |  |  |  |           |     `--+-- EPI3350840
                                                      |  |  |  |  |           |        |  ,-- EPI2841141
                                                      |  |  |  |  |           |        `----- EPI3609416
                                                      |  |  |  |  |           |  ,-- EPI2306733
                                                      |  |  |  |  |           |  |-- EPI2306805
                                                      |  |  |  |  |           |  |-- EPI2669558
                                                      |  |  |  |  |           |  |-- EPI2792547
                                                      |  |  |  |  |           |  |-- EPI1999383
                                                      |  |  |  |  |           |  |-- EPI3323583
                                                      |  |  |  |  |           |  |-- EPI2412737
                                                      |  |  |  |  |           |  |-- EPI2318026
                                                      |  |  |  |  |           |  |  ,-- EPI2639274
                                                      |  |  |  |  |           |  |----- EPI2412725
                                                      |  |  |  |  |           |  |  ,-- PP801600
                                                      |  |  |  |  |           |  |--+-- EPI2473508
                                                      |  |  |  |  |           |  |  `-- EPI3323762
                                                      |  |  |  |  |           |  |  ,-- LC718330
                                                      |  |  |  |  |           |  |  |-- EPI2886027
                                                      |  |  |  |  |           |  |--+-- EPI2886070
                                                      |  |  |  |  |           |  |  |-- EPI2181795
                                                      |  |  |  |  |           |  |  `-- EPI2363673
                                                      |  |  |  |  |           |  |  ,-- EPI2109859
                                                      |  |  |  |  |           |  |  |  ,-- EPI3609503
                                                      |  |  |  |  |           |  |--|  |  ,-- EPI3609432
                                                      |  |  |  |  |           |  |  `--|  |-- EPI3609567
                                                      |  |  |  |  |           |  |     `--|  ,-- EPI3609519
                                                      |  |  |  |  |           |  |        `----- EPI3609527
                                                      |  |  |  |  |           |  |     ,-- EPI3350816
                                                      |  |  |  |  |           |  |  ,--|  ,-- EPI3609464
                                                      |  |  |  |  |           |  |  |  `--+-- EPI3609472
                                                      |  |  |  |  |           |  |  |     `-- EPI3609480
                                                      |  |  |  |  |           |  |--|  ,-- EPI3007164
                                                      |  |  |  |  |           |  |  |  |  ,-- EPI3627199
                                                      |  |  |  |  |           |  |  |  |----- EPI3627201
                                                      |  |  |  |  |           |  |  `--|  ,-- EPI3614259
                                                      |  |  |  |  |           |  |     |  |-- EPI3549853
                                                      |  |  |  |  |           |  |     |  |-- EPI3549855
                                                      |  |  |  |  |           |  |     `--|  ,-- EPI3614275
                                                      |  |  |  |  |           |  |        |  |-- EPI3319299
                                                      |  |  |  |  |           |  |        `--+-- EPI3319307
                                                      |  |  |  |  |           |  |           |  ,-- EPI3319275
                                                      |  |  |  |  |           |  |           `----- EPI3319291
                                                      |  |  |  |  |           |  |  ,-- EPI2608564
                                                      |  |  |  |  |           |  |  |  ,-- EPI2886265
                                                      |  |  |  |  |           |  |--|  |  ,-- EPI2029914
                                                      |  |  |  |  |           |  |  |  |  |  ,-- EPI2882293
                                                      |  |  |  |  |           |  |  `--|  |----- EPI2882860
                                                      |  |  |  |  |           |  |     |  |  ,-- EPI1954257
                                                      |  |  |  |  |           |  |     |  |  |-- EPI2589299
                                                      |  |  |  |  |           |  |     `--|  |-- EPI1944256
                                                      |  |  |  |  |           |  |        |  |-- EPI2930873
                                                      |  |  |  |  |           |  |        |  |-- EPI1956640
                                                      |  |  |  |  |           |  |        |  |-- EPI1958025
                                                      |  |  |  |  |           |  |        `--+-- EPI2009967
                                                      |  |  |  |  |           |  |           |-- EPI1946375
                                                      |  |  |  |  |           |  |           |-- EPI1938852
                                                      |  |  |  |  |           |  |           |  ,-- EPI2068993
                                                      |  |  |  |  |           |  |           |  |-- EPI1943098
                                                      |  |  |  |  |           |  |           `--+-- EPI1982537
                                                      |  |  |  |  |           |  |              `-- EPI1945585
                                                      |  |  |  |  |           |  |  ,-- OR267212
                                                      |  |  |  |  |           |  |  |-- EPI2132986
                                                      |  |  |  |  |           |  |  |-- EPI2133478
                                                      |  |  |  |  |           |  |  |-- EPI2133494
                                                      |  |  |  |  |           |  |  |-- PP802070
                                                      |  |  |  |  |           |  |  |-- PP801685
                                                      |  |  |  |  |           |  |  |-- EPI2886042
                                                      |  |  |  |  |           |  |  |-- EPI2885656
                                                      |  |  |  |  |           |  |  |-- EPI2886175
                                                      |  |  |  |  |           |  |  |-- EPI2886223
                                                      |  |  |  |  |           |  |  |-- EPI2886255
                                                      |  |  |  |  |           |  |  |-- EPI2886289
                                                      |  |  |  |  |           |  |  |-- EPI2886297
                                                      |  |  |  |  |           |  |  |-- EPI2886305
                                                      |  |  |  |  |           |  |  |-- EPI2886313
                                                      |  |  |  |  |           |  |  |-- EPI2886321
                                                      |  |  |  |  |           |  |  |-- EPI2886329
                                                      |  |  |  |  |           |  |  |-- EPI2886337
                                                      |  |  |  |  |           |  |  |-- EPI2886353
                                                      |  |  |  |  |           |  |  |-- EPI2886377
                                                      |  |  |  |  |           `--|  |-- EPI2885994
                                                      |  |  |  |  |              |  |-- EPI2886470
                                                      |  |  |  |  |              |  |-- OQ959076
                                                      |  |  |  |  |              |  |-- EPI3323314
                                                      |  |  |  |  |              |  |-- EPI2363110
                                                      |  |  |  |  |              |  |-- EPI2917423
                                                      |  |  |  |  |              |  |-- EPI2363179
                                                      |  |  |  |  |              |  |-- EPI2475281
                                                      |  |  |  |  |              |  |-- EPI3324027
                                                      |  |  |  |  |              |  |-- EPI2856251
                                                      |  |  |  |  |              |  |-- EPI2362860
                                                      |  |  |  |  |              |  |-- EPI2200576
                                                      |  |  |  |  |              |  |-- EPI2200578
                                                      |  |  |  |  |              |  |-- EPI2362942
                                                      |  |  |  |  |              |  |-- EPI2109830
                                                      |  |  |  |  |              |  |-- EPI2109835
                                                      |  |  |  |  |              |  |-- EPI2109843
                                                      |  |  |  |  |              |  |-- EPI2109851
                                                      |  |  |  |  |              |  |-- EPI2109867
                                                      |  |  |  |  |              |  |-- EPI2363556
                                                      |  |  |  |  |              |  |-- EPI2109907
                                                      |  |  |  |  |              |  |-- EPI2109935
                                                      |  |  |  |  |              |  |-- LC718218
                                                      |  |  |  |  |              |  |-- LC718226
                                                      |  |  |  |  |              |  |-- LC718234
                                                      |  |  |  |  |              |  |-- LC718250
                                                      |  |  |  |  |              |  |-- LC718258
                                                      |  |  |  |  |              |  |  ,-- EPI2021932
                                                      |  |  |  |  |              |  |----- EPI2109943
                                                      |  |  |  |  |              |  |  ,-- EPI2219866
                                                      |  |  |  |  |              |  |----- EPI2109915
                                                      |  |  |  |  |              |  |  ,-- EPI2197768
                                                      |  |  |  |  |              |  |----- EPI2505268
                                                      |  |  |  |  |              |  |  ,-- EPI2363312
                                                      |  |  |  |  |              |  |----- LC718274
                                                      |  |  |  |  |              |  |  ,-- EPI2156461
                                                      |  |  |  |  |              |  |----- EPI2156469
                                                      |  |  |  |  |              |  |  ,-- PP802062
                                                      |  |  |  |  |              |  |--+-- PQ718713
                                                      |  |  |  |  |              |  |  `-- EPI3323496
                                                      |  |  |  |  |              |  |  ,-- PP802102
                                                      |  |  |  |  |              |  |--+-- EPI3323393
                                                      |  |  |  |  |              |  |  `-- EPI3323456
                                                      |  |  |  |  |              |  |  ,-- PP801937
                                                      |  |  |  |  |              |  |--+-- PQ714593
                                                      |  |  |  |  |              |  |  `-- EPI3323619
                                                      |  |  |  |  |              |  |  ,-- EPI2751052
                                                      |  |  |  |  |              |  |--|  ,-- EPI2429285
                                                      |  |  |  |  |              |  |  `----- EPI2856551
                                                      |  |  |  |  |              |  |  ,-- EPI2614046
                                                      |  |  |  |  |              |  |--|  ,-- EPI2363028
                                                      |  |  |  |  |              |  |  `----- LC718242
                                                      |  |  |  |  |              |  |  ,-- EPI2086002
                                                      |  |  |  |  |              |  |  |-- EPI2086018
                                                      |  |  |  |  |              |  |--+-- EPI2086034
                                                      |  |  |  |  |              |  |  `-- EPI2670206
                                                      |  |  |  |  |              |  |  ,-- LC718338
                                                      |  |  |  |  |              |  |  |-- EPI2886100
                                                      |  |  |  |  |              |  |--+-- EPI2886129
                                                      |  |  |  |  |              |  |  |-- EPI2181803
                                                      |  |  |  |  |              |  |  `-- EPI2363681
                                                      |  |  |  |  |              |  |  ,-- EPI2021940
                                                      |  |  |  |  |              |  |  |-- EPI2886281
                                                      |  |  |  |  |              |  |--|  ,-- EPI2886010
                                                      |  |  |  |  |              |  |  `--+-- EPI2885978
                                                      |  |  |  |  |              |  |     `-- EPI2109875
                                                      |  |  |  |  |              |  |  ,-- EPI2886058
                                                      |  |  |  |  |              |  |  |-- EPI2886142
                                                      |  |  |  |  |              |  |--+-- EPI2886159
                                                      |  |  |  |  |              |  |  |-- LC730539
                                                      |  |  |  |  |              |  |  `-- EPI2200574
                                                      |  |  |  |  |              |  |  ,-- EPI2747666
                                                      |  |  |  |  |              |  |  |-- EPI2751340
                                                      |  |  |  |  |              |  |--+-- EPI2751348
                                                      |  |  |  |  |              |  |  |-- EPI2751356
                                                      |  |  |  |  |              |  |  `-- EPI2317992
                                                      |  |  |  |  |              |  |     ,-- EPI2363229
                                                      |  |  |  |  |              `--|  ,----- LC718266
                                                      |  |  |  |  |                 |  |  ,-- LC718346
                                                      |  |  |  |  |                 |--|  |-- EPI2886182
                                                      |  |  |  |  |                 |  `--+-- EPI2886198
                                                      |  |  |  |  |                 |     `-- EPI2363689
                                                      |  |  |  |  |                 |  ,-- OR267258
                                                      |  |  |  |  |                 |  |-- PP801918
                                                      |  |  |  |  |                 |  |-- EPI2909469
                                                      |  |  |  |  |                 |--+-- EPI3323587
                                                      |  |  |  |  |                 |  |  ,-- PP802478
                                                      |  |  |  |  |                 |  `----- EPI3324043
                                                      |  |  |  |  |                 |  ,-- EPI2607404
                                                      |  |  |  |  |                 |  |-- EPI2487389
                                                      |  |  |  |  |                 |  |  ,-- EPI2475273
                                                      |  |  |  |  |                 |--+----- EPI2487413
                                                      |  |  |  |  |                 |  |  ,-- EPI2584339
                                                      |  |  |  |  |                 |  `--+-- EPI2666980
                                                      |  |  |  |  |                 |     `-- EPI2487397
                                                      |  |  |  |  |                 |  ,-- PQ706697
                                                      |  |  |  |  |                 |  |-- EPI3323058
                                                      |  |  |  |  |                 |  |  ,-- PP801856
                                                      |  |  |  |  |                 |--|  |-- PP802366
                                                      |  |  |  |  |                 |  |  |-- PP802374
                                                      |  |  |  |  |                 |  `--+-- EPI3323277
                                                      |  |  |  |  |                 |     |-- EPI3323285
                                                      |  |  |  |  |                 |     |-- EPI3323293
                                                      |  |  |  |  |                 |     `-- EPI3323300
                                                      |  |  |  |  |                 |  ,-- LC718314
                                                      |  |  |  |  |                 |  |-- LC718322
                                                      |  |  |  |  |                 |  |-- EPI2886011
                                                      |  |  |  |  |                 |  |-- EPI2885841
                                                      |  |  |  |  |                 |  |-- EPI2885857
                                                      |  |  |  |  |                 |--+-- EPI2885887
                                                      |  |  |  |  |                 |  |-- EPI2885964
                                                      |  |  |  |  |                 |  |-- EPI2885995
                                                      |  |  |  |  |                 |  |-- EPI2363657
                                                      |  |  |  |  |                 |  `-- EPI2363665
                                                      |  |  |  |  |                 |  ,-- LC718354
                                                      |  |  |  |  |                 |  |-- EPI2886408
                                                      |  |  |  |  |                 |  |-- EPI2886424
                                                      |  |  |  |  |                 |  |-- EPI2886437
                                                      |  |  |  |  |                 |--+-- EPI2886453
                                                      |  |  |  |  |                 |  |-- EPI2363697
                                                      |  |  |  |  |                 |  |  ,-- LC718306
                                                      |  |  |  |  |                 |  |  |-- EPI2885916
                                                      |  |  |  |  |                 |  `--+-- EPI2885931
                                                      |  |  |  |  |                 |     |-- EPI2885947
                                                      |  |  |  |  |                 |     `-- EPI2363636
                                                      |  |  |  |  |                 |     ,-- PP802846
                                                      |  |  |  |  |                 |  ,----- EPI3323813
                                                      |  |  |  |  |                 |  |  ,-- EPI2751492
                                                      |  |  |  |  |                 |  |  |-- EPI3323853
                                                      |  |  |  |  |                 |--|  |  ,-- PP802822
                                                      |  |  |  |  |                 |  |  |----- EPI3323837
                                                      |  |  |  |  |                 |  `--|  ,-- PP802854
                                                      |  |  |  |  |                 |     |----- EPI3323805
                                                      |  |  |  |  |                 |     |  ,-- EPI2505272
                                                      |  |  |  |  |                 |     |  |-- EPI2318008
                                                      |  |  |  |  |                 |     `--|  ,-- EPI2306917
                                                      |  |  |  |  |                 |        `----- EPI2306957
                                                      |  |  |  |  |                 |  ,-- EPI2856557
                                                      |  |  |  |  |                 |  |  ,-- EPI2263498
                                                      |  |  |  |  |                 |  |  |  ,-- EPI2856119
                                                      |  |  |  |  |                 |  |--|  |-- EPI2856139
                                                      |  |  |  |  |                 |  |  |  |-- EPI2856157
                                                      |  |  |  |  |                 |  |  `--+-- EPI2856180
                                                      |  |  |  |  |                 |  |     |-- EPI2856203
                                                      |  |  |  |  |                 |--|     `-- EPI2856227
                                                      |  |  |  |  |                 |  |  ,-- EPI2614270
                                                      |  |  |  |  |                 |  |  |-- EPI2614302
                                                      |  |  |  |  |                 |  |  |-- PP802174
                                                      |  |  |  |  |                 |  |  |-- EPI2614614
                                                      |  |  |  |  |                 |  |  |-- EPI3324011
                                                      |  |  |  |  |                 |  |  |-- EPI3323957
                                                      |  |  |  |  |                 |  `--|  ,-- EPI2614222
                                                      |  |  |  |  |                 |     |----- EPI2614326
                                                      |  |  |  |  |                 |     |  ,-- PP802198
                                                      |  |  |  |  |                 |     |----- EPI3323361
                                                      |  |  |  |  |                 |     |  ,-- EPI2613798
                                                      |  |  |  |  |                 |     |  |-- EPI2613846
                                                      |  |  |  |  |                 |     `--|  ,-- PP802182
                                                      |  |  |  |  |                 |        `----- EPI3323369
                                                      |  |  |  |  |                 |     ,-- PP802078
                                                      |  |  |  |  |                 |     |-- EPI2708524
                                                      |  |  |  |  |                 |  ,--+-- OQ959084
                                                      |  |  |  |  |                 |  |  `-- EPI3323480
                                                      |  |  |  |  |                 |  |  ,-- EPI2133486
                                                      |  |  |  |  |                 |  |  |  ,-- EPI2886385
                                                      |  |  |  |  |                 |  |  |----- EPI2886393
                                                      |  |  |  |  |                 |  |  |  ,-- EPI2921537
                                                      |  |  |  |  |                 |  |  |  |-- EPI2505271
                                                      |  |  |  |  |                 |  |  |  |-- EPI2412723
                                                      |  |  |  |  |                 |  |  |  |-- EPI2632288
                                                      |  |  |  |  |                 |  |  |  |-- EPI2412813
                                                      |  |  |  |  |                 |  |  |  |-- LC775579
                                                      |  |  |  |  |                 |  |  |  |  ,-- EPI2747794
                                                      |  |  |  |  |                 `--|  |  |----- EPI2751548
                                                      |  |  |  |  |                    |  |  |  ,-- EPI2751013
                                                      |  |  |  |  |                    |  |  |----- EPI2751021
                                                      |  |  |  |  |                    |  |  |  ,-- EPI2751500
                                                      |  |  |  |  |                    |  |  |----- EPI2751508
                                                      |  |  |  |  |                    |  |  |  ,-- PP802502
                                                      |  |  |  |  |                    |  |  |--+-- PQ710545
                                                      |  |  |  |  |                    |  |  |  `-- EPI3324019
                                                      |  |  |  |  |                    |  |  |  ,-- EPI2412739
                                                      |  |  |  |  |                    |  |  |--+-- EPI2751828
                                                      |  |  |  |  |                    |  |  |  `-- EPI2751836
                                                      |  |  |  |  |                    `--|  |  ,-- LC765301
                                                      |  |  |  |  |                       |  |  |-- EPI2754240
                                                      |  |  |  |  |                       |  |--+-- EPI2754248
                                                      |  |  |  |  |                       |  |  |-- EPI2528178
                                                      |  |  |  |  |                       |  |  `-- EPI2487063
                                                      |  |  |  |  |                       |  |  ,-- EPI2318017
                                                      |  |  |  |  |                       |  |  |  ,-- EPI2412741
                                                      |  |  |  |  |                       |  |  |--|  ,-- EPI2505270
                                                      |  |  |  |  |                       |  |--|  `----- EPI3581817
                                                      |  |  |  |  |                       |  |  |  ,-- EPI2747674
                                                      |  |  |  |  |                       |  |  |  |-- EPI2475259
                                                      |  |  |  |  |                       |  |  `--|  ,-- EPI2751364
                                                      |  |  |  |  |                       |  |     |  |-- EPI2751372
                                                      |  |  |  |  |                       |  |     `--+-- EPI2751380
                                                      |  |  |  |  |                       |  |        `-- EPI2318000
                                                      |  |  |  |  |                       |  |     ,-- PP801774
                                                      |  |  |  |  |                       |  |  ,--+-- PQ702241
                                                      |  |  |  |  |                       |  |  |  `-- EPI3324625
                                                      |  |  |  |  |                       |  |  |  ,-- EPI2895279
                                                      |  |  |  |  |                       |  |  |  |  ,-- PP896950
                                                      |  |  |  |  |                       |  |  |  |----- EPI2895287
                                                      |  |  |  |  |                       `--|  |  |  ,-- EPI3110584
                                                      |  |  |  |  |                          |  |--+----- PP820322
                                                      |  |  |  |  |                          |  |  |  ,-- EPI2868713
                                                      |  |  |  |  |                          |  |  |  |  ,-- EPI3358365
                                                      |  |  |  |  |                          |  |  `--|  |-- EPI3358373
                                                      |  |  |  |  |                          |  |     `--+-- EPI3358381
                                                      |  |  |  |  |                          |  |        |-- EPI3358449
                                                      |  |  |  |  |                          |  |        `-- EPI3358645
                                                      |  |  |  |  |                          |  |  ,-- PQ701577
                                                      |  |  |  |  |                          |  |  |-- EPI2429056
                                                      |  |  |  |  |                          |  |  |-- PQ702665
                                                      |  |  |  |  |                          |  |  |-- EPI2429162
                                                      |  |  |  |  |                          |  |  |-- PQ702673
                                                      |  |  |  |  |                          |  |  |-- EPI2856306
                                                      |  |  |  |  |                          |  |  |-- PQ715521
                                                      |  |  |  |  |                          |  |  |-- PQ716393
                                                      |  |  |  |  |                          |  |  |-- PQ712153
                                                      |  |  |  |  |                          |  |  |  ,-- PQ716609
                                                      |  |  |  |  |                          |  |  |----- EPI2614150
                                                      |  |  |  |  |                          |  |  |  ,-- EPI2429277
                                                      |  |  |  |  |                          |  |--+----- EPI2856527
                                                      |  |  |  |  |                          |  |  |  ,-- EPI2856502
                                                      |  |  |  |  |                          |  |  |----- EPI2856766
                                                      |  |  |  |  |                          |  |  |  ,-- PQ716881
                                                      |  |  |  |  |                          |  |  |--+-- PQ716889
                                                      |  |  |  |  |                          |  |  |  `-- EPI2613622
                                                      |  |  |  |  |                          |  |  |  ,-- EPI3315072
                                                      |  |  |  |  |                          |  |  |  |-- EPI3315424
                                                      |  |  |  |  |                          |  |  |--+-- EPI3315512
                                                      |  |  |  |  |                          |  |  |  `-- EPI3311440
                                                      |  |  |  |  |                          |  |  |  ,-- PQ707001
                                                      |  |  |  |  |                          |  |  |  |-- PQ706953
                                                      |  |  |  |  |                          |  |  `--+-- PQ706969
                                                      |  |  |  |  |                          |  |     |  ,-- PQ706977
                                                      |  |  |  |  |                          |  |     `----- PQ706993
                                                      |  |  |  |  |                          |  |  ,-- EPI2873327
                                                      |  |  |  |  |                          |  |  |-- EPI2873343
                                                      |  |  |  |  |                          |  |  |-- EPI2873361
                                                      |  |  |  |  |                          |  |  |-- EPI3484660
                                                      |  |  |  |  |                          `--|  |-- EPI3484676
                                                      |  |  |  |  |                             |  |-- EPI3484716
                                                      |  |  |  |  |                             |  |-- EPI3484763
                                                      |  |  |  |  |                             |  |-- EPI3484883
                                                      |  |  |  |  |                             |  |-- EPI3484891
                                                      |  |  |  |  |                             |  |-- EPI2856122
                                                      |  |  |  |  |                             |  |-- EPI3416669
                                                      |  |  |  |  |                             |  |-- EPI2856554
                                                      |  |  |  |  |                             |  |-- EPI2895351
                                                      |  |  |  |  |                             |  |-- EPI3493940
                                                      |  |  |  |  |                             |  |-- EPI2856693
                                                      |  |  |  |  |                             |--+-- EPI2857157
                                                      |  |  |  |  |                             |  |-- EPI2856789
                                                      |  |  |  |  |                             |  |-- EPI2857251
                                                      |  |  |  |  |                             |  |  ,-- EPI2857405
                                                      |  |  |  |  |                             |  |----- EPI2856715
                                                      |  |  |  |  |                             |  |  ,-- EPI3484652
                                                      |  |  |  |  |                             |  |----- EPI2856670
                                                      |  |  |  |  |                             |  |  ,-- EPI2873678
                                                      |  |  |  |  |                             |  |----- EPI2873689
                                                      |  |  |  |  |                             |  |  ,-- EPI2856691
                                                      |  |  |  |  |                             |  |----- EPI2856886
                                                      |  |  |  |  |                             |  |  ,-- EPI2857430
                                                      |  |  |  |  |                             |  |  |-- EPI3484668
                                                      |  |  |  |  |                             |  |  |-- EPI2856255
                                                      |  |  |  |  |                             |  `--+-- EPI2856279
                                                      |  |  |  |  |                             |     |-- EPI2857040
                                                      |  |  |  |  |                             |     |-- EPI2857137
                                                      |  |  |  |  |                             |     `-- EPI2856717
                                                      |  |  |  |  |                             |  ,-- PQ809550
                                                      |  |  |  |  |                             |  |-- PQ663857
                                                      |  |  |  |  |                             |  |-- EPI3631343
                                                      |  |  |  |  |                             |  |  ,-- PQ664457
                                                      `--|  |  |  |                             |  |----- PQ664465
                                                         |  |  |  |                             |  |  ,-- EPI3631383
                                                         |  |  |  |                             |  |----- EPI3631430
                                                         |  |  |  |                             |  |  ,-- PQ664425
                                                         |  |  |  |                             |  |  |  ,-- EPI3630057
                                                         |  |  |  |                             |  |--|  |-- PQ591833
                                                         |  |  |  |                             |  |  `--|  ,-- EPI3630053
                                                         |  |  |  |                             |  |     `----- PQ591837
                                                         |  |  |  |                             |  |  ,-- EPI3637870
                                                         |  |  |  |                             |  |  |-- EPI3630041
                                                         |  |  |  |                             |  |  |-- PQ664441
                                                         |  |  |  |                             `--|  |-- EPI3631351
                                                         |  |  |  |                                |  |-- EPI3631375
                                                         |  |  |  |                                |--+-- PQ573554
                                                         |  |  |  |                                |  |-- PQ585632
                                                         |  |  |  |                                |  |  ,-- EPI3621220
                                                         |  |  |  |                                |  |  |-- EPI3630061
                                                         |  |  |  |                                |  `--+-- PQ525413
                                                         |  |  |  |                                |     `-- PQ525416
                                                         |  |  |  |                                |  ,-- EPI3646683
                                                         |  |  `--|                                |  |-- EPI3650014
                                                         |  |     |                                |  |-- EPI3631367
                                                         |  |     |                                |  |-- EPI3631391
                                                         |  |     |                                |  |-- EPI3631406
                                                         |  |     |                                |  |  ,-- EPI3631359
                                                         |  |     |                                `--+----- EPI3631399
                                                         |  |     |                                   |  ,-- EPI3651957
                                                         |  |     |                                   |--+-- EPI3651286
                                                         |  |     |                                   |  `-- EPI3651294
                                                         |  |     |                                   |  ,-- PQ687463
                                                         |  |     |                                   |  |  ,-- PQ576367
                                                         |  |     |                                   `--+----- EPI3647606
                                                         |  |     |                                      |  ,-- PQ576383
                                                         |  |     |                                      `----- EPI3647455
                                                         |  |     |  ,-- EPI1931928
                                                         |  |     |  |-- EPI2743490
                                                         |  |     |  |-- EPI1937639
                                                         |  |     |  |-- EPI2179890
                                                         |  |     |  |-- EPI2637529
                                                         |  |     |  |  ,-- OP597628
                                                         |  |     |  |----- EPI2374860
                                                         |  |     |  |  ,-- OP597636
                                                         |  |     |  |----- EPI2374868
                                                         |  |     |  |  ,-- EPI2374852
                                                         |  |     |  |----- EPI1957977
                                                         |  |     |  |  ,-- EPI1958049
                                                         |  |     |  |----- EPI1958057
                                                         |  |     |  |  ,-- EPI1962017
                                                         |  |     |  |--|  ,-- EPI2071520
                                                         |  |     |  |  `----- EPI1994474
                                                         |  |     |  |  ,-- EPI1949331
                                                         |  |     |  |--|  ,-- EPI2638634
                                                         |  |     |  |  `----- EPI2782504
                                                         |  |     |  |  ,-- EPI1937647
                                                         |  |     |  |--|  ,-- EPI2207117
                                                         |  |     |  |  `--+-- EPI1970432
                                                         |  |     |  |     `-- EPI1956834
                                                         |  |     |  |  ,-- EPI2725874
                                                         |  |     |  |  |-- EPI1947444
                                                         |  |     |  |--|  ,-- EPI1995084
                                                         |  |     |  |  `--+-- EPI1995100
                                                         |  |     |  |     `-- EPI1995116
                                                         |  |     |  |  ,-- EPI2076018
                                                         |  |     |  |  |  ,-- EPI1957839
                                                         |  |     |  |--|  |  ,-- EPI1963000
                                                         |  |     |  |  `--|  |-- EPI1963024
                                                         |  |     |  |     `--+-- EPI1963032
                                                         |  |     |  |        `-- EPI1962992
                                                         |  |     |  |  ,-- EPI2374844
                                                         |  |     |  |  |  ,-- EPI1930139
                                                         |  |     |  |  |  |-- EPI2536840
                                                         |  |     |  |--|  |  ,-- EPI1957937
                                                         |  |     |  |  |  |----- EPI1957945
                                                         |  |     |  |  `--|  ,-- EPI1930115
                                                         |  |     |  |     |  |-- EPI2780410
                                                         |  |     |  |     |  |-- EPI1945291
                                                         |  |     |  |     `--|  ,-- EPI1947428
                                                         |  |     |  |        |----- EPI1946383
                                                         |  |     |  |        |  ,-- EPI1998202
                                                         |  |     |  |        `----- EPI2147696
                                                         |  |     |  |  ,-- EPI1980556
                                                         |  |     |  |  |-- EPI1942302
                                                         |  |     |  |  |-- EPI1980621
                                                         |  |     |  |  |  ,-- EPI1962126
                                                         |  |     |  |  |--|  ,-- EPI2141103
                                                         |  |     |  |  |  `----- EPI2141558
                                                         |  |     |  |--|  ,-- EPI2141051
                                                         |  |     |  |  |  |-- EPI2141121
                                                         |  |     |  |  |  |-- EPI2141164
                                                         |  |     |  |  |  |-- EPI2141199
                                                         |  |     |  |  |  |-- EPI1962049
                                                         |  |     |  |  |  |-- EPI1962057
                                                         |  |     |  |  `--+-- EPI2141277
                                                         |  |     |  |     |-- EPI2141646
                                                         |  |     |  |     |-- EPI2141655
                                                         |  |     |  |     |-- EPI2141690
                                                         |  |     |  |     |-- EPI1944389
                                                         |  |     |  |     `-- EPI1944453
                                                         |  |     |  |  ,-- EPI2589251
                                                         |  |     |  |  |-- EPI1962984
                                                         |  |     |  |  |-- EPI1941458
                                                         |  |     |  |  |  ,-- EPI1922893
                                                         |  |     |  |  |----- EPI1957847
                                                         |  |     |  |  |  ,-- EPI1944333
                                                         |  |     |  |  |----- EPI1944349
                                                         |  |     |  |  |  ,-- EPI1957814
                                                         |  |     |  |  |----- EPI1957822
                                                         |  |     |  |  |  ,-- EPI2637553
                                                         |  |     |  |--+--|  ,-- EPI2314325
                                                         |  |     |  |  |  `----- EPI2122825
                                                         |  |     |  |  |  ,-- EPI2141077
                                                         |  |     |  |  |  |-- EPI2140660
                                                         |  |     |  |  |  |-- EPI2141129
                                                         |  |     |  |  |  |-- EPI1962041
                                                         |  |     |  |  |  |-- EPI2140738
                                                         |  |     |  |  |  |-- EPI2140755
                                                         |  |     |  |  |  |-- EPI2141251
                                                         |  |     |  |  `--+-- EPI1962113
                                                         |  |     |  |     |-- EPI2141400
                                                         |  |     |  |     |-- EPI1944240
                                                         |  |     |  |     |-- EPI2743514
                                                         |  |     |  |     |  ,-- EPI2140747
                                                         |  |     |  |     |----- EPI2141682
                                                         |  |     |  |     |  ,-- EPI1967025
                                                         |  |     |  |     `----- EPI1990440
                                                         |  |     |  |  ,-- EPI1923192
                                                         |  |     |  |  |-- EPI1942304
                                                         |  |     |  |  |-- EPI2140903
                                                         |  |     |  |  |-- EPI2141417
                                                         |  |     |  |  |-- EPI2141611
                                                         |  |     |  |  |-- EPI2141796
                                                         |  |     |  |  |-- EPI2139520
                                                         |  |     |  |  |-- EPI1999361
                                                         |  |     |  |  |-- EPI2139824
                                                         |  |     |  |  |-- EPI2139983
                                                         |  |     |  |  |-- EPI1937607
                                                         |  |     |  |  |-- EPI1937663
                                                         |  |     |  |  |-- EPI2782408
                                                         |  |     |  |  |-- EPI2782424
                                                         |  |     |  |  |-- EPI2782472
                                                         |  |     |  |  |-- EPI2140049
                                                         |  |     |  |  |-- EPI2140199
                                                         |  |     |  |  |-- EPI2140270
                                                         |  |     |  |  |  ,-- EPI2140341
                                                         |  |     |  |  |----- EPI2139991
                                                         |  |     |  |  |  ,-- PP853088
                                                         |  |     |  |  |----- EPI3355307
                                                         |  |     |  |  |  ,-- EPI1944280
                                                         |  |     |  |  |----- EPI1944288
                                                         |  |     |  |  |  ,-- PP853104
                                                         |  |     |  |  |--|  ,-- PP853096
                                                         |  |     |  |  |  `----- EPI3355255
                                                         |  |     |  |  |  ,-- EPI2141086
                                                         |  |     |  |  |--|  ,-- EPI2536853
                                                         |  |     |  |  |  `--|  ,-- EPI2536850
                                                         |  |     |  |  |     `----- EPI2536852
                                                         |  |     |  |  |  ,-- EPI2139464
                                                         |  |     |  |  |  |-- EPI1999369
                                                         |  |     |  |  |--+-- EPI2082862
                                                         |  |     |  |  |  |  ,-- EPI2403521
                                                         |  |     |  |  |  `----- EPI2201157
                                                         |  |     |  |  |  ,-- EPI2050752
                                                         |  |     |  |  |  |-- EPI2050760
                                                         |  |     |  |  |  |-- EPI2050768
                                                         |  |     |  |  |--+-- EPI2050814
                                                         |  |     |  |  |  |  ,-- EPI2050776
                                                         |  |     |  |  |  `----- EPI2050784
                                                         |  |     |  |  |  ,-- EPI2139392
                                                         |  |     |  |  |  |-- EPI2140139
                                                         |  |     |  |  |--|  ,-- EPI1980460
                                                         |  |     |  |  |  |  |-- EPI1980476
                                                         |  |     |  |  |  `--+-- EPI1980589
                                                         |  |     |  |  |     |-- EPI1951293
                                                         |  |     |  |  |     `-- EPI1951301
                                                         |  |     |  |  |  ,-- EPI2140456
                                                         |  |     |  |  |  |-- EPI2140816
                                                         |  |     |  |  |  |-- EPI2140956
                                                         |  |     |  |  |  |-- EPI1944381
                                                         |  |     |  |  |--+-- EPI1944397
                                                         |  |     |  |  |  |-- EPI2139904
                                                         |  |     |  |--|  |-- EPI2139999
                                                         |  |     |  |  |  `-- EPI2140181
                                                         |  |     |  |  |  ,-- EPI2139624
                                                         |  |     |  |  |  |-- EPI2139720
                                                         |  |     |  |  |  |-- EPI1944469
                                                         |  |     |  |  |  |  ,-- EPI2139784
                                                         |  |     |  |  |--+----- EPI2139896
                                                         |  |     |  |  |  |  ,-- EPI2140669
                                                         |  |     |  |  |  |  |-- EPI1962001
                                                         |  |     |  |  |  `--|  ,-- EPI2140851
                                                         |  |     |  |  |     `----- EPI2140288
                                                         |  |     |  |  |  ,-- EPI2139432
                                                         |  |     |  |  |  |  ,-- EPI2139400
                                                         |  |     |  |  |--|  |-- EPI1944421
                                                         |  |     |  |  |  |  |-- EPI1944493
                                                         |  |     |  |  |  `--+-- EPI2140083
                                                         |  |     |  |  |     |  ,-- EPI2140571
                                                         |  |     |  |  |     |  |-- EPI1962065
                                                         |  |     |  |  |     `--+-- EPI2141540
                                                         |  |     |  |  |        |  ,-- EPI1961993
                                                         |  |     |  |  |        `----- EPI2140075
                                                         |  |     |  |  |  ,-- EPI1980411
                                                         |  |     |  |  |  |-- EPI2026156
                                                         |  |     |  |  |  |-- EPI1980686
                                                         |  |     |  |  |  |-- EPI2021894
                                                         |  |     |  |  |  |-- EPI2021903
                                                         |  |     |  |  |  |-- EPI3526757
                                                         |  |     |  |  |  |-- EPI2141735
                                                         |  |     |  |  |  |-- EPI2141752
                                                         |  |     |  |  |  |-- EPI1949332
                                                         |  |     |  |  |  |-- EPI2021095
                                                         |  |     |  |  |  |  ,-- EPI2191093
                                                         |  |     |  |  |--+----- EPI2162137
                                                         |  |     |  |  |  |  ,-- EPI2141770
                                                         |  |     |  |  |  |--+-- EPI2141779
                                                         |  |     |  |  |  |  `-- EPI2141840
                                                         |  |     |  |  |  |  ,-- EPI1998410
                                                         |  |     |  |  |  |--|  ,-- EPI2147693
                                                         |  |     |  |  |  |  `--|  ,-- EPI1998210
                                                         |  |     |  |  |  |     `----- EPI2147692
                                                         |  |     |  |  |  |  ,-- EPI2141832
                                                         |  |     |  |  |  |  |-- EPI1940257
                                                         |  |     |  |  |  `--+-- EPI1940265
                                                         |  |     |  |  |     `-- EPI1940273
                                                         |  |     |  |  |  ,-- EPI2140474
                                                         |  |     |  |  |  |  ,-- EPI2140332
                                                         |  |     |  |  |  |  |-- EPI2140350
                                                         |  |     |  |  |  |  |-- EPI2140500
                                                         |  |     |  |  |  |  |-- EPI2140518
                                                         |  |     |  |  |  |  |-- EPI2141095
                                                         |  |     |  |  |  |  |-- EPI2140695
                                                         |  |     |  |  |  |  |-- EPI2140782
                                                         |  |     |  |  |  |  |-- EPI2140790
                                                         |  |     |  |  |  |  |-- EPI2141208
                                                         |  |     |  |  |  |  |-- EPI2140808
                                                         |  |     |  |  `--|  |-- EPI2140886
                                                         |  |     |  |     |  |-- EPI2141312
                                                         |  |     |  |     |  |-- EPI2140973
                                                         |  |     |  |     |  |-- EPI2139608
                                                         |  |     |  |     |  |-- EPI2139712
                                                         |  |     |  |     |  |-- EPI1944320
                                                         |  |     |  |     |  |-- EPI1944357
                                                         |  |     |  |     |  |-- EPI2139888
                                                         |  |     |  |     |  |-- EPI2140039
                                                         |  |     |  |     |  |-- EPI2140099
                                                         |  |     |  |     `--+-- EPI2140131
                                                         |  |     |  |        |-- EPI2140217
                                                         |  |     |  |        |-- EPI2140243
                                                         |  |     |  |        |-- EPI2140297
                                                         |  |     |  |        |  ,-- EPI2141069
                                                         |  |     |  |        |----- EPI2141496
                                                         |  |     |  |        |  ,-- EPI2140323
                                                         |  |     |  |        |--|  ,-- EPI2140895
                                                         |  |     |  |        |  `----- EPI2141602
                                                         |  |     |  |        |  ,-- EPI2140598
                                                         |  |     |  |        |  |-- EPI2140912
                                                         |  |     |  |        |  |-- EPI2140999
                                                         |  |     |  |        |--+-- EPI2140123
                                                         |  |     |  |        |  |  ,-- EPI2141435
                                                         |  |     |  |        |  `----- EPI1961985
                                                         |  |     |  |        |  ,-- EPI2140938
                                                         |  |     |  |        |  |-- EPI2139408
                                                         |  |     |  |        |  |-- EPI2139592
                                                         |  |     |  |        |  |-- EPI2139616
                                                         |  |     |  |        |  |-- EPI2139800
                                                         |  |     |  |        `--+-- EPI2139856
                                                         |  |     |  |           |-- EPI2139880
                                                         |  |     |  |           |-- EPI1944413
                                                         |  |     |  |           |-- EPI2139967
                                                         |  |     |  |           |  ,-- EPI1944296
                                                         |  |     |  |           `--+-- EPI2562617
                                                         |  |     |  |              `-- EPI2140007
                                                         |  |     |  |        ,-- EPI2015009
                                                         |  |     |  |     ,----- EPI2073615
                                                         |  |     |  |  ,--|  ,-- EPI2807439
                                                         |  |     |  |  |  `--+-- EPI2807456
                                                         |  |     |  |  |     `-- EPI2807459
                                                         |  |     |  |  |  ,-- EPI2579761
                                                         |  |     |  |  |  |  ,-- EPI2026058
                                                         |  |     |  |  |  |----- EPI2026148
                                                         |  |     |  |  |  |  ,-- EPI2191447
                                                         |  |     |  |  |  |----- EPI2635282
                                                         |  |     |  |  |  |  ,-- EPI1962097
                                                         |  |     |  |  |  |  |-- EPI2780386
                                                         |  |     |  |  |  |  |-- EPI2638942
                                                         |  |     |  |  |  |  |-- EPI2638982
                                                         |  |     |  |  |  |  |-- EPI1981667
                                                         |  |     |  |  |  |  |-- EPI1994498
                                                         |  |     |  |  |  |  |-- EPI2041974
                                                         |  |     |  |  |  |  |-- EPI2766646
                                                         |  |     |  |  |  |  |-- EPI1944341
                                                         |  |     |  |  |  |  |-- EPI2743522
                                                         |  |     |  |  |  |  |-- EPI1945267
                                                         |  |     |  |  |  |  |-- EPI1958065
                                                         |  |     |  |  |  |  |-- EPI1946367
                                                         |  |     |  |  |  |  |-- EPI1957993
                                                         |  |     |  |  |  |  |  ,-- EPI3279912
                                                         |  |     |  |  |  |  |----- EPI1995256
                                                         |  |     |  |  |  |  |  ,-- EPI2071656
                                                         |  |     |  |  |  |  |----- EPI2008125
                                                         |  |     |  |  |  |  |  ,-- EPI1922981
                                                         |  |     |  |  |  |  |----- EPI1957897
                                                         |  |     |  |  |  |  |  ,-- EPI2015001
                                                         |  |     |  |  |  |  |----- EPI2015033
                                                         |  |     |  |  |  |  |  ,-- EPI2015025
                                                         |  |     |  |  |  |  |----- EPI2014977
                                                         |  |     |  |  |  |  |  ,-- EPI2780378
                                                         |  |     |  |  |  |  |----- EPI1962968
                                                         |  |     |  |  |  |  |  ,-- EPI1981659
                                                         |  |     |  |  |  |  |----- EPI1982513
                                                         |  |     |  |--|  |  |  ,-- EPI2042013
                                                         |  |     |  |  |  |  |----- EPI2042034
                                                         |  |     |  |  |  |  |  ,-- EPI1987234
                                                         |  |     |  |  |  |  |----- EPI2071384
                                                         |  |     |  |  |  |  |  ,-- EPI3041383
                                                         |  |     |  |  |  |  |----- EPI2782203
                                                         |  |     |  |  |  |  |  ,-- EPI2930881
                                                         |  |     |  |  |  |  |----- EPI1949326
                                                         |  |     |  |  |  |  |  ,-- EPI1994523
                                                         |  |     |  |  |  |  |----- EPI1941410
                                                         |  |     |  |  |  |  |  ,-- EPI1982581
                                                         |  |     |  |  |  |  |----- EPI1982591
                                                         |  |     |  |  |  |  |  ,-- EPI2743474
                                                         |  |     |  |  |  |  |----- EPI2743506
                                                         |  |     |  |  |  |  |  ,-- EPI2179882
                                                         |  |     |  |  |  |  |----- EPI1938868
                                                         |  |     |  |  |  |  |  ,-- EPI1958129
                                                         |  |     |  |  |  |  |----- EPI1958137
                                                         |  |     |  |  |  |  |  ,-- EPI1957757
                                                         |  |     |  |  |  |  |----- EPI1957781
                                                         |  |     |  |  |  |  |  ,-- EPI1959914
                                                         |  |     |  |  |  |  |--|  ,-- EPI2784281
                                                         |  |     |  |  |  |  |  `----- EPI2784302
                                                         |  |     |  |  |  |  |  ,-- EPI1941442
                                                         |  |     |  |  |  |  |--|  ,-- EPI1927676
                                                         |  |     |  |  |  |  |  `----- EPI2578739
                                                         |  |     |  |  |  |  |  ,-- EPI2046156
                                                         |  |     |  |  |  |  |--+-- EPI2141638
                                                         |  |     |  |  |  |  |  `-- EPI1957921
                                                         |  |     |  |  |  |  |  ,-- EPI1963865
                                                         |  |     |  |  |  |  |--|  ,-- EPI2766638
                                                         |  |     |  |  |  |  |  `----- EPI1946170
                                                         |  |     |  |  |  |  |  ,-- EPI1929971
                                                         |  |     |  |  |  |  |  |  ,-- EPI1930107
                                                         |  |     |  |  |  |  |--+----- EPI1980868
                                                         |  |     |  |  |  |  |  |  ,-- EPI1943565
                                                         |  |     |  |  `--|  |  `----- EPI1988009
                                                         |  |     |  |     |  |  ,-- EPI1958073
                                                         |  |     |  |     |  |  |-- EPI1958145
                                                         |  |     |  |     |  |--|  ,-- EPI1957953
                                                         |  |     |  |     |  |  `--+-- EPI1957961
                                                         |  |     |  |     |  |     `-- EPI1957969
                                                         |  |     |  |     |  |  ,-- EPI1930123
                                                         |  |     |  |     |  |  |  ,-- EPI1928148
                                                         |  |     |  |     |  |--|  |-- EPI1927124
                                                         |  |     |  |     |  |  `--|  ,-- EPI2589275
                                                         |  |     |  |     |  |     `--+-- EPI2782560
                                                         |  |     |  |     |  |        `-- EPI2782568
                                                         |  |     |  |     |  |  ,-- EPI2015069
                                                         |  |     |  |     |  |  |-- EPI1963352
                                                         |  |     |  |     |  |--+-- EPI1945171
                                                         |  |     |  |     |  |  |  ,-- EPI1938820
                                                         |  |     |  |     |  |  `--|  ,-- EPI1994458
                                                         |  |     |  |     |  |     `----- EPI1982571
                                                         |  |     |  |     |  |  ,-- EPI2014969
                                                         |  |     |  |     |  |  |  ,-- EPI2167190
                                                         |  |     |  |     |  |--+----- EPI2167198
                                                         |  |     |  |     |  |  |  ,-- EPI1951317
                                                         |  |     |  |     |  |  `--+-- EPI1951333
                                                         |  |     |  |     |  |     `-- EPI2024067
                                                         |  |     |  |     |  |  ,-- EPI1945219
                                                         |  |     |  |     |  |  |-- EPI1930059
                                                         |  |     |  |     |  |--|  ,-- EPI2743498
                                                         |  |     |  |     |  |  |  |-- EPI1968921
                                                         |  |     |  |     |  |  `--|  ,-- EPI2536855
                                                         |  |     |  |     |  |     `----- EPI2536856
                                                         |  |     |  |     |  |  ,-- EPI3041233
                                                         |  |     |  |     |  |  |-- EPI1925532
                                                         |  |     |  |     |  |--|  ,-- EPI1945373
                                                         |  |     |  |     |  |  |  |  ,-- EPI2550036
                                                         |  |     |  |     |  |  `--+----- EPI2743546
                                                         |  |     |  |     |  |     |  ,-- EPI2589243
                                                         |  |     |  |     |  |     `--+-- EPI2782536
                                                         |  |     |  |     |  |        `-- EPI2782544
                                                         |  |     |  |     |  |  ,-- EPI1995124
                                                         |  |     |  |     |  |  |-- EPI2743530
                                                         |  |     |  |     |  |  |-- EPI1937655
                                                         |  |     |  |     |  |  |-- EPI2782440
                                                         |  |     |  |     |  |--+-- EPI2782464
                                                         |  |     |  |     |  |  |-- EPI2782480
                                                         |  |     |  |     |  |  |  ,-- EPI2122809
                                                         |  |     |  |     |  |  `--+-- EPI2122817
                                                         |  |     |  |     |  |     `-- EPI1999377
                                                         |  |     |  |     |  |  ,-- EPI2971854
                                                         |  |     |  |     |  |  |-- EPI2156389
                                                         |  |     |  |     |  |  |-- EPI2156429
                                                         |  |     |  |     |  |  |  ,-- EPI2306709
                                                         |  |     |  |     |  |  |----- EPI2306717
                                                         |  |     |  |     |  |  |  ,-- EPI2092545
                                                         |  |     |  |     |  |  |----- EPI2092553
                                                         |  |     |  |     |  |--|  ,-- EPI2306573
                                                         |  |     |  |     |  |  |----- EPI2306589
                                                         |  |     |  |     |  |  |  ,-- EPI2306613
                                                         |  |     |  |     |  |  |  |-- EPI2306621
                                                         |  |     |  |     |  |  |  |-- EPI2306701
                                                         |  |     |  |     |  |  |  |  ,-- EPI2306605
                                                         |  |     |  |     |  |  `--+----- EPI2306597
                                                         |  |     |  |     |  |     |  ,-- EPI2306637
                                                         |  |     |  |     |  |     |  |-- EPI2306661
                                                         |  |     |  |     |  |     `--|  ,-- EPI2306669
                                                         |  |     |  |     |  |        `----- EPI2306677
                                                         |  |     |  |     |  |  ,-- EPI1957872
                                                         |  |     |  |     |  |  |  ,-- EPI2098374
                                                         |  |     |  |     |  |  |  |  ,-- EPI1962025
                                                         |  |     |  |     |  |  |  |  |-- EPI1962081
                                                         |  |     |  |     `--+--|  |  |-- EPI2141717
                                                         |  |     |  |        |  |  |  |-- EPI1950865
                                                         |  |     |  |        |  |  |  |-- EPI1950879
                                                         |  |     |  |        |  |  |  |-- EPI1944304
                                                         |  |     |  |        |  `--|  |-- EPI1949882
                                                         |  |     |  |        |     |  |  ,-- EPI1995068
                                                         |  |     |  |        |     |  |----- EPI1995076
                                                         |  |     |  |        |     |  |  ,-- EPI1944477
                                                         |  |     |  |        |     |  |----- EPI1944485
                                                         |  |     |  |        |     |  |  ,-- EPI2015017
                                                         |  |     |  |        |     `--+--+-- EPI2014985
                                                         |  |     |  |        |        |  `-- EPI1995060
                                                         |  |     |  |        |        |  ,-- EPI1995140
                                                         |  |     |  |        |        |  |-- EPI1995164
                                                         |  |     |  |        |        |--|  ,-- EPI1995148
                                                         |  |     |  |        |        |  |  |-- EPI1995244
                                                         |  |     |  |        |        |  `--|  ,-- EPI1995156
                                                         |  |     |  |        |        |     `----- EPI1995172
                                                         |  |     |  |        |        |     ,-- EPI1995132
                                                         |  |     |  |        |        |  ,--|  ,-- EPI2100179
                                                         |  |     |  |        |        |  |  `----- EPI2098396
                                                         |  |     |  |        |        |  |     ,-- EPI2560223
                                                         |  |     |  |        |        `--|  ,--+-- EPI2559528
                                                         |  |     |  |        |           |  |  `-- EPI3255743
                                                         |  |     |  |        |           |  |  ,-- EPI3488259
                                                         |  |     |  |        |           `--|  |  ,-- EPI2310696
                                                         |  |     |  |        |              |  |  |-- EPI2566519
                                                         |  |     |  |        |              `--|  |-- EPI2408694
                                                         |  |     |  |        |                 |  |-- EPI2455073
                                                         |  |     |  |        |                 |  |  ,-- EPI2560287
                                                         |  |     |  |        |                 `--+----- EPI2560295
                                                         |  |     |  |        |                    |  ,-- EPI2923389
                                                         |  |     |  |        |                    |----- EPI3555162
                                                         |  |     |  |        |                    |  ,-- EPI2305233
                                                         |  |     |  |        |                    `----- EPI2305241
                                                         |  |     |  |        |  ,-- EPI2072096
                                                         |  |     |  |        |  |-- EPI1965994
                                                         |  |     |  |        |  |-- EPI2071888
                                                         |  |     |  |        |  |-- EPI1980916
                                                         |  |     |  |        |  |-- EPI1928772
                                                         |  |     |  |        |  |-- EPI1943557
                                                         |  |     |  |        |  |-- EPI1925372
                                                         |  |     |  |        |  |-- EPI1963873
                                                         |  |     |  |        |  |-- EPI2018075
                                                         |  |     |  |        |  |-- EPI1927093
                                                         |  |     |  |        |  |-- EPI1927117
                                                         |  |     |  |        |  |-- EPI1941402
                                                         |  |     |  |        |  |-- EPI1941426
                                                         |  |     |  |        |  |-- EPI1946303
                                                         |  |     |  |        |  |-- EPI1946343
                                                         |  |     |  |        |  |-- EPI1946351
                                                         |  |     |  |        |  |-- EPI1930067
                                                         |  |     |  |        |  |-- EPI1966001
                                                         |  |     |  |        |  |  ,-- EPI1927502
                                                         |  |     |  |        |  |----- EPI1927101
                                                         |  |     |  |        |  |  ,-- EPI1980924
                                                         |  |     |  |        |  |----- EPI1995739
                                                         |  |     |  |        |--|  ,-- EPI2028753
                                                         |  |     |  |        |  |----- EPI1941394
                                                         |  |     |  |        |  |  ,-- EPI1965269
                                                         |  |     |  |        |  |----- EPI2129748
                                                         |  |     |  |        |  |  ,-- EPI1967009
                                                         |  |     |  |        |  |--+-- EPI1967033
                                                         |  |     |  |        |  |  `-- EPI1980932
                                                         |  |     |  |        |  |  ,-- EPI1980876
                                                         |  |     |  |        |  |  |-- EPI2061051
                                                         |  |     |  |        |  |--+-- EPI1994989
                                                         |  |     |  |        |  |  |  ,-- EPI2071840
                                                         |  |     |  |        |  |  `----- EPI2071856
                                                         |  |     |  |        |  |  ,-- EPI2071408
                                                         |  |     |  |        |  |  |-- EPI2071536
                                                         |  |     |  |        |  |  |-- EPI2072088
                                                         |  |     |  |        |  |--+-- EPI2071152
                                                         |  |     |  |        |  |  |-- EPI2071264
                                                         |  |     |  |        |  |  `-- EPI2071304
                                                         |  |     |  |        |  |  ,-- EPI2536841
                                                         |  |     |  |        |  |  |-- EPI2536842
                                                         |  |     |  |        |  |  |  ,-- EPI2536844
                                                         |  |     |  |        |  `--|  |-- EPI2536847
                                                         |  |     |  |        |     |  |  ,-- EPI2536845
                                                         |  |     |  |        |     `--+----- EPI2536854
                                                         |  |     |  |        |        |  ,-- EPI2536848
                                                         |  |     |  |        |        `----- EPI2536849
                                                         |  |     |  |        |     ,-- EPI2122868
                                                         |  |     |  |        |  ,----- EPI2332833
                                                         |  |     |  |        |  |  ,-- EPI1980524
                                                         |  |     |  |        |  |  |-- EPI2589291
                                                         |  |     |  |        |  |--+-- EPI1980573
                                                         |  |     |  |        |  |  |-- EPI1980637
                                                         |  |     |  |        |  |  `-- EPI2021884
                                                         |  |     |  |        |  |  ,-- EPI2014993
                                                         |  |     |  |        |  |  |  ,-- EPI2589259
                                                         |  |     |  |        |  |  |--+-- EPI2242299
                                                         |  |     |  |        |  |--|  `-- EPI2244335
                                                         |  |     |  |        |  |  |  ,-- EPI1943030
                                                         |  |     |  |        |  |  |  |-- EPI1943038
                                                         |  |     |  |        |  |  `--+-- EPI1943054
                                                         |  |     |  |        |  |     `-- EPI1951309
                                                         |  |     |  |        |  |  ,-- EPI1966253
                                                         |  |     |  |        |  |  |-- EPI1980900
                                                         |  |     |  |        |  |  |-- EPI2011632
                                                         |  |     |  |        |  |  |-- EPI2011656
                                                         |  |     |  |        |  |  |-- EPI1945275
                                                         |  |     |  |        |  |  |-- EPI1945332
                                                         |  |     |  |        |  |  |-- EPI1965261
                                                         |  |     |  |        |  |  |-- EPI1930019
                                                         |  |     |  |        |  |  |-- EPI1930027
                                                         |  |     |  |        |  |  |  ,-- EPI2001636
                                                         |  |     |  |        |  |  |----- EPI2930897
                                                         |  |     |  |        |  |  |  ,-- EPI2072064
                                                         |  |     |  |        |  |  |----- EPI2072072
                                                         |  |     |  |        |  |  |  ,-- EPI2011648
                                                         |  |     |  |        |  |  |--+-- EPI3416331
                                                         |  |     |  |        |  |  |  `-- EPI2012867
                                                         |  |     |  |        |  |  |  ,-- EPI1967530
                                                         |  |     |  |        |  |  |--|  ,-- EPI1967538
                                                         |  |     |  |        |  |  |  `--+-- EPI1987364
                                                         |  |     |  |        |  |  |     `-- EPI2131725
                                                         |  |     |  |        |  |  |  ,-- EPI1981020
                                                         |  |     |  |        |  |  |  |  ,-- EPI3041326
                                                         |  |     |  |        |  |  |--|  |-- EPI1994410
                                                         |  |     |  |        |  |  |  `--+-- EPI2930905
                                                         |  |     |  |        |  |  |     `-- EPI2069030
                                                         |  |     |  |        |  |  |  ,-- EPI2071664
                                                         |  |     |  |        |  |  |  |  ,-- EPI1967017
                                                         |  |     |  |        |  |  |  |  |-- EPI2638846
                                                         |  |     |  |        |  |  |--|  |-- EPI3173457
                                                         |  |     |  |        |  |  |  |  |-- EPI2743554
                                                         |  |     |  |        |  |  |  `--+-- EPI2131717
                                                         |  |     |  |        |  |  |     |  ,-- EPI2589267
                                                         |  |     |  |        |  |  |     |----- EPI2589307
                                                         |  |     |  |        |  |  |     |  ,-- EPI2743466
                                                         |  |     |  |        `--|  |     `----- EPI2132573
                                                         |  |     |  |           |  |  ,-- EPI2071848
                                                         |  |     |  |           |  |  |-- EPI2072336
                                                         |  |     |  |           |  |  |-- EPI1966962
                                                         |  |     |  |           |  |  |-- EPI2008521
                                                         |  |     |  |           |  |  |-- EPI1994515
                                                         |  |     |  |           |  |  |-- EPI1945092
                                                         |  |     |  |           |  |  |-- EPI1945179
                                                         |  |     |  |           |  |  |-- EPI1946311
                                                         |  |     |  |           |  |  |  ,-- EPI1981004
                                                         |  |     |  |           |  |  |----- EPI1995045
                                                         |  |     |  |           |  |  |  ,-- EPI2072320
                                                         |  |     |  |           |  |  |----- EPI2129886
                                                         |  |     |  |           |  |  |  ,-- EPI1987348
                                                         |  |     |  |           |  |  |----- EPI2071296
                                                         |  |     |  |           |  |--|  ,-- EPI1945187
                                                         |  |     |  |           |  |  |--+-- EPI1945195
                                                         |  |     |  |           |  |  |  `-- EPI1945203
                                                         |  |     |  |           |  |  |  ,-- EPI1988037
                                                         |  |     |  |           |  |  |--|  ,-- EPI1987218
                                                         |  |     |  |           |  |  |  `--+-- EPI1987226
                                                         |  |     |  |           |  |  |     `-- EPI1995282
                                                         |  |     |  |           |  |  |  ,-- EPI2638360
                                                         |  |     |  |           |  |  |  |-- EPI2638757
                                                         |  |     |  |           |  |  |  |-- EPI1997993
                                                         |  |     |  |           |  |  |  |-- EPI1956656
                                                         |  |     |  |           |  |  |  |  ,-- EPI2122909
                                                         |  |     |  |           |  |  |  |----- EPI1958425
                                                         |  |     |  |           |  |  `--|  ,-- EPI1987722
                                                         |  |     |  |           |  |     |  |-- EPI1988861
                                                         |  |     |  |           |  |     |--|  ,-- EPI2420052
                                                         |  |     |  |           |  |     |  `----- EPI1988853
                                                         |  |     |  |           |  |     |  ,-- EPI1980940
                                                         |  |     |  |           |  |     |  |-- EPI1987373
                                                         |  |     |  |           |  |     `--+-- EPI1990432
                                                         |  |     |  |           |  |        |  ,-- EPI2780394
                                                         |  |     |  |           |  |        `----- EPI2780402
                                                         |  |     |  |           |  |  ,-- EPI2001596
                                                         |  |     |  |           |  |  |-- EPI2071416
                                                         |  |     |  |           |  |  |-- EPI2071480
                                                         |  |     |  |           |  |  |-- EPI2001604
                                                         |  |     |  |           |  |  |-- EPI2072016
                                                         |  |     |  |           |  |  |-- EPI2072024
                                                         |  |     |  |           |  |  |-- EPI2076405
                                                         |  |     |  |           |  |  |-- EPI2072080
                                                         |  |     |  |           |  |  |-- EPI2071608
                                                         |  |     |  |           |  |  |-- EPI2071632
                                                         |  |     |  |           |  |  |-- EPI2071640
                                                         |  |     |  |           `--|  |-- EPI2071776
                                                         |  |     |  |              |  |-- EPI1998009
                                                         |  |     |  |              |  |-- EPI1998066
                                                         |  |     |  |              |  |-- EPI2071880
                                                         |  |     |  |              |  |-- EPI1998106
                                                         |  |     |  |              |  |-- EPI1997961
                                                         |  |     |  |              |  |-- EPI1997977
                                                         |  |     |  |              |  |-- EPI1997985
                                                         |  |     |  |              |  |-- EPI1998430
                                                         |  |     |  |              |  |-- EPI2635144
                                                         |  |     |  |              |  |-- EPI1959924
                                                         |  |     |  |              |  |-- EPI2635249
                                                         |  |     |  |              |  |-- EPI2062301
                                                         |  |     |  |              |  |-- EPI2100271
                                                         |  |     |  |              |  |-- EPI1963857
                                                         |  |     |  |              |  |-- EPI1963905
                                                         |  |     |  |              |  |-- EPI2071080
                                                         |  |     |  |              |  |-- EPI2071088
                                                         |  |     |  |              |  |-- EPI2071176
                                                         |  |     |  |              |  |-- EPI2071184
                                                         |  |     |  |              |  |-- EPI2071192
                                                         |  |     |  |              |  |-- EPI2075634
                                                         |  |     |  |              |  |-- EPI2071336
                                                         |  |     |  |              |  |  ,-- EPI2076293
                                                         |  |     |  |              |--+----- EPI2071568
                                                         |  |     |  |              |  |  ,-- EPI2071432
                                                         |  |     |  |              |  |----- EPI2071064
                                                         |  |     |  |              |  |  ,-- EPI2001620
                                                         |  |     |  |              |  |----- EPI2071160
                                                         |  |     |  |              |  |  ,-- EPI2072200
                                                         |  |     |  |              |  |----- EPI2072208
                                                         |  |     |  |              |  |  ,-- EPI1998033
                                                         |  |     |  |              |  |----- EPI1998114
                                                         |  |     |  |              |  |  ,-- EPI1998138
                                                         |  |     |  |              |  |----- EPI1998146
                                                         |  |     |  |              |  |  ,-- EPI2100207
                                                         |  |     |  |              |  |----- EPI1963897
                                                         |  |     |  |              |  |  ,-- EPI2072184
                                                         |  |     |  |              |  |--+-- EPI2071872
                                                         |  |     |  |              |  |  `-- EPI2071968
                                                         |  |     |  |              |  |  ,-- EPI1998025
                                                         |  |     |  |              |  |  |-- EPI1998042
                                                         |  |     |  |              |  |--|  ,-- EPI2071696
                                                         |  |     |  |              |  |  `----- EPI1959435
                                                         |  |     |  |              |  |  ,-- EPI2072040
                                                         |  |     |  |              |  |  |  ,-- EPI2008133
                                                         |  |     |  |              |  |--|  |  ,-- EPI2072352
                                                         |  |     |  |              |  |  `--+----- EPI2075674
                                                         |  |     |  |              |  |     |  ,-- EPI2072360
                                                         |  |     |  |              |  |     `--+-- EPI2100255
                                                         |  |     |  |              |  |        `-- EPI2075601
                                                         |  |     |  |              |  |  ,-- EPI2071672
                                                         |  |     |  |              |  |  |-- EPI2071224
                                                         |  |     |  |              |  |  |  ,-- EPI2071512
                                                         |  |     |  |              |  |  |----- EPI2071784
                                                         |  |     |  |              |  |  |  ,-- EPI2076253
                                                         |  |     |  |              |  |  |--+-- EPI2076261
                                                         |  |     |  |              |  |  |  `-- EPI2076309
                                                         |  |     |  |              |  `--|  ,-- EPI2076277
                                                         |  |     |  |              |     |  |-- EPI2076333
                                                         |  |     |  |              |     |  |-- EPI2089038
                                                         |  |     |  |              |     |  |-- EPI3041363
                                                         |  |     |  |              |     |  |-- EPI2178646
                                                         |  |     |  |              |     |  |-- EPI2100191
                                                         |  |     |  |              |     `--+-- EPI2075642
                                                         |  |     `--|              |        |-- EPI2075650
                                                         |  |        |              |        |-- EPI2071344
                                                         |  |        |              |        |  ,-- EPI2158640
                                                         |  |        |              |        |----- EPI2158648
                                                         |  |        |              |        |  ,-- EPI2398411
                                                         |  |        |              |        `----- EPI2509907
                                                         |  |        |              |  ,-- EPI2071728
                                                         |  |        |              |  |-- EPI2050799
                                                         |  |        |              |  |  ,-- EPI2071688
                                                         |  |        |              |  |  |-- EPI2071960
                                                         |  |        |              |  |  |-- EPI2635294
                                                         |  |        |              |  |  |  ,-- EPI2071424
                                                         |  |        |              |  |  |  |-- EPI2071560
                                                         |  |        |              |  |  |  |-- EPI2072192
                                                         |  |        |              |  |  |  |-- EPI2008109
                                                         |  |        |              |  |  |  |-- EPI3041302
                                                         |  |        |              `--|  |  |-- EPI3040960
                                                         |  |        |                 |  |  |  ,-- EPI2100223
                                                         |  |        |                 |  |  |--|  ,-- EPI3041217
                                                         |  |        |                 |  |  |  `----- EPI3041225
                                                         |  |        |                 |  |  |  ,-- EPI2072136
                                                         |  |        |                 |  |  |--|  ,-- EPI2001628
                                                         |  |        |                 |  |  |  `--+-- EPI2072048
                                                         |  |        |                 |  |  |     `-- EPI2072056
                                                         |  |        |                 |  |  |  ,-- EPI3041117
                                                         |  |        |                 `--|  |  |-- EPI3041418
                                                         |  |        |                    |  |  |-- EPI2782179
                                                         |  |        |                    |  |--|  ,-- EPI3041173
                                                         |  |        |                    |  |  |  |-- EPI2198468
                                                         |  |        |                    |  |  `--|  ,-- EPI2513407
                                                         |  |        |                    |  |     `----- EPI2513415
                                                         |  |        |                    |  |  ,-- EPI3041000
                                                         |  |        |                    |  |  |-- EPI3041249
                                                         |  |        |                    |  |  |-- EPI3040908
                                                         |  |        |                    |  |  |-- EPI3040924
                                                         |  |        |                    |  |  |-- EPI3040930
                                                         |  |        |                    |  |  |-- EPI2150886
                                                         |  |        |                    |  |  |-- EPI2075609
                                                         |  |        |                    |  |  |-- EPI2075682
                                                         |  |        |                    |  |  |-- EPI2069014
                                                         |  |        |                    |  |  |  ,-- EPI2178614
                                                         |  |        |                    `--|  |----- EPI2075690
                                                         |  |        |                       |--|  ,-- EPI2564610
                                                         |  |        |                       |  |--+-- EPI3041193
                                                         |  |        |                       |  |  `-- EPI3041257
                                                         |  |        |                       |  |  ,-- EPI2635196
                                                         |  |        |                       |  |  |-- EPI3040916
                                                         |  |        |                       |  |--|  ,-- EPI2178606
                                                         |  |        |                       |  |  `----- EPI2178630
                                                         |  |        |                       |  |  ,-- EPI3040985
                                                         |  |        |                       |  |  |  ,-- EPI3041157
                                                         |  |        |                       |  |  |----- EPI3041241
                                                         |  |        |                       |  `--|  ,-- EPI3041165
                                                         |  |        |                       |     |----- EPI3041179
                                                         |  |        |                       |     |  ,-- EPI3040966
                                                         |  |        |                       |     `----- EPI3040992
                                                         |  |        |                       |     ,-- EPI2291620
                                                         |  |        |                       |  ,----- EPI2291622
                                                         |  |        |                       |  |  ,-- EPI2384290
                                                         |  |        |                       |  |  |-- EPI2191454
                                                         |  |        |                       |  |  |-- EPI2191461
                                                         |  |        |                       |  |  |-- EPI2291595
                                                         |  |        |                       |  |  |-- EPI2219646
                                                         |  |        |                       |  |  |-- EPI3041036
                                                         |  |        |                       |  |  |-- EPI3041050
                                                         |  |        |                       |  |  |-- EPI3041057
                                                         |  |        |                       |  |  |-- EPI3041064
                                                         |  |        |                       |  |  |-- EPI3041078
                                                         |  |        |                       |  |  |-- EPI3041125
                                                         |  |        |                       |  |  |-- EPI2635222
                                                         |  |        |                       `--|  |-- EPI3041271
                                                         |  |        |                          |  |-- EPI2780730
                                                         |  |        |                          |  |-- EPI3040900
                                                         |  |        |                          |  |-- EPI3040938
                                                         |  |        |                          |  |-- EPI2178590
                                                         |  |        |                          |  |-- EPI2930937
                                                         |  |        |                          |  |-- EPI2178638
                                                         |  |        |                          |  |-- EPI2100231
                                                         |  |        |                          |  |-- EPI2100239
                                                         |  |        |                          |  |-- EPI2150624
                                                         |  |        |                          |  |-- EPI2150862
                                                         |  |        |                          |  |-- EPI2244367
                                                         |  |        |                          `--|  ,-- EPI2185481
                                                         |  |        |                             |----- EPI2181320
                                                         |  |        |                             |  ,-- EPI3312914
                                                         |  |        |                             |--+-- EPI2635230
                                                         |  |        |                             |  `-- EPI2220669
                                                         |  |        |                             |  ,-- EPI2291603
                                                         |  |        |                             |--+-- EPI3041023
                                                         |  |        |                             |  `-- EPI2197865
                                                         |  |        |                             |  ,-- EPI2291549
                                                         |  |        |                             |  |-- EPI3041149
                                                         |  |        |                             |--+-- EPI2635214
                                                         |  |        |                             |  |-- EPI2635271
                                                         |  |        |                             |  `-- EPI2635279
                                                         |  |        |                             |  ,-- EPI2291564
                                                         |  |        |                             |  |-- EPI2291579
                                                         |  |        |                             |--+-- EPI2198484
                                                         |  |        |                             |  |  ,-- EPI2351400
                                                         |  |        |                             |  `----- EPI2351619
                                                         |  |        |                             |  ,-- EPI2191469
                                                         |  |        |                             |  |-- EPI3041029
                                                         |  |        |                             |  |-- EPI3041042
                                                         |  |        |                             |  |-- EPI2780754
                                                         |  |        |                             |  |-- EPI3040979
                                                         |  |        |                             `--+-- EPI2782077
                                                         |  |        |                                |-- EPI2150870
                                                         |  |        |                                |-- EPI2198868
                                                         |  |        |                                |-- EPI2132564
                                                         |  |        |                                |  ,-- EPI2291502
                                                         |  |        |                                `--+-- EPI2291542
                                                         |  |        |                                   `-- EPI2293024
                                                         |  |        |  ,-- EPI2072176
                                                         |  |        |  |-- EPI2015041
                                                         |  |        |  |-- EPI2014945
                                                         |  |        |  |-- EPI2071320
                                                         |  |        |  |  ,-- EPI2071472
                                                         |  |        |  |--+-- EPI2202329
                                                         |  |        |  |  `-- EPI2071368
                                                         |  |        |  |  ,-- EPI1941530
                                                         |  |        |  |--|  ,-- EPI2777572
                                                         |  |        |  |  `----- EPI1998479
                                                         |  |        |  |  ,-- EPI1922957
                                                         |  |        |  |  |  ,-- EPI1922925
                                                         |  |        |  |--|  |-- EPI1922941
                                                         |  |        |  |  `--+-- EPI1957880
                                                         |  |        |  |     |  ,-- EPI1922949
                                                         |  |        |  |     `----- EPI1922965
                                                         |  |        |  |  ,-- EPI3041377
                                                         |  |        |  |  |-- EPI2122833
                                                         |  |        |  |  |  ,-- EPI2589283
                                                         |  |        |  |  |----- EPI2782552
                                                         |  |        |  |  |  ,-- EPI2085922
                                                         |  |        |  |  |----- EPI2085954
                                                         |  |        |  |  |  ,-- EPI1962105
                                                         |  |        |  |  |--+-- EPI1928796
                                                         |  |        |  |  |  `-- EPI2086050
                                                         |  |        |  |  |  ,-- EPI2076237
                                                         |  |        |  |  |  |-- EPI3502128
                                                         |  |        |  |  |  |-- EPI2085767
                                                         |  |        |  |  |  |-- EPI2055240
                                                         |  |        |  |  |  |-- EPI2082689
                                                         |  |        |  |  |  |  ,-- EPI2971834
                                                         |  |        |  |  |--|  |-- OR783378
                                                         |  |        |  |  |  |  |  ,-- EPI2971838
                                                         |  |        |  |  |  |  |----- EPI2528518
                                                         |  |        |  |  |  |  |  ,-- EPI2528494
                                                         |  |        |  |  |  |  |----- EPI2971762
                                                         |  |        |  |  |  `--|     ,-- EPI3509806
                                                         |  |        |  |  |     |     |  ,-- EPI2971821
                                                         |  |        |  |  |     |  ,--|  |-- EPI2971345
                                                         |  |        |  |  |     |  |  `--+-- EPI2971353
                                                         |  |        |  |  |     |  |     `-- EPI2971369
                                                         |  |        |  |  |     `--|  ,-- EPI2971329
                                                         |  |        |  |  |        |  |  ,-- EPI3276049
                                                         |  |        |  |  |        |  |--|  ,-- EPI2971337
                                                         |  |        |  |  |        `--|  `----- EPI3509817
                                                         |  |        |  |  |           |  ,-- EPI3355321
                                                         |  |        |  |  |           `--|  ,-- EPI3334174
                                                         |  |        |  |  |              `--|  ,-- EPI3333614
                                                         |  |        |  |  |                 `----- EPI2725594
                                                         |  |        |  |  |  ,-- EPI2071456
                                                         |  |        |  |  |  |-- EPI2071648
                                                         |  |        |  |  |  |-- EPI1958725
                                                         |  |        |  |  |  |-- EPI2071744
                                                         |  |        |  |  |  |-- EPI1998082
                                                         |  |        |  |  |  |-- EPI2071824
                                                         |  |        |  |  |  |-- EPI1998122
                                                         |  |        |  |  |  |-- EPI1998130
                                                         |  |        |  |--|  |-- EPI1947420
                                                         |  |        |  |  |  |-- EPI2015053
                                                         |  |        |  |  |  |-- EPI2015077
                                                         |  |        |  |  |  |-- EPI1950487
                                                         |  |        |  |  |  |-- EPI2014961
                                                         |  |        |  |  |  |-- EPI1943541
                                                         |  |        |  |  |  |-- EPI1963384
                                                         |  |        |  |  |  |-- EPI1963392
                                                         |  |        |  |  |  |-- EPI1963400
                                                         |  |        |  |  |  |-- EPI1924796
                                                         |  |        |  |  |  |-- EPI1982600
                                                         |  |        |  |  |  |-- EPI2743482
                                                         |  |        |  |  |  |-- EPI1945123
                                                         |  |        |  |  |  |-- EPI1945147
                                                         |  |        |  |  |  |-- EPI2029051
                                                         |  |        |  |  |  |-- EPI1929963
                                                         |  |        |  |  |  |-- EPI1929987
                                                         |  |        |  |  |  |-- EPI1949898
                                                         |  |        |  |  |  |-- EPI2105526
                                                         |  |        |  |  |  |-- EPI1946078
                                                         |  |        |  |  |  |-- EPI2009959
                                                         |  |        |  |  |  |-- EPI2071024
                                                         |  |        |  |  |  |-- EPI2071040
                                                         |  |        |  |  |  |-- EPI2071048
                                                         |  |        |  |  |  |-- EPI2071128
                                                         |  |        |  |  |  |-- EPI1946295
                                                         |  |        |  |  |  |-- EPI1927109
                                                         |  |        |  |  |  |-- EPI2071208
                                                         |  |        |  |  |  |-- EPI2071248
                                                         |  |        |  |  |  |-- EPI2071256
                                                         |  |        |  |  |  |-- EPI1946391
                                                         |  |        |  |  |  |-- EPI1966009
                                                         |  |        |  |  |  |-- EPI1938844
                                                         |  |        |  |  |  |-- EPI1958441
                                                         |  |        |  |  |  |  ,-- EPI2071488
                                                         |  |        |  |  |  |----- EPI2071616
                                                         |  |        |  |  |  |  ,-- EPI2071496
                                                         |  |        |  |  |  |----- EPI2071592
                                                         |  |        |  |  |  |  ,-- EPI2015085
                                                         |  |        |  |  |  |----- EPI2071144
                                                         |  |        |  |  `--|  ,-- EPI1994334
                                                         |  |        |  |     |----- EPI2071216
                                                         |  |        |  |     |  ,-- EPI1982529
                                                         |  |        |  |     |----- EPI1938860
                                                         |  |        |  |     |  ,-- EPI1983201
                                                         |  |        |  |     |----- EPI2071240
                                                         |  |        |  |     |  ,-- EPI1987674
                                                         |  |        |  |     |----- EPI1995618
                                                         |  |        |  |     |  ,-- EPI1945235
                                                         |  |        |  |     |----- EPI1945243
                                                         |  |        |  |     |  ,-- EPI2071272
                                                         |  |        |  |     |----- EPI2071360
                                                         |  |        |  |     |  ,-- EPI2072000
                                                         |  |        |  |     |--+-- EPI2071928
                                                         |  |        |  |     |  `-- EPI2071936
                                                         |  |        |  |     |  ,-- EPI1924149
                                                         |  |        |  |     |--+-- EPI3041371
                                                         |  |        |  |     |  `-- EPI2012875
                                                         |  |        |  |     |  ,-- EPI1930051
                                                         |  |        |  |     |--|  ,-- EPI1995005
                                                         |  |        |  |     |  `----- EPI1995013
                                                         |  |        |  |     |  ,-- EPI2072008
                                                         |  |        |  |     |  |-- EPI2071280
                                                         |  |        |  |     |--|  ,-- EPI2071352
                                                         |  |        |  |     |  `----- EPI2071376
                                                         |  |        |  |     |  ,-- EPI1994490
                                                         |  |        |  |     |  |-- EPI1982563
                                                         |  |        |  |     |--+-- EPI2536917
                                                         |  |        |  |     |  `-- EPI1946086
                                                         |  |        |  |     |  ,-- EPI1923252
                                                         |  |        |  |     |  |-- EPI1928788
                                                         |  |        |  |     |  |-- EPI1925548
                                                         |  |        |  |     |  |-- EPI1930043
                                                         |  |        |  |     |--+-- EPI1930083
                                                         |  |        |  |     |  |-- EPI1958449
                                                         |  |        |  |     |  |  ,-- EPI1928764
                                                         |  |        |  |     |  `----- EPI2077991
                                                         |  |        |  |     |  ,-- EPI1998154
                                                         |  |        |  |     |  |-- EPI1998282
                                                         |  |        |  |     |  |-- EPI2147698
                                                         |  |        |  |     |  |-- EPI2147703
                                                         |  |        |  |     |  |  ,-- EPI2102474
                                                         |  |        |  |     |  |  |-- EPI2102522
                                                         |  |        |  |     |  |  |-- EPI2102554
                                                         |  |        |  |     |  |--+-- EPI1998306
                                                         |  |        |  |     |  |  |-- EPI2162143
                                                         |  |        |  |     |  |  `-- EPI2147709
                                                         |  |        |  |     |  |  ,-- EPI2162147
                                                         |  |        |  |     `--|  |-- EPI2147700
                                                         |  |        |  |        |  |-- EPI2147710
                                                         |  |        |  |        |--|     ,-- EPI2102466
                                                         |  |        |  |        |  |  ,----- EPI1998330
                                                         |  |        |  |        |  `--|  ,-- EPI2162145
                                                         |  |        |  |        |     `----- EPI2147711
                                                         |  |        |  |        |  ,-- EPI1998266
                                                         |  |        |  |        |  |-- EPI1998290
                                                         |  |        |  |        |  |-- EPI2162138
                                                         |  |        |  |        |  |-- EPI2147713
                                                         |  |        |  |        `--|  ,-- EPI2102562
                                                         |  |        |  |           |----- EPI2162133
                                                         |  |        |  |           |  ,-- EPI1998274
                                                         |  |        |  |           `----- EPI2147705
                                                         |  |        |  |  ,-- EPI2042020
                                                         |  |        |  |  |-- EPI2042027
                                                         |  |        |  |  |-- EPI1950887
                                                         |  |        |  |  |  ,-- EPI2141743
                                                         |  |        |  |  |----- EPI1956833
                                                         |  |        |  |  |  ,-- EPI2028645
                                                         |  |        |  |  |  |-- EPI2028661
                                                         |  |        |  |  |--+-- EPI2028669
                                                         |  |        |  |  |  |  ,-- EPI2021959
                                                         |  |        |  |  |  `--+-- EPI2028685
                                                         |  |        |  |  |     `-- EPI2028694
                                                         |  |        |  |  |  ,-- EPI2526385
                                                         |  |        |  |  |  |-- EPI2560239
                                                         |  |        |  |  |  |-- EPI2652434
                                                         |  |        |  |  |  |-- EPI2652442
                                                         |  |        |  |  |  |-- EPI2652450
                                                         |  |        |  |  |  |-- EPI2576638
                                                         |  |        |  |  |  |-- EPI2526561
                                                         |  |        |  |  |  |-- EPI2526601
                                                         |  |        |  |  |  |-- EPI2414924
                                                         |  |        |  |  |  |-- EPI2414966
                                                         |  |        |  |  |  |-- EPI2411074
                                                         |  |        |  |  |  |-- EPI2408598
                                                         |  |        |  |  |  |-- EPI2610773
                                                         |  |        |  |  |  |-- EPI2616158
                                                         |  |        |  |  |  |-- EPI2616166
                                                         |  |        |  |  |  |-- EPI2616190
                                                         |  |        |  |  |  |-- EPI2616198
                                                         |  |        |  |  |  |-- EPI2611366
                                                         |  |        |  |  |  |-- EPI2647329
                                                         |  |        |  |  |  |-- EPI2616214
                                                         |  |        |  |  |  |-- EPI2616222
                                                         |  |        |  |  |  |-- EPI2930845
                                                         |  |        |  |  |  |-- EPI2842848
                                                         |  |        |  |  |  |-- EPI2842856
                                                         |  |        |  |  |  |-- EPI2398420
                                                         |  |        |  |  |  |-- EPI2648143
                                                         |  |        |  |  |  |-- EPI2648145
                                                         |  |        |  |  |  |-- EPI2648157
                                                         |  |        |  |  |  |-- EPI2648159
                                                         |  |        |  |  |  |-- EPI2648161
                                                         |  |        |  |  |  |-- EPI2648162
                                                         |  |        |  |  |  |-- EPI2648163
                                                         |  |        |  |  |  |-- EPI2648167
                                                         |  |        |  |  |  |-- EPI2648169
                                                         |  |        |  |  |  |-- EPI2648174
                                                         |  |        |  |  |  |-- EPI2648180
                                                         |  |        |  |  |  |-- EPI2648184
                                                         |  |        |  |  |  |-- EPI2648203
                                                         |  |        |  |  |  |-- EPI2305265
                                                         |  |        |  |  |  |-- EPI2305281
                                                         |  |        |  |--|  |-- EPI2525188
                                                         |  |        |  |  |  |-- EPI2649347
                                                         |  |        |  |  |  |-- EPI2649348
                                                         |  |        |  |  |  |-- EPI2649351
                                                         |  |        |  |  |  |-- EPI2649357
                                                         |  |        |  |  |  |-- EPI2649361
                                                         |  |        |  |  |  |-- EPI2649369
                                                         |  |        |  |  |  |-- EPI2988556
                                                         |  |        |  |  |  |  ,-- EPI2652427
                                                         |  |        |  |  |  |----- EPI2648182
                                                         |  |        |  |  |  |  ,-- EPI2576646
                                                         |  |        |  |  |  |----- EPI2648173
                                                         |  |        |  |  |  |  ,-- EPI2207118
                                                         |  |        |  |  |  |----- EPI2610789
                                                         |  |        |  |  |  |  ,-- EPI2222197
                                                         |  |        |  |  |  |----- EPI2222198
                                                         |  |        |  |  |  |  ,-- EPI2653527
                                                         |  |        |  |  |  |----- EPI2455292
                                                         |  |        |  |  |  |  ,-- EPI2414945
                                                         |  |        |  |  |  |----- EPI2648186
                                                         |  |        |  |  |  |  ,-- EPI3377208
                                                         |  |        |  |  |  |----- EPI2455228
                                                         |  |        |  |  |  |  ,-- EPI2415791
                                                         |  |        |  |  |  |----- EPI2415799
                                                         |  |        |  |  |  |  ,-- EPI2408614
                                                         |  |        |  |  |  |----- EPI2455081
                                                         |  |        |  |  |  |  ,-- EPI2455105
                                                         |  |        |  |  |  |----- EPI2455121
                                                         |  |        |  |  |  |  ,-- EPI3177558
                                                         |  |        |  |  |  |----- EPI2649349
                                                         |  |        |  |  |  |  ,-- EPI2455244
                                                         |  |        |  |  |  |----- EPI2455284
                                                         |  |        |  |  |  |  ,-- EPI2648146
                                                         |  |        |  |  |  |----- EPI2648155
                                                         |  |        |  |  |  |  ,-- EPI2220226
                                                         |  |        |  |  |  |----- EPI2649359
                                                         |  |        |  |  |  |  ,-- EPI3509822
                                                         |  |        |  |  |  |--|  ,-- EPI2971862
                                                         |  |        |  |  |  |  `----- EPI3502188
                                                         |  |        |  |  |  |  ,-- EPI2560079
                                                         |  |        |  |  |  |--|  ,-- EPI3488291
                                                         |  |        |  |  |  |  `----- EPI2456222
                                                         |  |        |  |  |  |  ,-- EPI3590964
                                                         |  |        |  |  |  |--+-- EPI3590972
                                                         |  |        |  |  |  |  `-- EPI3590980
                                                         |  |        |  |  |  |  ,-- EPI2626742
                                                         |  |        |  |  |  |--+-- EPI2610690
                                                         |  |        |  |  |  |  `-- EPI2612987
                                                         |  |        |  |  |  |  ,-- EPI2560063
                                                         |  |        |  |  |  |--|  ,-- EPI2653503
                                                         |  |        |  |  `--|  `----- EPI2653511
                                                         |  |        |  |     |  ,-- EPI2560071
                                                         |  |        |  |     |--|  ,-- EPI2653519
                                                         |  |        |  |     |  `----- EPI2653535
                                                         |  |        |  |     |  ,-- EPI2649346
                                                         |  |        |  |     |--|  ,-- EPI2647337
                                                         |  |        |  |     |  `--+-- EPI2648179
                                                         |  |        |  |     |     `-- EPI2652335
                                                         |  |        |  |     |  ,-- EPI2414931
                                                         |  |        |  |     |  |     ,-- EPI2526401
                                                         |  |        |  |     |--|  ,--+-- EPI2526409
                                                         |  |        |  |     |  |  |  `-- EPI2526417
                                                         |  |        |  |     |  `--|  ,-- EPI2455236
                                                         |  |        |  |     |     `--|  ,-- EPI2248039
                                                         |  |        |  |     |        `--|  ,-- EPI2248031
                                                         |  |        |  |     |           `--+-- EPI2248063
                                                         |  |        |  |     |              `-- EPI2247956
                                                         |  |        |  |     |  ,-- EPI2560279
                                                         |  |        |  |     |  |-- EPI2525936
                                                         |  |        |  |     |  |-- EPI2415839
                                                         |  |        |  |     |  |-- EPI2647321
                                                         |  |        |  |     |  |-- EPI2417060
                                                         |  |        |  |     |  |-- EPI2778891
                                                         |  |        |  |     |--+-- EPI2648198
                                                         |  |        |  |     |  |-- EPI2468412
                                                         |  |        |  |     |  |-- EPI2779986
                                                         |  |        |  |     |  |  ,-- EPI2455161
                                                         |  |        |  |     |  |----- EPI2648204
                                                         |  |        |  |     |  |  ,-- EPI2455212
                                                         |  |        |  |     |  `--+-- EPI2455220
                                                         |  |        |  |     |     `-- EPI2455316
                                                         |  |        |  |     |  ,-- EPI2559999
                                                         |  |        |  |     |  |-- EPI2220186
                                                         |  |        |  |     |  |-- EPI2220234
                                                         |  |        |  |     |  |-- EPI2220242
                                                         |  |        |  |     |  |-- EPI2220290
                                                         |  |        |  |     |  |-- EPI2220314
                                                         |  |        |  |     |--|  ,-- EPI2560007
                                                         |  |        |  |     |  |----- EPI2560015
                                                         |  |        |  |     |  |  ,-- EPI2414917
                                                         |  |        |  |     |  |  |-- EPI2456201
                                                         |  |        |  |     |  |  |-- EPI2220194
                                                         |  |        |  |     |  |  |-- EPI2220202
                                                         |  |        |  |     |  `--+-- EPI2220274
                                                         |  |        |  |     |     |-- EPI2220322
                                                         |  |        |  |     |     |-- EPI2560055
                                                         |  |        |  |     |     |  ,-- EPI2414959
                                                         |  |        |  |     |     `--+-- EPI2398421
                                                         |  |        |  |     |        `-- EPI2559927
                                                         |  |        |  |     |  ,-- EPI2906856
                                                         |  |        |  |     |  |  ,-- EPI3487434
                                                         |  |        |  |     |  |--|  ,-- EPI2869035
                                                         |  |        |  |     |  |  `----- EPI3487446
                                                         |  |        |  |     |  |  ,-- EPI3279983
                                                         |  |        |  |     |  |  |-- EPI2801205
                                                         |  |        |  |     |  |  |-- EPI2820589
                                                         |  |        |  |     |  |  |  ,-- EPI2815239
                                                         |  |        |  |     |  |  |--+-- EPI2815247
                                                         |  |        |  |     |  |  |  `-- EPI2815255
                                                         |  |        |  |     |  |  |  ,-- EPI3279928
                                                         |  |        |  |     |  |  |  |-- EPI3279992
                                                         |  |        |  |     |  |  |--|  ,-- EPI3279904
                                                         |  |        |  |     |  |  |  `--|  ,-- EPI3279967
                                                         |  |        |  |     |  |  |     `----- EPI3279975
                                                         |  |        |  |     |  |  |  ,-- EPI3093159
                                                         |  |        |  |     |  |  |  |  ,-- EPI3017891
                                                         |  |        |  |     |  |  |  |  |-- EPI3017947
                                                         |  |        |  |     |  |  |  |  |-- EPI2882288
                                                         |  |        |  |     |  |  |--|  |-- EPI2931698
                                                         |  |        |  |     |  |  |  |  |-- EPI2931706
                                                         |  |        |  |     |  |--|  |  |-- EPI2931714
                                                         |  |        |  |     |  |  |  |  |-- EPI2931722
                                                         |  |        |  |     |  |  |  `--+-- EPI3139808
                                                         |  |        |  |     |  |  |     |-- EPI3194351
                                                         |  |        |  |     |  |  |     |-- EPI3255751
                                                         |  |        |  |     |  |  |     |  ,-- EPI2931818
                                                         |  |        |  |     |  |  |     |----- EPI2931834
                                                         |  |        |  |     |  |  |     |  ,-- EPI2987710
                                                         |  |        |  |     |  |  |     `--|  ,-- EPI3017995
                                                         |  |        |  |     |  |  |        `----- EPI2931762
                                                         `--|        |  |     |  |  |  ,-- EPI2955933
                                                            |        |  |     |  |  |  |-- EPI2820709
                                                            |        |  |     |  |  |  |-- EPI2820725
                                                            |        |  |     |  |  |  |  ,-- EPI3352100
                                                            |        |  |     |  |  |  |  |-- EPI2815263
                                                            |        |  |     |  |  |  |  |-- EPI2815271
                                                            |        |  |     |  |  `--|  |-- EPI2815288
                                                            |        |  |     |  |     |  |-- EPI2815290
                                                            |        |  |     |  |     |  |-- EPI2904421
                                                            |        |  |     |  |     |  |-- EPI3052902
                                                            |        |  |     `--|     |  |-- EPI2812581
                                                            |        |  |        |     `--+-- EPI2812657
                                                            |        |  |        |        |-- EPI3093263
                                                            |        |  |        |        |-- EPI3447917
                                                            |        |  |        |        |-- EPI2820613
                                                            |        |  |        |        |-- EPI3255726
                                                            |        |  |        |        |  ,-- EPI2815279
                                                            |        |  |        |        |  |-- EPI2815287
                                                            |        |  |        |        `--+-- EPI3391409
                                                            |        |  |        |           `-- EPI2904387
                                                            |        |  |        |     ,-- EPI3179908
                                                            |        |  |        |     |  ,-- EPI3091430
                                                            |        |  |        |     |  |-- EPI3091454
                                                            |        |  |        |     |--+-- EPI3054379
                                                            |        |  |        |     |  |  ,-- EPI3179871
                                                            |        |  |        |     |  `--+-- EPI3195634
                                                            |        |  |        |  ,--|     `-- EPI3158650
                                                            |        |  |        |  |  |  ,-- EPI2957711
                                                            |        |  |        |  |  |  |-- EPI2957719
                                                            |        |  |        |  |  |  |-- EPI3091438
                                                            |        |  |        |  |  |  |-- EPI3091446
                                                            |        |  |        |  |  `--+-- EPI3091486
                                                            |        |  |        |  |     |-- EPI3158594
                                                            |        |  |        |  |     |-- EPI3073459
                                                            |        |  |        |  |     |-- EPI3054371
                                                            |        |  |        |  |     `-- EPI3054403
                                                            |        |  |        |  |  ,-- EPI3391457
                                                            |        |  |        |  |  |  ,-- EPI3495209
                                                            |        |  |        |  |  |----- EPI3093271
                                                            |        |  |        |  |  |  ,-- EPI3509834
                                                            |        |  |        |  |  |--|  ,-- EPI3596097
                                                            |        |  |        |  |  |  `--|  ,-- EPI3596906
                                                            |        |  |        |  |  |     `----- EPI3596941
                                                            |        |  |        |  |  |  ,-- EPI3071257
                                                            |        |  |        |  |  |--|  ,-- EPI3071324
                                                            |        |  |        |  |  |  `--|  ,-- EPI3033038
                                                            |        |  |        |  |  |     `--|  ,-- EPI3502199
                                                            |        |  |        |  |  |        `----- EPI3614670
                                                            |        |  |        |  |  |  ,-- EPI2794475
                                                            |        |  |        |  |  |  |-- EPI2820621
                                                            |        |  |        |  |  |  |-- EPI2820741
                                                            |        |  |        `--|  |  |  ,-- EPI3050230
                                                            |        |  |           |  |  |----- EPI3050246
                                                            |        |  |           |  |  |  ,-- EPI3093167
                                                            |        |  |           |  |--+--+-- EPI3093175
                                                            |        |  |           |  |  |  `-- EPI3093191
                                                            |        |  |           |  |  |  ,-- EPI3279920
                                                            |        |  |           |  |  |  |-- EPI2820597
                                                            |        |  |           |  |  |  |  ,-- EPI2820573
                                                            |        |  |           |  |  `--+----- EPI2820581
                                                            |        |  |           |  |     |  ,-- EPI3093119
                                                            |        |  |           |  |     `--|  ,-- EPI2887175
                                                            |        |  |           |  |        `----- EPI3093127
                                                            |        |  |           |  |        ,-- EPI3609630
                                                            |        |  |           |  |        |  ,-- EPI3599853
                                                            |        |  |           |  |     ,--+----- EPI3609621
                                                            |        |  |           |  |     |  |  ,-- EPI3599861
                                                            |        |  |           |  |     |  `----- EPI3609647
                                                            |        |  |           |  |     |     ,-- EPI3627971
                                                            |        |  |           |  |     |  ,----- EPI3581845
                                                            |        |  |           |  |     |  |  ,-- EPI3597147
                                                            |        |  |           |  |     |--|  |-- EPI3651346
                                                            |        |  |           |  |     |  `--|  ,-- EPI3627995
                                                            |        |  |           |  |     |     |  |-- EPI3609613
                                                            |        |  |           |  |     |     `--+-- EPI3609638
                                                            |        |  |           `--|     |        |  ,-- EPI3597012
                                                            |        |  |              |     |        `--+-- EPI3627947
                                                            |        |  |              |     |           `-- EPI3627987
                                                            |        |  |              |     |  ,-- EPI3568657
                                                            |        |  |              |     |  |-- EPI3637660
                                                            |        |  |              |  ,--|  |-- EPI3640731
                                                            |        |  |              |  |  |  |-- EPI3640755
                                                            |        |  |              |  |  |  |-- EPI3640771
                                                            |        |  |              |  |  |  |-- EPI3622157
                                                            |        |  |              |  |  |  |-- EPI3628003
                                                            |        |  |              |  |  |  |-- EPI3651362
                                                            |        |  |              |  |  |  |  ,-- EPI3637517
                                                            |        |  |              |  |  |  |----- EPI3637541
                                                            |        |  |              |  |  |  |  ,-- EPI3637572
                                                            |        |  |              |  |  |  |----- EPI3637580
                                                            |        |  |              |  |  |  |  ,-- EPI3640715
                                                            |        |  |              |  |  |  |----- EPI3640739
                                                            |        |  |              |  |  |  |  ,-- EPI3640723
                                                            |        |  |              |  |  |  |----- EPI3640747
                                                            |        |  |              |  |  |  |  ,-- EPI3637549
                                                            |        |  |              |  |  `--+--+-- EPI3622165
                                                            |        |  |              |  |     |  `-- EPI3622187
                                                            |        |  |              |  |     |  ,-- EPI3637652
                                                            |        |  |              |  |     |  |  ,-- EPI3637564
                                                            |        |  |              |  |     |--+----- EPI3637588
                                                            |        |  |              |  |     |  |  ,-- EPI3637596
                                                            |        |  |              |  |     |  `----- EPI3637668
                                                            |        |  |              |  |     |  ,-- EPI3637509
                                                            |        |  |              |  |     |  |-- EPI3637525
                                                            |        |  |              |  |     |  |-- EPI3627955
                                                            |        |  |              |  |     |--+-- EPI3627979
                                                            |        |  |              |  |     |  |-- EPI3651272
                                                            |        |  |              |  |     |  `-- EPI3651280
                                                            |        |  |              |  |     |     ,-- EPI3597163
                                                            |        |  |              |  |     |  ,--+-- EPI3597171
                                                            |        |  |              |  |     |  |  `-- EPI3582601
                                                            |        |  |              |  |     `--|  ,-- EPI3637556
                                                            |        |  |              |  |        |  |-- EPI3637684
                                                            |        |  |              `--|        `--+-- EPI3597155
                                                            |        |  |                 |           `-- EPI3627963
                                                            |        |  |                 |  ,-- EPI3382769
                                                            |        |  |                 |  |-- EPI2978048
                                                            |        |  |                 |  |-- EPI3391425
                                                            |        |  |                 |  |-- EPI2930749
                                                            |        |  |                 |  |-- EPI3093183
                                                            |        |  |                 |  |-- EPI3093207
                                                            |        |  |                 |  |-- EPI3093215
                                                            |        |  |                 |  |-- EPI3093223
                                                            |        |  |                 |  |-- EPI3093231
                                                            |        |  |                 |  |-- EPI3050216
                                                            |        |  |                 |  |-- EPI3050270
                                                            |        |  |                 |  |  ,-- EPI3179897
                                                            |        |  |                 |  |----- EPI3067535
                                                            |        |  |                 |  |  ,-- EPI3391417
                                                            |        |  |                 |  |----- EPI3093199
                                                            |        |  |                 |  |  ,-- EPI3093151
                                                            |        |  |                 |  |----- EPI3050254
                                                            |        |  |                 |  |  ,-- EPI3050238
                                                            |        |  |                 |  |----- EPI3050278
                                                            |        |  |                 |  |  ,-- EPI3294381
                                                            |        |  |                 |  |----- EPI3294384
                                                            |        |  |                 |  |  ,-- EPI3053211
                                                            |        |  |                 |  |  |-- EPI3093279
                                                            |        |  |                 |  |--|  ,-- EPI3050204
                                                            |        |  |                 |  |  `----- EPI3255759
                                                            |        |  |                 |  |     ,-- EPI3255801
                                                            |        |  |                 |  |  ,----- EPI3255776
                                                            |        |  |                 |  |--|  ,-- EPI3093135
                                                            |        |  |                 |  |  `--+-- EPI3093143
                                                            |        |  |                 |  |     `-- EPI2944618
                                                            |        |  |                 |  |  ,-- EPI3391404
                                                            |        |  |                 `--|  |  ,-- EPI3255834
                                                            |        |  |                    |--|  |-- EPI3062867
                                                            |        |  |                    |  |  |-- EPI3032775
                                                            |        |  |                    |  `--+-- EPI2998411
                                                            |        |  |                    |     |-- EPI3085233
                                                            |        |  |                    |     |  ,-- EPI3032791
                                                            |        |  |                    |     `----- EPI3085241
                                                            |        |  |                    |  ,-- EPI3182944
                                                            |        |  |                    |  |-- EPI3183544
                                                            |        |  |                    |  |  ,-- EPI3625638
                                                            |        |  |                    |--|  |  ,-- EPI3651985
                                                            |        |  |                    |  |  |  |-- EPI3614414
                                                            |        |  |                    |  `--|  |-- EPI3614430
                                                            |        |  |                    |     |  |-- EPI3622096
                                                            |        |  |                    |     `--+-- EPI3622107
                                                            |        |  |                    |        |-- EPI3622130
                                                            |        |  |                    |        |-- EPI3622142
                                                            |        |  |                    |        |  ,-- EPI3633346
                                                            |        |  |                    |        `--|  ,-- EPI3577038
                                                            |        |  |                    |           `--|  ,-- EPI3614382
                                                            |        |  |                    |              `--+-- EPI3614446
                                                            |        |  |                    |                 `-- EPI3614462
                                                            |        |  |                    |  ,-- EPI3062963
                                                            |        |  |                    |  |-- EPI3508681
                                                            |        |  |                    |  |-- EPI3139857
                                                            |        |  |                    |  |-- EPI3139873
                                                            |        |  |                    |  |  ,-- EPI3085017
                                                            |        |  |                    |  |----- EPI3194423
                                                            |        `--|                    |  |  ,-- EPI3139849
                                                            |           |                    |  |----- EPI3139865
                                                            |           |                    `--|  ,-- EPI3115097
                                                            |           |                       |--+-- EPI3115131
                                                            |           |                       |  `-- EPI3050034
                                                            |           |                       |  ,-- EPI3085065
                                                            |           |                       |--+-- EPI3084977
                                                            |           |                       |  `-- EPI3084985
                                                            |           |                       |  ,-- EPI3017931
                                                            |           |                       |  |-- EPI3063015
                                                            |           |                       `--+-- EPI3063023
                                                            |           |                          |  ,-- EPI3063031
                                                            |           |                          `--|  ,-- EPI3085025
                                                            |           |                             `--+-- EPI3085041
                                                            |           |                                `-- EPI3194415
                                                            |           |  ,-- EPI1980980
                                                            |           |  |-- EPI1980988
                                                            |           |  |-- EPI1980996
                                                            |           |  |-- EPI2008085
                                                            |           |  |-- EPI2122960
                                                            |           |  |-- EPI1988053
                                                            |           |  |-- EPI2029083
                                                            |           |  |-- EPI2029096
                                                            |           |  |-- EPI2536815
                                                            |           |  |-- EPI1965229
                                                            |           |  |-- EPI2018099
                                                            |           |  |-- EPI1941418
                                                            |           |  |-- EPI2351916
                                                            |           |  |  ,-- EPI1995569
                                                            |           |  |----- EPI1995677
                                                            |           |  |  ,-- EPI2072112
                                                            |           |  |--|  ,-- EPI2158616
                                                            |           |  |  `--+-- EPI2158632
                                                            |           |  |     `-- EPI2653997
                                                            |           |  |  ,-- EPI1966213
                                                            |           |  |  |-- EPI1987258
                                                            |           |  |--+-- EPI2023602
                                                            |           |  |  |  ,-- EPI2564328
                                                            |           |  |  `----- EPI2564336
                                                            |           |  |  ,-- EPI1966954
                                                            |           |  |  |-- EPI1963328
                                                            |           |  |--|     ,-- EPI1947436
                                                            |           |  |  |  ,----- EPI1946407
                                                            |           |  |  `--|  ,-- EPI1970954
                                                            |           |  |     `----- EPI2018091
                                                            |           |  |  ,-- EPI2072104
                                                            |           |  |  |-- EPI2072160
                                                            |           |  |  |-- EPI2072224
                                                            |           |  |--+-- EPI2072248
                                                            |           |  |  |-- EPI2072256
                                                            |           |  |  |-- EPI2072296
                                                            |           |  |  `-- EPI2412834
                                                            |           |  |  ,-- EPI2536857
                                                            |           |  |  |-- EPI2129816
                                                            |           |  |--+-- EPI2191061
                                                            |           |  |  |  ,-- EPI2973652
                                                            |           |  |  `--|  ,-- EPI2973653
                                                            |           |  |     `--|  ,-- EPI2973654
                                                            |           |  |        `----- EPI2971378
                                                            |           |  |  ,-- EPI2076349
                                                            |           |  |  |-- EPI2076357
                                                            |           |  |  |-- EPI2072232
                                                            |           |  |  |-- EPI2072240
                                                            |           |  |  |-- EPI2072264
                                                            |           |  |  |-- EPI2635179
                                                            |           |  |  |-- EPI2158728
                                                            |           |  |  |-- EPI3041310
                                                            |           |  |--+-- EPI2198188
                                                            |           |  |  |-- EPI2398403
                                                            |           |  |  |-- EPI2100199
                                                            |           |  |  |-- EPI2100215
                                                            |           |  |  |-- EPI2109887
                                                            |           |  |  |  ,-- EPI2635153
                                                            |           |  |  |----- EPI2635188
                                                            |           |  |  |  ,-- EPI2635170
                                                            |           |  |  `----- EPI2635205
                                                            |           |  |  ,-- EPI1966229
                                                            |           |  |  |  ,-- EPI2029075
                                                            |           |  |  |  |-- EPI2028966
                                                            |           |  |  |  |-- EPI2028974
                                                            |           |  |--|  |  ,-- EPI2023618
                                                            |           |  |  |  |--+-- EPI2023626
                                                            |           |  |  |  |  `-- EPI2028769
                                                            |           |  |  `--|  ,-- EPI2068319
                                                            |           |  |     |  |  ,-- EPI2296256
                                                            |           |  |     |  |  |-- EPI2296306
                                                            |           |  |     |  |  |-- EPI2297217
                                                            |           |  |     |  |--+-- EPI2297248
                                                            |           |  |     `--|  |-- EPI2540356
                                                            |           |  |        |  `-- EPI2351908
                                                            |           |  |        |  ,-- EPI2208426
                                                            |           |  |        |  |-- EPI2208895
                                                            |           |  |        |  |-- EPI2208919
                                                            |           |  |        `--|  ,-- EPI2296314
                                                            |           |  |           |----- EPI2764294
                                                            |           |  |           |  ,-- EPI2436841
                                                            |           |  |           `----- EPI2764254
                                                            |           |  |  ,-- EPI2102386
                                                            |           |  |  |-- EPI1998186
                                                            |           |  |  |-- EPI1998394
                                                            |           |  |  |-- EPI2147695
                                                            |           |  |  |  ,-- EPI1998170
                                                            |           |  |  |----- EPI2147707
                                                            |           |  |  |  ,-- EPI1998370
                                                            |           |  |  |----- EPI2147717
                                                            |           |  |  |  ,-- EPI2780466
                                                            |           |  |  |----- EPI2780498
                                                            |           |  |--|  ,-- EPI1998162
                                                            |           |  |  |  |-- EPI2147694
                                                            |           |  |  |  |  ,-- EPI2102578
                                                            |           |  |  |--+----- EPI2147714
                                                            |           |  |  |  |  ,-- EPI1998218
                                                            |           |  |  |  `----- EPI2147697
                                                            |           |  |  |     ,-- EPI2973651
                                                            |           |  |  |  ,--|  ,-- EPI2973649
                                                            |           |  |  |  |  `----- EPI2973650
                                                            |           |  |  |  |  ,-- EPI2191157
                                                            |           |  |  `--|  |-- EPI2957682
                                                            |           |  |     |  |-- EPI2957684
                                                            |           |  |     |  |-- EPI2202327
                                                            |           |  |     `--+-- EPI2102601
                                                            |           |  |        |-- EPI2671582
                                                            |           |  |        |  ,-- EPI2957686
                                                            |           |  |        |  |  ,-- EPI2957685
                                                            |           |  |        `--|  |-- EPI2102418
                                                            |           |  |           `--+-- EPI2780418
                                                            |           |  |              |-- EPI2780458
                                                            |           |  |              `-- EPI2136047
                                                            |           |  |  ,-- EPI1980972
                                                            |           |  |  |-- EPI2002649
                                                            |           |  |  |-- EPI2122860
                                                            |           |  |  |-- EPI1995661
                                                            |           |  |  |-- EPI2028983
                                                            |           |  |  |  ,-- EPI2547307
                                                            |           |  |  |----- OP874615
                                                            |           |  |  |  ,-- EPI1983209
                                                            |           |  |  |----- EPI1958457
                                                            |           |  |  |  ,-- EPI2122945
                                                            |           |  |  |--+-- EPI2181772
                                                            |           |  |--|  `-- EPI1988977
                                                            |           |  |  |     ,-- EPI1998178
                                                            |           |  |  |  ,--|  ,-- EPI2102506
                                                            |           |  |  |  |  `----- EPI2162136
                                                            |           |  |  |  |  ,-- EPI2013082
                                                            |           |  |  |  |  |  ,-- EPI2102649
                                                            |           |  |  |  |  |----- EPI2162140
                                                            |           |  |  |  |  |  ,-- EPI2122972
                                                            |           |  |  |  |  |----- EPI2122980
                                                            |           |  |  |  |  |  ,-- EPI2102410
                                                            |           |  |  `--|  |--|  ,-- EPI2191149
                                                            |           |  |     |  |  `----- EPI2102426
                                                            |           |  |     |  |  ,-- EPI2102394
                                                            |           |  |     |  |  |-- EPI2291534
                                                            |           |  |     |  |  |-- EPI2291572
                                                            |           |  |     |  |  |-- EPI2162141
                                                            |           |  |     |  |  |-- EPI2162142
                                                            |           |  |     `--|  |  ,-- EPI2352966
                                                            |           |  |        |--+--+-- EPI2197461
                                                            |           |  |        |  |  `-- EPI2220629
                                                            |           |  |        |  |     ,-- EPI2559991
                                                            |           |  |        |  |  ,----- EPI2220250
                                                            |           |  |        |  |  |  ,-- EPI2291611
                                                            |           |  |        |  `--|  |  ,-- EPI2291557
                                                            |           |  |        |     `--+----- EPI2291587
                                                            |           |  |        |        |  ,-- EPI2291634
                                                            |           |  |        |        `----- EPI2291635
                                                            |           |  |        |  ,-- EPI2102442
                                                            |           |  |        |  |     ,-- EPI2102633
                                                            |           |  |        `--|  ,----- EPI2162139
                                                            |           |  |           |  |  ,-- EPI2102625
                                                            |           |  |           `--|  |  ,-- EPI2191077
                                                            |           |  |              |  |  |  ,-- EPI2580767
                                                            |           |  |              `--|  |  |-- EPI2220298
                                                            |           |  |                 |  |  |-- EPI2220346
                                                            |           |  |                 |  |--+-- EPI2560047
                                                            |           |  |                 `--|  |  ,-- EPI2220210
                                                            |           |  |                    |  `----- EPI2220306
                                                            |           |  |                    |  ,-- EPI2191085
                                                            |           |  |                    |  |  ,-- EPI2191101
                                                            |           |  |                    `--|  |-- EPI2220677
                                                            |           |  |                       |  |  ,-- EPI2191109
                                                            |           |  |                       `--+----- EPI2191117
                                                            |           |  |                          |  ,-- EPI2191133
                                                            |           |  |                          `----- EPI2191141
                                                            |           |  |  ,-- EPI1966278
                                                            |           |  |  |-- EPI2068960
                                                            |           |  |  |-- EPI1967001
                                                            |           |  |  |-- EPI1980956
                                                            |           |  |  |-- EPI1985880
                                                            |           |  |  |-- EPI2008061
                                                            |           |  |  |-- EPI1966970
                                                            |           |  |  |-- EPI2122952
                                                            |           |  |  |-- EPI2178598
                                                            |           |  |  |-- EPI2178790
                                                            |           |  |  |-- EPI2167214
                                                            |           |  |  |-- EPI1995629
                                                            |           |  |  |-- EPI2050822
                                                            |           |  |  |-- EPI1995847
                                                            |           |  |  |-- EPI1965213
                                                            |           |  |  |-- EPI1965221
                                                            |           |  |  |-- EPI2131905
                                                            |           |  |  |-- EPI2018060
                                                            |           |  |  |  ,-- EPI2281706
                                                            |           |  |  |----- EPI2557436
                                                            |           |  |  |  ,-- EPI2023594
                                                            |           |  |  |--+-- EPI2018107
                                                            |           |  |  |  `-- EPI2018115
                                                            |           |  |  |  ,-- EPI1990424
                                                            |           |  |  |--+-- EPI2244210
                                                            |           |  |  |  `-- EPI2131897
                                                            |           |  |  |  ,-- EPI2576141
                                                            |           |  |  |--+-- EPI2576149
                                                            |           |  |  |  `-- EPI2576157
                                                            |           |  |  |  ,-- EPI2244431
                                                            |           |  |  |--|  ,-- EPI2178782
                                                            |           |  |  |  `--|  ,-- EPI2178814
                                                            |           |  |  |     `----- EPI2178838
                                                            |           |  |  |  ,-- EPI2132743
                                                            |           |  |  |  |-- EPI2743570
                                                            |           |  |  |  |-- EPI2244162
                                                            |           |  |  |  |-- EPI2244170
                                                            |           |  |  |--+-- EPI2244194
                                                            |           |  |  |  |-- EPI2244202
                                                            |           |  |  |  |-- EPI2132607
                                                            |           |  |  |  |  ,-- EPI2244091
                                                            |           |  |  |  `----- EPI2244186
                                                            |           |  |  |  ,-- EPI2150691
                                                            |           |  |  |  |  ,-- EPI2167230
                                                            |           |  |  |  |  |-- EPI2150643
                                                            |           |  |  |--|  |-- EPI2150667
                                                            |           |  |  |  |  |-- EPI2150683
                                                            |           |  |  |  `--+-- EPI2150846
                                                            |           |  |  |     |  ,-- EPI2178111
                                                            |           |  |  |     |----- EPI2150918
                                                            |           |  |  |     |  ,-- EPI2150675
                                                            |           |  |  |     `----- EPI2150878
                                                            |           |  |  |  ,-- EPI2132827
                                                            |           |  |  |  |-- EPI2334732
                                                            |           |  |  |  |-- EPI2129863
                                                            |           |  |  |  |  ,-- EPI2296773
                                                            |           |  |  |  |--|  ,-- EPI2585317
                                                            |           |  |  |  |  `----- EPI2297256
                                                            |           |  |  |  |  ,-- EPI2314364
                                                            |           |  |  |  |  |-- EPI2415407
                                                            |           |  |  |  |  |-- EPI2208927
                                                            |           |  |  |--+--+-- EPI2218151
                                                            |           |  |  |  |  |  ,-- EPI2208911
                                                            |           |  |  |  |  `--|  ,-- EPI2218141
                                                            |           |  |  |  |     `--+-- EPI2218159
                                                            |           |  |  |  |        `-- EPI2218167
                                                            |           |  |  |  |  ,-- EPI2198732
                                                            |           |  |  |  |  |-- EPI2233130
                                                            |           |  |  |  |  |  ,-- EPI2208903
                                                            |           |  |  |  `--|  |-- EPI2436859
                                                            |           |  |  |     |  |-- EPI2764243
                                                            |           |  |  |     `--|  ,-- EPI2218226
                                                            |           |  |  |        |----- EPI2764286
                                                            |           |  |  |        |  ,-- EPI2906650
                                                            |           |  |  |        `----- EPI2906701
                                                            |           |  |  |  ,-- EPI2022148
                                                            |           |  |  |  |  ,-- EPI2114295
                                                            |           |  |  |  |  |-- EPI2089014
                                                            |           |  |  |  |  |-- EPI2197371
                                                            |           |  |  |  |  |-- EPI2073472
                                                            |           |  |  |  |  |-- EPI2193419
                                                            |           |  |  |  |  |-- EPI2244359
                                                            |           |  |  |  |  |-- EPI2082757
                                                            |           |  |  |  |  |-- EPI2082797
                                                            |           |  |--|  |  |  ,-- EPI2119178
                                                            |           |  |  |--|  |----- EPI2119243
                                                            |           |  |  |  |  |  ,-- EPI2414910
                                                            |           |  |  |  |  |----- EPI2220282
                                                            |           |  |  |  |  |  ,-- EPI2278305
                                                            |           |  |  |  |  |----- EPI2277977
                                                            |           |  |  |  |  |  ,-- EPI3052894
                                                            |           |  |  |  |  |----- EPI2455252
                                                            |           |  |  |  |  |  ,-- EPI2119170
                                                            |           |  |  |  |  |--+-- EPI2114058
                                                            |           |  |  |  `--|  `-- EPI2114066
                                                            |           |  |  |     |  ,-- EPI2456214
                                                            |           |  |  |     |--|  ,-- EPI2214953
                                                            |           |  |  |     |  `----- EPI3041279
                                                            |           |  |  |     |  ,-- EPI2089006
                                                            |           |  |  |     |--|  ,-- EPI2119208
                                                            |           |  |  |     |  `--+-- EPI2119216
                                                            |           |  |  |     |     `-- EPI2128878
                                                            |           |  |  |     |  ,-- EPI2455153
                                                            |           |  |  |     |  |-- EPI2455177
                                                            |           |  |  |     |--|  ,-- EPI2510216
                                                            |           |  |  |     |  `--|  ,-- EPI2577948
                                                            |           |  |  |     |     `----- EPI2577956
                                                            |           |  |  |     |  ,-- EPI2415423
                                                            |           |  |  |     |  |-- EPI2088942
                                                            |           |  |  |     |  |-- EPI2242291
                                                            |           |  |  |     |  |-- EPI2073632
                                                            |           |  |  |     |  |-- EPI2073664
                                                            |           |  |  |     `--+-- EPI2131809
                                                            |           |  |  |        |-- EPI2764208
                                                            |           |  |  |        |-- EPI2082781
                                                            |           |  |  |        |-- EPI2082821
                                                            |           |  |  |        `-- EPI2114002
                                                            |           |  |  |  ,-- EPI2120791
                                                            |           |  |  |  |-- EPI1981012
                                                            |           |  |  |  |-- EPI2072120
                                                            |           |  |  |  |-- EPI2072152
                                                            |           |  |  |  |-- EPI3041109
                                                            |           |  |  |  |-- EPI2223295
                                                            |           |  |  |  |-- EPI2766698
                                                            |           |  |  |  |-- EPI2022937
                                                            |           |  |  |  |-- EPI1988045
                                                            |           |  |  |  |-- EPI2100263
                                                            |           |  |  |  |-- EPI2028761
                                                            |           |  |  |  |-- EPI2068311
                                                            |           |  |  |  |-- EPI2232650
                                                            |           |  |  |  |  ,-- EPI2191369
                                                            |           |  |  |  |----- EPI2061043
                                                            |           |  |  |  |  ,-- EPI2068968
                                                            |           |  |  |  |----- EPI2150634
                                                            |           |  |  |  |  ,-- EPI2008069
                                                            |           |  |  |  |----- EPI2638926
                                                            |           |  |  |  |  ,-- EPI2122917
                                                            |           |  |  |  |----- EPI1988029
                                                            |           |  |  |  |  ,-- EPI2075658
                                                            |           |  |  |  |----- EPI2075666
                                                            |           |  |  |  |  ,-- EPI2072304
                                                            |           |  |  |  |--+-- EPI2072328
                                                            |           |  |  |  |  `-- EPI2072344
                                                            |           |  |  |  |  ,-- EPI2082709
                                                            |           |  |  |  |--+-- EPI2082717
                                                            |           |  |  |  |  `-- EPI2082741
                                                            |           |  |  |  |  ,-- EPI2158608
                                                            |           |  |  |  |  |-- EPI2158680
                                                            |           |  |  |  |--|  ,-- EPI2109895
                                                            |           |  |  |  |  |  |-- EPI2109903
                                                            |           |  |  |  |  `--|  ,-- EPI2158712
                                                            |           |  |  |  |     |  |-- EPI2129903
                                                            |           |  |  |  |     `--+-- EPI2129911
                                                            |           |  |  |  |        `-- EPI2129919
                                                            |           |  |  |  |  ,-- EPI1999321
                                                            |           |  |  |  |  |-- EPI2244154
                                                            |           |  |  |  |--|  ,-- EPI2300485
                                                            |           |  |  |  |  |  |  ,-- EPI2232986
                                                            |           |  |  |  |  `--|  |-- EPI2233074
                                                            |           |  |  |  |     |  |-- EPI2233090
                                                            |           |  |  |  |     `--+-- EPI2233106
                                                            |           |  |  |  |        |  ,-- EPI2412866
                                                            |           |  |  |  |        `----- EPI2413756
                                                            |           |  |  |  |     ,-- EPI2198332
                                                            |           |  |  |  |  ,----- EPI2233082
                                                            |           |  |  |  |  |  ,-- EPI2176007
                                                            |           |  |  |  |  |  |  ,-- EPI2073624
                                                            |           |  |  |  |  |  |  |  ,-- EPI2296234
                                                            |           |  |  `--+--|  |  |----- EPI2296243
                                                            |           |  |     |  |  |  |  ,-- EPI2232890
                                                            |           |  |     |  |  |  |  |-- EPI2185415
                                                            |           |  |     |  |  |  |--+-- EPI2197801
                                                            |           |  |     |  `--|  |  |-- EPI2187569
                                                            |           |  |     |     |  |  `-- EPI2764262
                                                            |           |  |     |     |  |  ,-- EPI2191425
                                                            |           |  |     |     |  |  |-- EPI2197809
                                                            |           |  |     |     |  |  |  ,-- EPI2300515
                                                            |           |  |     |     |  |--+----- EPI2198876
                                                            |           |  |     |     |  |  |  ,-- EPI2185407
                                                            |           |  |     |     `--|  `--+-- EPI2185460
                                                            |           |  |     |        |     `-- EPI2193411
                                                            |           |  |     |        |  ,-- EPI2277833
                                                            |           |  |     |        |  |-- EPI2198156
                                                            |           |  |     |        |  |-- EPI2198164
                                                            |           |  |     |        |  |-- EPI2198236
                                                            |           |  |     |        |  |-- EPI2198252
                                                            |           |  |     |        |  |-- EPI2281690
                                                            |           |  |     |        |  |-- EPI2198420
                                                            |           |  |     |        |  |-- EPI2198516
                                                            |           |  |     |        |  |-- EPI2198660
                                                            |           |  |     |        |  |-- EPI2198740
                                                            |           |  |     |        `--+-- EPI2233026
                                                            |           |  |     |           |-- EPI2233042
                                                            |           |  |     |           |  ,-- EPI2232938
                                                            |           |  |     |           |----- EPI2198852
                                                            |           |  |     |           |  ,-- EPI2277849
                                                            |           |  |     |           |----- EPI2232666
                                                            |           |  |     |           |  ,-- EPI2198436
                                                            |           |  |     |           |----- EPI2232674
                                                            |           |  |     |           |  ,-- EPI2198636
                                                            |           |  |     |           |  |-- EPI2232690
                                                            |           |  |     |           `--|  ,-- EPI2232906
                                                            |           |  |     |              `----- EPI2277937
                                                            |           |  |     |     ,-- EPI2022140
                                                            |           |  |     |     |-- EPI2196496
                                                            |           |  |     |     |-- EPI2070225
                                                            |           |  |     |  ,--+-- EPI2068343
                                                            |           |  |     |  |  |  ,-- EPI2193358
                                                            |           |  |     |  |  `--|  ,-- EPI2193395
                                                            |           |  |     |  |     `----- EPI2193403
                                                            |           |  |     |  |     ,-- EPI2310458
                                                            |           |  |     |  |     |-- EPI2310516
                                                            |           |  |     |  |     |  ,-- EPI2415807
                                                            |           |  |     |  |     |----- EPI2415815
                                                            |           |  |     |  |     |  ,-- EPI2455129
                                                            |           |  |     |  |     |----- EPI2455137
                                                            |           |  |     |  |  ,--|  ,-- EPI2310508
                                                            |           |  |     |  |  |  |--+-- EPI2648205
                                                            |           |  |     |  |  |  |  `-- EPI2456206
                                                            |           |  |     `--|  |  |  ,-- EPI2310688
                                                            |           |  |        |  |  |  |-- EPI2312568
                                                            |           |  |        |  |  `--|  ,-- EPI2310656
                                                            |           |  |        |  |     `--+-- EPI2310672
                                                            |           |  |        |  |        `-- EPI2310680
                                                            |           |  |        |  |  ,-- EPI2364554
                                                            |           |  |        |  |  |-- EPI2510240
                                                            |           |  |        |  |  |-- EPI2310497
                                                            |           |  |        |  |  |-- EPI2397416
                                                            |           |  |        |  |  |-- EPI2397440
                                                            |           |  |        |  |  |-- EPI2397448
                                                            |           |  |        |  |  |-- EPI2309077
                                                            |           |  |        |  |  |-- EPI2408710
                                                            |           |  |        `--|  |-- EPI2648187
                                                            |           |  |           |  |-- EPI2274642
                                                            |           |  |           |  |-- EPI2456193
                                                            |           |  |           |  |-- EPI2299151
                                                            |           |  |           |  |-- EPI2299167
                                                            |           |  |           |  |-- EPI2220218
                                                            |           |  |           |  |-- EPI2436887
                                                            |           |  |           |  |-- EPI2475707
                                                            |           |  |           |  |-- EPI2763963
                                                            |           |  |           |  |  ,-- EPI2560263
                                                            |           |  |           |  |----- EPI2664958
                                                            |           |  |           |  |  ,-- EPI2397400
                                                            |           |  |           |  |----- EPI2299141
                                                            |           |  |           |  |  ,-- EPI2475699
                                                            |           |  |           |  |--|  ,-- EPI2214471
                                                            |           |  |           `--|  `----- EPI2414952
                                                            |           |  |              |  ,-- EPI2415783
                                                            |           |  |              |  |-- EPI2536948
                                                            |           |  |              |--|  ,-- EPI2510224
                                                            |           |  |              |  `----- EPI2510232
                                                            |           |  |              |  ,-- EPI3488307
                                                            |           |  |              |  |-- EPI2589509
                                                            |           |  |              |  |-- EPI3590988
                                                            |           |  |              |  |-- EPI2315250
                                                            |           |  |              |  |-- EPI2648201
                                                            |           |  |              |  |-- EPI2305289
                                                            |           |  |              |  |-- EPI2259807
                                                            |           |  |              |  |-- EPI2299183
                                                            |           |  |              |  |-- EPI2555803
                                                            |           |  |              |  |-- EPI2794533
                                                            |           |  |              |  |-- EPI2413740
                                                            |           |  |              |  |  ,-- EPI2310468
                                                            |           |  |              |  |----- EPI2475715
                                                            |           |  |              |  |  ,-- EPI2254379
                                                            |           |  |              |  |----- EPI2416426
                                                            |           |  |              |  |  ,-- EPI3177534
                                                            |           |  |              |  |----- EPI2413764
                                                            |           |  |              `--|  ,-- EPI2648189
                                                            |           |  |                 |--+-- EPI2648195
                                                            |           |  |                 |  `-- EPI2648196
                                                            |           |  |                 |  ,-- EPI2305273
                                                            |           |  |                 |  |  ,-- EPI2782600
                                                            |           |  |                 |--|  |-- EPI2352324
                                                            |           |  |                 |  |  |  ,-- EPI2648188
                                                            |           |  |                 |  `--+--+-- EPI2648190
                                                            |           |  |                 |     |  `-- EPI2648192
                                                            |           |  |                 |     |  ,-- EPI2648194
                                                            |           |  |                 |     `--|  ,-- EPI2648207
                                                            |           |  |                 |        `----- EPI2648208
                                                            |           |  |                 |  ,-- EPI2526377
                                                            |           |  |                 |  |-- EPI2576606
                                                            |           |  |                 |  |-- EPI2576630
                                                            |           |  |                 |  |-- EPI2526489
                                                            |           |  |                 `--+-- EPI2526505
                                                            |           |  |                    |-- EPI2526537
                                                            |           |  |                    |     ,-- EPI2555811
                                                            |           |  |                    |  ,----- EPI2557247
                                                            |           |  |                    `--|  ,-- EPI2560159
                                                            |           |  |                       `--+-- EPI2671518
                                                            |           |  |                          `-- EPI2671526
                                                            |           |  |  ,-- EPI1966237
                                                            |           |  |  |-- EPI2072032
                                                            |           |  |  |-- EPI1980964
                                                            |           |  |  |-- EPI2187561
                                                            |           |  |  |  ,-- EPI2029067
                                                            |           |  |  |  |  ,-- EPI2028777
                                                            |           |  |  |  |  |  ,-- EPI2132867
                                                            |           |  |  |  |  |--+-- EPI2185431
                                                            |           |  |  |  |--|  `-- EPI2070233
                                                            |           |  |  |  |  |  ,-- EPI2208346
                                                            |           |  |  |  |  |  |  ,-- EPI2181336
                                                            |           |  |  |  |  `--|  |-- EPI2198244
                                                            |           |  |  |  |     `--|  ,-- EPI2352555
                                                            |           |  |  |  |        `--+-- EPI2277993
                                                            |           |  |  |  |           `-- EPI2198444
                                                            |           |  |  |  |  ,-- EPI2196504
                                                            |           |  |  |  |  |  ,-- EPI2314310
                                                            |           |  |  |  |  |--+-- EPI2314380
                                                            |           |  |  |  |  |  `-- EPI2461884
                                                            |           |  |  |  |  |  ,-- EPI2278177
                                                            |           |  |  |  |  |  |-- EPI2300676
                                                            |           |  |  |  |  |  |-- EPI2437366
                                                            |           |  |  |  |  |  |-- EPI2464362
                                                            |           |  |  |  |  |  |  ,-- EPI2351043
                                                            |           |  |  |  |  |--+----- EPI2300436
                                                            |           |  |  |  |  |  |  ,-- EPI2589830
                                                            |           |  |  |  |  |  |  |-- EPI2589838
                                                            |           |  |  |  |  |  |  |-- EPI2589854
                                                            |           |  |--|  |  |  `--+-- EPI2589862
                                                            |           |  |  |  |  |     |  ,-- EPI2589822
                                                            |           |  |  |  |  |     `----- EPI2589846
                                                            |           |  |  |  |  |     ,-- EPI2352665
                                                            |           |  |  |  |  |     |-- EPI2278265
                                                            |           |  |  |  |  |     |-- EPI2277873
                                                            |           |  |  |  |  |  ,--+-- EPI2277921
                                                            |           |  |  |  |  |  |  |-- EPI2198892
                                                            |           |  |  |  |  |  |  |-- EPI2437547
                                                            |           `--|  |  |  |  |  `-- EPI2232698
                                                            |              |  |  |  |--|  ,-- EPI2197873
                                                            |              |  |  |  |  |  |-- EPI2420047
                                                            |              |  |  |  |  |  |-- EPI2420060
                                                            |              |  |  |  |  `--|  ,-- EPI2278121
                                                            |              |  |  |  |     |----- EPI2278193
                                                            |              |  |  |  |     |  ,-- EPI2293000
                                                            |              |  |  |  |     `--+-- EPI2293008
                                                            |              |  |  |  |        `-- EPI2292992
                                                            |              |  |  |  |  ,-- EPI3177542
                                                            |              |  |  |  |  |  ,-- EPI2526449
                                                            |              |  |  |  |  |----- EPI2576430
                                                            |              |  |  |  |  |  ,-- EPI3488211
                                                            |              |  |  |  |  |----- EPI3488403
                                                            |              |  |  |  |  |  ,-- EPI2526441
                                                            |              |  |  |  |  |  |  ,-- EPI2576614
                                                            |              |  |  |  |  |--|  |  ,-- EPI2526513
                                                            |              |  |  |  |  |  `--|  |-- EPI2526521
                                                            |              |  `--|  |--|     `--+-- EPI2526545
                                                            |              |     |  |  |        `-- EPI2526569
                                                            |              |     |  |  |     ,-- EPI2526457
                                                            |              |     |  |  |     |-- EPI2576422
                                                            |              |     |  |  |  ,--|  ,-- EPI2576622
                                                            |              |     |  |  |  |  |  |-- EPI2526465
                                                            |              |     |  |  |  |  `--+-- EPI2666720
                                                            |              |     |  |  |  |     |  ,-- EPI2526473
                                                            |              |     |  |  `--|     `----- EPI2576446
                                                            |              |     |  |     |  ,-- EPI2608595
                                                            |              |     |  |     |  |     ,-- EPI2526481
                                                            |              |     |  |     `--|  ,--+-- EPI2576454
                                                            |              |     |  |        |  |  `-- EPI2576462
                                                            |              |     |  |        `--|  ,-- EPI2417020
                                                            |              |     |  |           `--+-- EPI2417028
                                                            |              |     |  |              `-- EPI2417044
                                                            |              |     |  |  ,-- EPI2120775
                                                            |              |     |  |  |-- EPI2232922
                                                            |              |     |  |  |-- EPI2471936
                                                            |              |     |  |  |-- EPI2198116
                                                            |              |     |  |  |-- EPI2198540
                                                            |              |     |  |  |-- EPI2198596
                                                            |              |     |  |  |-- EPI2198612
                                                            |              |     |  |  |-- EPI2300643
                                                            |              |     |  |  |-- EPI2198772
                                                            |              |     |  |  |-- EPI2198780
                                                            |              |     |  |  |-- EPI2198788
                                                            |              |     |  |  |-- EPI2198796
                                                            |              |     |  |  |-- EPI2300708
                                                            |              |     |  |  |-- EPI2198812
                                                            |              |     |  |  |-- EPI2233146
                                                            |              |     |  |  |-- EPI2744846
                                                            |              |     |  |  |  ,-- EPI2352681
                                                            |              |     |  |  |----- EPI2352706
                                                            |              |     |  |  |  ,-- EPI2278113
                                                            |              |     |  |  |----- EPI2278129
                                                            |              |     |  |  |  ,-- EPI2293016
                                                            |              |     |  |  |----- EPI2560095
                                                            |              |     |  |  |  ,-- EPI2764270
                                                            |              |     |  |  |--|  ,-- EPI2277809
                                                            |              |     |  |  |  `----- EPI2398379
                                                            |              |     |  |  |  ,-- EPI2198756
                                                            |              |     |  |  |--|  ,-- EPI2278337
                                                            |              |     |  |  |  `----- EPI2283161
                                                            |              |     |  |  |  ,-- EPI2495701
                                                            |              |     |  |  |  |-- EPI2509883
                                                            |              |     |  |  |--+-- EPI2509899
                                                            |              |     |  |  |  `-- EPI2464370
                                                            |              |     |  |  |     ,-- EPI2198070
                                                            |              |     |  |  |  ,----- EPI2198078
                                                            |              |     |  |  |--|  ,-- EPI2198056
                                                            |              |     `--|  |  `--|  ,-- EPI2214487
                                                            |              |        |  |     `----- EPI2214492
                                                            |              |        |  |  ,-- EPI2233010
                                                            |              |        |  |  |  ,-- EPI2278081
                                                            |              |        |--+--|  |-- EPI2278153
                                                            |              |        |  |  `--+-- EPI2278313
                                                            |              |        |  |     |-- EPI2278321
                                                            |              |        |  |     `-- EPI2300721
                                                            |              |        |  |  ,-- EPI2352649
                                                            |              |        |  |  |-- EPI2233066
                                                            |              |        |  |  |  ,-- EPI2232994
                                                            |              |        |  |--+----- EPI2233002
                                                            |              |        |  |  |  ,-- EPI2278201
                                                            |              |        |  |  |  |-- EPI2278217
                                                            |              |        |  |  `--+-- EPI2300580
                                                            |              |        |  |     `-- EPI2300596
                                                            |              |        |  |  ,-- EPI2198764
                                                            |              |        |  |  |-- EPI2198908
                                                            |              |        |  |  |  ,-- EPI2325491
                                                            |              |        |  |--|  |-- EPI2325507
                                                            |              |        |  |  |  |-- EPI2325515
                                                            |              |        |  |  `--|  ,-- EPI2325483
                                                            |              |        |  |     |  |-- EPI2325584
                                                            |              |        |  |     `--+-- EPI2325705
                                                            |              |        |  |        `-- EPI2325722
                                                            |              |        |  |  ,-- EPI2198148
                                                            |              |        |  |  |-- EPI2198452
                                                            |              |        |  |  |-- EPI2281722
                                                            |              |        |  |  |-- EPI2300444
                                                            |              |        |  |--|     ,-- EPI2240734
                                                            |              |        |  |  |  ,----- EPI2240742
                                                            |              |        |  |  |  |  ,-- EPI2296197
                                                            |              |        |  |  `--|  |-- EPI2296209
                                                            |              |        |  |     `--+-- EPI2296224
                                                            |              |        |  |        |-- EPI2296781
                                                            |              |        |  |        `-- EPI2218234
                                                            |              |        |  |  ,-- EPI2277969
                                                            |              |        |  |  |-- EPI2198140
                                                            |              |        |  |  |-- EPI2198172
                                                            |              |        |  |  |-- EPI2198676
                                                            |              |        |  |  |-- EPI2198748
                                                            |              |        |  |  |-- EPI2232730
                                                            |              |        |  `--+-- EPI2232778
                                                            |              |        |     |  ,-- EPI2232810
                                                            |              |        |     |----- EPI2232770
                                                            |              |        |     |  ,-- EPI2232802
                                                            |              |        |     |  |-- EPI2232866
                                                            |              |        |     |  |-- EPI2352698
                                                            |              |        |     `--+-- EPI2437035
                                                            |              |        |        |-- EPI2412890
                                                            |              |        |        |-- EPI2557239
                                                            |              |        |        `-- EPI2232794
                                                            |              |        |  ,-- EPI2420039
                                                            |              |        |  |-- EPI2536839
                                                            |              |        |  |-- EPI2413748
                                                            |              |        |  |  ,-- EPI2278137
                                                            |              |        |  |  |-- EPI2278145
                                                            |              |        |  |--+-- EPI2278185
                                                            |              |        |  |  |  ,-- EPI2300612
                                                            |              |        |  |  `----- EPI2300628
                                                            |              |        |  |  ,-- EPI2437342
                                                            |              |        |  |  |-- EPI2437539
                                                            |              |        |  |--|  ,-- EPI2573917
                                                            |              |        |  |  `--+-- EPI2573933
                                                            |              |        |  |     `-- EPI2536742
                                                            |              |        |  |  ,-- EPI2585251
                                                            |              |        |  |  |-- EPI2816120
                                                            |              |        |  |  |-- EPI2608619
                                                            |              |        |  |  |-- EPI2398387
                                                            |              |        |  |  |-- EPI2455328
                                                            |              |        |  |  |-- EPI2475231
                                                            |              |        |  |--+-- EPI2300692
                                                            |              |        |  |  |-- EPI2437358
                                                            |              |        |  |  |-- EPI2671336
                                                            |              |        |  |  |  ,-- EPI2585267
                                                            |              |        |  |  |----- EPI2437060
                                                            |              |        |  |  |  ,-- EPI2300737
                                                            |              |        |  |  `----- EPI2300770
                                                            |              |        |  |  ,-- EPI2278097
                                                            |              |        |  |  |-- EPI2277865
                                                            |              |        |  |  |-- EPI2198108
                                                            |              |        |  |  |-- EPI2198196
                                                            |              |        |  |  |-- EPI2198212
                                                            |              |        |  |  |-- EPI2281698
                                                            |              |        |  |  |-- EPI2198532
                                                            |              |        |  |  |-- EPI2198644
                                                            |              |        |  |  |-- EPI2198652
                                                            |              |        |  |  |-- EPI2198716
                                                            |              |        |  |  |-- EPI2232722
                                                            |              |        |  |  |  ,-- EPI2232850
                                                            |              |        `--|  |----- EPI2277897
                                                            |              |           |  |  ,-- EPI2232858
                                                            |              |           |  |----- EPI2277953
                                                            |              |           |  |  ,-- EPI2231263
                                                            |              |           |  |----- EPI2233114
                                                            |              |           |--|  ,-- EPI2415398
                                                            |              |           |  |--|  ,-- EPI2350467
                                                            |              |           |  |  `----- EPI2350475
                                                            |              |           |  |  ,-- EPI2560191
                                                            |              |           |  |--|  ,-- EPI2560103
                                                            |              |           |  |  `----- EPI2560111
                                                            |              |           |  |  ,-- EPI2198724
                                                            |              |           |  |  |-- EPI2198828
                                                            |              |           |  |--|  ,-- EPI2232914
                                                            |              |           |  |  `----- EPI2232714
                                                            |              |           |  |  ,-- EPI2416456
                                                            |              |           |  |  |-- EPI2198180
                                                            |              |           |  |--|  ,-- EPI2277817
                                                            |              |           |  |  `--|  ,-- EPI2300754
                                                            |              |           |  |     `----- EPI2437377
                                                            |              |           |  |  ,-- EPI2198260
                                                            |              |           |  |  |  ,-- EPI2278041
                                                            |              |           |  `--|  |-- EPI2278345
                                                            |              |           |     `--+-- EPI2398395
                                                            |              |           |        |-- EPI2300548
                                                            |              |           |        `-- EPI2283168
                                                            |              |           |  ,-- EPI2277929
                                                            |              |           |  |  ,-- EPI2904429
                                                            |              |           |  |  |-- EPI2412858
                                                            |              |           |  |  |     ,-- EPI2745860
                                                            |              |           |  |  |     |-- EPI2745868
                                                            |              |           |  |  |     |  ,-- EPI3138103
                                                            |              |           |  |  |     |----- EPI2904397
                                                            |              |           |  |  |     |  ,-- EPI2800242
                                                            |              |           |  |  |     |----- EPI2799832
                                                            |              |           |  |  |  ,--|     ,-- EPI3049212
                                                            |              |           |  |  |  |  |     |-- EPI3061673
                                                            |              |           `--|  |  |  |  ,--+-- EPI2957024
                                                            |              |              |  |  |  |  |  `-- EPI3205226
                                                            |              |              |  |  |  |  |  ,-- EPI2849812
                                                            |              |              |  |  |  |  |  |-- EPI2849842
                                                            |              |              |  |  |  `--|  |-- EPI2861368
                                                            |              |              |  |  |     |  |-- EPI2816019
                                                            |              |              |  |  |     |  |-- EPI2904476
                                                            |              |              |  |  |     |  |-- EPI3052932
                                                            |              |              |  |  |     `--+-- EPI2800234
                                                            |              |              |  |  |        |-- EPI2800250
                                                            |              |              |  |  |        |-- EPI2904751
                                                            |              |              `--|  |        |-- EPI3048481
                                                            |              |                 |  |        |  ,-- EPI2960181
                                                            |              |                 |  |        `----- EPI2960205
                                                            |              |                 |  |  ,-- EPI2760366
                                                            |              |                 |  |  |-- EPI2641551
                                                            |              |                 |  |  |  ,-- EPI3183448
                                                            |              |                 |  |  |  |-- EPI2957032
                                                            |              |                 |  |  |--+-- EPI3335927
                                                            |              |                 |  |  |  |  ,-- EPI3140458
                                                            |              |                 |  |  |  `--+-- EPI2998349
                                                            |              |                 |  |  |     `-- EPI2957007
                                                            |              |                 |  |  |  ,-- EPI3179889
                                                            |              |                 |  |  |  |-- EPI2816035
                                                            |              |                 |  |  |  |  ,-- EPI2760350
                                                            |              |                 |  |  |  |----- EPI3554963
                                                            |              |                 |  |  |--|  ,-- EPI2930837
                                                            |              |                 |  |  |  |  |-- EPI2837064
                                                            |              |                 |  |  |  |  |  ,-- EPI3091478
                                                            |              |                 |  |  |  `--|  |-- EPI2998365
                                                            |              |                 |  |  |     |  |-- EPI2998377
                                                            |              |                 `--|  |     `--+-- EPI2998387
                                                            |              |                    |  |        |-- EPI2932992
                                                            |              |                    |  |        |  ,-- EPI2998333
                                                            |              |                    |  |        `--+-- EPI2998357
                                                            |              |                    |  |           `-- EPI2850427
                                                            |              |                    |  |  ,-- EPI3138095
                                                            |              |                    |  |  |-- EPI2904460
                                                            |              |                    |  |  |-- EPI2930718
                                                            |              |                    |  |  |-- EPI2904500
                                                            |              |                    |  |  |-- EPI2960189
                                                            |              |                    |  |  |-- EPI2960197
                                                            |              |                    |  |  |-- EPI2960209
                                                            |              |                    |  |  |-- EPI2796095
                                                            |              |                    |  |  |  ,-- EPI2810206
                                                            |              |                    |  |  |----- EPI3139911
                                                            |              |                    |  |  |  ,-- EPI2815797
                                                            |              |                    |  |  |----- EPI2815805
                                                            |              |                    |  |  |  ,-- EPI2904484
                                                            |              |                    |  |  |--+-- EPI2907093
                                                            |              |                    |  |  |  `-- EPI2849797
                                                            |              |                    |  |--|  ,-- EPI2930726
                                                            |              |                    |  |  |  |  ,-- EPI2930789
                                                            |              |                    |  |  |--|  |-- EPI2794499
                                                            |              |                    |  |  |  `--|  ,-- EPI3158602
                                                            |              |                    |  |  |     `----- EPI3158610
                                                            |              |                    |  |  |  ,-- EPI3360145
                                                            |              |                    |  |  |  |-- EPI2861352
                                                            |              |                    |  |  |  |-- EPI2861400
                                                            |              |                    |  |  |  |-- EPI2815749
                                                            |              |                    |  |  |  |-- EPI2792750
                                                            |              |                    |  |  |  |-- EPI2792766
                                                            |              |                    |  |  |  |-- EPI2792774
                                                            |              |                    `--|  |  |-- EPI2904532
                                                            |              |                       |  |  |-- EPI2799824
                                                            |              |                       |  `--|  ,-- EPI2893355
                                                            |              |                       |     |----- EPI2893387
                                                            |              |                       |     |  ,-- EPI2815781
                                                            |              |                       |     |--|  ,-- EPI2861376
                                                            |              |                       |     |  `--|  ,-- EPI2861384
                                                            |              |                       |     |     `----- EPI2861392
                                                            |              |                       |     |  ,-- EPI2861340
                                                            |              |                       |     |  |-- EPI3091470
                                                            |              |                       |     `--+-- EPI2792758
                                                            |              |                       |        |-- EPI2904405
                                                            |              |                       |        `-- EPI2893419
                                                            |              |                       |  ,-- EPI2957735
                                                            |              |                       |  |-- EPI3557271
                                                            |              |                       |  |-- EPI3183440
                                                            |              |                       |  |-- EPI3053184
                                                            |              |                       |  |-- EPI3115147
                                                            |              |                       |  |-- EPI2930765
                                                            |              |                       |  |-- EPI2930821
                                                            |              |                       |  |-- EPI2863072
                                                            |              |                       |  |-- EPI3073523
                                                            |              |                       |  |-- EPI2794515
                                                            |              |                       |  |-- EPI3255768
                                                            |              |                       |  |-- EPI3255793
                                                            |              |                       |  |  ,-- EPI3062883
                                                            |              |                       |  |----- EPI3194391
                                                            |              |                       |  |  ,-- EPI2906843
                                                            |              |                       |  |----- EPI2906949
                                                            |              |                       |  |  ,-- EPI3557263
                                                            |              |                       |  |----- EPI3054221
                                                            |              |                       |  |  ,-- EPI3183464
                                                            |              |                       |  |----- EPI3053107
                                                            |              |                       |  |  ,-- EPI3183520
                                                            |              |                       |  |----- EPI3053972
                                                            |              |                       |  |  ,-- EPI3053099
                                                            |              |                       |  |----- EPI2930741
                                                            |              |                       |  |  ,-- EPI2930670
                                                            |              |                       |  |----- EPI2930829
                                                            |              |                       |  |  ,-- EPI2930700
                                                            |              |                       |  |----- EPI2930710
                                                            |              |                       |  |  ,-- EPI3017767
                                                            |              |                       |  |--|  ,-- EPI3053203
                                                            |              |                       |  |  `----- EPI3053219
                                                            |              |                       |  |  ,-- EPI3182902
                                                            |              |                       |  |--+-- EPI3183472
                                                            |              |                       |  |  `-- EPI3183480
                                                            |              |                       |  |  ,-- EPI3637604
                                                            |              |                       |  |  |-- EPI3637612
                                                            |              |                       `--|  |-- EPI3637620
                                                            |              |                          |--+-- EPI3637644
                                                            |              |                          |  |  ,-- EPI3637628
                                                            |              |                          |  `----- EPI3637636
                                                            |              |                          |  ,-- EPI3182895
                                                            |              |                          |  |-- EPI3183424
                                                            |              |                          |  |-- EPI3183456
                                                            |              |                          |--+-- EPI3183498
                                                            |              |                          |  |  ,-- EPI3182909
                                                            |              |                          |  `----- EPI3182916
                                                            |              |                          |  ,-- EPI2930806
                                                            |              |                          |  |-- EPI2794507
                                                            |              |                          |--+-- EPI3067681
                                                            |              |                          |  |  ,-- EPI2957016
                                                            |              |                          |  `--|  ,-- EPI3183432
                                                            |              |                          |     `----- EPI3028756
                                                            |              |                          |  ,-- EPI3488251
                                                            |              |                          |  |-- EPI3017750
                                                            |              |                          |  |-- EPI3017759
                                                            |              |                          |  |-- EPI2989812
                                                            |              |                          |  |-- EPI2904413
                                                            |              |                          |  |-- EPI2904516
                                                            |              |                          |  |-- EPI3158658
                                                            |              |                          |  |-- EPI3054395
                                                            |              |                          |  |-- EPI3293345
                                                            |              |                          |  |-- EPI3243674
                                                            |              |                          |  |-- EPI2960173
                                                            |              |                          |  |-- EPI2960217
                                                            |              |                          |  |  ,-- EPI2818806
                                                            |              |                          |  |----- EPI2861332
                                                            |              |                          |  |  ,-- EPI3182937
                                                            |              |                          |  |----- EPI3182958
                                                            |              |                          |  |  ,-- EPI3607224
                                                            |              |                          |  |----- EPI3182951
                                                            |              |                          |  |  ,-- EPI2989826
                                                            |              |                          `--+----- EPI3139949
                                                            |              |                             |  ,-- EPI3115081
                                                            |              |                             |----- EPI3158618
                                                            |              |                             |  ,-- EPI2904468
                                                            |              |                             |----- EPI3293362
                                                            |              |                             |  ,-- EPI3054188
                                                            |              |                             |----- EPI3139926
                                                            |              |                             |  ,-- EPI3183554
                                                            |              |                             |--+-- EPI2930811
                                                            |              |                             |  `-- EPI3255734
                                                            |              |                             |  ,-- EPI2998341
                                                            |              |                             |--+-- EPI3054175
                                                            |              |                             |  `-- EPI3053987
                                                            |              |                             |  ,-- EPI2850419
                                                            |              |                             |--+-- EPI2933000
                                                            |              |                             |  `-- EPI2933008
                                                            |              |                             |  ,-- EPI2989798
                                                            |              |                             |  |-- EPI2989819
                                                            |              |                             `--+-- EPI2989833
                                                            |              |                                |-- EPI2989840
                                                            |              |                                `-- EPI3073427
                                                            |              |  ,-- EPI2197857
                                                            |              |  |     ,-- EPI2178798
                                                            |              |  |     |-- EPI2178846
                                                            |              |  |  ,--|  ,-- EPI2178806
                                                            |              |  |  |  `----- EPI2178830
                                                            |              |  |  |  ,-- EPI1990448
                                                            |              |  |  |  |-- EPI2131889
                                                            |              |  |--|  |     ,-- EPI2232874
                                                            |              |  |  |  |  ,--|  ,-- EPI2223249
                                                            |              |  |  |  |  |  `----- EPI2223264
                                                            |              |  |  |  |  |  ,-- EPI2314337
                                                            |              |  |  `--|  |  |-- EPI2780514
                                                            |              |  |     |  |  |-- EPI2780554
                                                            |              |  |     |  |  |-- EPI2780706
                                                            |              |  |     |  |  |-- EPI2242456
                                                            |              |  |     |  |  |-- EPI2073456
                                                            |              |  |     `--|  |-- EPI2073640
                                                            |              |  |        |  |-- EPI2100247
                                                            |              |  |        |  |-- EPI2181780
                                                            |              |  |        |  |-- EPI2131824
                                                            |              |  |        |  |-- EPI2131848
                                                            |              |  |        |  |-- EPI2082773
                                                            |              |  |        |  |-- EPI2082829
                                                            |              |  |        |  |-- EPI2082837
                                                            |              |  |        `--+-- EPI2082845
                                                            |              |  |           |  ,-- EPI2128854
                                                            |              |  |           |----- EPI2114018
                                                            |              |  |           |  ,-- EPI2088966
                                                            |              |  |           |--+-- EPI2082853
                                                            |              |  |           |  `-- EPI2082861
                                                            |              |  |           |  ,-- EPI2088950
                                                            |              |  |           |  |-- EPI2088982
                                                            |              |  |           |--+-- EPI2077983
                                                            |              |  |           |  `-- EPI2114034
                                                            |              |  |           |  ,-- EPI2132735
                                                            |              |  |           |  |-- EPI2242308
                                                            |              |  |           |  |-- EPI2242317
                                                            |              |  |           `--+-- EPI2244295
                                                            |              |  |              |-- EPI2131833
                                                            |              |  |              `-- EPI2132616
                                                            |              |  |  ,-- EPI2120767
                                                            |              |  |  |  ,-- EPI2191069
                                                            |              |  |  |  |  ,-- EPI2120783
                                                            |              |  |  |  |  |  ,-- EPI2198380
                                                            |              |  |  |  |  |--|  ,-- EPI2278001
                                                            |              |  |--|  |  |  `----- EPI2536734
                                                            |              |  |  |  |--|  ,-- EPI2841539
                                                            |              |  |  |  |  |  |-- EPI3377112
                                                            |              |  |  |  |  |  |-- EPI2220386
                                                            |              |  |  |  |  `--+-- EPI2764302
                                                            |              |  |  `--|     |-- EPI2764326
                                                            |              |  |     |     |  ,-- EPI2842819
                                                            |              |  |     |     `----- EPI2764278
                                                            |              |  |     |  ,-- EPI2244351
                                                            |              |  |     |  |  ,-- EPI2114343
                                                            |              |  |     |  |----- EPI2129732
                                                            |              |  |     |  |     ,-- EPI2314289
                                                            |              |  |     |  |  ,----- EPI2208935
                                                            |              |  |     |  |  |  ,-- EPI2278273
                                                            |              |  |     `--|  |  |  ,-- EPI2240710
                                                            |              |  |        |  |--|  |-- EPI2223319
                                                            |              |  |        |  |  `--+-- EPI2222976
                                                            |              |  |        |  |     `-- EPI2560183
                                                            |              |  |        |  |  ,-- EPI2223303
                                                            |              |  |        |  |  |-- EPI2220390
                                                            |              |  |        `--|  |-- EPI2560135
                                                            |              |  |           |  |-- EPI2413772
                                                            |              |  |           |  |  ,-- EPI2341231
                                                            |              |  |           |  |----- EPI2782592
                                                            |              |  |           |  |  ,-- EPI2240718
                                                            |              |  |           |  |----- EPI2223271
                                                            |              |  |           |  |  ,-- EPI2278241
                                                            |              |  |           `--+----- EPI2278249
                                                            |              |  |              |  ,-- EPI2352522
                                                            |              |  |              |--+-- EPI2352585
                                                            |              |  |              |  `-- EPI2352617
                                                            |              |  |              |  ,-- EPI2957683
                                                            |              |  |              |--|  ,-- EPI2238851
                                                            |              |  |              |  `----- EPI2278025
                                                            |              |  |              |  ,-- EPI2278065
                                                            |              |  |              |  |-- EPI2278073
                                                            |              |  |              `--+-- EPI2278209
                                                            |              |  |                 |-- EPI2278257
                                                            |              |  |                 `-- EPI2300428
                                                            |              |  |  ,-- EPI2185376
                                                            |              |  |  |  ,-- EPI2008053
                                                            |              |  |  |  |-- EPI2029059
                                                            |              |  |  |  |-- EPI2029091
                                                            |              |  |  |  |-- EPI1995586
                                                            |              |  |  |  |-- EPI1995645
                                                            |              |  |  |  |  ,-- EPI2219655
                                                            |              |  |  |  |  |-- EPI2930921
                                                            |              |  |  |  |--+-- EPI2178766
                                                            |              |  |  |  |  `-- EPI2178774
                                                            |              |  |  |  |  ,-- EPI2193388
                                                            |              |  |  |  |  |-- EPI2128886
                                                            |              |  |  |  |--+-- EPI2129756
                                                            |              |  |  |  |  |  ,-- EPI2132851
                                                            |              |  |  |  |  `--|  ,-- EPI2214479
                                                            |              |  |  |  |     `----- EPI2214500
                                                            |              |  |  |  |  ,-- EPI2088887
                                                            |              |  |  |  |  |-- EPI2082765
                                                            |              |  |  |  |  |  ,-- EPI2191417
                                                            |              |  |  |  |--|  |-- EPI2185352
                                                            |              |  |  |  |  |  |-- EPI2185399
                                                            |              |  |  |  |  `--+-- EPI2197833
                                                            |              |  |--|  |     |  ,-- EPI2191409
                                                            |              |  |  |  |     |  |-- EPI2185384
                                                            |              |  |  |  |     `--|  ,-- EPI2185392
                                                            |              |  |  |  |        `----- EPI2185452
                                                            |              |  |  |  |  ,-- EPI2191433
                                                            |              |  |  |  |  |-- EPI2197817
                                                            |              |  |  |  |  |-- EPI2509915
                                                            |              |  |  |  |  |-- EPI2198884
                                                            |              |  |  |  |  |-- EPI2412882
                                                            |              |  |  |  |  |-- EPI2129740
                                                            |              |  |  |  |  |  ,-- EPI2215020
                                                            |              |  |  |  |  |----- EPI2274666
                                                            |              |  |  |  |  |  ,-- EPI2249071
                                                            |              |  |  |  |  |----- EPI2244343
                                                            |              |  |  |  |  |  ,-- EPI2352571
                                                            |              |  |  |  |  |--+-- EPI2191377
                                                            |              |  |  |  |  |  `-- EPI2191393
                                                            |              |  |  |  |  |  ,-- EPI2278297
                                                            |              |  |  |  |  |--+-- EPI2198668
                                                            |              |  |  |  |  |  `-- EPI2198836
                                                            |              |  |  |  |  |  ,-- EPI2397408
                                                            |              |  |  `--+--|  |-- EPI2397432
                                                            |              |  |     |  |  |-- EPI2308471
                                                            |              |  |     |  |--+-- EPI2308479
                                                            |              |  |     |  |  |  ,-- EPI2718780
                                                            |              |  |     |  |  `----- EPI2413780
                                                            |              |  |     |  |  ,-- EPI2223311
                                                            |              |  |     |  |  |  ,-- EPI2278161
                                                            |              `--|     |  |--|  |  ,-- EPI2300452
                                                            |                 |     |  |  `--|  |  ,-- EPI2278049
                                                            |                 |     |  |     `--+----- EPI2300469
                                                            |                 |     |  |        |  ,-- EPI2574150
                                                            |                 |     |  |        `--+-- EPI2536766
                                                            |                 |     |  |           `-- EPI2464394
                                                            |                 |     |  |  ,-- EPI2223241
                                                            |                 |     |  |  |-- EPI2193427
                                                            |                 |     |  |  |-- EPI2198548
                                                            |                 |     |  |  |-- EPI2198556
                                                            |                 |     |  `--|  ,-- EPI2278105
                                                            |                 |     |     |--|  ,-- EPI2352538
                                                            |                 |     |     |  `----- EPI2278089
                                                            |                 |     |     |  ,-- EPI2278057
                                                            |                 |     |     `--|  ,-- EPI2278225
                                                            |                 |     |        `----- EPI2278233
                                                            |                 |     |  ,-- EPI2191441
                                                            |                 |     |  |-- EPI2073648
                                                            |                 |     |  |-- EPI2193374
                                                            |                 |     |  |  ,-- EPI2191401
                                                            |                 |     |  |----- EPI2185445
                                                            |                 |     |  |  ,-- EPI2233058
                                                            |                 |     |  |----- EPI2233122
                                                            |                 |     |  |  ,-- EPI2278169
                                                            |                 |     |  |  |-- EPI2277825
                                                            |                 |     |  |  |-- EPI2574126
                                                            |                 |     |  |  |-- EPI2277857
                                                            |                 |     |  |  |-- EPI2198124
                                                            |                 |     |  |  |-- EPI2198228
                                                            |                 |     |  |  |-- EPI2198324
                                                            |                 |     |  |  |-- EPI2198340
                                                            |                 |     |  |  |-- EPI2198364
                                                            |                 |     |  |  |-- EPI2198372
                                                            |                 |     |  |  |-- EPI2281633
                                                            |                 |     `--|  |-- EPI2198492
                                                            |                 |        |  |-- EPI2475293
                                                            |                 |        |  |-- EPI2198900
                                                            |                 |        |  |-- EPI2232738
                                                            |                 |        |  |-- EPI2232754
                                                            |                 |        |  |  ,-- EPI2352601
                                                            |                 |        |  |----- EPI2198524
                                                            |                 |        |  |  ,-- EPI2119200
                                                            |                 |        |  |----- EPI2278017
                                                            |                 |        |  |  ,-- EPI2277889
                                                            |                 |        |  |----- EPI2233018
                                                            |                 |        |  |  ,-- EPI2181304
                                                            |                 |        |  |----- EPI2181312
                                                            |                 |        |  |  ,-- EPI2232826
                                                            |                 |        |  |  |-- EPI2278281
                                                            |                 |        |  |--+-- EPI2278289
                                                            |                 |        |  |  `-- EPI2300564
                                                            |                 |        |  |  ,-- EPI2232882
                                                            |                 |        `--|  |-- EPI2300659
                                                            |                 |           |--+-- EPI2412874
                                                            |                 |           |  `-- EPI2233034
                                                            |                 |           |  ,-- EPI2198508
                                                            |                 |           |--|  ,-- EPI2119275
                                                            |                 |           |  `--|  ,-- EPI2557211
                                                            |                 |           |     `--+-- EPI2557219
                                                            |                 |           |        `-- EPI2557227
                                                            |                 |           |  ,-- EPI2232962
                                                            |                 |           |  |-- EPI2198268
                                                            |                 |           |  |-- EPI2198428
                                                            |                 |           |--+-- EPI2198500
                                                            |                 |           |  |-- EPI2198700
                                                            |                 |           |  |-- EPI2198860
                                                            |                 |           |  `-- EPI2232786
                                                            |                 |           |  ,-- EPI2198132
                                                            |                 |           |  |-- EPI2198204
                                                            |                 |           |  |-- EPI2198220
                                                            |                 |           |--+-- EPI2198412
                                                            |                 |           |  |  ,-- EPI2232970
                                                            |                 |           |  `--+-- EPI2277905
                                                            |                 |           |     `-- EPI2232682
                                                            |                 |           |  ,-- EPI2300532
                                                            |                 |           |  |-- EPI2412850
                                                            |                 |           |  |  ,-- EPI2412826
                                                            |                 |           |  |  |-- EPI2412842
                                                            |                 |           |  |--|  ,-- EPI2232842
                                                            |                 |           |  |  `--+-- EPI2232954
                                                            |                 |           |  |     `-- EPI2278033
                                                            |                 |           `--|  ,-- EPI2232818
                                                            |                 |              |  |-- EPI2352633
                                                            |                 |              |  |-- EPI3041265
                                                            |                 |              |  |-- EPI2437334
                                                            |                 |              |  |-- EPI2437523
                                                            |                 |              |  |  ,-- EPI2300786
                                                            |                 |              `--+--|  ,-- EPI2471928
                                                            |                 |                 |  `----- EPI2495693
                                                            |                 |                 |  ,-- EPI2509867
                                                            |                 |                 |--+-- EPI2464386
                                                            |                 |                 |  `-- EPI2744854
                                                            |                 |                 |  ,-- EPI2437350
                                                            |                 |                 `--+-- EPI2437531
                                                            |                 |                    `-- EPI2464354
                                                            |                 |  ,-- EPI2780546
                                                            |                 |  |  ,-- EPI2089022
                                                            |                 |  |  |-- EPI2780562
                                                            |                 |  |  |-- EPI2780570
                                                            |                 |  |  |-- EPI2780610
                                                            |                 |  |  |-- EPI2780650
                                                            |                 |  |  |-- EPI2780682
                                                            |                 |  |  |-- EPI2097278
                                                            |                 |  |  |-- EPI2158600
                                                            |                 |  |  |-- EPI2780738
                                                            |                 |  |  |-- EPI2780762
                                                            |                 |  |  |-- EPI2078354
                                                            |                 |  |  |-- EPI2198356
                                                            |                 |  |  |-- EPI2154994
                                                            |                 |  |  |-- EPI2560175
                                                            |                 |  |  |  ,-- EPI2089030
                                                            |                 |  |  |----- EPI2185368
                                                            |                 |  |  |  ,-- EPI2780530
                                                            |                 |  |  |----- EPI2780626
                                                            |                 |  |  |  ,-- EPI2158592
                                                            |                 |  |  |----- EPI2780634
                                                            |                 |  |  |  ,-- EPI2181328
                                                            |                 |  |  |--+-- EPI2181360
                                                            |                 |  |  |  `-- EPI2300499
                                                            |                 |  |  |     ,-- EPI2573901
                                                            |                 |  |  |  ,----- EPI2281738
                                                            |                 |  |  |--|  ,-- EPI2475301
                                                            |                 |  |  |  `----- EPI2232706
                                                            |                 |  |  |  ,-- EPI2780506
                                                            |                 |  |  |  |-- EPI2780594
                                                            |                 |  |  |  |-- EPI2780714
                                                            |                 |  |  |--|  ,-- EPI2780602
                                                            |                 |  |  |  |----- EPI2780674
                                                            |                 |  |  |  |  ,-- EPI2780690
                                                            |                 |  |  |  `--|  ,-- EPI2129878
                                                            |                 |  |  |     `----- EPI2129895
                                                            |                 |  |  |  ,-- EPI2137783
                                                            |                 |  |  |  |-- EPI2088918
                                                            |                 |  |  |  |-- EPI2088934
                                                            |                 `--|  |  |-- EPI2780450
                                                            |                    |  |  |-- EPI2780482
                                                            |                    |  |  |-- EPI2185360
                                                            |                    |  |--+-- EPI2129824
                                                            |                    |  |  |-- EPI2114026
                                                            |                    |  |  |  ,-- EPI2291510
                                                            |                    |  |  |  |-- EPI2291518
                                                            |                    |  |  |  |-- EPI2220613
                                                            |                    |  |  `--+-- EPI2220621
                                                            |                    |  |     |  ,-- EPI2257909
                                                            |                    |  |     `----- EPI2220597
                                                            |                    |  |  ,-- EPI2699163
                                                            |                    |  |  |  ,-- EPI2699139
                                                            |                    |  |  |  |-- EPI2699147
                                                            |                    |  |  |  |-- EPI2699155
                                                            |                    |  |  |  |  ,-- EPI2616096
                                                            |                    |  |--|  |----- EPI2616104
                                                            |                    |  |  |  |  ,-- EPI2671376
                                                            |                    |  |  |  |----- EPI2671494
                                                            |                    |  |  |  |  ,-- EPI2611983
                                                            |                    |  |  `--|  |-- EPI2611999
                                                            |                    |  |     |  |-- EPI2671368
                                                            |                    |  |     |  |-- EPI2671502
                                                            |                    |  |     |  |  ,-- EPI2671696
                                                            |                    |  |     |  |----- EPI2671344
                                                            |                    |  |     |  |  ,-- EPI2671672
                                                            |                    |  |     |  |  |-- EPI2611975
                                                            |                    |  |     |  |  |-- EPI2631669
                                                            |                    |  |     `--+--+-- EPI2631706
                                                            |                    |  |        |  |-- EPI2631720
                                                            |                    |  |        |  `-- EPI2631728
                                                            |                    |  |        |  ,-- EPI3447871
                                                            |                    |  |        |  |-- EPI2671384
                                                            |                    |  |        |  |-- EPI2671392
[truncated: 2,759,928 more chars]
